# Supplementary material for: Remodeling of the postsynaptic proteome in male mice and marmosets during synapse development
Source: Nat Commun. 2024 Mar 28;15:2496. doi: 10.1038/s41467-024-46529-9 (PMC10979008; doi:10.1038/s41467-024-46529-9)
Supplement: Supplementary file 4 — Supplementary Data 1–9 [file 41467_2024_46529_MOESM4_ESM.zip]

Archive with 20 entries (19 files):
- Supplementary Data 240118/
- __MACOSX/._Supplementary Data 240118
- Supplementary Data 240118/Supplementary Data 6_240118.xlsx
- __MACOSX/Supplementary Data 240118/._Supplementary Data 6_240118.xlsx
- Supplementary Data 240118/Supplementary Data 3_240118.xlsx
- __MACOSX/Supplementary Data 240118/._Supplementary Data 3_240118.xlsx
- Supplementary Data 240118/Supplementary Data 9_240118.xlsx
- __MACOSX/Supplementary Data 240118/._Supplementary Data 9_240118.xlsx
- Supplementary Data 240118/Supplementary Data 5_240118.xlsx
- __MACOSX/Supplementary Data 240118/._Supplementary Data 5_240118.xlsx
- Supplementary Data 240118/Supplementary Data 2_240118.xlsx
- __MACOSX/Supplementary Data 240118/._Supplementary Data 2_240118.xlsx
- Supplementary Data 240118/Supplementary Data 7_240118.xlsx
- __MACOSX/Supplementary Data 240118/._Supplementary Data 7_240118.xlsx
- Supplementary Data 240118/Supplementary Data 4_240118.xlsx
- __MACOSX/Supplementary Data 240118/._Supplementary Data 4_240118.xlsx
- Supplementary Data 240118/Supplementary Data 1_240118.xlsx
- __MACOSX/Supplementary Data 240118/._Supplementary Data 1_240118.xlsx
- Supplementary Data 240118/Supplementary Data 8_240118.xlsx
- __MACOSX/Supplementary Data 240118/._Supplementary Data 8_240118.xlsx
