# Supplementary material for: Remodeling of the postsynaptic proteome in male mice and marmosets during synapse development
Source: Nat Commun. 2024 Mar 28;15:2496. doi: 10.1038/s41467-024-46529-9 (PMC10979008; doi:10.1038/s41467-024-46529-9)
Supplement: Supplementary file 4 — Supplementary Data 1–9 [file 41467_2024_46529_MOESM4_ESM.zip › Supplementary Data 240118/Supplementary Data 6_240118.xlsx]

## Sheet: Sheet1
Supplementary Data 6 LC-MS/MS quantification and comparison of 3,535 PSD proteins in the neocortex of marmoset at postnatal development
Description of protein			Detection by LC-MS/MS											LFQ intensity normalized with total peptide abundance										Coefficient of Variation (CV)					Marmoset Gene ID		Mouse Gene ID		Mean relative abudance					Statistics
Uniprot ID	GI Number	Description	Exp. q-value: Combined	Sum PEP Score	Coverage [%]	# Peptides	# PSMs	# Unique Peptides	# AAs	MW [kDa]	calc. pI	Score Mascot: Mascot	# Peptides (by Search Engine): Mascot	0 M old 1	0 M old 2	2 M old 1	2 M old 2	3 M old 1	3 M old 2	6 M old 1	6 M old 2	24 M old 1	24 M old 2	0 M	2 M	3 M	6 M	24 M	Official Symbol	Entrez ID	Official Symbol	Entrez ID	0 M	2 M	3 M	6 M	24 M	ANOVA	BH	Fold Change (0M-2M)	Fold Change (2M-24M)	Subgroup
A0A7H1R7B2	722490418	NADH dehydrogenase subunit 2 (mitochondrion) [Callithrix jacchus]	0	71.62	11	2	45	2	346	39.1	9.82	382	2	1.48252e+07	1.18261e+07	2.22452e+07	3.09714e+07	2.40964e+07	3.22038e+07	1.78619e+07	2.64962e+07	3.55104e+07	2.09007e+07	15.9144	23.1894	20.3651	27.5277	36.6263	ND2	22203901	ND2	17717	0.479193	1.07817	1.14064	0.898697	1.14289	0.2459	0.361131	2.24997	1.06003
E1CJB1	301170770	cytochrome c oxidase subunit I (mitochondrion) [Callithrix jacchus]	0	23.158	8	2	30	2	518	57.5	6.7	381	2	4.31731e+07	4.2243e+07	5.2328e+07	5.13822e+07	8.16328e+07	4.75266e+07	3.63028e+07	2.51803e+07	3.89404e+07	2.48491e+07	1.54001	1.28965	37.3441	25.5838	31.2404	COX1	22203902	COX1	17708	0.962851	1.16907	1.45595	0.693066	0.719065	0.02481	0.116585	1.21418	0.615074
E1CJB2	722490420	cytochrome c oxidase subunit II (mitochondrion) [Callithrix jacchus]	0	55.827	26	5	175	5	229	26.2	4.7	2632	5	1.25138e+09	1.19906e+09	2.36837e+09	2.3555e+09	2.22357e+09	2.3338e+09	2.40275e+09	2.3929e+09	2.68367e+09	2.35735e+09	3.01922	0.385274	3.42031	0.290562	9.15456	COX2	22203903	COX2	17709	0.568064	1.09509	1.05649	1.11173	1.16862	0.001983	0.0643111	1.92776	1.06714
A0A0U1XIU7	301170777	NADH dehydrogenase subunit 4 (mitochondrion) [Callithrix jacchus]	0	90.349	19	6	102	6	458	51.9	9.33	3379	6	6.06041e+07	4.99034e+07	9.6273e+07	7.95272e+07	6.21173e+07	6.69527e+07	4.33346e+07	4.98153e+07	5.23878e+07	3.36889e+07	13.6942	13.4711	5.29813	9.8392	30.7217	ND4	22203909	ND4	17719	0.929253	1.4783	1.08534	0.783293	0.723815	0.1507	0.267298	1.59084	0.489628	Late DDP
A0A0U1XMA2	301170778	NADH dehydrogenase subunit 5 (mitochondrion) [Callithrix jacchus]	0	68.197	16	6	65	6	601	67.3	9.1	2265	6	4.73675e+07	3.38814e+07	6.99587e+07	8.44056e+07	5.57173e+07	6.75096e+07	4.67649e+07	5.01381e+07	5.09482e+07	4.12842e+07	23.4739	13.2356	13.5335	4.92293	14.818	ND5	22203910	ND5	17721	0.741355	1.4085	1.12438	0.884191	0.841574	0.2587	0.372348	1.89989	0.597498
A0A7H1R7C4	722490417	NADH dehydrogenase subunit 1 (mitochondrion) [Callithrix jacchus]	0	25.328	9	3	27	3	318	35.8	6.07	620	3	2.27976e+07	1.38994e+07	2.1962e+07	4.83539e+07	2.62642e+07	2.69496e+07	2.21878e+07	1.99768e+07	2.32142e+07	3.94376e+07	34.2917	53.0801	1.82153	7.41575	36.6204	ND1	22203913	ND1	17716	0.692284	1.3265	1.00387	0.795431	1.18192	0.2311	0.347338	1.91612	0.891004
U3E340	675637986	PREDICTED: sodium/potassium/calcium exchanger 2 isoform X2 [Callithrix jacchus]	0	16.283	8	4	14	4	647	72.2	6.23	188	4	1.79609e+06	1.953e+06	7.49275e+06	5.41667e+06	6.27544e+06	1.03605e+07	1.04428e+07	1.38656e+07	1.583e+07	1.91669e+07	5.91876	22.7433	34.7267	19.9132	13.4845	SLC24A2	100384913	Slc24a2	76376	0.202435	0.697055	0.89827	1.31255	1.88969	0.04991	0.153583	3.44335	2.71096	Late DIP
F7F7J4	1060935666	PREDICTED: DENN domain-containing protein 1A isoform X1 [Callithrix jacchus]	0	111.592	21	16	108	16	1074	118.3	6.89	2293	16	5.48139e+07	3.90775e+07	5.66706e+07	3.72243e+07	5.72555e+07	3.84337e+07	5.56099e+07	3.83077e+07	3.79658e+07	3.7118e+07	23.7025	29.2894	27.817	26.0537	1.59696	DENND1A	100384916	Dennd1a	227801	1.03753	1.03757	1.05739	1.03782	0.829697	0.7071	0.756766	1.00004	0.799658
F7I3N8	675642271	PREDICTED: AP-1 complex subunit sigma-1A isoform X1 [Callithrix jacchus]	0	15.56	27	4	7	4	161	19.1	5.73	297	4	6.07733e+06	5.39606e+06	8.27291e+06	3.62369e+06	6.73255e+06	3.84915e+06	6.44878e+06	3.57082e+06	3.79271e+06	2.7172e+06	8.39734	55.2678	38.5358	40.621	23.3645	AP1S1	100384920	Ap1s1	11769	1.1364	1.17832	1.04808	0.992409	0.644785	0.3316	0.435117	1.03689	0.547207
U3BBI3	1060963814	PREDICTED: calnexin [Callithrix jacchus]	0	56.276	22	10	54	10	592	67.5	4.6	619	10	4.87176e+07	4.3865e+07	3.82157e+07	2.98685e+07	4.48906e+07	2.60087e+07	3.66692e+07	2.55871e+07	25106668	2.27476e+07	7.41243	17.3384	37.6633	25.174	6.97167	CANX	100384924	Canx	12330	1.35483	0.996325	1.03752	0.911042	0.700286	0.08125	0.191991	0.735389	0.702869
F7GKY2	1060980934	PREDICTED: cGMP-dependent protein kinase 2 [Callithrix jacchus]	0	58.392	16	10	35	10	762	87.4	8.4	691	10	8.35837e+06	5.90442e+06	2.45717e+07	2.63283e+07	2.80477e+07	3.04231e+07	2.06652e+07	1.48111e+07	2.10347e+06	2.60357e+06	24.3319	4.8806	5.74529	23.3364	15.0255	PRKG2	100384937	Prkg2	19092	0.435327	1.55357	1.78464	1.0828	0.143668	0.005244	0.0793562	3.56873	0.0924763	Late DDP
A0A2R8MRI9	532337963	dihydropyrimidinase-related protein 1 isoform 2 [Callithrix jacchus]	0	366.518	79	30	328	11	572	62.2	7.03	7271	30	7.51178e+08	6.91159e+08	2.44282e+08	1.71392e+08	2.25752e+08	1.63622e+08	1.85338e+08	1.45724e+08	1.31664e+08	1.15755e+08	5.8849	24.7985	22.5656	16.922	9.09373	CRMP1	100384942	Crmp1	12933	2.55203	0.73548	0.688946	0.585772	0.437775	0.01387	0.0988517	0.288195	0.595224
A0A8I3WCP3	296200287	PREDICTED: D-tyrosyl-tRNA(Tyr) deacylase 1 [Callithrix jacchus]	0	12.98	15	2	8	2	209	23.4	8.24	359	2	1.31489e+08	1.21739e+08	1.50735e+08	1.10252e+08	1.57688e+08	1.32564e+08	1.59333e+08	1.50413e+08	1.18014e+08	1.12366e+08	5.4455	21.9363	12.2415	4.07268	3.46761	DTD1	100384960	Dtd1	66044	0.941654	0.970506	1.07933	1.15182	0.85669	0.08984	0.199969	1.03064	0.882725
U3B761	532524166	PRA1 family protein 2 [Callithrix jacchus]	0	13.357	22	3	11	3	178	19.3	9.19	110	3	1.72402e+07	3.20297e+07	1.36626e+07	1.67864e+07	3.44266e+06	2.14938e+06	2.52115e+06	1.34764e+06	1.64861e+06	1.89457e+06	42.451	14.5085	32.7066	42.8967	9.81727	PRAF2	100384965	Praf2	54637	2.65684	1.64193	0.301546	0.208621	0.191063	0.08061	0.191089	0.618003	0.116365	Late DDP
U3C5I7	532273056	protein phosphatase 1E [Callithrix jacchus]	0	35.96	16	7	26	7	761	84.8	4.98	759	7	1.00914e+07	7.56532e+06	9.47898e+06	6.02548e+06	6.2087e+06	4.58422e+06	5.47749e+06	3.96555e+06	4.6643e+06	4.52309e+06	20.2327	31.5005	21.2858	22.6431	2.17364	PPM1E	100384967	Ppm1e	320472	1.41063	1.23868	0.862267	0.754422	0.733999	0.3658	0.46544	0.878105	0.592565
F7I905	296207025	PREDICTED: PITH domain-containing protein 1 [Callithrix jacchus]	0	32.006	33	5	20	5	211	24.1	5.74	601	5	5.96762e+06	7.2736e+06	8.01582e+06	7.29332e+06	9.3983e+06	8.80995e+06	9.58645e+06	9.04358e+06	1.22455e+07	1.10774e+07	13.9483	6.67431	4.5696	4.12095	7.0826	PITHD1	100384989	Pithd1	66193	0.746308	0.862861	1.02626	1.05003	1.31453	0.1008	0.21269	1.15617	1.52346
U3C4G8	532441353	methionine--tRNA ligase, cytoplasmic [Callithrix jacchus]	0	114.765	33	21	70	21	908	102.1	6.19	1023	21	4.53695e+07	4.7127e+07	7.0078e+07	3.51127e+07	7.81859e+07	2.83139e+07	4.63427e+07	1.91146e+07	2.36862e+07	1.66523e+07	2.68704	47.0084	66.2251	58.8267	24.6599	MARS1	100385002	Mars1	216443	1.12805	1.28287	1.29883	0.798293	0.491954	0.1285	0.24435	1.13724	0.38348	Late DDP
A0A2R8MQY9	532512390	rabphilin-3A isoform 1 [Callithrix jacchus]	0	345.713	66	43	400	41	694	77	8.34	6537	43	2.09393e+08	1.60543e+08	4.91323e+08	5.77388e+08	5.80449e+08	5.13971e+08	4.32721e+08	5.40466e+08	3.10234e+08	4.7907e+08	18.6746	11.3888	8.59028	15.6573	30.2508	RPH3A	100385003	Rph3a	19894	0.430603	1.24397	1.2739	1.13278	0.918744	0.04469	0.146277	2.88891	0.738557
U3BJN4	296214868	PREDICTED: pinin isoform X1 [Callithrix jacchus]	0	52.038	21	13	32	12	727	82.7	7.4	204	13	3.63321e+07	3.7501e+07	6.79474e+06	1.68494e+07	3.71322e+06	1.3553e+07	5.76434e+06	1.66403e+07	4.35406e+06	1.16054e+07	2.23903	60.1395	80.5942	68.6506	64.2564	PNN	100385009	Pnn	18949	2.41115	0.772142	0.563859	0.731662	0.521186	0.05239	0.157081	0.320238	0.674987
F6YRW0	1060944700	PREDICTED: synembryn-A isoform X1 [Callithrix jacchus]	0	37.998	23	8	26	8	535	60.3	6.05	376	8	8.91482e+06	2.49953e+07	1.52832e+07	1.26181e+07	1.3173e+07	1.03776e+07	9.83814e+06	1.03184e+07	5.36751e+06	1.14477e+07	67.0633	13.5083	16.7861	3.36982	51.1362	RIC8A	100385019	Ric8a	101489	1.38597	1.14038	0.962555	0.823835	0.687267	0.4679	0.552816	0.822803	0.602666
A0A8I3WDR0	390473171	PREDICTED: vesicle transport through interaction with t-SNAREs homolog 1A isoform X1 [Callithrix jacchus]	0	20.435	23	3	4	3	224	26.1	6.42	134	3	4.5834e+06	2.67872e+06	6.6136e+06	3.92855e+06	5.7139e+06	3.11546e+06	4.81941e+06	4.37558e+06	7.09922e+06	7.18107e+06	37.0914	36.0195	41.6196	6.82625	0.810538	VTI1A	100385020	Vti1a	53611	0.724634	1.05192	0.881017	0.9175	1.42493	0.05027	0.15399	1.45166	1.35459
F6V6L2	675645032	PREDICTED: signal recognition particle 19 kDa protein isoform X1 [Callithrix jacchus]	0	41.017	38	5	13	5	177	19.7	9.96	445	5	4.14139e+06	4.18877e+06	6.35111e+06	7.65846e+06	7.74649e+06	4.52924e+06	7.68499e+06	6.07352e+06	6.61352e+06	9.88214e+06	0.804346	13.1972	37.064	16.564	28.0226	SRP19	100385049	Srp19	66384	0.64207	1.07982	0.946184	1.06047	1.27145	0.1816	0.299141	1.68179	1.17746
F7IC73	1060979128	PREDICTED: NADH dehydrogenase [ubiquinone] 1 subunit C1, mitochondrial [Callithrix jacchus]	0	12.364	32	3	11	3	76	8.9	10.33	19	3	7.20182e+06	3.44228e+06	4.22485e+06	1.06259e+07	3.55535e+06	5.97088e+06	4.6387e+06	3.05451e+06	4.62113e+06	1.48936e+06	49.9507	60.9565	35.8598	29.1215	72.4817	NDUFC1	100385056	Ndufc1	66377	1.09003	1.52082	0.975552	0.787838	0.625756	0.8509	0.8808	1.39521	0.411459	Late DDP
F7HV61	532509886	serine/threonine-protein kinase MARK1 [Callithrix jacchus]	0	255.454	50	35	235	24	795	88.8	9.35	2959	35	3.89468e+08	3.46353e+08	2.44016e+08	2.39183e+08	2.34911e+08	2.15841e+08	2.15355e+08	2.22562e+08	1.26372e+08	1.44167e+08	8.28659	1.41453	5.98334	2.32747	9.30202	MARK1	100385059	Mark1	226778	1.547	1.01588	0.947665	0.920678	0.568782	0.02692	0.119551	0.656679	0.559891
F7I4E1	675752684	PREDICTED: alanine--tRNA ligase, cytoplasmic [Callithrix jacchus]	0	46.255	14	10	23	10	968	106.7	5.45	151	10	4.37114e+06	3.91107e+06	1.02462e+07	6.60097e+06	1.56434e+07	7.43176e+06	1.25481e+07	9.59772e+06	1.38523e+07	8.59319e+06	7.85584	30.5991	50.3268	18.8408	33.1361	AARS1	100385066	Aars	234734	0.44626	0.907753	1.24333	1.19325	1.2094	0.1823	0.300154	2.03413	1.33231
A0A8I3WL40	532510954	vacuolar protein sorting-associated protein 52 homolog [Callithrix jacchus]	0	66.146	22	10	22	10	723	82.2	5.91	334	10	5.95486e+07	6.44813e+07	2.41935e+07	4.10328e+07	1.65206e+07	4.03821e+07	1.6751e+07	4.45053e+07	3.02113e+07	5.30836e+07	5.62442	36.5104	59.3037	64.076	38.8334	VPS52	100385068	Vps52	224705	1.58724	0.834714	0.728196	0.783909	1.06594	0.2458	0.361131	0.525891	1.27702
A0A5K1TY78	1061018940	PREDICTED: ubiquitin-like modifier-activating enzyme 1 [Callithrix jacchus]	0	96.254	21	15	67	15	1057	117.6	5.73	955	15	4.2863e+07	4.30376e+07	3.44832e+07	2.94175e+07	4.08689e+07	2.83697e+07	3.24606e+07	2.55562e+07	3.66598e+07	2.97033e+07	0.28731	11.211	25.5299	16.8302	14.8244	UBA1	100385080	Uba1	22201	1.25067	0.930359	1.00808	0.844692	0.966209	0.1571	0.273301	0.743891	1.03853
A0A8J8XFH3	532348731	membrane-associated phosphatidylinositol transfer protein 3 isoform 1 [Callithrix jacchus]	0	72.253	24	16	41	16	973	106.6	6.93	566	16	1.3504e+07	8.07692e+06	1.44901e+07	9.16799e+06	1.37613e+07	9.52151e+06	1.51372e+07	1.01909e+07	6.46848e+06	9.38831e+06	35.5642	31.8141	25.7527	27.6181	26.041	PITPNM3	100385086	Pitpnm3	327958	0.983575	1.07824	1.06114	1.15435	0.72269	0.6997	0.750209	1.09625	0.670248
A0A2R8MYB4	1060999116	PREDICTED: NADPH:adrenodoxin oxidoreductase, mitochondrial [Callithrix jacchus]	0	19.835	11	5	20	5	499	54.5	7.27	316	5	7.00558e+06	6.21029e+06	5.78368e+06	3.11637e+06	3.7979e+06	5.64397e+06	6.59485e+06	2.29949e+06	3.65327e+06	3.39707e+06	8.51031	42.3834	27.6506	68.2969	5.13903	FDXR	100385090	Fdxr	14149	1.39107	0.936798	0.993829	0.936198	0.742102	0.1172	0.231006	0.673436	0.792168
F7GCP5	532271198	hyaluronan and proteoglycan link protein 3 precursor [Callithrix jacchus]	0	24.194	27	8	11	8	360	40.9	6.74	55	8	5.42361e+06	5.25641e+06	1.86211e+06	3.3688e+06	6.34514e+06	4.31e+06	3.82005e+06	3.77315e+06	5.54613e+06	4.41691e+06	2.21397	40.7345	27.0115	0.873539	16.0288	HAPLN3	100385095	Hapln3	67666	1.21028	0.592773	1.20746	0.860471	1.12903	0.02138	0.112739	0.489784	1.90465
F7GYJ8	532340687	10 kDa heat shock protein, mitochondrial [Callithrix jacchus]	0	29.302	63	8	77	8	102	10.9	8.92	892	8	6.77589e+07	8.97134e+07	6.50468e+07	6.68203e+07	7.94461e+07	6.18037e+07	7.00205e+07	5.27545e+07	6.05637e+07	6.25299e+07	19.7167	1.90204	17.6638	19.8882	2.25895	LOC100385103	100385103	-	-	1.16395	0.974689	1.04404	0.907485	0.909839	0.3678	0.466346	0.837399	0.933467
F6ZVZ4	675672807	PREDICTED: MAGUK p55 subfamily member 6 isoform X2 [Callithrix jacchus]	0	158.002	59	28	152	25	540	61.1	6.39	1834	28	1.30793e+08	1.3231e+08	5.19659e+07	8.53085e+07	6.02564e+07	7.72293e+07	5.45199e+07	5.24587e+07	4.35458e+07	7.10779e+07	0.815324	34.3499	17.4587	2.72486	33.9688	PALS2	100385117	Pals2	56524	1.73216	0.903756	0.905147	0.704301	0.754634	0.0009902	0.0593217	0.521751	0.834997
U3F130	532345905	heterogeneous nuclear ribonucleoprotein A1 isoform a [Callithrix jacchus]	0	221.522	61	21	356	16	320	34.4	9.11	6463	21	1.58869e+09	1.63108e+09	5.55284e+08	8.68722e+08	3.64921e+08	7.76235e+08	4.36364e+08	6.72042e+08	3.60386e+08	6.20294e+08	1.86178	31.1283	50.9734	30.0701	37.4807	HNRNPA1	100385123	Hnrnpa1	15382	2.04456	0.904243	0.724633	0.703837	0.622731	0.0353	0.131005	0.442269	0.688677
F7BPA4	532272836	rho-related GTP-binding protein RhoG precursor [Callithrix jacchus]	0	91.439	73	13	132	12	191	21.2	8.12	4014	13	3.88846e+08	3.9417e+08	5.95828e+08	6.43591e+08	6.33497e+08	6.55453e+08	6.36097e+08	5.88158e+08	4.74317e+08	5.92528e+08	0.961652	5.4498	2.40894	5.53778	15.67	RHOG	100385134	Rhog	56212	0.698811	1.10613	1.15034	1.0926	0.952118	0.0103	0.091203	1.58288	0.860762
F7IRC1	1060944476	PREDICTED: LOW QUALITY PROTEIN: cysteine--tRNA ligase, cytoplasmic [Callithrix jacchus]	0	37.987	13	10	19	10	832	94.8	6.76	253	10	2.84391e+07	3.02081e+07	2.48347e+07	2.14491e+07	2.28943e+07	1.86829e+07	1.64486e+07	1.82842e+07	1.92013e+07	2.45556e+07	4.26579	10.3449	14.3248	7.47377	17.305	CARS1	100385139	Cars	27267	1.30328	1.02854	0.923947	0.771848	0.972386	0.05366	0.159075	0.789191	0.945406
A0A5F4VVH3	675725023	PREDICTED: protein TSSC1 isoform X2 [Callithrix jacchus]	0	32.153	31	8	29	8	387	43.6	5.11	383	8	2.0908e+07	1.85499e+07	1.35817e+07	6.91825e+06	1.33252e+07	7.27876e+06	9.72947e+06	8.46152e+06	9.57142e+06	9.74793e+06	8.45155	45.9687	41.5015	9.85736	1.29208	EIPR1	100385162	Eipr1	380752	1.67092	0.868112	0.872516	0.770333	0.818116	0.09796	0.209111	0.519541	0.942408
U3CZ03	1060936653	PREDICTED: probable palmitoyltransferase ZDHHC8 [Callithrix jacchus]	0	18.762	7	4	14	4	797	84.8	8.9	153	4	3.32103e+06	1.7522e+06	2.86751e+06	2.89458e+06	2.98601e+06	2.60526e+06	1.98654e+06	2.31206e+06	928112	1.23497e+06	43.7327	0.664445	9.63038	10.7097	20.0621	ZDHHC8	100385164	Zdhhc8	27801	1.10826	1.25874	1.22143	0.93904	0.47253	0.04805	0.151689	1.13578	0.375399	Late DDP
F7GQ61	1060953963	PREDICTED: F-box/SPRY domain-containing protein 1 [Callithrix jacchus]	0	6.742	8	2	4	2	285	30.6	7.83	27	2	6.49808e+06	7.26542e+06	1.11023e+06	2.37297e+06	1.81046e+06	2.11445e+06	2.52473e+06	1.73062e+06	1.28744e+06	724985	7.88447	51.2688	10.9534	26.3912	39.5261	FBXO45	100385165	Fbxo45	268882	2.50798	0.634708	0.715197	0.77541	0.366704	0.02842	0.121279	0.253075	0.577752
F6ZL48	296225150	PREDICTED: mitochondrial carnitine/acylcarnitine carrier protein [Callithrix jacchus]	0	50.793	47	15	57	15	301	33	9.42	203	15	4.63764e+07	4.18394e+07	5.19589e+07	5.30213e+07	4.67217e+07	4.78413e+07	3.82417e+07	4.37229e+07	4.71171e+07	5.33216e+07	7.27344	1.4311	1.67435	9.45726	8.73619	SLC25A20	100385166	Slc25a20	57279	0.938141	1.11643	1.00564	0.871663	1.06813	0.08678	0.197555	1.19004	0.956739
A0A8I3ZYN4	1060964546	PREDICTED: E3 ubiquitin-protein ligase Praja-2 [Callithrix jacchus]	0	42.827	13	6	16	5	709	78.2	4.42	584	6	6.92292e+06	3.30341e+06	2.83728e+06	3.09916e+06	4.42054e+06	2.72037e+06	3.23886e+06	1.98596e+06	3.75983e+06	4.7842e+06	50.0546	6.23882	33.6708	33.9127	16.9554	PJA2	100385177	Pja2	224938	1.37923	0.800652	0.9631	0.704675	1.15234	0.5327	0.611394	0.580505	1.43925
F7F8X7	675745084	PREDICTED: mitochondrial import receptor subunit TOM40B [Callithrix jacchus]	0	72.001	34	8	60	8	308	33.9	7.24	1548	8	4.78181e+07	4.99245e+07	6.63688e+07	6.82361e+07	6.15355e+07	5.57224e+07	6.00328e+07	4.09768e+07	4.58648e+07	3.6827e+07	3.04767	1.96185	7.01098	26.6798	15.4566	TOMM40L	100385187	Tomm40l	641376	0.916382	1.26198	1.09935	0.947012	0.775274	0.02581	0.117546	1.37714	0.61433
F7HCF7	675757367	PREDICTED: heterogeneous nuclear ribonucleoprotein M isoform X1 [Callithrix jacchus]	0	383.85	65	45	358	2	776	82.3	9.23	6419	45	9.48117e+08	9.96422e+08	2.78072e+08	6.57836e+08	2.9088e+08	4.97381e+08	3.06486e+08	4.2904e+08	2.34763e+08	4.77894e+08	3.51308	57.3846	37.0482	23.5636	48.2476	HNRNPM	100385202	Hnrnpm	76936	1.90012	0.914528	0.770254	0.718724	0.696377	0.04683	0.149814	0.481301	0.76146
A0A8I4A3Y6	1060989103	PREDICTED: required for meiotic nuclear division protein 1 homolog isoform X1 [Callithrix jacchus]	0	53.839	23	10	46	10	449	51.6	8.9	757	10	2.41432e+07	1.71884e+07	3.59363e+07	4.73481e+07	3.92859e+07	3.07971e+07	3.81488e+07	2.85646e+07	2.94001e+07	3.73815e+07	23.7966	19.378	17.1296	20.317	16.902	RMND1	100385204	Rmnd1	66084	0.629682	1.26883	1.06771	1.01637	1.01741	0.338	0.440734	2.01503	0.801849
A0A5F4WDU5	1060974690	PREDICTED: dapper homolog 3 [Callithrix jacchus]	0	57.881	25	12	52	12	631	65.1	10.43	774	12	1.79386e+08	1.32549e+08	1.52674e+08	9.59373e+07	1.61846e+08	8.22715e+07	9.89e+07	4.53582e+07	3.71846e+07	4.40261e+07	21.2347	32.2745	46.0989	52.489	11.9138	DACT3	100385211	Dact3	629378	1.51405	1.2067	1.18488	0.700192	0.394176	0.1797	0.297258	0.796997	0.326657	Late DDP
A0A2R8MU06	675656549	PREDICTED: dolichyl-diphosphooligosaccharide--protein glycosyltransferase subunit 2 isoform X1 [Callithrix jacchus]	0	122.914	29	13	93	13	647	71	6.2	2534	13	5.33819e+07	4.82712e+07	5.58528e+07	4.3432e+07	7.56468e+07	3.0557e+07	5.21273e+07	3.94677e+07	4.15309e+07	2.98244e+07	7.1102	17.6922	60.0417	19.5462	23.2014	RPN2	100385212	Rpn2	20014	1.0812	1.05602	1.12961	0.974224	0.758951	0.617	0.682018	0.976703	0.718693
F7HCW6	296235239	PREDICTED: dynein light chain Tctex-type 3 [Callithrix jacchus]	0	18.143	53	3	13	3	116	13.1	5.66	176	3	3.11795e+07	3.28827e+07	1.26638e+07	9.42118e+06	8.4829e+06	1.30686e+07	1.31663e+07	9.46702e+06	5814769	8.10891e+06	3.75992	20.7643	30.0912	23.1143	23.3014	DYNLT3	100385216	Dynlt3	67117	2.22044	0.765481	0.746988	0.784485	0.482604	0.009365	0.0902051	0.344743	0.630459
F6QFX5	167045819	filamin A, alpha isoform 2 (predicted) [Callithrix jacchus]	0	297.474	31	56	188	48	2647	280.4	6.06	3151	56	1.3832e+08	1.7407e+08	6.76782e+07	9.03076e+07	8.0307e+07	7.62433e+07	6.25946e+07	6.82208e+07	54359307	7.84029e+07	16.1847	20.2567	3.67102	6.08234	25.6118	FLNA	100385221	Flna	192176	1.75401	0.887059	0.878998	0.734502	0.745433	0.1587	0.275002	0.505733	0.840343
#N/A	675670212	PREDICTED: nucleoporin NDC1 isoform X1 [Callithrix jacchus]	0	16.85	8	4	5	4	776	87.3	9.19	31	4	7.17348e+06	9.37918e+06	3.21272e+06	2.54919e+06	2.85811e+06	4.99891e+06	2.36287e+06	4.08145e+06	3602209	1.89983e+06	18.8448	16.2858	38.5332	37.7145	43.7572	NDC1	100385239	Ndc1	72787	1.96504	0.68402	0.93274	0.765033	0.65317	0.2377	0.353055	0.348095	0.954898
A0A2R8NBF5	532513584	vacuolar protein sorting-associated protein 26B [Callithrix jacchus]	0	58.8	37	11	76	11	336	39.1	7.36	1095	11	6.38693e+07	6.54788e+07	4.06184e+07	4.74739e+07	4.48237e+07	3.91052e+07	3.96152e+07	3.53529e+07	2.87143e+07	2.98008e+07	1.7598	11.0057	9.63581	8.04055	2.62593	VPS26B	100385259	Vps26b	69091	1.48726	1.0129	0.965027	0.861994	0.672816	0.002947	0.0672106	0.681049	0.664247
A0A5K1VL13	532214265	2-oxoglutarate dehydrogenase-like, mitochondrial isoform a [Callithrix jacchus]	0	455.103	60	57	470	45	1010	114.6	6.87	9040	57	4.19394e+07	4.60418e+07	3.09602e+08	4.40137e+08	4.57802e+08	4.27842e+08	4.61398e+08	4.12212e+08	5.39738e+08	4.21761e+08	6.5942	24.6225	4.78408	7.96228	17.3526	OGDHL	100385269	Ogdhl	239017	0.123622	1.05346	1.24442	1.22751	1.351	0.007362	0.0848961	8.52157	1.28244
F7ESA3	326368250	guanine nucleotide-binding protein G(I)/G(S)/G(O) subunit gamma-10 [Callithrix jacchus]	0	50.367	88	5	36	5	68	7.2	7.85	1229	5	2.04953e+07	1.17802e+07	1.70749e+07	1.88594e+07	3.14005e+07	2.19224e+07	3.93112e+07	3.80597e+07	56894831	5.0591e+07	38.1871	7.02296	25.1377	2.28756	8.29414	GNG10	100385281	Gng10	14700	0.526707	0.586415	0.870183	1.26262	1.75407	0.01113	0.0932638	1.11336	2.99118	Late DIP
U3DAB6	532521548	FAS-associated factor 2 [Callithrix jacchus]	0	53.482	36	9	31	9	445	52.6	5.71	437	9	1.33172e+07	1.14542e+07	1.91117e+07	6.96319e+06	2.12812e+07	1.51499e+07	1.01981e+07	1.21565e+07	1.40978e+07	9.04445e+06	10.6357	65.8894	23.8008	12.3896	30.8806	FAF2	100385292	Faf2	76577	0.932841	0.981926	1.37192	0.841827	0.871488	0.6605	0.717097	1.05262	0.887529
#N/A	532512400	cytochrome c oxidase subunit 6C proprotein [Callithrix jacchus]	0	90.759	52	7	238	7	75	8.5	10.05	2806	7	6.96667e+08	5.24755e+08	1.80552e+09	1.61333e+09	1.50222e+09	1.97402e+09	1.82739e+09	1.99625e+09	2.29916e+09	1.89097e+09	19.9047	7.94986	19.1939	6.24517	13.7767	LOC100385293	100385293	Cox6c	12864	0.378611	1.05976	1.07755	1.18524	1.29884	0.03018	0.12352	2.79907	1.2256
A0A8I4A1M8	296198039	PREDICTED: mitochondrial carrier homolog 1 isoform X2 [Callithrix jacchus]	0	187.665	53	18	342	18	389	41.5	9.32	6091	18	3.49835e+08	3.57398e+08	4.17059e+08	3.75047e+08	4.40911e+08	3.07516e+08	4.48045e+08	2.49534e+08	2.83572e+08	1.80354e+08	1.51227	7.50077	25.2061	40.2445	31.4646	MTCH1	100385315	Mtch1	56462	1.03722	1.16169	1.09764	1.02306	0.680388	0.4937	0.578082	1.12001	0.585686
A0A8I3WW10	1060994162	PREDICTED: active breakpoint cluster region-related protein [Callithrix jacchus]	0	240.341	47	33	203	30	859	97.6	6.68	2767	33	9.38676e+07	8.82758e+07	3.33653e+08	1.2267e+08	2.41396e+08	1.18924e+08	2.28387e+08	1.54216e+08	2.21696e+08	1.36793e+08	4.34167	65.3867	48.0688	27.416	33.4934	ABR	100385329	Abr	109934	0.523437	1.31137	1.03547	1.09951	1.03021	0.3709	0.469267	2.5053	0.785603
F7DYQ4	1061020753	PREDICTED: neuroligin-3 [Callithrix jacchus]	0	81.592	21	11	58	7	848	93.9	6.39	801	11	2.75116e+07	2.45348e+07	2.13679e+07	2.02486e+07	1.6271e+07	1.82253e+07	1.51032e+07	1.28618e+07	7.62878e+06	8.61429e+06	8.08868	3.80363	8.01194	11.3353	8.58041	NLGN3	100385333	Nlgn3	245537	1.50975	1.20721	1.00066	0.811203	0.471176	0.01058	0.0917051	0.799605	0.390303	Late DDP
F7GBW7	675666082	PREDICTED: arf-GAP domain and FG repeat-containing protein 1 isoform X1 [Callithrix jacchus]	0	111.804	32	14	104	14	602	62.5	8.56	2538	14	1.02193e+08	8.09936e+07	1.22786e+08	6.96604e+07	1.10216e+08	7.01185e+07	1.00523e+08	8.73712e+07	69793988	6.40279e+07	16.3658	39.0397	31.445	9.89894	6.09355	AGFG1	100385345	Agfg1	15463	1.04358	1.09633	1.02733	1.0704	0.762359	0.2864	0.397341	1.05055	0.695374
F7G810	1061008204	PREDICTED: LOW QUALITY PROTEIN: agrin [Callithrix jacchus]	0	199.72	24	28	96	28	1849	194	6.14	2005	28	8.3025e+07	7.65251e+07	2.36102e+07	3.71886e+07	2.48471e+07	2.44294e+07	1.21918e+07	1.81661e+07	8.12114e+06	1.71225e+07	5.76132	31.5842	1.19889	27.8314	50.4278	AGRN	100385349	Agrn	11603	2.4529	0.934714	0.757572	0.466719	0.388092	0.0252	0.117054	0.381064	0.415199	Late DDP
U3BQQ3	532442491	protein RCC2 [Callithrix jacchus]	0	18.831	12	5	9	5	524	56.1	8.78	51	5	6.8209e+06	6.03587e+06	1.26824e+06	2.36236e+06	3.2678e+06	3.26982e+06	1.09615e+06	3.12902e+06	1.31728e+06	1.52802e+06	8.63519	42.619	0.0437071	68.0426	10.4745	RCC2	100385352	Rcc2	108911	2.136	0.603181	1.08615	0.701961	0.472712	0.02072	0.111315	0.282388	0.783698
U3BW63	1061010901	PREDICTED: proteasome subunit beta type-2 [Callithrix jacchus]	0	17.811	27	5	17	5	201	22.8	7.02	230	5	6.98063e+06	6.33027e+06	6.53183e+06	4.38942e+06	1.15359e+07	4.31614e+06	7.91099e+06	5.09204e+06	4.14933e+06	4.17821e+06	6.90975	27.7425	64.4101	30.6589	0.490578	PSMB2	100385354	Psmb2	26445	1.08369	0.889138	1.29058	1.05862	0.677975	0.1141	0.226852	0.820474	0.762508
A0A8I3ZZ26	675690608	PREDICTED: C-1-tetrahydrofolate synthase, cytoplasmic [Callithrix jacchus]	0	214.342	50	37	158	37	935	101.3	7.27	2325	37	3.41996e+08	3.49328e+08	9.85149e+07	1.05836e+08	9.98916e+07	8.57052e+07	9.06908e+07	9.6206e+07	6.50081e+07	8.15318e+07	1.49976	5.06645	10.8098	4.17325	15.9466	MTHFD1	100385373	Mthfd1	108156	2.44335	0.722236	0.655954	0.660549	0.517916	0.0006471	0.0556294	0.295593	0.717101
F7CCV7	296216381	PREDICTED: C2 domain-containing protein 2-like isoform X1 [Callithrix jacchus]	0	121.355	36	16	104	16	706	76.5	7.91	2022	16	8.3052e+07	1.05719e+08	9.46394e+07	4.69021e+07	7.97375e+07	8.49919e+07	6.60787e+07	8.39561e+07	7.25491e+07	5.06044e+07	16.9814	47.6967	4.51093	16.8511	25.1998	C2CD2L	100385376	C2cd2l	71764	1.22861	0.921218	1.07214	0.976497	0.80154	0.654	0.711351	0.749806	0.870087
A0A5F4VVL4	675696882	PREDICTED: beta-arrestin-1 isoform X1 [Callithrix jacchus]	0	44.165	25	10	41	9	418	47.1	6.2	244	10	2.18641e+07	2.60542e+07	1.62778e+07	1.66565e+07	1.73172e+07	1.45842e+07	1.30351e+07	1.50984e+07	1.13533e+07	1.04783e+07	12.3662	1.62624	12.1156	10.3722	5.66803	ARRB1	100385378	Arrb1	109689	1.47243	1.012	0.980258	0.864481	0.670839	0.03919	0.137819	0.687299	0.662887
F6XGD1	675700807	PREDICTED: mitochondrial import inner membrane translocase subunit Tim10 [Callithrix jacchus]	0	35.005	38	4	59	4	90	10.3	6.29	1072	4	2.80365e+07	2.09124e+07	6.44471e+07	4.17757e+07	5.67542e+07	6.19446e+07	7.24196e+07	6.4896e+07	8.23283e+07	4.64875e+07	20.5827	30.1839	6.18395	7.7486	39.348	TIMM10	100385380	Timm10	30059	0.453228	0.983542	1.09906	1.27144	1.19273	0.05634	0.162714	2.17008	1.21269
U3D9X0	532517362	E3 ubiquitin-protein ligase TRIM32 [Callithrix jacchus]	0	22.117	9	5	16	5	653	72	7.01	272	5	4.84262e+06	3.46728e+06	6.03189e+06	2.60482e+06	4.37734e+06	3.44682e+06	5.28862e+06	4.60091e+06	7.2945e+06	4.92723e+06	23.4061	56.1165	16.8192	9.83425	27.3924	TRIM32	100385394	Trim32	69807	0.886257	0.921111	0.834452	1.05472	1.30346	0.6454	0.704926	1.03933	1.41509
F7HY39	675640721	PREDICTED: small nuclear ribonucleoprotein Sm D3 isoform X2 [Callithrix jacchus]	0	30.528	37	4	43	4	126	13.9	10.32	703	4	5.94879e+07	5.99904e+07	2.6866e+07	4.65116e+07	1.80994e+07	3.7278e+07	2.05961e+07	4.31897e+07	2.66751e+07	4.42165e+07	0.59473	37.8633	48.9779	50.0929	34.9932	SNRPD3	100385397	Snrpd3	67332	1.56013	0.958155	0.723111	0.832908	0.925693	0.219	0.335863	0.61415	0.96612
A0A8J8Y4L8	532329217	slit homolog 3 protein isoform 2 precursor [Callithrix jacchus]	0	11.045	2	2	5	2	1523	167.7	7.71	96	2	1.43373e+06	829492	961145	826582	2.4315e+06	1.38563e+06	1.04898e+06	559623	452025	976645	37.757	10.6448	38.7486	43.0218	51.9312	SLIT3	100385404	Slit3	20564	1.03767	0.819656	1.75012	0.737527	0.655031	0.6791	0.733013	0.789902	0.799154
A0A8I3WJQ3	532522220	protein LYRIC [Callithrix jacchus]	0	192.013	52	26	197	6	583	64	9.32	4354	26	2.48128e+08	2.82189e+08	3.1317e+08	2.59273e+08	3.33969e+08	1.60932e+08	2.06362e+08	1.48141e+08	1.48232e+08	1.06101e+08	9.08324	13.3152	49.4464	23.226	23.4264	MTDH	100385408	Mtdh	67154	1.20172	1.29718	1.12146	0.803317	0.576328	0.1468	0.26262	1.07944	0.444294	Late DDP
F6YDC4	532218357	5'-AMP-activated protein kinase catalytic subunit alpha-1 isoform 2 [Callithrix jacchus]	0	53.565	20	9	29	7	574	65.5	8.22	471	9	7.13779e+06	5.48035e+06	1.20149e+07	8.06573e+06	8.72574e+06	9.57321e+06	1.11395e+07	1.48117e+07	2.31675e+07	2.13491e+07	18.5762	27.8129	6.54958	20.0116	5.77666	PRKAA1	100385413	Prkaa1	105787	0.519412	0.826598	0.753256	1.06826	1.83248	0.02377	0.115647	1.59141	2.21689	Late DIP
F7H807	675652680	PREDICTED: 39S ribosomal protein L2, mitochondrial isoform X1 [Callithrix jacchus]	0	53.757	32	8	33	8	313	34.4	11	566	8	9.13438e+06	7.01582e+06	2.08454e+07	3.13462e+07	1.98186e+07	2.65248e+07	1.54668e+07	1.91015e+07	1.67661e+07	1.70989e+07	18.5515	28.4534	20.4646	14.8698	1.38974	MRPL2	100385428	Mrpl2	27398	0.440977	1.42508	1.26539	0.943879	0.924673	0.09504	0.20561	3.23164	0.648858
U3BQB7	296232127	PREDICTED: carbonyl reductase [NADPH] 1 isoform X1 [Callithrix jacchus]	0	53.777	44	10	51	10	277	30.3	8.62	1263	10	1.80227e+07	1.84996e+07	1.75102e+07	1.4792e+07	1.6115e+07	1.50855e+07	2.09626e+07	2.23473e+07	2.63776e+07	3.52098e+07	1.84667	11.9004	4.66638	4.52171	20.2812	CBR1	100385429	Cbr1	12408	0.891124	0.788157	0.761279	1.05674	1.5027	0.09611	0.206642	0.884452	1.9066
F7I0W5	296200613	PREDICTED: nuclear receptor coactivator 5 isoform X2 [Callithrix jacchus]	0	60.782	27	10	19	10	579	65.4	9.6	175	10	7.22328e+07	5.32993e+07	8.90737e+07	1.23613e+08	7.80464e+07	1.03668e+08	9.44211e+07	9.6767e+07	5.01144e+07	3.03693e+07	21.33	22.9662	19.9401	1.73527	34.6951	NCOA5	100385434	Ncoa5	228869	0.792896	1.34339	1.14776	1.2076	0.508358	0.1584	0.274887	1.69428	0.378414	Late DDP
A0A8I3WHN3	675766528	PREDICTED: cyclin-dependent kinase 16 [Callithrix jacchus]	0	36.131	19	9	26	6	497	55.9	7.62	463	9	1.02259e+07	6.27276e+06	1.18635e+07	5.04896e+06	1.1076e+07	3.57356e+06	9.55677e+06	4.39402e+06	3.78701e+06	4.07185e+06	33.8853	56.9828	72.4256	52.3356	5.12582	CDK16	100385437	Cdk16	18555	1.18067	1.21027	1.04834	0.998334	0.562389	0.5308	0.610204	1.02508	0.464679	Late DDP
U3FUC8	572171671	RBMX [Callithrix jacchus]	0	99.288	44	18	171	18	391	42.3	10.05	1934	18	5.92009e+08	6.46023e+08	1.42312e+08	4.04391e+08	9.81386e+07	3.62996e+08	1.39841e+08	3.56152e+08	1.40915e+08	3.06834e+08	6.17011	67.7946	81.2268	61.6763	52.4054	RBMX	100385445	Rbmx	19655	1.94073	0.857005	0.722869	0.777513	0.701887	0.1509	0.267384	0.44159	0.819
#N/A	1061002891	PREDICTED: LOW QUALITY PROTEIN: aggrecan core protein [Callithrix jacchus]	0	62.528	7	14	46	14	2264	234.8	4.31	577	14	9.67015e+06	1.30467e+07	2.38608e+07	1.83393e+07	3.22451e+07	2.00124e+07	4.45876e+07	2.77084e+07	5.2954e+07	5.70143e+07	21.0206	18.5039	33.1045	33.018	5.22169	ACAN	100385452	Acan	11595	0.379324	0.704653	0.872591	1.20719	1.83624	0.01473	0.1017	1.85765	2.60588	Late DIP
U3DSD7	1061009963	PREDICTED: solute carrier family 2, facilitated glucose transporter member 5 [Callithrix jacchus]	0	7.181	5	2	3	2	501	55	6.38	37	2	7.53679e+06	1.04884e+07	1.10477e+07	8.24951e+06	8.44145e+06	7.26894e+06	7.75453e+06	6.21046e+06	9258445	9.46827e+06	23.1575	20.5069	10.5547	15.6366	1.58459	SLC2A5	100385463	Slc2a5	56485	1.05134	1.12554	0.91633	0.814528	1.09226	0.3601	0.460548	1.07057	0.970436
F7ILE3	296210922	PREDICTED: protein FAM234B [Callithrix jacchus]	0	10.939	5	2	6	2	620	66.7	5.08	228	2	1.47808e+06	903451	2.47806e+06	1.19243e+06	2.27656e+06	934633	1.5242e+06	397233	444032	1.44141e+06	34.1228	49.5344	59.0987	82.9473	74.8101	FAM234B	100385474	Fam234b	74525	0.91106	1.40416	1.22845	0.735051	0.72128	0.8951	0.915561	1.54123	0.513675
F7H1D2	1060940655	PREDICTED: WD repeat-containing protein 20 isoform X7 [Callithrix jacchus]	0	54.772	24	12	27	12	600	66.5	7.77	253	12	1.8743e+07	2.50668e+07	3.02943e+07	3.44907e+07	3.34129e+07	3.03151e+07	2.80026e+07	3.30766e+07	2.52325e+07	2.20021e+07	20.4137	9.16025	6.87434	11.7482	9.67172	WDR20	100385486	Wdr20	69641	0.780544	1.15425	1.13542	1.08822	0.841561	0.2232	0.339945	1.47878	0.729097
U3DRN4	675700160	PREDICTED: autophagy-related protein 13 isoform X1 [Callithrix jacchus]	0	10.891	6	2	2	2	550	60	5.22	46	2	1.77667e+06	1.23028e+06	2.09595e+06	1.96489e+06	1.76341e+06	943780	2.0197e+06	1.29042e+06	580884	2.37384e+06	25.6977	4.5644	42.8166	31.1577	85.8158	ATG13	100385491	Atg13	51897	0.937339	1.26586	0.843895	1.03185	0.921058	0.5805	0.650418	1.35048	0.727614
A0A2R8MN60	1060944489	PREDICTED: nucleosome assembly protein 1-like 4 isoform X1 [Callithrix jacchus]	0	89.536	38	11	103	10	386	44.1	4.67	2218	11	4.79097e+07	4.71949e+07	6.34958e+07	5.20889e+07	6.64808e+07	6.93226e+07	7.05041e+07	8.96373e+07	7.57397e+07	9.71916e+07	1.06292	13.9566	2.9594	16.8966	17.5431	NAP1L4	100385493	Nap1l4	17955	0.699746	0.850431	0.999193	1.17826	1.27237	0.0324	0.127402	1.21534	1.49614
F7IJH5	296220012	PREDICTED: syntaxin-1B [Callithrix jacchus]	0	209.873	62	20	269	19	288	33.2	5.38	7177	20	3.4333e+08	3.62477e+08	5.13169e+08	4.06173e+08	5.04203e+08	4.66878e+08	5.51279e+08	5.29075e+08	7.37431e+08	7.47197e+08	3.83638	16.4591	5.43573	2.9066	0.930297	STX1B	100385494	Stx1b	56216	0.683761	0.890626	0.94075	1.04661	1.43826	0.002533	0.0653975	1.30254	1.61488
F7FZQ5	296220503	PREDICTED: ATP-dependent RNA helicase SUPV3L1, mitochondrial isoform X1 [Callithrix jacchus]	0	9.279	5	4	9	4	786	88.3	7.62	0	4	2.77943e+06	3.73369e+06	4.9694e+06	4.33521e+06	3.17985e+06	3.60157e+06	2.39895e+06	2.6267e+06	2.05251e+06	2.24811e+06	20.7201	9.6391	8.79448	6.40885	6.43237	SUPV3L1	100385495	Supv3l1	338359	1.02005	1.45724	1.06207	0.787093	0.673541	0.06423	0.1717	1.4286	0.462203	Late DDP
F6QBQ9	675709637	PREDICTED: transcription factor A, mitochondrial [Callithrix jacchus]	0	83.134	42	14	139	14	247	28.9	9.45	1244	14	2.23084e+08	3.01568e+08	2.21242e+08	2.3784e+08	2.06283e+08	1.95026e+08	1.45467e+08	1.368e+08	1.25087e+08	1.40122e+08	21.1555	5.11312	3.96699	4.34247	8.01757	TFAM	100385496	Tfam	21780	1.35743	1.18778	1.0383	0.730308	0.686173	0.02866	0.121333	0.875022	0.577693
U3F6X1	296221886	PREDICTED: calcium uptake protein 3, mitochondrial isoform X1 [Callithrix jacchus]	0	123.367	45	21	137	21	530	60.9	7.77	2270	21	1.55479e+08	1.17464e+08	2.07569e+08	1.94552e+08	1.91323e+08	1.54937e+08	1.49891e+08	1.01763e+08	8.54491e+07	7.81671e+07	19.6971	4.57801	14.8611	27.0464	6.2941	MICU3	100385499	Micu3	78506	0.949967	1.39956	1.20514	0.875872	0.569459	0.0194	0.110701	1.47327	0.406884	Late DDP
F7IP65	1060951757	PREDICTED: serine protease HTRA2, mitochondrial [Callithrix jacchus]	0	67.727	28	9	66	9	509	54.9	9.85	1547	9	4.48433e+07	3.84672e+07	6.24324e+07	6.62493e+07	5.68243e+07	5.15744e+07	5.96114e+07	4.39812e+07	4.71042e+07	3.59689e+07	10.8235	4.19481	6.84924	21.3379	18.9565	HTRA2	100385512	Htra2	64704	0.821511	1.26891	1.0689	1.02151	0.81917	0.1103	0.222321	1.5446	0.645571
U3E7B0	296223800	PREDICTED: fascin [Callithrix jacchus]	0	184.214	63	25	207	25	493	54.5	7.44	5051	25	1.44291e+09	1.13378e+09	3.62931e+08	4.04705e+08	4.31992e+08	3.93113e+08	2.87777e+08	3.36299e+08	1.23394e+08	2.12072e+08	16.9667	7.69607	6.66388	10.9956	37.3836	FSCN1	100385514	Fscn1	14086	2.5119	0.748333	0.804357	0.608383	0.32703	0.07329	0.182579	0.297915	0.437011	Late DDP
A0A8J8YEA0	532514394	transmembrane protein 65 [Callithrix jacchus]	0	25.142	23	5	45	5	239	25.5	8.6	326	5	1.07983e+07	8.83189e+06	2.86537e+07	2.69561e+07	3.17983e+07	2.55795e+07	3.95034e+07	1.94947e+07	4.41296e+07	2.5874e+07	14.1666	4.31703	15.3278	47.9617	36.8801	TMEM65	100385534	Tmem65	74868	0.375167	1.0628	1.09659	1.12756	1.33789	0.02439	0.115982	2.83287	1.25884
U3C8J6	1060964550	PREDICTED: tyrosine-protein kinase Fer isoform X1 [Callithrix jacchus]	0	24.865	8	6	12	5	822	94.4	6.93	40	6	1.19058e+07	1.18124e+07	3.54289e+06	7.74673e+06	4.944e+06	3.736e+06	3.25697e+06	1.18614e+06	2.94928e+06	2.9228e+06	0.557166	52.6602	19.6817	65.9133	0.63792	FER	100385535	Fer	14158	2.196	1.04528	0.80366	0.411376	0.543681	0.0001775	0.0404316	0.475991	0.520131
F7HR82	296231337	PREDICTED: V-type proton ATPase subunit d 1 [Callithrix jacchus]	0	138.883	60	18	166	18	351	40.3	5	4722	18	4.5173e+08	2.91567e+08	6.33174e+08	4.7461e+08	6.56034e+08	4.92179e+08	5.19022e+08	4.30409e+08	3.911e+08	4.32693e+08	30.473	20.2425	20.1814	13.1992	7.1404	ATP6V0D1	100385552	Atp6v0d1	11972	0.778726	1.16059	1.20294	0.994686	0.863059	0.5334	0.611999	1.49036	0.74364
A0A2R8MT15	1060967890	PREDICTED: adenine phosphoribosyltransferase [Callithrix jacchus]	0	8.202	19	3	5	3	180	19.6	6.79	26	3	2.56252e+06	2.5249e+06	919938	810757	466189	462067	595215	610534	423609	628383	1.04579	8.92157	0.627958	1.79679	27.5282	APRT	100385554	Aprt	11821	2.54267	0.864992	0.463937	0.602626	0.52578	0.0004952	0.0529834	0.340191	0.607843
U3EP89	296203576	PREDICTED: nucleoporin p58/p45 [Callithrix jacchus]	0	11.757	7	4	5	4	599	60.8	9.33	20	4	2.92138e+07	3.17512e+07	5.73204e+07	3.88059e+07	6.11013e+07	3.9811e+07	6.49791e+07	4.56397e+07	6.22999e+07	3.73746e+07	5.88615	27.2386	29.8369	24.7246	35.3649	NUP58	100385581	Nup58	71844	0.650922	1.02634	1.07744	1.18108	1.06422	0.3647	0.464749	1.57675	1.03691
A0A8J8XZA6	532510317	repulsive guidance molecule A isoform 3 [Callithrix jacchus]	0	50.57	25	7	20	7	451	49.3	7.27	484	7	3.41546e+07	3.88526e+07	7.57856e+06	6.15547e+06	9.33977e+06	3.66171e+06	4.89866e+06	2.44819e+06	3.15633e+06	2.48023e+06	9.1003	14.6537	61.7621	47.1696	16.9634	RGMA	100385583	Rgma	244058	3.23826	0.609177	0.576684	0.325872	0.250011	0.02504	0.116622	0.188119	0.410408	Late DDP
A0A8J8XG50	532521562	voltage-dependent calcium channel subunit alpha-2/delta-1 precursor [Callithrix jacchus]	0	508.12	51	48	614	47	1091	123.2	5.25	14170	48	1.86845e+09	1.70709e+09	1.44855e+09	1.04851e+09	1.60804e+09	8.9281e+08	1.01747e+09	6.77124e+08	4.62944e+08	4.71138e+08	6.38213	22.6565	40.4459	28.4037	1.24046	CACNA2D1	100385605	Cacna2d1	12293	1.59592	1.11455	1.11624	0.756373	0.416921	0.02668	0.119128	0.698374	0.374072	Late DDP
A0A8I3WTF7	296211668	PREDICTED: LETM1 domain-containing protein 1 isoform X1 [Callithrix jacchus]	0	31.029	21	7	21	7	360	41.9	10.2	172	7	4.45521e+06	5.32406e+06	5.13373e+06	6.76927e+06	8.56131e+06	7.21931e+06	1.06702e+07	6.53155e+06	7.73702e+06	1.05567e+07	12.5646	19.4321	12.0266	34.0255	21.7981	LETMD1	100385608	Letmd1	68614	0.670194	0.815738	1.08148	1.17888	1.25371	0.2461	0.361131	1.21717	1.5369
U3ASQ5	675684070	PREDICTED: dynein light chain 1, cytoplasmic [Callithrix jacchus]	0	77.601	60	6	79	3	89	10.4	7.4	1951	6	1.56977e+08	1.55786e+08	1.09737e+08	1.10959e+08	8.87853e+07	1.05836e+08	8.16935e+07	8.34804e+07	5.37049e+07	6.92126e+07	0.538421	0.782556	12.3901	1.5299	17.8422	DYNLL1	100385610	Dynll1	56455	1.53892	1.08592	0.957622	0.812727	0.604807	0.0004336	0.0496839	0.705635	0.556954
F6UP87	675684963	PREDICTED: SAFB-like transcription modulator isoform X3 [Callithrix jacchus]	0	35.801	11	9	21	9	1039	117.6	8.25	259	9	1.55037e+07	1.48006e+07	5.82441e+06	8.08701e+06	6.41251e+06	1.02533e+07	5.90806e+06	1.40851e+07	6.30453e+06	9.76671e+06	3.28085	23.0013	32.5918	57.8402	30.466	SLTM	100385611	Sltm	66660	1.56295	0.717483	0.859541	1.03115	0.828877	0.0899	0.199969	0.459057	1.15526
F6YJ85	675698965	PREDICTED: tumor susceptibility gene 101 protein [Callithrix jacchus]	0	58.379	30	12	65	12	390	43.9	6.46	801	12	6.95131e+07	6.45455e+07	6.49167e+07	4.38228e+07	5.09347e+07	4.3193e+07	5.64522e+07	4.63646e+07	4.35505e+07	5.1864e+07	5.2405	27.4337	11.6315	13.8753	12.3222	TSG101	100385622	Tsg101	22088	1.25252	1.01596	0.87944	0.960623	0.891463	0.1777	0.29547	0.811134	0.87746
A0A2R8MQJ3	1060944837	PREDICTED: synaptotagmin-7 [Callithrix jacchus]	0	214.868	39	26	212	26	760	83.3	9.32	3936	26	1.31238e+08	1.3719e+08	2.01047e+08	1.88366e+08	2.50979e+08	1.7449e+08	2.02123e+08	1.79655e+08	1.77845e+08	1.92496e+08	3.13613	4.60532	25.4244	8.32289	5.59467	SYT7	100385624	Syt7	54525	0.73124	1.06082	1.15905	1.04002	1.00887	0.04669	0.149772	1.45072	0.951022
F7HXB1	532327475	inactive ubiquitin carboxyl-terminal hydrolase 54 [Callithrix jacchus]	0.009	3.074	1	2	6	2	1683	187.1	7.31	0	2	3.01918e+06	5.84001e+06	2.17352e+06	3.54072e+06	2.38774e+06	1.34308e+06	3.08997e+06	2.61077e+06	3.21452e+06	4.1021e+06	45.0296	33.8367	39.5989	11.8879	17.1558	USP54	100385631	Usp54	78787	1.41423	0.912187	0.595567	0.910033	1.16798	0.5152	0.596148	0.645006	1.28042
F6T7D1	532274798	tomoregulin-1 precursor [Callithrix jacchus]	0	73.883	32	10	44	10	379	40.9	6.68	459	10	1.0161e+08	9.34263e+07	4.016e+07	4.42387e+07	2.49745e+07	3.49128e+07	2.51173e+07	3.57522e+07	2.32507e+07	2.67922e+07	5.93404	6.83457	23.469	24.7087	10.0082	TMEFF1	100385638	Tmeff1	230157	2.16594	0.937274	0.665068	0.675974	0.555742	0.01521	0.1032	0.432733	0.592934
A0A8I3VXL2	1060964515	PREDICTED: adenomatous polyposis coli protein isoform X3 [Callithrix jacchus]	0	447.189	31	67	235	67	2860	313.2	7.68	4357	67	4.38263e+08	3.94008e+08	3.38552e+08	3.43761e+08	3.33648e+08	4.10706e+08	3.14108e+08	3.74182e+08	3.45589e+08	2.98763e+08	7.51997	1.07968	14.6405	12.3433	10.2773	APC	100385653	Apc	11789	1.15864	0.949879	1.03625	0.9582	0.897032	0.4173	0.509377	0.819821	0.944364
A0A8I4A0P0	1060966261	PREDICTED: adenylate cyclase type 2 [Callithrix jacchus]	0	27.045	7	7	19	7	1091	123.5	8.03	52	7	1.11024e+07	9.03157e+06	1.0107e+07	1.02089e+07	9.81711e+06	9.01372e+06	7.95654e+06	6.66386e+06	5.80556e+06	5.28219e+06	14.5455	0.709409	6.03353	12.5039	6.67549	ADCY2	100385658	Adcy2	210044	1.18451	1.19521	1.10784	0.860137	0.652307	0.02234	0.113957	1.00903	0.545769
F7GCL4	1060973537	PREDICTED: LOW QUALITY PROTEIN: DNA-directed RNA polymerase, mitochondrial [Callithrix jacchus]	0	92.039	20	19	66	19	1294	145.1	9.11	702	19	5.57724e+07	8.34022e+07	7.49442e+07	7.28541e+07	6.61176e+07	5.82266e+07	6.80448e+07	4.02601e+07	2.58877e+07	3.0762e+07	28.0759	1.99991	8.97472	36.2805	12.1682	POLRMT	100385677	Polrmt	216151	1.20754	1.28237	1.07887	0.939703	0.491519	0.01916	0.11049	1.06196	0.383291	Late DDP
U3EGH9	532519246	CREB-regulated transcription coactivator 1 isoform 3 [Callithrix jacchus]	0	39.052	17	6	11	6	650	68.7	5.95	142	6	9.16827e+06	4.08361e+06	2.22961e+06	2.75432e+06	3.23494e+06	2.14027e+06	3.17504e+06	3.44728e+06	4.99452e+06	3.05446e+06	54.2625	14.889	28.8008	5.81377	34.087	CRTC1	100385682	Crtc1	382056	1.73081	0.650944	0.702049	0.864932	1.05127	0.4307	0.521056	0.376092	1.61499
#N/A	1061020300	PREDICTED: synaptophysin [Callithrix jacchus]	0	23.835	14	4	56	4	296	31.8	4.91	786	4	1.47301e+08	1.01354e+08	1.21426e+08	9.60727e+07	1.30848e+08	8.47607e+07	9.79666e+07	8.78084e+07	6.86557e+07	7.44382e+07	26.1322	16.485	30.2295	7.73292	5.71493	SYP	100385689	Syp	20977	1.23019	1.07605	1.0667	0.919105	0.707943	0.2236	0.340261	0.874701	0.657908
A0A5F4VZW3	532513076	immunoglobulin superfamily member 21 precursor [Callithrix jacchus]	0	221.05	53	20	211	20	468	51.8	6.62	4730	20	9.16768e+08	8.01412e+08	6.35486e+08	4.67308e+08	8.00182e+08	4.66332e+08	4.85209e+08	3.98417e+08	2.50524e+08	2.10595e+08	9.49486	21.5671	37.2784	13.8907	12.246	IGSF21	100385712	Igsf21	230868	1.58147	1.01505	1.16574	0.813317	0.424429	0.04398	0.14574	0.641838	0.418138	Late DDP
F7HKY3	675689735	PREDICTED: cTAGE family member 5 isoform X1 [Callithrix jacchus]	0	41.119	8	8	29	8	1407	159.6	4.81	490	8	8.59566e+06	9.2838e+06	1.42172e+07	1.07779e+07	1.6082e+07	1.29401e+07	1.43325e+07	1.27063e+07	1.46802e+07	8.26248e+06	5.44296	19.4592	15.3102	8.50538	39.5596	MIA2	100385732	Mia2	338320	0.733497	1.02541	1.19062	1.10926	0.941214	0.1543	0.270964	1.39798	0.917887
F7GXY9	675690612	PREDICTED: A-kinase anchor protein 5 [Callithrix jacchus]	0	158.04	48	17	122	17	426	47	4.96	3247	17	6.08233e+07	4.83407e+07	4.94733e+07	7.00271e+07	5.22866e+07	6.31806e+07	4.92989e+07	7.07481e+07	4.53299e+07	6.71263e+07	16.1711	24.3242	13.3427	25.2682	27.4104	AKAP5	100385734	Akap5	238276	0.946561	1.03619	1.00122	1.04093	0.975107	0.9938	0.995208	1.09469	0.941053
A0A5F4WJC1	1060943218	PREDICTED: UPF0606 protein KIAA1549L homolog isoform X1 [Callithrix jacchus]	0	315.42	25	29	229	29	1896	204.4	9.14	6143	29	2.00359e+08	1.70377e+08	1.75538e+08	1.74668e+08	1.76616e+08	1.692e+08	1.5353e+08	1.47558e+08	1.62323e+08	1.51456e+08	11.4372	0.351341	3.03267	2.80527	4.89752	KIAA1549L	100385741	D430041D05Rik	241589	1.10232	1.04127	1.02822	0.89523	0.932962	0.09188	0.201655	0.944625	0.895981
F7B1Y2	1060937376	PREDICTED: SUN domain-containing protein 2 [Callithrix jacchus]	0	40.675	10	7	14	7	725	81.3	6.55	306	7	1.01656e+07	1.33629e+07	5.73337e+06	4.79966e+06	5.26509e+06	4.44898e+06	1.81075e+06	1.42848e+06	1.00951e+06	5.05286e+06	19.218	12.5364	11.8812	16.6894	94.3224	SUN2	100385761	Sun2	223697	2.21644	0.992237	0.915088	0.305143	0.571089	0.04538	0.147119	0.447671	0.575558
A0A5F4W3M3	675729887	PREDICTED: inositol 1,4,5-trisphosphate receptor type 1 isoform X1 [Callithrix jacchus]	0	278.791	24	53	194	46	2757	313.9	6.02	3976	53	9.80065e+07	8.83724e+07	1.53052e+08	1.77092e+08	1.83909e+08	1.60543e+08	1.9917e+08	1.69943e+08	1.13771e+08	1.40212e+08	7.3102	10.2976	9.59322	11.1982	14.7225	ITPR1	100385763	Itpr1	16438	0.627931	1.11229	1.1605	1.24358	0.855697	0.06256	0.170799	1.77136	0.76931
A0A8I3W7P8	1060967904	PREDICTED: LOW QUALITY PROTEIN: katanin p80 WD40 repeat-containing subunit B1 [Callithrix jacchus]	0.002	4.069	3	2	6	2	656	72.4	7.42	45	2	4.25239e+06	5.01922e+06	3.4985e+06	2.70037e+06	3.45867e+06	2.55161e+06	3.69622e+06	2.67766e+06	2.52195e+06	3.19963e+06	11.6966	18.2085	21.3429	22.5996	16.7503	KATNB1	100385788	Katnb1	74187	1.38068	0.923103	0.895021	0.949166	0.85203	0.3261	0.431101	0.668586	0.923006
U3EFN9	1060971605	PREDICTED: glutamate receptor ionotropic, kainate 5 isoform X1 [Callithrix jacchus]	0	14.017	5	3	7	3	981	109.3	8.21	29	3	6.24972e+06	7.47024e+06	3.99314e+06	4.83272e+06	5.06163e+06	4.37742e+06	3.62833e+06	3.92535e+06	2.53481e+06	4.46236e+06	12.5808	13.4529	10.2511	5.56082	38.958	GRIK5	100385798	Grik5	14809	1.47413	0.948289	1.01417	0.811601	0.751806	0.1923	0.309554	0.643286	0.792803
F7IS60	1061018942	PREDICTED: LOW QUALITY PROTEIN: ubiquitin carboxyl-terminal hydrolase 11 [Callithrix jacchus]	0	20.883	6	5	14	5	970	110.7	5.63	78	5	3.58972e+06	5.48103e+06	6.24839e+06	2.16583e+06	5.35154e+06	1.72549e+06	4.66693e+06	4.37703e+06	4.07102e+06	4.76095e+06	29.4873	68.6173	72.46	4.53316	11.0475	USP11	100385805	Usp11	236733	1.06871	0.991356	0.833809	1.06555	1.04058	0.992	0.994814	0.92762	1.04965
A0A5K1UN95	675670552	PREDICTED: tyrosine-protein kinase JAK1 [Callithrix jacchus]	0	39.959	10	8	27	8	1153	133.1	7.55	320	8	5.44062e+06	7.48565e+06	8.97223e+06	9.48603e+06	9.00314e+06	9.76328e+06	9.90168e+06	9.96389e+06	7.86841e+06	1.26346e+07	22.3739	3.9366	5.72832	0.442866	32.8754	JAK1	100385835	Jak1	16451	0.714004	1.01957	1.03659	1.09731	1.13252	0.2931	0.404059	1.42797	1.11078
F7IJ77	296210924	PREDICTED: heme-binding protein 1 [Callithrix jacchus]	0	19.342	22	3	12	3	189	21	6.23	175	3	1.10532e+07	1.15429e+07	8.21813e+06	5.63099e+06	6.01727e+06	5.04393e+06	7.6569e+06	5.86379e+06	5.75241e+06	5.83776e+06	3.06477	26.4187	12.4445	18.7553	1.04148	HEBP1	100385839	Hebp1	15199	1.55584	0.953569	0.761609	0.930955	0.798031	0.01489	0.102206	0.612898	0.836888
A0A8J8Y231	675686101	PREDICTED: neogenin isoform X7 [Callithrix jacchus]	0	248.835	32	33	123	33	1428	156.3	6.44	2350	33	2.13395e+08	2.24018e+08	6.24032e+07	6.23703e+07	5.62524e+07	5.29431e+07	4.50752e+07	4.58841e+07	3.10323e+07	4.39003e+07	3.43482	0.0372416	4.28594	1.2576	24.286	NEO1	100385847	Neo1	18007	2.61213	0.745117	0.652089	0.543187	0.44748	0.003	0.0679808	0.285253	0.60055
U3APT5	390471525	PREDICTED: syntaxin-4 isoform X1 [Callithrix jacchus]	0	29.782	23	6	17	6	389	44.3	8.98	143	6	5.52359e+06	5.79203e+06	3.64134e+06	5.3308e+06	5.87948e+06	5.6682e+06	4.9212e+06	6.78915e+06	8.27209e+06	1.00987e+07	3.35488	26.6298	2.58747	22.5585	14.0616	STX4	100385856	Stx4a	20909	0.91378	0.724535	0.932519	0.945655	1.48351	0.3076	0.417255	0.792899	2.04754	Late DIP
F7GXC2	296220505	PREDICTED: vacuolar protein sorting-associated protein 26A isoform X1 [Callithrix jacchus]	0	15.995	9	2	5	2	327	38.1	6.57	199	2	3.23811e+06	3.0935e+06	2.33407e+06	1.08917e+06	1.258e+06	1.06927e+06	1.41122e+06	2.25969e+06	1.3868e+06	1.49349e+06	3.22986	51.4298	11.4691	32.6871	5.23845	VPS26A	100385858	Vps26a	30930	1.699	0.918579	0.624491	0.98504	0.772889	0.009247	0.0895566	0.540658	0.841396
F7BUC0	296223215	PREDICTED: LIM and senescent cell antigen-like-containing domain protein 1 isoform X2 [Callithrix jacchus]	0	17.08	13	4	12	4	388	44.4	7.88	67	4	3.25915e+06	3.31853e+06	2.06253e+06	4.20291e+06	2.03778e+06	3.95871e+06	3.36737e+06	4.81233e+06	2.62638e+06	3.33195e+06	1.27651	48.3117	45.3034	24.9823	16.7468	LIMS1	100385872	Lims1	110829	0.997294	0.949953	0.909175	1.24019	0.903389	0.8803	0.903036	0.95253	0.950983
F7FB03	296224047	PREDICTED: serine/arginine-rich splicing factor 7 isoform X1 [Callithrix jacchus]	0	37.39	30	9	47	8	238	27.4	11.82	336	9	1.94638e+08	1.99086e+08	9.36709e+07	1.45196e+08	8.17178e+07	1.41825e+08	1.1098e+08	1.76513e+08	1.29048e+08	1.58642e+08	1.5975	30.5055	38.0259	32.2364	14.5477	SRSF7	100385878	Srsf7	225027	1.37539	0.83443	0.780898	1.0043	1.00499	0.2085	0.325264	0.606686	1.2044
F7FLF7	296224700	PREDICTED: AP-2 complex subunit mu isoform X1 [Callithrix jacchus]	0	328.684	64	29	463	29	435	49.6	9.54	10143	29	1.67126e+09	1.51014e+09	2.31798e+09	1.77473e+09	2.48572e+09	1.86417e+09	2.52601e+09	2.11712e+09	1.96371e+09	2.16278e+09	7.16195	18.7715	20.2078	12.454	6.82248	AP2M1	100385882	Ap2m1	11773	0.78	1.00343	1.06648	1.13838	1.01171	0.2378	0.353055	1.28645	1.00825
U3F7X8	1060962420	PREDICTED: rab5 GDP/GTP exchange factor isoform X1 [Callithrix jacchus]	0	13.979	10	5	11	5	523	60.8	7.99	122	5	6.32138e+06	4.64365e+06	8.40293e+06	5.39242e+06	9.87805e+06	1.03132e+07	7.96479e+06	6.45017e+06	1.05492e+07	3.99618e+06	21.6385	30.8619	3.04803	14.8596	63.7137	RABGEF1	100385888	Rabgef1	56715	0.741763	0.933227	1.3659	0.975143	0.983967	0.1462	0.262211	1.25812	1.05437
A0A8I3W2K9	296226162	PREDICTED: NADH dehydrogenase [ubiquinone] 1 beta subcomplex subunit 4 [Callithrix jacchus]	0	30.566	39	5	59	5	128	14.9	9.99	854	5	1.27064e+08	1.12659e+08	2.29865e+08	1.9918e+08	2.14372e+08	3.27594e+08	2.01913e+08	3.14694e+08	334822577	2.60691e+08	8.49782	10.1142	29.5443	30.8737	17.6047	NDUFB4	100385890	Ndufb4	68194	0.516008	0.923531	1.1666	1.11201	1.28186	0.1029	0.214983	1.78976	1.388
U3FEV3	1060958918	PREDICTED: protein NipSnap homolog 2 isoform X3 [Callithrix jacchus]	0	55.542	29	8	50	8	286	33.5	9.19	730	8	2.84392e+07	3.72212e+07	4.82024e+07	7.90082e+07	5.57376e+07	7.09426e+07	7.92989e+07	7.93782e+07	119642159	1.08091e+08	18.9148	34.2472	16.9744	0.0706778	7.17302	NIPSNAP2	100385899	Nipsnap2	14467	0.465042	0.900974	0.897217	1.12384	1.61293	0.05017	0.15399	1.9374	1.79021
A0A8I3WIB4	1060986185	PREDICTED: 39S ribosomal protein L14, mitochondrial isoform X1 [Callithrix jacchus]	0	19.668	24	4	15	4	165	18.2	10.42	543	4	3.28419e+06	2.04543e+06	6.21626e+06	9.48643e+06	4.17269e+06	7.22753e+06	4.12922e+06	5.86257e+06	6241281	8.07779e+06	32.8704	29.4517	37.8957	24.5333	18.1381	MRPL14	100385914	Mrpl14	68463	0.469625	1.38366	1.00454	0.880436	1.26174	0.2277	0.344867	2.9463	0.911886
U3BCR6	532202281	rho GTPase-activating protein 35 [Callithrix jacchus]	0	184.992	32	36	152	36	1499	170.4	6.64	1649	36	7.57715e+07	6.75842e+07	7.4694e+07	4.86684e+07	6.85042e+07	5.53486e+07	6.16458e+07	5.55321e+07	58680813	5.10642e+07	8.07687	29.8355	15.0217	7.37867	9.81498	ARHGAP35	100385925	Arhgap35	232906	1.16079	0.998895	1.00287	0.948818	0.888633	0.4374	0.526638	0.860533	0.889616
A0A8I3XBN8	675763201	PREDICTED: proline-rich AKT1 substrate 1 isoform X2 [Callithrix jacchus]	0	10.705	11	2	3	2	256	27.4	4.67	22	2	1.6353e+06	6.4241e+06	2.16264e+06	434030	2.56022e+06	1.20689e+06	2.00861e+06	1.63259e+06	1.84084e+06	1.39805e+06	84.031	94.1446	50.8056	14.6044	19.3335	AKT1S1	100385926	Akt1s1	67605	1.89159	0.609454	0.884162	0.85461	0.760187	0.9033	0.923147	0.322192	1.24732
A0A8I3WVL6	532437451	putative 2-oxoglutarate dehydrogenase E1 component DHKTD1, mitochondrial [Callithrix jacchus]	0	57.271	17	12	51	12	919	102.9	6.86	295	12	9.22353e+06	1.49428e+07	2.22098e+07	1.86597e+07	2.41253e+07	1.93644e+07	2.12574e+07	1.57127e+07	2.3034e+07	1.34439e+07	33.4693	12.2847	15.4816	21.2103	37.1796	DHTKD1	100385948	Dhtkd1	209692	0.664008	1.12295	1.19494	1.01581	1.00229	0.5111	0.593346	1.69117	0.892546
A0A2R8M646	296214080	PREDICTED: histidine triad nucleotide-binding protein 1 [Callithrix jacchus]	0	18.805	29	3	13	3	126	13.8	6.95	55	3	7.50592e+06	5.21919e+06	4.59132e+06	5.87044e+06	8.95141e+06	5.49934e+06	5.6003e+06	7.76071e+06	7.55881e+06	8.22996e+06	25.4137	17.291	33.7835	22.8672	6.01148	LOC100385973	100385973	Hint1	15254	0.952658	0.783214	1.08185	1.00026	1.18202	0.3463	0.447758	0.822135	1.50919
U3CZS1	296214486	PREDICTED: dolichyl-diphosphooligosaccharide--protein glycosyltransferase subunit DAD1 [Callithrix jacchus]	0	14.356	28	3	14	3	113	12.5	7.08	269	3	1.01787e+07	8.70788e+06	8.04131e+06	3.22924e+06	8.37338e+06	1.9808e+06	6.14777e+06	2.33358e+06	2.48163e+06	1.34423e+06	11.0137	60.3812	87.3124	63.5992	42.0438	DAD1	100385974	Dad1	13135	1.78788	1.06691	0.980165	0.802876	0.36217	0.08165	0.192422	0.596747	0.339457	Late DDP
A0A8I4A425	675695538	PREDICTED: isobutyryl-CoA dehydrogenase, mitochondrial isoform X1 [Callithrix jacchus]	0	27.842	18	7	30	7	419	45.3	7.49	112	7	1.59668e+07	2.23151e+07	2.8824e+07	2.78544e+07	3.37599e+07	2.58283e+07	2.27368e+07	2.28824e+07	1.58217e+07	2.11595e+07	23.4522	2.41934	18.8242	0.45124	20.4126	ACAD8	100385977	Acad8	66948	0.807128	1.195	1.25634	0.961826	0.779705	0.05528	0.160835	1.48055	0.652475
F7F864	390470649	PREDICTED: sn1-specific diacylglycerol lipase alpha [Callithrix jacchus]	0	149.498	35	26	107	26	1042	114.8	6.48	1572	26	1.78806e+08	2.12913e+08	1.23999e+08	1.67231e+08	1.23174e+08	1.34721e+08	1.37211e+08	1.22734e+08	74612454	1.30152e+08	12.3137	20.9932	6.33205	7.87612	38.3586	DAGLA	100385981	Dagla	269060	1.39347	1.036	0.917415	0.924708	0.728411	0.3176	0.42412	0.743467	0.703101
F7IJG3	532513060	transmembrane protein 186 [Callithrix jacchus]	0	7.376	12	2	6	2	214	24.8	9.01	81	2	1.51753e+06	599819	2.72449e+06	2.0729e+06	3.53035e+06	2.71922e+06	2.32903e+06	2.26332e+06	2.2291e+06	2.50984e+06	61.2955	19.2081	18.3551	2.02347	8.37817	TMEM186	100385985	Tmem186	66690	0.470614	1.06629	1.38906	1.02072	1.0533	0.4327	0.522402	2.26575	0.987817
U3AT82	296226401	PREDICTED: mitochondrial import receptor subunit TOM70 [Callithrix jacchus]	0	439.593	72	34	407	34	608	67.3	6.74	8393	34	4.27399e+08	3.53016e+08	8.61647e+08	6.21009e+08	8.31583e+08	6.04762e+08	7.40718e+08	5.38499e+08	6.87985e+08	4.54646e+08	13.4791	22.953	22.3326	22.3559	28.8799	TOMM70	100386003	Tomm70a	28185	0.637463	1.21107	1.17324	1.0449	0.933329	0.2923	0.403429	1.89983	0.770665
A0A8I3X0E5	675646768	PREDICTED: long-chain-fatty-acid--CoA ligase 1 isoform X1 [Callithrix jacchus]	0	39.125	16	12	42	10	698	77.8	7.88	195	12	6.2268e+07	7.23735e+07	1.06209e+08	9.48014e+07	1.27204e+08	9.62583e+07	1.1876e+08	7.65428e+07	1.27272e+08	9.03243e+07	10.6143	8.02576	19.5845	30.5699	24.0133	ACSL1	100386015	Acsl1	14081	0.692591	1.03399	1.14948	1.00463	1.11931	0.2149	0.331879	1.49293	1.08251
A0A8I4A344	296196929	PREDICTED: wolframin [Callithrix jacchus]	0	47.807	17	13	50	13	890	100.3	7.83	311	13	1.50598e+07	1.12226e+07	3.69204e+07	1.58898e+07	4.05499e+07	3.28127e+07	3.47351e+07	1.82387e+07	2.61957e+07	4.04226e+07	20.6475	56.3182	14.9149	44.0396	30.2017	WFS1	100386022	Wfs1	22393	0.483047	0.970608	1.34834	0.973614	1.22439	0.1608	0.277147	2.00934	1.26147
U3F4G0	1060973543	PREDICTED: E3 ubiquitin-protein ligase RNF126 isoform X1 [Callithrix jacchus]	0	42.527	24	6	22	6	327	35.9	6.07	372	6	1.84693e+07	1.12703e+07	3.67804e+07	2.35374e+07	2.90147e+07	2.26656e+07	3.63802e+07	3.05703e+07	50623961	4.14786e+07	34.2334	31.0496	17.3741	12.2725	14.0424	RNF126	100386029	Rnf126	70294	0.494358	1.00265	0.859075	1.11291	1.53101	0.1529	0.269174	2.02819	1.52695
F6SZK4	675759204	PREDICTED: SURP and G-patch domain-containing protein 2 isoform X1 [Callithrix jacchus]	0	234.515	43	38	141	38	1098	121.7	7.94	2651	38	1.77118e+08	1.55978e+08	4.20406e+07	1.36642e+08	1.98485e+07	1.09367e+08	2.85177e+07	1.13962e+08	2.92827e+07	9.68319e+07	8.97539	74.8737	97.9747	84.8096	75.7477	SUGP2	100386035	Sugp2	234373	1.83103	0.982214	0.710298	0.783209	0.693251	0.3084	0.417699	0.536428	0.705805
U3E3Y0	675660313	PREDICTED: neurabin-2 isoform X1 [Callithrix jacchus]	0	399.819	54	38	389	37	825	90.3	5	11520	38	7.95093e+08	9.44652e+08	4.89956e+08	6.0682e+08	4.29275e+08	5.48377e+08	3.2848e+08	4.13859e+08	2.40745e+08	3.28433e+08	12.1574	15.0687	17.2287	16.2653	21.7876	PPP1R9B	100386046	Ppp1r9b	217124	1.69708	1.06988	0.953678	0.724136	0.555221	0.09218	0.201894	0.630423	0.518955
#N/A	532523620	ragulator complex protein LAMTOR1 [Callithrix jacchus]	0	54.742	75	9	30	9	161	17.7	5.15	291	9	2.3058e+07	1.91473e+07	2.08309e+07	2.46774e+07	2.63071e+07	1.19917e+07	2.21145e+07	1.13915e+07	1.2557e+07	1.50767e+07	13.1042	11.9536	52.8608	45.2591	12.8952	LOC100386055	100386055	Lamtor1	66508	1.12757	1.21581	1.0232	0.895155	0.738269	0.2626	0.37521	1.07826	0.607224
F6PHM8	296205174	PREDICTED: raftlin-2 isoform X1 [Callithrix jacchus]	0	33.149	14	5	19	5	501	55.6	5.83	613	5	4.118e+06	4.33818e+06	2.71148e+06	3.36706e+06	3.66272e+06	3.26101e+06	3.75061e+06	4.10535e+06	2.88539e+06	3.40713e+06	3.68219	15.2526	8.20518	6.38592	11.7258	RFTN2	100386056	Rftn2	74013	1.18743	0.853561	0.972246	1.10315	0.883608	0.1797	0.297258	0.718828	1.0352
A0A8I4A6H4	1061007456	PREDICTED: LOW QUALITY PROTEIN: histone deacetylase 4 [Callithrix jacchus]	0	32.288	10	8	18	7	1083	118.7	6.93	193	8	7.96617e+07	1.03996e+08	4.73941e+07	5.74132e+07	5.22337e+07	5.06413e+07	4.73448e+07	4.8004e+07	3.84923e+07	5.01914e+07	18.7382	13.5193	2.18908	0.977727	18.6561	HDAC4	100386059	Hdac4	208727	1.59599	0.910778	0.893985	0.828583	0.770663	0.1864	0.304775	0.570666	0.846159
F7FPD9	675669090	PREDICTED: importin subunit alpha-7 isoform X1 [Callithrix jacchus]	0	59.938	27	11	40	7	536	60	4.98	722	11	8.47116e+06	1.35412e+07	6.6685e+06	5.95711e+06	6.76026e+06	8.51912e+06	8.27284e+06	1.09584e+07	1.04211e+07	1.60007e+07	32.5733	7.96844	16.2795	19.7489	29.8643	KPNA6	100386067	Kpna6	16650	1.15163	0.66054	0.799378	1.00613	1.38232	0.346	0.447534	0.573568	2.09271	Late DIP
U3D5G8	675671942	PREDICTED: vang-like protein 1 [Callithrix jacchus]	0	26.428	11	4	6	4	524	59.8	8.7	176	4	3.87544e+06	4.96033e+06	1.75505e+06	2.56972e+06	1.39844e+06	2.34517e+06	938750	1.09699e+06	1.71355e+06	1.38e+06	17.3641	26.6402	35.7642	10.9929	15.2481	VANGL1	100386072	Vangl1	229658	2.00508	0.98141	0.84953	0.461966	0.702012	0.1141	0.226852	0.489461	0.715309
F7HTQ3	675675271	PREDICTED: caldesmon isoform X1 [Callithrix jacchus]	0	90.805	23	15	69	15	802	94	5.76	2221	15	8.97781e+07	1.44612e+08	4.64393e+07	7.15909e+07	4.09871e+07	7.14461e+07	5.57086e+07	5.23923e+07	30688064	4.4171e+07	33.0845	30.1362	38.3122	4.33858	25.4716	CALD1	100386075	Cald1	109624	1.80909	0.910989	0.86779	0.834352	0.577783	0.4405	0.529049	0.503563	0.634237
A0A8J8Y501	532513800	kinesin heavy chain isoform 5A [Callithrix jacchus]	0	154.263	29	25	122	13	1032	117.3	5.9	2792	25	3.56727e+07	3.48175e+07	4.25496e+07	2.84663e+07	4.48024e+07	3.9987e+07	4.834e+07	3.87918e+07	3.55608e+07	3.06474e+07	1.71565	28.0456	8.03157	15.4974	10.4951	KIF5A	100386081	Kif5a	16572	0.928392	0.935317	1.11672	1.14757	0.871998	0.4201	0.511504	1.00746	0.932302
A0A5K1ULG3	1061018212	PREDICTED: rasGAP-activating-like protein 1 [Callithrix jacchus]	0	43.384	14	8	33	8	805	90	6.39	606	8	4.1317e+06	4.08965e+06	8.81456e+06	7.30761e+06	9.405e+06	8.97661e+06	1.06751e+07	7.33814e+06	4.92998e+06	7.1172e+06	0.723379	13.2188	3.29592	26.1985	25.6756	RASAL1	100386082	Rasal1	19415	0.564766	1.10751	1.26272	1.23742	0.82758	0.01302	0.0981358	1.96101	0.747243
U3CTK5	1060948424	PREDICTED: dihydropyrimidinase-related protein 4 [Callithrix jacchus]	0	165.721	54	19	105	19	572	61.9	6.98	2031	19	2.20026e+08	1.92835e+08	1.56073e+08	1.27296e+08	1.44876e+08	9.88218e+07	1.26807e+08	9.31853e+07	1.03774e+08	1.03769e+08	9.31419	14.3615	26.7257	21.6135	0.00369651	DPYSL4	100386100	Dpysl4	26757	1.50959	1.03611	0.891056	0.80438	0.758863	0.113	0.225299	0.686355	0.732413
F7I3H4	296190119	PREDICTED: charged multivesicular body protein 5 [Callithrix jacchus]	0	18.444	28	3	8	3	219	24.6	4.83	184	3	1.08991e+07	1.01855e+07	8.90317e+06	1.19583e+07	8.52372e+06	6.32706e+06	5.71979e+06	4.98442e+06	5.11042e+06	3.59812e+06	4.7864	20.7112	20.9184	9.71559	24.5588	CHMP5	100386110	Chmp5	76959	1.38333	1.36869	0.974338	0.702287	0.571354	0.03753	0.134859	0.989422	0.417445	Late DDP
F6YUW3	296190683	PREDICTED: BMP/retinoic acid-inducible neural-specific protein 1 [Callithrix jacchus]	0	119.436	30	22	115	22	761	88.7	8.87	977	22	1.19894e+08	9.17105e+07	7.79029e+07	7.31704e+07	6.25589e+07	6.8277e+07	4.79916e+07	4.35742e+07	3.08749e+07	3.67392e+07	18.8361	4.4302	6.18075	6.82251	12.2658	BRINP1	100386113	Brinp1	56710	1.62101	1.15731	1.00228	0.701445	0.517962	0.02437	0.115982	0.71394	0.447558	Late DDP
A0A5F4VVZ0	675730487	PREDICTED: IQ motif and SEC7 domain-containing protein 1 [Callithrix jacchus]	0	381.501	48	52	413	45	1129	126.1	7.97	7794	52	3.31151e+08	2.12335e+08	5.04781e+08	4.76039e+08	5.43138e+08	5.13428e+08	5.06197e+08	5.13351e+08	4.07837e+08	4.93787e+08	30.9173	4.14421	3.9768	0.992337	13.4814	IQSEC1	100386122	Iqsec1	232227	0.603599	1.08931	1.17343	1.13232	1.00135	0.2769	0.389201	1.80469	0.919254
#N/A	675706185	PREDICTED: 40S ribosomal protein S20, partial [Callithrix jacchus]	0	28.611	25	4	52	4	138	15.2	10.49	784	4	1.01038e+08	9.47779e+07	1.80397e+08	1.45459e+08	2.10453e+08	1.36931e+08	1.70002e+08	1.48347e+08	1.35374e+08	1.41042e+08	4.52113	15.1632	29.9312	9.62013	2.89969	LOC100386128	100386128	-	-	0.668852	1.11303	1.18656	1.08739	0.944161	0.04702	0.150006	1.66409	0.848278
A0A8I4A2Z2	1060964955	PREDICTED: high affinity cAMP-specific and IBMX-insensitive 3',5'-cyclic phosphodiesterase 8B isoform X1 [Callithrix jacchus]	0	22.566	8	4	7	4	885	98.9	6.8	137	4	7.2684e+06	6.85839e+06	4.04925e+06	4.4186e+06	4.03525e+06	2.76495e+06	2.89458e+06	2.23954e+06	1.23007e+06	1.38714e+06	4.10454	6.16844	26.418	18.0433	8.48756	PDE8B	100386134	Pde8b	218461	1.90151	1.1398	0.915329	0.691071	0.352285	0.005597	0.0817578	0.599418	0.309076	Late DDP
A0A8I3WM11	532449429	serine/threonine-protein phosphatase 6 regulatory ankyrin repeat subunit A isoform a [Callithrix jacchus]	0	26.258	9	7	21	6	1053	112.9	6.25	104	7	1.40936e+07	1.3549e+07	9.41694e+06	9.79197e+06	6.82925e+06	1.63253e+07	1.0096e+07	1.47659e+07	6.46853e+06	1.36661e+07	2.78649	2.76107	57.9989	26.5635	50.554	ANKRD28	100386135	Ankrd28	105522	1.20183	0.835152	1.0067	1.08093	0.875398	0.03363	0.129501	0.694902	1.04819
U3F5B8	675746848	PREDICTED: microsomal glutathione S-transferase 3 [Callithrix jacchus]	0	119.35	52	6	72	6	152	16.5	9.38	1768	6	1.54604e+08	1.45445e+08	3.0529e+08	2.41078e+08	2.70564e+08	2.34538e+08	2.0421e+08	2.02305e+08	2.08495e+08	1.46076e+08	4.31719	16.6206	10.0867	0.662665	24.8959	MGST3	100386143	Mgst3	66447	0.710139	1.29312	1.19545	0.962117	0.83918	0.05053	0.154385	1.82093	0.64896
A0A8I3X8Y5	1060983621	PREDICTED: solute carrier family 22 member 23 [Callithrix jacchus]	0	6.087	2	2	4	2	838	89.8	8.56	16	2	4.24698e+06	3.61576e+06	3.50402e+06	2.87595e+06	2.13179e+06	2.81806e+06	1.83181e+06	1.34342e+06	964559	2.47971e+06	11.3534	13.9222	19.6073	21.7523	62.2118	SLC22A23	100386152	Slc22a23	73102	1.52307	1.23585	0.958826	0.615068	0.667181	0.1245	0.239841	0.811418	0.539856
F7HGZ2	1060986858	PREDICTED: LOW QUALITY PROTEIN: regulating synaptic membrane exocytosis protein 1 [Callithrix jacchus]	0	560.022	55	74	558	71	1694	189.5	9.67	10585	74	6.70797e+08	4.78324e+08	6.28449e+08	6.84156e+08	6.7737e+08	7.32399e+08	5.13043e+08	5.48059e+08	3.44861e+08	4.08052e+08	23.6876	6.00199	5.5203	4.66694	11.8694	RIMS1	100386158	Rims1	116837	1.01057	1.15434	1.23979	0.933164	0.662133	0.06413	0.171612	1.14227	0.573602
F6Z0Y9	296232919	PREDICTED: 60S acidic ribosomal protein P1 [Callithrix jacchus]	0	87.085	80	4	35	4	114	11.5	4.32	1579	4	1.06889e+08	1.06378e+08	8.51097e+07	1.00506e+08	1.11736e+08	8.2036e+07	8.28129e+07	8.02761e+07	7.82225e+07	7.48629e+07	0.338829	11.7304	21.6763	2.19972	3.10363	LOC100386161	100386161	-	-	1.1733	1.02118	1.06606	0.897248	0.842212	0.01041	0.0913863	0.870346	0.824744
A0A5F4W7Z4	1060992804	PREDICTED: proto-oncogene tyrosine-protein kinase Src isoform X1 [Callithrix jacchus]	0	181.024	54	22	158	17	553	62	8.02	3024	22	2.28442e+08	2.01551e+08	1.64259e+08	2.07124e+08	1.75051e+08	1.7433e+08	1.54508e+08	1.62916e+08	1.34967e+08	1.63192e+08	8.84426	16.3229	0.292004	3.74598	13.3878	SRC	100386165	Src	20779	1.21718	1.05128	0.988996	0.898538	0.844002	0.2408	0.356162	0.863699	0.802833
A0A8I3WWX8	675658057	PREDICTED: dual specificity mitogen-activated protein kinase kinase 4 isoform X1 [Callithrix jacchus]	0	39.003	24	7	20	7	410	45.6	8.03	343	7	1.17344e+07	8.78971e+06	9.51702e+06	1.0492e+07	7.4242e+06	1.06281e+07	6.53952e+06	1.25198e+07	9302443	1.25604e+07	20.2901	6.89104	25.0991	44.3739	21.0743	MAP2K4	100386168	Map2k4	26398	1.03128	1.0054	0.907081	0.957681	1.09855	0.9735	0.980713	0.974905	1.09265
A0A8I4A1V9	1060995735	PREDICTED: serine/threonine-protein kinase ULK2 isoform X1 [Callithrix jacchus]	0	8.775	3	3	4	2	1036	112.5	8.35	0	3	2.20078e+06	1.99379e+06	2.04486e+06	1.00804e+06	1.33642e+06	872618	1.09119e+06	859472	395966	695866	6.97871	48.0289	29.6924	16.7994	38.8451	ULK2	100386171	Ulk2	29869	1.67796	1.22126	0.883686	0.780327	0.436768	0.05117	0.155134	0.727823	0.357637	Late DDP
F7DFC5	675659583	PREDICTED: cyclin-dependent kinase 5 activator 1 [Callithrix jacchus]	0	17.649	16	5	14	5	307	34	9.35	44	5	8.17765e+06	8.47924e+06	6.29105e+06	8.83625e+06	7.59404e+06	8.1819e+06	6.99794e+06	5.85217e+06	3.23946e+06	4.22484e+06	2.56063	23.7944	5.26986	12.6097	18.6693	CDK5R1	100386175	Cdk5r1	12569	1.22703	1.11436	1.16214	0.946608	0.549861	0.06498	0.172017	0.908171	0.493433	Late DDP
F6S739	675770231	PREDICTED: LOW QUALITY PROTEIN: collagen alpha-1(I) chain [Callithrix jacchus]	0	19.433	4	4	14	4	1465	139.1	6.02	93	4	1.39525e+07	2.04097e+07	6.29404e+06	7.7238e+06	3.46854e+06	6.1309e+06	3.67465e+06	6.61578e+06	6737377	4.83747e+06	26.575	14.4243	39.2225	40.42	23.2131	COL1A1	100386176	Col1a1	12842	2.15181	0.877818	0.601131	0.644402	0.724834	0.3336	0.437255	0.407943	0.825722
U3F5E8	532444837	splicing factor, proline- and glutamine-rich [Callithrix jacchus]	0	365.85	54	34	552	33	708	76.3	9.44	8118	34	1.64745e+09	2.02749e+09	1.06906e+09	1.04981e+09	1.05338e+09	8.36444e+08	9.23076e+08	6.46711e+08	6.07791e+08	6.25802e+08	14.625	1.28509	16.2339	24.8976	2.06475	SFPQ	100386194	Sfpq	71514	1.75214	1.01024	0.901031	0.748444	0.588153	0.003519	0.0731745	0.576574	0.582194
F7EDL0	296208629	PREDICTED: lipoamide acyltransferase component of branched-chain alpha-keto acid dehydrogenase complex, mitochondrial [Callithrix jacchus]	0	137.046	49	20	123	20	482	53.5	8.4	1154	20	1.10175e+08	1.03047e+08	2.06816e+08	9.67838e+07	1.82838e+08	1.00779e+08	9.22789e+07	6.97768e+07	8.71546e+07	4.41452e+07	4.72772	51.2547	40.9175	19.637	46.3249	DBT	100386196	Dbt	13171	0.97469	1.38783	1.29648	0.740797	0.600204	0.4905	0.575713	1.42387	0.432477	Late DDP
A0A5F4W2Q7	675674052	PREDICTED: LOW QUALITY PROTEIN: extended synaptotagmin-2 [Callithrix jacchus]	0	140.083	32	21	84	21	894	99.1	8.29	1279	21	5.00799e+07	4.57862e+07	3.87114e+07	4.69041e+07	3.18476e+07	5.07428e+07	3.99668e+07	7.63073e+07	5.88208e+07	8.45467e+07	6.33397	13.533	32.3547	44.2	25.3767	ESYT2	100386197	Esyt2	52635	0.915253	0.817388	0.788508	1.11009	1.36876	0.6358	0.697998	0.893074	1.67455
U3BT82	532517813	contactin-1 isoform 1 precursor [Callithrix jacchus]	0	733.451	63	57	1015	57	1018	113.3	6.04	25988	57	4.88011e+09	4.86382e+09	4.06769e+09	2.78538e+09	4.22186e+09	2.51757e+09	3.21137e+09	2.34414e+09	2.79769e+09	2.70766e+09	0.236381	26.4622	35.7629	22.0764	2.31265	CNTN1	100386201	Cntn1	12805	1.41638	0.996164	0.979645	0.80755	0.80026	0.003371	0.0726615	0.703317	0.803342
F6XT20	296212284	PREDICTED: cullin-associated NEDD8-dissociated protein 1 [Callithrix jacchus]	0	242.075	43	39	198	39	1230	136.3	5.78	3350	39	1.88251e+08	1.73725e+08	1.21552e+08	1.02526e+08	1.4705e+08	1.03328e+08	1.10601e+08	9.04303e+07	1.62374e+08	1.89902e+08	5.67515	12.0075	24.6957	14.1899	11.051	CAND1	100386203	Cand1	71902	1.30231	0.806186	0.90081	0.723272	1.26742	0.07862	0.188885	0.619042	1.57212
F6WB75	675710003	PREDICTED: exocyst complex component 6 isoform X4 [Callithrix jacchus]	0	85.257	26	19	100	16	808	94.1	6.48	1795	19	4.90042e+07	4.58938e+07	4.35907e+07	6.10936e+07	5.24658e+07	6.6204e+07	5.04383e+07	5.46392e+07	2.5944e+07	3.52258e+07	4.63515	23.6452	16.3722	5.65399	21.4589	EXOC6	100386220	Exoc6	107371	0.97934	1.08033	1.22466	1.08439	0.631268	0.2436	0.358952	1.10312	0.584326
U3AWK2	1060952789	PREDICTED: microtubule-associated protein RP/EB family member 3 isoform X1 [Callithrix jacchus]	0	101.498	57	14	183	2	281	32	5.54	3401	14	3.50889e+08	3.66195e+08	2.88853e+08	2.92681e+08	2.8647e+08	2.80439e+08	2.56852e+08	2.98294e+08	2.55047e+08	3.36365e+08	3.01857	0.931018	1.50461	10.5573	19.4451	MAPRE3	100386237	Mapre3	100732	1.19035	0.965334	0.941058	0.92153	0.981733	0.06695	0.173765	0.81097	1.01699
F7GT56	296195347	PREDICTED: microtubule-associated protein 9 [Callithrix jacchus]	0.003	3.921	2	2	6	2	646	74.5	7.5	35	2	2.13551e+06	2.68262e+06	3.58574e+06	3.9206e+06	3.83986e+06	3.89848e+06	3.36983e+06	2.14657e+06	3.18072e+06	4.16728e+06	16.0587	6.30877	1.07119	31.36	18.9875	MAP9	100386260	Map9	213582	0.731633	1.13984	1.17507	0.837666	1.1158	0.2048	0.321764	1.55794	0.978906
F7IIH9	296196842	PREDICTED: transmembrane anterior posterior transformation protein 1 homolog isoform X1 [Callithrix jacchus]	0	30.691	17	6	12	6	567	64.3	8.06	136	6	3.95981e+06	9.16478e+06	5.83495e+06	3.2662e+06	6.21983e+06	3.35946e+06	4.3128e+06	1.62036e+06	2.18041e+06	2.42096e+06	56.0851	39.9154	42.2284	64.1765	7.39317	TAPT1	100386267	Tapt1	231225	1.54992	1.07478	1.13125	0.700664	0.543389	0.5228	0.603477	0.693442	0.505581
F7GSU6	675654870	PREDICTED: nesprin-1 isoform X7 [Callithrix jacchus]	0	1298.24	33	226	986	225	8809	1011.5	5.59	15475	226	8.53037e+08	9.41359e+08	1.09846e+09	8.49669e+08	8.89593e+08	1.17918e+09	9.56017e+08	1.28254e+09	9.08948e+08	8.71287e+08	6.96084	18.0607	19.7961	20.6283	2.99178	SYNE1	100386277	Syne1	64009	0.912706	0.990902	1.05226	1.13863	0.905502	0.7876	0.825183	1.08568	0.913816
F7I890	296199599	PREDICTED: mitochondrial pyruvate carrier 1 isoform X2 [Callithrix jacchus]	0	21.078	51	4	17	4	109	12.4	9.67	327	4	2.49716e+08	2.26754e+08	2.69082e+08	1.93697e+08	2.61275e+08	2.2644e+08	2.96928e+08	2.53759e+08	2.66561e+08	2.57334e+08	6.81516	23.0369	10.1009	11.0862	2.49086	MPC1	100386278	Mpc1	55951	0.952351	0.924985	0.974827	1.10069	1.04714	0.6457	0.704926	0.971265	1.13207
F7I3B9	675765958	PREDICTED: MICOS complex subunit MIC26 [Callithrix jacchus]	0	66.792	71	9	56	9	198	22.3	9.25	1254	9	6.90011e+07	5.73769e+07	1.51981e+08	1.254e+08	1.34155e+08	1.81285e+08	1.99239e+08	2.27398e+08	2.45409e+08	1.88415e+08	13.0079	13.5524	21.13	9.33417	18.5792	APOO	100386288	Apoo	68316	0.400017	0.877975	0.998441	1.35041	1.37316	0.03907	0.137633	2.19485	1.56401
F7IF48	675770995	PREDICTED: rab GDP dissociation inhibitor alpha [Callithrix jacchus]	0	194.807	72	24	138	16	447	50.6	5.14	2981	24	1.40636e+08	1.53159e+08	9.94141e+07	9.91403e+07	1.46359e+08	8.7668e+07	1.14924e+08	1.16308e+08	1.30584e+08	1.23994e+08	6.02805	0.19496	35.4668	0.846876	3.66094	GDI1	100386294	Gdi1	14567	1.21184	0.818992	0.96531	0.95378	1.05008	0.01106	0.0932638	0.675825	1.28216
A0A8I3VV51	532510585	putative phospholipid-transporting ATPase IB [Callithrix jacchus]	0	30.521	8	8	30	7	1188	133.5	8.06	417	8	1.19721e+07	1.19584e+07	7.3835e+06	7.03129e+06	7.29047e+06	6.59671e+06	6.83364e+06	7.02804e+06	3.13704e+06	3.57706e+06	0.0814178	3.45549	7.06499	1.98335	9.26813	ATP8A2	100386296	Atp8a2	50769	1.64339	0.989915	0.953681	0.951931	0.461081	0.001525	0.0621839	0.60236	0.465778	Late DDP
F7I9W2	296208015	PREDICTED: 40S ribosomal protein SA [Callithrix jacchus]	0	135.383	59	14	120	14	295	32.8	4.87	3387	14	2.20628e+08	1.79194e+08	2.63675e+08	1.99951e+08	3.5741e+08	1.90744e+08	2.41694e+08	2.01641e+08	2.80533e+08	1.32538e+08	14.6559	19.4381	42.9989	12.7767	50.6685	LOC100386315	100386315	Rpsa	16785	0.881439	1.0221	1.20845	0.977367	0.910645	0.9233	0.939783	1.15958	0.890955
U3F3H8	390466531	PREDICTED: LOW QUALITY PROTEIN: transmembrane emp24 domain-containing protein 4 [Callithrix jacchus]	0	23.196	16	3	9	2	227	25.8	7.56	153	3	1.02062e+07	6.9365e+06	6.80359e+06	3.19262e+06	8.04544e+06	2.37993e+06	8.27547e+06	4.46559e+06	6.3109e+06	2.36618e+06	26.9741	51.0863	76.8534	42.2883	64.292	TMED4	100386316	Tmed4	103694	1.45321	0.847388	0.883769	1.08007	0.735565	0.7494	0.793152	0.583117	0.868038
A0A8I3W8K6	296215929	PREDICTED: tectonin beta-propeller repeat-containing protein 2 [Callithrix jacchus]	0	10.738	3	3	6	3	1414	153.9	5.57	80	3	2.01282e+06	2.38169e+06	1.8391e+06	1.47727e+06	3.28913e+06	1.90971e+06	4.43369e+06	2.56415e+06	3.48486e+06	4.3989e+06	11.8707	15.4296	37.5235	37.7819	16.3963	TECPR2	100386328	Tecpr2	104859	0.790627	0.596655	0.935336	1.259	1.41838	0.2098	0.326427	0.754661	2.37723	Late DIP
F7IMS0	296219856	PREDICTED: elongation factor Tu, mitochondrial isoform X1 [Callithrix jacchus]	0	344.047	69	27	315	27	455	49.7	7.55	7035	27	3.19846e+08	4.05059e+08	1.90309e+09	5.3231e+08	7.34969e+08	5.16225e+08	8.86985e+08	5.95946e+08	9.66978e+08	5.57953e+08	16.6241	79.5998	24.7244	27.7552	37.9328	TUFM	100386341	Tufm	233870	0.488522	1.64125	0.843195	0.999366	1.02767	0.3625	0.462613	3.35961	0.626153
A0A8I4A1E5	1060947713	PREDICTED: semaphorin-4G [Callithrix jacchus]	0	20.301	7	5	8	5	844	92.4	7.75	126	5	2.67085e+07	2.5134e+07	1.67933e+07	1.8993e+07	2.14712e+07	1.21959e+07	1.65234e+07	1.76465e+07	16054950	2.11575e+07	4.295	8.69284	38.9616	4.64844	19.3916	SEMA4G	100386344	Sema4g	26456	1.34531	0.928655	0.873661	0.886708	0.965663	0.05857	0.165673	0.690289	1.03985
F6ZCB9	675639679	PREDICTED: formin-binding protein 1 isoform X1 [Callithrix jacchus]	0	17.983	8	5	12	5	650	75.2	6.11	39	5	1.31939e+06	5.63641e+06	1.33913e+07	1.6904e+07	9.41579e+06	7.57589e+06	1.01072e+07	7.31947e+06	8.91662e+06	1.11634e+07	87.7711	16.3976	15.3135	22.6228	15.8241	FNBP1	100386354	Fnbp1	14269	0.379065	1.65098	0.925983	0.949686	1.09429	0.2515	0.366468	4.35539	0.662813
F6ZXZ5	675738455	PREDICTED: protein C3orf33 homolog [Callithrix jacchus]	0	17.949	18	5	7	5	301	34.8	9.96	65	5	5.52091e+06	4.71491e+06	1.26108e+07	1.26708e+07	9.87798e+06	9.04984e+06	9.23685e+06	7.32186e+06	1.11615e+07	3.66515e+06	11.1358	0.335667	6.18755	16.3552	71.5025	C17H3orf33	100386364	E130311K13Rik	329659	0.596281	1.47276	1.10263	0.964616	0.863715	0.01814	0.108991	2.46991	0.58646
F7HLJ8	1060960222	PREDICTED: double-stranded RNA-specific adenosine deaminase [Callithrix jacchus]	0	133.84	21	23	107	23	1373	152	8.75	1877	23	8.10514e+07	8.04444e+07	3.5445e+07	6.74114e+07	3.32826e+07	6.50125e+07	4.20753e+07	7.26817e+07	4.3055e+07	7.35464e+07	0.531474	43.9518	45.6512	37.718	36.9818	ADAR	100386367	Adar	56417	1.35938	0.865787	0.827392	0.965958	0.981484	0.4417	0.53001	0.636899	1.13363
A0A5F4WJG2	296196931	PREDICTED: protein phosphatase 2, regulatory subunit B, gamma isoform X4 [Callithrix jacchus]	0	50.854	25	8	36	5	447	51.3	6.44	832	8	1.11446e+07	1.28262e+07	3.76425e+06	3.8911e+06	4.39935e+06	5.05308e+06	3.59115e+06	6.18615e+06	2.57642e+06	4.01864e+06	9.92104	2.3434	9.78061	37.5347	30.9264	PPP2R2C	100386371	Ppp2r2c	269643	2.0862	0.666251	0.822653	0.850927	0.573974	0.07027	0.178477	0.319362	0.861498
F6R5T4	675759216	PREDICTED: mitochondrial coenzyme A transporter SLC25A42 [Callithrix jacchus]	0	63.147	28	6	40	6	318	35.4	9.96	1871	6	6.3333e+06	5.9118e+06	2.38194e+07	1.35758e+07	1.88452e+07	1.10355e+07	1.08618e+07	5.3725e+06	3822340	3.62347e+06	4.868	38.7391	36.9625	47.8185	3.77731	SLC25A42	100386382	Slc25a42	73095	0.593264	1.81177	1.44769	0.786536	0.360743	0.0504	0.154121	3.0539	0.199111	Late DDP
F6S353	532520962	glutamate-rich WD repeat-containing protein 1 [Callithrix jacchus]	0	8.597	5	2	2	2	445	49.4	4.94	18	2	1.46164e+06	1.40321e+06	1.18199e+06	1.32264e+06	1.38401e+06	1.13262e+06	792355	1.18924e+06	1.24494e+06	1.24656e+06	2.88443	7.94153	14.1266	28.3248	0.0921626	GRWD1	100386385	Grwd1	101612	1.15899	1.01327	1.01812	0.801668	1.00795	0.1646	0.281741	0.874267	0.994755
F6PY58	532346157	pyruvate dehydrogenase kinase, isozyme 2 isoform 1 precursor [Callithrix jacchus]	0	76.075	35	11	59	10	407	46.1	6.61	847	11	1.15548e+07	1.4524e+07	6.21022e+07	4.75485e+07	6.54574e+07	3.81464e+07	4.18176e+07	3.23748e+07	3.61117e+07	3.49864e+07	16.1012	18.7706	37.2801	17.9994	2.23826	PDK2	100386396	Pdk2	18604	0.339017	1.42543	1.34682	0.964481	0.924256	0.02996	0.123397	4.2046	0.648406
#N/A	675664016	PREDICTED: sodium channel protein type 1 subunit alpha isoform X1 [Callithrix jacchus]	0	50.643	7	13	36	7	2009	228.7	5.77	238	13	1.56047e+06	860313	2.05985e+06	1.35314e+06	626765	1.69996e+06	1.92099e+06	2.12907e+06	6.68267e+06	3.30523e+06	40.9029	29.2834	65.2303	7.26576	47.822	LOC100386406	100386406	Scn1a	20265	0.545259	0.768744	0.524075	0.912238	2.24968	0.4458	0.533662	1.40987	2.92644	Late DIP
A0A8I3XFF0	296207885	PREDICTED: UMP-CMP kinase isoform X1 [Callithrix jacchus]	0	16.691	23	4	11	4	228	25.9	7.97	63	4	1.9558e+06	2.72828e+06	2.39239e+06	2.12044e+06	2.49459e+06	1.93817e+06	1.48666e+06	1.31398e+06	1.41818e+06	2.45821e+06	23.3227	8.52224	17.7516	8.71948	37.9433	CMPK1	100386422	Cmpk1	66588	1.15333	1.11117	1.09145	0.689586	0.95446	0.1577	0.274075	0.963441	0.85897
A0A8I3W2E3	675671249	PREDICTED: uncharacterized protein KIAA1107 homolog isoform X1 [Callithrix jacchus]	0	226.041	30	39	203	39	1776	197.4	6.14	5679	39	2.12387e+08	1.76936e+08	1.51464e+08	2.37506e+08	1.82673e+08	1.7711e+08	1.51816e+08	1.70498e+08	1.27124e+08	1.45022e+08	12.8778	31.283	2.1869	8.19705	9.30078	BTBD8	100386425	Btbd8	100503185	1.12356	1.12254	1.03831	0.930181	0.785396	0.2292	0.346249	0.999092	0.699657
A0A5F4WEM7	296210617	PREDICTED: 60S ribosomal protein L32 [Callithrix jacchus]	0	75.362	51	10	101	10	135	15.9	11.33	1103	10	1.63798e+08	1.37348e+08	1.86219e+08	1.66326e+08	2.14634e+08	1.39324e+08	1.60939e+08	1.56052e+08	9.6919e+07	7.8517e+07	12.421	7.98004	30.0895	2.18027	14.8341	LOC100386428	100386428	-	-	1.00377	1.17509	1.1798	1.05659	0.584757	0.1057	0.21795	1.17067	0.497628	Late DDP
F7C8H0	675680339	PREDICTED: prostaglandin E synthase 3 isoform X3 [Callithrix jacchus]	0	43.872	47	8	38	8	161	18.9	4.83	337	8	4.41605e+07	5.21166e+07	5.59906e+07	3.94465e+07	4.25192e+07	3.50168e+07	4.01753e+07	3.47989e+07	4.869e+07	3.04033e+07	11.6868	24.5155	13.684	10.1413	32.6971	PTGES3	100386433	Ptges3	56351	1.13717	1.12725	0.915814	0.885555	0.934208	0.6059	0.673116	0.991274	0.828749
U3F866	532522874	phosphatidylinositol 5-phosphate 4-kinase type-2 gamma isoform a [Callithrix jacchus]	0	14.337	9	4	12	4	421	47.2	7.08	171	4	1.50066e+07	1.68668e+07	1.12622e+07	9.68915e+06	1.3427e+07	1.35921e+07	1.354e+07	9.56107e+06	7.3822e+06	6.48428e+06	8.25359	10.6179	0.863896	24.3584	9.15774	PIP4K2C	100386434	Pip4k2c	117150	1.36431	0.896801	1.15653	0.98882	0.593542	0.03145	0.126011	0.657328	0.661843
F6SUS4	675699476	PREDICTED: CD59 glycoprotein [Callithrix jacchus]	0	16.595	17	3	46	3	128	14.2	7.97	1003	3	9.31019e+07	9.30646e+07	1.58589e+08	1.08048e+08	1.87927e+08	1.12599e+08	1.57607e+08	1.42958e+08	1.44492e+08	1.43516e+08	0.0283113	26.8062	35.4479	6.89223	0.479608	CD59	100386445	Cd59a	12509	0.693667	0.993504	1.11977	1.11992	1.07313	0.0007284	0.0556294	1.43225	1.08015
#N/A	1060948430	PREDICTED: serine/threonine-protein kinase 32C isoform X1 [Callithrix jacchus]	0	26.064	17	6	16	6	437	50.2	6.49	252	6	4.61674e+06	3.6904e+06	9.88597e+06	5.25365e+06	5.61568e+06	1.01277e+07	5.02986e+06	2.82829e+06	2.31665e+06	4.91402e+06	15.7701	43.2712	40.5309	39.6211	50.8008	LOC100386451	100386451	-	-	0.765226	1.39461	1.45023	0.723868	0.666066	0.6706	0.725497	1.82248	0.477599	Late DDP
A0A2R8MIH9	296221785	PREDICTED: serine/threonine-protein phosphatase 2B catalytic subunit gamma isoform isoform X1 [Callithrix jacchus]	0	45.491	21	10	47	8	520	59.3	7.01	1198	10	2.55563e+07	5.4961e+07	9.48899e+06	6.63925e+06	6.64546e+06	6.8688e+06	6.72304e+06	5.46785e+06	4.82828e+06	5.17032e+06	51.6467	24.9881	2.3372	14.5609	4.83793	PPP3CC	100386452	Ppp3cc	19057	3.04185	0.609306	0.510553	0.460558	0.377735	0.07062	0.178926	0.200308	0.619943
A0A2R8NDX6	675717582	PREDICTED: lisH domain and HEAT repeat-containing protein KIAA1468 homolog isoform X1 [Callithrix jacchus]	0	61.398	17	14	50	14	1227	135.6	5.44	677	14	1.61599e+07	1.29811e+07	1.7136e+07	1.83779e+07	1.71511e+07	1.23145e+07	1.17291e+07	9.31197e+06	1.45426e+07	1.03584e+07	15.4266	4.94557	23.2137	16.2459	23.7634	RELCH	100386458	Relch	227446	1.04029	1.26778	1.05187	0.75113	0.888925	0.1692	0.28632	1.21869	0.701165
A0A8I4A188	390474166	PREDICTED: LOW QUALITY PROTEIN: E3 SUMO-protein ligase RanBP2 [Callithrix jacchus]	0	190.138	18	46	107	32	3233	359.6	6.11	1321	46	9.31434e+07	9.34394e+07	2.26988e+07	6.09498e+07	3.43249e+07	4.86851e+07	3.18841e+07	5.11041e+07	2.96663e+07	5.18933e+07	0.224367	64.6694	24.465	32.7531	38.5408	RANBP2	100386461	Ranbp2	19386	1.80173	0.807748	0.801581	0.801371	0.787575	0.06855	0.176108	0.448319	0.975026
A0A2R8MI28	1060937392	PREDICTED: neuronal pentraxin receptor [Callithrix jacchus]	0	47.262	27	8	22	8	489	51.6	6.07	292	8	3.32771e+06	3.38079e+06	1.63086e+07	1.46062e+07	1.61525e+07	1.45995e+07	1.92398e+07	1.76077e+07	9.19406e+06	1.71889e+07	1.11898	7.78792	7.14188	6.26399	42.8548	NPTXR	100386471	Nptxr	73340	0.254871	1.17452	1.16834	1.39992	1.00235	0.01003	0.0907346	4.6083	0.853408
U3D2Q3	675642443	PREDICTED: uncharacterized protein C7orf43 homolog [Callithrix jacchus]	0	34.082	16	7	29	7	580	62.6	8.59	306	7	1.48039e+07	1.69167e+07	1.89868e+07	2.03625e+07	1.99934e+07	2.07318e+07	1.99324e+07	2.07559e+07	1.48365e+07	1.98819e+07	9.41951	4.94438	2.56385	2.86201	20.5517	TRAPPC14	100386477	Trappc14	231807	0.847232	1.05099	1.08774	1.08675	0.927298	0.2755	0.387542	1.24049	0.882313
A0A8I3XE68	1060964276	PREDICTED: rap guanine nucleotide exchange factor 6 isoform X1 [Callithrix jacchus]	0	22.503	4	7	34	2	1618	181.3	6.55	493	7	5.28501e+06	5.2719e+06	3.80732e+07	4.09495e+07	3.469e+07	3.92761e+07	4.09814e+07	3.65261e+07	3.87055e+07	4.59142e+07	0.175732	5.1475	8.76848	8.12932	12.0476	RAPGEF6	100386485	Rapgef6	192786	0.162078	1.21322	1.13559	1.18996	1.29915	0.007305	0.0848961	7.48541	1.07083
U3EX30	1060959841	PREDICTED: proteasome subunit alpha type-4 isoform X1 [Callithrix jacchus]	0	18.03	21	4	17	4	261	29.5	7.72	182	4	1.09356e+07	1.01621e+07	1.33973e+07	7.78017e+06	1.80015e+07	9.01826e+06	1.1149e+07	6.4094e+06	9.12801e+06	6.73466e+06	5.18504	37.5109	47.0182	38.1743	21.3375	PSMA4	100386493	Psma4	26441	1.02699	1.03088	1.31526	0.854706	0.772162	0.6655	0.721196	1.00379	0.749033
A0A8I3WLG8	1060984783	PREDICTED: LOW QUALITY PROTEIN: tubulin beta chain [Callithrix jacchus]	0	413.272	71	24	1859	2	377	42.3	4.87	46456	24	7.74001e+08	6.64291e+08	8.22904e+08	5.40624e+08	8.36315e+08	6.08611e+08	8.12663e+08	7.39593e+08	8.32989e+08	7.63105e+08	10.7873	29.2772	22.2864	6.65719	6.192	TUBB2B	100386505	Tubb2b	73710	0.972463	0.921914	0.976949	1.04952	1.07916	0.8692	0.893204	0.948019	1.17056
F7I360	296199284	PREDICTED: 40S ribosomal protein S12 [Callithrix jacchus]	0	120.17	71	9	139	9	132	14.5	7.21	3808	9	1.35059e+08	1.24135e+08	2.46179e+08	2.10536e+08	2.567e+08	1.78361e+08	2.13724e+08	1.90711e+08	1.68819e+08	1.89137e+08	5.9602	11.037	25.4651	8.04699	8.02714	RPS12	100386515	Rps12	20042	0.677328	1.19349	1.1369	1.05687	0.935412	0.08461	0.195845	1.76205	0.783763
F7IJQ9	675656952	PREDICTED: engulfment and cell motility protein 2 isoform X1 [Callithrix jacchus]	0	92.658	28	18	117	15	732	83.9	5.82	1763	18	6.03698e+07	5.35161e+07	5.63182e+07	5.39399e+07	4.49979e+07	5.11413e+07	5.01271e+07	4.46358e+07	4.50749e+07	4.42605e+07	8.51075	3.05052	9.03694	8.19512	1.2893	ELMO2	100386520	Elmo2	140579	1.12897	1.093	0.95304	0.939398	0.885593	0.07995	0.190704	0.968146	0.810239
F7I424	675658525	PREDICTED: 60S ribosomal protein L27 isoform X1 [Callithrix jacchus]	0	48.956	49	7	74	7	136	15.8	10.56	899	7	1.84492e+08	1.77716e+08	1.8256e+08	1.76193e+08	1.94129e+08	1.77451e+08	1.80658e+08	1.90537e+08	1.99254e+08	1.80039e+08	2.64575	2.5097	6.34743	3.76358	7.16429	RPL27	100386524	Rpl27	19942	0.982643	0.973271	1.00807	1.00702	1.029	0.8675	0.892235	0.990463	1.05725
U3DE03	532283304	protocadherin-11 X-linked isoform c precursor [Callithrix jacchus]	0	10.306	2	3	4	3	1347	147.2	5.25	169	3	8.08236e+06	5.02932e+06	2.15038e+06	5.26858e+06	874711	381049	3.30499e+06	1.98726e+06	329832	1.7963e+06	32.9298	59.4397	55.5954	35.2128	97.5431	PCDH11X	100386530	Pcdh11x	245578	2.24478	1.27016	0.214992	0.906059	0.364003	0.2302	0.346575	0.565828	0.286581	Late DDP
F7HPV3	390463305	PREDICTED: 26S proteasome non-ATPase regulatory subunit 11 isoform X1 [Callithrix jacchus]	0	66.431	38	14	54	14	422	47.4	6.48	679	14	3.53603e+07	3.05332e+07	3.23431e+07	2.11465e+07	3.28603e+07	1.67981e+07	2.23143e+07	1.55854e+07	1.4068e+07	1.14759e+07	10.3599	29.6025	45.7434	25.1089	14.3505	PSMD11	100386531	Psmd11	69077	1.41716	1.15039	1.06799	0.8151	0.549367	0.09616	0.206642	0.811759	0.477549	Late DDP
#N/A	675775387	PREDICTED: NADH dehydrogenase [ubiquinone] 1 alpha subcomplex subunit 6 [Callithrix jacchus]	0	69.46	62	8	77	8	128	15.2	9.92	1100	8	3.21841e+08	2.71198e+08	4.74928e+08	4.79859e+08	3.58605e+08	5.89356e+08	3.78094e+08	5.42042e+08	6.66881e+08	5.01439e+08	12.0768	0.730378	34.4245	25.1983	20.0262	NDUFA6	100386544	Ndufa6	67130	0.646823	1.04138	1.03393	1.00359	1.27428	0.1357	0.251283	1.60999	1.22364
F7ISN1	532522754	serine/threonine-protein kinase SIK3 [Callithrix jacchus]	0	53.008	9	8	17	8	1265	140.2	6.71	312	8	1.02737e+07	5.05057e+06	1.99521e+07	1.69724e+07	8.25761e+06	7.05011e+06	1.64019e+07	1.36534e+07	8.21102e+06	7.39383e+06	48.202	11.4125	11.1555	12.9326	7.40589	SIK3	100386569	Sik3	70661	0.676767	1.6307	0.676037	1.32734	0.689159	0.07495	0.184891	2.40954	0.422615	Late DDP
A0A2R8MN19	1060932845	PREDICTED: LOW QUALITY PROTEIN: reticulon-4 receptor [Callithrix jacchus]	0	35.788	14	9	46	9	710	76	9.66	347	9	1.42452e+07	1.49104e+07	2.43215e+07	1.61384e+07	2.502e+07	1.7374e+07	2.16739e+07	1.65373e+07	1.77038e+07	1.69762e+07	3.22656	28.603	25.506	19.0107	2.96736	RTN4R	100386596	Rtn4r	65079	0.788414	1.0941	1.1464	1.03329	0.937799	0.155	0.271735	1.38772	0.857145
U3C9Z6	532277482	protein FAM91A1 [Callithrix jacchus]	0	15.29	5	4	10	4	838	93.8	6.35	95	4	2.52499e+06	3.01579e+06	2.47689e+06	2.78588e+06	2.85763e+06	2.41507e+06	2.59133e+06	1.76995e+06	2.62842e+06	2.06416e+06	12.5271	8.30319	11.8701	26.6347	17.0055	FAM91A1	100386606	Fam91a1	210998	1.10242	1.0471	1.04908	0.86774	0.933657	0.8433	0.874213	0.949825	0.891657
F7GAZ8	1060991159	PREDICTED: LOW QUALITY PROTEIN: band 4.1-like protein 1 [Callithrix jacchus]	0	469.827	63	50	557	4	882	98.7	5.62	12134	50	8.00905e+08	6.7809e+08	7.90098e+08	6.86696e+08	7.05823e+08	6.6921e+08	7.93493e+08	9.06731e+08	8.5674e+08	9.3418e+08	11.7436	9.90202	3.7657	9.41896	6.11506	EPB41L1	100386633	Epb41l1	13821	0.945411	0.944004	0.878956	1.08683	1.1448	0.1945	0.311535	0.998512	1.21271
F7HYI9	1061006028	PREDICTED: cyclin-Y-like protein 1 [Callithrix jacchus]	0	15.154	14	4	15	3	359	40.6	6.07	55	4	7.07064e+06	5.18808e+06	6.65993e+06	3.03423e+06	5.42536e+06	3.52095e+06	2.86687e+06	3.57604e+06	2.10089e+06	1.83959e+06	21.718	52.8929	30.1044	15.5664	9.37795	CCNYL1	100386655	Ccnyl1	227210	1.48473	1.17412	1.08355	0.780342	0.477256	0.1696	0.286859	0.790797	0.406479	Late DDP
F7EWF4	296207340	PREDICTED: alpha-taxilin isoform X1 [Callithrix jacchus]	0	54.058	24	8	19	8	543	61.5	6.77	660	8	1.92392e+07	2.43272e+07	3.3704e+07	2.76407e+07	4.16812e+07	3.14493e+07	5.00785e+07	4.72611e+07	3.27262e+07	2.61481e+07	16.5161	13.978	19.7866	4.09333	15.8011	TXLNA	100386664	Txlna	109658	0.651692	0.917632	1.09393	1.45607	0.880678	0.045	0.146711	1.40808	0.959729
A0A8I3WUL6	675672393	PREDICTED: 2-oxoglutarate dehydrogenase, mitochondrial isoform X2 [Callithrix jacchus]	0	674.418	59	59	615	3	1034	117.2	7.02	12446	59	3.21462e+08	3.56726e+08	1.18988e+09	1.31329e+09	1.39665e+09	1.23304e+09	1.41789e+09	1.13947e+09	1.37488e+09	1.09074e+09	7.35359	6.97228	8.79826	15.3964	16.2978	OGDH	100386666	Ogdh	18293	0.31299	1.15524	1.21363	1.18024	1.1379	0.01615	0.104626	3.69097	0.984998
A0A8I3WZG9	1060941909	PREDICTED: junctional adhesion molecule C [Callithrix jacchus]	0	24.175	20	6	28	6	333	37.3	8.44	330	6	5.67463e+06	4.94346e+06	1.5078e+07	1.00254e+07	2.0322e+07	1.95124e+07	3.34534e+07	3.71186e+07	55511695	4.8855e+07	9.73836	28.4641	2.8742	7.34488	9.02013	JAM3	100386685	Jam3	83964	0.211942	0.501076	0.795115	1.40865	2.08321	0.003904	0.0732225	2.36421	4.15748	Late DIP
F7GX55	675701540	PREDICTED: LOW QUALITY PROTEIN: DNA damage-binding protein 1 [Callithrix jacchus]	0	118.037	20	20	85	20	1140	126.9	5.26	964	20	3.25313e+07	2.43318e+07	3.11242e+07	2.45774e+07	3.41166e+07	2.20547e+07	3.14555e+07	2.68301e+07	2.61736e+07	2.30732e+07	20.3927	16.6217	30.3682	11.2228	8.90334	DDB1	100386689	Ddb1	13194	1.02913	1.00811	1.01661	1.05487	0.891286	0.7797	0.818847	0.979574	0.884118
F7HD84	532523428	ataxin-2-like protein isoform A [Callithrix jacchus]	0	113.066	26	24	135	23	1076	113.4	8.59	1351	24	1.08676e+08	1.08377e+08	7.97316e+07	7.06068e+07	1.05973e+08	6.47369e+07	7.56638e+07	7.81832e+07	6.00861e+07	7.11092e+07	0.194891	8.58359	34.1613	2.31592	11.8823	ATXN2L	100386696	Atxn2l	233871	1.31844	0.913198	1.03694	0.934509	0.796917	0.01047	0.0913863	0.692636	0.872666
U3E5Q6	675710921	PREDICTED: 39S ribosomal protein L43, mitochondrial [Callithrix jacchus]	0	33.779	62	9	36	9	159	17.9	10.1	120	9	8.51445e+06	6.57557e+06	2.38988e+07	2.59288e+07	1.56259e+07	2.98361e+07	1.84408e+07	2.63752e+07	2.53245e+07	2.77099e+07	18.1708	5.76159	44.2047	25.0377	6.36084	MRPL43	100386699	Mrpl43	94067	0.36234	1.19645	1.09163	1.07612	1.27346	0.01986	0.110701	3.30202	1.06436
U3EPK0	296232500	PREDICTED: guanine nucleotide-binding protein subunit alpha-11 isoform X2 [Callithrix jacchus]	0	126.392	56	18	112	9	359	42.1	5.69	1620	18	4.84814e+07	4.00136e+07	3.03801e+07	2.23565e+07	3.26693e+07	1.96509e+07	2.50061e+07	1.52824e+07	1.58118e+07	1.38709e+07	13.5322	21.5164	35.1888	34.1323	9.24757	GNA11	100386734	Gna11	14672	1.67908	1.00061	0.992706	0.76442	0.56319	0.1173	0.231006	0.595927	0.562849
F6U6T0	1060972876	PREDICTED: signal-induced proliferation-associated 1-like protein 3 isoform X1 [Callithrix jacchus]	0	58.112	9	13	31	12	1775	194	8.35	442	13	1.96708e+07	1.62099e+07	7.80493e+06	9.52959e+06	5.72446e+06	7.99121e+06	2.82899e+06	5.12085e+06	5.43295e+06	4.22691e+06	13.6407	14.0704	23.3723	40.7704	17.6566	SIPA1L3	100386741	Sipa1l3	74206	2.1221	1.02522	0.811188	0.470179	0.571315	0.07903	0.189276	0.483116	0.557261
F7I3S5	532333683	proline-, glutamic acid- and leucine-rich protein 1 [Callithrix jacchus]	0	25.553	8	6	13	6	1137	120.3	4.34	287	6	8.11795e+06	8.46778e+06	2.85528e+06	4.73541e+06	3.17967e+06	4.80919e+06	1.7376e+07	3.75607e+06	1.87904e+06	2.76598e+06	2.98297	35.0284	28.8463	91.1482	27.0035	PELP1	100386751	Pelp1	75273	1.43123	0.65502	0.689379	1.82354	0.400831	0.03177	0.126188	0.457664	0.611936
F7HV37	296206295	PREDICTED: phosphatidylinositol 5-phosphate 4-kinase type-2 alpha isoform X1 [Callithrix jacchus]	0	118.842	37	14	150	9	406	46.2	6.99	2702	14	5.04104e+07	4.81167e+07	8.09477e+07	9.41925e+07	7.45847e+07	1.03305e+08	9.5227e+07	1.0895e+08	1.11629e+08	1.60897e+08	3.29223	10.6948	22.8324	9.50526	25.5668	PIP4K2A	100386767	Pip4k2a	18718	0.530709	0.943379	0.958188	1.09978	1.46794	0.06636	0.173176	1.77758	1.55604
F7BKI7	675671105	PREDICTED: endophilin-B1 isoform X1 [Callithrix jacchus]	0	9.538	8	3	4	2	402	45.1	6.21	35	3	4.24604e+06	3.80317e+06	1.58949e+06	1.07883e+06	1.35515e+06	1.49861e+06	1.68744e+06	1.55284e+06	230512	443478	7.78102	27.0652	7.10909	5.87462	44.6859	SH3GLB1	100386778	Sh3glb1	54673	2.30168	0.763005	0.816033	0.926559	0.192728	0.01656	0.10605	0.3315	0.25259	Late DDP
F7GWB2	675671687	PREDICTED: ragulator complex protein LAMTOR5 [Callithrix jacchus]	0	18.759	28	2	9	2	145	15.2	6.89	228	2	5.75131e+06	4.03606e+06	7.64604e+06	4.61786e+06	7.56943e+06	4.43631e+06	7.8183e+06	4.93635e+06	6387153	4.36905e+06	24.7842	34.9195	36.9065	31.9546	26.5339	LAMTOR5	100386780	Lamtor5	68576	0.850073	1.06517	1.04275	1.10779	0.934219	0.9434	0.956112	1.25303	0.877062
A0A8J8Y278	532289338	5'-AMP-activated protein kinase subunit gamma-2 isoform a [Callithrix jacchus]	0	30.729	16	7	15	6	569	63.1	9.2	225	7	1.78319e+06	1.27034e+06	3.0495e+06	2.00149e+06	3.49616e+06	3.6983e+06	3.06998e+06	5.15576e+06	5.27822e+06	7.07468e+06	23.752	29.3429	3.97344	35.8599	20.5666	PRKAG2	100386781	Prkag2	108099	0.425547	0.70392	1.00264	1.14636	1.72153	0.0903	0.200383	1.65415	2.44564	Late DIP
F7IT31	296211536	PREDICTED: probable ATP-dependent RNA helicase DDX23 isoform X1 [Callithrix jacchus]	0	8.259	4	3	8	3	820	95.5	9.55	35	3	1.60759e+06	1.57081e+06	389074	1.22511e+06	485121	1.0096e+06	648309	1.50874e+06	1.07242e+06	1.48057e+06	1.6368	73.2463	49.623	56.4118	22.6094	DDX23	100386786	Ddx23	74351	1.44508	0.733895	0.679583	0.980712	1.16073	0.3376	0.440375	0.507858	1.5816
A0A8I3WDY2	1061016774	PREDICTED: alpha-globin transcription factor CP2 isoform X1 [Callithrix jacchus]	0	48.846	18	6	31	5	502	57.2	5.8	529	6	2.23152e+07	2.24484e+07	1.019e+07	1.71433e+07	1.01572e+07	8.44062e+06	1.08625e+07	6.47605e+06	5.69742e+06	8.59891e+06	0.420788	35.9761	13.0532	35.778	28.702	TFCP2	100386787	Tfcp2	21422	1.82963	1.1172	0.760153	0.708683	0.584337	0.02015	0.110701	0.610615	0.523037
A0A8I4A096	1060942790	PREDICTED: myotubularin-related protein 13 isoform X1 [Callithrix jacchus]	0	57.826	10	15	22	12	1881	212.1	7.18	218	15	1.4063e+07	1.88494e+07	5.08245e+06	7.32512e+06	8.07137e+06	6.15047e+06	5.58343e+06	4.49267e+06	2.9251e+06	3.83315e+06	20.5667	25.562	19.1014	15.309	19.0018	SBF2	100386799	Sbf2	319934	2.15463	0.812267	0.931039	0.659636	0.442431	0.1274	0.243437	0.376987	0.544688
F6XAE0	532515286	cytoskeleton-associated protein 5 isoform a [Callithrix jacchus]	0	551.774	50	87	531	87	2039	226.3	7.96	6553	87	6.22717e+08	6.87518e+08	3.63221e+08	4.17439e+08	4.06711e+08	3.37372e+08	3.45445e+08	3.66715e+08	2.6604e+08	3.52379e+08	6.99443	9.8219	13.1788	4.22379	19.7443	CKAP5	100386801	Ckap5	75786	1.5727	0.937042	0.893137	0.854819	0.7423	0.07028	0.178477	0.595817	0.792174
U3EBM3	296222484	PREDICTED: GRB2-associated and regulator of MAPK protein 1 isoform X1 [Callithrix jacchus]	0	7.817	3	2	4	2	876	97	6.77	29	2	2.34067e+06	755567	2.28569e+06	481657	462734	394758	662101	564254	426096	791825	72.4	92.1926	11.211	11.2835	42.4674	GAREM1	100386811	Garem1	381126	1.6891	1.50968	0.46779	0.669016	0.664416	0.3857	0.481444	0.893777	0.440104	Late DDP
A0A8I3WFG2	296224381	PREDICTED: peptidyl-prolyl cis-trans isomerase FKBP1B isoform X1 [Callithrix jacchus]	0	12.636	25	2	6	2	108	11.8	8.47	228	2	4.56132e+06	5.15702e+06	5.59763e+06	4.19644e+06	9.81493e+06	5.60228e+06	1.1532e+07	8.62959e+06	2.20819e+06	4.56532e+06	8.66863	20.2323	38.6425	20.3587	49.2137	FKBP1B	100386821	Fkbp1b	14226	0.785451	0.791571	1.24604	1.62949	0.547445	0.3299	0.434014	1.00779	0.691592
A0A2R8MQB6	675640063	PREDICTED: potassium channel subfamily T member 1 [Callithrix jacchus]	0	13.775	5	5	11	5	1182	134.3	7.53	29	5	1.39258e+06	1.95709e+06	3.16991e+06	648711	3.42835e+06	2.13735e+06	3.62178e+06	3.24932e+06	1.80237e+07	4.11867e+06	23.8334	93.3717	32.8035	7.66594	88.8102	KCNT1	100386822	Kcnt1	227632	0.401182	0.457347	0.666591	0.822936	2.65194	0.1912	0.308486	1.14	5.79853	Late DIP
F7F5V2	675727413	PREDICTED: WD repeat-containing protein 6 isoform X1 [Callithrix jacchus]	0	26.475	7	5	6	5	1151	124.8	6.81	51	5	4.44119e+06	4.12044e+06	1.22453e+06	1.65516e+06	738394	937769	879872	793355	1.59795e+06	661595	5.29823	21.1483	16.8217	7.31242	58.605	WDR6	100386823	Wdr6	83669	2.51071	0.84447	0.491536	0.490675	0.662613	0.01206	0.0961997	0.336348	0.78465
F6VFE1	296225164	PREDICTED: NADH dehydrogenase [ubiquinone] 1 alpha subcomplex assembly factor 3 [Callithrix jacchus]	0	16.327	28	5	18	5	184	20.6	8.54	260	5	1.15907e+07	9.25033e+06	1.6051e+07	1.0429e+07	1.61448e+07	1.49956e+07	1.98202e+07	1.39854e+07	1.67096e+07	1.46093e+07	15.8814	30.0257	5.21902	24.4092	9.48398	NDUFAF3	100386824	Ndufaf3	66706	0.725735	0.922096	1.08438	1.17719	1.0906	0.2969	0.407906	1.27057	1.18274
#N/A	1060960932	PREDICTED: rab3 GTPase-activating protein non-catalytic subunit isoform X2 [Callithrix jacchus]	0	26.809	6	9	24	9	1392	155.8	5.64	205	9	2.06833e+07	1.85975e+07	3.0196e+07	2.1899e+07	2.69804e+07	1.842e+07	2.80186e+07	1.80639e+07	1.36885e+07	1.37022e+07	7.50961	22.5238	26.6655	30.5495	0.0707468	LOC100386852	100386852	Rab3gap2	98732	0.934148	1.23888	1.07968	1.0959	0.651386	0.1444	0.259773	1.32622	0.525784
F6Z6C1	675753113	PREDICTED: COX assembly mitochondrial protein 2 homolog [Callithrix jacchus]	0	9.67	37	3	7	3	79	9.5	7.88	0	3	2.77356e+06	1.74127e+06	5.16959e+06	5.04098e+06	5.42205e+06	6.36012e+06	6.45261e+06	9.3625e+06	1.66425e+07	1.1357e+07	32.3351	1.78129	11.2597	26.0208	26.6964	CMC2	100386864	Cmc2	66531	0.321011	0.725986	0.837729	1.12448	1.9908	0.1432	0.258535	2.26156	2.7422	Late DIP
A0A8I3W8I7	532291312	vacuolar protein sorting-associated protein 16 homolog isoform 1 [Callithrix jacchus]	0	131.337	36	21	102	21	842	95	6.93	1498	21	4.51528e+07	3.41227e+07	4.95438e+07	4.10157e+07	4.5206e+07	3.99355e+07	3.64323e+07	4.02454e+07	4.15497e+07	4.95135e+07	19.6768	13.3179	8.75438	7.03287	12.3677	VPS16	100386876	Vps16	80743	0.937689	1.07116	1.00707	0.906962	1.07712	0.6788	0.732913	1.14234	1.00556
F6S8X9	675762500	PREDICTED: transmembrane protein 160 [Callithrix jacchus]	0	12.418	14	3	39	3	218	22.8	8.73	426	3	2.09375e+07	1.89985e+07	2.99002e+07	4.54277e+07	2.93833e+07	2.44074e+07	2.54804e+07	1.73671e+07	14859097	1.84768e+07	6.86639	29.1514	13.082	26.7784	15.3473	TMEM160	100386879	Tmem160	69094	0.814228	1.53581	1.0967	0.873591	0.679663	0.3165	0.423157	1.88622	0.442543	Late DDP
A0A2R8MQC8	1060990712	PREDICTED: LOW QUALITY PROTEIN: protein shisa-6 homolog [Callithrix jacchus]	0	24.105	17	7	21	7	526	59.2	9.06	104	7	1.42874e+07	1.44522e+07	7.02465e+06	7.09788e+06	6.92686e+06	7.26957e+06	7.91695e+06	1.02146e+07	5.51456e+06	5.84521e+06	0.810866	0.733258	3.41396	17.9214	4.11637	SHISA6	100386882	Shisa6	380702	1.66029	0.81586	0.820129	1.04746	0.656255	0.0005999	0.0556294	0.491395	0.804373
B0KWX0	390480396	PREDICTED: LOW QUALITY PROTEIN: V-type proton ATPase subunit S1 [Callithrix jacchus]	0	22.798	14	6	53	6	468	51.9	5.94	82	6	5.34022e+07	3.60276e+07	5.78388e+07	5.2961e+07	6.97491e+07	4.32805e+07	4.72853e+07	2.38586e+07	26959153	2.05213e+07	27.4756	6.2258	33.1172	46.5679	19.1751	ATP6AP1	100386892	Atp6ap1	54411	1.03535	1.28275	1.30857	0.823647	0.549691	0.08636	0.197185	1.23896	0.428525	Late DDP
H9KVS5	296237918	PREDICTED: essential MCU regulator, mitochondrial [Callithrix jacchus]	0	6.457	16	2	12	2	107	11.4	8.62	61	2	8.96959e+06	7.35544e+06	7.25659e+06	9.8361e+06	7.10554e+06	5.27849e+06	5.32508e+06	2.07421e+06	1.5773e+06	2.40028e+06	13.9832	21.3423	20.8643	62.1333	29.2608	SMDT1	100386902	Smdt1	69029	1.42755	1.49467	1.08292	0.647033	0.347821	0.07746	0.188193	1.04702	0.232707	Late DDP
F7BT00	675665700	PREDICTED: actin-related protein 2/3 complex subunit 2 isoform X1 [Callithrix jacchus]	0	130.5	57	19	179	19	300	34.3	7.36	1720	19	3.05066e+08	3.43783e+08	2.46515e+08	2.16149e+08	2.67402e+08	2.13952e+08	2.24838e+08	1.64043e+08	1.74159e+08	1.72791e+08	8.43877	9.28199	15.7037	22.109	0.557818	ARPC2	100386903	Arpc2	76709	1.39316	0.993397	1.03353	0.834974	0.744944	0.0906	0.200634	0.713053	0.749896
F7GIF3	675669288	PREDICTED: protein argonaute-1 isoform X1 [Callithrix jacchus]	0	104.755	31	20	70	15	860	97.5	9.19	939	20	2.14982e+07	2.81601e+07	1.62233e+07	1.0532e+07	1.71982e+07	7.13702e+06	1.22615e+07	9.14912e+06	1.20647e+07	1.00473e+07	18.9725	30.0828	58.4694	20.558	12.9031	AGO1	100386910	Ago1	236511	1.721	0.927254	0.843384	0.742027	0.766333	0.306	0.415723	0.538787	0.826454
U3EU98	532515400	[3-methyl-2-oxobutanoate dehydrogenase [lipoamide]] kinase, mitochondrial isoform a precursor [Callithrix jacchus]	0	85.672	42	11	71	11	412	46.5	8.81	1887	11	2.62871e+07	2.13752e+07	3.13781e+07	2.65644e+07	3.94762e+07	3.55521e+07	2.84886e+07	2.27147e+07	2.13752e+07	1.78287e+07	14.5743	11.7487	7.39657	15.9472	12.7936	BCKDK	100386931	Bckdk	12041	0.879247	1.06889	1.38408	0.944571	0.723211	0.09925	0.210956	1.21569	0.6766
A0A8I3WJD7	675720323	PREDICTED: succinyl-CoA ligase [ADP/GDP-forming] subunit alpha, mitochondrial isoform X1 [Callithrix jacchus]	0	49.414	34	8	39	8	370	38.6	8.76	804	8	1.7308e+07	2.95235e+07	3.01619e+07	3.28612e+07	4.26313e+07	3.3071e+07	3.79359e+07	3.32879e+07	3.90082e+07	4.07056e+07	36.8884	6.05728	17.8597	9.2292	3.01141	SUCLG1	100386944	Suclg1	56451	0.695873	0.936466	1.12487	1.05832	1.18447	0.167	0.283547	1.34574	1.26483
F7I2B9	1060952795	PREDICTED: dihydropyrimidinase-related protein 5 [Callithrix jacchus]	0	270.616	72	29	180	29	564	61.4	7.2	2190	29	1.11243e+09	1.00684e+09	2.46921e+08	1.78593e+08	1.75725e+08	1.39089e+08	1.23917e+08	9.47027e+07	5.09497e+07	5.16588e+07	7.04615	22.7092	16.4578	18.8983	0.977197	DPYSL5	100386950	Dpysl5	65254	3.33132	0.668872	0.49486	0.343652	0.161292	0.01805	0.108991	0.200783	0.24114	Late DDP
F7IMP8	296226616	PREDICTED: deubiquitinating protein VCIP135 [Callithrix jacchus]	0	79.622	19	17	34	17	1222	134.2	7.2	544	17	1.26343e+07	9.76565e+06	4.06084e+07	1.61874e+07	1.17801e+07	3.96318e+06	1.41271e+07	7.33433e+06	2.33615e+07	8.39249e+06	18.1109	60.8082	70.2193	44.7615	66.6669	VCPIP1	100386959	Vcpip1	70675	0.755964	1.91678	0.531314	0.724294	1.07165	0.7955	0.832966	2.53554	0.55909
U3CF98	390476273	PREDICTED: solute carrier family 25 member 36 [Callithrix jacchus]	0	26.669	29	6	18	5	311	34.3	8.57	159	6	1.53113e+07	1.05632e+07	1.24816e+07	1.39494e+07	1.11102e+07	1.34787e+07	1.15838e+07	9.96658e+06	1.33205e+07	9.01776e+06	25.9515	7.8534	13.622	10.6127	27.2401	SLC25A36	100386965	Slc25a36	192287	1.07111	1.09415	1.0179	0.892111	0.924727	0.6385	0.700527	1.02151	0.845154
U3F2Y3	532513016	potassium/sodium hyperpolarization-activated cyclic nucleotide-gated channel 1 [Callithrix jacchus]	0	37.786	11	7	20	4	888	98.6	8.4	263	7	6.49648e+06	5.92352e+06	1.07771e+07	8.78046e+06	1.02568e+07	9.16537e+06	1.02735e+07	1.08139e+07	1.2885e+07	1.15199e+07	6.5241	14.4375	7.94692	3.62397	7.91071	HCN1	100386968	Hcn1	15165	0.64092	1.00924	1.00226	1.08819	1.25939	0.03002	0.123397	1.57468	1.24785
F7ITB7	296194858	PREDICTED: cadherin-9 [Callithrix jacchus]	0	25.876	11	6	35	3	789	88.6	4.92	484	6	1.14077e+07	9.40729e+06	1.58542e+07	1.58151e+07	1.44805e+07	1.5881e+07	1.17233e+07	1.51233e+07	1.06547e+07	9.6902e+06	13.5914	0.174643	6.52366	17.9102	6.70435	CDH9	100386970	Cdh9	12565	0.800347	1.2177	1.16741	1.03227	0.782271	0.04532	0.147119	1.52147	0.642416
F7I5N8	296235140	PREDICTED: eukaryotic translation initiation factor 2 subunit 3 isoform X1 [Callithrix jacchus]	0	102.481	52	18	94	18	472	51.1	8.4	1584	18	1.35766e+08	1.27761e+08	8.28665e+07	6.21443e+07	8.10776e+07	4.05817e+07	5.25688e+07	4.19313e+07	4.01353e+07	3.9633e+07	4.29622	20.2093	47.0739	15.9192	0.89054	EIF2S3	100386997	Eif2s3x	26905	1.8704	1.02923	0.863486	0.670722	0.566162	0.01453	0.100911	0.550269	0.550086
U3F849	296236267	PREDICTED: ADP/ATP translocase 2 [Callithrix jacchus]	0	295.057	76	28	1122	9	298	32.9	9.74	16385	28	4.57203e+09	4.41109e+09	8.15825e+09	7.27271e+09	8.30872e+09	6.80865e+09	7.40861e+09	5.90725e+09	7.44053e+09	4.07742e+09	2.53367	8.11575	14.033	15.9452	41.2934	SLC25A5	100387000	Slc25a5	11740	0.697823	1.1987	1.17434	1.0344	0.894734	0.09407	0.204136	1.71777	0.746419
U3EW82	532512404	apoptosis-inducing factor 1, mitochondrial isoform 1 precursor [Callithrix jacchus]	0	205.26	51	26	217	26	612	66.8	9.06	4796	26	2.49362e+08	2.24663e+08	4.36547e+08	4.86444e+08	3.77828e+08	4.73511e+08	3.98342e+08	4.46456e+08	5.05645e+08	4.38916e+08	7.36893	7.64517	15.8945	8.05434	9.99074	AIFM1	100387002	Aifm1	26926	0.586996	1.14296	1.05423	1.04613	1.16967	0.04076	0.140572	1.94714	1.02337
U3EJ48	675664936	PREDICTED: inactive phospholipase C-like protein 1 isoform X1 [Callithrix jacchus]	0	54.599	14	11	28	10	1095	122.6	5.67	411	11	5.98167e+06	5.48642e+06	7.56031e+06	9.28647e+06	8.17414e+06	1.05795e+07	1.00694e+07	1.26956e+07	1.18333e+07	2.12548e+07	6.10732	14.4904	18.1386	16.3142	40.2684	PLCL1	100387012	Plcl1	227120	0.557128	0.818428	0.911064	1.10594	1.60744	0.1667	0.283446	1.46901	1.96406
A0A2R8NAE6	675672585	PREDICTED: LOW QUALITY PROTEIN: pituitary adenylate cyclase-activating polypeptide type I receptor [Callithrix jacchus]	0.004	3.652	3	2	3	2	538	60.9	6.8	0	2	4.32875e+06	4.48352e+06	973212	1.0387e+06	688950	653801	632450	520245	925482	289282	2.48368	4.60352	3.70202	13.7662	74.0657	ADCYAP1R1	100387025	Adcyap1r1	11517	3.03152	0.692123	0.461922	0.39654	0.417893	0.001733	0.0629715	0.228309	0.603784
F7DDD3	675682893	PREDICTED: NUAK family SNF1-like kinase 1 [Callithrix jacchus]	0	68.751	24	11	41	11	667	74.6	8.69	784	11	6.46107e+06	4.60744e+06	7.2408e+06	1.12346e+07	9.92481e+06	9.57727e+06	1.34216e+07	1.58398e+07	2.05713e+07	1.89949e+07	23.6837	30.5707	2.52024	11.6872	5.63429	NUAK1	100387035	Nuak1	77976	0.469507	0.783694	0.827246	1.24122	1.67833	0.03476	0.130581	1.66918	2.14156	Late DIP
#N/A	675685554	PREDICTED: 60S ribosomal protein L4 [Callithrix jacchus]	0	196.27	49	21	236	21	428	47.9	11.11	4593	21	6.25794e+08	6.09566e+08	5.15165e+08	5.11211e+08	6.53878e+08	5.01252e+08	5.11875e+08	4.74209e+08	5.16273e+08	5.23311e+08	1.85776	0.544838	18.6858	5.40203	0.957439	RPL4	100387038	Rpl4	67891	1.13491	0.942921	1.06121	0.905905	0.955055	0.03509	0.130985	0.830831	1.01287
F6PJT0	296213654	PREDICTED: neuroplastin isoform X1 [Callithrix jacchus]	0	93.368	33	13	136	13	398	44.4	7.99	1905	13	1.417e+08	8.01487e+07	1.86573e+08	1.04315e+08	1.78e+08	1.21797e+08	1.51346e+08	1.3839e+08	1.39523e+08	1.21037e+08	39.2371	39.9917	26.5126	6.32386	10.0333	NPTN	100387039	Nptn	20320	0.813928	1.06722	1.09991	1.06299	0.955954	0.8242	0.857682	1.3112	0.895741
U3BYK3	1060939881	PREDICTED: heat shock-related 70 kDa protein 2 [Callithrix jacchus]	0	232.589	49	29	321	17	641	70.1	5.74	6835	29	2.21323e+08	1.48401e+08	1.41459e+08	1.15347e+08	1.71221e+08	1.16847e+08	1.25401e+08	1.68578e+08	8.93793e+07	7.24383e+07	27.8934	14.3794	26.6935	20.7705	14.8056	HSPA2	100387043	Hspa2	15512	1.34897	0.936979	1.05104	1.07261	0.590405	0.2394	0.35424	0.694589	0.630116
U3DYL1	532439275	zinc finger C2HC domain-containing protein 1A [Callithrix jacchus]	0	38.31	39	13	33	13	324	35.1	9.88	169	13	7.17757e+07	9.94902e+07	1.05488e+07	1.07162e+07	7.80079e+06	1.25297e+07	6.5709e+06	1.33204e+07	1.32073e+07	1.25033e+07	22.885	1.11357	32.895	47.9871	3.87226	ZC2HC1A	100387075	Zc2hc1a	67306	3.31315	0.411374	0.393296	0.3848	0.497376	0.1039	0.216514	0.124164	1.20906
F6YNU3	1060958144	PREDICTED: armadillo repeat-containing protein 8 [Callithrix jacchus]	0	19.173	8	4	24	4	673	75.4	6.73	198	4	8.71381e+06	6.17855e+06	7.23211e+06	6.65628e+06	5.29591e+06	4.72945e+06	5.6763e+06	3.95068e+06	5.33396e+06	4.57413e+06	24.0755	5.86348	7.99075	25.3495	10.8453	ARMC8	100387080	Armc8	74125	1.27632	1.19027	0.859201	0.825059	0.84915	0.1648	0.281741	0.932585	0.713408
F6WY99	675757345	PREDICTED: NADH dehydrogenase [ubiquinone] 1 alpha subcomplex subunit 7 [Callithrix jacchus]	0	99.101	54	14	285	14	171	18.8	11.09	4926	14	3.99677e+08	3.02206e+08	1.2041e+09	1.39968e+09	1.06431e+09	1.66318e+09	1.31916e+09	1.65411e+09	1.49925e+09	1.91463e+09	19.6392	10.6228	31.0514	15.9316	17.2072	NDUFA7	100387095	Ndufa7	66416	0.282554	1.0482	1.098	1.19694	1.37431	0.03947	0.138282	3.70971	1.31112
F6TA78	296233698	PREDICTED: protein phosphatase 1 regulatory subunit 14A [Callithrix jacchus]	0	27.849	32	3	13	3	147	16.7	9.14	292	3	846947	1.46914e+06	6.77892e+06	7.91797e+06	8.47455e+06	9.92841e+06	9.9479e+06	1.37712e+07	1.82224e+07	2.2537e+07	37.9913	10.9606	11.1725	22.7957	14.9702	PPP1R14A	100387100	Ppp1r14a	68458	0.115927	0.735621	0.921121	1.18721	2.04012	0.02022	0.110701	6.34557	2.77334	Late DIP
U3FG90	675762721	PREDICTED: cytohesin-2 isoform X1 [Callithrix jacchus]	0	83.204	34	13	49	9	551	62.8	7.37	976	13	6.13287e+07	4.82403e+07	4.48405e+07	3.84564e+07	3.5348e+07	3.34263e+07	3.14379e+07	3.18921e+07	2.98299e+07	3.69676e+07	16.8934	10.839	3.9516	1.01424	15.1118	CYTH2	100387102	Cyth2	19158	1.39839	1.06309	0.877744	0.80826	0.852513	0.2163	0.333168	0.760223	0.80192
F7IJB9	1060971831	PREDICTED: nuclear pore glycoprotein p62 [Callithrix jacchus]	0	36.159	17	6	21	6	525	53.4	5.31	318	6	1.36779e+07	1.80814e+07	2.01377e+06	4.91611e+06	1.73206e+06	3.5148e+06	1.65695e+06	4.3926e+06	2.00463e+06	3.29961e+06	19.6081	59.2293	48.051	63.9516	34.5267	NUP62	100387104	Nup62	18226	2.87207	0.626687	0.474487	0.547076	0.479675	0.1519	0.268434	0.2182	0.765414
F7HZN9	296207043	PREDICTED: serine/arginine-rich splicing factor 10 isoform X1 [Callithrix jacchus]	0	39.15	24	7	31	4	262	31.3	11.27	442	7	3.36346e+07	3.79182e+07	1.28918e+07	2.99371e+07	5.7356e+06	2.03704e+07	7.97384e+06	2.59714e+07	9.61606e+06	1.95103e+07	8.46628	56.2835	79.2796	74.9808	48.0409	SRSF10	100387136	Srsf10	14105	1.75754	1.052	0.641238	0.833793	0.715427	0.2191	0.335871	0.598564	0.680063
F7IL56	296213121	PREDICTED: malectin isoform X1 [Callithrix jacchus]	0	48.313	38	10	42	10	289	32	5.53	553	10	2.70005e+07	2.30362e+07	3.4944e+07	1.45663e+07	3.4992e+07	1.46419e+07	3.63368e+07	1.14335e+07	1.28062e+07	7.99726e+06	11.2043	58.2067	57.9834	73.7247	32.6911	MLEC	100387153	Mlec	109154	1.14892	1.13684	1.13967	1.09689	0.477681	0.2363	0.351714	0.989481	0.420184	Late DDP
F6PGI8	675695832	PREDICTED: endonuclease domain-containing 1 protein [Callithrix jacchus]	0	72.781	24	7	34	7	500	55.1	5.45	1588	7	4.14271e+06	6.62934e+06	8.10374e+06	1.10483e+07	9.26278e+06	9.76323e+06	1.27184e+07	1.4944e+07	1.94444e+07	1.88574e+07	32.6458	21.7433	3.71991	11.3782	2.16714	ENDOD1	100387161	Endod1	71946	0.468699	0.83332	0.827834	1.20361	1.66654	0.006119	0.0829036	1.77794	1.99988
F7HVN6	1060933073	PREDICTED: LOW QUALITY PROTEIN: SLIT and NTRK-like protein 5 [Callithrix jacchus]	0	26.93	8	6	24	6	958	107.1	6.98	364	6	1.40767e+07	1.0733e+07	1.2888e+07	9.2992e+06	7.57171e+06	9.65608e+06	6.26322e+06	1.01524e+07	6.66544e+06	6.49817e+06	19.0602	22.8751	17.1104	33.5054	1.79708	SLITRK5	100387170	Slitrk5	75409	1.32242	1.18264	0.918287	0.874996	0.701656	0.2751	0.387133	0.894294	0.593298
F7IG18	675637173	PREDICTED: intracellular hyaluronan-binding protein 4 isoform X1 [Callithrix jacchus]	0	21.309	15	4	21	4	401	44.3	7.96	522	4	619996	1.16779e+06	3.68987e+06	3.55555e+06	5.5619e+06	3.45246e+06	3.75109e+06	6.62281e+06	8.24082e+06	5.62325e+06	43.3329	2.62177	33.0938	39.1485	26.7007	HABP4	100387175	Habp4	56541	0.211395	0.856725	1.06589	1.22665	1.63934	0.06824	0.175567	4.05272	1.9135
F7D4K0	296224708	PREDICTED: ATP-binding cassette sub-family F member 3 [Callithrix jacchus]	0	9.252	5	3	4	3	709	79.7	6.33	57	3	6.63533e+06	6.26422e+06	1.05831e+07	8.30683e+06	9.74747e+06	4.95386e+06	1.0798e+07	5.92069e+06	4.05555e+06	5.23652e+06	4.06853	17.0414	46.1128	41.2568	17.9738	ABCF3	100387183	Abcf3	27406	0.889605	1.30272	1.01386	1.15299	0.640819	0.3307	0.434743	1.46438	0.491907	Late DDP
A0A2R8M335	390475353	PREDICTED: histone deacetylase 11 isoform X5 [Callithrix jacchus]	0	26.671	35	8	17	8	347	39.1	7.08	31	8	6.02228e+06	1.23296e+07	7.38497e+06	6.56947e+06	8.12119e+06	7.95103e+06	1.10527e+07	6.10078e+06	1.26382e+07	1.28508e+07	48.6049	8.26463	1.49718	40.8257	1.1798	HDAC11	100387191	Hdac11	232232	1.00811	0.766551	0.882886	0.942279	1.40017	0.003246	0.0717163	0.760381	1.82658
A0A5F4WFY7	1060979412	PREDICTED: uncharacterized protein KIAA1109 homolog isoform X1 [Callithrix jacchus]	0	41.901	3	13	28	13	5092	564.9	6.6	286	13	2.09895e+07	2.15336e+07	2.50203e+07	1.85653e+07	2.52093e+07	2.14816e+07	2.76358e+07	2.28547e+07	2.12113e+07	2.25858e+07	1.8096	20.9443	11.2905	13.3915	4.43825	BLTP1	100387210	Bltp1	229227	0.936272	0.959666	1.02804	1.1117	0.964324	0.7099	0.759533	1.02499	1.00485
#N/A	1060971247	PREDICTED: LOW QUALITY PROTEIN: multiple epidermal growth factor-like domains protein 8 [Callithrix jacchus]	0	21.76	2	4	8	4	2694	287	6.8	93	4	2.27701e+06	1.76915e+06	2.16009e+06	1.49216e+06	2.1973e+06	1.54177e+06	1.37501e+06	1.00418e+06	1.56025e+06	511175	17.7508	25.8632	24.7938	22.0429	71.6231	MEGF8	100387238	Megf8	269878	1.27333	1.14937	1.17669	0.748733	0.65188	0.4432	0.531089	0.902646	0.567165
A0A2R8MVC0	296236507	PREDICTED: four and a half LIM domains protein 1 isoform X3 [Callithrix jacchus]	0	23.807	26	6	37	6	280	31.9	8.28	217	6	1.53458e+07	1.89157e+07	7.70286e+06	6.79647e+06	1.04224e+07	6.15943e+06	6.85771e+06	7.22492e+06	7.94013e+06	9.91103e+06	14.7356	8.84061	36.3575	3.68753	15.614	FHL1	100387250	Fhl1	14199	1.76104	0.745265	0.852304	0.723846	0.917549	0.1737	0.290734	0.423197	1.23117
B0KWT6	296236762	PREDICTED: ubiquitin-like protein 4A [Callithrix jacchus]	0	21.189	34	5	18	5	157	17.7	9.26	112	5	1.74043e+07	1.53738e+07	2.2845e+07	1.81295e+07	1.94128e+07	1.89952e+07	5.34928e+07	2.02284e+07	22620316	2.79016e+07	8.76051	16.2753	1.53763	63.8119	14.7835	UBL4A	100387252	Ubl4a	27643	0.693267	0.866619	0.812339	1.55922	1.06855	0.3825	0.479142	1.25005	1.23301
F7D767	296191271	PREDICTED: NMDA receptor synaptonuclear signaling and neuronal migration factor isoform X1 [Callithrix jacchus]	0	53.751	26	11	53	11	530	59.9	9.09	560	11	5.09427e+07	5.80652e+07	3.3718e+07	3.91384e+07	3.47209e+07	3.61882e+07	4.21598e+07	3.43862e+07	2.05558e+07	2.01947e+07	9.24039	10.5214	2.92653	14.3619	1.2531	NSMF	100387310	Nsmf	56876	1.4728	0.98436	0.95805	1.03421	0.550578	0.01306	0.0982279	0.668358	0.559326
F7HYZ4	675644365	PREDICTED: putative monooxygenase p33MONOX isoform X1 [Callithrix jacchus]	0	33.707	32	7	15	7	305	33.1	9.48	89	7	1.30031e+07	1.01767e+07	5.87152e+06	6.83651e+06	3.9836e+06	4.06634e+06	3.09616e+06	3.81585e+06	1.54114e+06	2.26817e+06	17.2444	10.7389	1.45358	14.725	26.9911	KIAA1191	100387319	4833439L19Rik	97820	2.1204	1.16248	0.736376	0.632284	0.348461	0.08171	0.192435	0.548237	0.299756	Late DDP
F7INF2	296194653	PREDICTED: 28S ribosomal protein S30, mitochondrial [Callithrix jacchus]	0	35.077	24	6	37	2	432	49.5	8.84	228	6	5.84157e+06	3.86207e+06	1.07534e+07	1.70784e+07	9.78462e+06	1.28052e+07	7.20112e+06	1.012e+07	1.14912e+07	1.18912e+07	28.8493	32.1392	18.9101	23.8319	2.41961	MRPS30	100387326	Mrps30	59054	0.481193	1.38015	1.12021	0.858938	1.15951	0.134	0.249573	2.86819	0.840129
U3CPR7	296233807	PREDICTED: 26S protease regulatory subunit 6B [Callithrix jacchus]	0	68.061	45	11	41	11	418	47.4	5.21	982	11	2.32398e+07	2.04679e+07	1.44626e+07	1.38766e+07	3.51288e+07	1.03808e+07	1.64686e+07	9.75405e+06	1.24206e+07	6.7944e+06	8.96873	2.92441	76.9046	36.2121	41.4084	PSMC4	100387347	Psmc4	23996	1.34078	0.869331	1.39605	0.804404	0.589438	0.1966	0.313903	0.648378	0.678037
U3D2M3	1060994158	PREDICTED: mitochondrial import inner membrane translocase subunit Tim22 [Callithrix jacchus]	0	31.576	35	4	23	4	194	20.2	7.96	557	4	8.28181e+06	7.67145e+06	1.315e+07	1.12291e+07	1.19508e+07	1.39215e+07	1.2511e+07	1.52316e+07	2.44192e+07	1.4334e+07	5.41069	11.1427	10.772	13.869	36.8038	TIMM22	100387350	Timm22	56322	0.601101	0.918575	0.974838	1.04531	1.46018	0.1105	0.222321	1.52815	1.58961
U3CS13	296202707	PREDICTED: LOW QUALITY PROTEIN: voltage-dependent L-type calcium channel subunit beta-1 [Callithrix jacchus]	0	83.571	35	15	94	11	598	65.7	6.77	1077	15	2.80715e+07	2.32614e+07	2.08061e+07	2.14788e+07	2.0306e+07	1.82475e+07	1.80495e+07	1.9405e+07	1.30633e+07	1.79951e+07	13.2516	2.24988	7.5508	5.11804	22.4565	CACNB1	100387356	Cacnb1	12295	1.27895	1.05352	0.960552	0.933171	0.773811	0.2657	0.377209	0.823739	0.734501
U3CZ49	1061005445	PREDICTED: DNA-binding protein SATB2 [Callithrix jacchus]	0	57.664	22	13	26	9	733	82.5	6.9	345	13	4.50819e+07	4.27344e+07	6.81574e+06	1.05006e+07	4.90997e+06	8.52104e+06	6.37039e+06	6.60841e+06	1.24906e+06	4.35095e+06	3.78055	30.0936	38.0226	2.59349	78.3345	SATB2	100387368	Satb2	212712	3.20165	0.631325	0.489674	0.473187	0.204168	0.007429	0.0848961	0.197188	0.323395	Late DDP
A0A2R8MHF6	532509319	disco-interacting protein 2 homolog C [Callithrix jacchus]	0	132.518	22	29	102	22	1556	170.7	7.39	714	29	9.5798e+07	1.20785e+08	7.47466e+07	6.86341e+07	5.99677e+07	7.49346e+07	7.84658e+07	6.96277e+07	7.4642e+07	6.28599e+07	16.3159	6.02889	15.6902	8.43984	12.1179	DIP2C	100387369	Dip2c	208440	1.38753	0.918563	0.864247	0.948756	0.880901	0.4665	0.5519	0.662012	0.958999
F7HYW3	675672163	PREDICTED: actin-binding protein anillin [Callithrix jacchus]	0	197.885	26	28	197	28	1122	123.4	8.24	5691	28	2.6483e+07	2.33519e+07	1.9254e+08	2.24192e+08	1.29449e+08	2.9494e+08	2.37193e+08	3.12431e+08	2.90896e+08	3.7125e+08	8.88538	10.7415	55.1476	19.359	17.162	ANLN	100387382	Anln	68743	0.118501	0.990933	1.00914	1.30693	1.57449	0.03204	0.126549	8.36225	1.5889
F6TYQ7	675680372	PREDICTED: 17-beta-hydroxysteroid dehydrogenase type 6 [Callithrix jacchus]	0	9.646	9	3	11	3	317	35.9	9.1	37	3	715138	859415	1.62287e+06	1.41667e+06	3.83528e+06	1.18362e+06	3.05066e+06	2.53234e+06	2.69002e+06	3.00343e+06	12.9585	9.59399	74.7179	13.1294	7.78506	HSD17B6	100387390	Hsd17b6	27400	0.376517	0.726835	1.20015	1.33504	1.36145	0.02536	0.117054	1.93042	1.87313
A0A8I3X0G6	296213521	PREDICTED: dual specificity mitogen-activated protein kinase kinase 1 isoform X1 [Callithrix jacchus]	0	86.392	41	16	91	16	393	43.4	6.62	1353	16	4.66791e+07	3.3995e+07	3.88035e+07	3.01598e+07	3.6768e+07	3.47454e+07	3.8844e+07	4.07954e+07	5.18122e+07	5.68479e+07	22.2352	17.7254	3.99974	3.46536	6.55407	MAP2K1	100387394	Map2k1	26395	0.98515	0.842146	0.873286	0.972516	1.3269	0.1091	0.221267	0.85484	1.57562
F7IEC2	1060940686	PREDICTED: TNF receptor-associated factor 3 isoform X1 [Callithrix jacchus]	0	27.567	13	6	22	6	568	64.5	7.91	100	6	7.12754e+06	5.77034e+06	8.92723e+06	8.82926e+06	5.459e+06	5.41981e+06	8.78142e+06	5.68654e+06	7654787	6.39444e+06	14.8813	0.780293	0.509428	30.2519	12.6868	TRAF3	100387401	Traf3	22031	0.920615	1.26741	0.776499	1.03268	1.0028	0.001284	0.0597736	1.3767	0.791217
U3CP58	1060943239	PREDICTED: caprin-1 [Callithrix jacchus]	0	175.38	32	17	129	17	709	78.3	5.25	2776	17	1.45851e+08	1.53332e+08	1.9193e+08	1.26657e+08	2.3237e+08	1.09448e+08	1.52661e+08	1.12896e+08	9.04512e+07	8.0284e+07	3.53648	28.9744	50.8567	21.1767	8.4216	CAPRIN1	100387407	Caprin1	53872	1.07166	1.14117	1.22438	0.951215	0.611568	0.05213	0.156464	1.06486	0.535914
F7IHC7	675706706	PREDICTED: DCN1-like protein 3 [Callithrix jacchus]	0	18.982	21	5	19	5	304	34.3	5.12	52	5	7.89187e+06	8.81445e+06	4.41858e+06	4.32666e+06	6.16365e+06	6.10583e+06	4.80216e+06	3.27114e+06	2.43997e+06	4.46012e+06	7.80973	1.48635	0.666398	26.8192	41.4042	DCUN1D3	100387416	Dcun1d3	233805	1.58521	0.829807	1.16421	0.766048	0.654727	0.004283	0.0745833	0.523469	0.78901
A0A8I4A2G0	675721349	PREDICTED: CB1 cannabinoid receptor-interacting protein 1 isoform X1 [Callithrix jacchus]	0	145.528	76	9	189	9	164	18.6	7.94	4762	9	1.17113e+08	1.26698e+08	7.42088e+08	7.66561e+08	6.51915e+08	8.78983e+08	7.9673e+08	7.64953e+08	6.70151e+08	7.07494e+08	5.55952	2.29412	20.9761	2.8776	3.83342	CNRIP1	100387425	Cnrip1	380686	0.195905	1.21222	1.23009	1.25483	1.10695	0.00102	0.0593217	6.18778	0.913165
A0A8I3WCV4	296190588	PREDICTED: hydroxysteroid dehydrogenase-like protein 2 [Callithrix jacchus]	0	167.528	63	23	119	23	418	45.3	8.15	2151	23	1.264e+08	1.55114e+08	8.71751e+07	1.8451e+08	1.54149e+08	1.07719e+08	7.76424e+07	1.6944e+08	3.47879e+07	5.12098e+07	14.4246	50.6663	25.0747	52.5418	27.0055	HSDL2	100387428	Hsdl2	72479	1.22595	1.18315	1.14039	1.076	0.374506	0.1258	0.241293	0.965086	0.316534	Late DDP
F6ZZ90	1060937228	PREDICTED: myosin-9 [Callithrix jacchus]	0	1216.4	59	121	1255	7	1960	226.5	5.6	29127	121	1.12665e+09	1.75657e+09	1.01739e+09	1.80575e+09	1.03248e+09	1.53746e+09	1.07106e+09	1.16974e+09	6.71542e+08	9.35126e+08	30.8973	39.4921	27.7888	6.22811	23.201	MYH9	100387432	Myh9	17886	1.18908	1.1643	1.05988	0.924132	0.662611	0.5527	0.627826	0.979159	0.569107
F7HNL4	296196556	PREDICTED: sec1 family domain-containing protein 2 isoform X1 [Callithrix jacchus]	0	23.49	10	5	7	5	684	75.1	6.6	167	5	2.32091e+06	1.49939e+06	4.66588e+06	940006	1.8214e+06	1.18733e+06	2.99175e+06	2.08603e+06	3.70732e+06	3.30338e+06	30.4112	93.9937	29.8039	25.2251	8.14829	SCFD2	100387445	Scfd2	212986	0.778909	1.14297	0.61344	1.03529	1.42939	0.1563	0.27285	1.46739	1.2506
A0A8J8XSI5	675652694	PREDICTED: cullin-9 isoform X1 [Callithrix jacchus]	0	22.217	3	5	9	3	2569	286.4	5.43	57	5	9.78989e+06	1.16652e+07	1.10789e+07	1.11906e+07	9.40745e+06	8.3442e+06	9.44872e+06	7.15383e+06	5.47562e+06	6.68159e+06	12.3613	0.709554	8.4706	19.548	14.0287	CUL9	100387452	Cul9	78309	1.18883	1.23396	0.983624	0.919952	0.673634	0.07872	0.188885	1.03796	0.545914
U3F4M1	532348863	clathrin coat assembly protein AP180 isoform a [Callithrix jacchus]	0	256.592	29	25	280	23	907	92.5	4.86	5500	25	5.19596e+08	5.06853e+08	5.67009e+08	3.25877e+08	6.93125e+08	3.35681e+08	5.41809e+08	4.11582e+08	3.87477e+08	3.89138e+08	1.75573	38.1921	49.1349	19.3173	0.302442	SNAP91	100387455	Snap91	20616	1.09707	0.954316	1.09959	1.01898	0.830045	0.02009	0.110701	0.869879	0.86978
U3DT35	296201373	PREDICTED: fragile X mental retardation syndrome-related protein 2 isoform X1 [Callithrix jacchus]	0	140.746	43	22	164	18	673	74.1	6.23	2290	22	7.43998e+07	8.08114e+07	9.15354e+07	6.70829e+07	1.06741e+08	6.20734e+07	9.21879e+07	6.5517e+07	7.69442e+07	7.97381e+07	5.84193	21.8015	37.4193	23.917	2.5218	FXR2	100387469	Fxr2	23879	0.973684	0.995058	1.05902	0.989327	0.982913	0.999	0.999283	1.02195	0.987795
F7F7U5	296201522	PREDICTED: synaptic vesicle membrane protein VAT-1 homolog isoform X1 [Callithrix jacchus]	0	44.423	24	8	35	8	401	42.7	6.55	580	8	2.67158e+07	2.62536e+07	1.07464e+07	7.56213e+06	1.41309e+07	7.23821e+06	8.54974e+06	7.11358e+06	1.23196e+07	1.08168e+07	1.23394	24.5964	45.6162	12.9668	9.18584	VAT1	100387470	Vat1	26949	2.01486	0.696423	0.812844	0.595804	0.88007	0.005442	0.0808297	0.345644	1.2637
A0A8J8XY62	675659604	PREDICTED: mitochondrial Rho GTPase 1 isoform X2 [Callithrix jacchus]	0	162.371	38	24	146	23	720	82.3	6.54	2768	24	2.18413e+08	2.12686e+08	4.05016e+08	3.18576e+08	4.22699e+08	3.70369e+08	3.82949e+08	4.58306e+08	2.29765e+08	2.03584e+08	1.87881	16.8942	9.33154	12.6681	8.54403	RHOT1	100387473	Rhot1	59040	0.668918	1.12277	1.23057	1.30534	0.672409	0.08017	0.19089	1.67848	0.598886
F6QE66	296236635	PREDICTED: myotubularin isoform X1 [Callithrix jacchus]	0	50.226	24	12	51	12	603	69.9	8.19	552	12	5.77296e+06	7.4831e+06	1.04499e+07	1.40046e+07	2.04533e+07	9.59943e+06	1.84328e+07	2.75093e+07	2.67228e+07	1.81617e+07	18.2445	20.5572	51.0758	27.9398	26.9743	MTM1	100387480	Mtm1	17772	0.417936	0.770997	0.947497	1.44846	1.41511	0.185	0.303187	1.84478	1.83543
U3DHN1	390468059	PREDICTED: thymopoietin isoform X2 [Callithrix jacchus]	0	151.085	53	17	81	9	454	50.4	9.38	2290	17	1.38401e+08	1.60589e+08	1.69906e+07	4.62414e+07	9.2357e+06	4.22429e+07	1.06874e+07	3.43151e+07	2.10173e+07	3.44664e+07	10.495	65.4207	90.6769	74.2508	34.2803	TMPO	100387515	Tmpo	21917	2.90741	0.614873	0.500582	0.437608	0.539528	0.04681	0.149814	0.211485	0.877463
A0A2R8P242	1060938502	PREDICTED: ferritin heavy chain [Callithrix jacchus]	0	54.589	52	9	53	9	183	21.3	5.85	624	9	3.08809e+07	2.86737e+07	2.51019e+07	1.97577e+07	3.24738e+07	2.3726e+07	5.16682e+07	4.11904e+07	1.16782e+08	1.44543e+08	5.24134	16.8479	22.0129	15.9575	15.0238	LOC100387518	100387518	Fth1	14319	0.578428	0.435701	0.545844	0.901894	2.53813	0.0853	0.195998	0.753251	5.8254	Late DIP
A0A2R8MI51	390468746	PREDICTED: LOW QUALITY PROTEIN: ankyrin repeat domain-containing protein 63 [Callithrix jacchus]	0	13.131	9	3	10	3	386	40.4	11.27	61	3	1.26928e+06	2.20954e+06	2.98605e+06	4.48362e+06	4.36176e+06	3.31814e+06	2.42128e+06	4.35733e+06	2.44392e+06	1.06643e+07	38.2234	28.3531	19.2177	40.3915	88.6877	ANKRD63	100387520	Ankrd63	383787	0.451617	0.969703	0.996995	0.87999	1.7017	0.3951	0.490235	2.14718	1.75486
#N/A	675688640	PREDICTED: mitochondrial inner membrane protein OXA1L [Callithrix jacchus]	0	35.374	20	8	29	8	422	46.9	9.77	179	8	4.05987e+07	2.78553e+07	4.16566e+07	3.90394e+07	3.88046e+07	3.06843e+07	4.24284e+07	2.96897e+07	3.55606e+07	2.54983e+07	26.327	4.5866	16.526	24.98	23.3056	OXA1L	100387521	Oxa1l	69089	0.972866	1.14685	0.987575	1.02494	0.867768	0.6329	0.695246	1.17884	0.756654
F6PQN1	675698064	PREDICTED: eukaryotic translation initiation factor 3 subunit F [Callithrix jacchus]	0	70.091	37	12	81	12	363	38.1	5.45	1035	12	3.29834e+07	3.71084e+07	6.62978e+07	5.21768e+07	7.34489e+07	6.79861e+07	7.21332e+07	9.06472e+07	1.55217e+08	5.61316e+07	8.32288	16.856	5.46223	16.0847	66.3017	EIF3F	100387526	Eif3f	66085	0.497719	0.841283	1.00432	1.1559	1.50078	0.04165	0.142562	1.69028	1.78391
A0A8I3WNK0	532523678	type I inositol 1,4,5-trisphosphate 5-phosphatase [Callithrix jacchus]	0	69.858	37	13	63	13	412	47.6	7.5	1066	13	4.89424e+07	4.77582e+07	4.31539e+07	5.0435e+07	7.70509e+07	6.2027e+07	7.46366e+07	6.06505e+07	6.9134e+07	6.61373e+07	1.73178	11.0023	15.277	14.6203	3.13286	INPP5A	100387531	Inpp5a	212111	0.805938	0.780004	1.15913	1.12753	1.1274	0.0401	0.138838	0.967821	1.44538
A0A8J8XYP1	532522306	guanine nucleotide-binding protein G(olf) subunit alpha isoform 1 [Callithrix jacchus]	0	96.958	31	10	81	6	452	51.7	6.86	1715	10	1.64404e+07	1.02928e+07	1.72166e+07	1.476e+07	1.64456e+07	1.0646e+07	8.45124e+06	1.01916e+07	8.44923e+06	1.38766e+07	32.5211	10.8648	30.2744	13.202	34.3795	GNAL	100387535	Gnal	14680	1.0544	1.26121	1.06853	0.7353	0.880565	0.2553	0.370023	1.19614	0.698193
F6Q4X4	296189901	PREDICTED: ran-binding protein 6 isoform X1 [Callithrix jacchus]	0	34.087	9	7	17	7	1105	124.8	5.01	433	7	7.21577e+06	6.14129e+06	5.16303e+06	3.94153e+06	6.73017e+06	4.88617e+06	5.98332e+06	5.72875e+06	3.32993e+06	1.32854e+06	11.3764	18.9737	22.4496	3.07385	60.7578	RANBP6	100387541	Ranbp6	240614	1.32383	0.902361	1.15131	1.16079	0.461706	0.3003	0.411777	0.681629	0.511664
F7D8I5	296192066	PREDICTED: mitochondrial tRNA-specific 2-thiouridylase 1 isoform X1 [Callithrix jacchus]	0	11.004	11	4	9	4	421	47.6	8.53	63	4	5.14349e+06	6.25224e+06	6.78247e+06	9.27268e+06	9.49101e+06	8.69419e+06	1.02746e+07	7.93108e+06	6.9023e+06	1.03139e+07	13.7597	21.935	6.19662	18.2047	28.0241	TRMU	100387554	Trmu	72026	0.702937	0.99035	1.12174	1.12301	1.06197	0.2065	0.323428	1.40887	1.07231
F6QRM2	296192188	PREDICTED: ribosome maturation protein SBDS [Callithrix jacchus]	0	13.099	22	5	10	5	250	28.7	8.75	148	5	2.90051e+07	3.42907e+07	2.53574e+07	3.14834e+07	2.9186e+07	2.62169e+07	2.85912e+07	2.62874e+07	2.85394e+07	4.43048e+07	11.8095	15.2418	7.57881	5.937	30.6073	SBDS	100387555	Sbds	66711	1.04358	0.937156	0.913449	0.904805	1.20101	0.7729	0.812882	0.898018	1.28155
F7GNR1	296227008	PREDICTED: 60S ribosomal protein L8 isoform X2 [Callithrix jacchus]	0	108.411	47	10	113	10	257	28	11.03	1964	10	3.69876e+08	3.64774e+08	3.10742e+08	2.8147e+08	3.81167e+08	3.11034e+08	3.16893e+08	2.82073e+08	2.62868e+08	2.69454e+08	0.982221	6.99034	14.3288	8.22124	1.74968	RPL8	100387563	Rpl8	26961	1.16598	0.939914	1.09861	0.950633	0.844862	0.007454	0.0848961	0.806114	0.898872
F6V3G4	675749823	PREDICTED: 39S ribosomal protein L55, mitochondrial [Callithrix jacchus]	0	13.81	19	3	10	3	128	15	10.35	74	3	1.52792e+06	1.68531e+06	3.43993e+06	4.99061e+06	4.88751e+06	5.51594e+06	4.22024e+06	5.65768e+06	5.8392e+06	4.58598e+06	6.92703	26.0125	8.54271	20.5797	17.0003	MRPL55	100387586	Mrpl55	67212	0.379364	0.995333	1.22826	1.16622	1.23083	0.0381	0.135496	2.62369	1.2366
A0A5K1UHY1	390477803	PREDICTED: enhancer of mRNA-decapping protein 4 isoform X2 [Callithrix jacchus]	0	265.832	39	34	156	34	1403	151.8	5.82	3597	34	1.89464e+08	1.44884e+08	1.36194e+08	6.74315e+07	1.14709e+08	7.08938e+07	1.03019e+08	7.4181e+07	9.29422e+07	4.87381e+07	18.8561	47.7568	33.3856	23.015	44.1234	EDC4	100387589	Edc4	234699	1.60366	0.976662	0.89022	0.849913	0.67955	0.3925	0.488036	0.609023	0.695788
U3EAG2	390479710	PREDICTED: LOW QUALITY PROTEIN: synapsin-1 [Callithrix jacchus]	0	666.784	75	36	1037	34	706	74.3	9.83	30493	36	4.39833e+09	3.75487e+09	4.14767e+09	6.19187e+09	4.42315e+09	5.29937e+09	4.27478e+09	4.9564e+09	3.95795e+09	5.78325e+09	11.1611	27.96	12.7452	10.4424	26.4995	SYN1	100387609	Syn1	20964	0.863912	1.09558	1.0302	0.978136	1.03218	0.7861	0.824204	1.26816	0.942131
A0A2R8MSG7	675659591	PREDICTED: BUB3-interacting and GLEBS motif-containing protein ZNF207 isoform X1 [Callithrix jacchus]	0	19.338	9	3	16	3	494	52.7	9.1	101	3	3.29801e+07	3.60343e+07	9.00104e+06	1.42162e+07	8.336e+06	1.10866e+07	6.26207e+06	1.12621e+07	7.81998e+06	9.50188e+06	6.2587	31.7666	20.028	40.3507	13.7316	ZNF207	100387614	Zfp207	22680	2.35544	0.792395	0.662887	0.598093	0.591189	0.01844	0.109173	0.336411	0.746078
U3F2J2	532522500	28S ribosomal protein S7, mitochondrial [Callithrix jacchus]	0	36.884	40	8	15	8	242	28.4	10.08	179	8	2.5294e+07	7.94037e+06	1.03011e+07	1.39022e+07	7.97249e+06	1.02489e+07	1.07868e+07	1.09667e+07	1.0345e+07	7.95497e+06	73.8445	21.0413	17.6676	1.16983	18.47	MRPS7	100387616	Mrps7	50529	1.43608	1.04584	0.787355	0.939981	0.790752	0.6707	0.725497	0.72826	0.756095
A0A2R8P316	532523694	neuronal-specific septin-3 isoform B [Callithrix jacchus]	0	356.25	69	27	356	2	350	40	7.01	6794	27	1.55751e+09	2.00781e+09	1.4174e+09	1.63838e+09	1.32327e+09	1.57284e+09	1.33929e+09	1.38844e+09	1.14545e+09	1.12867e+09	17.8615	10.227	12.1868	2.54782	1.04312	SEPTIN3	100387629	Septin3	24050	1.22781	1.05233	0.997347	0.939362	0.783149	0.06671	0.173765	0.857084	0.744202
A0A8J8Y8H1	1061017522	PREDICTED: PRKC apoptosis WT1 regulator protein [Callithrix jacchus]	0	15.893	11	3	10	3	340	36.7	5.64	226	3	8.2054e+06	7.71397e+06	4.35238e+06	6.79168e+06	2.76213e+06	4.34374e+06	2.28405e+06	2.52074e+06	2.09016e+06	2.40974e+06	4.36572	30.9554	31.4774	6.96647	10.0438	PAWR	100387646	Pawr	114774	1.83091	1.28169	0.817256	0.552605	0.51754	0.009079	0.0891507	0.700031	0.403794	Late DDP
F7HQU8	296216435	PREDICTED: sortilin-related receptor [Callithrix jacchus]	0	27.291	5	8	11	8	2214	248.4	5.59	59	8	3.35317e+06	6.64503e+06	9.89847e+06	8.57064e+06	1.38592e+07	8.40435e+06	1.25761e+07	1.38175e+07	1.49311e+07	1.17738e+07	46.5624	10.1675	34.6499	6.65162	16.7204	SORL1	100387653	Sorl1	20660	0.481473	0.889398	1.07212	1.27101	1.286	0.1508	0.267341	1.84724	1.44592
A0A8I3WJN3	675707122	PREDICTED: eukaryotic translation initiation factor 3 subunit C isoform X1 [Callithrix jacchus]	0	135.211	30	25	149	25	914	105.5	5.68	3384	25	1.35714e+08	1.10401e+08	1.30042e+08	1.1552e+08	1.54806e+08	9.58358e+07	1.24606e+08	9.67967e+07	9.22171e+07	1.01646e+08	14.5457	8.36316	33.2731	17.7634	6.87804	LOC100387657	100387657	Eif3c	56347	1.06305	1.06067	1.08261	0.956315	0.837358	0.4105	0.503161	0.997754	0.789465
U3F8Y1	1060947019	PREDICTED: nucleolar RNA helicase 2 [Callithrix jacchus]	0	10.367	5	4	5	3	783	87.3	9.39	0	4	1.42038e+07	1.40818e+07	6.99293e+06	6.46078e+06	7.61142e+06	5.28999e+06	4.31818e+06	4.67737e+06	3.24124e+06	5.61978e+06	0.610261	5.59389	25.4468	5.64685	37.9614	DDX21	100387661	Ddx21	56200	1.9508	0.927877	0.889786	0.620406	0.611127	0.001665	0.0629715	0.475638	0.65863
U3DAD1	1060935692	PREDICTED: actin-related protein 2/3 complex subunit 5-like protein isoform X2 [Callithrix jacchus]	0	49.954	63	7	27	6	153	16.9	6.6	626	7	3.47305e+07	4.51154e+07	5.68148e+07	4.51824e+07	5.76307e+07	4.5335e+07	5.38254e+07	3.47793e+07	3.71557e+07	3.75103e+07	18.3935	16.1287	16.888	30.3993	0.671582	ARPC5L	100387679	Arpc5l	74192	0.890978	1.13816	1.14897	0.988717	0.833178	0.4473	0.534914	1.27743	0.732039
F7HBA6	675731035	PREDICTED: MICOS complex subunit MIC25 isoform X1 [Callithrix jacchus]	0	156.565	47	13	145	13	258	29.3	9.38	3102	13	2.02572e+08	2.2304e+08	3.96351e+08	3.38527e+08	4.41857e+08	3.55498e+08	4.91074e+08	2.79669e+08	3.55017e+08	2.34208e+08	6.80098	11.1277	15.3168	38.7901	28.9957	CHCHD6	100387682	Chchd6	66098	0.641405	1.10747	1.20163	1.16152	0.887972	0.144	0.25945	1.72663	0.801801
F6V0J0	1060955511	PREDICTED: glycogen synthase kinase-3 beta isoform X1 [Callithrix jacchus]	0	145.885	61	20	144	14	433	48	8.78	2017	20	2.02932e+08	2.03272e+08	1.47764e+08	1.45395e+08	1.56156e+08	1.41404e+08	1.28448e+08	1.39154e+08	9.582e+07	1.0721e+08	0.118271	1.14312	7.01106	5.65764	7.93357	GSK3B	100387683	Gsk3b	56637	1.38395	0.9988	1.0138	0.911726	0.691728	0.002725	0.0653975	0.721703	0.692559
F6PKE3	296193434	PREDICTED: mitogen-activated protein kinase 9 isoform X5 [Callithrix jacchus]	0	29.708	17	7	32	2	424	48.3	5.74	328	7	2.23071e+07	2.41749e+07	3.39659e+07	3.63676e+07	2.76283e+07	3.82761e+07	3.31023e+07	3.95101e+07	5.13995e+07	7.06505e+07	5.68282	4.82906	22.8487	12.48	22.3065	MAPK9	100387686	Mapk9	26420	0.615848	0.93186	0.873177	0.962053	1.61706	0.06688	0.173765	1.51313	1.7353
A0A2R8P3M8	1060964039	PREDICTED: ADP-ribosylation factor-like protein 10 [Callithrix jacchus]	0	32.976	31	5	15	5	244	27.4	4.63	128	5	2.18198e+07	1.7047e+07	1.84999e+07	1.47537e+07	1.09763e+07	8.18189e+06	1.10528e+07	7.9763e+06	9.1664e+06	5.82449e+06	17.3665	15.9322	20.6277	22.8639	31.527	ARL10	100387687	Arl10	56795	1.55097	1.32697	0.764502	0.759349	0.598207	0.1787	0.296436	0.855579	0.450805	Late DDP
F7IGU9	675735821	PREDICTED: activity-regulated cytoskeleton-associated protein [Callithrix jacchus]	0	49.748	30	10	40	10	398	45.4	5.54	571	10	2.45446e+06	1.71416e+06	3.03011e+07	3.47083e+07	3.41638e+07	4.02826e+07	4.17091e+07	3.8584e+07	2.48141e+07	3.19154e+07	25.1148	9.58754	11.6236	5.50417	17.7028	ARC	100387688	Arc	11838	0.0742681	1.15821	1.32634	1.4305	1.01069	0.007335	0.0848961	15.5949	0.872636
F7ISK0	296199481	PREDICTED: regulator of G-protein signaling 17 [Callithrix jacchus]	0	25.168	22	4	18	3	210	24.3	5.71	265	4	3.12672e+07	3.03085e+07	1.92178e+07	1.46498e+07	1.90568e+07	1.08857e+07	1.51769e+07	1.03869e+07	1.09076e+07	1.06794e+07	2.202	19.0743	38.5931	26.4987	1.49473	RGS17	100387713	Rgs17	56533	1.78442	0.981463	0.867713	0.740821	0.625578	0.004182	0.0735491	0.550016	0.637394
U3D306	532503030	tetratricopeptide repeat protein 9B [Callithrix jacchus]	0	11.939	16	3	8	3	239	25.8	9.48	25	3	7.50796e+06	7.80643e+06	7.81936e+06	5.24058e+06	6.73858e+06	4.9482e+06	5.14105e+06	5.3167e+06	1.27839e+06	4.32173e+06	2.75618	27.9247	21.6653	2.37539	76.8542	TTC9B	100387718	Ttc9b	73032	1.36446	1.16359	1.04125	0.931748	0.498951	0.02796	0.120977	0.852788	0.428802	Late DDP
F7EZL4	296202709	PREDICTED: 60S ribosomal protein L19 isoform X1 [Callithrix jacchus]	0	36.829	27	7	37	7	196	23.5	11.47	678	7	2.27764e+08	2.29365e+08	2.20996e+08	2.44067e+08	2.61242e+08	2.04847e+08	2.33294e+08	1.71059e+08	1.96115e+08	1.99156e+08	0.495263	7.01548	17.1112	21.7665	1.08795	RPL19	100387727	Rpl19	19921	1.04467	1.0628	1.06515	0.924063	0.903309	0.01749	0.108209	1.01735	0.849929
U3EKK4	391852636	ATP-dependent RNA helicase DDX3Y [Callithrix jacchus]	0	136.132	37	21	167	3	654	72.7	8.13	2287	21	2.08478e+06	2.13446e+06	1.71256e+06	2.28101e+06	1.51143e+06	1.43374e+06	2.12626e+06	1.49853e+06	916815	1.27723e+06	1.665	20.1301	3.73043	24.4907	23.2314	DDX3Y	100387734	Ddx3y	26900	1.24265	1.17618	0.867408	1.06757	0.64619	0.02545	0.117054	0.946514	0.549396
A0A8I3WPV8	296213360	PREDICTED: unconventional myosin-Ie [Callithrix jacchus]	0	15.427	5	4	6	4	1108	127	9.04	94	4	6.23224e+06	6.20181e+06	2.31366e+06	6.54747e+06	5.48623e+06	6.71398e+06	5.45165e+06	6.08686e+06	5.80443e+06	5.78785e+06	0.346112	67.5705	14.2317	7.78538	0.202257	MYO1E	100387759	Myo1e	71602	1.09791	0.782423	1.07726	1.01883	1.02358	0.009105	0.0891584	0.71265	1.30822
F7FXA6	1060941217	PREDICTED: guanylate cyclase soluble subunit alpha-2 [Callithrix jacchus]	0	133.781	50	24	117	24	637	72.3	6.89	2001	24	8.73625e+07	8.42121e+07	8.91704e+07	6.05373e+07	8.45666e+07	6.77131e+07	6.99566e+07	6.65758e+07	1.1021e+08	8.20895e+07	2.5967	27.0482	15.6517	3.50183	20.6802	GUCY1A2	100387768	Gucy1a2	234889	1.06914	0.932882	0.948909	0.850782	1.19828	0.0932	0.203372	0.872552	1.2845
A0A8I3W696	296218444	PREDICTED: cleavage and polyadenylation specificity factor subunit 7 isoform X1 [Callithrix jacchus]	0	57.231	25	9	39	9	471	52	8	1129	9	4.72228e+07	4.8671e+07	2.67641e+07	3.94438e+07	2.64891e+07	3.50141e+07	2.12067e+07	7.31434e+06	1.48287e+07	2.1198e+07	2.13578	27.0841	19.6025	68.885	25.0024	CPSF7	100387773	Cpsf7	269061	1.66394	1.14884	1.0672	0.494894	0.625131	0.05576	0.161567	0.69043	0.544143
F7H1Q8	675710932	PREDICTED: sideroflexin-3 [Callithrix jacchus]	0	147.972	58	15	222	13	327	35.9	9.45	5272	15	6.51932e+08	5.57656e+08	5.95001e+08	6.19484e+08	4.87112e+08	6.21578e+08	5.78422e+08	6.25099e+08	6.37991e+08	5.25786e+08	11.0225	2.85091	17.1521	5.48486	13.635	SFXN3	100387782	Sfxn3	94280	1.02506	1.02921	0.939558	1.01992	0.986241	0.9715	0.979256	1.00405	0.958247
F7FQB1	675754149	PREDICTED: roundabout homolog 1 isoform X1 [Callithrix jacchus]	0	21.997	5	6	7	5	1687	184.6	5.96	97	6	5.83296e+06	4.73641e+06	576725	1.67473e+06	758023	1.47693e+06	244378	467599	441948	404869	14.6722	68.9693	45.4905	44.3389	6.19236	ROBO1	100387812	Robo1	19876	3.18075	0.677554	0.672589	0.214263	0.254842	0.08572	0.196325	0.213017	0.37612	Late DDP
A0A8I4A474	532208001	NADH dehydrogenase [ubiquinone] 1 alpha subcomplex subunit 10, mitochondrial precursor [Callithrix jacchus]	0	270.8	69	24	330	24	355	40.9	8.19	6265	24	8.49336e+08	6.23183e+08	1.10727e+09	1.32426e+09	1.08776e+09	1.45669e+09	9.40079e+08	1.45924e+09	1.69018e+09	1.30898e+09	21.7198	12.6207	20.5056	30.6005	17.9751	LOC100387846	100387846	Ndufa10	67273	0.621474	1.02622	1.07388	1.01263	1.26579	0.2894	0.400403	1.65127	1.23345
U3ELG6	296211261	PREDICTED: calsyntenin-3 [Callithrix jacchus]	0	13.511	5	4	9	4	956	106	5.38	31	4	5.58359e+06	4.16628e+06	6.68477e+06	4.76874e+06	8.9658e+06	5.24269e+06	9.20141e+06	2.88124e+06	7.13528e+06	2.24881e+06	20.558	23.6579	37.0572	73.9744	73.6408	CLSTN3	100387864	Clstn3	232370	0.857078	1.00684	1.24902	1.06214	0.824922	0.9098	0.928716	1.17473	0.819319
F7AN83	675682353	PREDICTED: phosphate carrier protein, mitochondrial isoform X2 [Callithrix jacchus]	0	170.218	45	19	342	19	361	40	9.36	4095	19	1.01822e+09	7.44924e+08	1.56367e+09	1.29486e+09	1.52989e+09	1.27845e+09	1.24444e+09	1.04296e+09	1.41157e+09	7.81753e+08	21.9209	13.2986	12.6621	12.4567	40.6094	SLC25A3	100387869	Slc25a3	18674	0.740149	1.19998	1.17891	0.960229	0.920733	0.396	0.490662	1.62127	0.767291
A0A8I4A207	532270692	short-chain specific acyl-CoA dehydrogenase, mitochondrial precursor [Callithrix jacchus]	0	8.709	7	3	3	3	415	44.8	8.06	51	3	1.10129e+06	1.87665e+06	1.93588e+06	1.60302e+06	2.03185e+06	870392	1.31664e+06	599478	737341	619596	36.8214	13.3016	56.5958	52.9312	12.2715	ACADS	100387870	Acads	11409	1.17314	1.39413	1.14332	0.754846	0.534558	0.1466	0.262395	1.18837	0.383435	Late DDP
A0A5F4VY49	532216945	serine/threonine-protein kinase PAK 6 [Callithrix jacchus]	0	58.362	24	12	34	11	681	74.8	9.41	682	12	2.05436e+07	2.3149e+07	8.87211e+06	1.11803e+07	6.81587e+06	6.03547e+06	7.29585e+06	6.96032e+06	4.62989e+06	3.87504e+06	8.43319	16.2788	8.58789	3.32843	12.5517	PAK6	100387874	Pak6	214230	2.19876	1.0091	0.646723	0.717418	0.427996	0.02769	0.120866	0.458943	0.424135	Late DDP
F7I4A3	675691235	PREDICTED: regulator of G-protein signaling 6 isoform X3 [Callithrix jacchus]	0	131.602	44	18	98	13	553	63.1	8.21	2047	18	6.87769e+07	6.45671e+07	1.41161e+08	1.19468e+08	1.42586e+08	1.08659e+08	1.09383e+08	1.05323e+08	8.79962e+07	9.94197e+07	4.46478	11.7711	19.0974	2.67435	8.62001	RGS6	100387876	Rgs6	50779	0.636584	1.24425	1.19944	1.025	0.894724	0.02204	0.112915	1.95456	0.719089
F7B4H1	296222015	PREDICTED: BAG family molecular chaperone regulator 4 [Callithrix jacchus]	0	12.72	6	2	8	2	457	49.7	5.12	315	2	4.46729e+06	2.43344e+06	1.17852e+06	4.99471e+06	5.38469e+06	2.27426e+06	5.03463e+06	4.77113e+06	3.03493e+06	2.54754e+06	41.6811	87.4242	57.4337	3.80021	12.3471	BAG4	100387887	Bag4	67384	0.95522	0.854518	1.06018	1.35734	0.772743	0.1009	0.21269	0.894577	0.904303
U3E2R8	532342519	glypican-5 precursor [Callithrix jacchus]	0	14.057	8	5	18	5	572	63.7	6.98	71	5	4.86195e+06	5.57434e+06	1.01463e+07	6.6711e+06	9.5225e+06	7.01456e+06	7.77494e+06	9.07437e+06	7.44998e+06	7.67446e+06	9.65358	29.2237	21.4474	10.9065	2.09894	GPC5	100387888	Gpc5	103978	0.688732	1.10985	1.09135	1.11195	0.998122	0.1491	0.265392	1.61143	0.899333
F7FUQ7	1060953977	PREDICTED: protein O-linked-mannose beta-1,4-N-acetylglucosaminyltransferase 2 [Callithrix jacchus]	0	38.292	19	7	32	7	580	66.5	8.22	641	7	1.91138e+07	1.98751e+07	9.82845e+06	1.04885e+07	1.64485e+07	8.63591e+06	1.00694e+07	6.53418e+06	3.29755e+06	3.68555e+06	2.76123	4.59465	44.046	30.111	7.85776	POMGNT2	100387902	Pomgnt2	215494	1.80543	0.940802	1.16156	0.768846	0.323361	0.00247	0.0653975	0.521096	0.343708	Late DDP
F7HMM5	296192593	PREDICTED: guanine nucleotide-binding protein subunit alpha-12 [Callithrix jacchus]	0	50.531	31	14	118	12	380	44.2	9.83	1080	14	9.75337e+08	1.15665e+09	1.02205e+09	8.10691e+08	1.26119e+09	6.54312e+08	1.19433e+09	7.87914e+08	1198446405	1.25207e+09	12.0268	16.3094	44.8058	28.9952	3.09466	GNA12	100387912	Gna12	14673	1.03364	0.888561	0.928686	0.961041	1.18807	0.4219	0.513043	0.859643	1.33708
U3CHI9	296196852	PREDICTED: ADP-ribosyl cyclase/cyclic ADP-ribose hydrolase 1 [Callithrix jacchus]	0	26.286	24	6	11	6	306	35	7.5	73	6	7.69163e+06	4.67902e+06	6.73002e+06	3.13474e+06	8.22488e+06	2.63719e+06	1.20334e+07	9.66032e+06	1.19179e+07	8.04328e+06	34.4401	51.542	72.7502	15.4703	27.4511	CD38	100387937	Cd38	12494	0.827441	0.659829	0.726536	1.45104	1.33515	0.3836	0.480009	0.797433	2.02349	Late DIP
F7GQT4	296231243	PREDICTED: aspartate aminotransferase, mitochondrial [Callithrix jacchus]	0	109.477	47	20	144	20	430	47.5	9.17	1930	20	7.82367e+07	7.87006e+07	9.34401e+07	1.15601e+08	1.30697e+08	1.0845e+08	1.49014e+08	1.10843e+08	1.75059e+08	1.69684e+08	0.41804	14.9926	13.1559	20.7739	2.20463	GOT2	100387939	Got2	14719	0.648649	0.864003	0.988435	1.07403	1.42488	0.006306	0.0829036	1.33201	1.64916
#N/A	532276140	brefeldin A-inhibited guanine nucleotide-exchange protein 3 [Callithrix jacchus]	0	93.821	11	17	53	17	2177	240.6	5.71	1024	17	9.39511e+06	5.20671e+06	2.26159e+07	1.38499e+07	1.687e+07	1.3092e+07	1.70789e+07	1.55776e+07	1.23537e+07	1.52268e+07	40.5655	33.9962	17.8323	6.50159	14.7323	ARFGEF3	100387952	Arfgef3	215821	0.516818	1.29067	1.06048	1.15585	0.976185	0.2891	0.400403	2.49734	0.756339
F7EG02	675761739	PREDICTED: LOW QUALITY PROTEIN: hormone-sensitive lipase [Callithrix jacchus]	0	8.707	3	3	5	3	1080	117.7	6.95	22	3	3.64817e+06	4.29278e+06	2.47539e+06	2.55782e+06	3.45681e+06	3.08748e+06	3.58965e+06	2.87952e+06	3.8555e+06	1.82143e+06	11.48	2.31604	7.9811	15.524	50.672	LIPE	100387953	Lipe	16890	1.25392	0.794771	1.03338	1.02152	0.896417	0.1701	0.287567	0.633831	1.12789
A0A5K1VS71	532443619	serine/threonine-protein kinase A-Raf isoform 1 [Callithrix jacchus]	0	10.593	6	4	13	2	611	68	8.81	31	4	1.05297e+06	1.20691e+06	2.37759e+06	1.58947e+06	2.0905e+06	1.53688e+06	2.01762e+06	1.64945e+06	2085467	2.23084e+06	9.6337	28.0953	21.584	14.1986	4.76308	ARAF	100387961	Araf	11836	0.633456	1.11199	1.01678	1.0279	1.20988	0.05291	0.158196	1.75543	1.08804
F6PK22	532508175	gamma-aminobutyric acid receptor subunit beta-3 isoform 1 precursor [Callithrix jacchus]	0	63.652	27	10	80	6	473	54.1	9.11	1771	10	4.63306e+07	4.2317e+07	2.02259e+07	2.79571e+07	1.90105e+07	2.29625e+07	1.55049e+07	1.26738e+07	1.11493e+07	1.36131e+07	6.40299	22.6915	13.3154	14.2085	14.0713	GABRB3	100387971	Gabrb3	14402	1.91261	1.03957	0.905587	0.607968	0.534261	0.02004	0.110701	0.543534	0.513925
A0A8I3X1Z6	1061015589	PREDICTED: ankyrin repeat and IBR domain-containing protein 1 isoform X3 [Callithrix jacchus]	0	144.408	30	23	80	23	1128	126.8	5.24	1451	23	3.37152e+07	2.79119e+07	3.31979e+07	4.33025e+07	3.34145e+07	2.98272e+07	2.12811e+07	2.59221e+07	1.89617e+07	2.19731e+07	13.3174	18.6797	8.0218	13.9045	10.404	ANKIB1	100387994	Ankib1	70797	1.06434	1.32122	1.09223	0.815233	0.706974	0.1543	0.270964	1.24135	0.535093
F7FM84	1061017498	PREDICTED: neuron navigator 3 isoform X1 [Callithrix jacchus]	0	138.846	17	32	78	29	2363	252.9	8.57	714	32	1.05014e+08	7.7799e+07	4.71635e+07	4.3561e+07	3.81812e+07	3.35727e+07	3.66035e+07	2.94439e+07	1.4712e+07	2.11412e+07	21.0534	5.61569	9.08304	15.3302	25.3594	NAV3	100388001	Nav3	260315	2.04401	1.01438	0.802271	0.738468	0.40087	0.06675	0.173765	0.496268	0.395188	Late DDP
U3C9T9	1060939397	PREDICTED: rho GTPase-activating protein 5 [Callithrix jacchus]	0	189.41	29	33	133	33	1501	172	6.67	2012	33	4.30992e+07	4.31214e+07	3.9969e+07	3.6985e+07	4.49628e+07	4.12422e+07	5.30559e+07	5.93639e+07	5.83957e+07	5.11377e+07	0.0364344	5.48377	6.10369	7.9353	9.37106	ARHGAP5	100388004	Arhgap5	11855	0.914647	0.816345	0.914481	1.19257	1.16195	0.1847	0.302836	0.892524	1.42336
F6XIT1	1060943644	PREDICTED: palmitoyltransferase ZDHHC5 isoform X1 [Callithrix jacchus]	0	54.026	23	11	54	11	715	77.4	9.01	910	11	2.36292e+07	1.97532e+07	1.79219e+07	1.77987e+07	1.96069e+07	1.88734e+07	1.5841e+07	1.93776e+07	1.85057e+07	2.19631e+07	12.635	0.487838	2.69583	14.2013	12.0822	ZDHHC5	100388011	Zdhhc5	228136	1.12232	0.924106	0.995502	0.911121	1.04695	0.3078	0.417366	0.823388	1.13293
U3F159	296221801	PREDICTED: leucine-rich repeat LGI family member 3 [Callithrix jacchus]	0	128.272	39	18	127	18	548	61.9	8.05	2802	18	4.97794e+06	3.85893e+06	4.9329e+07	5.67302e+07	7.2322e+07	7.37093e+07	1.18974e+08	1.55709e+08	3.16484e+08	3.13172e+08	17.9081	9.86887	1.34352	18.9131	0.743951	LGI3	100388021	Lgi3	213469	0.0379178	0.455086	0.6266	1.17863	2.70177	6.7e-05	0.0374963	12.0019	5.93683	Late DIP
F7G9H5	675764106	PREDICTED: synaptotagmin-5 isoform X1 [Callithrix jacchus]	0	71.274	37	13	105	9	386	42.9	9.16	1701	13	6.82352e+07	5.34184e+07	8.19639e+07	6.34565e+07	9.69399e+07	6.23621e+07	7.74278e+07	6.68417e+07	7.42799e+07	4.97657e+07	17.2244	17.9984	30.6967	10.3772	27.948	SYT5	100388083	Syt5	53420	0.875595	1.04665	1.14657	1.03837	0.892811	0.8412	0.872292	1.19536	0.853014
F7INP3	1060994185	PREDICTED: cytospin-B isoform X1 [Callithrix jacchus]	0	88.218	23	23	69	23	1106	122.5	7.05	495	23	2.4272e+08	2.10598e+08	3.06748e+08	2.94535e+08	3.63622e+08	3.19299e+08	3.32386e+08	3.00531e+08	3.08968e+08	2.74551e+08	10.0212	2.87241	9.17855	7.11778	8.34127	SPECC1	100388084	Specc1	432572	0.767307	1.01776	1.15594	1.0713	0.98769	0.2169	0.333656	1.3264	0.970456
U3DP49	1060991016	PREDICTED: mitochondrial dicarboxylate carrier [Callithrix jacchus]	0	42.666	32	8	35	8	302	33.1	9.92	655	8	6.79102e+06	1.36682e+07	1.19016e+07	1.5808e+07	9.586e+06	1.10034e+07	1.13707e+07	8.55008e+06	8.14762e+06	8.08841e+06	47.5373	19.9368	9.73574	20.024	0.515752	SLC25A10	100388090	Slc25a10	27376	0.975036	1.32057	0.981243	0.949376	0.773771	0.304	0.414552	1.35438	0.585936
#N/A	1061003411	PREDICTED: actin-3-like [Callithrix jacchus]	0	355.721	59	20	2985	3	375	41.6	6.15	66315	20	1.42999e+08	1.66967e+08	1.20933e+08	1.35903e+08	1.00708e+08	9.44504e+07	8.68603e+07	7.16798e+07	4.99576e+07	6.98465e+07	10.9353	8.2426	4.53445	13.5414	23.4777	LOC100388094	100388094	-	-	1.48979	1.23443	0.937985	0.761988	0.575812	0.09245	0.20236	0.828593	0.466461	Late DDP
A0A8I3X6D5	1060931822	PREDICTED: la-related protein 4B [Callithrix jacchus]	0	14.328	5	3	13	3	822	90.6	7.93	113	3	1.95093e+07	2.09711e+07	1.88061e+07	1.70918e+07	2.16951e+07	1.38152e+07	1.69004e+07	1.51328e+07	1.81474e+07	2.21863e+07	5.1068	6.75334	31.3822	7.80357	14.1613	LARP4B	100388098	Larp4b	217980	1.09848	0.974135	0.963614	0.86926	1.09451	0.3284	0.43311	0.886799	1.12357
F7H3X9	532513082	A-kinase anchor protein SPHKAP isoform 1 [Callithrix jacchus]	0	178.456	24	31	123	31	1694	186	5.11	2004	31	9.32521e+07	6.78809e+07	6.64675e+07	5.39816e+07	6.13699e+07	4.30366e+07	3.65558e+07	2.75128e+07	2.71424e+07	2.34491e+07	22.2675	14.6598	24.833	19.961	10.3241	SPHKAP	100388102	Sphkap	77629	1.60924	1.20293	1.04271	0.639856	0.50526	0.1144	0.227193	0.747513	0.420025	Late DDP
A0A5F4W1D4	1060932334	PREDICTED: melanoma inhibitory activity protein 3-like [Callithrix jacchus]	0	26.736	26	6	19	3	281	32.2	5.33	294	6	5.63463e+06	4.92541e+06	6.08546e+06	8.19222e+06	6.21087e+06	4.50042e+06	6.69541e+06	5.85117e+06	2365457	6.71719e+06	9.49788	20.8676	22.583	9.51604	67.7587	MIA3	100388104	Mia3	338366	0.923432	1.24852	0.936658	1.09715	0.79424	0.6299	0.692812	1.35205	0.636143
F6QB54	675669098	PREDICTED: eukaryotic translation initiation factor 3 subunit I isoform X1 [Callithrix jacchus]	0	89.369	58	13	77	13	325	36.5	5.64	807	13	3.4517e+07	3.03603e+07	7.48788e+07	4.27893e+07	6.26888e+07	3.97824e+07	5.77698e+07	3.86067e+07	4.56553e+07	4.16235e+07	9.0609	38.5673	31.6133	28.1196	6.53285	EIF3I	100388109	Eif3i	54709	0.692139	1.25534	1.09321	1.02819	0.931129	0.278	0.389972	1.81371	0.741737
F7IEH0	296209836	PREDICTED: guanine nucleotide-binding protein G(i) subunit alpha-1 isoform X1 [Callithrix jacchus]	0	232.323	61	19	361	11	354	40.4	5.97	8902	19	4.8658e+08	4.80922e+08	5.60899e+08	3.87711e+08	7.71722e+08	4.05717e+08	6.16229e+08	4.30052e+08	5.52296e+08	5.02992e+08	0.827022	25.8194	43.9605	25.1648	6.60729	GNAI1	100388113	Gnai1	14677	0.931164	0.912982	1.13322	1.00698	1.01565	0.7719	0.812103	0.980473	1.11246
U3E2C3	532509114	cytoskeleton-associated protein 4 [Callithrix jacchus]	0	274.075	61	31	264	3	592	65	5.85	6835	31	5.77433e+08	5.71335e+08	4.70581e+08	2.6392e+08	5.07594e+08	1.88217e+08	3.7915e+08	1.6675e+08	1.68274e+08	1.64552e+08	0.750734	39.7907	64.9124	55.0247	1.58144	CKAP4	100388119	Ckap4	216197	1.66112	1.06209	1.00614	0.789373	0.481268	0.000282	0.0456457	0.639382	0.453132	Late DDP
A0A8I3X6E5	398303826	calcineurin subunit B type 1 [Callithrix jacchus]	0	112.304	74	11	90	11	170	19.3	4.81	2730	11	1.60966e+08	1.78567e+08	1.25382e+08	1.0786e+08	1.22665e+08	1.029e+08	1.28799e+08	9.24608e+07	9.26234e+07	8.5448e+07	7.33084	10.6244	12.3924	23.226	5.69855	PPP3R1	100388148	Ppp3r1	19058	1.41747	0.973732	0.941681	0.923708	0.743407	0.07169	0.180365	0.68695	0.763461
U3CJJ6	390474818	PREDICTED: low molecular weight phosphotyrosine protein phosphatase isoform X1 [Callithrix jacchus]	0	10.248	20	3	5	3	158	18	6.32	44	3	2.62948e+07	3.36355e+07	1.7894e+07	2.71102e+07	2.06556e+07	2.63148e+07	2.18714e+07	2.32578e+07	1.59486e+07	2.1908e+07	17.3222	28.961	17.0392	4.34432	22.2625	ACP1	100388151	Acp1	11431	1.27571	0.957981	0.999836	0.960643	0.805835	0.6446	0.704705	0.750942	0.84118
A0A5F4VV19	1060956787	PREDICTED: rho GTPase-activating protein 39 isoform X2 [Callithrix jacchus]	0	243.641	50	37	191	37	1083	121.2	7.5	3329	37	1.55157e+08	1.04304e+08	9.50212e+07	1.09043e+08	9.32711e+07	9.51268e+07	7.57521e+07	7.58613e+07	9.65847e+07	7.07801e+07	27.7177	9.71733	1.39294	0.101843	21.8046	ARHGAP39	100388157	Arhgap39	223666	1.33619	1.0509	0.970221	0.780787	0.861904	0.01909	0.11049	0.786491	0.820158
U3E5K5	675740242	PREDICTED: DNA-binding protein SATB1 isoform X3 [Callithrix jacchus]	0	50.188	15	9	22	5	796	89.2	6.61	412	9	1.59769e+07	1.32552e+07	3.64182e+06	2.4083e+06	4.95904e+06	1.21186e+06	2.88669e+06	1.57842e+06	201726	1.12671e+06	13.1674	28.8336	85.876	41.4361	98.4711	SATB1	100388161	Satb1	20230	3.09356	0.640268	0.65305	0.472532	0.140585	0.04973	0.153296	0.206968	0.219573	Late DDP
F6YTF5	296230986	PREDICTED: uncharacterized protein C1orf198 homolog isoform X1 [Callithrix jacchus]	0	72.031	50	13	80	13	327	36.4	5.58	814	13	3.32794e+07	2.77978e+07	2.94873e+07	2.69154e+07	3.07652e+07	2.96898e+07	3.4022e+07	3.12518e+07	2.38066e+07	3.34086e+07	12.6925	6.44875	2.51568	6.00189	23.7336	C19H1orf198	100388168	2310022B05Rik	69551	1.01652	0.938718	1.00616	1.08636	0.952242	0.6351	0.697446	0.923466	1.01441
U3B7V4	532199877	paralemmin-1 isoform 1 [Callithrix jacchus]	0	271.459	68	24	389	23	379	41.4	4.92	13941	24	1.00388e+09	8.6147e+08	8.60688e+08	6.05713e+08	9.24695e+08	6.14335e+08	6.37778e+08	5.3955e+08	4.68444e+08	5.09838e+08	10.7966	24.59	28.5189	11.7991	5.98388	PALM	100388172	Palm	18483	1.32739	1.0435	1.09518	0.83779	0.696149	0.1416	0.256959	0.786128	0.667131
U3EB87	675756581	PREDICTED: nicalin isoform X1 [Callithrix jacchus]	0	81.035	31	15	51	15	563	62.9	6.81	485	15	2.95251e+07	3.49104e+07	7.20698e+07	1.81694e+07	6.87665e+07	5.92322e+07	3.67065e+07	1.98764e+07	6.3741e+07	1.44089e+07	11.8195	84.4718	10.5342	42.0645	89.2721	NCLN	100388173	Ncln	103425	0.771856	1.08095	1.53326	0.677792	0.936138	0.1605	0.276765	1.40046	0.866031
#N/A	675655651	PREDICTED: LOW QUALITY PROTEIN: XK-related protein 7 [Callithrix jacchus]	0	21.643	12	4	12	4	579	64	8.95	491	4	7.33693e+06	7.61629e+06	6.13224e+06	5.53499e+06	2.53535e+06	3.47662e+06	5.04442e+06	5.43143e+06	1.21977e+06	2.29506e+06	2.64213	7.23932	22.1418	5.22451	43.2652	XKR7	100388179	Xkr7	228787	1.60363	1.25123	0.644741	1.12346	0.376941	0.01983	0.110701	0.780249	0.301256	Late DDP
F6UP03	296200314	PREDICTED: 5'-3' exoribonuclease 2 [Callithrix jacchus]	0	42.012	11	8	14	8	950	108.5	7.62	260	8	1.13389e+07	1.3248e+07	3.44176e+06	3.67622e+06	1.80877e+06	3.05869e+06	3.54797e+06	3.55901e+06	2.43569e+06	3.75655e+06	10.9808	4.65834	36.3156	0.219619	30.1665	XRN2	100388181	Xrn2	24128	2.46502	0.713631	0.487999	0.712528	0.620817	0.08527	0.195998	0.289503	0.869942
A0A2R8P7Y8	675658892	PREDICTED: Golgi SNAP receptor complex member 2 isoform X1 [Callithrix jacchus]	0.001	5.561	7	2	6	2	264	30.3	9.83	52	2	1.67079e+06	3.48311e+06	2.87882e+06	2.20731e+06	3.11194e+06	1.72607e+06	2.03519e+06	1.21496e+06	1054407	1.12856e+06	49.7294	18.6714	40.5109	35.6902	4.80407	GOSR2	100388188	Gosr2	56494	1.25637	1.23985	1.17936	0.792287	0.532142	0.2442	0.359384	0.986851	0.4292	Late DDP
#N/A	675769377	PREDICTED: leucine-rich repeat and calponin homology domain-containing protein 2 isoform X1 [Callithrix jacchus]	0	46.682	17	9	20	8	791	87.6	6.98	335	9	1.71275e+07	2.03906e+07	4.58518e+06	6.33541e+06	3.62681e+06	4.39041e+06	2.7941e+06	2.58425e+06	1.01625e+06	1.78725e+06	12.3	22.6654	13.4696	5.51785	38.893	LRCH2	100388192	Lrch2	210297	2.90218	0.844753	0.620166	0.416038	0.216862	0.0497	0.153296	0.291075	0.256717	Late DDP
A0A8I3WGJ3	296205570	PREDICTED: probable hydrolase PNKD isoform X1 [Callithrix jacchus]	0	28.459	17	5	20	3	385	42.9	8.91	397	5	3.40847e+06	3.94971e+06	7.3327e+06	5.69802e+06	7.38869e+06	5.70095e+06	1.08156e+07	1.07128e+07	18963509	1.60459e+07	10.4024	17.7411	18.2345	0.67524	11.7855	PNKD	100388206	Pnkd	56695	0.408713	0.723797	0.72707	1.19581	1.94462	0.009934	0.0907346	1.77092	2.68669	Late DIP
F7EZA5	675670157	PREDICTED: non-specific lipid-transfer protein isoform X1 [Callithrix jacchus]	0	19.066	10	5	21	5	547	58.9	7.91	75	5	9.65338e+06	1.05176e+07	8.38797e+06	1.0377e+07	8.91791e+06	8.35411e+06	8.8808e+06	7.62828e+06	6.56267e+06	9.04362e+06	6.05908	14.99	4.61632	10.7295	22.4819	SCP2	100388218	Scp2	20280	1.14188	1.06229	0.977772	0.934582	0.883475	0.4343	0.524097	0.930294	0.831672
A0A2R8MSY2	1061013371	PREDICTED: peptidyl-prolyl cis-trans isomerase A isoform X1 [Callithrix jacchus]	0	121.039	75	13	181	3	164	17.9	8.16	3946	13	7.9517e+08	6.91812e+08	3.68681e+08	3.78534e+08	3.36718e+08	3.56241e+08	3.11964e+08	3.66886e+08	3.08432e+08	3.90191e+08	9.83001	1.86477	3.98425	11.4416	16.5503	PPIA	100388223	Ppia	268373	1.72719	0.86792	0.8049	0.788512	0.811479	0.1	0.211677	0.502504	0.934969
F7II52	532283062	peroxisomal biogenesis factor 5 isoform d [Callithrix jacchus]	0	33.634	18	6	17	6	639	70.8	4.51	71	6	6.57458e+06	3.73106e+06	6.57537e+06	3.69419e+06	4.00798e+06	3.62204e+06	2.68591e+06	2.37435e+06	1.2152e+06	1.35576e+06	39.0208	39.6765	7.15338	8.7074	7.73157	PEX5	100388227	Pex5	19305	1.43787	1.43284	1.06456	0.706021	0.358708	0.02863	0.121333	0.996499	0.250348	Late DDP
F6YHC0	675700229	PREDICTED: protein kinase C and casein kinase substrate in neurons protein 3 [Callithrix jacchus]	0	78.112	32	11	49	11	424	48.6	6.28	796	11	1.54567e+07	1.25445e+07	3.22198e+07	2.79218e+07	3.20501e+07	3.16975e+07	3.03047e+07	3.49919e+07	4.28507e+07	3.77361e+07	14.7081	10.1066	0.782306	10.1516	8.97556	PACSIN3	100388246	Pacsin3	80708	0.470175	1.00985	1.0704	1.09641	1.35315	0.04602	0.148026	2.14783	1.33995
F7DW50	675708723	PREDICTED: annexin A7 isoform X1 [Callithrix jacchus]	0	10.594	8	3	3	3	491	53	6.29	53	3	1.18141e+06	1.13124e+06	1.55885e+06	595937	1.07499e+06	809866	1.35183e+06	960300	1.72361e+06	1.58107e+06	3.06845	63.1971	19.8923	23.9477	6.09985	ANXA7	100388250	Anxa7	11750	0.966091	0.900145	0.787385	0.965873	1.38051	0.1337	0.249409	0.931739	1.53365
F6SVD3	532447989	TBC1 domain family member 10A isoform 2 [Callithrix jacchus]	0	20.247	13	4	16	4	509	57.3	7.88	271	4	4.62652e+06	4.57882e+06	9.64695e+06	1.17553e+07	9.81797e+06	9.57158e+06	1.22651e+07	1.12205e+07	8.64905e+06	6.87688e+06	0.732829	13.9318	1.79715	6.28991	16.1422	TBC1D10A	100388268	Tbc1d10a	103724	0.517103	1.20226	1.08919	1.31929	0.872157	0.00387	0.0732225	2.32499	0.725433
F6XAV5	296225613	PREDICTED: leucine-rich repeats and immunoglobulin-like domains protein 1 [Callithrix jacchus]	0	24.388	7	5	9	5	1090	118.8	6.83	96	5	9.69955e+06	8.03418e+06	6.78904e+06	3.9839e+06	7.32422e+06	5.65793e+06	4.80153e+06	5.93315e+06	7.50548e+06	7.22623e+06	13.2809	36.8244	18.1518	14.9083	2.68067	LRIG1	100388270	Lrig1	16206	1.3243	0.804488	0.969465	0.801631	1.10012	0.3134	0.420603	0.607483	1.36747
F7I1T5	532522516	cytoplasmic FMR1-interacting protein 2 [Callithrix jacchus]	0	550.896	59	63	706	3	1253	145.5	6.84	13976	63	1.09555e+09	1.10551e+09	1.51774e+09	1.55765e+09	1.5047e+09	1.40756e+09	1.55427e+09	1.27454e+09	9.82898e+08	1.13859e+09	0.63972	1.8352	4.71675	13.9845	10.3789	CYFIP2	100388277	Cyfip2	76884	0.837606	1.17033	1.10825	1.07649	0.807325	0.01374	0.0988517	1.39723	0.689828
U3EK88	296195084	PREDICTED: storkhead-box protein 2 isoform X1 [Callithrix jacchus]	0	16.16	5	5	7	5	926	102.6	8.34	49	5	3.51351e+06	2.96337e+06	455868	2.62896e+06	442087	667646	372008	1.90693e+06	962809	1.71837e+06	12.0121	99.6235	28.7446	95.2509	39.8527	STOX2	100388288	Stox2	71069	2.07173	0.986731	0.354966	0.728956	0.857616	0.07235	0.18126	0.476283	0.869149
A0A8I3W8C8	675743530	PREDICTED: pre-B-cell leukemia transcription factor-interacting protein 1 isoform X1 [Callithrix jacchus]	0	83.863	20	13	51	13	721	79.5	5.08	1079	13	5.3239e+07	4.77456e+07	4.83853e+07	4.66797e+07	5.16575e+07	4.09993e+07	3.73915e+07	3.62504e+07	3.36106e+07	3.17469e+07	7.69314	2.53725	16.2675	2.19124	4.03265	PBXIP1	100388289	Pbxip1	229534	1.18054	1.11134	1.08318	0.860895	0.764047	0.02571	0.117546	0.941381	0.687503
A0A2R8M251	675649807	PREDICTED: 60S ribosomal protein L9 isoform X1 [Callithrix jacchus]	0	133.87	58	12	73	12	221	25.1	9.92	1409	12	1.37764e+08	1.27845e+08	1.42657e+08	1.49347e+08	1.77297e+08	1.25851e+08	1.46935e+08	1.28933e+08	1.40286e+08	1.46602e+08	5.28147	3.24018	24.0002	9.22856	3.11393	RPL9	100388301	Rpl9	20005	0.932932	1.02564	1.06478	0.968966	1.00767	0.6363	0.69833	1.09938	0.982482
A0A2R8MFS2	675755628	PREDICTED: pyridoxal kinase isoform X1 [Callithrix jacchus]	0	7.028	7	2	5	2	312	34.7	5.78	0	2	2.67339e+06	2.95567e+06	1.67795e+06	1.8538e+06	972714	884038	1.05646e+06	1.08117e+06	2.74661e+06	2.10695e+06	7.09172	7.04167	6.75413	1.63501	18.6383	PDXK	100388314	Pdxk	216134	1.56287	0.980566	0.515514	0.593496	1.34756	0.0279	0.120866	0.627414	1.37426
U3DT63	296235150	PREDICTED: pyruvate dehydrogenase kinase, isozyme 3 isoform X1 [Callithrix jacchus]	0	164.447	53	17	139	17	415	48	8.91	2842	17	7.80504e+07	7.47432e+07	1.56218e+08	1.47102e+08	1.93192e+08	1.75126e+08	1.62596e+08	1.55303e+08	1.52326e+08	1.6825e+08	3.06105	4.25035	6.93664	3.24432	7.02492	PDK3	100388325	Pdk3	236900	0.522226	1.0367	1.25886	1.08653	1.09568	0.006167	0.0829036	1.98516	1.05689
F7F8L0	675770674	PREDICTED: myotubularin-related protein 1 isoform X1 [Callithrix jacchus]	0	28.049	14	7	22	7	689	77.3	6.54	234	7	1.49139e+07	1.4607e+07	5.89705e+06	1.43199e+07	7.3416e+06	5.21161e+06	4.33136e+06	1.19876e+07	1.86224e+07	1.96456e+07	1.47022	58.9194	23.9959	66.3496	3.78117	MTMR1	100388332	Mtmr1	53332	1.2629	0.864873	0.537022	0.698119	1.63709	0.04851	0.152429	0.684833	1.89287
F7GRX8	1061000538	PREDICTED: wiskott-Aldrich syndrome protein family member 3 isoform X1 [Callithrix jacchus]	0	143.158	35	14	118	11	502	55.2	6.43	2549	14	6.0622e+07	6.03955e+07	8.0607e+07	7.78257e+07	8.4033e+07	8.17975e+07	7.29995e+07	8.91757e+07	7.16979e+07	6.80905e+07	0.264598	2.4827	1.90652	14.1061	3.64955	WASF3	100388335	Wasf3	245880	0.809758	1.06011	1.10961	1.08516	0.93536	0.01258	0.0970967	1.30917	0.882321
#N/A	1060932431	PREDICTED: septin-4 isoform X1 [Callithrix jacchus]	0	129.483	45	18	229	3	494	57	5.59	4055	18	9.64673e+07	1.1739e+08	4.12082e+08	4.84007e+08	4.52471e+08	5.8585e+08	5.03065e+08	7.36153e+08	7.84318e+08	7.45584e+08	13.8357	11.3513	18.1665	26.6004	3.58049	LOC100388347	100388347	Septin4	18952	0.21745	0.911144	1.05576	1.26004	1.5556	0.004802	0.0760955	4.19013	1.70731
F7DWL8	296207485	PREDICTED: trafficking protein particle complex subunit 3 isoform X1 [Callithrix jacchus]	0	10.686	26	4	8	4	180	20.3	4.96	40	4	1.15362e+07	1.13753e+07	1.40367e+07	9.35788e+06	1.18832e+07	1.06322e+07	1.11508e+07	1.18932e+07	1.13461e+07	1.14117e+07	0.993351	28.2837	7.85798	4.55604	0.407332	TRAPPC3	100388354	Trappc3	27096	0.999425	1.0205	0.982148	1.0052	0.992722	0.9605	0.970382	1.02109	0.972781
U3CUB4	532292208	kinesin-like protein KIF21A isoform 1 [Callithrix jacchus]	0	163.105	24	29	95	25	1673	187	6.47	2228	29	6.40307e+07	4.66286e+07	6.52294e+07	8.287e+07	7.16117e+07	7.3317e+07	7.74543e+07	8.19563e+07	7.74924e+07	1.05814e+08	22.2396	16.8451	1.6641	3.99391	21.85	KIF21A	100388364	Kif21a	16564	0.741283	0.992086	0.970846	1.06786	1.22793	0.358	0.458692	1.33834	1.23772
A0A5F4WBE0	532502538	catalase [Callithrix jacchus]	0	21.672	13	6	18	6	527	59.8	7.71	233	6	1.01803e+07	1.02523e+07	9.78397e+06	6.88516e+06	9.07347e+06	8.8676e+06	6.79306e+06	5.31775e+06	2.69726e+06	5.19987e+06	0.498367	24.5936	1.62279	17.2276	44.8166	CAT	100388372	Cat	12359	1.36125	1.11053	1.19526	0.806842	0.52612	0.03592	0.131656	0.815814	0.473758	Late DDP
F7I8E9	296225754	PREDICTED: ADP-ribosylation factor-like protein 8B isoform X1 [Callithrix jacchus]	0	23.488	32	5	42	2	186	21.5	8.43	622	5	1.59502e+07	1.49805e+07	3.04602e+07	1.88026e+07	3.05911e+07	2.01235e+07	3.56637e+07	2.56005e+07	2.25434e+07	2.6792e+07	4.43368	33.4663	29.1897	23.2298	12.1789	ARL8B	100388399	Arl8b	67166	0.640367	1.0199	1.04996	1.26837	1.0214	0.2029	0.320059	1.59268	1.00147
F7IHG3	390478585	PREDICTED: microtubule-associated serine/threonine-protein kinase 1 isoform X1 [Callithrix jacchus]	0	155.204	26	28	113	27	1570	170.8	8.32	1406	28	1.15705e+08	1.11481e+08	8.54886e+07	8.6425e+07	7.8012e+07	1.24219e+08	9.57743e+07	1.32924e+08	1.26674e+08	6.18734e+07	2.62948	0.770278	32.3127	22.9726	48.6043	MAST1	100388433	Mast1	56527	1.11521	0.843892	0.992713	1.12264	0.925546	0.04366	0.145328	0.756711	1.09676
F7HDF7	1060972513	PREDICTED: regulator of nonsense transcripts 1 isoform X1 [Callithrix jacchus]	0	235.24	44	39	192	39	1129	124.3	6.61	2661	39	1.3759e+08	1.35735e+08	1.81448e+08	1.40917e+08	1.54051e+08	1.25587e+08	1.31237e+08	1.02016e+08	8.60979e+07	9.15916e+07	0.959731	17.7811	14.395	17.7168	4.37237	UPF1	100388434	Upf1	19704	1.06247	1.2531	1.08701	0.906704	0.690716	0.02398	0.115647	1.17942	0.551206
H9KW00	296238032	PREDICTED: vam6/Vps39-like protein isoform X1 [Callithrix jacchus]	0	118.37	34	23	82	23	886	101.8	6.93	1492	23	4.00338e+07	3.32774e+07	3.69823e+07	3.85846e+07	4.2974e+07	3.70589e+07	3.2895e+07	2.90901e+07	3.27569e+07	3.20399e+07	13.0333	2.99863	10.4522	8.68103	1.56482	VPS39	100388456	Vps39	269338	1.03054	1.06225	1.12503	0.871328	0.910853	0.1343	0.25	1.03077	0.857475
A0A8I4A3P3	675777894	PREDICTED: protein disulfide-isomerase isoform X1 [Callithrix jacchus]	0	43.658	22	10	29	10	531	59.5	4.91	298	10	2.20615e+07	2.12399e+07	1.9647e+07	2.5838e+07	2.45526e+07	1.92522e+07	2.22861e+07	1.25208e+07	5.12675e+06	4.23079e+06	2.68355	19.2488	17.1122	39.6765	13.5408	P4HB	100388463	P4hb	18453	1.22489	1.28666	1.23914	0.984605	0.264703	0.005253	0.0793562	1.05043	0.205728	Late DDP
F6ZMV1	296207180	PREDICTED: sodium/hydrogen exchanger 1 [Callithrix jacchus]	0	38.459	11	5	14	5	815	90.6	7.2	448	5	1.95952e+06	1.94083e+06	3.37999e+06	5.2902e+06	1.59858e+06	4.18238e+06	4.88713e+06	5.97736e+06	5.05982e+06	5.81021e+06	0.677647	31.1579	63.2083	14.1912	9.76276	SLC9A1	100388466	Slc9a1	20544	0.486498	1.08145	0.721069	1.35515	1.35584	0.05718	0.163669	2.22292	1.25373
U3BYE3	675671109	PREDICTED: heparan sulfate 2-O-sulfotransferase 1 isoform X1 [Callithrix jacchus]	0	19.325	13	3	5	3	357	41.9	8.81	241	3	6.09893e+06	4.59205e+06	3.23008e+06	3.6214e+06	3.08447e+06	1.92334e+06	2.11167e+06	1.92927e+06	1.56238e+06	980905	19.9331	8.07739	32.7905	6.38356	32.3334	HS2ST1	100388469	Hs2st1	23908	1.83476	1.17584	0.859429	0.693497	0.436474	0.08254	0.193359	0.640866	0.371202	Late DDP
F7GR19	390466812	PREDICTED: LOW QUALITY PROTEIN: protein piccolo [Callithrix jacchus]	0	1745.01	53	191	1738	186	4952	540.2	6.47	34993	191	1.97819e+09	1.69024e+09	2.00466e+09	2.37081e+09	2.07024e+09	2.18153e+09	1.61057e+09	1.82667e+09	1.11183e+09	1.55653e+09	11.1005	11.8345	3.70139	8.89149	23.569	PCLO	100388471	Pclo	26875	0.996789	1.1889	1.15529	0.933968	0.725046	0.2305	0.346731	1.19274	0.609844
A0A8I3WN11	1061018166	PREDICTED: aldehyde dehydrogenase, mitochondrial [Callithrix jacchus]	0	67.362	36	14	54	14	517	56.2	6.65	932	14	1.09469e+08	1.48034e+08	2.74548e+07	7.9588e+07	2.48997e+07	9.18314e+07	2.33571e+07	7.13579e+07	2.73746e+07	7.57881e+07	21.1797	68.8766	81.0886	71.6711	66.368	ALDH2	100388478	Aldh2	11669	1.89576	0.788059	0.859386	0.697301	0.759494	0.4055	0.49911	0.415695	0.963753
F7H9Z5	1060937756	PREDICTED: protein FAM81A [Callithrix jacchus]	0	64.578	39	14	50	14	368	42.4	9.06	344	14	9.69921e+06	6.42657e+06	1.0859e+07	1.62059e+07	1.20956e+07	1.40672e+07	1.68016e+07	2.2498e+07	2.55904e+07	3.05395e+07	28.7007	27.9389	10.6572	20.4987	12.4694	FAM81A	100388479	Fam81a	76886	0.489303	0.821229	0.793858	1.19246	1.70315	0.1048	0.217029	1.67836	2.0739	Late DIP
A0A2R8MAE1	1060943055	PREDICTED: neuron navigator 2 isoform X3 [Callithrix jacchus]	0	61.91	6	11	24	8	2488	267.9	9.06	275	11	7.641e+07	9.02127e+07	2.68375e+07	2.25067e+07	1.8049e+07	1.47662e+07	7.7569e+06	7.34301e+06	3.38302e+06	6.83237e+06	11.7151	12.4122	14.1478	3.87634	47.7527	NAV2	100388490	Nav2	78286	3.03948	0.90012	0.598605	0.275448	0.186346	0.03468	0.130558	0.296143	0.207023	Late DDP
U3BJH5	1060945476	PREDICTED: target of rapamycin complex subunit LST8 [Callithrix jacchus]	0	25.078	18	4	16	4	326	35.9	5.86	160	4	1.61365e+07	1.38386e+07	2.64026e+07	1.87253e+07	2.49246e+07	1.44546e+07	2.14769e+07	1.36529e+07	1.28763e+07	1.18418e+07	10.8414	24.0589	37.6007	31.4971	5.91907	MLST8	100388495	Mlst8	56716	0.85972	1.29432	1.12944	1.00757	0.708945	0.3761	0.474275	1.50552	0.547733
F7HK07	1060951273	PREDICTED: SH3 domain-containing RING finger protein 3 [Callithrix jacchus]	0	40.526	14	7	11	7	879	92.4	8.79	159	7	1.12519e+07	8.42012e+06	1.19563e+06	5.1962e+06	1.87165e+06	752185	492781	951166	2.20238e+06	1.74942e+06	20.3577	88.5141	60.3377	44.8946	16.21	SH3RF3	100388502	Sh3rf3	237353	2.88586	0.937674	0.384913	0.211825	0.579724	0.1048	0.217029	0.32492	0.618258
A0A2R8MYN3	1060959086	PREDICTED: Abelson tyrosine-protein kinase 2 [Callithrix jacchus]	0	45.409	13	11	37	10	1080	118	7.75	373	11	2.62037e+07	2.47886e+07	2.2078e+07	1.58006e+07	1.90144e+07	1.99736e+07	9.20081e+06	1.3779e+07	1.56816e+07	1.62183e+07	3.9246	23.4366	3.47932	28.175	2.37924	ABL2	100388523	Abl2	11352	1.39523	1.03641	1.06677	0.628762	0.87283	0.02817	0.121279	0.742829	0.842163
F6WBU0	296195917	PREDICTED: ragulator complex protein LAMTOR3 [Callithrix jacchus]	0	21.76	44	3	21	3	124	13.6	7.34	538	3	8.45755e+06	6.31601e+06	1.06457e+07	5.23878e+06	9.77208e+06	5.3864e+06	9.77606e+06	5.43157e+06	5.86253e+06	3.98782e+06	20.5001	48.1386	40.9162	40.4011	26.9153	LAMTOR3	100388524	Lamtor3	56692	1.04223	1.12061	1.06939	1.07286	0.694915	0.7066	0.75646	1.0752	0.620123
A0A8J8YPR6	532521786	bifunctional glutamate/proline--tRNA ligase [Callithrix jacchus]	0	236.87	35	38	156	38	1519	171	7.44	3474	38	8.92044e+07	7.48914e+07	1.37253e+08	1.0037e+08	1.74661e+08	1.02932e+08	1.2436e+08	8.50681e+07	75356425	8.85607e+07	12.3352	21.9513	36.5428	26.5328	11.3921	EPRS1	100388525	Eprs	107508	0.779436	1.12868	1.31853	0.99476	0.778587	0.5617	0.634177	1.44808	0.68982
F7H2L5	1060961742	PREDICTED: gap junction gamma-2 protein [Callithrix jacchus]	0	30.973	18	4	7	4	439	46.9	7.61	91	4	644087	650574	4.10962e+06	4.84841e+06	5.98779e+06	5.85317e+06	1.52805e+06	3.12263e+06	8.8906e+06	1.14768e+07	0.708659	11.6632	1.60777	48.4892	17.9571	GJC2	100388526	Gjc2	118454	0.137403	0.950723	1.25669	0.49358	2.1616	0.001261	0.0597736	6.91921	2.27364	Late DIP
F6R0E2	1060968055	PREDICTED: casein kinase II subunit alpha' [Callithrix jacchus]	0	101.765	55	14	87	14	350	41.2	8.56	1222	14	5.28549e+07	6.33447e+07	4.62163e+07	6.84356e+07	4.14291e+07	7.45779e+07	4.70022e+07	7.12259e+07	6.54556e+07	7.47787e+07	12.7666	27.4072	40.4109	28.9758	9.40193	CSNK2A2	100388528	Csnk2a2	13000	0.959818	0.947034	0.958227	0.976573	1.15835	0.7504	0.793735	0.986681	1.22313
F6X9H4	1060990278	PREDICTED: alpha-tubulin N-acetyltransferase 1 [Callithrix jacchus]	0	124.974	57	17	105	17	333	37.5	10.05	2136	17	2.62479e+08	2.6311e+08	6.01791e+07	5.23279e+07	3.84657e+07	4.44384e+07	3.24176e+07	3.76319e+07	2.79527e+07	3.27344e+07	0.16969	9.86904	10.1884	10.527	11.1432	ATAT1	100388531	Atat1	73242	3.0854	0.660456	0.486677	0.411215	0.356255	0.0002764	0.0456457	0.214059	0.539407
F7AYK5	1060970659	PREDICTED: phospholipid phosphatase-related protein type 3 [Callithrix jacchus]	0	53.826	22	9	28	9	563	59.4	5.6	1006	9	1.1688e+08	8.72639e+07	1.4813e+07	1.77176e+07	9.11248e+06	1.20431e+07	2.8089e+07	1.41674e+07	6.40025e+06	7.05092e+06	20.5167	12.6275	19.5906	46.592	6.84092	PLPPR3	100388532	Plppr3	216152	3.25549	0.518767	0.337369	0.673864	0.214506	0.07463	0.184875	0.159351	0.413493	Late DDP
U3DWI9	1060976524	PREDICTED: CUGBP Elav-like family member 5 [Callithrix jacchus]	0	25.627	12	7	25	2	486	52.6	8.47	338	7	1.06026e+07	4.66021e+06	1.34604e+06	2.23597e+06	840537	2.37092e+06	1.2868e+07	4.71123e+06	3.79415e+06	4.17396e+06	55.0607	35.1356	67.3928	65.6195	6.74104	CELF5	100388533	Celf5	319586	1.60312	0.376233	0.337313	1.84642	0.836924	0.1928	0.309935	0.234689	2.22448	Late DIP
F7FF52	532439601	28S ribosomal protein S26, mitochondrial [Callithrix jacchus]	0	35.692	45	9	36	9	199	23.3	10.15	462	9	1.14619e+07	1.76766e+07	1.70056e+07	3.03125e+07	2.11983e+07	2.80974e+07	2.76312e+07	2.30723e+07	24767523	2.04136e+07	30.1623	39.7705	19.7924	12.7158	13.6283	MRPS26	100388539	Mrps26	99045	0.657347	1.06747	1.11208	1.14384	1.01926	0.4876	0.573218	1.6239	0.954837
U3DYJ0	326807000	eukaryotic initiation factor 4A-I [Callithrix jacchus]	0	117.172	53	18	150	9	406	46.1	5.48	3096	18	4.06183e+07	4.21336e+07	2.91714e+07	2.27462e+07	2.78342e+07	1.88115e+07	2.28212e+07	1.91793e+07	1.52758e+07	1.59812e+07	2.58956	17.5019	27.3551	12.2629	3.19142	EIF4A1	100388544	Eif4a1	13681	1.62531	1.0197	0.916155	0.824922	0.613911	0.005423	0.0808297	0.627389	0.602049
A0A2R8MLC8	296205193	PREDICTED: uncharacterized protein C2orf47 homolog, mitochondrial [Callithrix jacchus]	0	22.651	17	5	22	5	290	32.4	9.26	189	5	6.75411e+06	2.40438e+06	1.08207e+07	6.4608e+06	9.10497e+06	4.75422e+06	6.14282e+06	4.24602e+06	6.18998e+06	3.67542e+06	67.1666	35.679	44.3957	25.8208	36.0464	MAIP1	100388561	Maip1	68115	0.756232	1.42697	1.14438	0.857823	0.814602	0.7965	0.833766	1.88694	0.570863
A0A8I3WQ59	296211904	PREDICTED: calcium/calmodulin-dependent 3',5'-cyclic nucleotide phosphodiesterase 1B isoform X1 [Callithrix jacchus]	0	35.367	21	10	33	8	536	61.3	5.58	348	10	1.30309e+07	1.1598e+07	2.08112e+07	1.24765e+07	9.42541e+06	6.85118e+06	9.40271e+06	6.62269e+06	6.08781e+06	1.34487e+07	8.22777	35.4096	22.3665	24.5332	53.2842	PDE1B	100388587	Pde1b	18574	1.12199	1.51645	0.741496	0.730053	0.890005	0.3367	0.440013	1.35157	0.5869
F7A1C9	532206679	ADP-ribosylation factor GTPase-activating protein 2 isoform 1 [Callithrix jacchus]	0	69.323	35	17	65	16	520	56.6	8.18	1042	17	4.91453e+07	4.16732e+07	4.19908e+07	2.91674e+07	3.29917e+07	2.53219e+07	2.17806e+07	2.28612e+07	1.5273e+07	2.32261e+07	11.6355	25.4854	18.6009	3.42315	29.2148	ARFGAP2	100388604	Arfgap2	77038	1.49652	1.17256	0.960903	0.735616	0.634396	0.1496	0.265747	0.783521	0.541036
F7HKQ9	296188827	PREDICTED: glypican-6 isoform X1 [Callithrix jacchus]	0	35.492	16	7	30	6	555	62.6	5.41	761	7	1.15896e+07	1.08103e+07	7.13367e+06	6.8823e+06	7.99833e+06	5.38196e+06	9.00004e+06	7.70838e+06	5003467	6.90671e+06	4.9199	2.53637	27.6534	10.9327	22.5991	GPC6	100388614	Gpc6	23888	1.4283	0.893708	0.853174	1.06539	0.759435	0.05874	0.165719	0.625716	0.849758
U3D967	296222218	PREDICTED: gamma-soluble NSF attachment protein isoform X1 [Callithrix jacchus]	0	72.74	42	15	87	15	312	34.7	5.41	1321	15	4.0093e+07	2.77678e+07	2.72104e+08	1.81983e+08	2.57676e+08	1.96822e+08	2.46357e+08	1.81475e+08	1.81504e+08	1.67025e+08	25.6855	28.0675	18.9354	21.447	5.87506	NAPG	100388615	Napg	108123	0.193578	1.29531	1.29649	1.22042	0.994203	0.01853	0.109173	6.69144	0.767539
A0A8I3ZZN7	532521246	protein kinase C epsilon type [Callithrix jacchus]	0	85.162	26	16	57	16	737	83.6	7.12	1183	16	2.17882e+07	2.63803e+07	3.12624e+07	2.14701e+07	1.99799e+07	2.25181e+07	2.92632e+07	1.7397e+07	2.09932e+07	1.65773e+07	13.4823	26.2615	8.44649	35.965	16.6222	PRKCE	100388620	Prkce	18754	1.05804	1.1583	0.933489	1.02491	0.825256	0.7329	0.778954	1.09475	0.712474
A0A2R8PH22	1060978662	PREDICTED: fibrinogen alpha chain [Callithrix jacchus]	0	27.862	14	8	33	8	656	70.3	6.49	325	8	3.10715e+07	4.94351e+07	1.10927e+07	1.75516e+07	9.75148e+06	1.46111e+07	1.04215e+07	1.06519e+07	9.10907e+06	8.6199e+06	32.2584	31.8885	28.2093	1.54622	3.90199	FGA	100388648	Fga	14161	2.33602	0.831159	0.706915	0.611476	0.514432	0.1218	0.236703	0.355802	0.618934
A0A8I4A0M0	532446747	cyclin-G-associated kinase [Callithrix jacchus]	0	224.336	37	34	177	34	1311	143.1	5.72	4434	34	7.84406e+07	6.84068e+07	1.54682e+08	8.03642e+07	1.52133e+08	7.8044e+07	1.16406e+08	7.78932e+07	7.93508e+07	7.09548e+07	9.66313	44.7153	45.5207	28.0318	7.89977	GAK	100388660	Gak	231580	0.767487	1.22845	1.20301	1.01549	0.785561	0.7389	0.783447	1.60062	0.639471
A0A2R8M6K0	675754200	PREDICTED: roundabout homolog 2 isoform X4 [Callithrix jacchus]	0	142.549	23	27	70	26	1538	169.1	6.71	882	27	1.0289e+08	6.31489e+07	3.32478e+07	2.35398e+07	2.19052e+07	1.23498e+07	2.44531e+07	2.0905e+07	1.15934e+07	1.22186e+07	33.8486	24.1764	39.4497	11.0625	3.71305	ROBO2	100388667	Robo2	268902	2.54464	0.870304	0.524979	0.69514	0.364934	0.1161	0.229924	0.342014	0.419318	Late DDP
F6S7E5	1060988084	PREDICTED: gap junction alpha-1 protein [Callithrix jacchus]	0	182.838	40	12	203	12	382	43	8.76	6159	12	1.25968e+08	1.46033e+08	3.68383e+08	3.23661e+08	3.38089e+08	3.66946e+08	3.19239e+08	3.70358e+08	3.54639e+08	4.13479e+08	10.4327	9.13909	5.78828	10.4833	10.8332	GJA1	100388674	Gja1	14609	0.434952	1.10663	1.12741	1.10272	1.22828	0.01852	0.109173	2.54427	1.10993
F7IG85	675659568	PREDICTED: unconventional myosin-Id isoform X1 [Callithrix jacchus]	0	374.236	58	58	340	58	1006	116.1	9.38	4951	58	3.41902e+07	3.60248e+07	3.03711e+08	3.16039e+08	3.43365e+08	3.22349e+08	3.80183e+08	4.73807e+08	3.74071e+08	3.8808e+08	3.69506	2.8133	4.46444	15.5042	2.59948	MYO1D	100388686	Myo1d	338367	0.118135	1.04271	1.12005	1.43681	1.2823	0.001376	0.0614745	8.82645	1.22977
#N/A	532509699	uncharacterized protein KIAA0195 [Callithrix jacchus]	0	13.664	3	3	8	3	1360	151.6	6.47	188	3	6.07807e+06	8.83517e+06	1.69213e+06	1.33122e+06	1.50953e+06	3.35148e+06	1.59925e+06	4.47846e+06	1.41892e+06	3.29147e+06	26.1454	16.8821	53.5877	66.9959	56.2201	TMEM94	100388692	Tmem94	71947	2.22018	0.450094	0.723672	0.904806	0.701249	0.2862	0.397341	0.202729	1.55801
A0A2R8PJ37	296203592	PREDICTED: ubiquitin carboxyl-terminal hydrolase 12 isoform X1 [Callithrix jacchus]	0	33.978	18	5	27	2	370	42.8	6.6	691	5	2.7492e+06	2.2208e+06	3.88295e+06	6.33435e+06	4.59917e+06	4.67298e+06	4.62027e+06	4.1485e+06	2.3396e+06	2.34791e+06	15.0354	33.9306	1.12576	7.60859	0.250698	USP12	100388694	Usp12	22217	0.655401	1.34737	1.22273	1.15635	0.618148	0.001978	0.0643111	2.05579	0.458781	Late DDP
F7I4L8	296206131	PREDICTED: ATP synthase subunit gamma, mitochondrial isoform X1 [Callithrix jacchus]	0	83.733	35	11	111	11	298	33	9.25	1594	11	8.40051e+07	7.30685e+07	1.89113e+08	1.44414e+08	2.20017e+08	1.54326e+08	2.54319e+08	2.33564e+08	2.01632e+08	1.82242e+08	9.84675	18.9534	24.817	6.01615	7.14338	ATP5F1C	100388706	Atp5c1	11949	0.452219	0.960233	1.07774	1.40463	1.10518	0.01789	0.108849	2.12338	1.15095
A0A8I3X098	1061009517	PREDICTED: rho GTPase-activating protein 12 [Callithrix jacchus]	0	34.813	12	8	21	8	841	95.5	7.42	251	8	5.38954e+06	5.91213e+06	1.01661e+07	1.1398e+07	9.12717e+06	8.72683e+06	8.50717e+06	7.79761e+06	5.28667e+06	5.22071e+06	6.5394	8.07919	3.17113	6.15443	0.88781	ARHGAP12	100388707	Arhgap12	75415	0.728839	1.39066	1.1514	1.05149	0.677616	0.01534	0.103486	1.90805	0.487261	Late DDP
U3DX78	296207491	PREDICTED: thyroid hormone receptor-associated protein 3 [Callithrix jacchus]	0	79.963	20	19	83	18	955	108.6	10.17	1042	19	5.19441e+07	4.18762e+07	2.44253e+07	5.25718e+07	3.27028e+07	3.77719e+07	3.21703e+07	4.36364e+07	3.7333e+07	3.15321e+07	15.176	51.6971	10.172	21.3905	11.9128	THRAP3	100388712	Thrap3	230753	1.2154	0.997465	0.91297	0.982044	0.892119	0.6523	0.709939	0.820687	0.894386
A0A8I3ZZ13	1061013227	PREDICTED: engulfment and cell motility protein 1 isoform X1 [Callithrix jacchus]	0	67.177	24	15	73	12	727	83.8	6.28	842	15	9.7497e+06	1.11619e+07	1.87621e+07	2.02272e+07	1.61751e+07	1.87917e+07	2.26401e+07	2.39946e+07	2.39811e+07	2.99887e+07	9.55034	5.31396	10.5827	4.1077	15.7422	ELMO1	100388716	Elmo1	140580	0.534899	0.99731	0.894418	1.19287	1.3805	0.02188	0.112739	1.86448	1.38422
F7I7K7	296215113	PREDICTED: exocyst complex component 5 isoform X2 [Callithrix jacchus]	0	211.241	49	28	179	28	708	81.8	6.71	3559	28	1.3097e+08	1.19575e+08	1.56054e+08	1.78532e+08	1.48416e+08	1.6931e+08	1.35332e+08	1.41077e+08	1.0418e+08	1.11392e+08	6.43163	9.50101	9.29991	2.9393	4.73163	EXOC5	100388726	Exoc5	105504	0.898116	1.19937	1.13893	0.990831	0.77275	0.07876	0.188885	1.33543	0.644296
F7G8J9	296216441	PREDICTED: ubiquitin-associated and SH3 domain-containing protein B [Callithrix jacchus]	0	6.675	3	2	2	2	649	72.6	6.93	14	2	2.27933e+06	3.34245e+06	1.6451e+06	2.1829e+06	1.59371e+06	2.13843e+06	1.35337e+06	1.47833e+06	219757	226300	26.744	19.8683	20.6409	6.24115	2.07433	UBASH3B	100388731	Ubash3b	72828	1.70774	1.16284	1.13372	0.860193	0.1355	0.01697	0.107378	0.680922	0.116525	Late DDP
F7GZ16	1060943655	PREDICTED: catenin delta-1 [Callithrix jacchus]	0	402.621	60	43	299	43	967	108.1	6.29	7279	43	5.73093e+08	4.86709e+08	3.14482e+08	2.6801e+08	3.07674e+08	2.48233e+08	2.18787e+08	2.16877e+08	2.27583e+08	1.68937e+08	11.5272	11.2828	15.1216	0.619953	20.9166	CTNND1	100388734	Ctnnd1	12388	1.74863	0.961085	0.917221	0.718826	0.654241	0.1096	0.221772	0.549623	0.680732
U3FKZ6	296219724	PREDICTED: ketimine reductase mu-crystallin [Callithrix jacchus]	0	55.994	45	9	32	9	314	33.8	5.14	940	9	2.25953e+07	1.17679e+07	1.07654e+08	2.52469e+07	6.06496e+07	2.48177e+07	5.86402e+07	4.40391e+07	4.19986e+07	5.03855e+07	44.5598	87.6901	59.2904	20.1104	12.8386	CRYM	100388738	Crym	12971	0.383694	1.48395	0.954314	1.1465	1.03155	0.2313	0.347491	3.86752	0.695137
F7FUR0	675716445	PREDICTED: dystrobrevin alpha isoform X1 [Callithrix jacchus]	0	68.817	17	12	54	12	814	92.1	7.15	1067	12	3.35461e+07	3.02871e+07	4.51286e+07	3.68595e+07	4.74677e+07	3.9224e+07	4.08446e+07	4.72358e+07	4.49416e+07	3.66495e+07	7.22019	14.2634	13.448	10.2618	14.3727	DTNA	100388745	Dtna	13527	0.793581	1.01928	1.07776	1.09502	1.01435	0.2763	0.388513	1.28441	0.995159
U3EMC8	390458357	PREDICTED: serine/threonine-protein phosphatase 6 catalytic subunit [Callithrix jacchus]	0	30.827	23	7	30	7	305	35.1	5.69	565	7	1.25761e+07	1.02955e+07	1.2905e+07	7.20454e+06	9.79029e+06	6.91055e+06	9.48533e+06	7.00378e+06	8.60774e+06	5.39259e+06	14.1013	40.0887	24.3854	21.2834	32.4772	PPP6C	100388758	Ppp6c	67857	1.26823	1.11507	0.926062	0.914321	0.776318	0.5598	0.632638	0.879237	0.696204
F7IDG8	296225377	PREDICTED: WD repeat-containing protein 82 [Callithrix jacchus]	0	24.492	26	8	19	8	313	35.1	7.69	170	8	1.96431e+07	2.01731e+07	1.16536e+07	4.33516e+06	1.03787e+07	1.19675e+07	6.12779e+06	1.24154e+07	1.90562e+07	1.19605e+07	1.88247	64.7319	10.055	47.9529	32.3531	WDR82	100388760	Wdr82	77305	1.55884	0.625975	0.874872	0.725982	1.21433	0.05197	0.156352	0.401565	1.93991
F7ILC2	1060956994	PREDICTED: LOW QUALITY PROTEIN: brain-specific angiogenesis inhibitor 1 [Callithrix jacchus]	0	195.874	29	30	167	30	1490	162.1	7.62	2137	30	1.07261e+08	9.30341e+07	8.68391e+07	1.09808e+08	9.44541e+07	1.01611e+08	6.61925e+07	7.54263e+07	5.89453e+07	6.63714e+07	10.0452	16.5183	5.16194	9.22093	8.38052	ADGRB1	100388768	Adgrb1	107831	1.16459	1.14337	1.13999	0.82342	0.728634	0.0795	0.190015	0.981785	0.637268
A0A5F4W0A8	296193606	PREDICTED: neuron-specific protein family member 2 [Callithrix jacchus]	0	29.213	47	4	10	4	171	19.1	9.38	349	4	9.53087e+06	7.30954e+06	4.53884e+06	4.19234e+06	4.13544e+06	3.50098e+06	2.45307e+06	1.58865e+06	661433	345784	18.6541	5.61232	11.7497	30.2463	44.3197	NSG2	100388769	Nsg2	18197	2.20096	1.14112	0.998043	0.528234	0.131638	0.01273	0.0970987	0.518467	0.115359	Late DDP
U3DVF2	296228521	PREDICTED: D-3-phosphoglycerate dehydrogenase [Callithrix jacchus]	0	146.061	56	21	109	21	533	56.5	6.54	2103	21	1.63502e+08	1.32794e+08	2.01677e+08	8.99361e+07	2.10738e+08	7.87855e+07	1.79982e+08	7.68469e+07	1.50334e+08	8.3544e+07	14.6568	54.1903	64.4538	56.7909	40.3867	PHGDH	100388777	Phgdh	236539	1.08284	1.06573	1.05809	0.938608	0.854731	0.9703	0.978326	0.984199	0.802015
A0A8I3WL98	296228789	PREDICTED: proteasome subunit beta type-4 [Callithrix jacchus]	0	27.661	24	5	33	5	264	29.1	6.23	202	5	1.41149e+07	1.35239e+07	1.25097e+07	7.21764e+06	1.92105e+07	6.46705e+06	1.58401e+07	6.71619e+06	8.5985e+06	6.26455e+06	3.02402	37.9375	70.1858	57.2041	22.2075	PSMB4	100388778	Psmb4	19172	1.25104	0.892937	1.16227	1.02099	0.672761	0.2103	0.326774	0.713754	0.753425
U3DPY5	296233707	PREDICTED: 26S proteasome non-ATPase regulatory subunit 8 [Callithrix jacchus]	0	22.744	21	7	21	7	350	39.5	9.61	296	7	1.45695e+07	1.35195e+07	1.27962e+07	8.99975e+06	1.55857e+07	6.4573e+06	1.00043e+07	3.93289e+06	6.10637e+06	3.02955e+06	5.28659	24.6331	58.565	61.607	47.6281	PSMD8	100388798	Psmd8	57296	1.47835	1.14714	1.16014	0.733529	0.480833	0.1552	0.271735	0.775962	0.419156	Late DDP
A0A8I3X187	167045830	glucose-6-phosphate dehydrogenase isoform b (predicted) [Callithrix jacchus]	0	38.595	20	10	25	10	515	59.1	6.84	102	10	1.64617e+07	2.4127e+07	1.70002e+07	1.20252e+07	1.75764e+07	1.17925e+07	2.73811e+07	1.55304e+07	2.69885e+07	2.37642e+07	26.708	24.2398	27.8515	39.056	8.98431	G6PD	100388810	G6pdx	14381	1.05345	0.753332	0.762244	1.11373	1.31724	0.2664	0.377899	0.715112	1.74856
F7IDQ2	296203395	PREDICTED: Fanconi anemia core complex-associated protein 100 isoform X1 [Callithrix jacchus]	0	54.166	13	7	14	7	880	93.4	5.2	319	7	1.81046e+07	1.12777e+07	3.24487e+06	4.23641e+06	1.17932e+07	2.07199e+06	887140	994451	1.74026e+06	1.11918e+06	32.859	18.7433	99.1539	8.06551	30.7174	FAAP100	100388811	Faap100	71885	2.64849	0.674357	1.2498	0.169605	0.257748	0.135	0.250512	0.254619	0.382213	Late DDP
A0A8J8YEA6	296210590	PREDICTED: exocyst complex component 4 isoform X1 [Callithrix jacchus]	0	293.346	48	42	288	42	975	110.6	6.46	6985	42	2.20396e+08	2.22743e+08	2.38244e+08	2.9348e+08	2.20739e+08	2.90217e+08	2.3552e+08	2.39208e+08	1.77067e+08	1.75482e+08	0.749129	14.691	19.2299	1.0988	0.635795	EXOC4	100388834	Exoc4	20336	0.95789	1.14938	1.10449	1.02617	0.762072	0.002289	0.0653975	1.19991	0.663029
F6YQ59	675682382	PREDICTED: ankyrin repeat and sterile alpha motif domain-containing protein 1B isoform X3 [Callithrix jacchus]	0	176.49	25	32	203	2	1284	142.1	6.34	2837	32	2.91282e+08	2.39703e+08	4.6501e+08	4.73557e+08	4.41701e+08	4.91446e+08	4.48266e+08	4.22813e+08	2.99204e+08	3.9144e+08	13.7377	1.28789	7.53895	4.13235	18.8868	ANKS1B	100388839	Anks1b	77531	0.669688	1.18374	1.1769	1.09862	0.871052	0.08939	0.199536	1.7676	0.735849
A0A8I4A1Q4	675687851	PREDICTED: signal recognition particle 14 kDa protein [Callithrix jacchus]	0	31.327	28	5	20	5	160	16.5	10.04	725	5	5.72421e+07	4.82086e+07	3.05248e+07	3.46044e+07	2.95385e+07	2.42127e+07	2.43373e+07	2.24853e+07	2.0871e+07	3.3548e+07	12.115	8.8585	14.0123	5.5938	32.9443	SRP14	100388844	Srp14	20813	1.61946	1.00023	0.825487	0.71908	0.835743	0.1084	0.221116	0.617627	0.835555
F7E897	675705006	PREDICTED: caskin-1, partial [Callithrix jacchus]	0	451.997	60	51	393	48	1339	140.3	9.45	8088	51	5.32434e+08	5.33119e+08	4.36903e+08	5.32569e+08	4.23958e+08	4.51322e+08	3.01015e+08	4.01647e+08	3.32516e+08	4.22154e+08	0.0910281	13.9552	4.42128	20.2537	16.7977	CASKIN1	100388857	Caskin1	268932	1.21983	1.10984	1.00201	0.804396	0.863934	0.09944	0.210956	0.90983	0.778434
F6Y871	1060950259	PREDICTED: ankyrin-1 isoform X1 [Callithrix jacchus]	0	201.682	22	37	228	30	1933	211.9	6.61	2575	37	2.90664e+07	2.36438e+07	3.47476e+07	2.98053e+07	4.76325e+07	2.95213e+07	4.86212e+07	3.06719e+07	6.43495e+07	6.38949e+07	14.549	10.8274	33.1974	32.0131	0.501388	ANK1	100388861	Ank1	11733	0.655674	0.802988	0.959733	0.986345	1.59526	0.0207	0.111315	1.22468	1.98666
F6U8T4	1060951446	PREDICTED: septin-10 isoform X1 [Callithrix jacchus]	0	200.642	46	17	146	16	489	56.5	7.12	3682	17	1.03003e+08	1.29477e+08	2.20459e+08	1.84949e+08	2.11467e+08	2.58424e+08	2.05111e+08	3.4072e+08	3.5085e+08	3.00621e+08	16.1048	12.3872	14.1324	35.1355	10.9036	SEPTIN10	100388865	Septin10	103080	0.504277	0.879381	1.01925	1.18397	1.41312	0.07565	0.186098	1.74385	1.60695
A0A8I3X432	1060935888	PREDICTED: dynamin-1 isoform X1 [Callithrix jacchus]	0	786.227	55	69	1104	12	1186	133.3	6.58	23928	69	2.1761e+09	1.66279e+09	3.48201e+09	3.78847e+09	3.79285e+09	4.46326e+09	3.94782e+09	6.38006e+09	7.33494e+09	7.20912e+09	18.9098	5.96107	11.4837	33.305	1.22342	DNM1	100388870	Dnm1	13429	0.433897	0.821758	0.933158	1.16732	1.64386	0.00597	0.0829036	1.8939	2.00042	Late DIP
A0A2R8MAF0	1060956305	PREDICTED: COP9 signalosome complex subunit 5 isoform X1 [Callithrix jacchus]	0	15.639	15	5	8	5	390	43.4	7.66	32	5	3.31943e+07	3.67413e+07	5.61878e+07	6.49698e+07	5.99178e+07	7.41809e+07	5.91127e+07	4.96851e+07	4.46778e+07	5.60507e+07	7.17259	10.2508	15.042	12.2546	15.9674	COPS5	100388876	Cops5	26754	0.653948	1.13291	1.25392	1.01734	0.941884	0.1019	0.213652	1.73242	0.831383
A0A2R8M843	675647331	PREDICTED: rap guanine nucleotide exchange factor 2 isoform X4 [Callithrix jacchus]	0	225.983	35	40	176	35	1626	182.5	6.7	3177	40	1.37168e+08	1.09634e+08	1.22413e+08	9.94171e+07	8.95147e+07	1.04027e+08	1.0936e+08	1.21814e+08	8.33089e+07	1.10668e+08	15.7771	14.6602	10.6039	7.61898	19.9463	RAPGEF2	100388886	Rapgef2	76089	1.13491	1.02007	0.889989	1.06304	0.891991	0.6089	0.6756	0.898818	0.874438
F7C4S5	296230768	PREDICTED: putative transferase CAF17, mitochondrial isoform X1 [Callithrix jacchus]	0	81.029	39	9	45	9	357	38.6	9.85	951	9	9.20793e+06	1.16791e+07	1.76721e+07	1.96647e+07	1.48973e+07	2.09314e+07	1.59805e+07	1.9585e+07	1.47499e+07	1.78313e+07	16.7317	7.54745	23.8176	14.3325	13.3752	IBA57	100388891	Iba57	216792	0.643869	1.15096	1.10446	1.09635	1.00436	0.1762	0.293805	1.78756	0.872628
F7IKB9	1060993532	PREDICTED: activity-dependent neuroprotector homeobox protein [Callithrix jacchus]	0	14.633	5	3	7	3	1103	123.7	7.28	73	3	6.89006e+06	9.13303e+06	1.30607e+06	633388	1.1247e+06	1.74374e+06	738437	845208	609169	422164	19.7967	49.0504	30.5201	9.53477	25.6429	ADNP	100388907	Adnp	11538	3.41702	0.413601	0.611715	0.337722	0.219938	0.1086	0.221166	0.121041	0.531765
U3FTV0	1061015607	PREDICTED: krev interaction trapped protein 1 isoform X1 [Callithrix jacchus]	0	47.452	16	9	24	9	736	84.4	8.48	176	9	8.94677e+06	4.96842e+06	9.03969e+06	1.01215e+07	8.21253e+06	8.78603e+06	1.07317e+07	9.43823e+06	5.79112e+06	9.87039e+06	40.4323	7.98453	4.77126	9.06933	36.8352	KRIT1	100388944	Krit1	79264	0.809904	1.11524	0.989365	1.17395	0.911545	0.5182	0.599031	1.377	0.817356
F7FCK9	1061014603	PREDICTED: dnaJ homolog subfamily B member 6 isoform X1 [Callithrix jacchus]	0	49.942	24	10	88	9	336	36.8	6.67	1180	10	5.3918e+07	5.78319e+07	3.78176e+07	3.14175e+07	4.05721e+07	4.17438e+07	3.54374e+07	4.75424e+07	5.6518e+07	4.9226e+07	4.95305	13.073	2.01302	20.6303	9.75229	DNAJB6	100388945	Dnajb6	23950	1.2361	0.765834	0.910525	0.917868	1.16967	0.09779	0.208896	0.619554	1.52732
F7I4Z3	390468269	PREDICTED: cytochrome c oxidase subunit 6A1, mitochondrial [Callithrix jacchus]	0	33.02	40	2	21	2	108	12	10.1	384	2	8.52073e+07	3.91298e+07	1.43636e+08	1.27926e+08	4.8783e+07	1.6296e+08	6.49696e+07	9.62791e+07	1.0561e+08	8.73812e+07	52.4088	8.1812	76.2579	27.4596	13.3578	LOC100388954	100388954	-	-	0.646322	1.41162	1.10067	0.838193	1.0032	0.2478	0.363173	2.18408	0.71067
U3ED30	296215534	PREDICTED: transmembrane emp24 domain-containing protein 10 [Callithrix jacchus]	0	25.874	16	3	17	3	219	24.9	7.44	419	3	1.32905e+07	1.22475e+07	1.48101e+07	1.05655e+07	1.37254e+07	8.26711e+06	1.2532e+07	8.10592e+06	8.58514e+06	6.4083e+06	5.77603	23.6559	35.0991	30.3298	20.5324	TMED10	100388959	Tmed10	68581	1.17646	1.16898	1.01313	0.950729	0.690703	0.2743	0.386315	0.993637	0.590862
A0A5F4W6R4	296216949	PREDICTED: lysosomal Pro-X carboxypeptidase isoform X1 [Callithrix jacchus]	0	31.14	17	6	11	6	496	55.9	7.36	156	6	1.11867e+06	819474	8.77569e+06	5.43968e+06	7.44365e+06	3.99757e+06	2.66441e+06	1.46904e+06	296034	705902	21.8317	33.1883	42.5959	40.898	57.852	PRCP	100388965	Prcp	72461	0.29608	2.1716	1.74781	0.631444	0.15306	0.1885	0.305945	7.33452	0.0704826	Late DDP
A0A8J8Y1N2	1060944170	PREDICTED: acidic fibroblast growth factor intracellular-binding protein isoform X1 [Callithrix jacchus]	0	33.853	23	9	39	9	364	41.9	6.61	517	9	2.85871e+07	2.35711e+07	2.78007e+07	2.27353e+07	3.49583e+07	3.8736e+07	3.10455e+07	3.34708e+07	4.59292e+07	3.95078e+07	13.6004	14.1751	7.24951	5.31631	10.6292	FIBP	100388969	Fibp	58249	0.799135	0.774281	1.1291	0.988477	1.30901	0.1715	0.288692	0.968898	1.69062
F7CQ46	296221904	PREDICTED: tyrosine-protein kinase SgK223 [Callithrix jacchus]	0	71.794	16	17	48	17	1398	149.3	7.53	474	17	2.11375e+07	2.16102e+07	2.64844e+07	3.41161e+07	2.59381e+07	3.18457e+07	2.4069e+07	2.66172e+07	1.61672e+07	2.52531e+07	1.56384	17.8099	14.4582	7.10981	31.0222	PRAG1	100388976	Prag1	244418	0.844019	1.19651	1.1409	1.00076	0.817812	0.2894	0.400403	1.41764	0.683497
F7GBB8	1060934192	PREDICTED: BDNF/NT-3 growth factors receptor [Callithrix jacchus]	0	54.074	18	11	34	7	838	93.7	6.52	563	11	3.20012e+07	2.64907e+07	2.70464e+07	2.75775e+07	1.9785e+07	1.9238e+07	1.51611e+07	1.58376e+07	1.31713e+07	1.62546e+07	13.3234	1.37504	1.98229	3.08642	14.8185	NTRK2	100388984	Ntrk2	18212	1.37587	1.28489	0.917914	0.729162	0.692168	0.003829	0.0732225	0.933873	0.5387
F7C7Q8	1060936347	PREDICTED: LOW QUALITY PROTEIN: G-protein-signaling modulator 1 [Callithrix jacchus]	0	26.152	14	7	10	7	672	74.5	6.23	101	7	1.66596e+07	1.78135e+07	6.55009e+06	4.38144e+06	5.01862e+06	5.06083e+06	3.88991e+06	3.78591e+06	5.47631e+06	2.55317e+06	4.73359	28.0558	0.592239	1.91606	51.4845	GPSM1	100388990	Gpsm1	67839	2.42123	0.767778	0.707932	0.539112	0.563952	0.006481	0.0830085	0.317103	0.734525
U3CV55	675640304	PREDICTED: 39S ribosomal protein L41, mitochondrial [Callithrix jacchus]	0	37.858	55	6	19	6	137	15.4	9.77	465	6	1.35703e+06	651971	1.13649e+07	2.075e+07	9.58124e+06	1.30077e+07	8.28516e+06	1.14759e+07	9.62342e+06	1.1244e+07	49.6318	41.3281	21.4518	22.8348	10.9828	MRPL41	100388992	Mrpl41	107733	0.103194	1.6496	1.16029	1.01504	1.07187	0.03515	0.131005	15.9855	0.649774
U3EIE6	296226776	PREDICTED: stathmin-2 isoform X1 [Callithrix jacchus]	0	29.444	32	6	13	3	179	20.8	8.32	216	6	9.99047e+06	9.37927e+06	1.26294e+06	1.57587e+06	1.49295e+06	1.27587e+06	1.37306e+06	1.3874e+06	958191	760461	4.46243	15.5889	11.0877	0.734956	16.2705	STMN2	100389006	Stmn2	20257	3.28786	0.481865	0.469985	0.468565	0.291727	0.0101	0.0907346	0.146559	0.605413
F7HWA4	675644902	PREDICTED: dmX-like protein 1 isoform X1 [Callithrix jacchus]	0	27.134	3	8	16	6	3083	344.2	6.46	78	8	3.80174e+06	3.62971e+06	3.33262e+06	4.50573e+06	3.39561e+06	4.02393e+06	3.95158e+06	3.79767e+06	3.09974e+06	5.41646e+06	3.27388	21.1654	11.9763	2.80898	38.4718	DMXL1	100389008	Dmxl1	240283	0.953856	1.00608	0.952327	0.994647	1.09309	0.8653	0.89075	1.05475	1.08648
F6XRR2	296227769	PREDICTED: ATP-dependent RNA helicase DHX36 [Callithrix jacchus]	0	41.082	13	12	32	11	1010	114.9	7.77	162	12	1.95804e+07	1.84101e+07	1.69571e+07	1.53885e+07	1.65431e+07	1.34239e+07	1.48053e+07	1.36405e+07	7.74462e+06	8.98851e+06	4.35659	6.85808	14.72	5.79082	10.5128	DHX36	100389011	Dhx36	72162	1.30568	1.11167	1.02992	0.977639	0.575092	0.02553	0.117054	0.851411	0.517323
A0A5F4WEJ5	532512258	trafficking protein particle complex subunit 11 isoform a [Callithrix jacchus]	0.002	4.923	2	2	3	2	1133	128.7	7.28	0	2	1.918e+06	1.81971e+06	2.51447e+06	1.77831e+06	2.37893e+06	2.17343e+06	2.20417e+06	2.14509e+06	1.29929e+06	2.08843e+06	3.71902	24.2521	6.38383	1.92114	32.943	TRAPPC11	100389015	Trappc11	320714	0.91972	1.0563	1.12018	1.0702	0.833598	0.1748	0.292298	1.14851	0.789165
A0A2R8M7M2	1060983418	PREDICTED: complexin-1 [Callithrix jacchus]	0	38.16	34	3	30	3	134	15.1	4.97	741	3	2.00351e+06	1.79161e+06	8.64698e+06	9.79439e+06	1.48004e+07	1.20408e+07	1.72328e+07	2.04199e+07	2.71967e+07	1.38223e+07	7.8961	8.79915	14.5401	11.9704	46.1111	CPLX1	100389024	Cplx1	12889	0.148538	0.72178	1.05054	1.47369	1.60545	0.0215	0.112739	4.85924	2.22429	Late DIP
A0A5F4VYG1	296232152	PREDICTED: dual specificity tyrosine-phosphorylation-regulated kinase 1A isoform X1 [Callithrix jacchus]	0	41.1	16	11	32	11	763	85.5	8.75	363	11	3.6384e+07	2.04513e+07	3.88192e+07	2.53511e+07	3.0301e+07	2.31476e+07	3.41715e+07	2.87435e+07	1.62946e+07	2.62178e+07	39.6447	29.6817	18.9273	12.201	33.0107	DYRK1A	100389032	Dyrk1a	13548	1.01535	1.14638	0.954843	1.12396	0.759471	0.7335	0.779336	1.12906	0.662494
A0A8I4A4Y0	532436983	cytochrome c oxidase subunit 7A2, mitochondrial precursor [Callithrix jacchus]	0	10.148	20	2	18	2	116	12.9	10.07	605	2	1.17724e+08	9.51179e+07	2.28448e+08	2.19427e+08	2.08166e+08	2.0957e+08	1.99022e+08	1.80356e+08	1.94405e+08	1.43032e+08	15.0203	2.84838	0.475286	6.95821	21.531	LOC100389034	100389034	Cox7a2	12866	0.592785	1.24738	1.16344	1.05661	0.939794	0.07269	0.181725	2.10427	0.753417
F7IFL6	1060974516	PREDICTED: phospholipid phosphatase-related protein type 2 isoform X1 [Callithrix jacchus]	0	77.093	33	8	34	8	471	50.4	9.42	906	8	3.37279e+07	2.49536e+07	1.5435e+07	1.5617e+07	8.77263e+06	9.82867e+06	8.62483e+06	8.76144e+06	3.87922e+06	5.99934e+06	21.1458	0.829126	8.02886	1.11121	30.3516	PLPPR2	100389037	Plppr2	235044	2.16378	1.14499	0.685891	0.641088	0.364255	0.0009976	0.0593217	0.529161	0.31813	Late DDP
F7ECW4	532508568	cysteine desulfurase, mitochondrial isoform a precursor [Callithrix jacchus]	0	31.195	21	8	28	8	457	50.1	8.25	181	8	1.92727e+07	2.11734e+07	2.52957e+07	2.26891e+07	2.72426e+07	1.47353e+07	2.1533e+07	1.42423e+07	1.60937e+07	1.72139e+07	6.6459	7.68226	42.1365	28.8203	4.75618	LOC100389040	100389040	Nfs1	18041	1.01373	1.20268	1.05212	0.896662	0.834812	0.1729	0.290081	1.18639	0.694129
F7D1K3	532439383	serine/threonine-protein phosphatase 6 regulatory subunit 1 [Callithrix jacchus]	0	24.781	8	5	7	5	881	96.7	4.54	95	5	3.83465e+07	3.20333e+07	4.36145e+07	2.49124e+07	3.27028e+07	2.29927e+07	2.93546e+07	2.05048e+07	1.97716e+07	1.82976e+07	12.6857	38.5962	24.6557	25.1017	5.4756	PPP6R1	100389044	Ppp6r1	243819	1.24552	1.21273	0.985655	0.882371	0.673718	0.2028	0.320059	0.973674	0.555536
F7HZE3	296236284	PREDICTED: NADH dehydrogenase [ubiquinone] 1 alpha subcomplex subunit 1 [Callithrix jacchus]	0	30.504	31	2	43	2	70	8	8.78	810	2	1.02398e+08	9.24285e+07	1.8624e+08	1.90121e+08	1.47649e+08	2.10289e+08	1.45932e+08	2.13057e+08	2.62578e+08	2.26161e+08	7.23649	1.45826	24.7492	26.4433	10.5377	NDUFA1	100389053	Ndufa1	54405	0.548234	1.05907	1.00722	1.01018	1.37529	0.02076	0.111361	1.93177	1.29859
F6YTY6	1060945833	PREDICTED: nuclear distribution protein nudE homolog 1 isoform X1 [Callithrix jacchus]	0	33.362	24	7	43	3	346	38.8	5.26	1192	7	399397	1.01249e+06	2.91105e+06	3.13393e+06	3.93222e+06	3.73988e+06	3.21599e+06	3.70751e+06	2.43181e+06	1.72131e+06	61.4102	5.21422	3.54547	10.04	24.1939	NDE1	100389096	Nde1	67203	0.269386	1.15338	1.46383	1.321	0.792413	0.03998	0.138838	4.2815	0.687038
F7ALK9	296219728	PREDICTED: cytochrome b-c1 complex subunit 2, mitochondrial isoform X1 [Callithrix jacchus]	0	349.909	86	25	481	25	453	48.2	8.73	13574	25	1.57152e+09	1.47063e+09	2.53219e+09	2.90076e+09	2.42573e+09	3.53174e+09	2.58756e+09	3.27813e+09	4.35082e+09	3.21347e+09	4.68975	9.59404	26.2549	16.6496	21.2637	LOC100389097	100389097	Uqcrc2	67003	0.545921	0.974955	1.06908	1.05261	1.35743	0.09098	0.201009	1.78589	1.3923
F7EAS4	296222501	PREDICTED: microtubule-associated protein RP/EB family member 2 isoform X1 [Callithrix jacchus]	0	92.198	54	13	93	11	327	37	5.57	774	13	1.39821e+08	1.19258e+08	1.39175e+08	8.76918e+07	9.7419e+07	1.05647e+08	1.09237e+08	1.43189e+08	87366923	1.37696e+08	11.2245	32.0928	5.73048	19.0217	31.6249	MAPRE2	100389103	Mapre2	212307	1.11049	0.972423	0.870409	1.08198	0.964692	0.5345	0.612665	0.875667	0.99205
U3FXT1	675639373	PREDICTED: 78 kDa glucose-regulated protein [Callithrix jacchus]	0	259.577	53	35	320	32	654	72.3	5.16	7158	35	4.22941e+08	3.07255e+08	6.90446e+08	3.2839e+08	7.02979e+08	3.07035e+08	5.47023e+08	2.9071e+08	3.07655e+08	2.651e+08	22.4055	50.2558	55.4398	43.2694	10.5074	HSPA5	100389117	Hspa5	14828	0.875633	1.22176	1.21118	1.00459	0.686834	0.6831	0.737106	1.39529	0.562167
F7AZ76	296193304	PREDICTED: glutamate receptor 1 isoform X2 [Callithrix jacchus]	0	165.585	33	28	173	3	906	101.4	7.84	3234	28	5.13529e+07	4.78997e+07	2.74589e+07	3.04789e+07	2.48104e+07	2.7098e+07	2.29247e+07	2.30971e+07	1.24296e+07	1.71946e+07	4.92033	7.37164	6.23225	0.529639	22.7472	GRIA1	100389125	Gria1	14799	1.74284	1.01736	0.911489	0.808123	0.520189	0.02835	0.121279	0.58374	0.511311
A0A8I3WXE8	1060966890	PREDICTED: C-Maf-inducing protein [Callithrix jacchus]	0	9.508	4	2	9	2	773	86.3	6.7	74	2	1.11958e+06	1.68947e+06	2.56243e+06	2.07672e+06	1.43316e+06	1.67979e+06	656411	1.01135e+06	933550	1.03814e+06	28.6912	14.8066	11.2044	30.0978	7.50161	CMIP	100389149	Cmip	74440	0.989063	1.63343	1.09606	0.587216	0.694226	0.1245	0.239841	1.65149	0.425011	Late DDP
A0A8J8YRS1	532517140	phenylalanine--tRNA ligase alpha subunit [Callithrix jacchus]	0	202.753	42	18	137	18	508	57.5	8.79	2989	18	1.03644e+08	7.67468e+07	1.20666e+08	1.03055e+08	1.26073e+08	1.14223e+08	1.24348e+08	1.52603e+08	1.20106e+08	1.56591e+08	21.0864	11.1323	6.97391	14.4277	18.6479	FARSA	100389152	Farsa	66590	0.752847	0.933684	1.00286	1.15584	1.15477	0.5034	0.586139	1.2402	1.23679
A0A2R8M5K9	1060972534	PREDICTED: LOW QUALITY PROTEIN: coatomer subunit epsilon [Callithrix jacchus]	0	71.664	46	8	22	8	307	34.2	5.34	491	8	7.54367e+06	5.23581e+06	5.84263e+06	8.5924e+06	6.92725e+06	4.54943e+06	7.17855e+06	6.22693e+06	2.97837e+06	4.21853e+06	25.5394	26.9398	29.3007	10.0391	24.3695	COPE	100389153	Cope	59042	1.07764	1.21725	0.967784	1.13043	0.606887	0.2862	0.397341	1.12955	0.498572	Late DDP
A0A8I3X3S4	675657404	PREDICTED: proteasomal ubiquitin receptor ADRM1 isoform X1 [Callithrix jacchus]	0	14.71	8	2	8	2	432	44.5	5.15	362	2	4.54533e+06	4.20596e+06	4.03481e+06	2.44813e+06	5.60922e+06	2.08583e+06	3.72293e+06	2.06433e+06	2.06356e+06	1.19992e+06	5.48433	34.6123	64.7536	40.5308	37.4258	ADRM1	100389162	Adrm1	56436	1.36824	1.01359	1.2031	0.904824	0.510237	0.1605	0.276765	0.740798	0.503395
U3BD79	532509206	H(+)/Cl(-) exchange transporter 4 isoform 1 [Callithrix jacchus]	0	18.077	6	4	16	3	760	84.9	6.86	89	4	8.62841e+06	7.82876e+06	6.79209e+06	5.46424e+06	6.76491e+06	5.13144e+06	5.39766e+06	3.92824e+06	2.97759e+06	3.57181e+06	6.87168	15.3216	19.4184	22.2829	12.831	CLCN4	100389164	Clcn4	12727	1.45677	1.08492	1.05305	0.825518	0.579745	0.04659	0.149587	0.74474	0.534369
A0A8I3VYR6	1060996063	PREDICTED: LOW QUALITY PROTEIN: protein TANC2 [Callithrix jacchus]	0	372.05	38	57	324	57	1995	220.3	8.03	4950	57	4.47918e+08	2.74152e+08	2.58867e+08	2.29883e+08	2.06234e+08	2.01126e+08	1.66323e+08	1.7919e+08	1.02767e+08	1.42355e+08	34.033	8.38633	1.77322	5.26666	22.8402	TANC2	100389167	Tanc2	77097	1.63452	1.10636	0.922123	0.782124	0.554872	0.1297	0.245839	0.676874	0.501528
A0A8I3W5G8	296203397	PREDICTED: nuclear protein localization protein 4 homolog isoform X1 [Callithrix jacchus]	0	12.647	6	3	3	3	608	68.1	6.33	25	3	6.73936e+06	6.38452e+06	3.43363e+06	4.05151e+06	3.14342e+06	3.52129e+06	3.59132e+06	3.179e+06	1.11419e+06	552668	3.82376	11.674	8.01811	8.61271	47.641	NPLOC4	100389173	Nploc4	217365	1.83752	1.04802	0.933148	0.947934	0.233382	0.00966	0.0902622	0.570345	0.222688	Late DDP
#N/A	675672416	PREDICTED: transcriptional activator protein Pur-beta [Callithrix jacchus]	0	91.696	69	14	117	13	312	33.2	5.43	2407	14	2.50692e+08	2.13059e+08	2.82386e+08	2.89336e+08	2.69549e+08	2.19518e+08	2.34701e+08	1.81141e+08	1.47211e+08	1.77724e+08	11.4765	1.71924	14.4672	18.2149	13.28	PURB	100389193	Purb	19291	1.02359	1.2619	1.07947	0.917846	0.717196	0.08645	0.197185	1.23282	0.568344
A0A8I3X1E2	1060948034	PREDICTED: actin-binding LIM protein 1 isoform X6 [Callithrix jacchus]	0	325.277	65	44	328	3	771	86.6	8.27	5256	44	1.84521e+09	1.76502e+09	8.40007e+08	1.09576e+09	7.91726e+08	7.58437e+08	8.29918e+08	6.48961e+08	4.28434e+08	7.55061e+08	3.14121	18.6847	3.03696	17.3044	39.0302	ABLIM1	100389219	Ablim1	226251	1.84978	0.991835	0.794261	0.757737	0.60639	0.0098	0.0902622	0.536191	0.611382
U3EA50	532502167	death-associated protein kinase 1 [Callithrix jacchus]	0	68.211	16	17	31	17	1430	159.9	6.87	284	17	2.81644e+07	4.13744e+07	1.01605e+07	8.41289e+06	4.54221e+06	4.71248e+06	2.88204e+06	3.13706e+06	2.2647e+06	3.23922e+06	26.8652	13.3064	2.60188	5.99191	25.04	DAPK1	100389223	Dapk1	69635	3.19308	0.852851	0.424957	0.276385	0.252729	0.0307	0.124884	0.267094	0.296334	Late DDP
F7CC89	1060937236	PREDICTED: eukaryotic translation initiation factor 3 subunit D [Callithrix jacchus]	0	94.67	25	15	75	15	781	90.3	8.54	1286	15	8.8101e+07	7.2237e+07	1.00389e+08	7.93694e+07	1.03747e+08	7.76011e+07	8.84e+07	7.81245e+07	7.05791e+07	7.05252e+07	13.9923	16.5371	20.3897	8.72649	0.0540442	EIF3D	100389233	Eif3d	55944	0.96697	1.08409	1.09368	1.00428	0.850975	0.4081	0.501786	1.12112	0.784964
U3CWI5	532524196	CCR4-NOT transcription complex subunit 1 isoform a [Callithrix jacchus]	0	73.53	9	19	55	19	2383	267.7	7.11	618	19	2.56212e+07	2.37936e+07	1.32764e+07	1.6301e+07	1.55606e+07	1.56917e+07	1.17242e+07	1.09035e+07	8.98531e+06	7.93271e+06	5.23055	14.462	0.593083	5.12926	8.79893	CNOT1	100389255	Cnot1	234594	1.64947	0.987295	1.0432	0.755312	0.564724	0.01871	0.109796	0.598554	0.571991
U3E4G7	390479839	PREDICTED: ubiquilin-2 [Callithrix jacchus]	0	20.489	9	4	11	3	624	65.6	5.22	341	4	2.40886e+06	3.20234e+06	7.12791e+06	2.02244e+06	5.49832e+06	1.66694e+06	4.08501e+06	1.42497e+06	3.12319e+06	1.99983e+06	19.9983	78.9065	75.6203	68.2739	31.0105	UBQLN2	100389277	Ubqln2	54609	0.861676	1.40516	1.10032	0.846132	0.786708	0.9684	0.976967	1.63073	0.559871
U3DGM8	532510155	rho GDP-dissociation inhibitor 1 isoform a [Callithrix jacchus]	0	50.433	52	5	18	5	204	23.2	5.11	406	5	1.18981e+07	1.33126e+07	1.33469e+07	1.74907e+07	1.0822e+07	1.0921e+07	1.08457e+07	9.26297e+06	8.84046e+06	1.35609e+07	7.93453	19.0039	0.643756	11.1313	29.8006	ARHGDIA	100389278	Arhgdia	192662	1.04781	1.28168	0.903687	0.835764	0.931053	0.4388	0.527605	1.2232	0.726431
F6SE77	532512932	signal transducer and activator of transcription 3 isoform 1 [Callithrix jacchus]	0	13.048	5	2	2	2	770	88	6.3	40	2	1.11754e+06	407698	2.65291e+06	1.30466e+06	945961	786629	1.18058e+06	679718	910712	327214	65.8173	48.1789	13.0053	38.0762	66.6591	STAT3	100389282	Stat3	20848	0.739431	1.91861	0.839952	0.901866	0.600141	0.7646	0.805622	2.59471	0.3128	Late DDP
U3FV47	296204672	PREDICTED: sodium channel protein type 2 subunit alpha [Callithrix jacchus]	0	160.405	19	28	112	22	2005	227.8	5.73	1296	28	1.09476e+08	9.46063e+07	6.99875e+07	5.80984e+07	6.65703e+07	6.23707e+07	2.517e+08	6.94969e+07	1.73357e+08	6.44565e+07	10.3041	13.1269	4.60612	80.2231	64.7603	LOC100389294	100389294	Scn2a	110876	1.00029	0.627799	0.63199	1.57431	1.16562	0.2281	0.345177	0.627619	1.85667
F6PGU9	675664965	PREDICTED: SPATS2-like protein isoform X3 [Callithrix jacchus]	0	79.464	34	14	59	14	558	61.8	9.61	949	14	4.53204e+07	4.57646e+07	4.85932e+07	5.63184e+07	4.9432e+07	5.00232e+07	4.37546e+07	4.12158e+07	3.29049e+07	3.85477e+07	0.689791	10.4136	0.840581	4.22548	11.1683	SPATS2L	100389295	Spats2l	67198	1.00786	1.16085	1.10047	0.940199	0.790624	0.0334	0.129178	1.1518	0.681075
A0A8I3WTJ2	1061009225	PREDICTED: sickle tail protein homolog isoform X1 [Callithrix jacchus]	0	277.085	28	50	360	3	2029	222.9	8.76	5245	50	2.86571e+08	2.73511e+08	3.83862e+08	4.32673e+08	4.00841e+08	5.09903e+08	3.52214e+08	3.94493e+08	3.23819e+08	3.62339e+08	3.29756	8.45385	16.9352	8.00721	7.93926	KIAA1217	100389302	Etl4	208618	0.752753	1.09743	1.22404	1.00358	0.922199	0.1104	0.222321	1.45788	0.840329
F7EMR6	532503448	transcription elongation factor A protein 3 [Callithrix jacchus]	0.009	3.192	5	2	5	2	348	39.1	9.33	15	2	2.66532e+06	1.93274e+06	3.65299e+06	2.99225e+06	3.43978e+06	2.88563e+06	3.61172e+06	2.97264e+06	2.68642e+06	3.64715e+06	22.5319	14.0615	12.3894	13.7265	21.4521	TCEA3	100389307	Tcea3	21401	0.754111	1.08986	1.03741	1.07988	1.03875	0.6149	0.680762	1.44523	0.9531
F7HE72	675680737	PREDICTED: protein-lysine methyltransferase METTL21B isoform X1 [Callithrix jacchus]	0	18.274	10	3	7	3	463	50.8	7.78	94	3	392663	708954	2.00585e+06	2.16287e+06	2.50599e+06	1.8532e+06	2.4847e+06	3.22033e+06	3069305	3.56466e+06	40.6042	5.32699	21.1779	18.2352	10.5598	EEF1AKMT3	100389321	-	-	0.250726	0.948795	0.992144	1.29846	1.50988	0.04601	0.148026	3.78419	1.59137
A0A8I3W4U2	675684048	PREDICTED: serine/arginine-rich splicing factor 9 [Callithrix jacchus]	0	22.308	27	7	42	6	221	25.5	8.65	124	7	1.3459e+07	9.77513e+06	6.34615e+06	1.1372e+07	2.93621e+06	8.66817e+06	5.216e+06	1.27113e+07	8.86981e+06	1.47833e+07	22.4232	40.1152	69.8547	59.1274	35.3567	SRSF9	100389324	Srsf9	108014	1.23406	0.941083	0.616355	0.95219	1.25631	0.7503	0.793735	0.762592	1.33496
F7ILY8	675640583	PREDICTED: apoptosis-inducing factor 3 isoform X5 [Callithrix jacchus]	0	43.729	23	10	41	10	598	66	9.01	164	10	1.5263e+07	6.5215e+06	1.5894e+07	2.59449e+07	1.93694e+07	1.47428e+07	2.48057e+07	2.20202e+07	2.38314e+07	2.83162e+07	56.7483	33.9735	19.1808	8.41257	12.1626	AIFM3	100389365	Aifm3	72168	0.553724	1.06347	0.867073	1.19023	1.3255	0.3193	0.424972	1.92058	1.24639
U3B8W7	1060937427	PREDICTED: aconitate hydratase, mitochondrial [Callithrix jacchus]	0	266.662	50	33	261	33	857	94.2	7.91	4899	33	1.17925e+08	1.31999e+08	2.17055e+08	2.30802e+08	3.25191e+08	2.2874e+08	2.79345e+08	2.83409e+08	3.60691e+08	3.27083e+08	7.96388	4.34076	24.6245	1.02118	6.91047	ACO2	100389367	Aco2	11429	0.499401	0.894912	1.10687	1.1245	1.37432	0.01142	0.0945426	1.79197	1.5357
A0A2R8P4V7	296231109	PREDICTED: guanine nucleotide-binding protein G(o) subunit alpha [Callithrix jacchus]	0	328.354	75	21	748	6	354	40	5.53	20212	21	5.49681e+09	4.88367e+09	5.50397e+09	3.82297e+09	7.09547e+09	3.79434e+09	5.55341e+09	3.5752e+09	4.75738e+09	4.16538e+09	8.35322	25.4884	42.8703	30.6468	9.3829	GNAO1	100389396	Gnao1	14681	1.06688	0.958603	1.11923	0.938219	0.917063	0.7862	0.824204	0.898507	0.956667
U3E3Z3	390461818	PREDICTED: cell cycle control protein 50A [Callithrix jacchus]	0	40.856	16	7	57	7	460	52.2	9.7	1220	7	4.25475e+07	3.77198e+07	3.7994e+07	3.28282e+07	3.20656e+07	2.33971e+07	2.81316e+07	3.1924e+07	2.58103e+07	3.15814e+07	8.50569	10.3153	22.1033	8.93034	14.2208	TMEM30A	100389405	Tmem30a	69981	1.23869	1.09294	0.855907	0.926786	0.885675	0.3045	0.41457	0.88233	0.810361
A0A8I3WIA0	532275556	protein furry homolog [Callithrix jacchus]	0	178.817	15	34	129	33	3022	339.5	5.94	2178	34	7.28114e+07	6.76198e+07	6.66551e+07	6.3794e+07	5.57965e+07	5.86669e+07	4.93655e+07	5.49212e+07	4.706e+07	5.05678e+07	5.22813	3.10173	3.54638	7.5339	5.08134	FRY	100389431	Fry	320365	1.19565	1.11066	0.974558	0.887912	0.831217	0.05894	0.166131	0.928918	0.748398
F7HUT3	675662670	PREDICTED: gamma-aminobutyric acid receptor subunit alpha-5 [Callithrix jacchus]	0	49.344	23	8	48	4	462	52.1	9.16	919	8	3.12142e+07	2.8089e+07	6.56566e+06	5.78984e+06	4.1075e+06	4.62163e+06	4.99041e+06	1.94435e+06	1.44748e+06	1.92131e+06	7.45264	8.87999	8.3295	62.1187	19.8912	GABRA5	100389432	Gabra5	110886	3.26951	0.681184	0.481255	0.382327	0.185728	0.01011	0.0907346	0.208345	0.272655	Late DDP
F6YJP5	296206410	PREDICTED: kinesin-1 heavy chain [Callithrix jacchus]	0	163.897	33	24	122	14	963	109.6	6.44	3426	24	4.98911e+07	3.9811e+07	3.59545e+07	4.26894e+07	4.02727e+07	3.88188e+07	2.68714e+07	3.39908e+07	3.10239e+07	3.71929e+07	15.892	12.1111	2.59979	16.5428	12.7889	KIF5B	100389442	Kif5b	16573	1.19121	1.04436	1.05031	0.808228	0.905894	0.4657	0.551507	0.876722	0.867415
F7DZ95	296215716	PREDICTED: 26S protease regulatory subunit 4 [Callithrix jacchus]	0	70.13	36	13	66	13	440	49.2	6.21	1085	13	5.56753e+07	3.97296e+07	4.89433e+07	3.72255e+07	5.0093e+07	3.13153e+07	3.78821e+07	2.46739e+07	2.44063e+07	2.78161e+07	23.6368	19.2314	32.6203	29.8599	9.23385	PSMC1	100389462	Psmc1	19179	1.26277	1.14052	1.07751	0.827986	0.691211	0.3385	0.441223	0.903189	0.606049
F7H3Z7	390473401	PREDICTED: WD repeat-containing protein 11 [Callithrix jacchus]	0	51.88	14	12	43	12	1224	136.5	6.98	613	12	1.46345e+07	1.33408e+07	2.67028e+07	1.41947e+07	2.55735e+07	1.42562e+07	2.06726e+07	1.37219e+07	1.99942e+07	1.99463e+07	6.53967	43.2522	40.1837	28.5794	0.169485	WDR11	100389472	Wdr11	207425	0.764195	1.11719	1.08802	0.939548	1.09105	0.08671	0.197555	1.46192	0.9766
U3DDQ2	1060966133	PREDICTED: brain acid soluble protein 1 [Callithrix jacchus]	0	417.013	92	26	892	26	227	22.8	4.64	22295	26	9.10174e+09	8.83277e+09	1.29461e+10	1.58919e+10	1.45657e+10	1.16985e+10	1.27917e+10	1.1286e+10	1.07653e+10	1.00296e+10	2.12097	14.4462	15.4382	8.8434	5.00295	BASP1	100389502	Basp1	70350	0.760522	1.22289	1.11375	1.02103	0.881818	0.1328	0.248517	1.60796	0.721096
F6UXM5	1060959717	PREDICTED: vesicle-trafficking protein SEC22b [Callithrix jacchus]	0	47.256	46	8	52	8	215	24.7	8.51	972	8	3.21887e+07	3.18727e+07	3.39065e+07	2.41601e+07	2.83831e+07	1.93994e+07	2.27111e+07	1.68673e+07	1.66172e+07	1.77363e+07	0.697478	23.7373	26.5888	20.8811	4.60683	SEC22B	100389503	Sec22b	20333	1.31358	1.19066	0.979782	0.811556	0.704421	0.01014	0.0907346	0.906421	0.591623
A0A8J8XZQ7	390461164	PREDICTED: histone H1.4 [Callithrix jacchus]	0	65.362	29	9	96	2	219	21.9	11.03	1445	9	2.87461e+08	3.99174e+08	7.58805e+07	2.96366e+08	6.1415e+07	2.10688e+08	9.29608e+07	2.21048e+08	6.11893e+07	2.40513e+08	23.0088	83.7654	77.5823	57.6872	84.057	H1-4	100389516	H1f4	50709	1.76359	0.956099	0.698883	0.806518	0.774909	0.5134	0.595039	0.542132	0.81049
A0A8I3WC06	532208935	phospholipase D3 [Callithrix jacchus]	0	30.198	19	7	42	7	490	54.7	6.34	788	7	2.34549e+07	1.93387e+07	2.07038e+07	1.72597e+07	2.3031e+07	1.52183e+07	1.87218e+07	1.42056e+07	2.01299e+07	1.88524e+07	13.6028	12.8302	28.8862	19.3969	4.6344	PLD3	100389527	Pld3	18807	1.12074	0.994246	1.00173	0.862353	1.02093	0.8257	0.85899	0.88713	1.02683
F7IGQ1	390462779	PREDICTED: 40S ribosomal protein S21 [Callithrix jacchus]	0	78.379	63	5	56	5	83	9.1	8.5	2405	5	1.18431e+08	9.85172e+07	1.10711e+08	1.13338e+08	1.12866e+08	1.1748e+08	1.07646e+08	1.0574e+08	9.55846e+07	9.80126e+07	12.9811	1.65846	2.83262	1.26331	1.77361	RPS21	100389531	Rps21	66481	1.00595	1.03887	1.06807	0.98943	0.897675	0.05021	0.15399	1.03273	0.864085
A0A5K1UJ45	532211849	midline-1 isoform 1 [Callithrix jacchus]	0	25.597	9	5	25	4	667	75.2	6.8	282	5	1.43939e+06	2.34377e+06	1.39994e+07	1.42243e+07	1.11867e+07	1.9573e+07	2.81897e+07	2.01318e+07	1.74122e+07	1.80916e+07	33.8074	1.12672	38.5568	23.5829	2.70625	MID1	100389533	Mid1	17318	0.129037	0.962661	1.04916	1.64817	1.21097	0.006951	0.0848961	7.46036	1.25794
#N/A	675776241	PREDICTED: LOW QUALITY PROTEIN: cat eye syndrome critical region protein 6-like [Callithrix jacchus]	0	29.254	9	4	29	4	570	58.3	8.56	948	4	1.13695e+07	9.93959e+06	1.23062e+07	1.16189e+07	1.24779e+07	8.49642e+06	8.29398e+06	6.22383e+06	5.5052e+06	4.76273e+06	9.48962	4.06292	26.8455	20.1658	10.2262	LOC100389548	100389548	-	-	1.1709	1.31465	1.15251	0.797733	0.564208	0.02354	0.115415	1.12277	0.42917	Late DDP
U3DD68	296208178	PREDICTED: cAMP-specific 3',5'-cyclic phosphodiesterase 4B isoform X1 [Callithrix jacchus]	0	49.779	18	10	31	7	736	83.3	5.22	354	10	1.11163e+07	8.1828e+06	1.6462e+07	1.17049e+07	1.21607e+07	1.07299e+07	1.84149e+07	9.79436e+06	9.22981e+06	8.42103e+06	21.4965	23.8845	8.83928	43.2173	6.48011	PDE4B	100389557	Pde4b	18578	0.830308	1.21183	0.984824	1.21365	0.759394	0.3423	0.444864	1.45949	0.626652
F7EQN7	296211691	PREDICTED: electroneutral sodium bicarbonate exchanger 1 [Callithrix jacchus]	0	41.547	13	10	41	3	1093	122.9	6.71	423	10	3.71561e+06	2.33359e+06	4.00639e+06	2.50489e+06	2.51194e+06	2.31035e+06	1.86493e+06	1.94259e+06	1.78356e+06	1.83846e+06	32.3094	32.6117	5.91197	2.88432	2.1435	SLC4A8	100389563	Slc4a8	59033	1.21899	1.31211	0.971755	0.767264	0.729882	0.1398	0.255265	1.07639	0.556267
A0A8I3WFB5	296212671	PREDICTED: UHRF1-binding protein 1-like isoform X1 [Callithrix jacchus]	0	19.622	4	5	9	5	1455	163.2	6.16	142	5	3.47128e+06	1.69922e+06	4.92837e+06	3.09859e+06	3.36606e+06	3.23716e+06	3.23395e+06	3.51386e+06	1.53335e+06	1.5971e+06	48.4687	32.2375	2.76069	5.86637	2.87973	BLTP3B	100389565	Bltp3b	75089	0.871071	1.3523	1.11244	1.1368	0.527386	0.007487	0.0848961	1.55246	0.389992	Late DDP
U3BGD1	532328669	syntaxin-binding protein 6 [Callithrix jacchus]	0	32.22	39	7	18	7	210	23.5	9.04	199	7	7.87616e+06	2.13225e+07	1.06767e+07	1.46921e+07	1.5994e+07	1.23193e+07	1.66118e+07	2.21743e+07	2.16773e+07	2.05273e+07	65.1264	22.3844	18.3547	20.2818	3.85356	STXBP6	100389571	Stxbp6	217517	0.890902	0.774043	0.863889	1.18343	1.28774	0.2128	0.329211	0.868831	1.66365
U3DML3	1060944177	PREDICTED: LOW QUALITY PROTEIN: coiled-coil domain-containing protein 85B [Callithrix jacchus]	0.002	4.894	8	2	10	2	202	22.1	5.16	37	2	2.4749e+06	3.29222e+06	1.78031e+06	1.8408e+06	1.52481e+06	1.78968e+06	1.91672e+06	1.55674e+06	908317	1.04231e+06	20.0422	2.36257	11.3014	14.6564	9.71471	CCDC85B	100389581	Ccdc85b	240514	1.59077	0.998829	0.91425	0.958099	0.538051	0.04266	0.143546	0.62789	0.538682
F7F0Y1	675702666	PREDICTED: sorting nexin-32 isoform X1 [Callithrix jacchus]	0	11.442	10	4	8	4	406	46.8	7.12	29	4	1.76893e+06	2.09741e+06	2.84416e+06	1.88458e+06	2.40471e+06	2.34187e+06	2.49436e+06	2.07542e+06	1.84007e+06	2.07053e+06	12.0151	28.6982	1.87218	12.9648	8.3344	SNX32	100389582	Snx32	225861	0.885879	1.08348	1.08757	1.04706	0.896022	0.3092	0.418252	1.22305	0.826987
F7GG81	296227028	PREDICTED: LOW QUALITY PROTEIN: kinesin-like protein KIFC2 [Callithrix jacchus]	0	96.082	29	16	69	16	841	90.7	9.47	1296	16	3.32104e+07	3.53132e+07	3.22829e+07	3.6676e+07	3.32341e+07	3.31456e+07	2.66577e+07	4.79429e+07	1.22527e+07	1.75018e+07	4.3398	9.00938	0.188742	40.3506	24.9487	KIFC2	100389604	Kifc2	16581	1.11161	1.11867	1.07683	1.21019	0.482688	0.1418	0.257058	1.00635	0.431483	Late DDP
U3B6I4	1060979910	PREDICTED: H/ACA ribonucleoprotein complex subunit 1 isoform X1 [Callithrix jacchus]	0	10.493	14	3	11	3	249	25.7	10.35	27	3	6.66085e+06	8.55233e+06	4.66366e+06	6.10687e+06	2.95022e+06	5.55227e+06	1.71575e+06	3.95582e+06	2.93523e+06	3.46252e+06	17.5832	18.9499	43.2797	55.8564	11.6556	GAR1	100389616	Gar1	68147	1.63387	1.15674	0.913157	0.609119	0.68711	0.2131	0.329531	0.707973	0.594006
F7HAK6	296230202	PREDICTED: small nuclear ribonucleoprotein E [Callithrix jacchus]	0	12.097	25	2	16	2	92	10.8	8.47	241	2	1.04617e+07	9.27513e+06	3.24539e+06	6.02783e+06	1.37845e+06	6.01793e+06	2.48465e+06	5.21887e+06	4.0148e+06	5.79407e+06	8.50247	42.4336	88.7085	50.1948	25.653	LOC100389619	100389619	-	-	1.83024	0.859924	0.685881	0.714362	0.909595	0.1372	0.252973	0.469842	1.05776
A0A8I3W7U8	1060966896	PREDICTED: LOW QUALITY PROTEIN: protein NDRG4 [Callithrix jacchus]	0	29.434	19	5	18	5	476	51.9	5.87	329	5	2.08011e+07	1.67964e+07	1.16268e+07	9.16871e+06	7.78544e+06	9.05911e+06	8.14636e+06	8.37284e+06	6.76723e+06	8.39717e+06	15.0635	16.7162	10.6933	1.93886	15.2006	NDRG4	100389623	Ndrg4	234593	1.75819	0.972468	0.787709	0.772495	0.709139	0.2057	0.322747	0.553107	0.729216
F7IJW5	532341621	DNA-directed RNA polymerase II subunit RPB1 [Callithrix jacchus]	0.002	4.258	1	2	3	2	1970	217.1	7.37	21	2	2.99675e+06	3.1128e+06	1.03445e+06	1.2839e+06	486984	1.25984e+06	1.94285e+06	1.08831e+06	1.0135e+06	1.02335e+06	2.68627	15.217	62.5698	39.869	0.684032	POLR2A	100389642	Polr2a	20020	2.00409	0.760476	0.573002	0.994297	0.668139	0.006361	0.0829036	0.379463	0.878581
F6Z150	296206873	PREDICTED: LOW QUALITY PROTEIN: E3 ubiquitin-protein ligase UBR4 [Callithrix jacchus]	0	266.464	14	51	158	51	5182	573.1	6.04	2545	51	9.57805e+07	9.23858e+07	5.48118e+07	5.71755e+07	5.26542e+07	4.65106e+07	4.79257e+07	4.95945e+07	3.86222e+07	3.93208e+07	2.55138	2.985	8.76144	2.41999	1.26761	UBR4	100389671	Ubr4	69116	1.63685	0.974173	0.862631	0.848324	0.678022	0.003897	0.0732225	0.595151	0.695998
U3EDL0	675671444	PREDICTED: palmdelphin [Callithrix jacchus]	0	14.403	7	3	6	3	551	62.7	5.4	82	3	6.28694e+06	5.66286e+06	2.11597e+06	3.05567e+06	2.39388e+06	2.6859e+06	957644	1.53158e+06	1.23192e+06	1.17632e+06	7.38575	25.6965	8.12992	32.6073	3.26484	PALMD	100389676	Palmd	114301	2.20487	0.954224	0.937274	0.459289	0.444346	0.02271	0.114327	0.43278	0.465662	Late DDP
U3FQ11	675673405	PREDICTED: A-kinase anchor protein 9 isoform X1 [Callithrix jacchus]	0	53.135	5	16	45	16	3964	459.5	5.05	171	16	2.49054e+07	2.77697e+07	2.34265e+07	1.83249e+07	2.26802e+07	1.7611e+07	1.86445e+07	1.26741e+07	1.00834e+07	1.06557e+07	7.69011	17.2803	17.7926	26.9595	3.90251	AKAP9	100389678	Akap9	100986	1.41012	1.11769	1.0786	0.838402	0.555188	0.04706	0.150006	0.792621	0.496728	Late DDP
F7IG77	296211552	PREDICTED: dendrin [Callithrix jacchus]	0	18.401	10	4	9	4	712	76.3	10.2	75	4	2.6092e+06	5.46419e+06	468357	861325	655274	3.65969e+06	544039	706556	1.68383e+06	2.71045e+06	50.0106	41.795	98.4686	18.378	33.04	DDN	100389682	Ddn	13199	2.08476	0.343358	1.11424	0.322936	1.13472	0.3435	0.446226	0.164699	3.30476	Late DIP
F7H9V7	1060943647	PREDICTED: thioredoxin-related transmembrane protein 2 isoform X1 [Callithrix jacchus]	0	24.797	18	4	19	4	306	35	8.62	198	4	3.39374e+06	4.97425e+06	4.67368e+06	5.35199e+06	4.62825e+06	5.28049e+06	4.0197e+06	2.96833e+06	4.74838e+06	4.35861e+06	26.7111	9.56819	9.3091	21.2774	6.05282	TMX2	100389700	Tmx2	66958	0.942395	1.12908	1.11591	0.786986	1.02562	0.5379	0.615564	1.1981	0.908366
F7I8Q4	1060948655	PREDICTED: LOW QUALITY PROTEIN: protein very KIND [Callithrix jacchus]	0	57.303	10	12	23	12	1799	194.4	7.06	487	12	1.21738e+07	1.27535e+07	1.61544e+07	7.12882e+06	8.60087e+06	1.13538e+07	1.23434e+07	1.70452e+07	1.42206e+07	1.65899e+07	3.28885	54.821	19.5104	22.6256	10.8752	KNDC1	100389707	Kndc1	76484	0.970962	0.90692	0.777267	1.14473	1.20012	0.4684	0.553222	0.934042	1.32329
F7I9M4	1060933418	PREDICTED: SLIT and NTRK-like protein 1 [Callithrix jacchus]	0.001	5.495	3	2	5	2	696	77.7	6.44	0	2	1.35595e+06	1.05386e+06	1.54025e+06	1.95132e+06	1.32126e+06	1.71242e+06	1.00678e+06	1.51355e+06	670309	957492	17.7284	16.6497	18.2346	28.4362	24.9501	SLITRK1	100389711	Slitrk1	76965	0.920954	1.33438	1.15938	0.963194	0.622097	0.2859	0.397271	1.44891	0.466208	Late DDP
U3F169	1060961243	PREDICTED: kinesin-like protein KIF21B [Callithrix jacchus]	0	317.504	42	47	126	43	1637	182.6	7.09	3284	47	2.47098e+08	1.93239e+08	4.34501e+07	3.57433e+07	3.08492e+07	3.21663e+07	2.71058e+07	2.48666e+07	1.32666e+07	1.61233e+07	17.2977	13.7626	2.95582	6.09311	13.7459	KIF21B	100389753	Kif21b	16565	3.31625	0.596419	0.474581	0.391413	0.22134	0.02811	0.121182	0.179848	0.371115	Late DDP
U3F770	675753757	PREDICTED: acyl-CoA synthetase family member 3, mitochondrial isoform X1 [Callithrix jacchus]	0	8.785	6	3	5	3	577	63.5	8.09	0	3	1.02833e+07	6.51844e+06	5.07173e+06	6.15279e+06	5.49857e+06	7.8697e+06	1.92969e+06	4.78689e+06	3.9927e+06	4.56135e+06	31.6893	13.6206	25.0839	60.1599	9.40138	ACSF3	100389759	Acsf3	257633	1.48255	0.990424	1.17958	0.592655	0.754789	0.3908	0.486607	0.668056	0.762087
A0A8I3WHB6	532216109	RNA-binding protein 39 isoform a [Callithrix jacchus]	0	54.316	28	9	29	9	531	59.3	10.05	853	9	2.04245e+07	2.09409e+07	1.0723e+07	1.81328e+07	1.06185e+07	1.29394e+07	1.16199e+07	5.0399e+06	4.55217e+06	1.06081e+07	1.7657	36.3151	13.9327	55.8563	56.4923	RBM39	100389769	Rbm39	170791	1.64672	1.14873	0.937818	0.663215	0.603518	0.07887	0.189021	0.697584	0.52538
A0A2R8MC53	1061000566	PREDICTED: 60S ribosomal protein L21 [Callithrix jacchus]	0	47.797	43	9	71	9	160	18.6	10.49	483	9	1.15922e+08	1.1684e+08	1.18692e+08	1.29705e+08	9.48182e+07	9.54879e+07	8.20008e+07	8.0255e+07	8.88948e+07	1.05831e+08	0.558073	6.27004	0.497672	1.52161	12.3004	RPL21	100389788	Rpl21	19933	1.13162	1.20763	0.925212	0.788839	0.946701	0.001817	0.0629715	1.06717	0.783933
A0A2R8MMJ3	532216479	putative adenosylhomocysteinase 3 isoform a [Callithrix jacchus]	0	110.767	30	20	124	6	611	66.8	7.4	1247	20	1.2404e+07	9.82153e+06	1.08856e+07	1.14661e+07	1.00129e+07	1.01542e+07	8.9103e+06	1.40148e+07	1.01041e+07	1.46378e+07	16.4321	3.67315	0.990985	31.489	25.9141	AHCYL2	100389812	Ahcyl2	74340	0.98858	0.994192	0.897023	1.0197	1.10051	0.3657	0.46544	1.00568	1.10693
A0A2R8PBJ2	1060940881	PREDICTED: erythrocyte membrane protein band 4.2 [Callithrix jacchus]	0	15.153	7	4	5	4	745	82.7	8.76	89	4	2.69966e+06	1.3985e+06	1.61335e+06	2.99983e+06	3.12336e+06	2.39398e+06	2.5103e+06	1.92843e+06	1937683	1.7061e+06	44.9011	42.504	18.6954	18.5387	8.988	EPB42	100389818	Epb42	13828	0.918409	1.03383	1.23645	0.994732	0.816582	0.559	0.632341	1.12567	0.789864
F7HVD2	675694793	PREDICTED: heat shock cognate 71 kDa protein isoform X1 [Callithrix jacchus]	0	453.618	70	41	753	28	699	76.4	6.09	17781	41	5.21345e+09	4.72201e+09	4.82128e+09	3.86252e+09	4.76532e+09	4.05753e+09	4.6182e+09	4.1147e+09	4.03937e+09	3.89957e+09	6.99512	15.6142	11.3451	8.15358	2.49036	HSPA8	100389824	Hspa8	15481	1.12611	0.984247	1.00001	0.989812	0.899821	0.3064	0.415946	0.874021	0.914223
A0A5F4W883	532348537	cathepsin B preproprotein [Callithrix jacchus]	0	23.051	15	4	14	4	339	37.8	5.9	58	4	5.02896e+06	3.65104e+06	1.05042e+07	8.85186e+06	1.30044e+07	7.77383e+06	1.07706e+07	8.20708e+06	1.28066e+07	9.82828e+06	22.4502	12.0725	35.6005	19.1036	18.6084	CTSB	100389833	Ctsb	13030	0.479945	1.07026	1.1489	1.04934	1.25156	0.135	0.250512	2.22996	1.1694
U3DGI1	675639377	PREDICTED: GTPase-activating protein and VPS9 domain-containing protein 1 isoform X1 [Callithrix jacchus]	0	76.279	12	14	48	14	1513	168.8	5.2	778	14	2.63347e+07	1.8583e+07	2.54606e+07	2.52455e+07	1.84879e+07	1.4579e+07	2.1256e+07	1.91303e+07	2.30101e+07	2.21834e+07	24.4058	0.599973	16.7176	7.44357	2.58686	GAPVD1	100389845	Gapvd1	66691	1.04815	1.18323	0.771615	0.942416	1.05459	0.08294	0.194039	1.12887	0.891281
F7FXM1	296225487	PREDICTED: DCC-interacting protein 13-alpha [Callithrix jacchus]	0	33.249	10	6	24	5	709	79.6	5.38	256	6	4.79719e+06	3.35499e+06	9.31182e+06	4.88977e+06	9.04929e+06	5.37822e+06	8.2979e+06	5.50583e+06	6.99613e+06	5.15927e+06	25.0188	44.0353	35.9845	28.6053	21.3709	APPL1	100389847	Appl1	72993	0.649676	1.13177	1.14978	1.10007	0.968706	0.5703	0.641225	1.74206	0.855918
F6YR44	296227967	PREDICTED: coatomer subunit beta' [Callithrix jacchus]	0	80.15	21	14	49	14	906	102.3	5.3	771	14	2.84197e+07	2.57864e+07	3.16056e+07	2.51207e+07	2.77225e+07	2.61928e+07	2.10111e+07	2.45173e+07	1.51239e+07	1.71901e+07	6.87037	16.1674	4.01237	10.8909	9.04263	COPB2	100389857	Copb2	50797	1.11678	1.1687	1.11078	0.937995	0.665747	0.0608	0.168904	1.04649	0.569648
A0A8I4A4S3	1060966136	PREDICTED: unconventional myosin-X isoform X1 [Callithrix jacchus]	0	7.76	1	2	2	2	2097	241.6	6.52	0	2	452467	684133	802502	939966	894587	813962	646159	883667	711663	876153	28.8251	11.1568	6.67356	21.9559	14.6506	MYO10	100389861	Myo10	17909	0.737548	1.1307	1.10869	0.992715	1.03035	0.5899	0.658861	1.53305	0.911246
U3DSW8	1060959163	PREDICTED: astrotactin-1 [Callithrix jacchus]	0	316.995	39	36	183	36	1294	144	5.19	3940	36	2.54509e+08	1.76123e+08	1.46321e+08	1.44521e+08	1.21433e+08	1.18624e+08	8.35306e+07	8.11367e+07	7.10449e+07	7.82673e+07	25.742	0.875055	1.65471	2.05595	6.84072	ASTN1	100389868	Astn1	11899	1.68808	1.1401	0.941025	0.645495	0.585303	0.001531	0.0621839	0.675385	0.513378
U3EKU8	532442067	homer protein homolog 3 isoform 1 [Callithrix jacchus]	0	46.491	34	11	38	10	361	39.9	5.55	440	11	3.08621e+07	3.43428e+07	2.36101e+07	2.58807e+07	2.11902e+07	1.52222e+07	2.28387e+07	1.62077e+07	1.58332e+07	1.84144e+07	7.54907	6.48807	23.179	24.0166	10.6586	HOMER3	100389882	Homer3	26558	1.45286	1.10273	0.811321	0.87001	0.763086	0.08722	0.197716	0.759004	0.692001
F7EXF2	296207071	PREDICTED: chloride intracellular channel protein 4 isoform X2 [Callithrix jacchus]	0	12.366	23	3	4	3	253	28.8	5.59	34	3	570680	1.02333e+06	4.03508e+06	2.8935e+06	3.57542e+06	4.74278e+06	3.74749e+06	2.96348e+06	3.49387e+06	3.77508e+06	40.1591	23.3011	19.8468	16.5214	5.47117	CLIC4	100389916	Clic4	29876	0.258594	1.12401	1.34945	1.08871	1.17923	0.04258	0.143546	4.34664	1.04912
A0A8I3WBU2	675669024	PREDICTED: syndecan-3 [Callithrix jacchus]	0	24.943	16	4	13	4	346	35.7	4.69	43	4	1.50201e+07	1.51892e+07	4.0868e+06	4.87089e+06	3.08955e+06	6.18229e+06	1.81335e+06	4.68396e+06	3.98784e+06	7.1331e+06	0.791877	12.379	47.1728	62.4823	39.9972	SDC3	100389917	Sdc3	20970	2.28661	0.678026	0.701805	0.491795	0.841767	0.008461	0.0872001	0.296521	1.2415
U3CVR7	296214716	PREDICTED: RNA-binding protein Nova-1 isoform X1 [Callithrix jacchus]	0	64.437	36	16	57	12	507	51.7	8.72	566	16	6.96542e+07	5.89832e+07	2.53559e+07	2.12199e+07	1.82361e+07	2.07833e+07	2.00018e+07	1.95566e+07	1.68707e+07	1.80923e+07	11.7315	12.5587	9.23222	1.59176	4.94101	NOVA1	100389932	Nova1	664883	2.22746	0.806496	0.67565	0.684985	0.605412	0.0746	0.184875	0.36207	0.75067
A0A8I3W9A7	532512160	E3 ubiquitin-protein ligase TRIM9 isoform 2 [Callithrix jacchus]	0	88.087	40	15	74	15	550	61.3	7.46	1447	15	2.67447e+07	1.60079e+07	3.12177e+07	2.63934e+07	2.54616e+07	2.3656e+07	2.5955e+07	2.81835e+07	1.00106e+07	1.56417e+07	35.5161	11.8425	5.19871	5.82129	31.0442	TRIM9	100389934	Trim9	94090	0.932355	1.25639	1.07116	1.18066	0.559429	0.209	0.3259	1.34755	0.445266	Late DDP
U3CCI8	1060941237	PREDICTED: acetyl-CoA acetyltransferase, mitochondrial [Callithrix jacchus]	0	197.811	64	23	199	23	425	45	8.72	2920	23	4.65764e+08	5.4916e+08	5.2975e+08	4.54363e+08	4.35442e+08	3.28758e+08	4.00691e+08	2.3316e+08	2.70781e+08	2.39269e+08	11.6206	10.8334	19.7428	37.3785	8.73735	ACAT1	100389935	Acat1	110446	1.29881	1.25938	0.977953	0.811144	0.652715	0.09517	0.205765	0.969642	0.518284
A0A8I3VYR3	296226422	PREDICTED: oxygen-dependent coproporphyrinogen-III oxidase, mitochondrial [Callithrix jacchus]	0	59.529	31	10	52	10	453	50	8.25	639	10	3.2495e+07	2.3603e+07	2.81336e+07	2.71354e+07	1.74175e+07	1.7315e+07	1.73777e+07	1.18055e+07	1.96344e+07	1.33008e+07	22.4164	2.55425	0.417443	27.0026	27.196	CPOX	100389961	Cpox	12892	1.3471	1.32719	0.834041	0.700786	0.790882	0.01816	0.108991	0.985224	0.595906
A0A5F4VQV8	296226640	PREDICTED: phosphatidylinositol 3,4,5-trisphosphate-dependent Rac exchanger 2 protein isoform X1 [Callithrix jacchus]	0	6.334	1	2	7	2	1606	182.6	7.43	0	2	837685	293183	2.87657e+06	1.89284e+06	2.21858e+06	1.51163e+06	376387	430616	625685	480757	68.0929	29.1691	26.8022	9.50321	18.5242	PREX2	100389962	Prex2	109294	0.48981	2.06577	1.61566	0.349535	0.479231	0.1724	0.289517	4.21748	0.231987	Late DDP
A0A5F4WMG0	1060956473	PREDICTED: 28S ribosomal protein S28, mitochondrial isoform X1 [Callithrix jacchus]	0	26.69	28	4	17	2	186	20.7	8.62	369	4	4.71501e+06	6.29991e+06	6.07675e+06	7.19175e+06	7.66157e+06	6.03874e+06	7.80738e+06	6.16363e+06	7.56329e+06	5.06177e+06	20.3487	11.8841	16.7516	16.6388	28.0211	MRPS28	100389963	Mrps28	66230	0.852814	1.0273	1.06073	1.08169	0.977478	0.86	0.887361	1.20459	0.951506
U3EM13	532510343	vacuolar protein sorting-associated protein 28 homolog isoform 1 [Callithrix jacchus]	0	44.538	35	5	26	5	221	25.4	5.54	428	5	2.7961e+07	2.2992e+07	2.00377e+07	1.89068e+07	1.7127e+07	2.02654e+07	1.64633e+07	1.89799e+07	1.49117e+07	1.64616e+07	13.7917	4.10661	11.8698	10.0413	6.9864	VPS28	100389965	Vps28	66914	1.3125	1.00318	0.963193	0.912983	0.808148	0.2152	0.332197	0.764324	0.80559
F7E421	296193612	PREDICTED: cytoplasmic polyadenylation element-binding protein 4 isoform X1 [Callithrix jacchus]	0	72.039	21	12	62	7	729	80.1	7.18	972	12	7.16856e+07	9.16316e+07	2.76633e+07	3.18528e+07	2.03864e+07	5.35635e+07	2.76426e+07	7.0269e+07	4.11952e+07	6.60253e+07	17.2718	9.95498	63.4477	61.5686	32.7502	CPEB4	100389966	Cpeb4	67579	1.62694	0.59289	0.736677	0.97538	1.06811	0.2123	0.328726	0.364421	1.80154
F7EPS6	296228179	PREDICTED: ras-related protein Rab-5A [Callithrix jacchus]	0	47.626	48	8	57	5	215	23.6	8.15	637	8	3.98808e+07	3.38617e+07	4.18493e+07	4.24837e+07	3.63891e+07	3.17261e+07	2.29879e+07	2.31337e+07	2.15901e+07	2.35321e+07	11.5431	1.06388	9.68139	0.446943	6.08657	RAB5A	100389972	Rab5a	271457	1.16154	1.32835	1.0729	0.726474	0.710733	0.001954	0.0643111	1.14361	0.535048
F6RYC6	296228928	PREDICTED: SNARE-associated protein Snapin [Callithrix jacchus]	0	9.926	18	2	6	2	136	14.9	9.31	116	2	2.41439e+06	1.70145e+06	1.49333e+06	1.28985e+06	1.67223e+06	1.18568e+06	1.79734e+06	1.22167e+06	2.85694e+06	1.6731e+06	24.497	10.3392	24.0767	26.9664	36.9578	SNAPIN	100389976	Snapin	20615	1.18914	0.80411	0.8257	0.872246	1.30881	0.6599	0.716666	0.676212	1.62765
F7IS86	675661942	PREDICTED: histone deacetylase complex subunit SAP18 [Callithrix jacchus]	0	28.405	37	8	25	8	172	19.5	9.8	467	8	1.84307e+07	1.88694e+07	3.63407e+06	9.21639e+06	1.93018e+06	4.63427e+06	3.19744e+06	6.6828e+06	4.16294e+06	8.79756e+06	1.66337	61.4343	58.2556	49.8879	50.5716	SAP18	100390014	Sap18	20220	2.34428	0.807638	0.412568	0.620963	0.814554	0.03189	0.126522	0.344515	1.00856
A0A2R8M3P4	390465116	PREDICTED: LOW QUALITY PROTEIN: rho GTPase-activating protein 21 [Callithrix jacchus]	0	302.857	32	52	201	51	1953	216.8	7.83	4394	52	3.22603e+08	3.0162e+08	1.64972e+08	1.64336e+08	2.05871e+08	1.55604e+08	1.76695e+08	1.58679e+08	2.18935e+08	1.99226e+08	4.75387	0.273079	19.6663	7.59734	6.66543	ARHGAP21	100390028	Arhgap21	71435	1.50885	0.79599	0.873744	0.810653	1.01076	0.03552	0.131005	0.527548	1.26982
U3DCQ7	532341519	ER membrane protein complex subunit 1 isoform 1 precursor [Callithrix jacchus]	0	124.325	31	19	76	19	996	112.2	7.52	1557	19	5.61323e+07	4.91904e+07	4.48656e+07	2.95421e+07	5.23155e+07	2.48649e+07	3.66688e+07	2.56258e+07	3.11483e+07	2.27886e+07	9.32121	29.1243	50.2991	25.0698	21.9188	EMC1	100390033	Emc1	230866	1.41129	0.997041	1.03419	0.83473	0.722739	0.1989	0.31686	0.706473	0.724884
A0A2R8MS41	1061012835	PREDICTED: cold shock domain-containing protein E1 [Callithrix jacchus]	0	117.751	37	28	99	28	844	93.7	6.6	732	28	9.28065e+07	7.35247e+07	5.93657e+07	3.95202e+07	5.63066e+07	3.21155e+07	5.9788e+07	3.99629e+07	4.09884e+07	2.90943e+07	16.3942	28.3819	38.6911	28.1069	24.0013	CSDE1	100390037	Csde1	229663	1.58873	0.944518	0.844572	0.95278	0.669401	0.2704	0.381876	0.594512	0.708722
U3D9E5	296211554	PREDICTED: 5'-AMP-activated protein kinase subunit gamma-1 [Callithrix jacchus]	0	27.392	18	6	17	5	359	40.5	7.56	529	6	7.44421e+06	2.15433e+06	1.21598e+07	1.12154e+07	1.63018e+07	8.22757e+06	1.07551e+07	1.02444e+07	3.57516e+06	2.80619e+06	77.939	5.71359	46.551	3.4391	17.0417	PRKAG1	100390042	Prkag1	19082	0.565392	1.37689	1.44488	1.23696	0.375887	0.01506	0.102576	2.43528	0.272997	Late DDP
F7AHH1	675680768	PREDICTED: mitochondrial inner membrane protease ATP23 homolog isoform X1 [Callithrix jacchus]	0	17.137	26	6	8	6	246	28	8.16	65	6	1.46667e+06	2.04068e+06	2.1657e+06	2.23687e+06	2.46871e+06	2.70638e+06	7.43523e+06	1.68342e+06	3.93834e+06	3.0924e+06	23.1448	2.28614	6.4949	89.205	17.0158	ATP23	100390044	Atp23	68876	0.599867	0.752977	0.885103	1.55958	1.20248	0.2671	0.378436	1.25524	1.59696
F7HW45	296217097	PREDICTED: 39S ribosomal protein L48, mitochondrial isoform X1 [Callithrix jacchus]	0	24.622	18	4	14	4	261	29.2	9.35	173	4	4.79426e+06	6.02975e+06	1.45498e+07	1.66381e+07	1.21262e+07	1.38544e+07	7.03758e+06	1.23753e+07	1.36482e+07	1.38284e+07	16.1423	9.46946	9.40717	38.885	0.927691	MRPL48	100390059	Mrpl48	52443	0.471092	1.35739	1.13075	0.844905	1.19586	0.03978	0.13882	2.88136	0.881002
F7GCK8	1060948449	PREDICTED: gamma-tubulin complex component 2 [Callithrix jacchus]	0	49.034	15	11	41	11	915	103.9	6.89	395	11	1.1119e+07	9.17245e+06	9.85025e+06	9.9217e+06	8.39837e+06	9.43657e+06	8.84175e+06	9.5063e+06	9.18361e+06	1.1136e+07	13.5664	0.511067	8.23242	5.12219	13.5881	TUBGCP2	100390068	Tubgcp2	74237	1.05065	1.02375	0.923459	0.950027	1.05211	0.5493	0.625484	0.974399	1.0277
F6Z9D4	1060950446	PREDICTED: ralA-binding protein 1 [Callithrix jacchus]	0	62.381	26	17	54	17	655	76	5.88	520	17	1.62569e+07	1.85568e+07	2.98769e+07	2.03602e+07	2.2714e+07	1.61727e+07	3.01712e+07	2.81288e+07	1.9279e+07	3.17454e+07	9.34269	26.7902	23.7892	4.95428	34.5526	RALBP1	100390070	Ralbp1	19765	0.746235	1.07684	0.833542	1.24967	1.09371	0.08913	0.1994	1.44303	1.01567
U3C097	390474730	PREDICTED: rho-related GTP-binding protein RhoB [Callithrix jacchus]	0	97.912	68	10	81	7	196	22.1	5.24	2173	10	6.80558e+07	5.22697e+07	9.12996e+07	6.60579e+07	8.99868e+07	7.25475e+07	9.53327e+07	9.35318e+07	1.16161e+08	9.58699e+07	18.5537	22.6855	15.174	1.3485	13.5337	RHOB	100390079	Rhob	11852	0.715276	0.935413	0.966187	1.12271	1.26042	0.2638	0.375718	1.30777	1.34745
F7E223	532450155	mitochondrial-processing peptidase subunit alpha precursor [Callithrix jacchus]	0	11.332	7	3	8	3	525	58.4	7.23	429	3	163860	657709	4.59776e+06	1.8168e+06	2.60737e+06	5.14158e+06	1.69867e+07	5.66875e+06	7.48465e+06	4.33321e+06	85.0089	61.3117	46.2504	70.6496	37.7124	PMPCA	100390080	Pmpca	66865	0.0830566	0.648481	0.783381	2.29035	1.19473	0.2424	0.35793	7.8077	1.84235
U3FK28	532506114	voltage-dependent calcium channel gamma-2 subunit [Callithrix jacchus]	0	100.01	33	9	87	7	323	35.9	8.98	1558	9	2.2539e+07	2.04717e+07	2.67864e+07	3.30697e+07	3.48827e+07	4.44004e+07	3.2839e+07	4.46608e+07	4.1327e+07	4.06598e+07	6.79756	14.8454	16.9772	21.5724	1.15084	CACNG2	100390087	Cacng2	12300	0.62948	0.87602	1.16034	1.13424	1.19991	0.01987	0.110701	1.39166	1.36973
F7IRR1	296225762	PREDICTED: metabotropic glutamate receptor 7 isoform X2 [Callithrix jacchus]	0	72.651	21	14	48	13	915	102.2	7.88	715	14	7.18001e+07	5.32264e+07	4.22463e+07	4.24015e+07	3.59421e+07	3.41223e+07	2.76094e+07	2.69378e+07	1.72641e+07	2.20065e+07	21.0093	0.25934	3.6733	1.74124	17.0783	GRM7	100390090	Grm7	108073	1.67346	1.133	0.937802	0.730105	0.525632	0.003356	0.0726615	0.677039	0.46393	Late DDP
U3DUJ3	675733207	PREDICTED: tyrosine-protein kinase Lyn isoform X2 [Callithrix jacchus]	0	35.969	20	8	56	6	491	56	6.57	620	8	9.624e+06	8.56215e+06	1.36338e+07	1.04931e+07	9.88781e+06	9.39341e+06	1.06691e+07	7.42414e+06	5.12724e+06	8.80633e+06	8.25731	18.4097	3.6263	25.3634	37.3415	LYN	100390096	Lyn	17096	0.971264	1.28854	1.02975	0.966302	0.744147	0.6464	0.705472	1.32666	0.577513
A0A8I4A1E0	1060957390	PREDICTED: regulating synaptic membrane exocytosis protein 2 [Callithrix jacchus]	0	215.384	27	34	157	31	1697	192.9	9.03	2622	34	8.31076e+07	7.8349e+07	4.61259e+07	5.76601e+07	5.74132e+07	5.61746e+07	5.55046e+07	7.42206e+07	6.65919e+07	6.80591e+07	4.16815	15.7167	1.54202	20.4035	1.54092	RIMS2	100390099	Rims2	116838	1.25509	0.806786	0.882981	1.00843	1.04672	0.02656	0.118848	0.642811	1.29739
A0A2R8NEI3	296193889	PREDICTED: peroxisomal multifunctional enzyme type 2 isoform X1 [Callithrix jacchus]	0	242.859	50	26	190	26	736	79.4	8.6	5699	26	2.63955e+08	4.20683e+08	1.67907e+08	2.31482e+08	2.01191e+08	1.97559e+08	1.40557e+08	1.35836e+08	1.15229e+08	1.02457e+08	32.3742	22.5117	1.28815	2.41555	8.29736	HSD17B4	100390100	Hsd17b4	15488	1.73163	1.01016	1.00855	0.699071	0.550587	0.008324	0.0868004	0.583359	0.545048
A0A2R8NBQ6	1060980669	PREDICTED: mitogen-activated protein kinase 10 isoform X1 [Callithrix jacchus]	0	55.701	31	12	45	5	464	52.5	6.74	471	12	2.35567e+07	2.19181e+07	3.24995e+07	2.22907e+07	2.91306e+07	2.73319e+07	2.5431e+07	2.92604e+07	2.70536e+07	3.38408e+07	5.09586	26.3504	4.50517	9.90215	15.7626	MAPK10	100390109	Mapk10	26414	0.834972	1.00601	1.03672	1.0042	1.1181	0.2216	0.338529	1.20485	1.11141
F6ZAL9	296197921	PREDICTED: ubiquinol-cytochrome-c reductase complex assembly factor 2 [Callithrix jacchus]	0.001	5.43	18	2	8	2	126	14.9	7.94	31	2	313051	1.12661e+06	1.89414e+06	951680	1.53439e+06	1.29519e+06	1.52846e+06	1.02734e+06	2.29706e+06	1.29393e+06	79.9177	46.8351	11.9552	27.7292	39.5053	MNF1	100390120	Uqcc2	67267	0.542781	1.07294	1.06681	0.963591	1.35388	0.7614	0.802968	1.97674	1.26185
A0A5K1UDN0	1060968984	PREDICTED: trafficking protein particle complex subunit 10 isoform X1 [Callithrix jacchus]	0	94.135	15	14	57	14	1275	143.6	6.1	778	14	6.63067e+07	7.19443e+07	1.40574e+08	1.40365e+08	1.30352e+08	1.53152e+08	1.94892e+08	2.26565e+08	1.15507e+08	8.95261e+07	5.76685	0.105037	11.3736	10.6282	17.9202	TRAPPC10	100390123	Trappc10	216131	0.52006	1.05681	1.06646	1.5854	0.771273	0.01183	0.0954208	2.0321	0.729811
F7DXQ1	296233579	PREDICTED: cytochrome c oxidase subunit 6B1 [Callithrix jacchus]	0	40.961	71	7	173	7	86	10.2	8.47	2766	7	8.46116e+08	6.67454e+08	1.66078e+09	1.65183e+09	1.40301e+09	2.09912e+09	1.92436e+09	1.79964e+09	2.17958e+09	1.66126e+09	16.6934	0.382173	28.1099	4.73647	19.0847	LOC100390127	100390127	Cox6b1	110323	0.476171	1.04215	1.10177	1.17157	1.20833	0.06638	0.173176	2.18861	1.15946
U3CT34	532518624	sister chromatid cohesion protein PDS5 homolog B [Callithrix jacchus]	0	71.898	12	13	31	12	1448	164.7	8.47	775	13	2.78063e+07	3.11549e+07	7.18216e+06	1.17662e+07	9.66673e+06	1.06365e+07	5.80713e+06	7.91778e+06	4.32042e+06	5.89517e+06	8.03164	34.213	6.75474	21.7481	21.8004	PDS5B	100390145	Pds5b	100710	2.41341	0.775597	0.831055	0.561791	0.418146	0.02607	0.117848	0.32137	0.539128
U3FXN8	532521288	leucine-rich repeat-containing protein 57 [Callithrix jacchus]	0	73.99	55	13	104	13	239	26.7	8.62	2093	13	6.30699e+07	5.09982e+07	1.60759e+08	1.89938e+08	1.66681e+08	1.82915e+08	1.79955e+08	1.85533e+08	2.15133e+08	2.48425e+08	14.9664	11.7668	6.56702	2.15838	10.1565	LRRC57	100390153	Lrrc57	66606	0.347047	1.06698	1.06363	1.11198	1.41036	0.01322	0.0984591	3.07445	1.32182
A0A5F4W0Y0	532523698	MAP7 domain-containing protein 1 [Callithrix jacchus]	0	135.54	38	26	133	26	840	92.8	10.08	2362	26	9.50012e+07	1.15954e+08	6.70035e+07	7.51038e+07	7.70185e+07	6.24732e+07	6.61474e+07	7.49898e+07	7.97679e+07	8.6572e+07	14.0466	8.06117	14.7465	8.86021	5.78483	MAP7D1	100390160	Map7d1	245877	1.31842	0.888136	0.871789	0.882073	1.03958	0.3044	0.41457	0.673637	1.17052
U3FFG6	675669739	PREDICTED: ERI1 exoribonuclease 3 isoform X1 [Callithrix jacchus]	0	20.585	15	5	14	5	355	39.1	7.43	114	5	1.03061e+07	1.06949e+07	5.01307e+06	4.41239e+06	7.51114e+06	5.35684e+06	5.07314e+06	4.41712e+06	3.09831e+06	3.01192e+06	2.61855	9.01265	23.6762	9.7759	1.99955	ERI3	100390161	Eri3	140546	1.78292	0.800192	1.09245	0.805694	0.51874	0.004551	0.0752708	0.448809	0.648269
A0A8I3X4Z0	1061013882	PREDICTED: ankyrin repeat and MYND domain-containing protein 2 isoform X1 [Callithrix jacchus]	0	12.487	8	4	19	4	499	55.7	7.42	123	4	7.46139e+06	7.77787e+06	9.2318e+06	4.15257e+06	5.94458e+06	3.44009e+06	5.6753e+06	4.26293e+06	6.05201e+06	4.00576e+06	2.93698	53.668	37.7411	20.098	28.7721	ANKMY2	100390168	Ankmy2	217473	1.31363	1.15374	0.808964	0.85668	0.866985	0.2544	0.369324	0.878282	0.751457
F6T7V7	296211473	PREDICTED: tyrosine--tRNA ligase, mitochondrial [Callithrix jacchus]	0	65.421	32	10	46	10	477	53.3	8.62	1230	10	1.21249e+07	1.45535e+07	1.89829e+07	2.98851e+07	1.43279e+07	1.79591e+07	1.73727e+07	8.3873e+06	8.76689e+06	1.02256e+07	12.8739	31.5502	15.9051	49.3296	10.8619	YARS2	100390174	Yars2	70120	0.874208	1.60133	1.058	0.844115	0.622354	0.2441	0.359384	1.83175	0.388649	Late DDP
F7BFK7	296190707	PREDICTED: ras-related protein Rab-14 [Callithrix jacchus]	0	137.394	73	14	113	14	215	23.9	6.21	2142	14	8.09458e+07	6.62411e+07	1.24371e+08	1.02835e+08	1.11295e+08	9.28756e+07	1.16389e+08	9.07839e+07	9.55691e+07	1.00238e+08	14.1287	13.4048	12.7586	17.479	3.37223	RAB14	100390205	Rab14	68365	0.749771	1.15739	1.04005	1.05534	0.997444	0.385	0.48125	1.54366	0.861802
F7HYH0	1060936682	PREDICTED: crk-like protein [Callithrix jacchus]	0	51.117	41	8	39	8	303	33.7	6.74	663	8	1.35977e+07	9.91298e+06	8.36759e+06	8.22025e+06	8.55246e+06	6.52835e+06	7.28252e+06	8.79934e+06	1.01397e+07	1.11848e+07	22.1643	1.25618	18.9812	13.3387	6.93136	CRKL	100390206	Crkl	12929	1.26967	0.89581	0.814425	0.868485	1.15161	0.2573	0.371247	0.705545	1.28555
A0A5F4WA84	675739344	PREDICTED: 28S ribosomal protein S22, mitochondrial isoform X1 [Callithrix jacchus]	0	72.78	33	11	63	11	360	41.4	6.64	1232	11	1.78403e+07	2.67578e+07	3.35583e+07	3.92491e+07	2.79738e+07	3.27239e+07	3.36562e+07	2.51877e+07	2.96613e+07	2.3625e+07	28.2774	11.0539	11.0674	20.3527	16.0203	MRPS22	100390218	Mrps22	64655	0.768314	1.25429	1.04567	1.01373	0.91799	0.4567	0.54413	1.63252	0.73188
A0A8J8XCM0	532524742	multifunctional protein ADE2 isoform 2 [Callithrix jacchus]	0	14.349	8	3	7	3	425	47.1	7.23	82	3	3.7202e+06	4.24062e+06	2.76041e+06	1.7435e+06	2.27401e+06	986863	2.58241e+06	573246	2.25309e+06	1.24089e+06	9.24499	31.9306	55.8225	90.0411	40.9695	PAICS	100390231	Paics	67054	1.77893	1.00645	0.728678	0.705167	0.78077	0.1835	0.301428	0.56576	0.775765
U3ERR5	390461057	PREDICTED: LOW QUALITY PROTEIN: grpE protein homolog 1, mitochondrial [Callithrix jacchus]	0	5.879	9	2	5	2	217	24.3	7.81	51	2	5.56391e+06	3.44808e+06	1.22726e+07	7.60936e+06	1.05406e+07	6.6976e+06	1.10928e+07	6.91345e+06	10153680	1.08716e+07	33.2027	33.1696	31.528	32.8249	4.82914	GRPEL1	100390234	Grpel1	17713	0.529098	1.16728	1.01206	1.05716	1.23441	0.2034	0.320418	2.20616	1.05751
F7HK58	390461946	PREDICTED: 60S ribosomal protein L7 [Callithrix jacchus]	0	101.21	53	20	187	20	248	29.2	10.73	2099	20	3.66831e+08	3.77708e+08	3.71807e+08	3.74343e+08	4.2319e+08	3.70488e+08	4.01337e+08	3.57586e+08	3.16892e+08	3.25196e+08	2.06605	0.480664	9.39071	8.15276	1.82903	LOC100390238	100390238	-	-	1.01013	1.01231	1.07679	1.02964	0.871129	0.04467	0.146277	1.00216	0.860534
A0A2R8M804	1060993855	PREDICTED: cadherin-4 [Callithrix jacchus]	0	32.112	9	6	30	5	918	100.6	4.87	363	6	1.65069e+07	1.62919e+07	1.76176e+07	1.06749e+07	8.07981e+06	7.92007e+06	6.31246e+06	6.7919e+06	2.28234e+06	3.08039e+06	0.927107	34.7033	1.41194	5.17403	21.0454	CDH4	100390248	Cdh4	12561	1.71617	1.48038	0.837179	0.685674	0.2806	0.0006642	0.0556294	0.862604	0.189546	Late DDP
F6XSM6	675765307	PREDICTED: cytochrome c-type heme lyase [Callithrix jacchus]	0	68.63	46	11	54	11	268	30.7	6.42	547	11	2.92937e+07	2.78314e+07	7.89517e+07	6.77712e+07	6.55162e+07	6.37484e+07	7.6853e+07	4.50144e+07	4.79314e+07	3.30594e+07	3.62032	10.7765	1.93406	36.9472	25.9687	HCCS	100390250	Hccs	15159	0.532913	1.36876	1.20589	1.13688	0.755553	0.004099	0.0732225	2.56845	0.551999
F7ILB4	296202726	PREDICTED: neurogenic differentiation factor 2 [Callithrix jacchus]	0	10.65	9	2	2	2	380	41.2	6.76	37	2	1.01172e+07	8.7412e+06	3.48139e+06	2.09886e+06	2.25783e+06	2.82901e+06	1.73886e+06	2.85485e+06	2.3382e+06	2.3102e+06	10.3186	35.0379	15.8795	34.3568	0.852003	NEUROD2	100390256	Neurod2	18013	2.43224	0.719706	0.656068	0.592467	0.599521	0.07006	0.178477	0.295903	0.833008
A0A8I3WGK0	675672433	PREDICTED: LOW QUALITY PROTEIN: protein TBRG4 [Callithrix jacchus]	0	21.663	12	6	15	6	633	71.6	8.72	101	6	4.54967e+06	5.76945e+06	1.0252e+07	4.81843e+06	7.60813e+06	3.71842e+06	5.49151e+06	5.50103e+06	4.41853e+06	2.75841e+06	16.7169	50.9885	48.5663	0.122547	32.7127	TBRG4	100390279	Tbrg4	21379	0.940058	1.37289	1.03183	1.00141	0.653809	0.6325	0.695023	1.46044	0.476227	Late DDP
F7I592	1061014366	PREDICTED: SRSF protein kinase 2 isoform X1 [Callithrix jacchus]	0	123.135	33	19	116	17	729	82.6	5.4	1573	19	5.23507e+08	5.65389e+08	3.72764e+08	4.0436e+08	2.91002e+08	3.85563e+08	3.335e+08	3.41576e+08	2.77616e+08	3.33343e+08	5.43949	5.74977	19.766	1.69185	12.8995	SRPK2	100390282	Srpk2	20817	1.42205	1.01489	0.883562	0.881618	0.797884	0.06407	0.171612	0.713681	0.786179
F7GQJ8	296211697	PREDICTED: sodium channel protein type 8 subunit alpha isoform X2 [Callithrix jacchus]	0	36.253	4	7	22	5	1979	225	6.28	226	7	2.6774e+06	1.26324e+06	4.03844e+06	3.49031e+06	4.41425e+06	4.08856e+06	6.81409e+06	5.97235e+06	5.17124e+06	6.42576e+06	50.7512	10.2962	5.41712	9.30986	15.2985	SCN8A	100390284	Scn8a	20273	0.444209	0.84868	0.958482	1.44135	1.30727	0.1211	0.235732	1.91054	1.54036
F7FR02	1061017810	PREDICTED: SCY1-like protein 2 isoform X1 [Callithrix jacchus]	0	90.555	25	17	68	17	933	104	8.12	1531	17	6.77465e+07	5.84233e+07	7.58563e+07	3.84559e+07	5.03783e+07	3.0526e+07	5.63012e+07	2.35821e+07	2.50138e+07	2.40062e+07	10.4503	46.2699	34.7021	57.9243	2.9068	SCYL2	100390286	Scyl2	213326	1.40099	1.26932	0.898358	0.887021	0.544316	0.09849	0.209736	0.906019	0.428825	Late DDP
U3NLN1	545561432	semaphorin 7A [Callithrix jacchus]	0	288.933	51	30	311	30	662	74.7	7.5	7073	30	7.3967e+08	6.1601e+08	5.38869e+08	3.23877e+08	6.83977e+08	3.92462e+08	4.66809e+08	3.84591e+08	4.88108e+08	4.17665e+08	12.8999	35.2415	38.2988	13.6567	10.9984	SEMA7A	100390290	Sema7a	20361	1.34172	0.853859	1.06535	0.842631	0.896443	0.3659	0.46544	0.636393	1.04987
#N/A	315570282	selenoprotein H [Callithrix jacchus]	0	8.542	26	3	7	3	122	13.5	9.74	0	3	7.10194e+06	1.03032e+07	2.34295e+06	1.76107e+06	2.20323e+06	1.77628e+06	3.87702e+06	2.32306e+06	2.34029e+06	2.31704e+06	26.0113	20.0509	15.1728	35.4453	0.706166	SELENOH	100390299	Selenoh	72657	2.39437	0.564575	0.547446	0.852921	0.640692	0.3019	0.413009	0.235793	1.13482
U3EHC3	675636519	PREDICTED: LOW QUALITY PROTEIN: protocadherin-9 [Callithrix jacchus]	0	98.689	21	18	68	18	1237	136	5.47	1587	18	5.06483e+07	3.35494e+07	4.63799e+07	4.87536e+07	5.39522e+07	5.52491e+07	3.66987e+07	4.91269e+07	3.17738e+07	3.09586e+07	28.7199	3.52854	1.67953	20.4789	1.83781	PCDH9	100390312	Pcdh9	211712	0.963161	1.08826	1.24918	0.981783	0.717614	0.004316	0.0747523	1.12988	0.659415
F7HPK2	296189785	PREDICTED: amyloid beta A4 precursor protein-binding family A member 1 isoform X1 [Callithrix jacchus]	0	48.691	16	10	37	8	837	92.9	4.94	273	10	2.10085e+07	1.88471e+07	1.98478e+07	1.69557e+07	1.5981e+07	1.55654e+07	1.16725e+07	1.6043e+07	1.20116e+07	1.57722e+07	7.66938	11.1129	1.86309	22.3012	19.1415	APBA1	100390315	Apba1	319924	1.2173	1.12408	0.963517	0.846506	0.848596	0.3042	0.414552	0.92342	0.754924
F7HY63	296194425	PREDICTED: 28S ribosomal protein S36, mitochondrial isoform X4 [Callithrix jacchus]	0	83.096	70	6	100	6	103	11.4	9.99	2583	6	1.2589e+08	3.87633e+07	2.00315e+08	2.01409e+08	2.0339e+08	2.20448e+08	2.35492e+08	2.05266e+08	2.62542e+08	2.28982e+08	74.8335	0.385112	5.69156	9.69855	9.65575	MRPS36	100390331	Mrps36	66128	0.428228	1.0448	1.10231	1.14632	1.27835	0.3313	0.434885	2.43981	1.22354
A0A5F4WBH8	1060958138	PREDICTED: ras-related protein M-Ras isoform X1 [Callithrix jacchus]	0	70.184	62	11	73	11	208	23.8	8.79	732	11	4.81867e+07	3.77183e+07	1.02531e+08	7.69869e+07	7.04783e+07	7.7742e+07	6.87062e+07	7.1497e+07	6.53023e+07	6.0654e+07	17.2336	20.1235	6.93056	2.81502	5.21906	MRAS	100390332	Mras	17532	0.631837	1.32037	1.09017	1.0312	0.926417	0.1551	0.271735	2.08973	0.701635
U3DYR4	1060974427	PREDICTED: hepatoma-derived growth factor-related protein 2 isoform X1 [Callithrix jacchus]	0	29.092	10	5	24	3	672	74.3	8.24	333	5	3.00254e+06	2.45451e+06	2.13346e+06	4.52886e+06	3.38549e+06	4.46612e+06	1.83477e+06	5.73003e+06	2.81413e+06	7.5352e+06	14.2025	50.8472	19.4641	72.8205	64.5124	HDGFL2	100390353	Hdgfl2	15193	0.72021	0.87928	1.03624	0.998387	1.36588	0.6725	0.726999	1.22087	1.55341
A0A8I4A2A8	296201773	PREDICTED: DDB1- and CUL4-associated factor 7 [Callithrix jacchus]	0	18.677	13	4	17	4	342	38.9	5.52	334	4	1.69193e+07	1.52716e+07	1.11543e+07	8.90597e+06	9.45057e+06	8.97743e+06	8.88576e+06	8.76117e+06	8.41006e+06	9.07063e+06	7.23878	15.8502	3.63101	0.998455	5.34415	DCAF7	100390366	Dcaf7	71833	1.52121	0.947967	0.870833	0.833923	0.826067	0.08312	0.19418	0.623166	0.871409
F7HPD3	296203139	PREDICTED: peptidyl-tRNA hydrolase ICT1, mitochondrial isoform X1 [Callithrix jacchus]	0	36.752	31	7	32	7	206	23.5	9.95	441	7	1.29657e+07	1.33619e+07	1.66434e+07	2.55788e+07	1.48694e+07	2.01569e+07	1.31103e+07	1.79164e+07	1.73232e+07	2.14092e+07	2.12816	29.9287	21.3485	21.9064	14.9193	MRPL58	100390373	Mrpl58	68572	0.75944	1.21793	1.01036	0.894993	1.11727	0.3612	0.461454	1.60373	0.917349
U3BZV3	296203645	PREDICTED: katanin p60 ATPase-containing subunit A-like 1 isoform X1 [Callithrix jacchus]	0	16.943	9	4	12	4	490	55.3	6.74	365	4	3.5234e+06	3.53944e+06	3.264e+06	856486	2.02477e+06	1.37543e+06	2.17406e+06	1.90049e+06	1.66046e+06	2.36795e+06	0.321065	82.6296	27.0072	9.49507	24.8369	KATNAL1	100390375	Katnal1	231912	1.55662	0.908138	0.749388	0.898012	0.887843	0.04509	0.146766	0.583404	0.977653
A0A8I3ZYM1	675775482	PREDICTED: NHP2-like protein 1 isoform X4 [Callithrix jacchus]	0	39.1	46	5	44	5	128	14.2	8.46	520	5	6.89003e+07	8.37107e+07	4.39503e+07	4.78688e+07	4.82992e+07	4.55404e+07	4.93712e+07	4.25122e+07	3.22842e+07	3.75683e+07	13.7244	6.03531	4.15775	10.5569	10.698	SNU13	100390384	Snu13	20826	1.52609	0.918181	0.938385	0.918824	0.698518	0.1524	0.268829	0.601655	0.760763
F7EIN3	675666141	PREDICTED: E3 ubiquitin-protein ligase TRIP12 isoform X1 [Callithrix jacchus]	0	14.397	2	3	6	3	2068	228.5	8.6	206	3	721777	3.2821e+06	4.46247e+06	5.19318e+06	4.7656e+06	2.7602e+06	5.84558e+06	1.87367e+06	1.11067e+06	2.14994e+06	90.4335	10.7024	37.6846	72.7677	45.0759	TRIP12	100390386	Trip12	14897	0.622393	1.50095	1.16987	1.19994	0.506854	0.1975	0.315055	2.41157	0.33769	Late DDP
A0A8J8XQZ6	532518576	ATPase family AAA domain-containing protein 3A isoform 2 [Callithrix jacchus]	0	261.828	54	31	407	31	586	66.1	9.32	6423	31	4.86402e+08	4.49886e+08	7.42063e+08	7.75469e+08	7.71581e+08	6.39651e+08	7.44484e+08	4.18802e+08	4.18878e+08	3.67877e+08	5.5156	3.11313	13.2209	39.5934	9.16758	ATAD3A	100390392	Atad3a	108888	0.80505	1.30482	1.21342	1.00023	0.676477	0.02088	0.111497	1.6208	0.518444
F7B0K1	296221917	PREDICTED: store-operated calcium entry-associated regulatory factor isoform X1 [Callithrix jacchus]	0	11.626	11	3	13	3	340	37	8.12	105	3	3.06123e+06	2.68296e+06	6.80336e+06	2.24796e+06	5.75834e+06	1.91368e+06	5.0784e+06	3.69587e+06	1.97177e+06	2.49303e+06	9.31304	71.1754	70.8702	22.2833	16.5108	SARAF	100390429	Saraf	67887	0.804359	1.26746	1.07431	1.22866	0.625207	0.4281	0.518442	1.57574	0.493277	Late DDP
F7HUX7	296224331	PREDICTED: trifunctional enzyme subunit alpha, mitochondrial [Callithrix jacchus]	0	403.822	66	40	503	40	763	82.9	9.09	10369	40	4.04505e+08	4.24073e+08	7.6402e+08	9.33887e+08	8.46657e+08	7.10223e+08	8.0209e+08	5.69384e+08	4.25495e+08	5.36199e+08	3.33987	14.1485	12.3932	23.9958	16.2795	HADHA	100390439	Hadha	97212	0.645658	1.32307	1.21318	1.0687	0.749387	0.1164	0.230131	2.04918	0.566399
F6RPU4	296191294	PREDICTED: LOW QUALITY PROTEIN: voltage-dependent N-type calcium channel subunit alpha-1B [Callithrix jacchus]	0	235.956	20	37	180	35	2338	262.1	8.53	2960	37	1.66332e+08	1.436e+08	1.16387e+08	1.45654e+08	1.27176e+08	1.32767e+08	9.4383e+07	1.15414e+08	5.46333e+07	7.50465e+07	10.3726	15.7951	3.04162	14.1769	22.2615	CACNA1B	100390442	Cacna1b	12287	1.32292	1.1185	1.10955	0.895502	0.553528	0.1257	0.241293	0.845476	0.494884	Late DDP
F7HT98	296191930	PREDICTED: hsc70-interacting protein [Callithrix jacchus]	0	66.721	28	9	53	9	369	41.2	5.26	624	9	4.33504e+07	3.50213e+07	5.88743e+07	4.2346e+07	8.60031e+07	6.19569e+07	7.41566e+07	1.1517e+08	1.27129e+08	1.09972e+08	15.0298	23.0927	22.9836	30.6357	10.2335	ST13	100390445	St13	70356	0.519721	0.67124	0.981193	1.25551	1.57233	0.06952	0.177824	1.29154	2.34243	Late DIP
A0A2R8PFH9	532203273	brain and acute leukemia cytoplasmic protein isoform 1 [Callithrix jacchus]	0	9.24	19	3	8	3	145	15.6	6.54	65	3	1.51808e+06	934335	4.28489e+06	4.20663e+06	5.28177e+06	3.64124e+06	3.27738e+06	2.65795e+06	4.33073e+06	3.57968e+06	33.6623	1.30346	26.0008	14.7591	13.4273	BAALC	100390456	Baalc	118452	0.363723	1.2594	1.32339	0.880281	1.17321	0.0596	0.166946	3.46252	0.931565
F7I163	532329119	LEM domain-containing protein 2 isoform 1 [Callithrix jacchus]	0	38.629	20	9	33	9	503	56.9	9.1	487	9	2.61285e+07	2.84478e+07	1.06433e+07	1.07206e+07	1.12937e+07	9.97203e+06	9.12014e+06	9.32176e+06	6.61944e+06	7.257e+06	6.00986	0.511671	8.7895	1.54613	6.4977	LEMD2	100390477	Lemd2	224640	2.1068	0.824708	0.820917	0.711909	0.535669	0.01185	0.0954208	0.391451	0.649526
B0VXG9	167427274	SON DNA-binding protein isoform F (predicted) [Callithrix jacchus]	0	63.423	10	16	36	16	2454	266.5	5.78	277	16	2.80931e+07	6.16325e+07	1.28609e+08	8.6185e+07	1.30987e+08	1.15685e+08	2.023e+08	1.8482e+08	3.00733e+08	2.63802e+08	52.8632	27.932	8.77253	6.38593	9.25155	SON	100390479	Son	20658	0.298519	0.714622	0.820681	1.28796	1.87822	0.0349	0.130739	2.39389	2.62827	Late DIP
A0A2R8M4K7	390462402	PREDICTED: leucine zipper putative tumor suppressor 3 isoform X1 [Callithrix jacchus]	0	79.757	27	15	67	15	703	74.8	7.4	1267	15	4.42338e+07	4.78612e+07	3.82973e+07	5.66645e+07	4.13552e+07	4.16908e+07	3.41304e+07	4.04779e+07	3.07374e+07	3.64729e+07	5.57026	27.3533	0.571519	12.0318	12.0684	LZTS3	100390486	Lzts3	241638	1.11787	1.15267	1.00803	0.905614	0.815815	0.3573	0.457961	1.03113	0.707762
U3CX05	532522996	RING finger protein unkempt homolog [Callithrix jacchus]	0	29.622	11	5	22	5	810	88.1	6.87	90	5	1.22937e+07	1.29454e+07	1.58319e+07	1.06646e+07	1.38935e+07	9.71459e+06	1.49465e+07	1.43916e+07	1.92698e+07	1.2107e+07	3.65179	27.5797	25.0333	2.6749	32.2842	UNK	100390502	Unk	217331	0.927507	0.973719	0.867571	1.07814	1.15306	0.2259	0.342728	1.04982	1.18418
F7I472	296204680	PREDICTED: growth factor receptor-bound protein 14 [Callithrix jacchus]	0	10.526	9	3	3	3	453	51.8	8.6	73	3	4.0111e+06	5.03781e+06	171912	769597	1.60347e+06	987192	209165	197107	348941	382369	16.0459	89.7766	33.6421	4.19744	6.46434	GRB14	100390507	Grb14	50915	3.29803	0.343149	0.944212	0.148073	0.266538	0.03989	0.138838	0.104047	0.776743
U3EQ25	675775854	PREDICTED: synaptosomal-associated protein 23 isoform X1 [Callithrix jacchus]	0	72.207	60	9	57	9	211	23.4	5.08	1256	9	1.21768e+07	1.14861e+07	1.85936e+07	2.13316e+07	1.86039e+07	1.67793e+07	2.2178e+07	2.60646e+07	3.03607e+07	3.16971e+07	4.12765	9.69832	7.2928	11.3934	3.04539	SNAP23	100390512	Snap23	20619	0.565362	0.953909	0.84539	1.15263	1.48271	0.006354	0.0829036	1.68725	1.55435
A0A5F4WC00	296205588	PREDICTED: cell differentiation protein RCD1 homolog isoform X1 [Callithrix jacchus]	0	8.3	9	2	7	2	299	33.6	8.03	94	2	1.20953e+07	1.05305e+07	1.25793e+07	7.3795e+06	1.11444e+07	4.73015e+06	1.04204e+07	5.81589e+06	8.30714e+06	7.31375e+06	9.78107	36.8438	57.1424	40.1062	8.99345	CNOT9	100390513	Cnot9	58184	1.25259	1.10494	0.878831	0.898858	0.864789	0.3458	0.447439	0.882125	0.782659
U3BMS7	296210630	PREDICTED: centrosomal protein of 41 kDa isoform X1 [Callithrix jacchus]	0	50.676	33	8	25	8	373	41.5	8.5	265	8	2.42191e+07	3.33152e+07	8.24059e+06	1.56371e+07	8.52141e+06	1.36703e+07	8.69539e+06	1.33207e+07	3.54507e+06	3.75057e+06	22.3585	43.8077	32.8122	29.7109	3.98352	CEP41	100390529	Cep41	83922	2.16432	0.898229	0.834804	0.828199	0.274446	0.133	0.248628	0.415016	0.305542	Late DDP
F6TQ78	390467542	PREDICTED: dynamin-1-like protein isoform X7 [Callithrix jacchus]	0	206.074	58	32	157	32	749	83.3	7.08	4057	32	1.13965e+08	9.36106e+07	1.02848e+08	8.06636e+07	1.10482e+08	6.06477e+07	1.15178e+08	1.20489e+08	1.42363e+08	1.07842e+08	13.8674	17.0963	41.1832	3.18705	19.5122	DNM1L	100390533	Dnm1l	74006	0.990257	0.875459	0.816391	1.12427	1.19362	0.5241	0.604271	0.884073	1.36342
A0A8J8XCQ6	532513702	tetratricopeptide repeat protein 7B [Callithrix jacchus]	0	145.76	38	28	130	28	851	95	6.61	1804	28	1.09409e+08	8.94184e+07	1.79878e+08	1.43828e+08	2.08721e+08	1.63311e+08	3.06693e+08	2.61065e+08	5.37993e+08	4.74316e+08	14.2188	15.7496	17.2619	11.3655	8.89578	TTC7B	100390538	Ttc7b	104718	0.401731	0.654047	0.751691	1.14716	2.04537	0.02448	0.115982	1.62807	3.12726	Late DIP
F7BSW0	1060942826	PREDICTED: eukaryotic translation initiation factor 4 gamma 2 isoform X2 [Callithrix jacchus]	0	175.086	48	27	176	27	701	79.5	6.74	2594	27	1.80546e+08	1.8885e+08	1.00146e+08	1.09408e+08	1.15383e+08	8.8822e+07	8.49315e+07	8.18471e+07	7.12057e+07	7.84489e+07	3.17908	6.25013	18.3947	2.61538	6.84468	EIF4G2	100390541	Eif4g2	13690	1.6797	0.952876	0.928553	0.758368	0.680503	0.008209	0.0868004	0.56729	0.714157
F7IK44	675637297	PREDICTED: heterogeneous nuclear ribonucleoprotein K isoform X3 [Callithrix jacchus]	0	236.793	58	25	469	2	440	48.5	5.54	9768	25	1.66013e+09	1.69004e+09	7.26992e+08	1.00896e+09	6.60784e+08	9.72501e+08	6.86776e+08	9.55525e+08	6.1067e+08	8.42727e+08	1.26246	22.9706	26.9906	23.1425	22.5801	HNRNPK	100390554	Hnrnpk	15387	1.70664	0.884326	0.832027	0.836619	0.740388	0.04457	0.146277	0.518168	0.837234
A0A2R8MPZ2	532516954	catenin alpha-2 isoform 1 [Callithrix jacchus]	0	661.211	77	59	588	2	905	100.4	5.96	16886	59	1.62834e+09	1.48087e+09	1.19691e+09	1.09895e+09	9.66163e+08	1.01551e+09	7.90708e+08	7.84672e+08	6.57574e+08	6.72433e+08	6.70733	6.03441	3.52174	0.541847	1.57998	CTNNA2	100390556	Ctnna2	12386	1.51048	1.11534	0.962714	0.765332	0.646128	0.01244	0.0970771	0.738404	0.579308
A0A5K1UB43	296190711	PREDICTED: erythrocyte band 7 integral membrane protein [Callithrix jacchus]	0	11.149	10	2	13	2	284	31.2	7.03	563	2	2.79281e+06	2.75002e+06	2.32104e+06	1.68689e+06	1.89002e+06	2.16334e+06	1.91295e+06	1.9215e+06	901217	1.8613e+06	1.09189	22.3763	9.53596	0.315235	49.1493	STOM	100390562	Stom	13830	1.37192	0.992008	1.00325	0.949069	0.683754	0.004719	0.0760955	0.723082	0.689263
F7I5H9	675640589	PREDICTED: phosphatidylinositol 4-kinase alpha [Callithrix jacchus]	0	324.457	32	56	322	56	2095	236.2	7.03	5590	56	1.78612e+08	1.22236e+08	2.44597e+08	1.99223e+08	2.91659e+08	1.68904e+08	2.52359e+08	1.65533e+08	2.30747e+08	1.71757e+08	26.5008	14.4585	37.6934	29.3833	20.7267	PI4KA	100390564	Pi4ka	224020	0.742604	1.09551	1.13684	1.03151	0.993529	0.6993	0.750008	1.47523	0.906908
F6RJB3	296193066	PREDICTED: NEDD4 family-interacting protein 1 [Callithrix jacchus]	0	15.576	17	3	15	3	221	24.8	4.68	571	3	2.10305e+06	1.49645e+06	3.16032e+06	2.15106e+06	2.51085e+06	970008	1.89328e+06	1.70761e+06	1.79023e+06	1.39352e+06	23.8327	26.8729	62.6018	7.29213	17.6217	NDFIP1	100390569	Ndfip1	65113	0.938525	1.38488	0.907591	0.938886	0.830122	0.7363	0.78103	1.47559	0.59942
A0A8J8YGN6	1060963785	PREDICTED: RUN and FYVE domain-containing protein 1 isoform X2 [Callithrix jacchus]	0	10.36	6	4	17	3	715	80.7	5.9	115	4	2.2772e+07	3.00228e+07	2.13823e+07	1.72998e+07	1.60296e+07	1.95157e+07	2.18427e+07	2.55631e+07	2.56657e+07	2.37799e+07	19.4228	14.9255	13.8701	11.0988	5.39347	RUFY1	100390572	Rufy1	216724	1.17912	0.863929	0.793869	1.05876	1.10432	0.3016	0.412919	0.732689	1.27825
F7HU80	1060970825	PREDICTED: voltage-dependent P/Q-type calcium channel subunit alpha-1A, partial [Callithrix jacchus]	0	194.752	19	36	147	34	2522	284.1	9.31	2048	36	7.34439e+07	6.12068e+07	1.04059e+08	1.22439e+08	1.10018e+08	9.79336e+07	6.4139e+07	7.78677e+07	6.08117e+07	6.69124e+07	12.8523	11.4761	8.21842	13.6721	6.75497	CACNA1A	100390599	Cacna1a	12286	0.802609	1.35008	1.23953	0.846455	0.761322	0.09388	0.203849	1.68212	0.563907
A5X4B2	296202728	PREDICTED: protein phosphatase 1 regulatory subunit 1B isoform X1 [Callithrix jacchus]	0	27.919	30	3	8	3	200	22.5	4.59	230	3	2.33062e+06	2.56094e+06	3.87603e+06	5.91913e+06	6.37977e+06	7.8962e+06	8.91465e+06	9.23622e+06	7.05181e+06	1.65214e+07	6.65875	29.4981	15.0222	2.50556	56.8102	PPP1R1B	100390614	Ppp1r1b	19049	0.346003	0.692857	1.00981	1.28389	1.66744	0.003765	0.0732225	2.00246	2.40661	Late DIP
U3DMN1	532511420	receptor-type tyrosine-protein phosphatase N2 isoform 1 precursor [Callithrix jacchus]	0	15.684	6	5	11	5	1011	110.8	5.9	28	5	4.53939e+06	4.38069e+06	2.6288e+06	3.00771e+06	4.6608e+06	1.57557e+06	3.28107e+06	2.73028e+06	2.73977e+06	2.60825e+06	2.5161	9.50683	69.9634	12.9577	3.47778	PTPRN2	100390644	Ptprn2	19276	1.38716	0.876532	0.969816	0.934823	0.83167	0.01446	0.100911	0.63189	0.948818
F7IA43	296212580	PREDICTED: ubiquitin-conjugating enzyme E2 N isoform X1 [Callithrix jacchus]	0	27.824	60	6	26	6	152	17.1	6.57	225	6	5.11135e+08	5.62754e+08	4.22694e+08	5.25858e+08	3.93409e+08	4.83739e+08	4.52196e+08	4.5205e+08	3.55995e+08	4.23264e+08	6.79777	15.3808	14.5637	0.0228007	12.2081	LOC100390645	100390645	Ube2n	93765	1.17158	1.03484	0.956939	0.986502	0.850145	0.3852	0.481285	0.883288	0.821524
U3CYJ7	675688692	PREDICTED: protein arginine N-methyltransferase 5 isoform X1 [Callithrix jacchus]	0	33.36	14	9	30	9	659	75.2	6.14	197	9	1.53596e+07	2.00166e+07	1.56982e+07	5.19592e+06	1.63039e+07	7.63509e+06	2.04767e+07	1.3068e+07	1.24383e+07	1.02099e+07	18.617	71.0845	51.2116	31.2344	13.9149	PRMT5	100390650	Prmt5	27374	1.29676	0.765901	0.877515	1.22963	0.830197	0.5436	0.62048	0.590626	1.08395
A0A5F4WD95	675701716	PREDICTED: isoaspartyl peptidase/L-asparaginase-like [Callithrix jacchus]	0	25.855	29	7	14	3	307	32.1	5.68	158	7	2.29728e+07	1.76091e+07	1.60921e+07	1.25709e+07	1.62694e+07	1.01611e+07	1.34958e+07	1.0356e+07	1.39821e+07	1.25656e+07	18.6916	17.3734	32.6832	18.6161	7.54562	LOC100390661	100390661	-	-	1.38908	0.981108	0.904689	0.816422	0.908702	0.5324	0.611248	0.706301	0.9262
U3EML3	1060945490	PREDICTED: tuberin isoform X1 [Callithrix jacchus]	0	105.529	16	21	93	21	1799	200	7.33	556	21	5.8344e+07	5.24266e+07	6.25889e+07	3.73812e+07	5.32062e+07	3.79688e+07	4.56646e+07	3.7687e+07	4.20194e+07	3.44278e+07	7.55469	35.6596	23.6347	13.5355	14.0439	TSC2	100390664	Tsc2	22084	1.19956	1.0826	0.987352	0.902631	0.827862	0.3181	0.424173	0.902497	0.764701
F7B3S1	1060935730	PREDICTED: target of rapamycin complex 2 subunit MAPKAP1 isoform X1 [Callithrix jacchus]	0	8.459	4	2	3	2	522	59.1	7.55	76	2	293412	137736	491265	831784	1.25821e+06	1.15401e+06	1.24475e+06	1.337e+06	1.16491e+06	953841	51.0634	36.3982	6.10909	5.053	14.0882	MAPKAP1	100390680	Mapkap1	227743	0.243121	0.746059	1.36024	1.45583	1.19475	0.0283	0.121279	3.06867	1.60141
A0A8J8YD87	1060952924	PREDICTED: pumilio homolog 2 isoform X1 [Callithrix jacchus]	0	37.754	10	10	29	6	1066	114.3	7.08	265	10	7.15169e+07	8.07607e+07	6.9616e+07	8.74639e+07	6.72991e+07	6.80049e+07	5.88419e+07	6.85647e+07	6.86181e+07	6.66333e+07	8.58478	16.0687	0.737718	10.7922	2.07533	PUM2	100390681	Pum2	80913	1.07644	1.11039	0.956456	0.90063	0.956085	0.6538	0.711351	1.03154	0.861037
F6YTC3	296198257	PREDICTED: leucine-rich repeat-containing protein 73 [Callithrix jacchus]	0	82.377	41	7	61	7	316	33.4	4.89	2981	7	5.39746e+07	5.20241e+07	7.20758e+07	6.21708e+07	7.01515e+07	6.94475e+07	7.05821e+07	6.12933e+07	5.50003e+07	6.24897e+07	2.60237	10.4343	0.713144	9.96118	9.01487	LRRC73	100390712	Lrrc73	224813	0.842317	1.06679	1.10932	1.04794	0.933631	0.02392	0.115647	1.26649	0.875181
U3CVX7	390480783	PREDICTED: yjeF N-terminal domain-containing protein 3 [Callithrix jacchus]	0	6.844	12	3	5	3	249	27	5.67	61	3	669274	763870	4.24997e+06	1.36394e+06	2.13602e+06	1.82613e+06	2.50691e+06	2.21067e+06	2.10735e+06	2.36245e+06	9.33469	72.7029	11.0609	8.88074	8.07118	YJEFN3	100390743	Yjefn3	234365	0.354799	1.38982	0.980895	1.16792	1.10657	0.02162	0.112739	3.9172	0.796201
U3FBT5	675775484	PREDICTED: LOW QUALITY PROTEIN: X-ray repair cross-complementing protein 6 [Callithrix jacchus]	0	278.788	58	32	247	19	609	69.9	6.52	3880	32	4.53481e+08	5.5189e+08	1.39368e+08	2.3177e+08	1.21733e+08	2.22819e+08	1.08941e+08	2.21938e+08	1.21174e+08	2.31914e+08	13.8429	35.2094	41.4909	48.2962	44.3545	XRCC6	100390745	Xrcc6	14375	2.09014	0.771589	0.716316	0.687889	0.734062	0.1412	0.256892	0.369156	0.951364
U3CNL2	675681670	PREDICTED: protein lin-7 homolog A [Callithrix jacchus]	0	88.451	56	12	108	6	233	26	8.72	1781	12	2.03433e+08	1.99081e+08	2.68629e+08	2.24232e+08	2.13952e+08	2.50491e+08	2.05684e+08	2.08908e+08	1.57045e+08	1.77245e+08	1.52915	12.7391	11.1259	1.09978	8.54556	LIN7A	100390768	Lin7a	108030	0.954414	1.16864	1.10125	0.983052	0.792644	0.2232	0.339945	1.22445	0.678264
A0A8J8Y2H0	532271498	BRI3-binding protein precursor [Callithrix jacchus]	0	26.127	16	3	18	3	246	27.4	9.58	704	3	3.55023e+07	3.31781e+07	4.88336e+07	3.28713e+07	4.97861e+07	1.74094e+07	3.74599e+07	1.06082e+07	10163208	9.69392e+06	4.78584	27.6289	68.1407	79.0006	3.34227	BRI3BP	100390770	Bri3bp	76809	1.20278	1.43088	1.17678	0.841805	0.347753	0.01663	0.106306	1.18964	0.243035	Late DDP
F7I1P9	1060940928	PREDICTED: LOW QUALITY PROTEIN: reticulon-1 [Callithrix jacchus]	0	151.144	38	18	132	18	839	91	4.84	2048	18	1.24536e+08	1.1306e+08	9.6494e+07	9.76437e+07	1.06361e+08	9.69428e+07	9.42105e+07	1.02907e+08	1.1049e+08	1.21223e+08	6.83043	0.837518	6.55125	6.23926	6.55105	RTN1	100390775	Rtn1	104001	1.11666	0.912415	0.955493	0.926419	1.08901	0.2354	0.351262	0.817092	1.19355
U3DTB9	1060942451	PREDICTED: LOW QUALITY PROTEIN: ras-related protein Rab-6A [Callithrix jacchus]	0	35.073	29	8	45	2	258	29.1	5.87	254	8	2.01867e+06	3.11889e+06	4.63815e+06	1.20771e+06	4.22009e+06	5.05634e+06	5.49462e+06	5.37318e+06	4.65284e+06	1.70648e+06	30.2858	82.9881	12.749	1.58033	65.5225	RAB6A	100390784	Rab6a	19346	0.685246	0.77972	1.23729	1.44954	0.848204	0.1932	0.310437	1.13787	1.08783
F7E459	1060943466	PREDICTED: MAP kinase-activating death domain protein isoform X1 [Callithrix jacchus]	0	122.887	19	23	90	23	1660	184.3	6.3	1773	23	2.68989e+07	1.84588e+07	2.95716e+07	1.79912e+07	3.07548e+07	1.66944e+07	3.20873e+07	2.52262e+07	2.79493e+07	2.30354e+07	26.3155	34.4328	41.9069	16.9298	13.6301	MADD	100390785	Madd	228355	0.912014	0.956353	0.954067	1.15241	1.02516	0.9219	0.93873	1.04862	1.07194
B0VX80	296219186	PREDICTED: putative RNA-binding protein Luc7-like 1 isoform X3 [Callithrix jacchus]	0	22.416	15	5	15	2	371	43.6	9.98	110	5	2.03213e+06	2.32352e+06	1.39444e+06	2.0686e+06	907959	1.51696e+06	885142	1.59936e+06	356058	655360	9.46089	27.5309	35.5172	40.6542	41.8498	LUC7L	100390787	Luc7l	66978	1.58508	1.26025	0.882462	0.904143	0.368069	0.07578	0.186257	0.795068	0.292061	Late DDP
F7H7J1	296221519	PREDICTED: enoyl-CoA hydratase, mitochondrial [Callithrix jacchus]	0	82.263	47	11	58	11	290	31.5	8.57	1352	11	1.26055e+07	1.60012e+07	2.64333e+07	2.05475e+07	3.16133e+07	2.44562e+07	3.84985e+07	3.34193e+07	1.70787e+07	4.35839e+07	16.7869	17.7176	18.052	9.98776	61.7908	ECHS1	100390793	Echs1	93747	0.541307	0.888989	1.06097	1.36086	1.14788	0.09437	0.204661	1.6423	1.29122
A0A8J8YBM9	296224790	PREDICTED: diacylglycerol kinase gamma isoform X1 [Callithrix jacchus]	0	10.818	4	2	7	2	791	89.1	6.92	42	2	1.03316e+06	662517	2.25022e+06	946265	1.46408e+06	1.12339e+06	2.13083e+06	2.70951e+06	2.40787e+06	2.82411e+06	30.9121	57.6907	18.621	16.9073	11.2509	DGKG	100390807	Dgkg	110197	0.483045	0.910578	0.73709	1.37886	1.49043	0.09567	0.206366	1.88508	1.63679
U3DAK5	532517941	heterogeneous nuclear ribonucleoprotein A/B isoform a [Callithrix jacchus]	0	45.148	26	8	39	7	332	35.9	6.95	834	8	6.6544e+07	6.87008e+07	3.00465e+06	7.12305e+06	3.32057e+06	6.82285e+06	4.12066e+06	1.70712e+07	8.04953e+06	1.72541e+07	2.25527	57.5086	48.8293	86.4239	51.4439	HNRNPAB	100390818	Hnrnpab	15384	3.34745	0.250671	0.251061	0.524521	0.626292	0.002464	0.0653975	0.0748842	2.49846	Late DIP
A0A2R8M716	532524050	serine/threonine-protein kinase STK11 [Callithrix jacchus]	0	15.26	9	3	8	3	433	48.5	7.18	195	3	752264	308814	2.17589e+06	584067	2.50327e+06	2.20633e+06	2.05618e+06	1.60655e+06	2.62038e+06	1.64155e+06	59.1034	81.5657	8.91686	17.3604	32.48	STK11	100390825	Stk11	20869	0.322412	0.838623	1.43103	1.11294	1.295	0.1094	0.221621	2.60109	1.5442
A0A8I3W6R7	1060966945	PREDICTED: probable D-lactate dehydrogenase, mitochondrial isoform X1 [Callithrix jacchus]	0	23.918	19	5	9	5	484	51.7	6.32	65	5	3.5764e+06	3.47591e+06	9.33728e+06	4.8996e+06	7.37951e+06	4.06133e+06	8.57441e+06	5.01837e+06	1.01511e+07	3.47409e+06	2.01526	44.0815	41.0163	36.9976	69.3033	LDHD	100390840	Ldhd	52815	0.588203	1.18744	0.954231	1.13371	1.13642	0.5304	0.609943	2.01875	0.957035
F6ZNN5	1060969214	PREDICTED: T-lymphoma invasion and metastasis-inducing protein 1 [Callithrix jacchus]	0	66.41	13	16	38	15	1595	177.8	6.65	1042	16	9.63023e+06	4.99018e+06	1.4435e+07	1.21969e+07	9.12367e+06	2.1638e+07	1.4069e+07	2.0995e+07	1.33899e+07	2.08711e+07	44.8826	11.8846	57.5325	27.9339	30.8806	TIAM1	100390844	Tiam1	21844	0.51721	0.942129	1.08822	1.24042	1.21202	0.4816	0.567296	1.82156	1.28647
F6YAZ6	675755674	PREDICTED: ES1 protein homolog, mitochondrial isoform X2 [Callithrix jacchus]	0	52.345	47	7	35	7	268	28.1	8.35	588	7	1.11683e+07	1.06933e+07	5.38988e+07	1.69333e+07	3.26094e+07	1.511e+07	2.13579e+07	1.67919e+07	3.27004e+07	1.37222e+07	3.07232	73.8041	51.8611	16.9262	57.8149	GATD3	100390846	Gatd3a	28295	0.485844	1.57415	1.0605	0.847829	1.03168	0.3271	0.432261	3.24002	0.65539
A0A8I4A265	532443759	cell adhesion molecule 4 precursor [Callithrix jacchus]	0	79.372	33	9	42	9	388	42.8	6.3	1136	9	3.8161e+07	4.60596e+07	5.03249e+07	5.73633e+07	3.72196e+07	7.81987e+07	5.52411e+07	1.03613e+08	9.32621e+07	1.07412e+08	13.2633	9.24318	50.2115	43.0638	9.97176	CADM4	100390855	Cadm4	260299	0.631476	0.807432	0.865392	1.19107	1.50463	0.1	0.211677	1.27864	1.86347
U3F7V4	532524094	contactin-associated protein 1 precursor [Callithrix jacchus]	0	354.31	38	45	368	45	1377	155.5	7.08	7726	45	1.59081e+08	1.20403e+08	4.80278e+08	5.21194e+08	6.80191e+08	4.53506e+08	6.32167e+08	6.05421e+08	1.01483e+09	8.2891e+08	19.5713	5.77789	28.2774	3.05623	14.2609	CNTNAP1	100390860	Cntnap1	53321	0.254262	0.911094	1.03139	1.1259	1.67736	0.00905	0.0891135	3.58329	1.84103
F6ZUS5	296202288	PREDICTED: proteasome subunit beta type-6 isoform X1 [Callithrix jacchus]	0	7.867	14	3	12	3	239	25.4	4.92	106	3	1.12516e+07	1.36786e+07	1.2799e+07	9.18977e+06	1.58536e+07	8.74808e+06	1.11993e+07	8.101e+06	9.75669e+06	8.38033e+06	13.7672	23.213	40.8459	22.7025	10.732	PSMB6	100390863	Psmb6	19175	1.14403	1.00905	1.12895	0.885675	0.832294	0.571	0.641604	0.882014	0.82483
F7F510	675665752	PREDICTED: mitochondrial chaperone BCS1 isoform X1 [Callithrix jacchus]	0	25.775	13	4	9	4	494	56.1	9.42	249	4	1.66628e+06	1.78019e+06	3.15312e+06	2.80932e+06	2.28656e+06	2.90649e+06	3.61017e+06	2.68548e+06	2.69719e+06	2.27682e+06	4.674	8.15448	16.8824	20.7717	11.9518	LOC100390879	100390879	Bcs1l	66821	0.666071	1.15231	1.00362	1.21671	0.961287	0.08941	0.199536	1.73002	0.834222
F7H4J4	675672621	PREDICTED: secernin-1 [Callithrix jacchus]	0	45.149	23	8	36	8	414	46.3	4.81	760	8	7.30975e+06	1.37699e+07	1.52486e+07	1.72071e+07	1.69694e+07	1.16733e+07	1.86227e+07	1.75164e+07	1.42559e+07	1.64104e+07	43.3407	8.53413	26.1494	4.32911	9.93606	SCRN1	100390891	Scrn1	69938	0.70745	1.08924	0.96127	1.21286	1.02918	0.4007	0.495098	1.53967	0.944867
F7HXB5	296211136	PREDICTED: protein C12orf4 homolog [Callithrix jacchus]	0	17.693	12	6	9	6	552	63.9	6.28	60	6	6.56909e+06	8.03317e+06	3.4214e+06	3.23007e+06	2.37355e+06	1.61613e+06	2.54562e+06	1.90641e+06	1.28401e+06	1.40796e+06	14.1795	4.06794	26.8483	20.305	6.51172	C9H12orf4	100390896	D6Wsu163e	28040	2.25431	1.02686	0.61593	0.687309	0.415589	0.01391	0.0988806	0.455509	0.404718	Late DDP
A0A2R8MJD6	532509438	FYVE, RhoGEF and PH domain-containing protein 4 [Callithrix jacchus]	0	29.989	12	9	27	9	766	86.7	6.11	101	9	2.25863e+07	2.24749e+07	2.13642e+07	1.67051e+07	2.63281e+07	1.64501e+07	1.83163e+07	1.54413e+07	2.3714e+07	1.73558e+07	0.349476	17.308	32.6557	12.0444	21.894	FGD4	100390898	Fgd4	224014	1.1224	0.948243	1.06553	0.840844	1.02298	0.3286	0.43311	0.844836	1.07882
F7HHD2	296223552	PREDICTED: T-complex protein 1 subunit eta isoform X1 [Callithrix jacchus]	0	264.393	68	32	312	32	543	59.4	7.64	6080	32	4.1711e+08	4.41377e+08	2.63225e+08	2.04306e+08	3.62206e+08	1.71079e+08	2.89664e+08	2.01547e+08	2.47825e+08	2.17883e+08	3.99758	17.8223	50.6849	25.3692	9.09268	CCT7	100390924	Cct7	12468	1.52418	0.830067	0.946809	0.872109	0.826832	0.04008	0.138838	0.544599	0.996102
F7B755	390475475	PREDICTED: cytochrome c oxidase copper chaperone [Callithrix jacchus]	0	15.414	46	2	10	2	63	6.9	7.24	425	2	2.94827e+06	3.12491e+06	5.07309e+06	7.59068e+06	7.60769e+06	8.44167e+06	6.28092e+06	8.94248e+06	9106193	1.11278e+07	4.11332	28.1149	7.34876	24.7252	14.1293	LOC100390933	100390933	Cox17	12856	0.432293	0.901417	1.14241	1.08361	1.44027	0.03589	0.131656	2.0852	1.59778
A0A5F4WBQ7	1060963561	PREDICTED: LOW QUALITY PROTEIN: calcium/calmodulin-dependent protein kinase type II subunit alpha [Callithrix jacchus]	0	394.562	71	31	1285	2	489	55.3	7.44	21551	31	5.59169e+09	3.58427e+09	1.21216e+10	1.119e+10	1.35426e+10	1.29585e+10	1.29041e+10	1.14688e+10	8.86546e+09	9.88783e+09	30.9387	5.65187	3.11742	8.32788	7.70985	CAMK2A	100390938	Camk2a	12322	0.449296	1.14144	1.29761	1.19341	0.918245	0.04858	0.152486	2.54051	0.804461
A0A2R8MBG2	532440141	protein argonaute-2 isoform 1 [Callithrix jacchus]	0	97.66	28	20	75	15	860	97.2	9.19	774	20	1.02314e+08	4.37622e+07	4.50113e+07	3.37799e+07	4.43516e+07	1.89529e+07	2.94666e+07	1.92057e+07	3.08913e+07	3.58396e+07	56.6862	20.1591	56.7402	29.8141	10.4869	AGO2	100390940	Ago2	239528	1.80978	0.976164	0.784296	0.603013	0.826746	0.6106	0.677061	0.539382	0.846933
F7I9N7	296193993	PREDICTED: solute carrier family 25 member 46 [Callithrix jacchus]	0	109.861	41	12	99	12	419	46.2	7.43	2808	12	8.19538e+07	6.47409e+07	1.46514e+08	1.03886e+08	1.50911e+08	9.75807e+07	1.43704e+08	8.54509e+07	1.16617e+08	8.72673e+07	16.5941	24.0756	30.3511	35.9504	20.358	SLC25A46	100390942	Slc25a46	67453	0.680008	1.16074	1.15189	1.06225	0.945112	0.4636	0.549573	1.70695	0.814235
U3DLE1	675740629	PREDICTED: dolichyl-diphosphooligosaccharide--protein glycosyltransferase subunit STT3B [Callithrix jacchus]	0	42.004	12	10	42	9	826	93.6	8.91	335	10	2.68778e+07	2.59772e+07	2.14489e+07	9.83141e+06	2.72265e+07	8.99729e+06	1.70664e+07	5.5077e+06	8.22076e+06	1.05343e+07	2.40948	52.5239	71.1688	72.4125	17.4453	STT3B	100390946	Stt3b	68292	1.63447	0.967304	1.12017	0.698074	0.579976	0.03264	0.127494	0.591815	0.59958
U3DZ47	532509605	cadherin-10 preproprotein [Callithrix jacchus]	0	49.505	16	11	70	9	788	88.4	4.96	974	11	5.90125e+07	5.19785e+07	4.51285e+07	4.54718e+07	3.81444e+07	3.94936e+07	3.0359e+07	3.36811e+07	2.52877e+07	3.22561e+07	8.96247	0.535784	2.45779	7.33638	17.1256	CDH10	100390947	Cdh10	320873	1.38457	1.13021	0.968506	0.798877	0.717838	0.03955	0.138425	0.816286	0.635139
F7G1I6	675762863	PREDICTED: ferritin light chain [Callithrix jacchus]	0	19.811	29	4	18	4	175	20.1	5.78	746	4	1.49699e+07	1.78502e+07	1.1317e+07	8.41165e+06	5.10347e+06	8.82254e+06	8.64896e+06	8.49385e+06	1.96109e+07	2.81851e+07	12.4114	20.8264	37.7678	1.27958	25.3697	FTL	100390971	Ftl1	14325	1.24873	0.750632	0.529855	0.652247	1.81853	0.1594	0.275675	0.601115	2.42267	Late DIP
F7EBM9	675763277	PREDICTED: LOW QUALITY PROTEIN: protein arginine N-methyltransferase 1 [Callithrix jacchus]	0	50.747	30	10	38	8	414	47.3	6.23	610	10	9.86935e+06	9.15568e+06	1.43665e+07	1.3119e+07	1.48016e+07	1.0483e+07	1.51583e+07	8.95702e+06	7.50249e+06	7.77052e+06	5.30499	6.41874	24.1544	36.3668	2.48183	PRMT1	100390972	Prmt1	15469	0.855569	1.23604	1.13707	1.08448	0.686838	0.05482	0.160244	1.4447	0.555675
F7IDZ4	1060993864	PREDICTED: protein LSM14 homolog B isoform X1 [Callithrix jacchus]	0	76.992	34	8	18	8	385	42.1	9.64	815	8	2.26453e+07	2.4062e+07	8.37581e+06	3.90477e+06	4.67437e+06	3.02837e+06	1.9887e+06	3.78155e+06	3.48306e+06	3.02389e+06	4.28943	51.4879	30.2204	43.9405	9.97949	LSM14B	100390973	Lsm14b	241846	2.95736	0.777568	0.487714	0.365354	0.412	0.007145	0.0848961	0.262926	0.529857
U3EKM7	1060997619	PREDICTED: RNA-binding protein Musashi homolog 2 isoform X1 [Callithrix jacchus]	0	13.945	11	3	12	3	354	37.8	8.47	454	3	7.67849e+06	7.44417e+06	9.49958e+06	7.92761e+06	9.36196e+06	4.99387e+06	8.82962e+06	4.49326e+06	7.71293e+06	7.78372e+06	2.19129	12.7565	43.0307	46.0301	0.646041	MSI2	100390978	Msi2	76626	0.998522	1.15069	0.94789	0.879686	1.02322	0.7316	0.778274	1.15239	0.889223
A0A2R8MEH5	675673418	PREDICTED: cyclin-dependent kinase 14 isoform X1 [Callithrix jacchus]	0	21.062	13	5	10	5	469	53.1	8.92	62	5	264993	75012.7	77458.8	59226.7	1.06152e+06	725137	736303	874057	2.49102e+06	2.94421e+06	79.0201	18.8637	26.6262	12.0975	11.7917	CDK14	100391008	Cdk14	18647	0.182623	0.0734162	0.959646	0.864953	2.91936	0.02746	0.120735	0.402009	39.7645	Late DIP
U3DZP3	532451891	U4/U6.U5 tri-snRNP-associated protein 1 [Callithrix jacchus]	0	25.389	9	5	14	5	798	90	6.1	230	5	8.55394e+06	8.17514e+06	5.8995e+06	6.97425e+06	5.44111e+06	8.22898e+06	5.38227e+06	6.88437e+06	3.58346e+06	6.69649e+06	3.20221	11.8064	28.8414	17.3176	42.826	SART1	100391028	Sart1	20227	1.27083	0.977959	1.03845	0.931839	0.780919	0.2564	0.371009	0.769543	0.79852
A0A5F4WGE5	675637604	PREDICTED: tight junction protein ZO-2 isoform X1 [Callithrix jacchus]	0	205.025	38	36	161	36	1196	134.5	6.98	2356	36	4.53704e+07	5.26043e+07	8.00014e+07	1.08189e+08	8.39155e+07	9.96843e+07	9.22622e+07	9.86424e+07	1.0288e+08	1.26204e+08	10.4418	21.1825	12.1463	4.72646	14.3987	TJP2	100391042	Tjp2	21873	0.550571	1.05754	1.03174	1.07279	1.28735	0.04571	0.147566	1.92081	1.2173
F7I8F7	675643027	PREDICTED: probable ATP-dependent RNA helicase DDX46 isoform X1 [Callithrix jacchus]	0	6.973	2	2	3	2	1032	117.4	9.29	17	2	1.903e+06	2.00227e+06	1.7004e+06	2.25323e+06	2.51794e+06	3.09222e+06	2.15935e+06	3.71564e+06	2.69496e+06	2.02783e+06	3.59479	19.7748	14.4765	37.4626	19.9767	DDX46	100391050	Ddx46	212880	0.811338	0.821385	1.16554	1.22056	0.981183	0.4426	0.53067	1.01238	1.19455
F7HV59	296194659	PREDICTED: NAD(P) transhydrogenase, mitochondrial [Callithrix jacchus]	0	330.039	46	44	462	44	1086	113.8	8.28	7532	44	3.90572e+08	3.38208e+08	6.86088e+08	6.72581e+08	7.95588e+08	7.29788e+08	7.86801e+08	7.5332e+08	7.85503e+08	5.71803e+08	10.1614	1.40584	6.10046	3.07443	22.266	NNT	100391057	Nnt	18115	0.559718	1.04348	1.17152	1.18284	1.04244	0.03231	0.127189	1.8643	0.998997
F6VAA6	1060973103	PREDICTED: ELAV-like protein 3 isoform X1 [Callithrix jacchus]	0	109.215	48	15	124	8	367	39.5	9.28	1192	15	7.77754e+07	8.74798e+07	2.66114e+07	3.95519e+07	1.91199e+07	3.21759e+07	1.41001e+07	2.58402e+07	1.30848e+07	2.24204e+07	8.30481	27.6598	35.995	41.5697	37.1849	ELAVL3	100391077	Elavl3	15571	2.307	0.923657	0.716102	0.557576	0.495661	0.03635	0.132608	0.400371	0.536629
F7E9J1	1060990729	PREDICTED: LOW QUALITY PROTEIN: chromodomain-helicase-DNA-binding protein 3 [Callithrix jacchus]	0	78.986	12	18	32	5	1931	220.2	7.2	650	18	4.37514e+07	5.36828e+07	2.21422e+07	1.43535e+07	2.23485e+07	2.73792e+07	1.9399e+07	3.15254e+07	2.65031e+07	1.154e+07	14.4151	30.1814	14.3069	33.676	55.6241	CHD3	100391086	Chd3	216848	1.78696	0.669339	0.912015	0.933965	0.697718	0.1997	0.317419	0.374568	1.0424
F6TYM5	675659035	PREDICTED: STE20-related kinase adapter protein alpha isoform X1 [Callithrix jacchus]	0	6.209	5	2	4	2	431	48.4	6.48	0	2	1.17234e+07	1.42157e+07	9.22215e+06	1.10918e+07	6.99389e+06	8.15675e+06	7.24841e+06	6.77081e+06	4.85582e+06	6.13123e+06	13.5882	13.0158	10.8545	4.8179	16.4167	STRADA	100391088	Strada	72149	1.50093	1.17544	0.876673	0.811204	0.635752	0.1441	0.259497	0.78314	0.540863
U3ECF9	675661236	PREDICTED: ATP synthase subunit d, mitochondrial isoform X1 [Callithrix jacchus]	0	93.726	66	11	77	11	177	20.3	5.48	1610	11	3.72632e+07	3.5981e+07	8.50152e+07	6.71793e+07	8.97092e+07	6.94069e+07	1.06898e+08	9.0042e+07	8.5212e+07	8.46425e+07	2.47566	16.5733	18.0445	12.1041	0.474235	ATP5PD	100391094	Atp5h	71679	0.487418	1.01281	1.05887	1.31057	1.13033	0.001068	0.0593217	2.07791	1.11604
F7HR18	296206317	PREDICTED: probable G-protein coupled receptor 158 [Callithrix jacchus]	0	322.933	46	46	337	46	1215	135.5	8.15	8047	46	1.77891e+08	1.46324e+08	3.48519e+08	3.60101e+08	4.47176e+08	3.18464e+08	2.93032e+08	2.71608e+08	2.67578e+08	2.74458e+08	13.7694	2.31142	23.7743	5.36584	1.79515	GPR158	100391108	Gpr158	241263	0.557999	1.21959	1.31773	0.97179	0.932888	0.02287	0.114327	2.18565	0.764917
F7IIZ2	1061018356	PREDICTED: calcium-binding protein 1 [Callithrix jacchus]	0	30.154	30	8	36	8	369	39.6	7.85	195	8	2.00629e+06	930764	9.84912e+06	1.09575e+07	1.4726e+07	1.26237e+07	1.40711e+07	1.8884e+07	1.4359e+07	1.77725e+07	51.7875	7.53361	10.8707	20.6539	15.024	CABP1	100391126	Cabp1	29867	0.126401	0.895449	1.17704	1.41828	1.38283	0.01923	0.110701	7.08417	1.54429
A0A8I3WK73	675717915	PREDICTED: neuropilin and tolloid-like protein 1 isoform X1 [Callithrix jacchus]	0	12.231	8	4	21	4	533	60.3	7.02	43	4	5.21957e+06	2.71456e+06	5.56495e+06	4.66643e+06	4.53494e+06	3.96804e+06	4.09774e+06	3.23954e+06	3.1818e+06	3.49453e+06	44.6504	12.4198	9.42871	16.5414	6.62443	NETO1	100391154	Neto1	246317	0.975138	1.25748	1.04505	0.901783	0.820548	0.2743	0.386315	1.28954	0.652534
F7FHV5	296192194	PREDICTED: putative polypeptide N-acetylgalactosaminyltransferase-like protein 3 [Callithrix jacchus]	0	10.749	5	3	11	3	598	67.8	8.95	308	3	457929	375814	1.96424e+06	2.82227e+06	3.58608e+06	1.27751e+06	3.55357e+06	2.13327e+06	1.25476e+06	1.10542e+06	13.9286	25.3513	67.1274	35.3205	8.94861	GALNT17	100391165	Galnt17	212996	0.22496	1.2915	1.3123	1.53442	0.636824	0.05417	0.160059	5.74099	0.493091	Late DDP
F7IBL9	532523656	ras-related protein Rap-2b [Callithrix jacchus]	0	75.398	55	8	82	3	183	20.5	4.81	1662	8	1.31043e+07	1.25005e+07	1.8969e+07	1.54006e+07	1.9921e+07	1.51726e+07	1.78109e+07	1.35364e+07	1.27854e+07	1.44332e+07	3.3352	14.6831	19.1354	19.2841	8.56166	RAP2B	100391175	Rap2b	74012	0.833304	1.11856	1.14212	1.02019	0.885828	0.4275	0.518248	1.34231	0.791939
#N/A	1060959851	PREDICTED: LOW QUALITY PROTEIN: voltage-dependent calcium channel beta subunit-associated regulatory protein [Callithrix jacchus]	0	19.894	12	4	11	4	485	51.6	9.03	113	4	9.14e+06	1.20304e+07	9.37618e+06	7.03339e+06	7.21621e+06	7.15167e+06	8.14567e+06	7.81472e+06	1.54744e+06	4.40554e+06	19.3084	20.1907	0.635243	2.93251	67.8984	LOC100391177	100391177	-	-	1.43312	1.11084	0.972626	1.08043	0.402984	0.1796	0.297258	0.775118	0.362775	Late DDP
F6VGW5	1060971006	PREDICTED: 60S ribosomal protein L28 isoform X1 [Callithrix jacchus]	0	46.931	45	8	77	8	137	15.8	12.02	817	8	1.89615e+08	2.39081e+08	1.46963e+08	1.59886e+08	1.97901e+08	1.43767e+08	1.93818e+08	1.76056e+08	1.6512e+08	1.60065e+08	16.3183	5.95613	22.4072	6.79153	2.19831	RPL28	100391210	Rpl28	19943	1.20945	0.865694	0.963927	1.0435	0.917423	0.3968	0.491261	0.715773	1.05975
F7H0A4	532516628	gamma-aminobutyric acid receptor subunit alpha-3 precursor [Callithrix jacchus]	0	50.412	24	9	55	7	492	55.3	8.73	866	9	3.50762e+07	3.26338e+07	1.19435e+07	1.06864e+07	7.70528e+06	9.31673e+06	8.49114e+06	8.06361e+06	6.71629e+06	8.27756e+06	5.10137	7.8562	13.3882	3.65219	14.7259	GABRA3	100391222	Gabra3	14396	2.43718	0.814548	0.612697	0.595879	0.539695	0.01201	0.0961328	0.334217	0.66257
U3D7B6	675661343	PREDICTED: 39S ribosomal protein L38, mitochondrial [Callithrix jacchus]	0	53.399	24	8	41	8	380	44.9	7.59	584	8	2.46184e+07	3.19091e+07	2.3224e+07	1.54391e+07	2.69957e+07	2.3997e+07	2.3645e+07	2.39592e+07	3.77032e+07	1.37321e+07	18.24	28.4753	8.31654	0.933513	65.9085	MRPL38	100391223	Mrpl38	60441	1.15257	0.788326	1.03972	0.970632	1.04875	0.7425	0.787028	0.68397	1.33035
U3DKS5	1061002775	PREDICTED: LOW QUALITY PROTEIN: synaptic vesicle glycoprotein 2B [Callithrix jacchus]	0	26.836	10	7	31	7	683	77.3	5.44	390	7	1.21871e+07	9.6218e+06	3.0801e+07	1.85685e+07	3.64763e+07	1.40155e+07	3.61863e+07	2.15129e+07	3.50721e+07	3.66805e+07	16.6348	35.0407	62.9101	35.9645	3.17015	SV2B	100391227	Sv2b	64176	0.434229	0.982979	1.00532	1.14883	1.42864	0.01941	0.110701	2.26373	1.45338
U3F2W7	675713556	PREDICTED: dihydropyrimidinase-related protein 2 [Callithrix jacchus]	0	513.307	83	42	512	26	677	73.5	6.35	14450	42	2.75801e+09	2.58787e+09	1.41586e+09	1.11506e+09	1.61262e+09	1.18735e+09	1.62053e+09	1.44638e+09	1.74607e+09	1.72089e+09	4.50097	16.8079	21.4795	8.03053	1.02728	DPYSL2	100391260	Dpysl2	12934	1.55307	0.735278	0.813443	0.890992	1.00721	0.05186	0.156287	0.473434	1.36984
A0A2R8PD53	532513598	disabled homolog 2-interacting protein isoform 1 [Callithrix jacchus]	0	207.871	45	38	196	2	1135	125.1	7.03	3254	38	1.23456e+08	1.04186e+08	1.12002e+08	1.0746e+08	1.06226e+08	1.2936e+08	9.49499e+07	8.54306e+07	6.54304e+07	9.36065e+07	11.9715	2.92723	13.8878	7.46327	25.0552	DAB2IP	100391271	Dab2ip	69601	1.11359	1.07357	1.15245	0.882395	0.777986	0.2864	0.397341	0.964063	0.724669
F7I0S8	296191413	PREDICTED: synaptosomal-associated protein 29 [Callithrix jacchus]	0	20.482	25	6	32	6	258	29.1	5.63	339	6	1.83062e+07	1.42109e+07	1.52451e+07	8.06786e+06	1.16243e+07	8.14186e+06	1.0754e+07	8.96662e+06	8.09741e+06	6.2363e+06	17.8111	43.5385	24.9161	12.8179	18.3624	SNAP29	100391276	Snap29	67474	1.48276	1.06306	0.901327	0.89925	0.653609	0.2822	0.393522	0.716945	0.61484
A0A5F4VYF9	675731130	PREDICTED: cytosolic 10-formyltetrahydrofolate dehydrogenase [Callithrix jacchus]	0	74.24	21	14	31	14	902	98.9	5.94	588	14	5.58357e+06	2.37665e+06	1.4642e+07	9.38492e+06	2.06912e+07	8.23091e+06	1.5364e+07	1.05392e+07	1.6776e+07	9.6915e+06	56.9741	30.9428	60.9273	26.3417	37.8541	ALDH1L1	100391281	Aldh1l1	107747	0.351352	1.06051	1.27658	1.14333	1.16824	0.3094	0.418252	3.01837	1.10158
B0KWD2	675742868	PREDICTED: sorting nexin-27 isoform X1 [Callithrix jacchus]	0	123.458	49	20	148	20	542	61.4	6.49	2177	20	1.47216e+08	1.58537e+08	1.05838e+08	1.06779e+08	9.23907e+07	1.07123e+08	7.7655e+07	8.97134e+07	7.36536e+07	1.03985e+08	5.23651	0.625708	10.4424	10.189	24.1476	SNX27	100391298	Snx27	76742	1.43831	1.00018	0.93854	0.787326	0.83564	0.08739	0.197716	0.695389	0.835486
U3DJ52	296229727	PREDICTED: 28S ribosomal protein S14, mitochondrial [Callithrix jacchus]	0	11.278	22	2	10	2	128	15.1	11.3	598	2	2.47795e+06	5.18575e+06	4.64628e+06	8.19722e+06	2.19001e+06	7.03659e+06	6.13261e+06	5.39647e+06	6.56134e+06	4.72928e+06	49.9681	39.0998	74.2862	9.02981	22.9476	MRPS14	100391303	Mrps14	64659	0.729133	1.22195	0.87783	1.09689	1.0742	0.861	0.88746	1.67589	0.879092
U3DBQ1	532217337	protein quaking isoform HQK-5 [Callithrix jacchus]	0	41.659	26	7	37	7	341	37.6	8.56	207	7	2.70763e+07	2.20073e+07	1.45675e+07	1.28106e+07	1.18753e+07	1.00407e+07	9.66462e+06	1.05115e+07	1.03332e+07	1.02181e+07	14.6048	9.07507	11.8382	5.93597	0.791938	QKI	100391320	Qki	19317	1.76426	0.98408	0.78775	0.725211	0.738695	0.1464	0.262303	0.557785	0.750645
U3AXR7	675657369	PREDICTED: proteasome subunit alpha type-7 [Callithrix jacchus]	0	42.974	41	10	42	10	248	27.9	8.46	488	10	2.86202e+07	2.83637e+07	3.46797e+07	2.46577e+07	4.88544e+07	2.43004e+07	3.78362e+07	1.81183e+07	2.31584e+07	1.68783e+07	0.636428	23.8859	47.4672	49.8358	22.1831	PSMA7	100391324	Psma7	26444	0.998081	1.0393	1.28132	0.98005	0.70125	0.5641	0.636684	1.0413	0.674731
F6X3G3	675660140	PREDICTED: A-kinase anchor protein 1, mitochondrial [Callithrix jacchus]	0	42.247	19	13	43	13	876	93.7	5.01	245	13	2.13958e+07	2.30868e+07	2.32065e+07	1.86254e+07	2.00216e+07	1.35097e+07	2.33129e+07	1.51501e+07	2.6375e+07	2.07065e+07	5.37604	15.4875	27.4643	30.0128	17.0269	AKAP1	100391330	Akap1	11640	1.08288	1.01835	0.816283	0.93634	1.14615	0.7621	0.803467	0.94041	1.12549
F7INJ2	296203529	PREDICTED: ribosomal protein 63, mitochondrial [Callithrix jacchus]	0	13.273	20	2	10	2	102	12.1	10.68	88	2	1.8175e+06	1.02764e+06	3.87641e+06	5.36068e+06	3.40659e+06	4.67292e+06	3.15332e+06	4.45722e+06	5179802	4.02507e+06	39.2608	22.7244	22.1654	24.2294	17.7411	MRPL57	100391335	Mrpl57	67840	0.384716	1.24903	1.0925	1.02909	1.24467	0.1552	0.271735	3.24662	0.996512
A0A2R8P2D1	1061003489	PREDICTED: SEC14 domain and spectrin repeat-containing protein 1 isoform X1 [Callithrix jacchus]	0	101.872	30	15	80	15	696	79.3	5.12	1736	15	6.7607e+07	5.70204e+07	4.09833e+07	5.5201e+07	4.77012e+07	4.01321e+07	4.20248e+07	3.7711e+07	2.17823e+07	2.23667e+07	12.0132	20.9046	12.1871	7.65108	1.87185	SESTD1	100391339	Sestd1	228071	1.44068	1.11188	1.01534	0.921738	0.510358	0.04418	0.145823	0.771776	0.459004	Late DDP
F7DMX3	675666538	PREDICTED: protein phosphatase 1 regulatory subunit 7 [Callithrix jacchus]	0	27.01	20	7	21	7	361	41.6	4.93	467	7	1.05558e+07	1.02978e+07	1.37681e+07	9.75367e+06	1.35244e+07	8.83952e+06	1.30716e+07	1.04438e+07	6.6699e+06	1.24098e+07	1.74964	24.136	29.6253	15.8035	42.5452	PPP1R7	100391351	Ppp1r7	66385	0.953659	1.07568	1.02273	1.07539	0.872541	0.9145	0.932975	1.12795	0.811154
F6Y8D7	675685074	PREDICTED: LOW QUALITY PROTEIN: vacuolar protein sorting-associated protein 13C [Callithrix jacchus]	0	52.313	4	10	24	10	3629	407.1	6.52	399	10	6.15409e+06	6.17143e+06	5.00564e+06	6.72934e+06	6.2316e+06	5.23088e+06	4.94653e+06	4.86179e+06	4.89908e+06	5.38336e+06	0.198947	20.7727	12.3467	1.22187	6.66062	VPS13C	100391369	Vps13c	320528	1.10814	1.05504	1.03054	0.881825	0.924452	0.008412	0.0871036	0.952087	0.876222
A0A8I3WG67	1060939669	PREDICTED: guanine nucleotide-binding protein G(I)/G(S)/G(O) subunit gamma-2 [Callithrix jacchus]	0	62.097	79	6	108	6	71	7.8	7.99	1455	6	5.51979e+08	4.76075e+08	2.58763e+08	1.28657e+08	2.74041e+08	1.26405e+08	1.96468e+08	1.26898e+08	1.42777e+08	1.06727e+08	10.4415	47.4931	52.1389	30.426	20.4332	GNG2	100391372	Gng2	14702	2.15183	0.810912	0.838177	0.676841	0.52224	0.0604	0.168764	0.376848	0.644016
U3DBV0	1060941136	PREDICTED: barrier-to-autointegration factor isoform X1 [Callithrix jacchus]	0	41.6	46	4	42	4	109	12.2	7.77	655	4	1.85253e+08	2.42992e+08	3.92437e+07	5.75581e+07	3.45745e+07	5.2231e+07	3.67328e+07	4.06485e+07	2.37624e+07	4.52035e+07	19.0674	26.7562	28.7656	7.15635	43.967	BANF1	100391383	Banf1	23825	2.82409	0.638366	0.572445	0.510296	0.454801	0.1668	0.28348	0.226043	0.712445
F7DPW8	675715094	PREDICTED: AP-3 complex subunit mu-2 [Callithrix jacchus]	0	102.428	52	15	91	12	418	47	7.56	1174	15	5.38146e+07	4.48413e+07	5.35801e+07	3.87459e+07	5.58564e+07	3.86261e+07	4.52839e+07	4.96573e+07	4.53981e+07	4.69658e+07	12.863	22.7225	25.7902	6.51448	2.40047	AP3M2	100391392	Ap3m2	64933	1.04338	0.976437	0.999245	1.0041	0.976839	0.9739	0.980837	0.935838	1.00041
A0A8I3X494	296191481	PREDICTED: guanine nucleotide-binding protein G(z) subunit alpha [Callithrix jacchus]	0	158.995	52	18	216	17	355	40.9	7.61	3987	18	9.5067e+08	8.36964e+08	8.34909e+08	6.33495e+08	8.48141e+08	5.76377e+08	5.85751e+08	4.4597e+08	4.04922e+08	3.75651e+08	8.99532	19.3981	26.9798	19.1602	5.30324	GNAZ	100391403	Gnaz	14687	1.37662	1.13079	1.09699	0.794505	0.601102	0.07393	0.183785	0.821423	0.53158
F6S2K6	296226791	PREDICTED: phosphoprotein associated with glycosphingolipid-enriched microdomains 1 [Callithrix jacchus]	0	99.269	46	12	66	12	432	47	4.72	1709	12	4.90154e+07	4.13714e+07	3.7123e+07	3.22272e+07	3.43803e+07	2.61001e+07	2.06851e+07	1.95004e+07	1.27617e+07	1.20464e+07	11.96	9.98384	19.3615	4.16919	4.07734	PAG1	100391406	Pag1	94212	1.58456	1.21577	1.06028	0.704487	0.434907	0.02004	0.110701	0.76726	0.357722	Late DDP
A0A8I3WBX1	675749940	PREDICTED: saccharopine dehydrogenase-like oxidoreductase isoform X1 [Callithrix jacchus]	0	128.05	42	12	76	12	458	50.7	9.13	2155	12	4.63409e+07	4.3499e+07	7.69968e+07	4.46258e+07	7.1559e+07	5.18985e+07	5.35078e+07	3.59795e+07	3.43282e+07	2.99644e+07	4.47354	37.6405	22.5212	27.7008	9.59874	SCCPDH	100391420	Sccpdh	109232	0.919173	1.24435	1.26312	0.915565	0.657792	0.1889	0.30614	1.35377	0.528624
F7IB43	1060987886	PREDICTED: tyrosine-protein kinase Fyn isoform X1 [Callithrix jacchus]	0	171.287	48	24	146	18	537	60.7	6.67	1864	24	3.75858e+08	3.59601e+08	2.12596e+08	1.9283e+08	2.03997e+08	1.59976e+08	1.64826e+08	1.37957e+08	1.2904e+08	1.31348e+08	3.12603	6.89459	17.1045	12.5499	1.25329	FYN	100391434	Fyn	14360	1.77816	0.980224	0.880001	0.732056	0.629556	0.00815	0.0868004	0.551256	0.642258
U3EPF2	296200450	PREDICTED: vesicular inhibitory amino acid transporter [Callithrix jacchus]	0	26.6	14	6	16	6	525	57.4	6.64	301	6	1.48004e+07	9.46562e+06	1.60236e+07	1.20081e+07	2.21881e+07	1.23856e+07	1.6498e+07	1.49143e+07	1.88488e+07	1.76899e+07	31.091	20.2586	40.0961	7.12982	4.48538	SLC32A1	100391438	Slc32a1	22348	0.783673	0.905285	1.11656	1.01446	1.18002	0.3747	0.473059	1.15518	1.30348
F6QVH6	532506539	ATP-dependent RNA helicase DDX42 [Callithrix jacchus]	0	69.445	22	14	31	14	934	102.3	7.01	297	14	2.47908e+07	2.64805e+07	4.01027e+06	1.34296e+07	5.05313e+06	1.30689e+07	4.98485e+06	1.13006e+07	7.48363e+06	1.21037e+07	4.66082	76.3821	62.5539	54.8454	33.3571	DDX42	100391443	Ddx42	72047	2.08919	0.710636	0.738435	0.663596	0.79814	0.07131	0.179929	0.340148	1.12314
F6TBR4	296208827	PREDICTED: methylosome protein 50 isoform X1 [Callithrix jacchus]	0	14.741	14	4	10	4	342	36.7	5.35	131	4	9.26087e+06	9.40653e+06	1.09498e+07	1.07621e+07	1.01015e+07	1.113e+07	9.62942e+06	7.98959e+06	7.85502e+06	8.05188e+06	1.10349	1.22259	6.85062	13.1623	1.75016	WDR77	100391473	Wdr77	70465	0.981082	1.14109	1.11584	0.925983	0.836002	0.008281	0.0868004	1.16309	0.732634
A0A8J8YQP4	390467977	PREDICTED: synaptotagmin-1 isoform X1 [Callithrix jacchus]	0	416.449	68	36	443	5	422	47.5	8.12	8733	36	1.01448e+09	8.13105e+08	1.37301e+09	1.04178e+09	1.25301e+09	1.12502e+09	1.04734e+09	1.09372e+09	1.11421e+09	1.15987e+09	15.5828	19.3985	7.6113	3.06359	2.84001	SYT1	100391482	Syt1	20979	0.828046	1.0941	1.07744	0.970071	1.03034	0.4518	0.539565	1.3213	0.941729
A0A8I3W9X4	296214231	PREDICTED: protein FAM98B [Callithrix jacchus]	0	96.588	47	14	77	11	428	45.2	8.22	1208	14	4.54106e+07	5.8233e+07	2.82253e+07	3.90698e+07	4.95437e+07	3.70113e+07	3.42415e+07	3.68418e+07	3.65008e+07	3.38758e+07	17.4962	22.7899	20.4765	5.17336	5.27486	FAM98B	100391486	Fam98b	68215	1.29894	0.843395	1.08478	0.890872	0.882014	0.5158	0.596647	0.649293	1.04579
F7IQ82	296215184	PREDICTED: dehydrogenase/reductase SDR family member 7 isoform X1 [Callithrix jacchus]	0	30.537	23	5	21	5	339	38.1	8.87	506	5	1.54271e+07	1.90282e+07	8.33137e+06	7.31788e+06	7.66412e+06	5.32062e+06	3.36523e+06	1.2418e+06	3.53069e+06	1.76762e+06	14.7805	9.15885	25.5239	65.1826	47.0593	DHRS7	100391490	Dhrs7	66375	2.36013	1.07194	0.889432	0.315573	0.362925	0.06564	0.172519	0.45419	0.338567	Late DDP
F6SWJ0	532275886	excitatory amino acid transporter 2 isoform 1 [Callithrix jacchus]	0	210.108	28	16	213	16	574	62	6.54	5465	16	2.77402e+08	1.79143e+08	1.05801e+09	5.6779e+08	7.95267e+08	6.14812e+08	7.18541e+08	5.82533e+08	6.31933e+08	5.41635e+08	30.4373	42.6423	18.0984	14.7835	10.8814	SLC1A2	100391501	Slc1a2	20511	0.382554	1.36231	1.18155	1.09021	0.983371	0.1103	0.222321	3.5611	0.72184
F7GYM4	296220386	PREDICTED: 28S ribosomal protein S16, mitochondrial [Callithrix jacchus]	0	6.335	23	3	9	3	137	15.3	9.01	27	3	8.20699e+06	1.03862e+07	9.51328e+06	1.25379e+07	9.61e+06	1.14412e+07	1.19183e+07	9.7835e+06	7.62972e+06	6.70852e+06	16.5752	19.3978	12.3021	13.9116	9.08596	MRPS16	100391506	Mrps16	66242	0.951198	1.1281	1.07695	1.11023	0.733522	0.2432	0.358512	1.18598	0.650226
A0A8I3X7R5	296221926	PREDICTED: dynactin subunit 6 isoform X2 [Callithrix jacchus]	0	28.045	31	5	30	5	190	20.7	6.32	281	5	4.51875e+07	4.40072e+07	2.37273e+07	1.94037e+07	1.96629e+07	1.98531e+07	2.19095e+07	1.83737e+07	1.51916e+07	1.51777e+07	1.87134	14.1763	0.680528	12.413	0.064725	DCTN6	100391509	Dctn6	22428	1.83911	0.88932	0.814782	0.830602	0.626188	0.001638	0.0629715	0.48356	0.704119
U3F5K1	675725726	PREDICTED: eukaryotic translation initiation factor 4 gamma 1 isoform X1 [Callithrix jacchus]	0	212.726	30	38	201	2	1606	176.1	5.34	2057	38	1.30944e+08	1.19578e+08	1.25009e+08	1.05815e+08	1.48849e+08	8.25598e+07	1.13984e+08	6.55209e+07	6.45455e+07	6.3453e+07	6.41587	11.7598	40.5114	38.181	1.20713	EIF4G1	100391519	Eif4g1	208643	1.22774	1.1312	1.13407	0.879702	0.627285	0.05153	0.155691	0.921371	0.554529
U3C6A6	390459074	PREDICTED: actin-related protein 2/3 complex subunit 1A isoform X2 [Callithrix jacchus]	0	166.905	68	20	138	19	370	41.6	8.18	2367	20	2.72413e+08	2.9432e+08	2.32212e+08	2.08266e+08	2.49326e+08	2.02863e+08	1.74516e+08	1.48784e+08	2.93396e+08	2.90404e+08	5.46672	7.68826	14.5312	11.2562	0.724821	ARPC1A	100391527	Arpc1a	56443	1.19741	0.930652	0.955397	0.683076	1.23347	0.05059	0.154435	0.777222	1.32538
U3DVQ8	675643272	PREDICTED: ubiquitin-conjugating enzyme E2 D2 isoform X2 [Callithrix jacchus]	0	26.088	31	3	10	3	169	18.9	8.16	223	3	8.41689e+06	8.15953e+06	4.34004e+06	4.12971e+06	5.29588e+06	3.72808e+06	1.871e+06	1.5784e+06	1.9478e+06	1.49209e+06	2.19568	3.51177	24.5701	11.9964	18.7353	UBE2D2	100391529	Ube2d2a	56550	2.02352	1.03392	1.10157	0.421075	0.419915	0.002092	0.0650928	0.510952	0.406139	Late DDP
U3ASV7	532348299	ATP synthase subunit delta, mitochondrial precursor [Callithrix jacchus]	0	28.09	38	3	34	3	168	17.4	5.25	1026	3	1.04837e+08	1.29425e+08	1.67216e+08	1.64792e+08	2.24514e+08	1.72673e+08	2.48162e+08	2.07645e+08	1.67068e+08	1.83888e+08	14.8434	1.0327	18.4583	12.5711	6.77761	ATP5F1D	100391539	Atp5d	66043	0.661675	0.93776	1.12186	1.28743	0.991277	0.2296	0.346409	1.41725	1.05707
F7H3Q8	1060978080	PREDICTED: teneurin-3 isoform X1 [Callithrix jacchus]	0	140.629	15	33	76	29	2721	303.5	6.57	1234	33	8.78285e+07	7.25574e+07	3.85521e+07	4.61399e+07	5.31523e+07	5.43907e+07	5.38497e+07	6.11577e+07	5.88577e+07	6.2499e+07	13.4654	12.6703	1.62853	8.98648	4.24339	TENM3	100391540	Tenm3	23965	1.36154	0.718966	0.912952	0.976319	1.03022	0.1758	0.293554	0.528052	1.43292
F7IBU5	1060967875	PREDICTED: breast cancer anti-estrogen resistance protein 1 isoform X4 [Callithrix jacchus]	0	27.799	10	6	10	6	920	98.4	5.68	259	6	3.99734e+06	5.05172e+06	3.66774e+06	2.60208e+06	3.17505e+06	2.78736e+06	3.3101e+06	2.17234e+06	2.21014e+06	2.86434e+06	16.4781	24.0371	9.19566	29.3489	18.2321	BCAR1	100391559	Bcar1	12927	1.4211	0.984637	0.93636	0.860985	0.796917	0.4274	0.518248	0.69287	0.809351
F7EVS2	296200062	PREDICTED: attractin [Callithrix jacchus]	0	9.641	2	2	2	2	1428	158.4	7.31	41	2	1.82438e+07	2.09248e+07	2.89655e+07	2.08456e+07	2.93375e+07	2.15553e+07	2.78225e+07	2.48829e+07	1.99128e+07	2.08181e+07	9.67991	23.0536	21.6252	7.88754	3.14337	ATRN	100391567	Atrn	11990	0.839415	1.06749	1.09067	1.12952	0.872897	0.2998	0.411251	1.27171	0.817706
F7IEU5	532200161	isocitrate dehydrogenase [NADP], mitochondrial precursor [Callithrix jacchus]	0	232.638	67	27	262	26	452	50.7	8.87	4879	27	7.06147e+08	8.80043e+08	4.5112e+08	4.12128e+08	4.79453e+08	3.44385e+08	4.00756e+08	2.85117e+08	2.7125e+08	2.62864e+08	15.5043	6.38791	23.1861	23.8438	2.22032	IDH2	100391590	Idh2	269951	1.76508	0.960603	0.916748	0.763224	0.59435	0.06526	0.172288	0.544227	0.618726
U3EM31	675668615	PREDICTED: 60S ribosomal protein L11 [Callithrix jacchus]	0	40.954	44	8	70	8	178	20.2	9.6	1483	8	2.07764e+08	2.17698e+08	2.17059e+08	1.74554e+08	2.25357e+08	1.68117e+08	1.94662e+08	1.69108e+08	1.63476e+08	1.61818e+08	3.30212	15.3496	20.573	9.93446	0.720614	RPL11	100391601	Rpl11	67025	1.11986	1.03077	1.03567	0.957485	0.856211	0.06972	0.178078	0.920443	0.830651
F7I4S2	1060949768	PREDICTED: paraneoplastic antigen Ma2 [Callithrix jacchus]	0	94.986	63	13	60	13	364	41.5	4.84	2081	13	3.32347e+07	2.49101e+07	3.06665e+07	2.16462e+07	2.22615e+07	2.40029e+07	3.27893e+07	2.23542e+07	3.7913e+07	3.79382e+07	20.2473	24.3852	5.32308	26.762	0.0471339	PNMA2	100391623	Pnma2	239157	1.01045	0.909101	0.803992	0.958296	1.31816	0.02581	0.117546	0.899697	1.44996
F7GPY7	296224339	PREDICTED: ras-related protein Rab-10 [Callithrix jacchus]	0	26	31	6	23	5	200	22.5	8.38	470	6	4.39433e+07	3.90971e+07	4.94224e+07	2.79818e+07	4.41354e+07	4.0632e+07	6.11155e+07	4.7548e+07	4.46586e+07	5.01175e+07	8.2533	39.1731	5.8449	17.6576	8.14557	RAB10	100391637	Rab10	19325	0.925445	0.862631	0.944691	1.211	1.05623	0.6117	0.677856	0.932126	1.22443
A0A2R8MMS7	1060963564	PREDICTED: LOW QUALITY PROTEIN: treacle protein [Callithrix jacchus]	0	57.064	11	13	40	13	1520	157	9.01	571	13	1.96759e+07	2.48901e+07	1.19749e+07	1.46383e+07	1.67768e+07	1.01252e+07	1.67929e+07	1.39793e+07	2.35251e+07	1.96603e+07	16.5463	14.1531	34.9673	12.9306	12.6561	TCOF1	100391650	Tcof1	21453	1.29523	0.773464	0.781859	0.894341	1.25511	0.2611	0.373974	0.597163	1.62271
B0KWD5	675742900	PREDICTED: tudor and KH domain-containing protein [Callithrix jacchus]	0	127.005	38	18	106	18	560	61.7	5.07	3325	18	6.47951e+07	7.9761e+07	1.07501e+08	8.69704e+07	9.48246e+07	7.57389e+07	7.82647e+07	7.48055e+07	4.61341e+07	4.23852e+07	14.6414	14.9302	15.8247	3.19602	5.98926	TDRKH	100391663	Tdrkh	72634	0.962192	1.29444	1.1353	1.01886	0.589201	0.02752	0.120849	1.3453	0.455179	Late DDP
U3EJ57	1060989287	PREDICTED: dimethyladenosine transferase 1, mitochondrial [Callithrix jacchus]	0	10.135	9	3	10	3	343	39.1	9.51	39	3	1.31602e+06	3.01713e+06	1.47469e+06	1.79687e+06	1.38032e+06	1.30425e+06	699175	1.05556e+06	807355	571481	55.5193	13.9269	4.00739	28.7224	24.1927	TFB1M	100391680	Tfb1m	224481	1.61409	1.21865	1	0.653635	0.513615	0.1582	0.274674	0.755008	0.421461	Late DDP
B0KWV0	296236798	PREDICTED: ras-related protein Rab-39B [Callithrix jacchus]	0	8.357	15	3	13	3	213	24.6	7.83	39	3	3.10595e+06	1.74504e+06	4.76312e+06	2.6208e+06	2.77978e+06	5.80116e+06	2.57107e+06	2.92962e+06	2.62172e+06	2.4976e+06	39.6746	41.0311	49.7949	9.21829	3.42875	RAB39B	100391697	Rab39b	67790	0.77157	1.17444	1.36483	0.874907	0.814248	0.7812	0.820179	1.52215	0.693306
U3DFW5	532444263	hepatocyte growth factor-regulated tyrosine kinase substrate [Callithrix jacchus]	0	15.869	7	5	13	5	777	86.1	6.16	43	5	7.52681e+06	7.52387e+06	4.90288e+06	4.0438e+06	4.25521e+06	2.61101e+06	5.55721e+06	4.60332e+06	3.31109e+06	3.85185e+06	0.0275755	13.5796	33.8651	13.277	10.6765	HGS	100391698	Hgs	15239	1.56169	0.928329	0.712455	1.05428	0.743243	0.02497	0.116622	0.594437	0.800626
F7I8C0	675661949	PREDICTED: probable palmitoyltransferase ZDHHC20 isoform X1 [Callithrix jacchus]	0	5.813	5	2	5	2	377	43.7	8.06	39	2	1.00504e+06	763782	1.58347e+06	1.59812e+06	1.60277e+06	2.12473e+06	3.08043e+06	3.63639e+06	5.07395e+06	6.29166e+06	19.2889	0.651076	19.8031	11.7055	15.1518	ZDHHC20	100391699	Zdhhc20	75965	0.330493	0.594459	0.696459	1.255	2.12359	0.06257	0.170799	1.79871	3.57231	Late DIP
F7GXU8	675666217	PREDICTED: calcium-binding protein 39 [Callithrix jacchus]	0	7.236	5	2	8	2	341	39.9	6.89	174	2	1.84605e+06	1.78467e+06	1.39897e+06	936478	1.2133e+06	906363	895043	1.04525e+06	1.46076e+06	1.47557e+06	2.39077	28.0058	20.4783	10.9483	0.713037	CAB39	100391713	Cab39	12283	1.40047	0.900851	0.817616	0.748429	1.13263	0.03981	0.13882	0.643247	1.25729
U3E6K1	532508456	vigilin isoform a [Callithrix jacchus]	0	229.829	37	39	203	39	1268	141.5	6.93	5035	39	8.00375e+08	8.44404e+08	1.97881e+08	2.49054e+08	2.10274e+08	2.15822e+08	1.77587e+08	2.26125e+08	1.89619e+08	3.22626e+08	3.78573	16.1926	1.84137	17.003	36.7207	HDLBP	100391716	Hdlbp	110611	2.39501	0.650795	0.620449	0.587857	0.745894	0.009646	0.0902622	0.27173	1.14613
A0A2R8N3V0	675668401	PREDICTED: F-actin-capping protein subunit beta isoform X4 [Callithrix jacchus]	0	295.553	71	22	474	5	272	30.6	6	8139	22	1.09957e+09	9.37602e+08	8.22153e+08	9.78068e+08	7.65171e+08	8.92759e+08	7.8705e+08	8.52837e+08	5.95107e+08	7.92244e+08	11.2439	12.2483	10.8832	5.67342	20.0954	CAPZB	100391719	Capzb	12345	1.19516	1.05615	0.972671	0.962086	0.813929	0.513	0.594966	0.883686	0.770656
A0A5F4W7K1	1060941710	PREDICTED: GRAM domain-containing protein 1B [Callithrix jacchus]	0	32.237	13	9	25	8	888	102.3	6.73	135	9	8.33226e+06	7.527e+06	1.05707e+07	5.17918e+06	1.28462e+07	8.77508e+06	1.40519e+07	1.36444e+07	9.66863e+06	1.0664e+07	7.18072	48.4116	26.6288	2.081	6.92326	GRAMD1B	100391737	Gramd1b	235283	0.7831	0.7777	1.06762	1.36759	1.00399	0.02669	0.119128	0.993104	1.29097
A0A5K1UD53	1060941930	PREDICTED: galactosylgalactosylxylosylprotein 3-beta-glucuronosyltransferase 1 isoform X1 [Callithrix jacchus]	0.002	4.562	4	2	4	2	347	39.7	9.33	0	2	1.84711e+06	1.44491e+06	2.46173e+06	2.00822e+06	1.90165e+06	1.39843e+06	1.78187e+06	1.42739e+06	1.09737e+06	2.01845e+06	17.2782	14.3485	21.5648	15.6208	41.8058	B3GAT1	100391738	B3gat1	76898	0.946684	1.28542	0.949	0.922885	0.896013	0.6055	0.672884	1.35781	0.697059
A0A2R8PM46	1060943855	PREDICTED: LOW QUALITY PROTEIN: neuroblast differentiation-associated protein AHNAK-like [Callithrix jacchus]	0	403.33	46	79	259	79	3118	331.5	6.28	3379	79	5.27421e+08	6.93856e+08	3.51138e+08	4.06889e+08	3.49848e+08	4.07505e+08	3.46854e+08	4.73898e+08	4.22084e+08	5.0941e+08	19.2729	10.4012	10.7665	21.8906	13.2581	AHNAK	100391743	Ahnak	66395	1.36033	0.844335	0.843583	0.914201	1.03755	0.447	0.534736	0.620684	1.22884
U3BJB1	532207151	splicing factor 3B subunit 2 [Callithrix jacchus]	0	85.271	24	18	50	18	896	100.2	5.67	569	18	6.22405e+07	5.09435e+07	1.27668e+07	3.92136e+07	7.72177e+06	3.52407e+07	1.02906e+07	3.05945e+07	1.27412e+07	3.08718e+07	14.1155	71.953	90.5852	70.2312	58.7908	SF3B2	100391744	Sf3b2	319322	1.93394	0.888173	0.734088	0.698592	0.745204	0.2612	0.373974	0.459255	0.839029
F6WB09	1060945497	PREDICTED: zinc finger protein 598 [Callithrix jacchus]	0	11.735	4	4	12	4	835	92	8.5	51	4	6.16571e+06	6.03203e+06	3.83461e+06	3.92295e+06	4.04037e+06	3.13132e+06	4.62473e+06	3.94737e+06	4.48974e+06	4.32261e+06	1.54991	1.61051	17.926	11.1749	2.6821	ZNF598	100391746	Zfp598	213753	1.37018	0.871412	0.805601	0.96291	0.989897	0.004977	0.0768284	0.635984	1.13597
B0KWF0	1060935992	PREDICTED: carnitine O-acetyltransferase [Callithrix jacchus]	0	87.295	27	15	98	15	627	70.9	7.91	1658	15	4.40067e+07	6.32875e+07	1.06743e+08	1.19291e+08	1.06016e+08	1.139e+08	1.32477e+08	1.16526e+08	1.37795e+08	1.07995e+08	25.4134	7.85119	5.07052	9.05939	17.1459	CRAT	100391765	Crat	12908	0.511882	1.07837	1.04918	1.18795	1.17262	0.1385	0.253729	2.10667	1.08741
U3DSJ6	532503690	fatty acid-binding protein, epidermal [Callithrix jacchus]	0	13.154	25	3	15	3	135	15.1	7.01	215	3	5.05601e+06	6.27765e+06	4.02542e+06	3.68145e+06	4.88536e+06	3.82481e+06	1.66671e+06	3.67609e+06	3.16858e+06	3.53291e+06	15.2437	6.31189	17.2194	53.1874	7.6884	FABP5	100391770	Fabp5	16592	1.42401	0.968322	1.09438	0.671289	0.842002	0.2933	0.404059	0.679999	0.869547
A0A2R8NBB5	1060956484	PREDICTED: tumor protein D52 [Callithrix jacchus]	0	36.799	40	7	28	7	270	29.4	9.31	500	7	1.40925e+07	5.7588e+06	9.66848e+06	1.01114e+07	1.2719e+07	8.32796e+06	1.51097e+07	1.59634e+07	1.22997e+07	1.63599e+07	59.3695	3.16699	29.5046	3.88551	20.0351	TPD52	100391771	Tpd52	21985	0.824315	0.821351	0.873963	1.29029	1.19008	0.04225	0.143334	0.996405	1.44893
A0A8I3WTU5	675653306	PREDICTED: LOW QUALITY PROTEIN: unconventional myosin-VI [Callithrix jacchus]	0	315.255	43	49	308	49	1294	149.6	8.48	5437	49	1.07925e+08	1.4822e+08	2.19957e+08	2.23775e+08	2.5486e+08	1.98177e+08	2.1901e+08	2.00154e+08	1.82188e+08	2.28573e+08	22.2476	1.21686	17.6943	6.36159	15.97	MYO6	100391794	Myo6	17920	0.645904	1.11893	1.1424	1.05698	1.03579	0.2629	0.375335	1.73235	0.925697
U3E8Q5	390462005	PREDICTED: serine incorporator 1 [Callithrix jacchus]	0	18.62	9	3	13	3	453	50.5	5.85	359	3	2.04241e+07	2.03877e+07	3.85602e+07	3.74024e+07	3.90581e+07	3.22801e+07	4.24265e+07	2.25616e+07	7.36676e+06	3.98861e+06	0.126252	2.15557	13.4367	43.2281	42.072	SERINC1	100391797	Serinc1	56442	0.771618	1.4362	1.34877	1.22871	0.214693	0.007787	0.0855035	1.86129	0.149486	Late DDP
U3BVG6	296232962	PREDICTED: evolutionarily conserved signaling intermediate in Toll pathway, mitochondrial isoform X1 [Callithrix jacchus]	0	50.399	28	8	26	8	430	49.1	6.21	527	8	1.92546e+07	2.67095e+07	1.80952e+07	2.0592e+07	3.28365e+07	1.73956e+07	2.00157e+07	1.72805e+07	12852036	1.52401e+07	22.9373	9.12707	43.4716	10.3717	12.022	ECSIT	100391798	Ecsit	26940	1.14754	0.965869	1.2541	0.931139	0.70135	0.3342	0.437879	0.841685	0.726134
F7BZF5	675760961	PREDICTED: eukaryotic translation initiation factor 3 subunit K isoform X1 [Callithrix jacchus]	0	24.629	26	5	31	5	231	26.7	5.11	245	5	1.20838e+07	1.73102e+07	2.379e+07	1.36128e+07	2.28574e+07	1.58163e+07	1.67151e+07	1.1178e+07	9.43719e+06	7.97879e+06	25.1456	38.4804	25.748	28.0737	11.8425	EIF3K	100391800	Eif3k	73830	0.974735	1.24031	1.28246	0.924964	0.577531	0.3026	0.413464	1.27246	0.465633	Late DDP
F6PWP5	1060992918	PREDICTED: ral GTPase-activating protein subunit beta isoform X1 [Callithrix jacchus]	0	230.994	32	32	180	32	1510	168.4	6.83	4349	32	8.98261e+07	5.54861e+07	7.85773e+07	8.95754e+07	8.52895e+07	7.47882e+07	7.31158e+07	1.06974e+08	9.99244e+07	8.84746e+07	33.4205	9.24977	9.27743	26.5882	8.59472	RALGAPB	100391803	Ralgapb	228850	0.862867	0.998494	0.950545	1.06938	1.11872	0.7154	0.76403	1.15718	1.1204
A0A8J8YEN1	1060998649	PREDICTED: protein kinase C alpha type [Callithrix jacchus]	0	140.718	33	18	114	8	688	78.6	7.25	2163	18	1.53899e+07	1.1537e+07	2.2681e+07	7.7506e+06	1.40751e+07	6.93153e+06	1.4485e+07	1.39158e+07	2.11587e+07	2.33446e+07	20.2358	69.3844	48.092	2.83419	6.94613	PRKCA	100391814	Prkca	18750	0.890034	1.00588	0.694344	0.93875	1.471	0.1266	0.242433	1.13015	1.4624
U3FV33	296237566	PREDICTED: LOW QUALITY PROTEIN: manganese-transporting ATPase 13A1 [Callithrix jacchus]	0	19.042	5	4	16	4	1204	132.7	8.02	115	4	8.32671e+06	7.83388e+06	4.6962e+06	2.8628e+06	5.5406e+06	2.98862e+06	4.00324e+06	4.07966e+06	3.28718e+06	2.14666e+06	4.31279	34.301	42.3139	1.33704	29.6832	ATP13A1	100391822	Atp13a1	170759	1.76558	0.82584	0.931838	0.883078	0.593661	0.02775	0.120866	0.467743	0.718857
A0A2R8MVF5	296214233	PREDICTED: sprouty-related, EVH1 domain-containing protein 1 isoform X1 [Callithrix jacchus]	0	23.136	15	6	13	5	444	50.5	6.54	97	6	3.90235e+06	2.80432e+06	6.50482e+06	5.55117e+06	9.61166e+06	7.36114e+06	3.00838e+06	3.54651e+06	6.08164e+06	7.18087e+06	23.1537	11.1867	18.7519	11.6102	11.7214	SPRED1	100391851	Spred1	114715	0.60363	1.08509	1.52763	0.589969	1.19368	0.08231	0.192948	1.79761	1.10008
A0A8I3WDP2	1060940691	PREDICTED: LOW QUALITY PROTEIN: serine/threonine-protein kinase MRCK beta [Callithrix jacchus]	0	505.073	46	73	479	65	1715	194.4	6.38	7731	73	7.2133e+08	7.14442e+08	9.44022e+08	1.02815e+09	9.28087e+08	8.74055e+08	8.11759e+08	6.20224e+08	5.73319e+08	5.08423e+08	0.678439	6.03304	4.24011	18.9158	8.48427	CDC42BPB	100391859	Cdc42bpb	217866	0.929445	1.27669	1.16661	0.926992	0.700264	0.06302	0.171103	1.3736	0.548502
F7IB19	296216278	PREDICTED: RING finger protein 214 isoform X1 [Callithrix jacchus]	0	65.169	25	14	41	14	704	77.5	6.8	983	14	2.60423e+07	2.49291e+07	3.57129e+07	1.41041e+07	3.01462e+07	1.36265e+07	1.45197e+07	1.12453e+07	7.34037e+06	1.20507e+07	3.08877	61.3436	53.3721	17.9729	34.3532	RNF214	100391860	Rnf214	235315	1.34335	1.31293	1.15363	0.679039	0.511053	0.07184	0.180365	0.977351	0.389248	Late DDP
U3B7H9	532213351	coatomer subunit beta [Callithrix jacchus]	0	68.571	17	11	42	11	955	107.3	5.99	731	11	2.18166e+07	1.65212e+07	1.30642e+07	7.87248e+06	1.10869e+07	7.96171e+06	9.99495e+06	7.25901e+06	7.98255e+06	8.2378e+06	19.5338	35.0686	23.2021	22.425	2.22548	COPB1	100391864	Copb1	70349	1.71461	0.936367	0.851926	0.771662	0.725436	0.3134	0.420603	0.546111	0.774734
F7D8D9	296219890	PREDICTED: bolA-like protein 2 isoform X1 [Callithrix jacchus]	0	8.15	17	2	4	2	152	16.9	7.91	27	2	1.15321e+06	1.24544e+06	1.31402e+06	1.15445e+06	1.28254e+06	3.00155e+06	1.23997e+06	1.36318e+06	928004	927418	5.43789	9.14217	56.746	6.69348	0.0447035	BOLA2B	100391869	Bola2	66162	0.88122	0.906875	1.5739	0.956353	0.68165	0.08482	0.195845	1.02911	0.751647
A0A8I3X2L5	296194247	PREDICTED: metaxin-3 isoform X1 [Callithrix jacchus]	0	73.549	48	15	113	15	312	35.1	8.38	1958	15	4.88395e+07	4.83125e+07	1.54613e+08	1.17274e+08	1.55915e+08	1.50589e+08	1.9562e+08	1.10656e+08	1.34823e+08	1.10505e+08	0.767163	19.4217	2.45738	39.2315	14.0183	MTX3	100391899	Mtx3	382793	0.395845	1.1078	1.24885	1.24792	0.999586	0.004874	0.0760955	2.79857	0.902315
A0A8I3WKS3	675746008	PREDICTED: ras GTPase-activating protein nGAP isoform X2 [Callithrix jacchus]	0	251.432	43	48	215	2	1287	144.6	7.36	4279	48	1.03646e+08	6.33258e+07	1.07318e+08	1.26759e+08	1.22752e+08	1.22272e+08	1.06459e+08	1.13194e+08	6.91006e+07	1.01539e+08	34.1501	11.7455	0.276731	4.33638	26.8837	RASAL2	100391907	Rasal2	226525	0.805564	1.12932	1.18213	1.05973	0.823259	0.2698	0.381345	1.4019	0.728986
F7CSG0	296196349	PREDICTED: serum albumin [Callithrix jacchus]	0	100.069	45	24	77	24	608	69.4	5.99	832	24	3.6406e+07	2.48249e+07	2.99872e+07	1.97578e+07	5.307e+07	2.57608e+07	3.86359e+07	3.07686e+07	5.479e+07	3.97079e+07	26.7481	29.0813	48.9924	16.0307	22.5713	ALB	100391910	Alb	11657	0.865555	0.703191	1.11434	0.981096	1.33581	0.5661	0.63833	0.812416	1.89965
F7H0E8	296231003	PREDICTED: vacuolar protein sorting-associated protein 35 [Callithrix jacchus]	0	188.488	41	28	191	28	796	91.7	5.49	4278	28	1.89942e+08	1.95499e+08	1.28318e+08	1.27114e+08	1.31286e+08	1.10119e+08	1.04035e+08	1.05965e+08	1.12064e+08	9.94102e+07	2.03894	0.666556	12.4002	1.29991	8.46207	VPS35	100391918	Vps35	65114	1.4782	0.979599	0.925812	0.805368	0.811021	0.00428	0.0745833	0.662697	0.827911
F7GMW4	296197543	PREDICTED: exocyst complex component 2 isoform X1 [Callithrix jacchus]	0	249.501	50	40	259	6	924	104	6.99	3312	40	2.52141e+08	2.36931e+08	2.55614e+08	3.01578e+08	2.95288e+08	2.84013e+08	2.682e+08	2.65203e+08	2.26621e+08	2.16212e+08	4.39813	11.6663	2.75252	0.794782	3.32396	EXOC2	100391921	Exoc2	66482	0.939872	1.07078	1.11327	1.02507	0.851012	0.06445	0.172017	1.13928	0.794758
A0A8I3XAU1	296231815	PREDICTED: charged multivesicular body protein 1a [Callithrix jacchus]	0	22.391	29	7	44	7	196	21.7	8.06	350	7	2.82486e+07	1.63172e+07	6.33941e+07	2.22123e+07	6.62559e+07	2.80684e+07	6.21699e+07	3.79216e+07	2.8796e+07	2.63142e+07	37.8622	68.0322	57.2549	34.261	6.36881	CHMP1A	100391923	Chmp1a	234852	0.586858	1.1273	1.2421	1.31804	0.72571	0.6436	0.704373	1.9209	0.643762
F6XEH9	296232048	PREDICTED: superoxide dismutase [Cu-Zn] [Callithrix jacchus]	0	33.316	36	4	20	4	154	15.8	6.32	412	4	1.28819e+07	1.22577e+07	1.54896e+07	1.16222e+07	2.15017e+07	1.68961e+07	2.09077e+07	2.20953e+07	3.25154e+07	2.63267e+07	3.51133	20.173	16.9628	3.90559	14.874	SOD1	100391925	Sod1	20655	0.652997	0.704223	0.997376	1.11699	1.52841	0.02759	0.120856	1.07845	2.17035	Late DIP
U3EP14	532327497	hsp70-binding protein 1 [Callithrix jacchus]	0	12.497	11	4	4	4	372	40.3	5.21	40	4	3.91631e+06	3.6297e+06	2.28974e+06	3.32941e+06	3.35085e+06	3.03413e+06	743595	2.73261e+06	738035	1.67226e+06	5.37139	26.1661	7.01517	80.9184	54.8145	HSPBP1	100391936	Hspbp1	66245	1.4833	1.10454	1.25508	0.683306	0.473784	0.1569	0.273222	0.74465	0.428943	Late DDP
F7HV57	1061013112	PREDICTED: CUGBP Elav-like family member 2 isoform X17 [Callithrix jacchus]	0	87.085	29	13	90	12	518	55.3	8.76	1074	13	1.64076e+08	1.52045e+08	6.61478e+07	5.40003e+07	4.97039e+07	4.4294e+07	4.85439e+07	4.73341e+07	2.80885e+07	3.80826e+07	5.38232	14.2983	8.13933	1.78447	21.3596	CELF2	100391960	Celf2	14007	2.28307	0.867725	0.678865	0.692444	0.477897	0.01991	0.110701	0.38007	0.550747
A0A2R8MP05	1061012548	PREDICTED: LOW QUALITY PROTEIN: noelin-3 [Callithrix jacchus]	0	53.487	25	11	42	11	458	52.7	8.15	516	11	3.15061e+06	3.69807e+06	5.80339e+06	1.17799e+07	1.49162e+07	1.37056e+07	1.37636e+07	1.5214e+07	2.03467e+07	2.77992e+07	11.3047	48.0685	5.98164	7.07861	21.8905	OLFM3	100391967	Olfm3	229759	0.263052	0.675358	1.09934	1.113	1.84925	0.01165	0.0951103	2.56739	2.73817	Late DIP
A0A8I3W6J3	532517896	amphiphysin isoform 1 [Callithrix jacchus]	0	262.122	66	30	235	28	693	76.1	4.68	5028	30	2.38854e+08	2.01747e+08	3.01951e+08	2.72913e+08	3.73257e+08	3.24564e+08	3.69721e+08	4.48731e+08	5.19287e+08	6.03525e+08	11.9103	7.14351	9.86825	13.6522	10.61	AMPH	100391968	Amph	218038	0.602812	0.786505	0.954729	1.11977	1.53618	0.0711	0.179656	1.30473	1.95318
U3DVX0	296215012	PREDICTED: UPF0568 protein C14orf166 homolog isoform X1 [Callithrix jacchus]	0	104.178	66	14	108	14	244	28.1	6.65	2714	14	5.74143e+07	5.85588e+07	7.13269e+07	6.33347e+07	7.47335e+07	5.04035e+07	6.1275e+07	5.77631e+07	5.58477e+07	6.44796e+07	1.39562	8.39345	27.4961	4.17221	10.1451	RTRAF	100391979	Rtraf	68045	0.94266	1.09457	1.01715	0.967574	0.978053	0.6185	0.683249	1.16115	0.893554
U3E6L1	532327639	26S protease regulatory subunit 6A [Callithrix jacchus]	0	102.722	44	14	73	14	439	49.1	5.24	1447	14	3.45404e+07	3.99384e+07	2.7288e+07	1.35864e+07	3.84142e+07	2.36639e+07	2.94784e+07	1.96715e+07	1.39445e+07	1.25082e+07	10.2498	47.4063	33.6029	28.2179	7.67922	PSMC3	100391982	Psmc3	19182	1.47171	0.807687	1.22668	0.971211	0.522711	0.08087	0.191221	0.548807	0.647169
U3C0P2	532438251	CD81 antigen [Callithrix jacchus]	0	58.913	25	3	28	3	236	25.9	5.52	887	3	1.49271e+07	1.1109e+07	1.91682e+07	1.94639e+07	1.47833e+07	1.82333e+07	2.56597e+07	2.58118e+07	4.64024e+07	4.39118e+07	20.7392	1.08249	14.7774	0.41808	3.90002	CD81	100391984	Cd81	12520	0.543618	0.806616	0.689367	1.07469	1.88571	0.002725	0.0653975	1.48379	2.3378	Late DIP
F7BZ13	532520228	tripeptidyl-peptidase 2 [Callithrix jacchus]	0	217.254	46	45	180	45	1249	138.2	6.32	2195	45	1.63971e+08	1.83859e+08	9.66937e+07	1.07744e+08	1.19089e+08	8.9575e+07	7.56569e+07	8.68263e+07	9.51355e+07	9.12988e+07	8.08583	7.6441	20.0029	9.7215	2.91036	TPP2	100391991	Tpp2	22019	1.56701	0.921016	0.940055	0.732006	0.839909	0.08319	0.19418	0.587752	0.911937
F6QJB4	296223564	PREDICTED: sideroflexin-5 [Callithrix jacchus]	0	103.623	49	11	91	11	340	37.1	9.33	2107	11	3.56786e+07	2.66918e+07	1.0322e+08	8.2375e+07	8.56065e+07	1.0348e+08	1.1432e+08	9.05088e+07	1.4202e+08	9.51866e+07	20.3769	15.8839	13.368	16.4403	27.9219	SFXN5	100391997	Sfxn5	94282	0.354745	1.05561	1.07547	1.16501	1.34916	0.06267	0.170931	2.9757	1.27809
A0A8I3WAB5	296190726	PREDICTED: NADH dehydrogenase [ubiquinone] 1 alpha subcomplex subunit 8 [Callithrix jacchus]	0	75.267	52	9	96	9	172	20.1	8.28	1523	9	2.0481e+08	1.54029e+08	3.197e+08	4.43003e+08	3.20446e+08	4.46919e+08	3.06035e+08	4.49177e+08	568600614	5.08292e+08	20.0133	22.8629	23.3084	26.8049	7.9199	NDUFA8	100392002	Ndufa8	68375	0.48218	1.02486	1.03112	1.01479	1.44704	0.05816	0.165137	2.12547	1.41194
U3CHZ8	296194664	PREDICTED: polyadenylate-binding protein-interacting protein 1 isoform X1 [Callithrix jacchus]	0	12.631	7	3	15	3	481	53.7	4.78	188	3	6.95583e+06	6.77635e+06	1.61524e+06	4.21432e+06	2.20767e+06	1.1267e+06	1.91969e+06	1.38724e+06	2.0306e+06	1.40704e+06	1.84835	63.0521	45.8478	22.7702	25.653	PAIP1	100392023	Paip1	218693	2.31644	0.983371	0.562465	0.557838	0.579886	0.009004	0.0891135	0.424518	0.589692
#N/A	296196229	PREDICTED: 60S ribosomal protein L7a isoform X1 [Callithrix jacchus]	0	126.729	51	17	195	17	266	30	10.61	3062	17	4.18108e+08	4.33354e+08	4.05121e+08	4.38104e+08	5.07782e+08	4.0959e+08	4.16846e+08	4.18407e+08	4.19426e+08	4.75711e+08	2.53225	5.53167	15.1372	0.264189	8.89235	LOC100392033	100392033	-	-	0.980394	0.970909	1.05628	0.961731	1.03068	0.816	0.85015	0.990325	1.06156
A0A5F4VV67	675757724	PREDICTED: eukaryotic translation initiation factor 3 subunit G [Callithrix jacchus]	0	54.305	31	9	69	9	356	39.2	6.6	1397	9	3.3196e+07	3.1557e+07	4.54459e+07	3.61182e+07	4.9618e+07	3.31804e+07	4.40413e+07	3.40202e+07	2.88164e+07	2.57719e+07	3.57958	16.1729	28.0758	18.1548	7.88725	EIF3G	100392040	Eif3g	53356	0.894958	1.12731	1.14437	1.0789	0.754471	0.3228	0.428501	1.25962	0.669268
F7HWL4	675657675	PREDICTED: platelet-activating factor acetylhydrolase IB subunit alpha [Callithrix jacchus]	0	139.018	62	21	137	21	410	46.6	7.37	2520	21	2.77179e+08	2.73163e+08	8.92788e+07	1.44909e+08	6.72388e+07	1.0462e+08	4.96634e+07	7.61943e+07	4.24026e+07	7.25254e+07	1.0321	33.594	30.7608	29.8117	37.0667	PAFAH1B1	100392053	Pafah1b1	18472	2.2985	0.978086	0.71777	0.525645	0.479997	0.01254	0.0970771	0.425532	0.490751	Late DDP
A0A8I3W582	1060997667	PREDICTED: E3 ubiquitin/ISG15 ligase TRIM25 [Callithrix jacchus]	0	53.756	18	9	16	9	694	77.7	8.31	278	9	2.16563e+07	2.23183e+07	1.38256e+07	1.11304e+07	9.52591e+06	7.28748e+06	9.10069e+06	1.03131e+07	6.68799e+06	5.76781e+06	2.12885	15.2735	18.8279	8.83217	10.4476	TRIM25	100392057	Trim25	217069	1.86945	1.06093	0.714772	0.825322	0.529522	0.00369	0.0732225	0.567509	0.49911	Late DDP
U3FNX7	675666542	PREDICTED: septin-2 isoform X1 [Callithrix jacchus]	0	332.694	79	24	419	23	379	43.3	6.48	12269	24	6.52325e+08	8.88116e+08	1.19084e+09	1.28437e+09	1.03713e+09	1.41562e+09	1.25396e+09	1.34662e+09	1.07835e+09	1.1323e+09	21.647	5.34409	21.8232	5.03875	3.45151	SEPTIN2	100392077	Septin2	18000	0.682842	1.0972	1.08724	1.15278	0.979932	0.197	0.3144	1.60682	0.89312
F6YJI7	532522194	chloride transport protein 6 isoform 1 [Callithrix jacchus]	0	62.985	17	12	37	12	870	97.3	6.9	1068	12	4.32291e+07	3.64738e+07	6.35085e+07	5.16408e+07	6.72699e+07	6.70441e+07	8.44332e+07	7.10058e+07	9.39881e+07	1.02925e+08	11.9863	14.5754	0.237675	12.2166	6.41826	CLCN6	100392079	Clcn6	26372	0.584745	0.8448	0.985403	1.14039	1.44466	0.06354	0.171181	1.44473	1.71007
A0A8I4A1U1	296208831	PREDICTED: ATP synthase F(0) complex subunit B1, mitochondrial [Callithrix jacchus]	0	54.585	38	9	60	9	256	28.7	9.38	675	9	5.90717e+07	6.02978e+07	8.52391e+07	6.1067e+07	8.55904e+07	6.60699e+07	1.01274e+08	7.78037e+07	7.60415e+07	7.51021e+07	1.45258	23.3651	18.2026	18.5349	0.878954	ATP5PB	100392086	Atp5pb	11950	0.798397	0.978561	1.01437	1.19775	1.01092	0.01137	0.0943496	1.22566	1.03306
U3DPN9	532512132	phosphofurin acidic cluster sorting protein 1 [Callithrix jacchus]	0	214.002	45	34	216	33	967	105.5	7.72	2947	34	3.08691e+08	2.85925e+08	1.51845e+08	1.0859e+08	1.22162e+08	1.13397e+08	1.15656e+08	1.10465e+08	1.07218e+08	1.07976e+08	5.41471	23.4881	5.26203	3.24663	0.498172	PACS1	100392107	Pacs1	107975	1.94075	0.850027	0.768833	0.738029	0.702363	0.02598	0.117743	0.43799	0.826283
A0A2R8P4W7	675705070	PREDICTED: synaptogyrin-3 [Callithrix jacchus]	0	25.807	24	5	38	5	229	24.5	8.18	713	5	6.99451e+07	4.71306e+07	4.22838e+07	4.80978e+07	4.82539e+07	3.49652e+07	4.41351e+07	2.32859e+07	2.20699e+07	3.47735e+07	27.5588	9.09731	22.5827	43.7331	31.6054	SYNGR3	100392109	Syngr3	20974	1.41075	1.08909	1.00278	0.812417	0.684958	0.5025	0.585284	0.771994	0.628926
A0A5K1V526	675708315	PREDICTED: redox-regulatory protein FAM213A isoform X1 [Callithrix jacchus]	0	23.905	24	5	26	5	229	25.7	8.32	732	5	4.86249e+06	6.09082e+06	1.1108e+07	8.5048e+06	1.41423e+07	5.28803e+06	1.44734e+07	7.62158e+06	1.32596e+07	1.11289e+07	15.8594	18.7709	64.4447	43.856	12.3557	PRXL2A	100392111	Prxl2a	70564	0.567647	1.01642	1.00696	1.14506	1.26392	0.1585	0.274925	1.79058	1.2435
F7FXC2	675711006	PREDICTED: protein O-GlcNAcase [Callithrix jacchus]	0	20.096	6	4	7	4	1107	123.6	5.72	50	4	4.57415e+06	2.9245e+06	1.21928e+06	772023	1.55208e+06	631966	625842	702904	679097	421591	31.1118	31.7639	59.5793	8.20181	33.0855	OGA	100392114	Oga	76055	2.65845	0.705963	0.774296	0.471072	0.39022	0.3181	0.424173	0.265555	0.552748
F6TDI3	1060935106	PREDICTED: mitochondrial import receptor subunit TOM5 homolog [Callithrix jacchus]	0	7.736	27	2	20	2	51	6	9.7	41	2	3.70014e+07	4.01245e+07	6.62768e+07	6.42799e+07	6.32641e+07	4.95569e+07	5.68394e+07	4.10064e+07	3.97269e+07	3.8495e+07	5.7267	2.16304	17.1821	22.8843	2.22725	TOMM5	100392125	Tomm5	68512	0.776585	1.31458	1.136	0.985214	0.78762	0.008584	0.0874479	1.69277	0.599142
U3DIR7	532501869	multivesicular body subunit 12B isoform 1 [Callithrix jacchus]	0	68.669	47	9	30	9	319	35.6	8.15	619	9	3.0083e+07	2.92344e+07	1.44931e+07	1.34194e+07	1.10861e+07	9.044e+06	8.1952e+06	7.71376e+06	1.74596e+07	8.71959e+06	2.02312	5.43981	14.3463	4.27964	47.2141	MVB12B	100392128	Mvb12b	72543	1.98455	0.933853	0.67348	0.532257	0.875863	0.001782	0.0629715	0.470562	0.937903
U3DWT8	1060965884	PREDICTED: nuclear pore complex protein Nup155 isoform X1 [Callithrix jacchus]	0	127.661	20	21	46	21	1390	155.1	6.16	1020	21	4.06661e+07	7.43024e+07	7.35971e+06	1.65669e+07	4.44337e+06	2.14019e+07	1.64654e+07	1.37239e+07	7.00886e+06	5.38539e+06	41.3756	54.4204	92.7944	12.8425	18.5242	NUP155	100392143	Nup155	170762	2.77268	0.577035	0.623305	0.728072	0.29891	0.1446	0.260001	0.208115	0.51801
F6T0D9	1060958752	PREDICTED: myelin-associated oligodendrocyte basic protein isoform X1 [Callithrix jacchus]	0	50.423	26	6	84	6	150	16.5	9.54	1115	6	1.27861e+07	5.50289e+06	3.91357e+08	7.5696e+08	3.73004e+08	6.4045e+08	5.16984e+08	4.84236e+08	3.2139e+08	3.73949e+08	56.3182	45.0259	37.3204	4.62575	10.6898	MOBP	100392144	Mobp	17433	0.0235889	1.48108	1.30714	1.29136	0.896837	0.00674	0.0847897	62.7873	0.605529
F6WYW7	390477571	PREDICTED: dimethyladenosine transferase 2, mitochondrial isoform X1 [Callithrix jacchus]	0	9.291	7	3	9	3	379	43.3	9.45	40	3	1.68057e+06	1.81809e+06	1.74401e+06	1.75342e+06	1.72308e+06	1.38873e+06	2.61452e+06	1.93005e+06	2.3356e+06	2.51857e+06	5.55908	0.380772	15.195	21.2996	5.33055	TFB2M	100392152	Tfb2m	15278	0.896787	0.896472	0.79763	1.16488	1.24423	0.1229	0.238186	0.999649	1.38792
U3BC80	532522236	transcriptional repressor CTCF isoform 1 [Callithrix jacchus]	0	26.858	4	2	7	2	727	82.8	6.96	181	2	2.49923e+06	2.35667e+06	475894	1.43158e+06	1.027e+06	4.46822e+06	727715	1.01502e+06	136532	753309	4.15177	70.8552	88.561	23.3143	98.0237	CTCF	100392155	Ctcf	13018	1.63046	0.640472	1.84513	0.585157	0.298782	0.0455	0.147119	0.392816	0.466502	Late DDP
F7G4X1	532515388	caytaxin [Callithrix jacchus]	0	47.677	24	6	49	6	372	42.1	4.61	924	6	1.60453e+07	2.14745e+07	2.48246e+07	1.53358e+07	3.49594e+07	1.87389e+07	2.82676e+07	2.07269e+07	2.18056e+07	1.83905e+07	20.4636	33.4138	42.7187	21.7661	12.0156	ATCAY	100392163	Atcay	16467	0.850522	0.910381	1.21727	1.11064	0.91119	0.8609	0.88746	1.07038	1.00089
A0A8I3X0S5	296199151	PREDICTED: fatty acid-binding protein, brain [Callithrix jacchus]	0	47.511	61	7	44	7	132	14.9	5.58	608	7	6.61487e+07	7.2444e+07	2.28503e+07	2.05095e+07	2.16038e+07	1.4659e+07	1.43857e+07	1.45499e+07	1.13215e+07	1.19095e+07	6.42382	7.63459	27.084	0.802572	3.57951	FABP7	100392165	Fabp7	12140	2.56291	0.801824	0.670584	0.535088	0.429598	0.01585	0.104345	0.312857	0.535775
F6YTM6	675758093	PREDICTED: calponin-1 isoform X1 [Callithrix jacchus]	0	28.352	25	7	10	7	346	38.4	9.25	91	7	2.511e+06	3.56195e+06	4.81092e+06	2.9292e+06	4.04693e+06	5.42148e+06	3.43691e+06	4.34167e+06	4.74845e+06	1.33367e+07	24.4736	34.3813	20.5304	16.4493	67.1581	CNN1	100392166	Cnn1	12797	0.617857	0.787474	0.963309	0.791386	1.83997	0.6286	0.691812	1.27453	2.33655	Late DIP
U3CXS5	532512896	alpha-actinin-4 [Callithrix jacchus]	0	609.882	71	60	623	4	911	104.8	5.44	14054	60	5.5089e+08	5.82333e+08	6.60324e+08	6.4867e+08	5.86891e+08	7.16032e+08	5.18115e+08	5.90722e+08	3.83016e+08	4.17431e+08	3.92399	1.25908	14.0171	9.26029	6.08033	ACTN4	100392168	Actn4	60595	1.00207	1.1575	1.15213	0.980504	0.707806	0.02678	0.119228	1.15511	0.611498
U3BNL0	1060995112	PREDICTED: sodium/potassium-transporting ATPase subunit beta-2 [Callithrix jacchus]	0	71.69	34	8	89	8	290	33.4	8.31	1712	8	6.75835e+07	6.99699e+07	1.09772e+08	1.13339e+08	1.05226e+08	1.55362e+08	1.01831e+08	1.26784e+08	1.29257e+08	1.63135e+08	2.45344	2.26085	27.2084	15.4357	16.3856	ATP1B2	100392174	Atp1b2	11932	0.602112	0.97662	1.14067	1.00071	1.27988	0.01191	0.095686	1.62199	1.31052
F7E548	1060996156	PREDICTED: LOW QUALITY PROTEIN: 26S protease regulatory subunit 8 [Callithrix jacchus]	0	93.274	49	15	70	15	406	45.6	7.55	1283	15	3.91963e+07	3.79945e+07	3.54304e+07	2.34248e+07	3.73917e+07	2.19107e+07	2.13069e+07	1.64017e+07	1.63032e+07	1.76979e+07	2.20173	28.848	36.9183	18.3963	5.80087	PSMC5	100392176	Psmc5	19184	1.44521	1.10192	1.11029	0.706	0.636586	0.007642	0.0854495	0.762464	0.577708
#N/A	1061018566	PREDICTED: transmembrane protein 132B [Callithrix jacchus]	0	83.718	22	10	64	10	653	72.7	4.89	1878	10	2.76739e+07	2.4895e+07	2.3165e+07	2.83151e+07	2.24094e+07	2.22987e+07	1.93295e+07	1.66032e+07	2.49906e+07	2.26795e+07	7.4758	14.1477	0.35038	10.73	6.85651	LOC100392218	100392218	Tmem132b	208151	1.1312	1.10777	0.962045	0.77321	1.02578	0.2859	0.397271	0.979287	0.925991
F7ICJ0	1060940699	PREDICTED: eukaryotic translation initiation factor 5 isoform X1 [Callithrix jacchus]	0	36.807	23	9	37	9	431	49.2	5.58	429	9	2.10954e+07	1.98486e+07	1.19202e+07	8.27629e+06	1.15388e+07	8.27729e+06	9.32303e+06	9.35382e+06	1.00472e+07	1.0589e+07	4.30632	25.5155	23.2763	0.233137	3.71289	EIF5	100392229	Eif5	217869	1.70218	0.839633	0.823819	0.776458	0.857913	0.02351	0.115415	0.49327	1.02177
U3DJZ2	675707185	PREDICTED: coronin-1A [Callithrix jacchus]	0	210.66	59	25	379	24	461	51	6.68	7872	25	1.25301e+09	1.62133e+09	1.05249e+09	1.12482e+09	9.37879e+08	1.07231e+09	8.82222e+08	8.50446e+08	7.00151e+08	8.16349e+08	18.1219	4.69832	9.4575	2.59356	10.836	CORO1A	100392238	Coro1a	12721	1.39382	1.05582	0.974778	0.840204	0.735379	0.1215	0.23625	0.757498	0.696502
F7IC46	296222869	PREDICTED: mitochondrial import inner membrane translocase subunit Tim21 isoform X1 [Callithrix jacchus]	0	37.943	25	7	42	2	248	28.3	9.67	143	7	2.92006e+07	2.49326e+07	7.85583e+07	4.20177e+07	5.28671e+07	3.81687e+07	4.3514e+07	3.26644e+07	3.9579e+07	3.16868e+07	11.1501	42.8578	22.8335	20.1417	15.6614	TIMM21	100392246	Timm21	67105	0.655066	1.45909	1.10162	0.921835	0.862387	0.3762	0.474275	2.22739	0.591045
U3DBF2	1060957854	PREDICTED: muscleblind-like protein 1 isoform X1 [Callithrix jacchus]	0	16.043	14	5	15	2	399	42.9	8.82	56	5	4.24349e+06	6.97264e+06	8.23338e+06	6.75649e+06	1.3748e+07	7.59667e+06	1.06228e+07	1.32753e+07	1.21132e+07	8.3851e+06	34.4112	13.9336	40.7564	15.6967	25.7208	MBNL1	100392264	Mbnl1	56758	0.609923	0.815135	1.1607	1.29956	1.11468	0.3398	0.442755	1.33646	1.36748
F6SK38	390476743	PREDICTED: interleukin enhancer-binding factor 2 isoform X1 [Callithrix jacchus]	0	153.434	60	15	119	15	390	43	5.26	3091	15	2.46539e+08	2.17375e+08	7.47292e+07	1.13073e+08	4.93989e+07	1.00259e+08	4.77427e+07	8.85066e+07	4.24183e+07	8.06249e+07	8.8905	28.874	48.0612	42.3114	43.9132	ILF2	100392270	Ilf2	67781	2.1869	0.885302	0.705493	0.642282	0.580028	0.05778	0.16472	0.404821	0.655176
F7IGM2	296196351	PREDICTED: ankyrin repeat domain-containing protein 17 isoform X1 [Callithrix jacchus]	0	18.289	2	5	16	5	2609	274.5	6.52	58	5	2.96565e+07	2.24151e+07	1.70638e+07	1.95553e+07	1.66027e+07	1.69206e+07	1.24724e+07	1.31614e+07	1.08108e+07	1.39843e+07	19.6668	9.62205	1.34133	3.80103	18.1003	ANKRD17	100392276	Ankrd17	81702	1.50807	1.06054	0.970886	0.742392	0.718104	0.04945	0.153296	0.703245	0.677108
U3D9B5	532333915	potassium voltage-gated channel subfamily H member 1 isoform 1 [Callithrix jacchus]	0	24.183	8	7	10	7	989	111.3	7.59	25	7	1.73088e+07	2.01349e+07	1.28611e+07	1.14761e+07	1.73892e+07	1.06759e+07	1.44778e+07	1.18309e+07	1.13714e+07	1.55211e+07	10.6741	8.04839	33.8286	14.2288	21.8224	KCNH1	100392277	Kcnh1	16510	1.30879	0.85067	0.980975	0.919581	0.939987	0.2932	0.404059	0.649968	1.105
U3EYB4	296196458	PREDICTED: ephrin type-A receptor 5 isoform X1 [Callithrix jacchus]	0	69.186	15	13	58	7	1038	114.8	6.93	900	13	5.14161e+07	4.17118e+07	3.82826e+07	3.49189e+07	3.90072e+07	2.56987e+07	2.60082e+07	1.90754e+07	1.50018e+07	1.62529e+07	14.7367	6.49836	29.087	21.7474	5.66122	EPHA5	100392278	Epha5	13839	1.5149	1.19076	1.05256	0.733368	0.508416	0.03541	0.131005	0.786032	0.426968	Late DDP
F6X7E2	532514220	serine/threonine-protein kinase BRSK1 [Callithrix jacchus]	0	162.648	41	23	165	19	778	85.1	9.32	3964	23	1.60986e+08	1.41102e+08	1.34401e+08	1.25817e+08	1.32337e+08	1.17118e+08	1.13085e+08	1.2815e+08	9.9837e+07	1.35409e+08	9.30849	4.66503	8.62831	8.83151	21.3844	BRSK1	100392299	Brsk1	381979	1.17249	1.00997	0.968199	0.936294	0.91305	0.558	0.631412	0.861394	0.904036
U3F6U2	1061020702	PREDICTED: membrane magnesium transporter 1 [Callithrix jacchus]	0	17.181	34	3	12	3	131	14.7	9.16	537	3	8.28301e+06	6.07596e+06	6.73924e+06	4.23879e+06	8.15728e+06	4.15138e+06	6.99626e+06	3.14866e+06	3652972	2.86128e+06	21.7372	32.2113	46.0261	53.6361	17.1873	MMGT1	100392310	Mmgt1	236792	1.32207	1.01078	1.13329	0.934072	0.599786	0.352	0.452645	0.764542	0.59339
A0A8I4A0C8	675664329	PREDICTED: kinesin heavy chain [Callithrix jacchus]	0	373.675	60	48	342	34	957	109.4	6.19	8011	48	6.8258e+08	6.38658e+08	2.11797e+08	2.26557e+08	2.40109e+08	2.07346e+08	2.11794e+08	1.75261e+08	1.58018e+08	1.92914e+08	4.70127	4.76177	10.355	13.3485	14.0625	KIF5C	100392318	Kif5c	16574	2.24316	0.744225	0.759677	0.657133	0.595803	0.01066	0.0917051	0.331775	0.800569
A0A8I3ZZ76	532515064	protein FAM171B precursor [Callithrix jacchus]	0	65.392	20	11	43	11	827	92.1	8.56	1071	11	3.72139e+07	2.68629e+07	6.43901e+07	4.15618e+07	5.85964e+07	4.6212e+07	5.72502e+07	4.15051e+07	3.14019e+07	3.89435e+07	22.8454	30.4706	16.7106	22.5476	15.1616	FAM171B	100392321	Fam171b	241520	0.721686	1.19332	1.18044	1.11227	0.792289	0.4182	0.510299	1.65351	0.663938
A0A8I3WCL6	1061007111	PREDICTED: integral membrane protein 2C isoform X1 [Callithrix jacchus]	0	50.089	37	7	40	7	267	30.2	8.41	720	7	1.41131e+07	1.48652e+07	2.17609e+07	1.77763e+07	3.14176e+07	1.75179e+07	1.98585e+07	1.42958e+07	1.5909e+07	1.26032e+07	3.6701	14.2524	40.1696	23.0335	16.3966	ITM2C	100392323	Itm2c	64294	0.804428	1.09754	1.35843	0.948112	0.791489	0.4907	0.575713	1.36437	0.721149
A0A2R8MZZ3	675713624	PREDICTED: LOW QUALITY PROTEIN: dedicator of cytokinesis protein 5 [Callithrix jacchus]	0	26.188	3	5	8	5	1870	214.9	7.87	130	5	646739	1.51876e+06	719185	198816	1.34145e+06	1.86049e+06	1.33749e+06	2.11795e+06	2.46644e+06	2.82741e+06	56.9485	80.1648	22.9248	31.9422	9.64291	DOCK5	100392354	Dock5	68813	0.720165	0.305293	1.06485	1.14915	1.76054	0.09572	0.206366	0.423922	5.76672	Late DIP
A0A5F4WBF7	1060978583	PREDICTED: glycine receptor subunit beta [Callithrix jacchus]	0	21.589	15	7	19	7	497	56	8.85	109	7	2.22654e+07	1.90986e+07	6.86649e+07	3.03773e+07	3.71876e+07	2.74295e+07	4.56357e+07	3.34844e+07	56127641	5.1078e+07	10.8271	54.6704	21.3566	21.7195	6.66132	GLRB	100392393	Glrb	14658	0.52848	1.2654	0.825568	1.01086	1.36969	0.04178	0.142698	2.3944	1.08242
F7BF24	296202380	PREDICTED: serine/arginine-rich splicing factor 1 [Callithrix jacchus]	0	79.691	53	16	175	15	248	27.7	10.36	2759	16	2.84097e+08	2.51897e+08	1.78236e+08	3.08565e+08	1.93319e+08	2.25926e+08	1.99292e+08	2.44133e+08	1.86818e+08	2.99568e+08	8.49596	37.8619	10.9992	14.3012	32.7832	SRSF1	100392422	Srsf1	110809	1.12991	1.0262	0.883794	0.934765	1.02533	0.5532	0.62799	0.90822	0.999147
U3D5V6	532205695	THO complex subunit 4 [Callithrix jacchus]	0	77.121	44	7	58	7	264	27.6	10.93	1229	7	6.09249e+07	5.7142e+07	4.94422e+07	3.77046e+07	4.30649e+07	4.08078e+07	4.116e+07	7.16051e+07	5.26671e+07	6.89647e+07	4.53119	19.0478	3.80574	38.1819	18.9493	ALYREF	100392427	Alyref	21681	1.1277	0.832374	0.801102	1.07706	1.16175	0.09074	0.20073	0.738114	1.39571
F7IKF4	296207296	PREDICTED: U5 small nuclear ribonucleoprotein 40 kDa protein isoform X1 [Callithrix jacchus]	0	23.453	19	4	9	4	358	39.4	8.1	275	4	7.51328e+06	7.15458e+06	1.8289e+06	4.70612e+06	2.32499e+06	3.01167e+06	2.19644e+06	5.60585e+06	1.18694e+06	5.06726e+06	3.45837	62.2645	18.1969	61.7976	87.7426	SNRNP40	100392445	Snrnp40	66585	1.80656	0.804885	0.657288	0.960967	0.770297	0.03796	0.135271	0.445534	0.957027
A0A8I3WBB7	675672424	PREDICTED: cerebral cavernous malformations 2 protein [Callithrix jacchus]	0	70.961	32	11	44	11	444	48.9	5.54	716	11	1.50317e+07	1.55542e+07	2.19255e+07	2.37632e+07	2.16277e+07	2.9136e+07	2.31043e+07	3.03275e+07	1.24369e+07	1.57628e+07	2.416	5.68834	20.9174	19.1183	16.6797	CCM2	100392450	Ccm2	216527	0.732877	1.09476	1.21637	1.2803	0.675702	0.08477	0.195845	1.49379	0.617214
#N/A	296211711	PREDICTED: general receptor for phosphoinositides 1-associated scaffold protein [Callithrix jacchus]	0	51.441	36	8	27	8	395	42.6	8.65	838	8	4.55225e+06	9.66518e+06	3.61431e+07	2.75221e+07	3.38248e+07	2.64096e+07	3.23283e+07	2.1363e+07	5.36341e+06	9.15447e+06	50.8586	19.15	17.4097	28.8825	36.9295	TAMALIN	100392454	Tamalin	56149	0.344538	1.54283	1.45969	1.30113	0.351818	0.08188	0.192579	4.47797	0.228035	Late DDP
F7EPW7	390468181	PREDICTED: ubiquitin carboxyl-terminal hydrolase 30 isoform X1 [Callithrix jacchus]	0	54.551	22	8	36	8	534	60.5	8.38	543	8	9.45484e+06	1.01056e+07	1.06146e+07	8.89254e+06	1.00034e+07	5.09608e+06	8.96847e+06	4.22385e+06	5.78399e+06	4.60617e+06	4.70482	12.4847	45.9618	50.8622	16.0313	USP30	100392458	Usp30	100756	1.25791	1.25449	0.971033	0.848386	0.668181	0.1157	0.229388	0.997277	0.532633
F7IG34	1060943880	PREDICTED: neutral alpha-glucosidase AB [Callithrix jacchus]	0	13.144	6	4	10	4	887	100.8	6.05	35	4	1.65299e+06	1.5696e+06	2.18511e+06	1.63724e+06	2.41768e+06	1.41926e+06	2.18523e+06	1.65797e+06	1602772	1.89245e+06	3.65929	20.2705	36.7996	19.4022	11.7208	GANAB	100392473	Ganab	14376	0.88434	1.04893	1.05293	1.05465	0.959157	0.7786	0.818178	1.18611	0.914417
F7C7K1	296222243	PREDICTED: NADH dehydrogenase [ubiquinone] flavoprotein 2, mitochondrial [Callithrix jacchus]	0	173.324	59	15	206	15	249	27.4	8.29	3386	15	4.73787e+08	3.89667e+08	6.79394e+08	8.13671e+08	6.30949e+08	8.70494e+08	5.66405e+08	8.15909e+08	8.93195e+08	8.17301e+08	13.7776	12.7186	22.5629	25.5262	6.2748	NDUFV2	100392484	Ndufv2	72900	0.621121	1.07403	1.08005	0.99436	1.23044	0.08836	0.198571	1.72918	1.14563
F7GX98	532281962	calmodulin-regulated spectrin-associated protein 2 [Callithrix jacchus]	0	146.689	27	30	120	30	1478	166.8	6.79	1513	30	1.04475e+08	1.09749e+08	8.77741e+07	8.35592e+07	7.4907e+07	7.10749e+07	7.6399e+07	7.58948e+07	6.82668e+07	5.85227e+07	3.48166	3.47902	3.71239	0.468269	10.8686	CAMSAP2	100392517	Camsap2	67886	1.32136	1.0568	0.90043	0.939363	0.78205	0.04386	0.145582	0.799785	0.740017
U3CJM9	296230793	PREDICTED: histone-lysine N-methyltransferase SMYD3 isoform X1 [Callithrix jacchus]	0	6.559	5	2	5	2	428	49.1	6.96	20	2	1.85362e+06	2.25537e+06	2.01376e+06	830619	704125	672103	540303	683170	672284	901432	13.8273	58.8252	3.29051	16.514	20.5923	SMYD3	100392519	Smyd3	69726	1.84644	1.27817	0.618431	0.549788	0.707175	0.1358	0.251337	0.692234	0.553273
A0A6D5IET1	117949938	eukaryotic translation elongation factor 2 [Callithrix jacchus]	0	281.718	59	40	272	39	858	95.3	6.83	4735	40	3.98452e+08	3.38191e+08	2.34099e+08	1.73442e+08	2.15122e+08	1.53935e+08	1.85191e+08	1.5417e+08	1.60547e+08	1.49307e+08	11.569	21.0486	23.4468	12.927	5.13007	EEF2	100392531	Eef2	13629	1.70325	0.942311	0.853328	0.784665	0.716442	0.1209	0.235732	0.553242	0.760303
A0A8I4A296	1060996983	PREDICTED: neurofibromin isoform X5 [Callithrix jacchus]	0	288.605	24	56	233	56	2846	319.9	7.33	4975	56	1.03527e+08	9.66626e+07	1.03261e+08	1.07837e+08	8.99969e+07	1.42982e+08	9.58538e+07	8.68911e+07	8.44061e+07	9.10903e+07	4.84955	3.06565	32.1625	6.93604	5.38638	NF1	100392547	Nf1	18015	0.998446	1.05285	1.16198	0.911439	0.875287	0.2223	0.339165	1.05449	0.83135
F7GSF5	675768055	PREDICTED: phosphoglycerate kinase 1 [Callithrix jacchus]	0	174.268	69	22	138	22	417	44.6	8.09	2956	22	1.10388e+08	1.18952e+08	1.11954e+08	1.35222e+08	8.69422e+08	8.60407e+08	8.61648e+08	9.03751e+08	6.53546e+08	2.04328e+08	5.28098	13.3129	0.736981	3.37277	74.054	PGK1	100392550	Pgk1	18655	0.237431	0.255895	1.79085	1.82768	0.888139	0.0001496	0.0404316	1.07777	3.47071	Late DIP
F7GP38	532292032	neurocan core protein precursor [Callithrix jacchus]	0	158.951	23	27	196	26	1322	143.1	5.24	3216	27	1.19699e+08	9.64103e+07	2.72098e+08	1.77693e+08	4.38288e+08	1.62789e+08	2.72654e+08	2.1553e+08	336787241	2.82216e+08	15.2401	29.6823	64.8194	16.5482	12.4677	NCAN	100392562	Ncan	13004	0.455127	0.947262	1.26587	1.02812	1.30362	0.0931	0.203279	2.08131	1.3762
F7I4W5	296206328	PREDICTED: glutamate decarboxylase 2 [Callithrix jacchus]	0	76.12	21	8	53	7	585	65.4	6.93	1067	8	1.00795e+07	1.17368e+07	2.2516e+07	1.65276e+07	3.41817e+07	1.50016e+07	2.21144e+07	1.77407e+07	3.18301e+07	2.77988e+07	10.7431	21.6908	55.1501	15.5194	9.56094	GAD2	100392568	Gad2	14417	0.520607	0.931707	1.17367	0.951072	1.42294	0.06552	0.17246	1.78966	1.52724
F6TFC1	532441299	tumor suppressor p53-binding protein 1 isoform 1 [Callithrix jacchus]	0	204.945	26	33	65	33	1970	213.9	4.7	2290	33	1.26429e+08	1.06098e+08	5.07841e+07	6.25868e+07	4.49785e+07	5.11966e+07	4.4003e+07	4.1005e+07	3.16404e+07	3.23039e+07	12.3651	14.723	9.14349	4.98757	1.46728	TP53BP1	100392591	Trp53bp1	27223	1.96715	0.959102	0.813628	0.719155	0.54096	0.04553	0.147119	0.487558	0.564027
F6RUQ8	532513762	tubby protein homolog isoform b [Callithrix jacchus]	0	25.895	16	7	22	7	506	55.8	8.48	292	7	1.56262e+07	1.17422e+07	1.22705e+07	1.20332e+07	1.10353e+07	1.53588e+07	1.14869e+07	1.64765e+07	1.09222e+07	1.48361e+07	20.0699	1.38082	23.1653	25.2339	21.4888	TUB	100392606	Tub	22141	1.03835	0.922077	1.00139	1.06092	0.977263	0.9243	0.94053	0.888021	1.05985
A0A8I3W5Z0	675709941	PREDICTED: cytoplasmic polyadenylation element-binding protein 3 isoform X1 [Callithrix jacchus]	0	67.99	23	12	55	6	715	78.1	7.42	957	12	9.27328e+06	6.45171e+06	4.73844e+06	6.07153e+06	5.29473e+06	5.50506e+06	6.25987e+06	6.356e+06	5.4427e+06	7.58337e+06	25.3756	17.4402	2.75427	1.07756	23.2409	CPEB3	100392612	Cpeb3	208922	1.24848	0.858252	0.857443	1.00163	1.0342	0.09756	0.208871	0.687439	1.20501
F6RLE6	390473415	PREDICTED: mitotic checkpoint protein BUB3 isoform X1 [Callithrix jacchus]	0	75.784	44	12	57	12	328	37.1	6.84	481	12	3.47586e+08	3.81984e+08	2.51959e+08	2.95347e+08	2.14456e+08	3.17551e+08	2.60005e+08	3.08151e+08	2.17828e+08	2.59554e+08	6.66783	11.2112	27.4054	11.9842	12.3608	BUB3	100392614	Bub3	12237	1.27796	0.9587	0.931899	0.995221	0.836216	0.1991	0.316893	0.750177	0.87224
F6W9I9	390473699	PREDICTED: LOW QUALITY PROTEIN: transforming acidic coiled-coil-containing protein 1 [Callithrix jacchus]	0	33.857	13	11	37	9	807	87.8	4.82	141	11	2.1884e+07	2.09928e+07	2.03078e+07	1.72896e+07	2.86944e+07	2.17481e+07	2.33086e+07	1.8831e+07	2.11909e+07	2.26439e+07	2.93951	11.3529	19.4748	15.0269	4.6878	TACC1	100392615	Tacc1	320165	0.988442	0.866734	1.16285	0.971445	1.01053	0.685	0.738705	0.87687	1.1659
U3DJ78	532341483	serrate RNA effector molecule homolog isoform a [Callithrix jacchus]	0	16.734	7	6	11	6	875	100.4	6.01	222	6	2.02666e+07	1.38035e+07	1.96678e+07	3.41091e+07	2.08106e+07	1.44683e+07	2.23361e+07	1.76554e+07	1.08609e+07	2.34009e+07	26.8277	37.9775	25.4243	16.5521	51.7607	SRRT	100392630	Srrt	83701	0.863061	1.36228	0.893682	1.01306	0.867918	0.8752	0.898325	1.57842	0.637109
A0A8I3X964	296194253	PREDICTED: homer protein homolog 1 [Callithrix jacchus]	0	261.834	80	29	325	26	354	40.3	5.38	6419	29	7.25541e+08	7.15117e+08	1.00069e+09	1.07221e+09	9.38453e+08	1.17018e+09	8.63673e+08	9.23369e+08	5.11162e+08	6.67665e+08	1.02324	4.87975	15.5411	4.72414	18.7754	HOMER1	100392638	Homer1	26556	0.838756	1.20685	1.22765	1.04042	0.686318	0.06044	0.168764	1.43886	0.568684
U3ERL3	1060965272	PREDICTED: phosphatidylinositol 3-kinase regulatory subunit alpha isoform X1 [Callithrix jacchus]	0	23.198	11	6	17	5	724	83.7	6.23	120	6	2.2937e+08	2.72028e+08	4.78845e+07	1.81483e+08	2.65578e+07	1.08173e+08	3.91092e+07	1.11292e+08	1.18924e+08	1.45504e+08	12.0319	82.373	85.668	67.8732	14.2158	PIK3R1	100392639	Pik3r1	18708	1.95809	0.895739	0.526156	0.587356	1.03266	0.1656	0.282391	0.457455	1.15286
F7FU68	296195360	PREDICTED: fibrinogen beta chain [Callithrix jacchus]	0	38.653	21	8	15	8	491	55.7	8.46	250	8	1.11995e+07	1.98894e+07	2.60264e+06	5.45238e+06	523434	2.02073e+06	429473	734213	713686	2.21697e+06	39.5295	50.0326	83.2296	37.0346	72.5422	FGB	100392644	Fgb	110135	3.39529	0.879707	0.277854	0.127089	0.320063	0.3012	0.412668	0.259096	0.363829	Late DDP
A0A8I3X5Z6	296196581	PREDICTED: OCIA domain-containing protein 2 isoform X1 [Callithrix jacchus]	0	43.171	54	8	71	8	154	16.9	9.03	686	8	1.25855e+08	1.17107e+08	6.25601e+07	7.14697e+07	5.1671e+07	7.05664e+07	6.08323e+07	6.50772e+07	73982104	4.25033e+07	5.09218	9.40089	21.8609	4.76788	38.2174	OCIAD2	100392649	Ociad2	433904	1.63804	0.903624	0.82412	0.848877	0.78534	0.03451	0.130433	0.55165	0.869101
F7EHS3	296198832	PREDICTED: F-box/LRR-repeat protein 4 isoform X1 [Callithrix jacchus]	0	30.094	14	6	19	6	621	70.4	6.93	237	6	3.41969e+06	3.10499e+06	7.85461e+06	5.7088e+06	8.66028e+06	5.40019e+06	6.91943e+06	4.1849e+06	3.56058e+06	1.33061e+06	6.82116	22.3736	32.7903	34.8261	64.4763	FBXL4	100392659	Fbxl4	269514	0.650593	1.35244	1.40201	1.10724	0.487713	0.3109	0.418838	2.07879	0.360616	Late DDP
F7AH92	1060998022	PREDICTED: prohibitin [Callithrix jacchus]	0	171.108	85	19	349	19	272	29.8	5.76	9726	19	1.09818e+09	9.91414e+08	1.75762e+09	1.57869e+09	1.70971e+09	1.52919e+09	1.58707e+09	1.43808e+09	1.67757e+09	1.39286e+09	7.22559	7.58424	7.88202	6.96488	13.1137	PHB1	100392673	Phb	18673	0.707838	1.13016	1.09716	1.02475	1.04009	0.0805	0.191089	1.59663	0.920307
F6PH62	1061020464	PREDICTED: sodium/hydrogen exchanger 6 isoform X1 [Callithrix jacchus]	0	15.641	6	3	13	3	707	78.5	5.9	126	3	4.79459e+06	5.56202e+06	4.46525e+06	4.31769e+06	3.52719e+06	3.41427e+06	4.12642e+06	3.92622e+06	2.99547e+06	2.35364e+06	10.4794	2.37603	2.30053	3.5159	16.969	SLC9A6	100392677	Slc9a6	236794	1.31154	1.11225	0.87905	1.01977	0.677398	0.03794	0.135271	0.848051	0.609034
F6PPW3	296207770	PREDICTED: 40S ribosomal protein S8 [Callithrix jacchus]	0	79.8	59	12	114	12	208	24.2	10.32	1543	12	2.2312e+08	2.15049e+08	3.6449e+08	2.74379e+08	4.05217e+08	2.83901e+08	3.46513e+08	3.02823e+08	3.25459e+08	2.74856e+08	2.60508	19.947	24.8966	9.51544	11.9211	RPS8	100392699	Rps8	20116	0.726455	1.0592	1.14251	1.07655	0.995281	0.1651	0.281946	1.45804	0.939653
A0A2R8MU59	296212689	PREDICTED: ADP-ribosylation factor-like protein 1 isoform X2 [Callithrix jacchus]	0	10.274	18	3	3	3	181	20.4	5.72	0	3	1.29668e+06	1.8151e+06	1.87306e+06	1.92719e+06	912568	626730	1.18857e+06	496271	612247	977719	23.5609	2.01418	26.2611	58.11	32.5073	ARL1	100392710	Arl1	104303	1.32686	1.62042	0.656353	0.718414	0.677958	0.0677	0.174562	1.22124	0.418385	Late DDP
A0A5F4WKC3	296217633	PREDICTED: proteasome subunit alpha type-1 isoform X1 [Callithrix jacchus]	0	49.787	46	11	58	11	263	29.5	6.61	711	11	2.85359e+07	3.08716e+07	2.90529e+07	2.09007e+07	4.20667e+07	1.80977e+07	2.21168e+07	1.65007e+07	2.34154e+07	1.68805e+07	5.56011	23.0795	56.341	20.5669	22.9349	PSMA1	100392716	Psma1	26440	1.19562	1.00535	1.21085	0.777202	0.810983	0.3025	0.413464	0.840864	0.806668
F6SMS6	1060943532	PREDICTED: CUGBP Elav-like family member 1 isoform X1 [Callithrix jacchus]	0	32.634	16	7	30	6	526	56.5	8.68	165	7	1.71981e+07	1.65725e+07	1.0704e+07	1.28547e+07	1.11245e+07	1.53661e+07	1.12767e+07	5.33113e+06	4.57387e+06	4.27446e+06	2.62011	12.9103	22.644	50.6286	4.78532	CELF1	100392717	Celf1	13046	1.5452	1.07794	1.2121	0.759903	0.404861	0.003904	0.0732225	0.69761	0.375587	Late DDP
F7AJT6	1060946583	PREDICTED: mitogen-activated protein kinase 8 isoform X2 [Callithrix jacchus]	0	36.723	28	10	20	5	427	48.3	6.89	147	10	1.10466e+07	7.5984e+06	6.4384e+06	3.2611e+06	1.1539e+06	3.2891e+06	4.25829e+06	2.90894e+06	2.46992e+06	2.4678e+06	26.1542	46.3258	67.9638	26.6248	0.0607853	MAPK8	100392721	Mapk8	26419	2.07663	1.0803	0.494849	0.798267	0.54995	0.2962	0.407261	0.52022	0.50907
A0A8I3WQR5	532338109	vacuolar protein sorting-associated protein 13A isoform A [Callithrix jacchus]	0	89.485	10	24	49	24	3175	359.9	6.27	384	24	1.81256e+07	2.11103e+07	3.78824e+07	2.61872e+07	3.95225e+07	1.61903e+07	4.04913e+07	1.95167e+07	2.30744e+07	1.71268e+07	10.758	25.8149	59.2263	49.4309	20.9228	VPS13A	100392727	Vps13a	271564	0.756784	1.23578	1.07459	1.15744	0.775403	0.6451	0.704924	1.63294	0.627461
A0A5K1VJK2	532523836	exocyst complex component 6B [Callithrix jacchus]	0	176.43	46	31	189	28	815	94.6	6.46	2361	31	9.68273e+07	9.61336e+07	1.24423e+08	1.51987e+08	1.45079e+08	1.54559e+08	1.3546e+08	1.42387e+08	1.10882e+08	1.0218e+08	0.50836	14.1031	4.4746	3.52621	5.77603	EXOC6B	100392729	Exoc6b	75914	0.765768	1.09694	1.18912	1.10264	0.845536	0.02643	0.118701	1.43247	0.770816
U3EIC6	296223696	PREDICTED: actin-related protein 2 isoform X1 [Callithrix jacchus]	0	183.872	53	16	133	2	399	45.3	7.2	3245	16	2.24895e+08	2.51822e+08	1.66223e+08	1.66943e+08	2.01179e+08	1.67457e+08	1.37428e+08	1.32774e+08	1.06144e+08	1.02876e+08	7.98811	0.305497	12.9371	2.43549	2.21154	ACTR2	100392731	Actr2	66713	1.43785	1.00488	1.11186	0.81497	0.630436	0.004335	0.0747523	0.698875	0.627375
F6YGI3	390458316	PREDICTED: ribosome-recycling factor, mitochondrial [Callithrix jacchus]	0	103.398	51	11	67	11	265	29.4	9.57	1705	11	3.41907e+07	4.46411e+07	5.07661e+07	4.84668e+07	4.01383e+07	5.71764e+07	4.84433e+07	5.82465e+07	4.92434e+07	5.60398e+07	18.7477	3.27684	24.7603	12.9946	9.12934	MRRF	100392735	Mrrf	67871	0.808776	1.01808	0.998402	1.09459	1.08015	0.6649	0.720767	1.25879	1.06097
U3DMH1	532523646	kinesin-like protein KIF3C [Callithrix jacchus]	0	17.003	8	6	14	2	793	89.5	8.22	70	6	4.70886e+06	5.80181e+06	4.43882e+06	5.2131e+06	4.37028e+06	4.94636e+06	8.28424e+06	4.43734e+06	3.76761e+06	3.81091e+06	14.7057	11.3449	8.74452	42.7647	0.808094	KIF3C	100392736	Kif3c	16570	1.05573	0.969471	0.935794	1.2778	0.761212	0.2552	0.370023	0.918297	0.785183
F7G0P2	296225642	PREDICTED: PRA1 family protein 3 [Callithrix jacchus]	0	19.725	24	4	15	4	188	21.7	9.73	289	4	4.39811e+06	8.99458e+06	4.17842e+06	2.21518e+06	7.45816e+06	3.82504e+06	2.64346e+06	2.68786e+06	3.46229e+06	4.56708e+06	48.5368	43.4252	45.5368	1.17771	19.4587	ARL6IP5	100392743	Arl6ip5	65106	1.50716	0.719511	1.26977	0.599966	0.903595	0.4373	0.526638	0.477395	1.25585
U3DNU1	296192766	PREDICTED: pterin-4-alpha-carbinolamine dehydratase 2 [Callithrix jacchus]	0	11.987	26	3	13	3	130	14.6	9.11	86	3	4.19596e+06	7.01118e+06	8.60706e+06	8.05275e+06	1.06883e+07	6.09327e+06	6.74117e+06	2.11811e+06	4.2456e+06	5.95484e+06	35.5248	4.70541	38.7231	73.7983	23.6973	PCBD2	100392746	Pcbd2	72562	0.879568	1.30751	1.31706	0.695301	0.800559	0.3094	0.418252	1.48653	0.612278
A0A8I3WLW5	532513182	cadherin-18 isoform 1 preproprotein [Callithrix jacchus]	0	14.864	6	4	12	4	790	87.9	5.11	155	4	7.07555e+06	7.34762e+06	4.08437e+06	1.20233e+06	3.32985e+06	8.27782e+06	4.57304e+06	6.05334e+06	2.81684e+06	2.64053e+06	2.66773	77.0956	60.2833	19.7006	4.56907	CDH18	100392758	Cdh18	320865	1.52139	0.557654	1.2244	1.1209	0.575656	0.006178	0.0829036	0.366542	1.03228
F7H553	1060981074	PREDICTED: septin-11 isoform X2 [Callithrix jacchus]	0	358.539	72	33	529	19	432	49.8	6.68	11103	33	2.73057e+09	3.36385e+09	3.98399e+09	4.4074e+09	3.91283e+09	4.71343e+09	4.14234e+09	4.3007e+09	3.41677e+09	3.84142e+09	14.6954	7.13585	13.1252	2.65256	8.27404	SEPTIN11	100392765	Septin11	52398	0.785094	1.08099	1.11125	1.08765	0.935013	0.2856	0.397166	1.3769	0.864956
U3ESQ7	532521536	actin filament-associated protein 1 isoform A [Callithrix jacchus]	0	46.383	14	10	17	10	814	89.7	8.68	373	10	2.29162e+07	3.24321e+07	1.37883e+06	2.35683e+06	673380	1.34687e+06	840968	803391	714410	433621	24.3143	37.0246	47.1454	3.23181	34.5893	AFAP1	100392768	Afap1	70292	4.33108	0.292321	0.158087	0.128674	0.0898351	0.1713	0.28863	0.0674937	0.307317	Late DDP
F7D867	532452383	U1 small nuclear ribonucleoprotein 70 kDa [Callithrix jacchus]	0	61.037	26	11	59	11	438	51.6	9.98	803	11	4.41405e+07	3.73056e+07	1.87328e+07	2.97644e+07	1.42808e+07	2.88815e+07	1.67593e+07	3.24198e+07	1.68143e+07	2.29429e+07	11.868	32.169	47.8392	45.0341	21.8003	SNRNP70	100392779	Snrnp70	20637	1.55407	0.925371	0.823575	0.938382	0.758605	0.2276	0.344863	0.595451	0.819784
A0A8I3X1C0	675672426	PREDICTED: NAC-alpha domain-containing protein 1 isoform X1 [Callithrix jacchus]	0	18.54	4	4	9	4	1550	160.7	4.21	88	4	5.9712e+06	6.5819e+06	4.58892e+06	2.9398e+06	7.39828e+06	1.43946e+06	2.73144e+06	2.13569e+06	1.58367e+06	1.20937e+06	6.88012	30.9774	95.353	17.3103	18.9524	NACAD	100392813	Nacad	192950	1.71585	1.02908	1.20801	0.665278	0.381774	0.02461	0.115982	0.59975	0.370984	Late DDP
#N/A	296211574	PREDICTED: tubulin alpha-1A chain [Callithrix jacchus]	0	543.261	91	31	1632	3	451	50.1	5.02	37121	31	1.28019e+10	1.16359e+10	1.4055e+10	8.73051e+09	1.3773e+10	9.09654e+09	1.50066e+10	1.13531e+10	1.59489e+10	1.27573e+10	6.74755	33.0469	28.9184	19.6012	15.7233	LOC100392817	100392817	-	-	0.976271	0.910263	0.913621	1.05305	1.14679	0.8749	0.898278	0.932387	1.25985
A0A8I4A148	532444971	talin-2 [Callithrix jacchus]	0	789.492	61	102	560	91	2542	271.4	5.57	13134	102	5.28191e+08	4.84074e+08	3.71144e+08	4.39747e+08	3.39599e+08	4.34255e+08	3.37585e+08	4.25776e+08	3.94473e+08	4.18817e+08	6.1634	11.9646	17.2983	16.3383	4.23312	TLN2	100392824	Tln2	70549	1.21268	0.971439	0.927068	0.914499	0.974312	0.2921	0.403429	0.801066	1.00296
F7I4I1	296218858	PREDICTED: 39S ribosomal protein L11, mitochondrial [Callithrix jacchus]	0	43.734	57	10	44	10	195	21.1	10.04	543	10	1.18949e+07	9.91439e+06	1.91058e+07	2.54201e+07	1.24532e+07	1.59138e+07	1.18834e+07	1.66551e+07	1.75664e+07	1.56224e+07	12.8427	20.0553	17.2529	23.646	8.28351	MRPL11	100392839	Mrpl11	66419	0.697097	1.4232	0.906703	0.912183	1.06082	0.2167	0.333493	2.0416	0.74538
F7CPM8	1060948535	PREDICTED: myosin-11 [Callithrix jacchus]	0	249.552	22	39	314	16	1963	225.9	5.69	7486	39	1.10466e+07	8.95766e+06	1.19133e+07	2.05635e+07	1.01058e+07	1.92773e+07	8.51171e+06	2.0254e+07	1.49417e+07	1.97504e+07	14.7682	37.6677	44.1425	57.7288	19.6028	MYH11	100392841	Myh11	17880	0.688275	1.11741	1.01097	0.989722	1.19363	0.4649	0.550744	1.62349	1.06821
U3BVL1	532441467	heterogeneous nuclear ribonucleoprotein H3 isoform a [Callithrix jacchus]	0	81.211	38	9	90	8	346	36.9	6.87	2289	9	1.59323e+08	1.93849e+08	5.47115e+07	1.3087e+08	5.76608e+07	1.17201e+08	6.30702e+07	9.13607e+07	45687554	1.0736e+08	13.8255	58.036	48.1537	25.9073	56.9875	HNRNPH3	100392844	Hnrnph3	432467	1.72938	0.908739	0.856247	0.756204	0.74943	0.2293	0.346252	0.525471	0.824692
U3DF65	675715895	PREDICTED: tyrosine-protein kinase Yes [Callithrix jacchus]	0	79.881	29	15	88	5	543	60.6	6.74	887	15	1.12695e+07	1.09838e+07	1.42116e+07	1.4467e+07	1.17451e+07	1.24354e+07	1.12565e+07	1.05052e+07	1.02919e+07	1.19351e+07	1.81584	1.2594	4.03712	4.88214	10.4555	YES1	100392850	Yes1	22612	0.934217	1.20396	1.01512	0.913581	0.933115	0.01354	0.0988517	1.28874	0.775036
F7GV18	532509714	zinc transporter ZIP6 isoform 1 precursor [Callithrix jacchus]	0	27.365	5	6	13	6	750	84.3	6.83	149	6	1.04288e+07	9.45253e+06	3.9533e+06	4.49167e+06	2.60204e+06	3.75447e+06	5.23917e+06	5.15977e+06	6.01997e+06	2.91793e+06	6.94471	9.01564	25.6395	1.07979	49.0825	SLC39A6	100392851	Slc39a6	106957	1.8402	0.781657	0.588351	0.962515	0.827282	0.06098	0.168938	0.424769	1.05837
#N/A	1060934464	PREDICTED: cystatin-B-like [Callithrix jacchus]	0	32.839	46	4	31	4	123	13.7	8.18	405	4	3.37088e+07	2.88815e+07	2.76386e+07	1.85157e+07	1.86528e+07	1.8564e+07	1.93847e+07	1.86274e+07	2.62625e+07	1.89839e+07	10.9072	27.9535	0.337406	2.81758	22.7498	LOC100392856	100392856	Cstb	13014	1.36529	1.00677	0.811814	0.829163	0.986967	0.2145	0.331406	0.737402	0.980332
A0A2R8PIM9	63115346	cytosolic glutathione peroxidase [Callithrix jacchus]	0	88.125	85	13	90	13	202	22	6.55	1410	13	5.01741e+07	8.21325e+07	4.14159e+07	5.73823e+07	4.75676e+07	6.3372e+07	5.53586e+07	5.31924e+07	4.8145e+07	5.58721e+07	34.16	22.8546	20.1468	2.82213	10.5057	GPX1	100392863	Gpx1	14775	1.19278	0.890695	1.00015	0.978621	0.937745	0.9406	0.953821	0.746736	1.05282
F7I9V4	1060979916	PREDICTED: protein transport protein Sec24B isoform X1 [Callithrix jacchus]	0	79.169	15	15	48	15	1282	140.1	6.8	719	15	2.36827e+07	3.04415e+07	3.50364e+07	2.6493e+07	2.67783e+07	2.67899e+07	2.45853e+07	2.52487e+07	1.97962e+07	1.95236e+07	17.6601	19.6364	0.0308171	1.88268	0.980411	SEC24B	100392878	Sec24b	99683	1.04739	1.1907	1.03663	0.964371	0.760903	0.002876	0.0672106	1.13682	0.63904
F7E830	296229708	PREDICTED: BMP/retinoic acid-inducible neural-specific protein 2 [Callithrix jacchus]	0	34.448	10	8	24	7	783	88.9	8.03	594	8	1.14222e+07	9.79915e+06	4.22523e+06	4.67338e+06	5.40276e+06	4.26687e+06	924013	1.03347e+06	1.08446e+06	1.67101e+06	10.8162	7.12218	16.6128	7.90769	30.1039	BRINP2	100392879	Brinp2	240843	2.38429	0.999787	1.08641	0.219929	0.309585	0.01652	0.10605	0.419324	0.309651	Late DDP
F7I4M4	675648577	PREDICTED: G protein-regulated inducer of neurite outgrowth 3 [Callithrix jacchus]	0	124.706	40	22	65	22	776	82.9	7.64	1905	22	5.2305e+07	5.37431e+07	3.68216e+07	2.75305e+07	3.68507e+07	3.68175e+07	1.52044e+07	2.18567e+07	1.63778e+07	2.23178e+07	1.91774	20.4182	0.0637554	25.3844	21.7089	GPRIN3	100392881	Gprin3	243385	1.65791	1.00605	1.1517	0.579396	0.604949	0.01381	0.0988517	0.60682	0.60131
F6WCZ3	296231823	PREDICTED: spermatogenesis-associated protein 2-like protein [Callithrix jacchus]	0	46.065	30	9	24	9	424	46.1	5.27	365	9	2.65493e+07	2.36196e+07	4.10266e+07	2.65516e+07	2.59214e+07	3.29288e+07	2.25116e+07	2.06153e+07	2.21412e+06	6.59945e+06	8.25838	30.2919	16.8393	6.21847	70.3665	SPATA2L	100392892	Spata2l	78779	1.09761	1.47849	1.28754	0.943539	0.192825	0.07119	0.179755	1.34701	0.13042	Late DDP
U3CW76	532327831	death-associated protein kinase 3 [Callithrix jacchus]	0	11.458	9	4	12	4	454	52.5	6.65	111	4	6.10302e+06	1.49218e+07	8.49127e+06	1.49384e+07	6.68363e+06	9.9825e+06	6.28601e+06	5.9168e+06	5.26373e+06	6.91477e+06	59.3188	38.9149	27.9928	4.27878	19.1725	DAPK3	100392899	Dapk3	13144	1.22949	1.37013	0.974605	0.713598	0.712177	0.6444	0.704705	1.11438	0.519789
F6V7W4	296233743	PREDICTED: LOW QUALITY PROTEIN: heterogeneous nuclear ribonucleoprotein L [Callithrix jacchus]	0	317.012	58	24	250	23	589	64.1	8.22	5802	24	7.97125e+08	8.02314e+08	2.5514e+08	5.08274e+08	1.98215e+08	4.86298e+08	2.30212e+08	4.24568e+08	1.91777e+08	3.30032e+08	0.458867	46.8926	59.5185	41.9774	37.4702	HNRNPL	100392905	Hnrnpl	15388	1.8933	0.903672	0.810275	0.77508	0.617678	0.07176	0.180365	0.477301	0.68352
U3D8G0	532510214	U1 small nuclear ribonucleoprotein A [Callithrix jacchus]	0	23.072	23	6	20	4	282	31.2	9.83	53	6	5.00408e+07	4.38349e+07	4.70774e+07	4.86824e+07	3.61908e+07	4.0493e+07	3.77735e+07	1.58039e+07	1.17819e+07	2.55765e+07	9.34905	2.37028	7.93429	57.9904	52.2197	SNRPA	100392906	Snrpa	53607	1.31385	1.34022	1.07324	0.749848	0.522854	0.1652	0.281981	1.02007	0.390127	Late DDP
F7EC09	532504126	protein phosphatase 1 regulatory inhibitor subunit 16B isoform 1 [Callithrix jacchus]	0	60.2	25	10	34	10	567	63.5	6.42	613	10	3.13096e+06	5.70967e+06	1.04496e+07	1.08076e+07	8.89372e+06	1.11446e+07	9.39913e+06	1.14592e+07	7.37492e+06	8.08008e+06	41.251	2.38161	15.8858	13.9672	6.45255	PPP1R16B	100392910	Ppp1r16b	228852	0.511318	1.22946	1.15896	1.20639	0.893875	0.08158	0.192385	2.40448	0.72705
A0A8I4A4E4	1060993603	PREDICTED: breast carcinoma-amplified sequence 1 isoform X3 [Callithrix jacchus]	0	109.019	28	16	130	2	615	65.5	5.83	2989	16	1.18235e+08	1.14882e+08	1.90476e+08	2.96543e+08	1.66431e+08	1.86568e+08	1.78094e+08	1.86176e+08	1.2752e+08	1.9572e+08	2.03416	30.8	8.06769	3.13748	29.8386	BCAS1	100392911	Bcas1	76960	0.662023	1.38307	1.00247	1.03448	0.917958	0.02398	0.115647	2.08916	0.66371
F6RKX7	296202300	PREDICTED: mitochondrial 2-oxoglutarate/malate carrier protein isoform X2 [Callithrix jacchus]	0	185.641	70	18	297	18	314	34.1	9.85	9382	18	5.26752e+08	4.77704e+08	8.02339e+08	7.00955e+08	8.71638e+08	7.42615e+08	7.55056e+08	6.50533e+08	8.20036e+08	5.4945e+08	6.90579	9.53762	11.3035	10.5164	27.9423	SLC25A11	100392918	Slc25a11	67863	0.728175	1.08981	1.17024	1.01897	0.992802	0.138	0.253418	1.49663	0.91099
H9KWP1	296236904	PREDICTED: macrophage migration inhibitory factor [Callithrix jacchus]	0	8.449	17	2	10	2	115	12.5	7.88	136	2	1.56994e+07	1.50944e+07	7.0766e+06	8.10706e+06	9.0954e+06	8.36181e+06	7.86823e+06	1.07027e+07	1.41291e+07	1.40186e+07	2.77819	9.59779	5.94278	21.5851	0.555168	MIF	100392923	Mif	17319	1.39777	0.689206	0.792405	0.842958	1.27766	0.01786	0.108849	0.493075	1.85382
A0A8I3VZB5	675773837	PREDICTED: hyaluronan and proteoglycan link protein 4 [Callithrix jacchus]	0	144.429	66	21	94	21	402	42.8	8.95	2469	21	5.74909e+07	5.20128e+07	6.58309e+07	4.55884e+07	9.41796e+07	5.04628e+07	8.15225e+07	8.81494e+07	2.56325e+08	2.06745e+08	7.07488	25.6932	42.7433	5.52348	15.1417	HAPLN4	100392931	Hapln4	330790	0.548447	0.558042	0.724439	0.849798	2.31927	0.05665	0.162944	1.01749	4.15609	Late DIP
U3EHM2	296207211	PREDICTED: syntaxin-12 [Callithrix jacchus]	0	78.673	49	9	57	9	276	31.6	5.59	1522	9	4.86824e+07	3.55025e+07	4.72547e+07	2.62058e+07	4.59479e+07	2.76907e+07	4.24466e+07	2.83691e+07	3.55867e+07	3.21334e+07	22.1408	40.5218	35.0625	28.1132	7.21172	STX12	100392943	Stx12	100226	1.13819	0.993193	0.995602	0.957435	0.915583	0.9157	0.93366	0.87261	0.921857
U3CXU9	532278388	ephrin type-B receptor 6 precursor [Callithrix jacchus]	0	62.174	18	13	37	13	1022	110.9	6.7	367	13	4.06009e+07	3.43772e+07	2.0536e+07	1.23742e+07	1.24679e+07	1.00422e+07	1.37902e+07	1.25349e+07	1.38353e+07	1.14443e+07	11.739	35.0726	15.2396	6.74348	13.376	EPHB6	100392949	Ephb6	13848	2.0598	0.904111	0.618401	0.723205	0.694482	0.08443	0.195827	0.438931	0.768137
F7HYN0	532438497	microtubule-associated protein 1A [Callithrix jacchus]	0	1340.83	59	128	1287	5	2804	306	4.96	32350	128	1.54461e+09	1.36889e+09	1.81907e+09	1.7344e+09	2.11982e+09	1.63036e+09	1.69619e+09	1.95094e+09	1.71638e+09	1.98923e+09	8.52965	3.36959	18.4578	9.87831	10.4131	MAP1A	100392958	Map1a	17754	0.829116	1.01124	1.06722	1.03789	1.05454	0.3875	0.483304	1.21966	1.04282
A0A5K1VQY4	532519804	serine/threonine-protein kinase PAK 1 isoform 2 [Callithrix jacchus]	0	98.363	37	17	82	8	547	60.8	5.58	1311	17	2.89763e+07	2.32255e+07	2.17291e+07	1.52132e+07	2.12094e+07	1.4652e+07	1.44205e+07	2.1025e+07	1.2581e+07	1.52056e+07	15.5796	24.9438	25.8596	26.3506	13.3583	PAK1	100392970	Pak1	18479	1.38659	0.981267	0.952556	0.94151	0.738072	0.3165	0.423157	0.707682	0.752162
A0A8J8YEE8	532280676	rab-like protein 6 isoform 1 [Callithrix jacchus]	0	29.928	13	7	23	7	732	79.8	5.35	359	7	1.5027e+07	1.47832e+07	9.74116e+06	1.55122e+07	2.41048e+07	1.66464e+07	1.95498e+07	1.55938e+07	1.47349e+07	1.15992e+07	1.15673	32.3182	25.8832	15.9197	16.8397	RABL6	100392988	Rabl6	227624	0.947604	0.802751	1.2954	1.11714	0.837105	0.6474	0.706127	0.847138	1.0428
U3DS06	296226048	PREDICTED: sorting nexin-4 isoform X1 [Callithrix jacchus]	0	13.881	10	4	6	4	450	52.2	5.99	79	4	1.51952e+06	1.12786e+06	2.13763e+06	1.46959e+06	1.37707e+06	1.29941e+06	1.91528e+06	1.93554e+06	802982	2.0438e+06	20.922	26.1907	4.10327	0.744319	61.6408	SNX4	100392994	Snx4	69150	0.846962	1.15404	0.856272	1.23197	0.910756	0.03164	0.126011	1.36256	0.789191
F7BNR1	296226200	PREDICTED: protein O-glucosyltransferase 1 [Callithrix jacchus]	0	14.275	10	3	10	3	391	46.2	8.72	160	3	4.93122e+06	4.21504e+06	951729	2.82261e+06	1.69159e+06	797082	1.21043e+06	1.3173e+06	1.45541e+06	1.83228e+06	11.0737	70.1003	50.8314	5.97878	16.2116	POGLUT1	100392996	Poglut1	224143	2.15463	0.889138	0.586268	0.595469	0.774497	0.07739	0.188152	0.412664	0.871064
A0A8J8YDS7	1060964911	PREDICTED: junction-mediating and -regulatory protein isoform X1 [Callithrix jacchus]	0	25.98	8	5	6	5	988	111.5	5.94	84	5	4.27573e+06	5.19645e+06	3.36521e+06	2.44794e+06	2.23962e+06	3.82288e+06	2.97307e+06	2.6626e+06	2.34293e+06	4.33815e+06	13.7465	22.3152	36.9331	7.7911	42.2338	JMY	100393004	Jmy	57748	1.40685	0.863393	0.900427	0.837033	0.992301	0.335	0.438602	0.613708	1.1493
A0A8I3W0H8	296196587	PREDICTED: OCIA domain-containing protein 1 isoform X1 [Callithrix jacchus]	0	63.152	40	8	89	8	250	28.2	7.88	2256	8	1.02559e+08	8.92642e+07	1.04678e+08	1.17157e+08	1.27057e+08	1.2056e+08	8.53267e+07	1.00156e+08	1.35116e+08	9.53452e+07	9.80175	7.95532	3.7104	11.3065	24.4049	OCIAD1	100393016	Ociad1	68095	0.890363	1.02967	1.14934	0.860932	1.0697	0.2115	0.328206	1.15646	1.03888
F7IL59	296198834	PREDICTED: failed axon connections homolog isoform X1 [Callithrix jacchus]	0	14.855	10	3	10	3	409	46.8	5.57	142	3	1.60858e+06	1.328e+06	1.88304e+06	1.34114e+06	2.98826e+06	1.04621e+06	3.10992e+06	1.11489e+06	1.02916e+06	406710	13.5124	23.7691	68.075	66.7816	61.306	FAXC	100393027	Faxc	76132	0.926019	1.01671	1.27223	1.33225	0.452787	0.5845	0.65407	1.09794	0.445343	Late DDP
B0KWH6	166183799	sorting nexin 3 (predicted) [Callithrix jacchus]	0	25.708	54	9	44	8	162	18.8	8.66	234	9	3.34725e+07	2.8406e+07	7.30821e+07	2.44799e+07	3.10525e+07	1.9729e+07	2.3747e+07	2.55097e+07	1.63208e+07	2.42867e+07	11.5794	70.4515	31.535	5.061	27.7425	SNX3	100393028	Snx3	54198	1.03101	1.62557	0.846116	0.820709	0.676597	0.5376	0.61542	1.57667	0.416222	Late DDP
A0A8I3WFD4	675658533	PREDICTED: alanyl-tRNA editing protein Aarsd1 [Callithrix jacchus]	0	6.433	7	2	5	2	412	45.4	7.37	17	2	1.06254e+06	1.21429e+06	848480	531830	477820	327230	576882	159734	544140	635739	9.42572	32.4428	26.4538	80.0873	10.9791	AARSD1	100393040	Aarsd1	69684	1.78472	1.08197	0.631047	0.577403	0.92486	0.09341	0.203453	0.60624	0.854793
A0A8I3WMG3	532514872	E3 ubiquitin-protein ligase HERC2 [Callithrix jacchus]	0	58.095	4	15	21	15	4834	526.6	6.28	319	15	2.56507e+07	2.87639e+07	1.23774e+07	1.64286e+07	1.74931e+07	1.34017e+07	1.34748e+07	1.09108e+07	3.32878e+06	2.40347e+06	8.091	19.8893	18.7288	14.8697	22.8284	HERC2	100393052	Herc2	15204	1.88634	0.998592	1.071	0.845352	0.198714	0.01839	0.109173	0.529381	0.198995	Late DDP
U3D4S4	296204797	PREDICTED: voltage-dependent L-type calcium channel subunit beta-4 isoform X1 [Callithrix jacchus]	0	175.274	48	18	147	14	520	58.1	9.32	2571	18	1.0193e+08	9.792e+07	1.8968e+08	1.89518e+08	1.51685e+08	1.70037e+08	1.51373e+08	1.66031e+08	1.47685e+08	1.47377e+08	2.83741	0.060513	8.06731	6.53108	0.147386	CACNB4	100393056	Cacnb4	12298	0.660339	1.25294	1.06303	1.04876	0.974939	5.942e-05	0.0374963	1.89742	0.778122
A0A8I4A4C2	1061005621	PREDICTED: protein FAM126B isoform X1 [Callithrix jacchus]	0	85.524	39	18	85	18	586	64.5	6.76	1245	18	2.42487e+07	1.83713e+07	6.37401e+07	5.33122e+07	8.19705e+07	4.85054e+07	5.91069e+07	4.84847e+07	6.85822e+07	5.79177e+07	19.5023	12.5989	36.2725	13.962	11.9224	HYCC2	100393060	Hycc2	213056	0.406493	1.1164	1.24443	1.02617	1.20651	0.06092	0.168904	2.74642	1.08071
#N/A	1060942298	PREDICTED: 28S ribosomal protein S15, mitochondrial [Callithrix jacchus]	0	7.665	12	3	7	3	257	29.7	9.95	24	3	1.5895e+06	3.48227e+06	4.49224e+06	4.06808e+06	4.2805e+06	4.72768e+06	6.10272e+06	3.69387e+06	2140599	833154	52.7781	7.00727	7.02035	34.7736	62.1775	LOC100393069	100393069	-	-	0.716138	1.20872	1.27196	1.38328	0.419896	0.2336	0.349461	1.68784	0.347388	Late DDP
F6TE31	1060945306	PREDICTED: LOW QUALITY PROTEIN: 39S ribosomal protein L28, mitochondrial [Callithrix jacchus]	0	41.953	35	8	39	8	276	32.6	9.28	506	8	1.08165e+07	1.13096e+07	1.73879e+07	2.16511e+07	1.96456e+07	2.25478e+07	1.53255e+07	2.35711e+07	2.45782e+07	2.13377e+07	3.15174	15.4436	9.7273	29.9798	9.98051	MRPL28	100393090	Mrpl28	68611	0.587924	1.03733	1.12114	1.03354	1.22006	0.06179	0.170248	1.76439	1.17615
U3FN99	675709731	PREDICTED: ATPase family AAA domain-containing protein 1 [Callithrix jacchus]	0	90.363	45	15	92	15	361	40.7	6.9	497	15	1.40762e+08	1.37764e+08	1.94084e+08	1.97611e+08	2.20412e+08	1.58631e+08	2.05059e+08	1.31116e+08	1.64777e+08	9.80882e+07	1.5223	1.2732	23.0503	31.1059	35.8784	ATAD1	100393093	Atad1	67979	0.844888	1.18817	1.1498	1.01976	0.79738	0.007565	0.0848961	1.40631	0.671096
F7HWW2	1060963664	PREDICTED: la-related protein 1 isoform X1 [Callithrix jacchus]	0	95.48	32	21	59	2	877	100.7	8.62	542	21	3.01353e+08	2.87694e+08	8.31736e+07	9.20412e+07	9.62537e+07	7.6637e+07	7.25973e+07	9.37081e+07	9.66927e+07	9.74281e+07	3.27924	7.15734	16.0461	17.9519	0.535755	LARP1	100393120	Larp1	73158	2.26979	0.67516	0.666205	0.64083	0.748011	0.009188	0.0893947	0.297454	1.1079
A0A8I3W652	675646167	PREDICTED: hydroxymethylglutaryl-CoA synthase, cytoplasmic [Callithrix jacchus]	0	12.762	7	3	9	3	520	57.4	5.41	74	3	6.66689e+06	2.78148e+06	9.08912e+06	8.33193e+06	4.06999e+06	5.97029e+06	5.06231e+06	6.38625e+06	6979333	1.04685e+07	58.1561	6.14675	26.7665	16.3543	28.2813	HMGCS1	100393128	Hmgcs1	208715	0.717894	1.32367	0.762868	0.86987	1.3257	0.2046	0.321592	1.84382	1.00154
F6R836	532508982	CCR4-NOT transcription complex subunit 10 isoform 1 [Callithrix jacchus]	0	6.834	3	2	4	2	744	82.2	7.78	139	2	2.13391e+06	2.38496e+06	1.29521e+06	1.42169e+06	1.03083e+06	542150	1.1808e+06	937673	1.0024e+06	947112	7.85664	6.58392	43.9353	16.2302	4.0106	CNOT10	100393129	Cnot10	78893	1.75467	1.05497	0.610782	0.822598	0.75699	0.04734	0.150587	0.601235	0.717549
A0A5F4WF00	1060961711	PREDICTED: synaptosomal-associated protein 47 [Callithrix jacchus]	0	10.042	9	3	8	3	437	49.1	6.96	29	3	3.46294e+06	2.29349e+06	3.57773e+06	1.04862e+07	4.26772e+06	4.0008e+06	4.59647e+06	2.01322e+06	1.85054e+06	2.82299e+06	28.7306	69.4686	4.56533	55.2714	29.4262	SNAP47	100393137	Snap47	67826	0.73103	1.78602	1.05005	0.839389	0.593508	0.3233	0.428654	2.44316	0.332307	Late DDP
U3BK92	532207841	VPS10 domain-containing receptor SorCS2 precursor [Callithrix jacchus]	0	22.377	5	5	12	5	1157	127.9	6.89	150	5	8.25299e+06	8.5012e+06	6.94609e+06	5.71478e+06	5.15092e+06	3.07948e+06	2.51454e+06	1.56749e+06	1.03206e+07	1.01139e+07	2.09511	13.7537	35.5933	32.8104	1.43094	SORCS2	100393138	Sorcs2	81840	1.34762	1.01838	0.662012	0.328337	1.64365	0.0109	0.0924017	0.755684	1.61399
A0A8I3W577	1060985691	PREDICTED: MAM domain-containing glycosylphosphatidylinositol anchor protein 1 [Callithrix jacchus]	0	57.478	17	11	27	11	955	105.8	8.22	483	11	1.39213e+07	1.48023e+07	9.15839e+06	6.12273e+06	1.24803e+07	5.38615e+06	3.18517e+07	1.03473e+07	1.5926e+07	8.98266e+06	4.33735	28.0939	56.1536	72.0678	39.4215	MDGA1	100393141	Mdga1	74762	1.1135	0.592389	0.692612	1.63589	0.965611	0.2846	0.396087	0.532005	1.63003
F7HZ47	675757739	PREDICTED: 39S ribosomal protein L4, mitochondrial [Callithrix jacchus]	0	41.878	23	4	16	4	294	33.2	9.77	201	4	2.62328e+06	1.26762e+06	6.07787e+06	7.40224e+06	4.29886e+06	6.30211e+06	3.69476e+06	6.45034e+06	8.16978e+06	7.03821e+06	49.2736	13.8942	26.7242	38.4124	10.5226	MRPL4	100393144	Mrpl4	66163	0.364828	1.26396	0.993995	0.95125	1.42597	0.1105	0.222321	3.46452	1.12818
F7A869	532503535	coiled-coil and C2 domain-containing protein 1A [Callithrix jacchus]	0	108.872	31	24	101	24	951	104	7.37	1586	24	7.17847e+07	8.84691e+07	8.88347e+07	8.72032e+07	5.26917e+07	6.15797e+07	5.72689e+07	4.06266e+07	4.45114e+07	3.28912e+07	14.7238	1.31071	10.9997	24.0418	21.2311	CC2D1A	100393145	Cc2d1a	212139	1.28027	1.40637	0.912913	0.782087	0.618369	0.05214	0.156464	1.09849	0.439693	Late DDP
F7D921	296234321	PREDICTED: liprin-alpha-3 isoform X1 [Callithrix jacchus]	0	344.84	48	47	350	40	1194	133.4	5.68	6991	47	3.35703e+08	3.23144e+08	3.628e+08	3.28939e+08	2.56769e+08	3.83454e+08	2.83861e+08	3.7159e+08	3.45649e+08	3.10151e+08	2.69582	6.9225	27.984	18.9284	7.65515	PPFIA3	100393150	Ppfia3	76787	0.997629	1.04744	0.969429	0.992489	0.993016	0.9644	0.97321	1.04993	0.948045
F6RVI4	1060971853	PREDICTED: LOW QUALITY PROTEIN: bifunctional polynucleotide phosphatase/kinase [Callithrix jacchus]	0	13.362	7	2	3	2	540	59.5	8.7	63	2	2.51217e+06	2.02599e+06	370488	1.07058e+06	528307	403861	633926	525222	276688	85566.1	15.1507	68.7047	18.8799	13.2624	74.6125	PNKP	100393151	Pnkp	59047	2.69078	0.854444	0.552704	0.687285	0.214789	0.07694	0.187445	0.317545	0.251378	Late DDP
A0A2R8M3M0	1061020030	PREDICTED: rho guanine nucleotide exchange factor 9 isoform X1 [Callithrix jacchus]	0	47.702	23	11	42	10	516	61	5.72	525	11	2.77774e+07	2.56348e+07	4.82511e+07	3.40695e+07	2.92316e+07	5.04934e+07	2.82491e+07	3.25123e+07	5.04725e+07	3.51391e+07	5.67304	24.363	37.7156	9.92249	25.3292	ARHGEF9	100393157	Arhgef9	236915	0.738084	1.13756	1.10169	0.839639	1.18303	0.4322	0.522334	1.54123	1.03998
F6RV45	675661700	PREDICTED: pyrroline-5-carboxylate reductase 1, mitochondrial isoform X3 [Callithrix jacchus]	0	52.041	30	7	26	6	320	33.5	7.62	490	7	2.45364e+07	5.27741e+07	6.70306e+07	1.7196e+07	2.09905e+07	6.19157e+07	1.4309e+07	1.02605e+07	3.21719e+06	4.15754e+06	51.6541	83.6753	69.8102	23.3028	18.0327	PYCR1	100393162	Pycr1	209027	1.39859	1.5237	1.49982	0.444476	0.133413	0.2224	0.339165	1.08946	0.0875581	Late DDP
U3CX70	675663625	PREDICTED: interferon-inducible double-stranded RNA-dependent protein kinase activator A [Callithrix jacchus]	0	125.276	58	16	155	16	313	34.4	8.41	3241	16	2.89667e+08	3.24736e+08	1.60649e+08	1.78232e+08	1.8637e+08	1.47956e+08	1.59307e+08	1.5219e+08	2.3094e+08	1.83261e+08	8.07217	7.33774	16.2492	3.23101	16.2791	PRKRA	100393166	Prkra	23992	1.52585	0.841603	0.830289	0.773597	1.02866	0.08044	0.191089	0.551562	1.22226
A0A8I3WN62	296238163	PREDICTED: glycogen debranching enzyme isoform X2 [Callithrix jacchus]	0	42.29	9	12	16	12	1532	174.7	6.74	135	12	1.01708e+07	1.27634e+07	3.4587e+06	3.75451e+06	1.09163e+07	5.92659e+06	7.49713e+06	9.22887e+06	1.36499e+07	1.7445e+07	15.9869	5.79975	41.8962	14.6422	17.2604	AGL	100393172	Agl	77559	1.20947	0.380399	0.888233	0.882068	1.63983	0.06774	0.174562	0.314517	4.31083	Late DIP
F6PNM5	296208835	PREDICTED: ras-related protein Rap-1A [Callithrix jacchus]	0	205.517	65	17	198	7	184	21	6.67	5118	17	2.76875e+08	2.27583e+08	5.38825e+08	5.80912e+08	6.3139e+08	4.95809e+08	6.32006e+08	6.4391e+08	5.54252e+08	5.79881e+08	13.8188	5.31555	17.0103	1.31947	3.1958	RAP1A	100393183	Rap1a	109905	0.488679	1.08471	1.09194	1.23601	1.09866	0.02147	0.112739	2.21968	1.01286
F7HZL5	296211578	PREDICTED: LOW QUALITY PROTEIN: peripherin [Callithrix jacchus]	0	93.074	41	18	88	14	477	54.5	5.4	1185	18	7.13382e+08	9.55005e+08	8.48545e+07	1.88767e+08	6.56412e+07	1.96193e+08	1.0844e+08	2.0299e+08	1.33995e+08	2.71547e+08	20.4812	53.7071	70.5134	42.9354	47.9676	PRPH	100393188	Prph	19132	2.85603	0.468399	0.448222	0.533123	0.694226	0.1626	0.27916	0.164003	1.48213
A0A8I3VZ82	675679406	PREDICTED: autophagy-related protein 101 [Callithrix jacchus]	0	8.454	17	3	3	3	218	25	6.15	27	3	2.98819e+06	2.66404e+06	7.79895e+06	5.09405e+06	5.32468e+06	5.51119e+06	5.09326e+06	4.93813e+06	3.27016e+06	4.26781e+06	8.11036	29.6697	2.4342	2.18708	18.7171	ATG101	100393189	Atg101	68118	0.601936	1.37304	1.15397	1.06829	0.802758	0.0229	0.114327	2.28104	0.584656
U3D7H7	390467981	PREDICTED: protein phosphatase 1 regulatory subunit 12A isoform X3 [Callithrix jacchus]	0	200.608	35	33	163	32	1030	115.3	5.4	2805	33	1.2447e+08	1.36345e+08	1.18202e+08	1.82681e+08	1.45027e+08	1.69518e+08	1.27946e+08	1.55961e+08	8.51646e+07	1.3867e+08	6.43914	30.3063	11.0113	13.9554	33.8056	PPP1R12A	100393191	Ppp1r12a	17931	0.942261	1.08702	1.13638	1.02569	0.80866	0.6613	0.717521	1.15363	0.743926
A0A8I4A2A5	296212701	PREDICTED: WASH complex subunit CCDC53 isoform X1 [Callithrix jacchus]	0	30.1	30	4	16	4	194	21.1	4.46	58	4	4.61636e+06	4.16111e+06	4.22331e+06	4.90648e+06	3.92855e+06	4.28137e+06	5.07584e+06	3.19837e+06	4.24243e+06	3.95275e+06	7.33502	10.5824	6.07755	32.0894	4.9989	WASHC3	100393192	Washc3	67282	1.03054	1.07191	0.963909	0.971458	0.962179	0.827	0.86009	1.04014	0.897631
A0A2R8NFT6	675711862	PREDICTED: heat shock 70 kDa protein 12A isoform X1 [Callithrix jacchus]	0	327.226	61	43	299	5	692	76.9	7.33	7707	43	4.89933e+08	4.05234e+08	7.04981e+08	5.41791e+08	7.0683e+08	6.20872e+08	7.33729e+08	6.65208e+08	8.52191e+08	6.83414e+08	13.3811	18.5106	9.15596	6.92688	15.5435	HSPA12A	100393215	Hspa12a	73442	0.698892	0.973405	1.03659	1.09221	1.19891	0.195	0.312053	1.39278	1.23166
F7GWJ1	296223817	PREDICTED: polyribonucleotide nucleotidyltransferase 1, mitochondrial isoform X1 [Callithrix jacchus]	0	16.144	7	5	8	5	784	85.9	8.05	71	5	7.81448e+06	9.24221e+06	5.70056e+06	4.74329e+06	4.98659e+06	4.69532e+06	2.70051e+06	3.53231e+06	2.92517e+06	4.65181e+06	11.8376	12.9626	4.25437	18.8734	32.2271	PNPT1	100393231	Pnpt1	71701	1.67248	1.02406	0.949351	0.611154	0.742954	0.1304	0.246356	0.612302	0.725496
F6RB87	296225196	PREDICTED: transforming protein RhoA [Callithrix jacchus]	0	166.042	72	12	190	4	193	21.8	6.1	4225	12	2.20568e+08	1.66417e+08	3.45638e+08	4.29892e+08	4.18419e+08	3.70611e+08	4.55461e+08	4.37326e+08	3.90418e+08	3.98588e+08	19.7893	15.364	8.56886	2.87254	1.4644	RHOA	100393236	Rhoa	11848	0.532548	1.06724	1.08582	1.2286	1.08579	0.07071	0.178926	2.00403	1.01738
U3EVE6	675737555	PREDICTED: TRAF2 and NCK-interacting protein kinase [Callithrix jacchus]	0	323.194	40	48	326	35	1360	154.8	7.17	5378	48	4.44294e+08	4.33599e+08	2.35831e+08	2.74623e+08	2.18542e+08	2.71944e+08	2.15441e+08	2.62402e+08	1.91176e+08	2.34985e+08	1.72287	10.7473	15.3972	13.8983	14.538	TNIK	100393247	Tnik	665113	1.57733	0.917145	0.881271	0.858554	0.765696	0.02245	0.114075	0.581453	0.834869
F7IRD6	296228416	PREDICTED: rab effector MyRIP [Callithrix jacchus]	0	16.28	5	5	14	5	859	95.4	5.52	185	5	1.31846e+06	718938	4.33008e+06	1.43224e+06	2.38899e+06	2.13147e+06	2.15638e+06	2.85506e+06	1.38632e+06	3.0903e+06	41.6144	71.1202	8.05658	19.7165	53.8305	MYRIP	100393249	Myrip	245049	0.467117	1.32113	1.03641	1.14898	1.02636	0.3247	0.429571	2.82827	0.77688
F6VZW7	675760998	PREDICTED: delta(3,5)-Delta(2,4)-dienoyl-CoA isomerase, mitochondrial isoform X1 [Callithrix jacchus]	0	53.284	34	8	37	8	332	36.2	8.62	761	8	4.34899e+07	4.00748e+07	2.13546e+07	3.42014e+07	2.36332e+07	2.87578e+07	2.35535e+07	2.60887e+07	1.54468e+07	1.95875e+07	5.77972	32.7023	13.833	7.22212	16.7146	ECH1	100393277	Ech1	51798	1.51282	1.00576	0.948465	0.898702	0.634247	0.04847	0.152429	0.664826	0.630612
F6SYE9	296233997	PREDICTED: immunity-related GTPase family Q protein [Callithrix jacchus]	0	6.158	4	2	3	2	623	63.1	4.83	18	2	2.40844e+06	2.97293e+06	1.5537e+06	1.33216e+06	1.58818e+06	1.633e+06	1.78735e+06	1.31517e+06	254196	246050	14.8346	10.8567	1.96804	21.5232	2.30303	IRGQ	100393280	Irgq	210146	1.78295	0.956143	1.06724	1.02792	0.165741	0.001921	0.0643111	0.536269	0.173344	Late DDP
F7IB69	675656283	PREDICTED: LOW QUALITY PROTEIN: ribosome-binding protein 1 [Callithrix jacchus]	0	263.804	43	49	250	48	1382	149.9	8.51	4762	49	1.6065e+08	1.48606e+08	1.79226e+08	1.69676e+08	2.29081e+08	1.33449e+08	1.77316e+08	1.29697e+08	1.26647e+08	1.12663e+08	5.50783	3.87085	37.3058	21.9354	8.26379	RRBP1	100393281	Rrbp1	81910	0.986771	1.11327	1.15676	0.979613	0.763589	0.1238	0.239013	1.1282	0.685896
A0A8I3W8W3	296234784	PREDICTED: 40S ribosomal protein S5 [Callithrix jacchus]	0	79.48	51	12	83	12	204	22.9	9.72	1851	12	1.49898e+08	1.35147e+08	2.28674e+08	2.16864e+08	2.3474e+08	1.54353e+08	2.15507e+08	2.06433e+08	2.79168e+08	1.68584e+08	7.31861	3.74886	29.2176	3.04125	34.9275	RPS5	100393284	Rps5	20103	0.716421	1.1198	0.977931	1.06049	1.12536	0.06244	0.170708	1.56304	1.00497
A0A8I3WMV5	532516950	calcium/calmodulin-dependent protein kinase type 1D isoform 2 [Callithrix jacchus]	0	45.714	35	11	29	7	385	42.9	7.21	151	11	4.40593e+07	4.05765e+07	4.18747e+07	2.49129e+07	2.47096e+07	1.97573e+07	2.58327e+07	2.05659e+07	2.17903e+07	1.62014e+07	5.81947	35.9162	15.7501	16.053	20.804	CAMK1D	100393309	Camk1d	227541	1.50984	1.19144	0.793255	0.827718	0.677744	0.05797	0.164862	0.789118	0.568843
F7IMU9	390465990	PREDICTED: 39S ribosomal protein L37, mitochondrial isoform X1 [Callithrix jacchus]	0	67.309	38	12	56	12	423	48.5	9.06	820	12	1.80455e+08	1.27963e+08	1.82801e+08	1.11771e+08	2.32935e+08	9.91676e+07	1.78996e+08	1.25856e+08	1.25298e+08	1.38623e+08	24.0698	34.101	56.9629	24.6518	7.14046	MRPL37	100393316	Mrpl37	56280	1.02542	0.979382	1.10416	1.01356	0.877474	0.922	0.93873	0.955104	0.895947
F7I861	296208963	PREDICTED: sodium/potassium-transporting ATPase subunit alpha-1 [Callithrix jacchus]	0	654.977	55	56	1028	36	1023	112.9	5.54	33142	56	3.4198e+09	3.06792e+09	4.06964e+09	4.33482e+09	3.40049e+09	4.50779e+09	4.12133e+09	4.7926e+09	4.75373e+09	5.42552e+09	7.67038	4.46226	19.8016	10.6497	9.33317	ATP1A1	100393318	Atp1a1	11928	0.774308	1.00307	0.943852	1.06388	1.21489	0.1594	0.275675	1.29544	1.21117
F7IFY3	296209103	PREDICTED: vacuolar protein sorting-associated protein 41 homolog [Callithrix jacchus]	0	45.538	16	11	35	11	854	98.4	5.67	556	11	1.43579e+07	1.2772e+07	1.41192e+07	1.40432e+07	1.65051e+07	1.26906e+07	1.63116e+07	1.4381e+07	1.59116e+07	1.32057e+07	8.26712	0.381772	18.477	8.89563	13.1426	VPS41	100393319	Vps41	218035	0.940065	0.97584	1.01165	1.06351	1.00893	0.8637	0.889621	1.03806	1.03391
F7GPL3	675681159	PREDICTED: cleavage and polyadenylation specificity factor subunit 6 isoform X1 [Callithrix jacchus]	0	73.251	21	9	31	9	589	63.6	7.97	827	9	5.65385e+07	5.3853e+07	2.7065e+07	2.74898e+07	3.11882e+07	2.27874e+07	2.61003e+07	2.44746e+07	2.50907e+07	2.59136e+07	3.44037	1.10124	22.0112	4.54586	2.28173	CPSF6	100393328	Cpsf6	432508	1.72217	0.851087	0.84205	0.788996	0.795697	0.01116	0.0932638	0.494194	0.934919
F7HRX1	296213129	PREDICTED: P2X purinoceptor 7 isoform X1 [Callithrix jacchus]	0	47.072	13	5	21	5	595	68.6	8.31	445	5	2.02467e+06	1.75216e+06	2.07536e+06	2.81207e+06	3.63564e+06	836063	7.12882e+06	4.49386e+06	1.22276e+07	1.74713e+07	10.2039	21.3172	88.539	32.0615	24.9696	P2RX7	100393329	P2rx7	18439	0.346768	0.448737	0.410568	1.06713	2.7268	0.1805	0.298302	1.29405	6.0766	Late DIP
A0A8I4A1F0	675717985	PREDICTED: cytosolic non-specific dipeptidase isoform X1 [Callithrix jacchus]	0	22.624	19	6	15	6	475	52.8	5.83	144	6	6.91578e+06	6.92038e+06	5.14766e+06	5.63309e+06	7.18222e+06	6.71225e+06	6.92655e+06	4.79735e+06	8.49544e+06	3.60345e+06	0.04705	6.36796	4.78349	25.6838	57.1815	CNDP2	100393355	Cndp2	66054	1.10984	0.864755	1.11452	0.940407	0.970486	0.1708	0.288062	0.779172	1.12227
F7DJU4	675640140	PREDICTED: uncharacterized protein C9orf172 homolog [Callithrix jacchus]	0	219.758	50	36	237	36	976	106.6	9.09	3633	36	1.99994e+08	1.76316e+08	1.78871e+08	2.25499e+08	1.8908e+08	2.33821e+08	1.67303e+08	2.04894e+08	1.59274e+08	1.89779e+08	8.8985	16.3075	14.9619	14.2832	12.3595	AJM1	100393358	Ajm1	381353	0.977514	1.0504	1.09854	0.966833	0.906711	0.8545	0.883233	1.07457	0.863202
F7IJL1	675730698	PREDICTED: transmembrane and coiled-coil domains protein 1 isoform X1 [Callithrix jacchus]	0	13.036	9	5	7	4	652	72	6.55	58	5	9.63673e+06	1.10242e+07	1.23905e+07	1.10585e+07	9.22774e+06	1.05126e+07	1.05073e+07	8.83733e+06	7.07166e+06	8.76258e+06	9.49714	8.03333	9.205	12.2086	15.1022	TMCC1	100393365	Tmcc1	330401	1.04317	1.18394	0.996694	0.976714	0.799473	0.3515	0.452331	1.13494	0.675263
F7H318	1060955342	PREDICTED: zinc finger protein 148 [Callithrix jacchus]	0.002	4.583	2	2	3	2	794	88.9	6.48	0	2	1.71992e+07	1.66135e+07	1.31317e+07	1.16638e+07	1.00936e+07	1.06824e+07	1.03179e+07	9.42186e+06	5.11807e+06	8.81497e+06	2.44959	8.3718	4.00802	6.41976	37.5238	ZNF148	100393366	Zfp148	22661	1.49538	1.09659	0.91883	0.873001	0.616195	0.01255	0.0970771	0.733318	0.561918
F7GC20	1060964122	PREDICTED: uncharacterized protein RPL26L1 isoform X1 [Callithrix jacchus]	0	33.118	15	10	67	3	512	58.5	9.61	328	10	1.23609e+08	1.16561e+08	1.05058e+08	1.16036e+08	1.41818e+08	3.77382e+08	1.35154e+08	1.25923e+08	1.38204e+08	1.15118e+08	4.15025	7.02191	64.1637	5.00009	12.8881	RPL26L1	100393371	Ergic1	67458	0.803319	0.739511	1.73661	0.873249	0.847309	0.4571	0.544423	0.920569	1.14577
F7IRH4	296204031	PREDICTED: vacuolar protein sorting-associated protein 33B isoform X1 [Callithrix jacchus]	0	34.82	19	9	18	9	617	70.6	6.9	95	9	1.46058e+07	1.19443e+07	1.33847e+07	1.13952e+07	1.17364e+07	1.02183e+07	1.1786e+07	5.46101e+06	2.36158e+06	3.9309e+06	14.1769	11.354	9.77911	51.8633	35.2698	VPS33B	100393418	Vps33b	233405	1.37105	1.27963	1.13374	0.890636	0.324944	0.05573	0.161567	0.933324	0.253935	Late DDP
F7HNF8	675665051	PREDICTED: NADH dehydrogenase [ubiquinone] 1 beta subcomplex subunit 3 [Callithrix jacchus]	0	12.051	26	3	70	3	98	11.4	9.28	971	3	1.56191e+08	1.21007e+08	2.94426e+08	3.36402e+08	2.33809e+08	3.68006e+08	2.5904e+08	3.10668e+08	3.85399e+08	3.31381e+08	17.9504	9.41035	31.5351	12.8157	10.6578	NDUFB3	100393424	Ndufb3	66495	0.495647	1.12796	1.07608	1.01867	1.28164	0.07023	0.178477	2.27573	1.13625
F6ZGZ7	675670045	PREDICTED: ELAV-like protein 4 isoform X1 [Callithrix jacchus]	0	128.774	46	16	148	4	385	42.4	9.38	2617	16	1.18464e+08	1.4259e+08	7.26865e+07	6.37245e+07	8.14589e+07	5.80026e+07	6.59893e+07	7.27279e+07	4.22086e+07	6.53693e+07	13.0699	9.29114	23.7859	6.86999	30.447	ELAVL4	100393436	Elavl4	15572	1.66654	0.870832	0.890307	0.885555	0.686765	0.1966	0.313903	0.522539	0.78863
U3CRV1	390466601	PREDICTED: tax1-binding protein 1 isoform X1 [Callithrix jacchus]	0	12.047	6	4	6	4	814	93.8	5.2	0	4	620706	397807	909957	667872	721288	618045	690961	481521	532813	541642	30.9496	21.6981	10.9015	25.262	1.16213	TAX1BP1	100393439	Tax1bp1	52440	0.823692	1.27602	1.08314	0.948209	0.868933	0.4581	0.544697	1.54915	0.68097
A0A8I3X1Y8	532517328	kinesin light chain 2 isoform 1 [Callithrix jacchus]	0	105.972	40	20	83	14	622	68.7	6.9	1364	20	5.89985e+07	4.27411e+07	3.1756e+07	3.04332e+07	3.29749e+07	3.29898e+07	3.3554e+07	3.659e+07	1.79237e+07	2.88596e+07	22.5982	3.00806	0.0319305	6.12108	33.058	KLC2	100393453	Klc2	16594	1.46675	0.896562	0.950991	1.01124	0.674459	0.3311	0.434885	0.611259	0.752273
F7IG95	675723886	PREDICTED: trifunctional enzyme subunit beta, mitochondrial [Callithrix jacchus]	0	215.32	64	27	313	27	475	51.4	9.47	4861	27	2.77796e+08	3.10327e+08	5.89827e+08	5.95368e+08	6.00083e+08	5.23242e+08	5.92868e+08	4.82136e+08	3.50276e+08	3.92196e+08	7.82249	0.661147	9.67394	14.5672	7.98468	HADHB	100393472	Hadhb	231086	0.623788	1.25707	1.19145	1.1402	0.787498	0.01672	0.106688	2.01522	0.626455
F7A2H6	675728894	PREDICTED: sarcolemmal membrane-associated protein isoform X1 [Callithrix jacchus]	0	59.374	23	15	39	15	847	97.2	5.48	364	15	6.13093e+06	6.65835e+06	3.02273e+07	1.95639e+07	2.33921e+07	1.88425e+07	2.156e+07	1.87996e+07	1.2597e+07	6.12774e+06	5.83218	30.2872	15.2344	9.67226	48.8601	SLMAP	100393478	Slmap	83997	0.390156	1.51895	1.28843	1.23123	0.571227	0.04875	0.152486	3.89319	0.376066	Late DDP
U3FSR0	1060957554	PREDICTED: neuroligin-1 isoform X1 [Callithrix jacchus]	0	56.805	16	11	51	6	843	94.1	5.96	629	11	1.00876e+07	1.35794e+07	1.55069e+07	1.09899e+07	1.49995e+07	1.4325e+07	8.3032e+06	9.1718e+06	7.43839e+06	5.68509e+06	20.8652	24.1089	3.25285	7.02942	18.8939	NLGN1	100393486	Nlgn1	192167	1.07492	1.20345	1.33188	0.793693	0.596052	0.03112	0.125372	1.11957	0.495285	Late DDP
F6ZHA8	1060959474	PREDICTED: 60 kDa SS-A/Ro ribonucleoprotein isoform X1 [Callithrix jacchus]	0	14.45	6	4	12	4	657	72.9	8.91	191	4	5.0309e+06	3.23328e+06	683520	2.26141e+06	1.78407e+06	2.90448e+06	3.59204e+06	2.89729e+06	1.82956e+06	3.10846e+06	30.7618	75.7734	33.7951	15.1406	36.6268	RO60	100393494	Ro60	20822	1.5122	0.538871	0.857923	1.18743	0.903572	0.5292	0.609157	0.356349	1.67679
F7I2K9	675657056	PREDICTED: double-stranded RNA-binding protein Staufen homolog 1 isoform X1 [Callithrix jacchus]	0	89.398	31	15	91	14	583	63.9	9.47	1928	15	7.93871e+07	9.22421e+07	5.81793e+07	5.37431e+07	6.83159e+07	4.42437e+07	5.14793e+07	4.24363e+07	3.94022e+07	3.876e+07	10.5924	5.6055	30.2445	13.6172	1.16191	STAU1	100393512	Stau1	20853	1.51032	0.984904	0.990512	0.826447	0.687819	0.06481	0.172017	0.652117	0.698361
A0A8I3WT62	675657670	PREDICTED: rap1 GTPase-activating protein 2 isoform X1 [Callithrix jacchus]	0	52.323	18	11	33	10	769	84.9	6.96	476	11	1.77526e+07	1.43271e+07	1.57686e+07	1.01492e+07	1.47165e+07	9.46251e+06	1.3537e+07	1.86975e+07	1.80018e+07	1.10793e+07	15.1012	30.6623	30.7303	22.6403	33.6642	RAP1GAP2	100393514	Rap1gap2	380711	1.11782	0.90311	0.842521	1.12322	1.01333	0.852	0.88168	0.807921	1.12205
B0KWU6	1061019482	PREDICTED: FUN14 domain-containing protein 2 [Callithrix jacchus]	0	15.843	18	4	9	4	189	20.7	9.73	39	4	2.34944e+06	2.40739e+06	1.03643e+07	9.43258e+06	1.11967e+07	5.94886e+06	1.18674e+07	4.91484e+06	6.54452e+06	3.89084e+06	1.72275	6.65565	43.2855	58.5882	35.963	FUNDC2	100393520	Fundc2	67391	0.345114	1.43629	1.24393	1.21757	0.757098	0.02851	0.121279	4.16177	0.527122
F7IH05	1061003528	PREDICTED: oxysterol-binding protein-related protein 6 isoform X1 [Callithrix jacchus]	0	30.735	12	10	23	10	967	109.7	7.25	207	10	1.32775e+07	1.30666e+07	9.55678e+06	1.07578e+07	1.37184e+07	1.15592e+07	1.07642e+07	1.45449e+07	9.74688e+06	1.42789e+07	1.13195	8.36105	12.0797	21.1259	26.6766	OSBPL6	100393525	Osbpl6	99031	1.08616	0.837569	1.04219	1.04349	0.990581	0.2517	0.366609	0.771126	1.18269
#N/A	1061002054	PREDICTED: sphingomyelin phosphodiesterase 4 [Callithrix jacchus]	0	24.376	10	6	9	6	839	94.3	7.87	111	6	5.06478e+06	9.13143e+06	2.4771e+06	3.05885e+06	1.02666e+06	2.60878e+06	1.84165e+06	1.76103e+06	1.61239e+06	2.58144e+06	40.5115	14.8612	61.5454	3.16478	32.6776	SMPD4	100393530	Smpd4	77626	2.27765	0.888194	0.583274	0.578016	0.672863	0.3279	0.432671	0.38996	0.757564
#N/A	1061007130	PREDICTED: uncharacterized protein C2orf72 homolog [Callithrix jacchus]	0	15.022	13	3	19	3	284	29.7	8.44	172	3	8.21313e+06	1.17651e+07	1.00446e+07	8.66427e+06	5.77706e+06	7.61072e+06	6.47195e+06	6.56684e+06	4.73979e+06	4.86479e+06	25.1438	10.4338	19.3698	1.02919	1.84058	C6H2orf72	100393533	2810459M11Rik	72792	1.33691	1.25196	0.895884	0.87253	0.64272	0.009316	0.0899783	0.93646	0.513371
A0A5F4WC17	532291778	kinesin-like protein KIF1A isoform 2 [Callithrix jacchus]	0	62.022	12	16	53	16	1699	191.7	6.25	363	16	2.67539e+07	2.51066e+07	1.90599e+07	1.23709e+07	2.05252e+07	1.71998e+07	2.17722e+07	1.95391e+07	1.70419e+07	2.05599e+07	4.49216	30.0969	12.4663	7.64463	13.2313	KIF1A	100393535	Kif1a	16560	1.29697	0.786047	0.943459	1.03315	0.940378	0.156	0.272595	0.606063	1.19634
A0A8I4A3I7	675685162	PREDICTED: tropomyosin alpha-1 chain isoform X17 [Callithrix jacchus]	0	108.895	51	16	166	6	245	28.5	4.78	2999	16	1.75087e+08	2.21312e+08	1.61297e+08	1.26809e+08	1.42037e+08	1.39518e+08	1.67102e+08	1.4919e+08	1.55157e+08	1.64455e+08	16.4917	16.9292	1.26508	8.00857	4.11412	TPM1	100393554	Tpm1	22003	1.23723	0.899226	0.878782	0.987201	0.997564	0.2477	0.363173	0.726807	1.10936
U3DCV0	532506883	metastasis-associated protein MTA2 [Callithrix jacchus]	0	33.808	17	9	17	7	668	74.9	9.66	114	9	3.21935e+07	1.17877e+07	9.13729e+06	8.60008e+06	8.18914e+06	5.51796e+06	9.32205e+06	8.42616e+06	1.16297e+06	4.54915e+06	65.6145	4.28318	27.5595	7.13864	83.8353	MTA2	100393564	Mta2	23942	2.22383	0.896859	0.693076	0.897408	0.288824	0.3252	0.430072	0.403294	0.322039	Late DDP
#N/A	675701813	PREDICTED: ubiquinol-cytochrome-c reductase complex assembly factor 3 [Callithrix jacchus]	0	10.595	24	2	5	2	131	13.9	11.62	180	2	3.32785e+06	3.68911e+06	3.62972e+06	2.99927e+06	6.14626e+06	1.90963e+06	4.21591e+06	2.12828e+06	4.61816e+06	1.51014e+06	7.2809	13.45	74.3741	46.5362	71.7231	C11H11orf83	100393565	-	-	1.02664	0.969878	1.17865	0.92821	0.896623	0.9871	0.990462	0.944709	0.92447
A0A2R8MEQ9	532444469	NADH dehydrogenase [ubiquinone] 1 beta subcomplex subunit 10 [Callithrix jacchus]	0	94.967	61	11	106	11	178	21.1	8.76	2129	11	2.45068e+08	2.01743e+08	4.59205e+08	4.66727e+08	3.80411e+08	5.74644e+08	3.88455e+08	4.95799e+08	6.13885e+08	5.15856e+08	13.713	1.14886	28.7615	17.1678	12.2712	NDUFB10	100393567	Ndufb10	68342	0.514546	1.0663	1.09984	1.01831	1.30101	0.05863	0.165673	2.07231	1.22011
A0A2R8MC11	1060951723	PREDICTED: leucine-rich repeat transmembrane neuronal protein 4 isoform X1 [Callithrix jacchus]	0	46.71	20	13	56	11	591	67.2	8.88	619	13	4.2968e+07	3.38722e+07	5.01581e+07	4.7797e+07	4.90995e+07	5.49293e+07	4.62875e+07	5.22932e+07	2.04172e+07	3.76018e+07	16.7405	3.40885	7.92539	8.61567	41.8873	LRRTM4	100393585	Lrrtm4	243499	0.882362	1.12482	1.19457	1.13201	0.666236	0.4098	0.502478	1.27479	0.592303
U3CWT0	675721947	PREDICTED: girdin isoform X2 [Callithrix jacchus]	0	345.659	38	62	181	61	1870	215.8	6.21	3382	62	5.93257e+08	5.8845e+08	1.29088e+08	1.42509e+08	1.16453e+08	1.31067e+08	1.14301e+08	1.27566e+08	3.86671e+07	5.40887e+07	0.575305	6.98838	8.34996	7.75584	23.5128	CCDC88A	100393587	Ccdc88a	108686	2.90282	0.667167	0.608024	0.594137	0.227851	0.0002245	0.0440893	0.229834	0.341521	Late DDP
F7HKT7	1060936746	PREDICTED: breakpoint cluster region protein isoform X1 [Callithrix jacchus]	0	113.328	29	21	100	17	869	98.6	6.77	1441	21	3.56296e+07	3.77824e+07	5.10358e+07	3.69387e+07	6.08718e+07	4.21995e+07	6.04063e+07	3.14403e+07	3.87723e+07	3.64885e+07	4.14706	22.6615	25.6197	44.6007	4.29142	BCR	100393591	Bcr	110279	0.850532	1.01925	1.19416	1.06411	0.871953	0.7321	0.778338	1.19837	0.855486
F7H5N4	296228199	PREDICTED: NF-kappa-B inhibitor-interacting Ras-like protein 1 isoform X1 [Callithrix jacchus]	0	17.886	31	6	22	6	192	21.6	6.35	41	6	6.71606e+07	5.80173e+07	2.98174e+07	3.3708e+07	2.8061e+07	3.05966e+07	2.39896e+07	2.78216e+07	1.75912e+07	2.15607e+07	10.3297	8.66128	6.11327	10.4596	14.3381	NKIRAS1	100393604	Nkiras1	69721	1.84997	0.938825	0.866886	0.765703	0.578616	0.05863	0.165673	0.507481	0.616319
F7HBT1	675755692	PREDICTED: ATP-dependent 6-phosphofructokinase, liver type isoform X1 [Callithrix jacchus]	0	175.592	39	23	117	19	780	85	7.65	2912	23	6.37356e+07	5.5009e+07	4.01347e+07	2.83373e+07	3.88416e+07	1.7982e+07	3.55114e+07	2.00802e+07	6.29754e+07	3.05217e+07	10.3932	24.3664	51.9149	39.256	49.0887	PFKL	100393627	Pfkl	18641	1.51025	0.870859	0.72271	0.70704	1.18914	0.235	0.350813	0.576632	1.36548
F6XR73	532517424	NAD-dependent protein deacetylase sirtuin-2 isoform 1 [Callithrix jacchus]	0	246.075	64	20	186	20	389	43.6	5.54	5703	20	3.99628e+07	2.93813e+07	1.81909e+08	1.73946e+08	1.80823e+08	2.89445e+08	3.34536e+08	6.74779e+08	8.00992e+08	7.25838e+08	21.58	3.1647	32.6655	47.6735	6.9611	SIRT2	100393634	Sirt2	64383	0.101037	0.518494	0.6852	1.47061	2.22465	0.005906	0.0829036	5.13171	4.29061	Late DIP
A0A8I3W716	390462881	PREDICTED: LOW QUALITY PROTEIN: phosphoribosyl pyrophosphate synthase-associated protein 2 [Callithrix jacchus]	0	47.257	31	8	29	7	369	40.8	7.17	412	8	2.87639e+07	2.95451e+07	1.50344e+07	1.00827e+07	1.71099e+07	9.06775e+06	1.24976e+07	6.74454e+06	1.07857e+07	6.89347e+06	1.89483	27.8806	43.4468	42.2825	31.1355	PRPSAP2	100393641	Prpsap2	212627	1.98973	0.85709	0.893283	0.656615	0.603283	0.03473	0.130581	0.430757	0.703874
A0A8I3WB40	532504008	glial fibrillary acidic protein isoform 1 [Callithrix jacchus]	0	382.351	77	39	674	37	431	49.8	5.45	16050	39	3.778e+09	4.28362e+09	1.35303e+09	2.6193e+09	1.39727e+09	2.8073e+09	2.06246e+09	3.3489e+09	3.74922e+09	4.28771e+09	8.86983	45.0815	47.4268	33.6199	9.47557	GFAP	100393644	Gfap	14580	1.35778	0.669039	0.708154	0.911408	1.35362	0.2798	0.391225	0.492745	2.02323	Late DIP
A0A5F4WCN8	296202091	PREDICTED: oligodendrocyte-myelin glycoprotein [Callithrix jacchus]	0	72.317	24	9	81	9	440	49.7	8.4	1714	9	2.18921e+08	1.99667e+08	4.80433e+08	4.47115e+08	5.88843e+08	4.48144e+08	4.31576e+08	3.91241e+08	4.79034e+08	5.34761e+08	6.50505	5.08002	19.1881	6.93257	7.77366	OMG	100393647	Omg	18377	0.495987	1.09906	1.22873	0.974964	1.20125	0.01603	0.104615	2.2159	1.09298
F6VXA9	296202391	PREDICTED: 28S ribosomal protein S23, mitochondrial isoform X1 [Callithrix jacchus]	0	36.936	58	9	56	9	189	21.7	8.9	562	9	2.17964e+07	2.02478e+07	2.65089e+07	2.53637e+07	2.72797e+07	2.94522e+07	3.09837e+07	2.41535e+07	1.89562e+07	1.70522e+07	5.20903	3.12203	5.41558	17.5189	7.47787	MRPS23	100393651	Mrps23	64656	0.869422	1.07266	1.17314	1.14017	0.744607	0.05834	0.165382	1.23376	0.694169
A0A8I3ZYH5	296204702	PREDICTED: sodium-driven chloride bicarbonate exchanger isoform X6 [Callithrix jacchus]	0	112.076	23	20	103	13	1088	122.6	6.3	2409	20	4.67175e+07	2.09759e+07	8.38472e+07	3.69364e+07	8.20751e+07	6.87487e+07	1.13848e+08	5.33332e+07	6.94523e+07	6.32224e+07	53.7779	54.9263	12.4956	51.1905	6.64061	SLC4A10	100393662	Slc4a10	94229	0.529552	0.944867	1.17987	1.30783	1.03789	0.5086	0.591609	1.78427	1.09845
A0A8I3X1T5	675672129	PREDICTED: probable C-mannosyltransferase DPY19L1 [Callithrix jacchus]	0	10.373	5	2	8	2	618	70.6	8.66	29	2	1.31151e+06	1.63647e+06	1.1778e+06	893693	776436	730341	907202	457482	849495	447906	15.5891	19.3963	4.32637	46.6042	43.7746	DPY19L1	100393677	Dpy19l1	244745	1.6042	1.12724	0.819939	0.742617	0.706003	0.2624	0.375085	0.702682	0.626311
A0A8I3WKM1	296210875	PREDICTED: serine-threonine kinase receptor-associated protein [Callithrix jacchus]	0	101.409	56	15	74	15	350	38.5	5.12	1629	15	1.25003e+08	1.08618e+08	9.7018e+07	7.64511e+07	1.06596e+08	6.16559e+07	7.62412e+07	4.37469e+07	3.9406e+07	4.80479e+07	9.91838	16.7672	37.7734	38.2987	13.9747	STRAP	100393682	Strap	20901	1.49225	1.10803	1.0747	0.766419	0.558608	0.07843	0.188862	0.742523	0.504147
F7I4F8	1061018386	PREDICTED: calcium/calmodulin-dependent protein kinase kinase 2 isoform X1 [Callithrix jacchus]	0	111.468	44	18	96	18	588	64.5	6.58	1413	18	4.6569e+07	4.64894e+07	4.62433e+07	4.09704e+07	6.36254e+07	4.29981e+07	6.52107e+07	7.62812e+07	3.80331e+07	5.20633e+07	0.120939	8.55036	27.3593	11.065	22.0227	CAMKK2	100393687	Camkk2	207565	0.897409	0.841046	1.02822	1.36448	0.868844	0.296	0.407144	0.937193	1.03305
B0KWF4	675686640	PREDICTED: creatine kinase U-type, mitochondrial [Callithrix jacchus]	0	388.218	66	25	845	25	417	47	8.34	21260	25	1.96679e+09	1.61094e+09	5.70506e+09	5.80514e+09	6.09971e+09	4.94137e+09	6.02038e+09	4.30866e+09	5.18951e+09	4.05735e+09	14.066	1.22973	14.8368	23.4362	17.3153	LOC100393688	100393688	Ckmt1	12716	0.391395	1.25919	1.20787	1.12997	1.01158	0.01452	0.100911	3.21717	0.803363
F6VZL4	296218072	PREDICTED: NADH dehydrogenase [ubiquinone] iron-sulfur protein 3, mitochondrial isoform X1 [Callithrix jacchus]	0	181.255	66	20	224	20	262	30.2	7.06	5379	20	5.08071e+08	3.52642e+08	7.29712e+08	8.32421e+08	7.03904e+08	9.19701e+08	6.65031e+08	9.47679e+08	1.27744e+09	9.49348e+08	25.5381	9.29833	18.7966	24.7859	20.8369	NDUFS3	100393702	Ndufs3	68349	0.545726	0.990453	1.02943	1.02252	1.41187	0.2332	0.349456	1.81493	1.42548
U3BKZ4	1060933739	PREDICTED: importin subunit alpha-4 [Callithrix jacchus]	0	70.021	29	12	57	8	521	57.8	4.94	1649	12	3.92957e+07	3.63116e+07	1.56233e+07	2.11938e+07	9.95168e+06	1.9532e+07	1.50447e+07	1.96462e+07	1.55055e+07	2.07943e+07	5.58168	21.3973	45.9528	18.7584	20.6051	KPNA3	100393709	Kpna3	16648	1.77566	0.864663	0.692433	0.814729	0.852512	0.04846	0.152429	0.486952	0.985948
A0A8J8YN80	675643488	PREDICTED: rho GTPase-activating protein 26 isoform X1 [Callithrix jacchus]	0	111.145	31	21	91	21	814	92.3	6.58	2006	21	4.52117e+07	4.99721e+07	4.79717e+07	7.3733e+07	6.53266e+07	6.97338e+07	5.39141e+07	5.44414e+07	6.23239e+07	5.84165e+07	7.07289	29.9347	4.61483	0.688145	4.57671	ARHGAP26	100393728	Arhgap26	71302	0.819074	1.04729	1.16222	0.932419	1.03899	0.1283	0.244101	1.27863	0.992077
F7HVJ2	296231010	PREDICTED: dnaJ homolog subfamily A member 2 [Callithrix jacchus]	0	136.817	65	22	172	22	412	45.7	6.48	3000	22	2.67804e+08	1.96206e+08	3.28688e+08	2.98738e+08	3.60161e+08	3.051e+08	3.71153e+08	3.11962e+08	2.50413e+08	2.59625e+08	21.8218	6.75069	11.7049	12.254	2.55426	DNAJA2	100393749	Dnaja2	56445	0.786497	1.06349	1.12762	1.15788	0.864514	0.2119	0.328394	1.35218	0.812904
U3FG63	532511504	membrane-associated progesterone receptor component 1 [Callithrix jacchus]	0	26.234	34	6	38	5	195	21.7	4.7	609	6	2.97451e+07	2.89898e+07	4.50636e+07	3.94275e+07	4.04377e+07	3.07376e+07	3.8855e+07	2.48084e+07	2.59207e+07	2.69576e+07	1.81882	9.43373	19.2736	31.2031	2.77333	PGRMC1	100393770	Pgrmc1	53328	0.887387	1.27652	1.07534	0.961848	0.798904	0.1212	0.235796	1.43852	0.625845
[truncated: 2,535 more rows]
