# Supplementary material for: Remodeling of the postsynaptic proteome in male mice and marmosets during synapse development
Source: Nat Commun. 2024 Mar 28;15:2496. doi: 10.1038/s41467-024-46529-9 (PMC10979008; doi:10.1038/s41467-024-46529-9)
Supplement: Supplementary file 4 — Supplementary Data 1–9 [file 41467_2024_46529_MOESM4_ESM.zip › Supplementary Data 240118/Supplementary Data 3_240118.xlsx]

## Sheet: Sheet1
Supplementary Data 3 Full results of canonical pathway analysis using IPA

## Sheet: Fig2d
Ingenuity Canonical Pathways	-log(p-value)	Ratio	z-score	Downregulated	No change	Upregulated	No overlap with dataset	Molecules
Synaptogenesis Signaling Pathway	14.6	0.114	0.845	14/315 (4%)	0/315 (0%)	22/315 (7%)	279/315 (89%)	ADCY1,AP2M1,AP2S1,ARPC1B,ARPC5,CAMK2A,CAMK2G,CDH12,CDH15,CDH6,CDH7,CFL1,CLASP2,FARP1,GRIA1,GRM1,GRM2,GSK3B,GUCY1A1,ITPR1,KALRN,NAPG,NECTIN3,NLGN1,Nrxn3,NSF,PAFAH1B1,RASGRF1,SNAP25,STX1A,STX1B,STXBP1,STXBP5,SYN1,SYN2,VAMP2
Glutaminergic Receptor Signaling Pathway (Enhanced)	14.2	0.111	3	11/325 (3%)	0/325 (0%)	25/325 (8%)	289/325 (89%)	ADCY1,CAMK2A,CAMK2G,DGKH,DGKI,DGKZ,EIF4E,GABRA2,GABRA3,GABRB3,GABRD,GLUL,GNAO1,GOT2,GRIA1,GRIK3,GRIK4,GRM1,GRM2,GUCY1A1,ITPR1,NAPG,NSF,PDIA3,PLCB1,PRKCA,PRKCB,PRKCG,SCN2A,SHANK2,SHANK3,SLC1A2,SNAP25,STX1A,STX1B,VAMP2
Huntington's Disease Signaling	9.93	0.0986	1.155	9/284 (3%)	0/284 (0%)	19/284 (7%)	256/284 (90%)	ATP5F1A,ATP5PF,CAPN2,CAPNS1,CLTA,DNM2,DNM3,GNB5,GRM1,ITPR1,MAPK8,NAPG,NCOR2,NSF,PACSIN1,PLCB1,PRKCA,PRKCB,PRKCG,PSMC3,PSMC4,PSMC6,RPH3A,RPS27A,SNAP25,STX1A,STX1B,VAMP2
Insulin Secretion Signaling Pathway	9.55	0.0982	0.209	11/275 (4%)	0/275 (0%)	16/275 (6%)	248/275 (90%)	ADCY1,ASIC2,CAMK2A,CAMK2G,EIF4E,EIF4G3,GUCY1A1,ITPR1,KCNB1,NAPG,NSF,PDHA1,PDIA3,PLCB1,PRKCA,PRKCB,PRKCG,RAPGEF4,SEC11A,SEC61A1,SLC2A1,SNAP25,SPCS1,SPCS2,STX1A,STX1B,VAMP2
GABA Receptor Signaling	7.17	0.121	NaN	5/132 (4%)	0/132 (0%)	11/132 (8%)	116/132 (88%)	ABAT,ADCY1,AP2M1,AP2S1,GABRA2,GABRA3,GABRB3,GABRD,GAD2,GNAO1,GNB5,GUCY1A1,ITPR1,NSF,RPS27A,SLC32A1
Aldosterone Signaling in Epithelial Cells	7	0.105	1	8/172 (5%)	0/172 (0%)	10/172 (6%)	154/172 (90%)	ASIC2,CRYAB,DNAJB14,DNAJC11,DNAJC13,HSP90AB1,HSP90B1,HSPA4L,HSPB1,ITPR1,KCNMA1,PDIA3,PI4KA,PIP5K1C,PLCB1,PRKCA,PRKCB,PRKCG
GABAergic Receptor Signaling Pathway (Enhanced)	6.86	0.115	1.5	4/139 (3%)	0/139 (0%)	12/139 (9%)	123/139 (88%)	ABAT,ADCY1,GABRA2,GABRA3,GABRB3,GABRD,GAD2,GLUL,GNAO1,GNB5,GOT2,GUCY1A1,ITPR1,NLGN1,Nrxn3,SLC32A1
Signaling by Rho Family GTPases	6.55	0.0824	-1.147	13/267 (5%)	0/267 (0%)	9/267 (3%)	245/267 (92%)	ARHGEF9,ARPC1B,ARPC5,CDC42EP4,CDH12,CDH15,CDH6,CDH7,CFL1,GNAO1,GNB5,MAPK8,MYL9,PAK6,PI4KA,PIP5K1C,PTK2B,RHOF,RND2,SEPTIN2,SEPTIN4,SEPTIN8
SNARE Signaling Pathway	6.23	0.11	1.291	3/136 (2%)	0/136 (0%)	12/136 (9%)	121/136 (89%)	ADCY1,CAMK2A,CAMK2G,GUCY1A1,MYL9,NAPG,NSF,SNAP25,STX1A,STX1B,STXBP1,STXBP5,SYN1,SYN2,VAMP2
Remodeling of Epithelial Adherens Junctions	5.47	0.147	NaN	7/68 (10%)	0/68 (0%)	3/68 (4%)	58/68 (85%)	ARF6,ARPC1B,ARPC5,CTNNA1,DNM2,DNM3,MAPRE1,Mapre2,MAPRE3,TUBB4A
Gap Junction Signaling	5.44	0.0859	NaN	7/198 (4%)	0/198 (0%)	10/198 (5%)	181/198 (91%)	ADCY1,CSNK1D,CSNK1E,GJA1,GJB6,GJC2,GJD2,GRIA1,GRIK3,GUCY1A1,ITPR1,PDIA3,PLCB1,PRKCA,PRKCB,PRKCG,TUBB4A
RHOGDI Signaling	5.42	0.0818	0.5	10/220 (5%)	0/220 (0%)	8/220 (4%)	202/220 (92%)	ARHGEF9,ARPC1B,ARPC5,CDH12,CDH15,CDH6,CDH7,CFL1,DGKZ,GNAO1,GNB5,MYL9,PAK6,PI4KA,PIP5K1C,PRKCA,RHOF,RND2
Mitochondrial Dysfunction	5.23	0.0667	-0.626	11/345 (3%)	0/345 (0%)	12/345 (3%)	322/345 (93%)	ACO2,AIFM1,ATP1A1,ATP1A2,ATP5F1A,ATP5PF,CAMK2A,CAMK2G,CAPN2,CAPNS1,CYB5B,GPX1,ITPR1,MAP3K5,MAPK8,MCU,MGST3,NDUFA8,OPA1,PDHA1,VDAC1,VDAC2,VDAC3
Phagosome Maturation	5.2	0.0915	NaN	3/164 (2%)	0/164 (0%)	12/164 (7%)	149/164 (91%)	ATP6V0D1,ATP6V1A,ATP6V1C1,ATP6V1E1,CALR,CANX,Dync1i2,NAPG,NSF,SNAP25,STX1A,STX1B,TUBB4A,VAMP2,VPS16
Semaphorin Neuronal Repulsive Signaling Pathway	5	0.0933	1.604	7/150 (5%)	0/150 (0%)	7/150 (5%)	136/150 (91%)	Acan,BCAN,CFL1,DPYSL3,DPYSL5,FARP1,GSK3B,GUCY1A1,MYL9,NCAN,PAK6,PDE4A,PIP5K1C,VCAN
Glutamate Receptor Signaling	4.71	0.136	0.816	1/66 (2%)	0/66 (0%)	8/66 (12%)	57/66 (86%)	GLUL,GNB5,GRIA1,GRID1,GRIK3,GRIK4,GRM1,GRM2,SLC1A2
Neuropathic Pain Signaling in Dorsal Horn Neurons	4.67	0.109	0.905	4/101 (4%)	0/101 (0%)	7/101 (7%)	90/101 (89%)	CAMK2A,CAMK2G,GRIA1,GRM1,GRM2,ITPR1,PDIA3,PLCB1,PRKCA,PRKCB,PRKCG
RHOA Signaling	4.52	0.0968	0	6/124 (5%)	0/124 (0%)	6/124 (5%)	112/124 (90%)	ARPC1B,ARPC5,CDC42EP4,CFL1,MYL9,PI4KA,PIP5K1C,PTK2B,RAPGEF2,SEPTIN2,SEPTIN4,SEPTIN8
CXCR4 Signaling	4.44	0.0833	-0.302	7/168 (4%)	0/168 (0%)	7/168 (4%)	154/168 (92%)	ADCY1,GNAO1,GNB5,GUCY1A1,ITPR1,MAPK8,MYL9,PAK6,PLCB1,PRKCA,PRKCB,PRKCG,RHOF,RND2
Mechanisms of Viral Exit from Host Cells	4.43	0.171	NaN	2/41 (5%)	0/41 (0%)	5/41 (12%)	34/41 (83%)	LMNB1,PRKCA,PRKCB,PRKCG,SH3GL2,SH3GLB2,VPS4A
Sertoli Cell-Sertoli Cell Junction Signaling	4.28	0.07	-0.728	10/243 (4%)	0/243 (0%)	7/243 (3%)	226/243 (93%)	CDH12,CDH15,CDH6,CDH7,CLDN11,CLDN12,CLINT1,CTNNA1,EPB41,GJA1,MAP3K5,MAPK8,NECTIN3,PAK6,SPTB,SPTBN2,TUBB4A
Circadian Rhythm Signaling	4.26	0.0672	NaN	10/268 (4%)	0/268 (0%)	8/268 (3%)	250/268 (93%)	ADCY1,BTRC,CAMK2A,CAMK2G,CIRBP,CSNK1D,CSNK1E,EIF4E,GNB5,GRIA1,GSK3B,GUCY1A1,ITPR1,PDIA3,PLCB1,PRKCA,PRKCB,PRKCG
Synaptic Long Term Potentiation	4.25	0.0909	0.577	5/132 (4%)	0/132 (0%)	7/132 (5%)	120/132 (91%)	ADCY1,CAMK2A,CAMK2G,GRIA1,GRM1,GRM2,ITPR1,PDIA3,PLCB1,PRKCA,PRKCB,PRKCG
Axonal Guidance Signaling	4.22	0.0529	NaN	14/510 (3%)	0/510 (0%)	13/510 (3%)	483/510 (95%)	ABLIM2,ARPC1B,ARPC5,CFL1,DPYSL5,EIF4E,GIT1,GNAO1,GNB5,GSK3B,HERC2,KALRN,KCNJ12,KLC1,L1CAM,MAG,MYL9,PAK6,PDIA3,PLCB1,PRKCA,PRKCB,PRKCG,SHANK2,SRGAP2,TUBB4A,VASP
Thrombin Signaling	4.15	0.0711	0.577	7/225 (3%)	0/225 (0%)	9/225 (4%)	209/225 (93%)	ADCY1,ARHGEF9,CAMK2A,CAMK2G,GNAO1,GNB5,GUCY1A1,ITPR1,MYL9,PDIA3,PLCB1,PRKCA,PRKCB,PRKCG,RHOF,RND2
Tight Junction Signaling	4.11	0.0778	NaN	6/180 (3%)	0/180 (0%)	8/180 (4%)	166/180 (92%)	CLDN11,CLDN12,CTNNA1,EPB41,MYL9,NAPG,NECTIN3,NSF,PPP2R2B,SNAP25,STX1A,STX1B,VAMP2,VASP
Reelin Signaling in Neurons	4.07	0.087	-1.155	10/138 (7%)	0/138 (0%)	2/138 (1%)	126/138 (91%)	ARHGEF9,ARPC1B,ARPC5,CAMK2A,CAMK2G,CFL1,DCX,GSK3B,MAPK8,MAPK8IP1,NECTIN3,PAFAH1B1
nNOS Signaling in Neurons	4.03	0.149	NaN	0/47 (0%)	0/47 (0%)	7/47 (15%)	40/47 (85%)	CAMK2A,CAPN2,CAPNS1,PFKM,PRKCA,PRKCB,PRKCG
Apelin Cardiomyocyte Signaling Pathway	4.02	0.101	0	5/99 (5%)	0/99 (0%)	5/99 (5%)	89/99 (90%)	CAT,ITPR1,MAPK8,MYL9,PDIA3,PLCB1,PRKCA,PRKCB,PRKCG,SLC9A3
Fatty Acid β-oxidation I	3.95	0.176	-0.816	4/34 (12%)	0/34 (0%)	2/34 (6%)	28/34 (82%)	ACAA2,ACSL6,ECI2,HSD17B4,SCP2,SLC27A4
NRF2-mediated Oxidative Stress Response	3.88	0.0675	0	11/237 (5%)	0/237 (0%)	5/237 (2%)	221/237 (93%)	CAT,CBR1,DNAJA4,DNAJB14,DNAJC11,DNAJC13,GSK3B,HSP90AB1,HSP90B1,MAP3K5,MAPK8,MGST3,PPIB,PRKCA,PRKCB,PRKCG
Orexin Signaling Pathway	3.86	0.0672	2.5	3/238 (1%)	0/238 (0%)	13/238 (5%)	222/238 (93%)	ADCY1,ATP6V0D1,ATP6V1A,ATP6V1C1,ATP6V1E1,DAGLA,GNB5,GUCY1A1,ITPR1,PDIA3,PI4KA,PIP5K1C,PLCB1,PRKCA,PRKCB,PRKCG
GNRH Signaling	3.84	0.0733	0	6/191 (3%)	0/191 (0%)	8/191 (4%)	177/191 (93%)	ADCY1,CAMK2A,CAMK2G,GNB5,GUCY1A1,ITPR1,MAP3K5,MAPK8,PAK6,PLCB1,PRKCA,PRKCB,PRKCG,PTK2B
Sirtuin Signaling Pathway	3.79	0.0616	-2.111	11/292 (4%)	0/292 (0%)	7/292 (2%)	274/292 (94%)	ATG2B,ATP5F1A,ATP5PF,CPT1A,GOT2,GSK3B,NDUFA8,PARP1,PDHA1,PFKM,SIRT2,SLC2A1,TIMM50,TRIM28,VDAC1,VDAC2,VDAC3,XRCC5
Unfolded protein response	3.64	0.1	-1.342	7/90 (8%)	0/90 (0%)	2/90 (2%)	81/90 (90%)	CALR,CANX,DNAJA4,DNAJB14,DNAJC11,DNAJC13,HSP90B1,MAP3K5,MAPK8
Adrenergic Receptor Signaling Pathway (Enhanced)	3.63	0.07	2.138	3/200 (2%)	0/200 (0%)	11/200 (6%)	186/200 (93%)	ADCY1,ATP6V0D1,ATP6V1A,ATP6V1C1,ATP6V1E1,GNAO1,GUCY1A1,ITPR1,PDIA3,PLCB1,PRKCA,PRKCB,PRKCG,SLC1A2
Melatonin Signaling	3.61	0.111	0.707	3/72 (4%)	0/72 (0%)	5/72 (7%)	64/72 (89%)	CAMK2A,CAMK2G,GNAO1,PDIA3,PLCB1,PRKCA,PRKCB,PRKCG
Neurovascular Coupling Signaling Pathway	3.47	0.0647	0.258	6/232 (3%)	0/232 (0%)	9/232 (4%)	217/232 (94%)	DAGLA,GABRA2,GABRA3,GABRB3,GABRD,GJA1,GRIA1,GRM1,GUCY1A1,ITPR1,KCNJ12,KCNMA1,Kcnn2,PLCB1,SLC1A2
Amyotrophic Lateral Sclerosis Signaling	3.45	0.0862	1	2/116 (2%)	0/116 (0%)	8/116 (7%)	106/116 (91%)	CAPN2,CAPNS1,CAT,GLUL,GPX1,GRIA1,GRID1,GRIK3,GRIK4,SLC1A2
Dopamine-DARPP32 Feedback in cAMP Signaling	3.41	0.0699	0	6/186 (3%)	0/186 (0%)	7/186 (4%)	173/186 (93%)	ADCY1,CAMKK2,CSNK1D,CSNK1E,GUCY1A1,ITPR1,KCNJ12,PDIA3,PLCB1,PPP2R2B,PRKCA,PRKCB,PRKCG
Integrin Signaling	3.37	0.066	-1.387	9/212 (4%)	0/212 (0%)	5/212 (2%)	198/212 (93%)	ARF6,ARHGAP26,ARPC1B,ARPC5,CAPN2,CAPNS1,GIT1,GSK3B,MAPK8,MYL9,PAK6,RHOF,RND2,VASP
mTOR Signaling	3.33	0.0654	1	9/214 (4%)	0/214 (0%)	5/214 (2%)	200/214 (93%)	DGKZ,EIF3D,EIF3I,EIF4B,EIF4E,EIF4G3,PPP2R2B,PRKCA,PRKCB,PRKCG,RHOF,RND2,RPS21,RPS27A
Chemokine Signaling	3.26	0.0988	0	5/81 (6%)	0/81 (0%)	3/81 (4%)	73/81 (90%)	CAMK2A,CAMK2G,CFL1,MAPK8,PLCB1,PRKCA,PRKCB,PTK2B
PPARα/RXRα Activation	3.23	0.067	1.667	8/194 (4%)	0/194 (0%)	5/194 (3%)	181/194 (93%)	ACOX1,ADCY1,ELP1,GOT2,GUCY1A1,HSP90AB1,HSP90B1,MAPK8,NCOR2,PDIA3,PLCB1,PRKCA,PRKCB
Gαq Signaling	3.23	0.0706	0	5/170 (3%)	0/170 (0%)	7/170 (4%)	158/170 (93%)	GNAO1,GNB5,GRM1,GSK3B,ITPR1,PLCB1,PRKCA,PRKCB,PRKCG,PTK2B,RHOF,RND2
Serotonin Receptor Signaling	3.22	0.049	1.46	8/469 (2%)	0/469 (0%)	15/469 (3%)	446/469 (95%)	ADCY1,CAMK2A,CAMK2G,FGA,FGB,FGG,GNAO1,GNB5,GSK3B,GUCY1A1,KALRN,MAP3K5,PAK6,PDIA3,PLCB1,PRKCA,PRKCB,PRKCG,RASGRF1,RHOF,RND2,SHANK3,SLC9A3
Protein Ubiquitination Pathway	3.2	0.0586	NaN	10/273 (4%)	0/273 (0%)	6/273 (2%)	257/273 (94%)	BTRC,CRYAB,DNAJB14,DNAJC11,DNAJC13,HSP90AB1,HSP90B1,HSPA4L,HSPB1,PSMC3,PSMC4,PSMC6,RPS27A,UCHL1,USP30,USP46
Apoptosis Signaling	3.17	0.0865	0	4/104 (4%)	0/104 (0%)	5/104 (5%)	95/104 (91%)	AIFM1,CAPN2,CAPNS1,ELP1,LMNA,MAP3K5,MAPK8,PARP1,PRKCA
Endocannabinoid Neuronal Synapse Pathway	3.16	0.0738	0.333	5/149 (3%)	0/149 (0%)	6/149 (4%)	138/149 (93%)	ADCY1,DAGLA,GNAO1,GNB5,GRIA1,GRM1,GUCY1A1,ITPR1,MAPK8,PDIA3,PLCB1
Synaptic Long Term Depression	3.15	0.0657	1.941	4/198 (2%)	0/198 (0%)	9/198 (5%)	185/198 (93%)	GNAO1,GRIA1,GRID1,GRM1,GRM2,GUCY1A1,ITPR1,PDIA3,PLCB1,PPP2R2B,PRKCA,PRKCB,PRKCG
Opioid Signaling Pathway	3.08	0.0571	1.941	5/280 (2%)	0/280 (0%)	11/280 (4%)	264/280 (94%)	ADCY1,AP2M1,AP2S1,CAMK2A,CAMK2G,CLTA,GNAO1,GNB5,GSK3B,GUCY1A1,ITPR1,PLCB1,PRKCA,PRKCB,PRKCG,RGS14
Oxytocin Signaling Pathway	3.05	0.0567	1.5	4/282 (1%)	0/282 (0%)	12/282 (4%)	266/282 (94%)	ATP2B2,ATP2B4,CAMKK2,GJA1,GNAO1,GNB5,GSK3B,GUCY1A1,HSPB1,ITPR1,MAPK8,MYL9,PLCB1,PRKCA,PRKCB,PRKCG
Necroptosis Signaling Pathway	3.02	0.071	-0.302	6/155 (4%)	0/155 (0%)	5/155 (3%)	144/155 (93%)	CAMK2A,CAMK2G,CAPN2,CAPNS1,CYLD,DAPK1,GLUL,TIMM50,VDAC1,VDAC2,VDAC3
Clathrin-mediated Endocytosis Signaling	2.95	0.0625	NaN	7/208 (3%)	0/208 (0%)	6/208 (3%)	195/208 (94%)	AP1B1,AP2M1,AP2S1,ARF6,ARPC1B,ARPC5,CLTA,DNM2,DNM3,PIP5K1C,RPS27A,SH3GL2,SH3GLB2
Stearate Biosynthesis I (Animals)	2.95	0.1	0	4/70 (6%)	0/70 (0%)	3/70 (4%)	63/70 (90%)	ACOT11,ACOT9,ACSL6,DHRS1,SIRT2,SLC27A4,THEM4
Endoplasmic Reticulum Stress Pathway	2.92	0.19	-1	3/21 (14%)	0/21 (0%)	1/21 (5%)	17/21 (81%)	CALR,HSP90B1,MAP3K5,MAPK8
RAC Signaling	2.89	0.073	-1	6/137 (4%)	0/137 (0%)	4/137 (3%)	127/137 (93%)	ANK1,ARPC1B,ARPC5,CFL1,IQGAP2,MAPK8,PAK6,PI4KA,PIP5K1C,PTK2B
Regulation of Actin-based Motility by Rho	2.86	0.0783	-1.414	7/115 (6%)	0/115 (0%)	2/115 (2%)	106/115 (92%)	ARPC1B,ARPC5,CFL1,MYL9,PAK6,PI4KA,PIP5K1C,RHOF,RND2
Estrogen Receptor Signaling	2.86	0.0489	0.258	13/409 (3%)	0/409 (0%)	7/409 (2%)	389/409 (95%)	ADCY1,ATP5F1A,CFL1,EIF4E,GNAO1,GNB5,GSK3B,GUCY1A1,HNRNPD,HSP90AB1,HSP90B1,MCU,MYL9,NCOR2,NDUFA8,PDIA3,PLCB1,PRKCA,PRKCB,PRKCG
Protein Kinase A Signaling	2.83	0.0487	1.807	9/411 (2%)	0/411 (0%)	11/411 (3%)	391/411 (95%)	ADCY1,AKAP11,CAMK2A,CAMK2G,ENPP6,GNB5,GSK3B,GUCY1A1,ITPR1,MYL9,PDE2A,PDE4A,PDIA3,PLCB1,PRKCA,PRKCB,PRKCG,PTK2B,TIMM50,VASP
Fcγ Receptor-mediated Phagocytosis in Macrophages and Monocytes	2.83	0.0851	0	4/94 (4%)	0/94 (0%)	4/94 (4%)	86/94 (91%)	ARF6,ARPC1B,ARPC5,PRKCA,PRKCB,PRKCG,PTK2B,VASP
GPCR-Mediated Nutrient Sensing in Enteroendocrine Cells	2.78	0.0763	0.707	3/118 (3%)	0/118 (0%)	6/118 (5%)	109/118 (92%)	ADCY1,GUCY1A1,ITPR1,PDIA3,PLCB1,PRKCA,PRKCB,PRKCG,RAPGEF4
Cholecystokinin/Gastrin-mediated Signaling	2.76	0.0756	-0.333	5/119 (4%)	0/119 (0%)	4/119 (3%)	110/119 (92%)	ITPR1,MAPK8,PLCB1,PRKCA,PRKCB,PRKCG,PTK2B,RHOF,RND2
Molecular Mechanisms of Cancer	2.72	0.0467	NaN	9/450 (2%)	0/450 (0%)	12/450 (3%)	429/450 (95%)	ADCY1,ARHGEF9,CAMK2A,CAMK2G,CDK18,CTNNA1,GNAO1,GNB5,GSK3B,GUCY1A1,MAP3K5,MAPK8,PAK6,PLCB1,PRKCA,PRKCB,PRKCG,RASGRF1,RASGRF2,RHOF,RND2
Renin-Angiotensin Signaling	2.71	0.0744	0.378	4/121 (3%)	0/121 (0%)	5/121 (4%)	112/121 (93%)	ADCY1,GUCY1A1,ITPR1,MAPK8,PAK6,PRKCA,PRKCB,PRKCG,PTK2B
Role of NFAT in Cardiac Hypertrophy	2.66	0.058	0.302	6/224 (3%)	0/224 (0%)	7/224 (3%)	211/224 (94%)	ADCY1,CAMK2A,CAMK2G,GNB5,GSK3B,GUCY1A1,ITPR1,MAPK8,PDIA3,PLCB1,PRKCA,PRKCB,PRKCG
Sperm Motility	2.57	0.0545	1.508	4/257 (2%)	0/257 (0%)	10/257 (4%)	243/257 (95%)	GNAO1,GNB5,GUCY1A1,ITPR1,MATK,PDE2A,PDE4A,PDIA3,PLCB1,PRKCA,PRKCB,PRKCG,PTK2B,TWF1
14-3-3-mediated Signaling	2.57	0.0709	0.707	4/127 (3%)	0/127 (0%)	5/127 (4%)	118/127 (93%)	GSK3B,MAP3K5,MAPK8,PDIA3,PLCB1,PRKCA,PRKCB,PRKCG,TUBB4A
Semaphorin Signaling in Neurons	2.56	0.0984	NaN	6/61 (10%)	0/61 (0%)	0/61 (0%)	55/61 (90%)	CFL1,DPYSL3,DPYSL5,PAK6,RHOF,RND2
Cardiac Hypertrophy Signaling	2.51	0.0536	-1.508	9/261 (3%)	0/261 (0%)	5/261 (2%)	247/261 (95%)	ADCY1,EIF4E,GNAO1,GNB5,GSK3B,GUCY1A1,HSPB1,MAP3K5,MAPK8,MYL9,PDIA3,PLCB1,RHOF,RND2
fMLP Signaling in Neutrophils	2.47	0.0687	0.378	3/131 (2%)	0/131 (0%)	6/131 (5%)	122/131 (93%)	ARPC1B,ARPC5,GNAO1,GNB5,ITPR1,PLCB1,PRKCA,PRKCB,PRKCG
eNOS Signaling	2.47	0.0641	0.816	4/156 (3%)	0/156 (0%)	6/156 (4%)	146/156 (94%)	ADCY1,AQP4,DNM2,GUCY1A1,HSP90AB1,HSP90B1,ITPR1,PRKCA,PRKCB,PRKCG
IL-8 Signaling	2.45	0.0571	-0.707	5/210 (2%)	0/210 (0%)	7/210 (3%)	198/210 (94%)	ELP1,GNAO1,GNB5,MAPK8,MYL9,PRKCA,PRKCB,PRKCG,PTK2B,RHOF,RND2,VASP
DNA Double-Strand Break Repair by Non-Homologous End Joining	2.44	0.214	NaN	3/14 (21%)	0/14 (0%)	0/14 (0%)	11/14 (79%)	LIG3,PARP1,XRCC5
Acyl-CoA Hydrolysis	2.44	0.214	NaN	1/14 (7%)	0/14 (0%)	2/14 (14%)	11/14 (79%)	ACOT11,ACOT9,THEM4
Gα12/13 Signaling	2.43	0.0677	0	6/133 (5%)	0/133 (0%)	3/133 (2%)	124/133 (93%)	CDH12,CDH15,CDH6,CDH7,ELP1,MAP3K5,MAPK8,MYL9,PTK2B
α-Adrenergic Signaling	2.43	0.0734	2	1/109 (1%)	0/109 (0%)	7/109 (6%)	101/109 (93%)	ADCY1,GNAO1,GNB5,GUCY1A1,ITPR1,PRKCA,PRKCB,PRKCG
G-Protein Coupled Receptor Signaling	2.43	0.0398	0.756	8/703 (1%)	0/703 (0%)	20/703 (3%)	675/703 (96%)	ADCY1,CAMK2A,CAMK2G,ELP1,ENPP6,GNAO1,GNB5,GPR158,GPR162,GPR37L1,GRM1,GRM2,GSK3B,GUCY1A1,HCN1,MAP3K5,MAPK8,MYL9,PAK6,PDE2A,PDE4A,PLCB1,PRKCA,PRKCB,PRKCG,PTK2B,RAPGEF4,RGS14
CCR3 Signaling in Eosinophils	2.41	0.0672	0.447	3/134 (2%)	0/134 (0%)	6/134 (4%)	125/134 (93%)	CFL1,GNAO1,GNB5,ITPR1,PAK6,PLCB1,PRKCA,PRKCB,PRKCG
IL-17A Signaling in Fibroblasts	2.41	0.0805	-0.378	4/87 (5%)	0/87 (0%)	3/87 (3%)	80/87 (92%)	ELAVL1,FN1,GSK3B,MAPK8,PRKCA,PRKCB,SERPINH1
Glutamate Degradation III (via 4-aminobutyrate)	2.3	0.4	NaN	0/5 (0%)	0/5 (0%)	2/5 (40%)	3/5 (60%)	ABAT,GAD2
Cachexia Signaling Pathway	2.27	0.0462	0.728	7/368 (2%)	0/368 (0%)	10/368 (3%)	351/368 (95%)	ADCY1,CAPN2,CAPNS1,FGA,FGB,FGG,GSK3B,GUCY1A1,HSP90AB1,HSP90B1,MAPK8,PRKCA,PRKCB,PRKCG,PSMC3,PSMC4,PSMC6
Extrinsic Prothrombin Activation Pathway	2.27	0.188	NaN	0/16 (0%)	0/16 (0%)	3/16 (19%)	13/16 (81%)	FGA,FGB,FGG
Apelin Endothelial Signaling Pathway	2.27	0.0638	1.134	3/141 (2%)	0/141 (0%)	6/141 (4%)	132/141 (94%)	ADCY1,GNAO1,GNB5,GUCY1A1,MAPK8,PLCB1,PRKCA,PRKCB,PRKCG
Acetylcholine Receptor Signaling Pathway	2.26	0.0567	0.905	4/194 (2%)	0/194 (0%)	7/194 (4%)	183/194 (94%)	ADCY1,CAMK2A,CAMK2G,GNAO1,GUCY1A1,ITPR1,PDIA3,PLCB1,PRKCA,PRKCB,PRKCG
Xenobiotic Metabolism PXR Signaling Pathway	2.25	0.0564	-0.905	7/195 (4%)	0/195 (0%)	4/195 (2%)	184/195 (94%)	CAMK2A,CAMK2G,CAT,HSP90AB1,HSP90B1,MGST3,NCOR2,PRKCA,PRKCB,PRKCG,UGT8
Virus Entry via Endocytic Pathways	2.22	0.0678	NaN	2/118 (2%)	0/118 (0%)	6/118 (5%)	110/118 (93%)	AP1B1,AP2M1,AP2S1,CLTA,DNM2,PRKCA,PRKCB,PRKCG
Germ Cell-Sertoli Cell Junction Signaling	2.21	0.0588	NaN	8/170 (5%)	0/170 (0%)	2/170 (1%)	160/170 (94%)	CFL1,CLINT1,CTNNA1,MAP3K5,MAPK8,NECTIN3,PAK6,RHOF,RND2,TUBB4A
UVC-Induced MAPK Signaling	2.21	0.098	0.447	2/51 (4%)	0/51 (0%)	3/51 (6%)	46/51 (90%)	MAPK8,PRKCA,PRKCB,PRKCG,SMPD4
Amyloid Processing	2.21	0.098	NaN	3/51 (6%)	0/51 (0%)	2/51 (4%)	46/51 (90%)	CAPN2,CAPNS1,CSNK1D,CSNK1E,GSK3B
Sphingosine-1-phosphate Signaling	2.18	0.0667	-1.89	7/120 (6%)	0/120 (0%)	1/120 (1%)	112/120 (93%)	ADCY1,GUCY1A1,PDIA3,PLCB1,PTK2B,RHOF,RND2,SMPD4
Nitric Oxide Signaling in the Cardiovascular System	2.18	0.0667	0.707	2/120 (2%)	0/120 (0%)	6/120 (5%)	112/120 (93%)	GUCY1A1,HSP90AB1,HSP90B1,ITPR1,PDE2A,PRKCA,PRKCB,PRKCG
UVB-Induced MAPK Signaling	2.17	0.0962	0.447	2/52 (4%)	0/52 (0%)	3/52 (6%)	47/52 (90%)	EIF4E,MAPK8,PRKCA,PRKCB,PRKCG
Salvage Pathways of Pyrimidine Ribonucleotides	2.15	0.0722	-1.134	5/97 (5%)	0/97 (0%)	2/97 (2%)	90/97 (93%)	AK5,CDK18,CMPK1,CSNK1D,DAPK1,MAPK8,NME7
WNT/β-catenin Signaling	2.14	0.0575	1.414	7/174 (4%)	0/174 (0%)	3/174 (2%)	164/174 (94%)	BTRC,CDH12,CSNK1D,CSNK1E,GJA1,GNAO1,GSK3B,PPP2R2B,RPS27A,RUVBL2
Dilated Cardiomyopathy Signaling Pathway	2.09	0.06	-0.378	5/150 (3%)	0/150 (0%)	4/150 (3%)	141/150 (94%)	ADCY1,CAMK2A,CAMK2G,GSK3B,GUCY1A1,ITPR1,LMNA,MYL9,PDE2A
Xenobiotic Metabolism Signaling	2.07	0.0476	NaN	9/294 (3%)	0/294 (0%)	5/294 (2%)	280/294 (95%)	CAMK2A,CAMK2G,CAT,HSP90AB1,HSP90B1,MAP3K5,MAPK8,MGST3,NCOR2,PPP2R2B,PRKCA,PRKCB,PRKCG,UGT8
Sertoli Cell Germ Cell Junction Signaling Pathway (Enhanced)	2.05	0.0508	0	8/236 (3%)	0/236 (0%)	4/236 (2%)	224/236 (95%)	ARPC1B,ARPC5,CLDN11,CLDN12,CTNNA1,GJA1,GSK3B,GUCY1A1,MAP3K5,MAPK8,NECTIN3,PPP2R2B
cAMP-mediated signaling	2.05	0.0508	1.265	3/236 (1%)	0/236 (0%)	9/236 (4%)	224/236 (95%)	ADCY1,AKAP11,CAMK2A,CAMK2G,ENPP6,GNAO1,GRM2,GUCY1A1,PDE2A,PDE4A,RAPGEF4,RGS14
Mitochondrial L-carnitine Shuttle Pathway	2.05	0.158	NaN	2/19 (11%)	0/19 (0%)	1/19 (5%)	16/19 (84%)	ACSL6,CPT1A,SLC27A4
Factors Promoting Cardiogenesis in Vertebrates	2.04	0.0588	0.333	5/153 (3%)	0/153 (0%)	4/153 (3%)	144/153 (94%)	CAMK2A,CAMK2G,GSK3B,MAPK8,PDIA3,PLCB1,PRKCA,PRKCB,PRKCG
Type II Diabetes Mellitus Signaling	2.04	0.0588	1.342	3/153 (2%)	0/153 (0%)	6/153 (4%)	144/153 (94%)	ACSL6,ITPR1,MAP3K5,MAPK8,PRKCA,PRKCB,PRKCG,SLC27A4,SMPD4
GP6 Signaling Pathway	2.04	0.063	2.828	1/127 (1%)	0/127 (0%)	7/127 (6%)	119/127 (94%)	FGA,FGB,FGG,GSK3B,ITPR1,PRKCA,PRKCB,PRKCG
G Beta Gamma Signaling	2	0.062	1.633	2/129 (2%)	0/129 (0%)	6/129 (5%)	121/129 (94%)	ADCY1,DNM2,GNAO1,GNB5,ITPR1,PRKCA,PRKCB,PRKCG
P2Y Purigenic Receptor Signaling Pathway	1.92	0.0602	0	3/133 (2%)	0/133 (0%)	5/133 (4%)	125/133 (94%)	ADCY1,GNB5,GUCY1A1,PDIA3,PLCB1,PRKCA,PRKCB,PRKCG
Pyrimidine Ribonucleotides Interconversion	1.88	0.1	0	2/40 (5%)	0/40 (0%)	2/40 (5%)	36/40 (90%)	AK5,CMPK1,DHX9,NME7
Production of Nitric Oxide and Reactive Oxygen Species in Macrophages	1.88	0.0524	1	5/191 (3%)	0/191 (0%)	5/191 (3%)	181/191 (95%)	CAT,ELP1,MAP3K5,MAPK8,PPP2R2B,PRKCA,PRKCB,PRKCG,RHOF,RND2
Calcium Signaling	1.87	0.05	1.134	6/220 (3%)	0/220 (0%)	5/220 (2%)	209/220 (95%)	ATP2B2,ATP2B4,CALR,CAMK2A,CAMK2G,CAMKK2,GRIA1,ITPR1,LETM1,MCU,MYL9
LPS-stimulated MAPK Signaling	1.86	0.0706	1	1/85 (1%)	0/85 (0%)	5/85 (6%)	79/85 (93%)	ELP1,MAP3K5,MAPK8,PRKCA,PRKCB,PRKCG
Iron homeostasis signaling pathway	1.85	0.0584	NaN	0/137 (0%)	0/137 (0%)	8/137 (6%)	129/137 (94%)	ACO2,ATP6V0D1,ATP6V1A,ATP6V1C1,ATP6V1E1,BTRC,HBA1/HBA2,Hbb-b1
Leukocyte Extravasation Signaling	1.85	0.0518	0	4/193 (2%)	0/193 (0%)	6/193 (3%)	183/193 (95%)	CLDN11,CLDN12,CTNNA1,MAPK8,PRKCA,PRKCB,PRKCG,PTK2B,RAPGEF4,VASP
Endothelin-1 Signaling	1.83	0.0515	0.632	4/194 (2%)	0/194 (0%)	6/194 (3%)	184/194 (95%)	ADCY1,GNAO1,GUCY1A1,ITPR1,MAPK8,PDIA3,PLCB1,PRKCA,PRKCB,PRKCG
Pyrimidine Deoxyribonucleotides De Novo Biosynthesis I	1.82	0.13	NaN	2/23 (9%)	0/23 (0%)	1/23 (4%)	20/23 (87%)	AK5,CMPK1,NME7
Role of MAPK Signaling in Promoting the Pathogenesis of Influenza	1.79	0.0614	1.89	1/114 (1%)	0/114 (0%)	6/114 (5%)	107/114 (94%)	ATP6V0D1,ATP6V1A,ATP6V1C1,ATP6V1E1,MAP3K5,MAPK8,PRKCA
Pyrimidine Ribonucleotides De Novo Biosynthesis	1.77	0.093	0	2/43 (5%)	0/43 (0%)	2/43 (5%)	39/43 (91%)	AK5,CMPK1,DHX9,NME7
Immunogenic Cell Death Signaling Pathway	1.75	0.0667	-2.449	6/90 (7%)	0/90 (0%)	0/90 (0%)	84/90 (93%)	CALR,DAPK1,DAPK3,HSP90AB1,HSP90B1,PDIA3
PI3K/AKT Signaling	1.75	0.05	-1	6/200 (3%)	0/200 (0%)	4/200 (2%)	190/200 (95%)	EIF4E,ELP1,GSK3B,HSP90AB1,HSP90B1,INPP5J,MAP3K5,MAPK8IP1,PPP2R2B,THEM4
WNT/Ca+ pathway	1.75	0.0758	-0.447	3/66 (5%)	0/66 (0%)	2/66 (3%)	61/66 (92%)	CAMK2A,GSK3B,PDIA3,PLCB1,PRKCA
Apelin Adipocyte Signaling Pathway	1.73	0.0659	-0.447	4/91 (4%)	0/91 (0%)	2/91 (2%)	85/91 (93%)	ADCY1,CAT,GPX1,GUCY1A1,MAPK8,MGST3
Gustation Pathway	1.72	0.0495	-1.667	6/202 (3%)	0/202 (0%)	4/202 (2%)	192/202 (95%)	ADCY1,ASIC2,GABRA2,GABRA3,GABRB3,GABRD,GUCY1A1,ITPR1,KCNJ12,SCN2A
Glycolysis I	1.72	0.12	NaN	0/25 (0%)	0/25 (0%)	3/25 (12%)	22/25 (88%)	PFKL,PFKM,PFKP
Coronavirus Replication Pathway	1.71	0.0889	-1	3/45 (7%)	0/45 (0%)	1/45 (2%)	41/45 (91%)	ARCN1,COPA,GSK3B,TUBB4A
ERBB Signaling	1.69	0.0645	0.816	3/93 (3%)	0/93 (0%)	3/93 (3%)	87/93 (94%)	GSK3B,MAPK8,PAK6,PRKCA,PRKCB,PRKCG
Calcium Transport I	1.68	0.2	NaN	0/10 (0%)	0/10 (0%)	2/10 (20%)	8/10 (80%)	ATP2B2,ATP2B4
D-myo-inositol (1,4,5)-Trisphosphate Biosynthesis	1.67	0.115	NaN	1/26 (4%)	0/26 (0%)	2/26 (8%)	23/26 (88%)	PI4KA,PIP5K1C,PLCB1
Cellular Effects of Sildenafil (Viagra)	1.64	0.0533	NaN	4/150 (3%)	0/150 (0%)	4/150 (3%)	142/150 (95%)	ADCY1,GUCY1A1,ITPR1,MYL9,PDE2A,PDE4A,PDIA3,PLCB1
Glutamine Biosynthesis I	1.64	1	NaN	0/1 (0%)	0/1 (0%)	1/1 (100%)	0/1 (0%)	GLUL
IL-1 Signaling	1.63	0.0625	NaN	2/96 (2%)	0/96 (0%)	4/96 (4%)	90/96 (94%)	ADCY1,ELP1,GNAO1,GNB5,GUCY1A1,MAPK8
Death Receptor Signaling	1.63	0.0625	-1.342	3/96 (3%)	0/96 (0%)	3/96 (3%)	90/96 (94%)	ELP1,HSPB1,LMNA,MAP3K5,MAPK8,PARP1
Cardiac β-adrenergic Signaling	1.62	0.05	1.342	3/180 (2%)	0/180 (0%)	6/180 (3%)	171/180 (95%)	ADCY1,AKAP11,ENPP6,GNAO1,GNB5,GUCY1A1,PDE2A,PDE4A,PPP2R2B
Corticotropin Releasing Hormone Signaling	1.61	0.0526	1.633	2/152 (1%)	0/152 (0%)	6/152 (4%)	144/152 (95%)	ADCY1,ARPC5,GNAO1,GUCY1A1,ITPR1,PRKCA,PRKCB,PRKCG
AMPK Signaling	1.6	0.0455	1.414	2/242 (1%)	0/242 (0%)	9/242 (4%)	231/242 (95%)	AK5,CAMKK2,CPT1A,ELAVL1,GNAO1,GNB5,PFKL,PFKM,PFKP,PPP2R2B,SLC2A1
UVA-Induced MAPK Signaling	1.59	0.0612	NaN	5/98 (5%)	0/98 (0%)	1/98 (1%)	92/98 (94%)	MAPK8,PARP1,PDIA3,PLCB1,PRKCA,SMPD4
Actin Cytoskeleton Signaling	1.58	0.0451	-0.905	7/244 (3%)	0/244 (0%)	4/244 (2%)	233/244 (95%)	ARPC1B,ARPC5,CFL1,FN1,GIT1,IQGAP2,MATK,MYL9,PAK6,PIP5K1C,TIAM2
Granzyme A Signaling	1.53	0.0667	2.236	5/75 (7%)	0/75 (0%)	0/75 (0%)	70/75 (93%)	FN1,HMGB2,LMNB1,NDUFA8,PARP1
GPCR-Mediated Integration of Enteroendocrine Signaling Exemplified by an L Cell	1.53	0.0667	1	3/75 (4%)	0/75 (0%)	2/75 (3%)	70/75 (93%)	ADCY1,GUCY1A1,ITPR1,PDIA3,PLCB1
Neuroinflammation Signaling Pathway	1.48	0.041	0	6/317 (2%)	0/317 (0%)	7/317 (2%)	304/317 (96%)	ELP1,GABRA2,GABRA3,GABRB3,GABRD,GAD2,GLUL,GRIA1,GSK3B,MAPK8,PRKCG,S100B,SLC1A2
VDR/RXR Activation	1.47	0.0641	-1	2/78 (3%)	0/78 (0%)	3/78 (4%)	73/78 (94%)	NCOR2,PRKCA,PRKCB,PRKCG,YY1
CSDE1 Signaling Pathway	1.4	0.0714	0	4/56 (7%)	0/56 (0%)	0/56 (0%)	52/56 (93%)	FABP7,FN1,HNRNPD,TNC
Adrenomedullin signaling pathway	1.38	0.0452	-1	7/199 (4%)	0/199 (0%)	2/199 (1%)	190/199 (95%)	ADCY1,GSK3B,GUCY1A1,ITPR1,MAPK8,MATK,PDIA3,PLCB1,PTK2B
4-1BB Signaling in T Lymphocytes	1.37	0.0882	NaN	1/34 (3%)	0/34 (0%)	2/34 (6%)	31/34 (91%)	ELP1,MAP3K5,MAPK8
CREB Signaling in Neurons	1.37	0.0346	1.414	5/607 (1%)	0/607 (0%)	16/607 (3%)	586/607 (97%)	ADCY1,CAMK2A,CAMK2G,GNAO1,GNB5,GPR158,GPR162,GPR37L1,GRIA1,GRID1,GRIK3,GRIK4,GRM1,GRM2,GUCY1A1,ITPR1,PDIA3,PLCB1,PRKCA,PRKCB,PRKCG
Role of Macrophages, Fibroblasts and Endothelial Cells in Rheumatoid Arthritis	1.35	0.0392	NaN	7/332 (2%)	0/332 (0%)	6/332 (2%)	319/332 (96%)	CAMK2A,CAMK2G,CSNK1D,CSNK1E,ELP1,FN1,GNAO1,GSK3B,PDIA3,PLCB1,PRKCA,PRKCB,PRKCG
β-alanine Degradation I	1.34	0.5	NaN	0/2 (0%)	0/2 (0%)	1/2 (50%)	1/2 (50%)	ABAT
Glutamate Dependent Acid Resistance	1.34	0.5	NaN	0/2 (0%)	0/2 (0%)	1/2 (50%)	1/2 (50%)	GAD2
Fatty Acid Activation	1.34	0.133	NaN	1/15 (7%)	0/15 (0%)	1/15 (7%)	13/15 (87%)	ACSL6,SLC27A4
Coagulation System	1.34	0.0857	NaN	0/35 (0%)	0/35 (0%)	3/35 (9%)	32/35 (91%)	FGA,FGB,FGG
Cardiac Hypertrophy Signaling (Enhanced)	1.33	0.0351	1.213	7/542 (1%)	0/542 (0%)	12/542 (2%)	523/542 (96%)	ADCY1,CAMK2A,CAMK2G,EIF4E,ENPP6,GNB5,GSK3B,GUCY1A1,HSPB1,ITPR1,MAP3K5,MAPK8,PDE2A,PDE4A,PDIA3,PLCB1,PRKCA,PRKCB,PRKCG
Xenobiotic Metabolism General Signaling Pathway	1.32	0.049	0.378	3/143 (2%)	0/143 (0%)	4/143 (3%)	136/143 (95%)	MAP3K5,MAPK8,MGST3,PRKCA,PRKCB,PRKCG,UGT8
HIPPO signaling	1.32	0.0581	NaN	4/86 (5%)	0/86 (0%)	1/86 (1%)	81/86 (94%)	BTRC,CSNK1D,CSNK1E,DLG3,PPP2R2B
Role of Tissue Factor in Cancer	1.29	0.0435	-0.333	5/207 (2%)	0/207 (0%)	4/207 (2%)	198/207 (96%)	CFL1,EIF4E,FGA,FGB,FGG,MAPK8,PLCB1,PRKCA,PTK2B
Granzyme B Signaling	1.29	0.125	NaN	2/16 (13%)	0/16 (0%)	0/16 (0%)	14/16 (88%)	LMNB1,PARP1
Glutaryl-CoA Degradation	1.29	0.125	NaN	1/16 (6%)	0/16 (0%)	1/16 (6%)	14/16 (88%)	ACAA2,HSD17B4
Parkinson's Signaling	1.29	0.125	NaN	2/16 (13%)	0/16 (0%)	0/16 (0%)	14/16 (88%)	MAPK8,UCHL1
Neuregulin Signaling	1.27	0.0513	2	3/117 (3%)	0/117 (0%)	3/117 (3%)	111/117 (95%)	HSP90AB1,HSP90B1,MATK,PRKCA,PRKCB,PRKCG
PAK Signaling	1.27	0.0513	-2.236	5/117 (4%)	0/117 (0%)	1/117 (1%)	111/117 (95%)	CFL1,GIT1,MAPK8,MYL9,PAK6,PTK2B
RAN Signaling	1.24	0.118	NaN	2/17 (12%)	0/17 (0%)	0/17 (0%)	15/17 (88%)	KPNB1,RCC1
Isoleucine Degradation I	1.24	0.118	NaN	1/17 (6%)	0/17 (0%)	1/17 (6%)	15/17 (88%)	ACAA2,HSD17B4
Antigen Presentation Pathway	1.22	0.0769	NaN	3/39 (8%)	0/39 (0%)	0/39 (0%)	36/39 (92%)	CALR,CANX,PDIA3
ERK/MAPK Signaling	1.21	0.0419	1	4/215 (2%)	0/215 (0%)	5/215 (2%)	206/215 (96%)	EIF4E,HSPB1,PAK6,PPP2R2B,PRKCA,PRKCB,PRKCG,PTK2B,RAPGEF4
Pyridoxal 5'-phosphate Salvage Pathway	1.2	0.0615	-1	3/65 (5%)	0/65 (0%)	1/65 (2%)	61/65 (94%)	CDK18,CSNK1D,DAPK1,MAPK8
Actin Nucleation by ARP-WASP Complex	1.2	0.0538	-1.342	4/93 (4%)	0/93 (0%)	1/93 (1%)	88/93 (95%)	ARPC1B,ARPC5,RHOF,RND2,VASP
Autophagy	1.19	0.0415	-1	6/217 (3%)	0/217 (0%)	3/217 (1%)	208/217 (96%)	ARL8B,ATG2B,CAMKK2,DAPK1,DAPK3,GSK3B,MAPK8,PPP2R2B,VPS16
CLEAR Signaling Pathway	1.18	0.0386	0.302	2/285 (1%)	0/285 (0%)	9/285 (3%)	274/285 (96%)	ATP6V0D1,ATP6V1A,ATP6V1C1,ATP6V1E1,GSK3B,ITPR1,PPP2R2B,PRKCA,PRKCB,PRKCG,PSAP
L-cysteine Degradation III	1.17	0.333	NaN	1/3 (33%)	0/3 (0%)	0/3 (0%)	2/3 (67%)	CISD1
Hypusine Biosynthesis	1.17	0.333	NaN	1/3 (33%)	0/3 (0%)	0/3 (0%)	2/3 (67%)	EIF5A
Glutamate Degradation II	1.17	0.333	NaN	0/3 (0%)	0/3 (0%)	1/3 (33%)	2/3 (67%)	GOT2
4-aminobutyrate Degradation I	1.17	0.333	NaN	0/3 (0%)	0/3 (0%)	1/3 (33%)	2/3 (67%)	ABAT
Aspartate Biosynthesis	1.17	0.333	NaN	0/3 (0%)	0/3 (0%)	1/3 (33%)	2/3 (67%)	GOT2
Relaxin Signaling	1.17	0.0452	NaN	1/155 (1%)	0/155 (0%)	6/155 (4%)	148/155 (95%)	ADCY1,ENPP6,GNAO1,GNB5,GUCY1A1,PDE2A,PDE4A
Glioma Signaling	1.16	0.048	1.342	2/125 (2%)	0/125 (0%)	4/125 (3%)	119/125 (95%)	CAMK2A,CAMK2G,IDH1,PRKCA,PRKCB,PRKCG
γ-linolenate Biosynthesis II (Animals)	1.16	0.105	NaN	1/19 (5%)	0/19 (0%)	1/19 (5%)	17/19 (89%)	ACSL6,SLC27A4
Gαs Signaling	1.15	0.0476	NaN	1/126 (1%)	0/126 (0%)	5/126 (4%)	120/126 (95%)	ADCY1,GNAO1,GNB5,GUCY1A1,RAPGEF2,RAPGEF4
Intrinsic Prothrombin Activation Pathway	1.14	0.0714	NaN	0/42 (0%)	0/42 (0%)	3/42 (7%)	39/42 (93%)	FGA,FGB,FGG
RAR Activation	1.14	0.035	-0.258	10/429 (2%)	0/429 (0%)	5/429 (1%)	414/429 (97%)	ADCY1,CAMK2A,CAMK2G,ENPP6,FABP5,GRIA1,GUCY1A1,MAPK8,NCOR2,PARP1,PDE2A,PDE4A,RDH13,RHOF,RND2
Epithelial Adherens Junction Signaling	1.14	0.0443	-1.134	7/158 (4%)	0/158 (0%)	0/158 (0%)	151/158 (96%)	ARPC1B,ARPC5,CFL1,CTNNA1,NECTIN3,PAK6,PPP2R2B
Endocannabinoid Developing Neuron Pathway	1.13	0.0472	1	3/127 (2%)	0/127 (0%)	3/127 (2%)	121/127 (95%)	ADCY1,GNAO1,GNB5,GSK3B,GUCY1A1,MAPK8
p53 Signaling	1.12	0.051	NaN	5/98 (5%)	0/98 (0%)	0/98 (0%)	93/98 (95%)	CSNK1D,GSK3B,MAPK8,SERPINE2,ST13
Valine Degradation I	1.12	0.1	NaN	1/20 (5%)	0/20 (0%)	1/20 (5%)	18/20 (90%)	ABAT,HSD17B4
Neutrophil Extracellular Trap Signaling Pathway	1.1	0.0351	-0.535	8/399 (2%)	0/399 (0%)	6/399 (2%)	385/399 (96%)	ATP5F1A,ITPR1,MAPK8,NDUFA8,PDIA3,PLCB1,PRKCA,PRKCB,PRKCG,SLC2A1,TIMM50,VDAC1,VDAC2,VDAC3
Xenobiotic Metabolism CAR Signaling Pathway	1.09	0.0412	-2.828	5/194 (3%)	0/194 (0%)	3/194 (2%)	186/194 (96%)	HSP90AB1,HSP90B1,MGST3,PPP2R2B,PRKCA,PRKCB,PRKCG,UGT8
Ephrin B Signaling	1.07	0.0556	NaN	1/72 (1%)	0/72 (0%)	3/72 (4%)	68/72 (94%)	CFL1,GNAO1,GNB5,KALRN
Glutathione Redox Reactions II	1.05	0.25	NaN	1/4 (25%)	0/4 (0%)	0/4 (0%)	3/4 (75%)	PDIA3
Proline Biosynthesis I	1.05	0.25	NaN	1/4 (25%)	0/4 (0%)	0/4 (0%)	3/4 (75%)	PYCR2
Oxidized GTP and dGTP Detoxification	1.05	0.25	NaN	1/4 (25%)	0/4 (0%)	0/4 (0%)	3/4 (75%)	RUVBL2
L-cysteine Degradation I	1.05	0.25	NaN	0/4 (0%)	0/4 (0%)	1/4 (25%)	3/4 (75%)	GOT2
Fatty Acid β-oxidation III (Unsaturated, Odd Number)	1.05	0.25	NaN	1/4 (25%)	0/4 (0%)	0/4 (0%)	3/4 (75%)	ECI2
tRNA Splicing	1.05	0.0652	NaN	0/46 (0%)	0/46 (0%)	3/46 (7%)	43/46 (93%)	ENPP6,PDE2A,PDE4A
Sumoylation Pathway	1.05	0.0485	1.342	4/103 (4%)	0/103 (0%)	1/103 (1%)	98/103 (95%)	MAP3K5,MAPK8,RCC1,RHOF,RND2
Superpathway of Inositol Phosphate Compounds	1.03	0.0385	1.134	3/234 (1%)	0/234 (0%)	6/234 (3%)	225/234 (96%)	ATP1A1,ATP1A2,INPP5J,PI4KA,PIP5K1C,PLCB1,PPFIA3,PPP2R2B,PRUNE1
ILK Signaling	1.03	0.0398	-1.89	8/201 (4%)	0/201 (0%)	0/201 (0%)	193/201 (96%)	CFL1,FN1,GSK3B,MAPK8,MYL9,PPP2R2B,RHOF,RND2
Caveolar-mediated Endocytosis Signaling	1.02	0.0533	NaN	3/75 (4%)	0/75 (0%)	1/75 (1%)	71/75 (95%)	ARCN1,COPA,DNM2,PRKCA
Androgen Signaling	1.02	0.0414	2	1/169 (1%)	0/169 (0%)	6/169 (4%)	162/169 (96%)	CALR,GNAO1,GNB5,ITPR1,PRKCA,PRKCB,PRKCG
DHCR24 Signaling Pathway	1.01	0.0438	2.449	1/137 (1%)	0/137 (0%)	5/137 (4%)	131/137 (96%)	FGA,GSK3B,NLGN1,PRKCA,PRKCB,PRKCG
TCA Cycle II (Eukaryotic)	1.01	0.087	NaN	0/23 (0%)	0/23 (0%)	2/23 (9%)	21/23 (91%)	ACO2,IDH3A
Tryptophan Degradation III (Eukaryotic)	1.01	0.087	NaN	1/23 (4%)	0/23 (0%)	1/23 (4%)	21/23 (91%)	ACAA2,HSD17B4
Leptin Signaling in Obesity	1.01	0.0526	NaN	3/76 (4%)	0/76 (0%)	1/76 (1%)	72/76 (95%)	ADCY1,GUCY1A1,PDIA3,PLCB1
Macropinocytosis Signaling	1.01	0.0526	1	1/76 (1%)	0/76 (0%)	3/76 (4%)	72/76 (95%)	ARF6,PRKCA,PRKCB,PRKCG
Gαi Signaling	0.98	0.0429	NaN	1/140 (1%)	0/140 (0%)	5/140 (4%)	134/140 (96%)	ADCY1,GNAO1,GNB5,GRM2,GUCY1A1,RGS14
Insulin Receptor Signaling	0.98	0.0429	0	4/140 (3%)	0/140 (0%)	2/140 (1%)	134/140 (96%)	ASIC2,EIF4E,GSK3B,INPP5J,MAPK8,VAMP2
NF-κB Activation by Viruses	0.978	0.0513	2	0/78 (0%)	0/78 (0%)	4/78 (5%)	74/78 (95%)	ELP1,PRKCA,PRKCB,PRKCG
Proline Biosynthesis II (from Arginine)	0.959	0.2	NaN	1/5 (20%)	0/5 (0%)	0/5 (0%)	4/5 (80%)	PYCR2
Protein Citrullination	0.959	0.2	NaN	0/5 (0%)	0/5 (0%)	1/5 (20%)	4/5 (80%)	PADI2
Tetrahydrofolate Salvage from 5,10-methenyltetrahydrofolate	0.959	0.2	NaN	1/5 (20%)	0/5 (0%)	0/5 (0%)	4/5 (80%)	MTHFD2L
Erythropoietin Signaling Pathway	0.948	0.0398	2.646	1/176 (1%)	0/176 (0%)	6/176 (3%)	169/176 (96%)	GSK3B,HBA1/HBA2,Hbb-b1,ITPR1,PRKCA,PRKCB,PRKCG
BEX2 Signaling Pathway	0.919	0.0488	0	3/82 (4%)	0/82 (0%)	1/82 (1%)	78/82 (95%)	GSK3B,MAP2,MAPK8,PPP2R2B
Endocannabinoid Cancer Inhibition Pathway	0.906	0.0408	0.447	3/147 (2%)	0/147 (0%)	3/147 (2%)	141/147 (96%)	ADCY1,CAMKK2,GNAO1,GSK3B,GUCY1A1,SMPD4
Phagosome Formation	0.902	0.0302	1.528	8/695 (1%)	0/695 (0%)	13/695 (2%)	674/695 (97%)	AP1B1,ARF6,ARPC1B,ARPC5,CFL1,FN1,GPR158,GPR162,GPR37L1,GRM1,GRM2,ITPR1,MYL9,PAK6,PI4KA,PIP5K1C,PRKCA,PRKCB,PRKCG,PTK2B,RAPGEF4
Apelin Liver Signaling Pathway	0.895	0.0741	NaN	2/27 (7%)	0/27 (0%)	0/27 (0%)	25/27 (93%)	GSK3B,MAPK8
Arginine Degradation VI (Arginase 2 Pathway)	0.885	0.167	NaN	1/6 (17%)	0/6 (0%)	0/6 (0%)	5/6 (83%)	PYCR2
Zymosterol Biosynthesis	0.885	0.167	NaN	1/6 (17%)	0/6 (0%)	0/6 (0%)	5/6 (83%)	LBR
BAG2 Signaling Pathway	0.878	0.0471	NaN	3/85 (4%)	0/85 (0%)	1/85 (1%)	81/85 (95%)	ANXA2,PSMC3,PSMC4,PSMC6
Regulation of eIF4 and p70S6K Signaling	0.876	0.038	NaN	7/184 (4%)	0/184 (0%)	0/184 (0%)	177/184 (96%)	EIF3D,EIF3I,EIF4E,EIF4G3,PPP2R2B,RPS21,RPS27A
Glutathione Redox Reactions I	0.869	0.0714	NaN	1/28 (4%)	0/28 (0%)	1/28 (4%)	26/28 (93%)	GPX1,MGST3
CDP-diacylglycerol Biosynthesis I	0.869	0.0714	NaN	2/28 (7%)	0/28 (0%)	0/28 (0%)	26/28 (93%)	AGPAT3,AGPAT4
Myelination Signaling Pathway	0.867	0.0336	0.302	6/327 (2%)	0/327 (0%)	5/327 (2%)	316/327 (97%)	ARF6,CYTH1,EIF4E,GSK3B,LMNB1,MAG,PLP1,PTK2B,RAPGEF2,SLC2A1,YY1
Acute Phase Response Signaling	0.867	0.0378	0.816	2/185 (1%)	0/185 (0%)	5/185 (3%)	178/185 (96%)	ELP1,FGA,FGB,FGG,FN1,MAP3K5,MAPK8
FGF Signaling	0.865	0.0465	1	1/86 (1%)	0/86 (0%)	3/86 (3%)	82/86 (95%)	ITPR1,MAP3K5,MAPK8,PRKCA
Fc Epsilon RI Signaling	0.865	0.0424	0.447	1/118 (1%)	0/118 (0%)	4/118 (3%)	113/118 (96%)	INPP5J,MAPK8,PRKCA,PRKCB,PRKCG
Triacylglycerol Biosynthesis	0.86	0.0536	NaN	3/56 (5%)	0/56 (0%)	0/56 (0%)	53/56 (95%)	AGPAT3,AGPAT4,SIRT2
EGF Signaling	0.86	0.0536	NaN	1/56 (2%)	0/56 (0%)	2/56 (4%)	53/56 (95%)	ITPR1,MAPK8,PRKCA
LPS/IL-1 Mediated Inhibition of RXR Function	0.853	0.035	1	8/257 (3%)	0/257 (0%)	1/257 (0%)	248/257 (96%)	ACOX1,ACSL6,CAT,CPT1A,FABP5,FABP7,MAPK8,MGST3,SLC27A4
PDGF Signaling	0.852	0.046	1	1/87 (1%)	0/87 (0%)	3/87 (3%)	83/87 (95%)	INPP5J,MAPK8,PRKCA,PRKCB
Multiple Sclerosis Signaling Pathway	0.849	0.036	0	4/222 (2%)	0/222 (0%)	4/222 (2%)	214/222 (96%)	AIFM1,CAPN2,CAPNS1,MOG,PARP1,PLP1,RBBP4,YY1
Superpathway of Cholesterol Biosynthesis	0.845	0.069	NaN	1/29 (3%)	0/29 (0%)	1/29 (3%)	27/29 (93%)	ACAA2,LBR
CD27 Signaling in Lymphocytes	0.843	0.0526	NaN	1/57 (2%)	0/57 (0%)	2/57 (4%)	54/57 (95%)	ELP1,MAP3K5,MAPK8
FAT10 Signaling Pathway	0.843	0.0526	NaN	2/57 (4%)	0/57 (0%)	1/57 (2%)	54/57 (95%)	PSMC3,PSMC4,PSMC6
Acetyl-CoA Biosynthesis I (Pyruvate Dehydrogenase Complex)	0.823	0.143	NaN	0/7 (0%)	0/7 (0%)	1/7 (14%)	6/7 (86%)	PDHA1
Aspartate Degradation II	0.823	0.143	NaN	0/7 (0%)	0/7 (0%)	1/7 (14%)	6/7 (86%)	GOT2
Phosphatidylglycerol Biosynthesis II (Non-plastidic)	0.821	0.0667	NaN	2/30 (7%)	0/30 (0%)	0/30 (0%)	28/30 (93%)	AGPAT3,AGPAT4
Hepatic Cholestasis	0.817	0.0366	NaN	2/191 (1%)	0/191 (0%)	5/191 (3%)	184/191 (96%)	ADCY1,ELP1,GUCY1A1,MAPK8,PRKCA,PRKCB,PRKCG
3-phosphoinositide Degradation	0.817	0.0366	1.342	2/191 (1%)	0/191 (0%)	5/191 (3%)	184/191 (96%)	ATP1A1,ATP1A2,INPP5J,MTMR1,PPFIA3,PPP2R2B,PRUNE1
HER-2 Signaling in Breast Cancer	0.812	0.0352	1.633	5/227 (2%)	0/227 (0%)	3/227 (1%)	219/227 (96%)	ARF6,GSK3B,KPNB1,NUP160,POM121/POM121C,PRKCA,PRKCB,PRKCG
RANK Signaling in Osteoclasts	0.802	0.044	NaN	2/91 (2%)	0/91 (0%)	2/91 (2%)	87/91 (96%)	ELP1,MAP3K5,MAPK8,PTK2B
Aryl Hydrocarbon Receptor Signaling	0.793	0.0377	0	5/159 (3%)	0/159 (0%)	1/159 (1%)	153/159 (96%)	HSP90AB1,HSP90B1,HSPB1,MAPK8,MGST3,NCOR2
ABRA Signaling Pathway	0.79	0.0435	0	3/92 (3%)	0/92 (0%)	1/92 (1%)	88/92 (96%)	ABLIM2,CFL1,MAPK8,MYL9
EIF2 Signaling	0.79	0.0348	NaN	8/230 (3%)	0/230 (0%)	0/230 (0%)	222/230 (97%)	EIF3D,EIF3I,EIF4E,EIF4G3,GSK3B,Rpl36,RPS21,RPS27A
Histidine Degradation III	0.77	0.125	NaN	1/8 (13%)	0/8 (0%)	0/8 (0%)	7/8 (88%)	MTHFD2L
Superoxide Radicals Degradation	0.77	0.125	NaN	1/8 (13%)	0/8 (0%)	0/8 (0%)	7/8 (88%)	CAT
Sphingomyelin Metabolism	0.77	0.125	NaN	1/8 (13%)	0/8 (0%)	0/8 (0%)	7/8 (88%)	SMPD4
Prolactin Signaling	0.755	0.0421	NaN	0/95 (0%)	0/95 (0%)	4/95 (4%)	91/95 (96%)	KCNMA1,PRKCA,PRKCB,PRKCG
Oxytocin in Brain Signaling Pathway	0.754	0.0352	2.646	0/199 (0%)	0/199 (0%)	7/199 (4%)	192/199 (96%)	CAMKK2,GNAO1,GNB5,ITPR1,PRKCA,PRKCB,PRKCG
Thrombopoietin Signaling	0.753	0.0476	NaN	0/63 (0%)	0/63 (0%)	3/63 (5%)	60/63 (95%)	PRKCA,PRKCB,PRKCG
Inhibition of Angiogenesis by TSP1	0.736	0.0588	NaN	1/34 (3%)	0/34 (0%)	1/34 (3%)	32/34 (94%)	GUCY1A1,MAPK8
Ephrin Receptor Signaling	0.732	0.0347	-0.378	4/202 (2%)	0/202 (0%)	3/202 (1%)	195/202 (97%)	ARPC1B,ARPC5,CFL1,GNAO1,GNB5,KALRN,PAK6
Activation of IRF by Cytosolic Pattern Recognition Receptors	0.725	0.0462	NaN	2/65 (3%)	0/65 (0%)	1/65 (2%)	62/65 (95%)	ELP1,MAPK8,PPIB
Induction of Apoptosis by HIV1	0.725	0.0462	NaN	1/65 (2%)	0/65 (0%)	2/65 (3%)	62/65 (95%)	ELP1,MAP3K5,MAPK8
HGF Signaling	0.725	0.0379	1.342	1/132 (1%)	0/132 (0%)	4/132 (3%)	127/132 (96%)	MAP3K5,MAPK8,PRKCA,PRKCB,PRKCG
Folate Transformations I	0.723	0.111	NaN	1/9 (11%)	0/9 (0%)	0/9 (0%)	8/9 (89%)	MTHFD2L
Coronavirus Pathogenesis Pathway	0.718	0.0343	1.89	6/204 (3%)	0/204 (0%)	1/204 (0%)	197/204 (97%)	ATP6V1A,EEF1A1,EIF4E,KPNB1,MAPK8,RPS21,RPS27A
Oxytocin in Spinal Neurons Signaling Pathway	0.716	0.0571	NaN	0/35 (0%)	0/35 (0%)	2/35 (6%)	33/35 (94%)	CAMKK2,GUCY1A1
VEGF Signaling	0.712	0.0404	NaN	1/99 (1%)	0/99 (0%)	3/99 (3%)	95/99 (96%)	ELAVL1,PRKCA,PRKCB,PTK2B
3-phosphoinositide Biosynthesis	0.703	0.034	1.342	2/206 (1%)	0/206 (0%)	5/206 (2%)	199/206 (97%)	ATP1A1,ATP1A2,PI4KA,PIP5K1C,PPFIA3,PPP2R2B,PRUNE1
ATM Signaling	0.702	0.04	0	3/100 (3%)	0/100 (0%)	1/100 (1%)	96/100 (96%)	HERC2,MAPK8,PPP2R2B,TRIM28
Mitotic Roles of Polo-Like Kinase	0.699	0.0448	NaN	3/67 (4%)	0/67 (0%)	0/67 (0%)	64/67 (96%)	HSP90AB1,HSP90B1,PPP2R2B
Glioblastoma Multiforme Signaling	0.694	0.0351	-0.816	5/171 (3%)	0/171 (0%)	1/171 (1%)	165/171 (96%)	GSK3B,ITPR1,PDIA3,PLCB1,RHOF,RND2
HIF1α Signaling	0.69	0.0337	1.134	2/208 (1%)	0/208 (0%)	5/208 (2%)	201/208 (97%)	CAMK2A,CAMK2G,EIF4E,PRKCA,PRKCB,PRKCG,SLC2A1
ERBB4 Signaling	0.686	0.0441	NaN	0/68 (0%)	0/68 (0%)	3/68 (4%)	65/68 (96%)	PRKCA,PRKCB,PRKCG
Ketolysis	0.683	0.1	NaN	0/10 (0%)	0/10 (0%)	1/10 (10%)	9/10 (90%)	ACAA2
Glutathione-mediated Detoxification	0.68	0.0541	NaN	1/37 (3%)	0/37 (0%)	1/37 (3%)	35/37 (95%)	LANCL1,MGST3
White Adipose Tissue Browning Pathway	0.672	0.0362	0	2/138 (1%)	0/138 (0%)	3/138 (2%)	133/138 (96%)	ADCY1,CAMKK2,GUCY1A1,ITPR1,VGF
GM-CSF Signaling	0.662	0.0429	NaN	1/70 (1%)	0/70 (0%)	2/70 (3%)	67/70 (96%)	CAMK2A,CAMK2G,PRKCB
Growth Hormone Signaling	0.65	0.0423	NaN	0/71 (0%)	0/71 (0%)	3/71 (4%)	68/71 (96%)	PRKCA,PRKCB,PRKCG
Ketogenesis	0.646	0.0909	NaN	0/11 (0%)	0/11 (0%)	1/11 (9%)	10/11 (91%)	ACAA2
WNK Renal Signaling Pathway	0.643	0.0377	1	1/106 (1%)	0/106 (0%)	3/106 (3%)	102/106 (96%)	ASIC2,PRKCA,PRKCB,PRKCG
Paxillin Signaling	0.633	0.0374	-2	4/107 (4%)	0/107 (0%)	0/107 (0%)	103/107 (96%)	ARF6,MAPK8,PAK6,PTK2B
PPAR Signaling	0.633	0.0374	NaN	3/107 (3%)	0/107 (0%)	1/107 (1%)	103/107 (96%)	ELP1,HSP90AB1,HSP90B1,NCOR2
April Mediated Signaling	0.599	0.0476	NaN	1/42 (2%)	0/42 (0%)	1/42 (2%)	40/42 (95%)	ELP1,MAPK8
Hypoxia Signaling in the Cardiovascular System	0.594	0.0395	NaN	3/76 (4%)	0/76 (0%)	0/76 (0%)	73/76 (96%)	CSNK1D,HSP90AB1,HSP90B1
Oxidative Phosphorylation	0.589	0.0357	NaN	2/112 (2%)	0/112 (0%)	2/112 (2%)	108/112 (96%)	ATP5F1A,ATP5PF,CYB5B,NDUFA8
B Cell Activating Factor Signaling	0.585	0.0465	NaN	1/43 (2%)	0/43 (0%)	1/43 (2%)	41/43 (95%)	ELP1,MAPK8
Assembly of RNA Polymerase I Complex	0.583	0.0769	NaN	1/13 (8%)	0/13 (0%)	0/13 (0%)	12/13 (92%)	UBTF
Cholesterol Biosynthesis I	0.583	0.0769	NaN	1/13 (8%)	0/13 (0%)	0/13 (0%)	12/13 (92%)	LBR
Cholesterol Biosynthesis II (via 24,25-dihydrolanosterol)	0.583	0.0769	NaN	1/13 (8%)	0/13 (0%)	0/13 (0%)	12/13 (92%)	LBR
Cholesterol Biosynthesis III (via Desmosterol)	0.583	0.0769	NaN	1/13 (8%)	0/13 (0%)	0/13 (0%)	12/13 (92%)	LBR
MicroRNA Biogenesis Signaling Pathway	0.582	0.0321	-1.633	6/187 (3%)	0/187 (0%)	0/187 (0%)	181/187 (97%)	HNRNPD,HSP90AB1,HSP90B1,NUP160,POM121/POM121C,ST13
Role of WNT/GSK-3β Signaling in the Pathogenesis of Influenza	0.573	0.0385	NaN	3/78 (4%)	0/78 (0%)	0/78 (0%)	75/78 (96%)	CSNK1D,CSNK1E,GSK3B
Antioxidant Action of Vitamin C	0.572	0.0351	NaN	3/114 (3%)	0/114 (0%)	1/114 (1%)	110/114 (96%)	MAPK8,PDIA3,PLCB1,SLC2A1
NAD Signaling Pathway	0.572	0.0331	-0.447	4/151 (3%)	0/151 (0%)	1/151 (1%)	146/151 (97%)	AIFM1,GJA1,GSK3B,PARP1,SIRT2
BER (Base Excision Repair) Pathway	0.571	0.0455	NaN	2/44 (5%)	0/44 (0%)	0/44 (0%)	42/44 (95%)	LIG3,PARP1
Role of Osteoblasts, Osteoclasts and Chondrocytes in Rheumatoid Arthritis	0.565	0.0307	NaN	5/228 (2%)	0/228 (0%)	2/228 (1%)	221/228 (97%)	CSNK1D,CSNK1E,ELP1,GSK3B,MAP3K5,MAPK8,PTK2B
CDK5 Signaling	0.564	0.0348	NaN	3/115 (3%)	0/115 (0%)	1/115 (1%)	111/115 (97%)	ADCY1,GUCY1A1,MAPK8,PPP2R2B
IL-3 Signaling	0.563	0.038	NaN	0/79 (0%)	0/79 (0%)	3/79 (4%)	76/79 (96%)	PRKCA,PRKCB,PRKCG
Renal Cell Carcinoma Signaling	0.563	0.038	NaN	2/79 (3%)	0/79 (0%)	1/79 (1%)	76/79 (96%)	PAK6,RPS27A,SLC2A1
Role of JAK family kinases in IL-6-type Cytokine Signaling	0.563	0.038	NaN	3/79 (4%)	0/79 (0%)	0/79 (0%)	76/79 (96%)	HSP90AB1,HSP90B1,MAPK8
Leukotriene Biosynthesis	0.556	0.0714	NaN	1/14 (7%)	0/14 (0%)	0/14 (0%)	13/14 (93%)	MGST3
Mevalonate Pathway I	0.556	0.0714	NaN	0/14 (0%)	0/14 (0%)	1/14 (7%)	13/14 (93%)	ACAA2
Phenylalanine Degradation IV (Mammalian, via Side Chain)	0.556	0.0714	NaN	0/14 (0%)	0/14 (0%)	1/14 (7%)	13/14 (93%)	GOT2
Dopamine Receptor Signaling	0.553	0.0375	NaN	2/80 (3%)	0/80 (0%)	1/80 (1%)	77/80 (96%)	ADCY1,GUCY1A1,PPP2R2B
Colorectal Cancer Metastasis Signaling	0.542	0.0295	-1.342	5/271 (2%)	0/271 (0%)	3/271 (1%)	263/271 (97%)	ADCY1,GNAO1,GNB5,GSK3B,GUCY1A1,MAPK8,RHOF,RND2
Telomere Extension by Telomerase	0.531	0.0667	NaN	1/15 (7%)	0/15 (0%)	0/15 (0%)	14/15 (93%)	XRCC5
D-myo-inositol-5-phosphate Metabolism	0.527	0.0306	0	3/196 (2%)	0/196 (0%)	3/196 (2%)	190/196 (97%)	ATP1A1,ATP1A2,PLCB1,PPFIA3,PPP2R2B,PRUNE1
IL-12 Signaling and Production in Macrophages	0.526	0.0298	0.378	2/235 (1%)	0/235 (0%)	5/235 (2%)	228/235 (97%)	CAMKK2,ELP1,MAPK8,PRKCA,PRKCB,PRKCG,XRCC5
nNOS Signaling in Skeletal Muscle Cells	0.519	0.0417	NaN	0/48 (0%)	0/48 (0%)	2/48 (4%)	46/48 (96%)	ITPR1,SNTB2
Apelin Muscle Signaling Pathway	0.519	0.0417	NaN	0/48 (0%)	0/48 (0%)	2/48 (4%)	46/48 (96%)	GNAO1,GNB5
Role of MAPK Signaling in the Pathogenesis of Influenza	0.516	0.0357	NaN	1/84 (1%)	0/84 (0%)	2/84 (2%)	81/84 (96%)	MAP3K5,MAPK8,PRKCA
VEGF Family Ligand-Receptor Interactions	0.516	0.0357	NaN	0/84 (0%)	0/84 (0%)	3/84 (4%)	81/84 (96%)	PRKCA,PRKCB,PRKCG
Microautophagy Signaling Pathway	0.511	0.0312	-0.447	3/160 (2%)	0/160 (0%)	2/160 (1%)	155/160 (97%)	PSMC3,PSMC4,PSMC6,VPS16,VPS4A
Bile Acid Biosynthesis, Neutral Pathway	0.507	0.0625	NaN	1/16 (6%)	0/16 (0%)	0/16 (0%)	15/16 (94%)	SCP2
D-myo-inositol (1,4,5)-trisphosphate Degradation	0.507	0.0625	NaN	0/16 (0%)	0/16 (0%)	1/16 (6%)	15/16 (94%)	INPP5J
Cyclins and Cell Cycle Regulation	0.507	0.0353	NaN	2/85 (2%)	0/85 (0%)	1/85 (1%)	82/85 (96%)	BTRC,GSK3B,PPP2R2B
Human Embryonic Stem Cell Pluripotency	0.498	0.0299	0.816	3/201 (1%)	0/201 (0%)	3/201 (1%)	195/201 (97%)	GSK3B,HSP90AB1,HSP90B1,PRKCA,PRKCB,PRKCG
Cell Cycle: G2/M DNA Damage Checkpoint Regulation	0.495	0.04	NaN	1/50 (2%)	0/50 (0%)	1/50 (2%)	48/50 (96%)	BTRC,TOP2B
FAT10 Cancer Signaling Pathway	0.495	0.04	NaN	2/50 (4%)	0/50 (0%)	0/50 (0%)	48/50 (96%)	EEF1A1,GSK3B
Xenobiotic Metabolism AHR Signaling Pathway	0.49	0.0345	NaN	3/87 (3%)	0/87 (0%)	0/87 (0%)	84/87 (97%)	HSP90AB1,HSP90B1,MGST3
1D-myo-inositol Hexakisphosphate Biosynthesis II (Mammalian)	0.486	0.0588	NaN	0/17 (0%)	0/17 (0%)	1/17 (6%)	16/17 (94%)	INPP5J
D-myo-inositol (1,3,4)-trisphosphate Biosynthesis	0.486	0.0588	NaN	0/17 (0%)	0/17 (0%)	1/17 (6%)	16/17 (94%)	INPP5J
TNFR1 Signaling	0.483	0.0392	NaN	2/51 (4%)	0/51 (0%)	0/51 (0%)	49/51 (96%)	MAPK8,PAK6
TR/RXR Activation	0.468	0.0312	2	1/128 (1%)	0/128 (0%)	3/128 (2%)	124/128 (97%)	FGA,NCOR2,PFKP,SLC2A1
Superpathway of Geranylgeranyldiphosphate Biosynthesis I (via Mevalonate)	0.466	0.0556	NaN	0/18 (0%)	0/18 (0%)	1/18 (6%)	17/18 (94%)	ACAA2
NER (Nucleotide Excision Repair, Enhanced Pathway)	0.465	0.0333	NaN	2/90 (2%)	0/90 (0%)	1/90 (1%)	87/90 (97%)	COPS4,LIG3,TOP2B
Ceramide Signaling	0.457	0.033	NaN	3/91 (3%)	0/91 (0%)	0/91 (0%)	88/91 (97%)	MAPK8,PPP2R2B,SMPD4
Phototransduction Pathway	0.451	0.037	NaN	0/54 (0%)	0/54 (0%)	2/54 (4%)	52/54 (96%)	GNB5,GUCY1A1
Cell Cycle Control of Chromosomal Replication	0.431	0.0357	NaN	1/56 (2%)	0/56 (0%)	1/56 (2%)	54/56 (96%)	CDK18,TOP2B
Role of PKR in Interferon Induction and Antiviral Response	0.418	0.0294	NaN	3/136 (2%)	0/136 (0%)	1/136 (1%)	132/136 (97%)	ELP1,HSP90AB1,HSP90B1,MAPK8
Senescence Pathway	0.417	0.0268	0	5/299 (2%)	0/299 (0%)	3/299 (1%)	291/299 (97%)	CAPN2,CAPNS1,CAT,EIF4E,MCU,PARP1,PDHA1,PPP2R2B
Triacylglycerol Degradation	0.413	0.0345	NaN	1/58 (2%)	0/58 (0%)	1/58 (2%)	56/58 (97%)	ABHD12,DAGLA
Breast Cancer Regulation by Stathmin1	0.405	0.0253	1.604	3/594 (1%)	0/594 (0%)	12/594 (2%)	579/594 (97%)	ARHGEF9,CAMK2A,CAMK2G,GNB5,GPR158,GPR162,GPR37L1,GRM1,GRM2,PLCB1,PPP2R2B,PRKCA,PRKCB,PRKCG,TUBB4A
Polyamine Regulation in Colon Cancer	0.403	0.0339	NaN	2/59 (3%)	0/59 (0%)	0/59 (0%)	57/59 (97%)	EIF5A,GSK3B
D-myo-inositol (1,4,5,6)-Tetrakisphosphate Biosynthesis	0.399	0.0278	NaN	2/180 (1%)	0/180 (0%)	3/180 (2%)	175/180 (97%)	ATP1A1,ATP1A2,PPFIA3,PPP2R2B,PRUNE1
D-myo-inositol (3,4,5,6)-tetrakisphosphate Biosynthesis	0.399	0.0278	NaN	2/180 (1%)	0/180 (0%)	3/180 (2%)	175/180 (97%)	ATP1A1,ATP1A2,PPFIA3,PPP2R2B,PRUNE1
Superpathway of D-myo-inositol (1,4,5)-trisphosphate Metabolism	0.397	0.0455	NaN	0/22 (0%)	0/22 (0%)	1/22 (5%)	21/22 (95%)	INPP5J
Endometrial Cancer Signaling	0.395	0.0333	NaN	2/60 (3%)	0/60 (0%)	0/60 (0%)	58/60 (97%)	CTNNA1,GSK3B
Role of Osteoclasts in Rheumatoid Arthritis Signaling Pathway	0.383	0.026	0	6/308 (2%)	0/308 (0%)	2/308 (1%)	300/308 (97%)	CTNNA1,ELP1,GSK3B,MAP3K5,MAPK8,PTK2B,RHOF,RND2
Vitamin-C Transport	0.382	0.0435	NaN	0/23 (0%)	0/23 (0%)	1/23 (4%)	22/23 (96%)	SLC2A1
IL-2 Signaling	0.378	0.0323	NaN	2/62 (3%)	0/62 (0%)	0/62 (0%)	60/62 (97%)	MAPK8,PTK2B
IL-22 Signaling	0.368	0.0417	NaN	1/24 (4%)	0/24 (0%)	0/24 (0%)	23/24 (96%)	MAPK8
Tumoricidal Function of Hepatic Natural Killer Cells	0.368	0.0417	NaN	1/24 (4%)	0/24 (0%)	0/24 (0%)	23/24 (96%)	AIFM1
The Visual Cycle	0.368	0.0417	NaN	1/24 (4%)	0/24 (0%)	0/24 (0%)	23/24 (96%)	RDH13
Ethanol Degradation IV	0.355	0.04	NaN	1/25 (4%)	0/25 (0%)	0/25 (0%)	24/25 (96%)	CAT
Telomerase Signaling	0.343	0.0278	NaN	3/108 (3%)	0/108 (0%)	0/108 (0%)	105/108 (97%)	HSP90AB1,HSP90B1,PPP2R2B
IL-17A Signaling in Gastric Cells	0.343	0.0385	NaN	1/26 (4%)	0/26 (0%)	0/26 (0%)	25/26 (96%)	MAPK8
Chronic Myeloid Leukemia Signaling	0.339	0.0252	-1.134	7/278 (3%)	0/278 (0%)	0/278 (0%)	271/278 (97%)	GSK3B,HSP90AB1,HSP90B1,LIG3,PDIA3,PLCB1,RCC1
CD40 Signaling	0.339	0.0299	NaN	1/67 (1%)	0/67 (0%)	1/67 (1%)	65/67 (97%)	ELP1,MAPK8
IL-17A Signaling in Airway Cells	0.339	0.0299	NaN	2/67 (3%)	0/67 (0%)	0/67 (0%)	65/67 (97%)	GSK3B,MAPK8
Cell Cycle: G1/S Checkpoint Regulation	0.332	0.0294	NaN	1/68 (1%)	0/68 (0%)	1/68 (1%)	66/68 (97%)	BTRC,GSK3B
Agrin Interactions at Neuromuscular Junction	0.325	0.029	NaN	2/69 (3%)	0/69 (0%)	0/69 (0%)	67/69 (97%)	MAPK8,PAK6
Phospholipases	0.325	0.029	NaN	2/69 (3%)	0/69 (0%)	0/69 (0%)	67/69 (97%)	PDIA3,PLCB1
Role of Pattern Recognition Receptors in Recognition of Bacteria and Viruses	0.315	0.0256	1	1/156 (1%)	0/156 (0%)	3/156 (2%)	152/156 (97%)	MAPK8,PRKCA,PRKCB,PRKCG
Pulmonary Healing Signaling Pathway	0.315	0.0251	0.447	2/199 (1%)	0/199 (0%)	3/199 (2%)	194/199 (97%)	CFL1,MAPK8,PRKCA,PRKCB,PRKCG
Prostate Cancer Signaling	0.31	0.0263	NaN	3/114 (3%)	0/114 (0%)	0/114 (0%)	111/114 (97%)	GSK3B,HSP90AB1,HSP90B1
Netrin Signaling	0.305	0.0278	NaN	0/72 (0%)	0/72 (0%)	2/72 (3%)	70/72 (97%)	ABLIM2,ITPR1
Role of p14/p19ARF in Tumor Suppression	0.299	0.0333	NaN	1/30 (3%)	0/30 (0%)	0/30 (0%)	29/30 (97%)	UBTF
Glioma Invasiveness Signaling	0.298	0.0274	NaN	2/73 (3%)	0/73 (0%)	0/73 (0%)	71/73 (97%)	RHOF,RND2
S100 Family Signaling Pathway	0.294	0.0233	1.886	6/771 (1%)	0/771 (0%)	12/771 (2%)	753/771 (98%)	ANXA2,ATP5F1A,CAMK2A,CAMK2G,GPR158,GPR162,GPR37L1,GRM1,GRM2,GSK3B,ITPR1,MAPK8,PDIA3,PLCB1,PRKCA,PRKCB,PRKCG,S100B
Hepatic Fibrosis Signaling Pathway	0.292	0.0236	0	7/423 (2%)	0/423 (0%)	3/423 (1%)	413/423 (98%)	CSNK1D,CSNK1E,GSK3B,MAPK8,MYL9,PRKCA,PRKCB,PRKCG,RHOF,RND2
Methylglyoxal Degradation III	0.289	0.0323	NaN	1/31 (3%)	0/31 (0%)	0/31 (0%)	30/31 (97%)	DHRS1
Sonic Hedgehog Signaling	0.289	0.0323	NaN	1/31 (3%)	0/31 (0%)	0/31 (0%)	30/31 (97%)	GSK3B
Inhibition of ARE-Mediated mRNA Degradation Pathway	0.285	0.0245	NaN	3/163 (2%)	0/163 (0%)	1/163 (1%)	159/163 (98%)	PPP2R2B,PSMC3,PSMC4,PSMC6
NGF Signaling	0.281	0.025	NaN	2/120 (2%)	0/120 (0%)	1/120 (1%)	117/120 (98%)	MAP3K5,MAPK8,SMPD4
Angiopoietin Signaling	0.28	0.0263	NaN	1/76 (1%)	0/76 (0%)	1/76 (1%)	74/76 (97%)	ELP1,PAK6
GDNF Family Ligand-Receptor Interactions	0.28	0.0263	NaN	1/76 (1%)	0/76 (0%)	1/76 (1%)	74/76 (97%)	ITPR1,MAPK8
TNFR2 Signaling	0.28	0.0312	NaN	1/32 (3%)	0/32 (0%)	0/32 (0%)	31/32 (97%)	MAPK8
Antiproliferative Role of Somatostatin Receptor 2	0.274	0.026	NaN	0/77 (0%)	0/77 (0%)	2/77 (3%)	75/77 (97%)	GNB5,GUCY1A1
Toll-like Receptor Signaling	0.269	0.0256	NaN	2/78 (3%)	0/78 (0%)	0/78 (0%)	76/78 (97%)	MAPK8,RPS27A
Neurotrophin/TRK Signaling	0.269	0.0256	NaN	1/78 (1%)	0/78 (0%)	1/78 (1%)	76/78 (97%)	MAP3K5,MAPK8
IL-7 Signaling Pathway	0.269	0.0256	NaN	1/78 (1%)	0/78 (0%)	1/78 (1%)	76/78 (97%)	GSK3B,SLC2A1
IL-15 Production	0.267	0.0244	NaN	2/123 (2%)	0/123 (0%)	1/123 (1%)	120/123 (98%)	MATK,PTK2B,TWF1
Role of MAPK Signaling in Inhibiting the Pathogenesis of Influenza	0.263	0.0253	NaN	1/79 (1%)	0/79 (0%)	1/79 (1%)	77/79 (97%)	MAP3K5,MAPK8
Ribonucleotide Reductase Signaling Pathway	0.258	0.0235	-2	3/170 (2%)	0/170 (0%)	1/170 (1%)	166/170 (98%)	BTRC,EIF4E,MAPK8,PARP1
IL-6 Signaling	0.242	0.0233	NaN	1/129 (1%)	0/129 (0%)	2/129 (2%)	126/129 (98%)	ELP1,HSPB1,MAPK8
Docosahexaenoic Acid (DHA) Signaling	0.231	0.0263	NaN	1/38 (3%)	0/38 (0%)	0/38 (0%)	37/38 (97%)	GSK3B
Cell Cycle Regulation by BTG Family Proteins	0.231	0.0263	NaN	1/38 (3%)	0/38 (0%)	0/38 (0%)	37/38 (97%)	PPP2R2B
Superpathway of Methionine Degradation	0.231	0.0263	NaN	0/38 (0%)	0/38 (0%)	1/38 (3%)	37/38 (97%)	GOT2
Notch Signaling	0.231	0.0263	NaN	0/38 (0%)	0/38 (0%)	1/38 (3%)	37/38 (97%)	MAG
tRNA Charging	0.224	0.0256	NaN	1/39 (3%)	0/39 (0%)	0/39 (0%)	38/39 (97%)	TARS1
Acetone Degradation I (to Methylglyoxal)	0.205	0.0238	NaN	1/42 (2%)	0/42 (0%)	0/42 (0%)	41/42 (98%)	DHRS1
Retinoate Biosynthesis I	0.199	0.0233	NaN	1/43 (2%)	0/43 (0%)	0/43 (0%)	42/43 (98%)	RDH13
Pulmonary Fibrosis Idiopathic Signaling Pathway	0	0.0184	-1.633	6/326 (2%)	0/326 (0%)	0/326 (0%)	320/326 (98%)	FN1,GSK3B,MAPK8,PTK2B,RBBP4,YY1
Pyroptosis Signaling Pathway	0	0.0215	NaN	0/93 (0%)	0/93 (0%)	2/93 (2%)	91/93 (98%)	DHX9,ELAVL1
Wound Healing Signaling Pathway	0	0.0119	NaN	2/252 (1%)	0/252 (0%)	1/252 (0%)	249/252 (99%)	FN1,MAPK8,PRKCA
ID1 Signaling Pathway	0	0.00995	NaN	2/201 (1%)	0/201 (0%)	0/201 (0%)	199/201 (99%)	FN1,GSK3B
IL-13 Signaling Pathway	0	0.00862	NaN	0/116 (0%)	0/116 (0%)	1/116 (1%)	115/116 (99%)	FAM120A
CDX Gastrointestinal Cancer Signaling Pathway	0	0.00495	NaN	1/202 (0%)	0/202 (0%)	0/202 (0%)	201/202 (100%)	GSK3B
Macrophage Classical Activation Signaling Pathway	0	0.0212	NaN	2/189 (1%)	0/189 (0%)	2/189 (1%)	185/189 (98%)	ACO2,PDHA1,RBBP4,YY1
Pathogen Induced Cytokine Storm Signaling Pathway	0	0.0135	1.342	1/371 (0%)	0/371 (0%)	4/371 (1%)	366/371 (99%)	FGA,FGB,FGG,MAPK8,SLC2A1
Role of Chondrocytes in Rheumatoid Arthritis Signaling Pathway	0	0.0213	NaN	1/141 (1%)	0/141 (0%)	2/141 (1%)	138/141 (98%)	CAMKK2,CAPN2,FN1
Role of Osteoblasts in Rheumatoid Arthritis Signaling Pathway	0	0.0123	NaN	3/244 (1%)	0/244 (0%)	0/244 (0%)	241/244 (99%)	CSNK1D,CSNK1E,GSK3B
Glucocorticoid Receptor Signaling	0	0.0155	NaN	5/582 (1%)	0/582 (0%)	4/582 (1%)	573/582 (98%)	ATP5F1A,ELP1,FGG,GJA1,HSP90AB1,HSP90B1,MAPK8,NCOR2,NDUFA8
Natural Killer Cell Signaling	0	0.0202	0	3/198 (2%)	0/198 (0%)	1/198 (1%)	194/198 (98%)	CFL1,MAP3K5,PAK6,PTK2B
IL-10 Signaling	0	0.0195	NaN	2/154 (1%)	0/154 (0%)	1/154 (1%)	151/154 (98%)	ELP1,GSK3B,MAPK8
Chaperone Mediated Autophagy Signaling Pathway	0	0.0157	1.265	6/635 (1%)	0/635 (0%)	4/635 (1%)	625/635 (98%)	ATP6V0D1,ATP6V1A,ATP6V1C1,ATP6V1E1,EEF1A1,HSP90AB1,HSP90B1,IDH1,NCOR2,UCHL1
IL-33 Signaling Pathway	0	0.0108	NaN	1/185 (1%)	0/185 (0%)	1/185 (1%)	183/185 (99%)	ELP1,MAPK8
NOD1/2 Signaling Pathway	0	0.0212	NaN	3/189 (2%)	0/189 (0%)	1/189 (1%)	185/189 (98%)	ELP1,HSP90AB1,HSP90B1,MAPK8
Activin Inhibin Signaling Pathway	0	0.00922	NaN	2/217 (1%)	0/217 (0%)	0/217 (0%)	215/217 (99%)	GSK3B,MAPK8
ISGylation Signaling Pathway	0	0.00926	NaN	1/108 (1%)	0/108 (0%)	0/108 (0%)	107/108 (99%)	MAPK8
NFKBIE Signaling Pathway	0	0.00223	NaN	1/449 (0%)	0/449 (0%)	0/449 (0%)	448/449 (100%)	PPP6C
LXR/RXR Activation	0	0.0163	NaN	1/123 (1%)	0/123 (0%)	1/123 (1%)	121/123 (98%)	FGA,NCOR2
Hepatic Fibrosis / Hepatic Stellate Cell Activation	0	0.0103	NaN	2/194 (1%)	0/194 (0%)	0/194 (0%)	192/194 (99%)	FN1,MYL9
FXR/RXR Activation	0	0.0159	NaN	1/126 (1%)	0/126 (0%)	1/126 (1%)	124/126 (98%)	FGA,MAPK8
PXR/RXR Activation	0	0.0154	NaN	1/65 (2%)	0/65 (0%)	0/65 (0%)	64/65 (98%)	CPT1A
MIF Regulation of Innate Immunity	0	0.0227	NaN	1/44 (2%)	0/44 (0%)	0/44 (0%)	43/44 (98%)	MAPK8
Role of NFAT in Regulation of the Immune Response	0	0.00869	0	5/1036 (0%)	0/1036 (0%)	4/1036 (0%)	1027/1036 (99%)	CSNK1D,CSNK1E,ELP1,GNAO1,GNB5,GSK3B,ITPR1,KPNB1,PLCB1
FcγRIIB Signaling in B Lymphocytes	0	0.00375	NaN	1/533 (0%)	0/533 (0%)	1/533 (0%)	531/533 (100%)	ITPR1,MAPK8
CCR5 Signaling in Macrophages	0	0.016	0.447	2/499 (0%)	0/499 (0%)	6/499 (1%)	491/499 (98%)	GNAO1,GNB5,ITPR1,MAPK8,PRKCA,PRKCB,PRKCG,PTK2B
Calcium-induced T Lymphocyte Apoptosis	0	0.0109	2.236	0/460 (0%)	0/460 (0%)	5/460 (1%)	455/460 (99%)	CAPN2,ITPR1,PRKCA,PRKCB,PRKCG
Lymphotoxin β Receptor Signaling	0	0.0182	NaN	0/55 (0%)	0/55 (0%)	1/55 (2%)	54/55 (98%)	ELP1
IL-17 Signaling	0	0.0214	-1	4/187 (2%)	0/187 (0%)	0/187 (0%)	183/187 (98%)	GSK3B,HSP90AB1,HSP90B1,MAPK8
CTLA4 Signaling in Cytotoxic T Lymphocytes	0	0.0115	0.378	4/608 (1%)	0/608 (0%)	3/608 (0%)	601/608 (99%)	AP1B1,AP2M1,AP2S1,CLTA,GSK3B,MAPK8,PPP2R2B
CD28 Signaling in T Helper Cells	0	0.00967	-1	3/517 (1%)	0/517 (0%)	2/517 (0%)	512/517 (99%)	ARPC1B,ARPC5,ELP1,ITPR1,MAPK8
Dendritic Cell Maturation	0	0.00672	-1	3/595 (1%)	0/595 (0%)	1/595 (0%)	591/595 (99%)	ELP1,MAPK8,PDIA3,PLCB1
ICOS-ICOSL Signaling in T Helper Cells	0	0.00592	NaN	1/507 (0%)	0/507 (0%)	2/507 (0%)	504/507 (99%)	CAMK2A,CAMK2G,ITPR1
Lipid Antigen Presentation by CD1	0	0.0169	NaN	4/415 (1%)	0/415 (0%)	3/415 (1%)	408/415 (98%)	AP2M1,AP2S1,ARF6,CALR,CANX,PDIA3,PSAP
HMGB1 Signaling	0	0.018	NaN	3/167 (2%)	0/167 (0%)	0/167 (0%)	164/167 (98%)	MAPK8,RHOF,RND2
Role of CHK Proteins in Cell Cycle Checkpoint Control	0	0.0172	NaN	1/58 (2%)	0/58 (0%)	0/58 (0%)	57/58 (98%)	PPP2R2B
FLT3 Signaling in Hematopoietic Progenitor Cells	0	0.0122	NaN	1/82 (1%)	0/82 (0%)	0/82 (0%)	81/82 (99%)	EIF4E
Melanocyte Development and Pigmentation Signaling	0	0.0204	NaN	1/98 (1%)	0/98 (0%)	1/98 (1%)	96/98 (98%)	ADCY1,GUCY1A1
DNA Methylation and Transcriptional Repression Signaling	0	0.0204	NaN	1/98 (1%)	0/98 (0%)	1/98 (1%)	96/98 (98%)	CDK18,RBBP4
Role of OCT4 in Mammalian Embryonic Stem Cell Pluripotency	0	0.0217	NaN	1/46 (2%)	0/46 (0%)	0/46 (0%)	45/46 (98%)	PARP1
Role of NANOG in Mammalian Embryonic Stem Cell Pluripotency	0	0.00806	NaN	1/124 (1%)	0/124 (0%)	0/124 (0%)	123/124 (99%)	GSK3B
Type I Diabetes Mellitus Signaling	0	0.00589	NaN	1/509 (0%)	0/509 (0%)	2/509 (0%)	506/509 (99%)	GAD2,MAP3K5,MAPK8
Basal Cell Carcinoma Signaling	0	0.0139	NaN	1/72 (1%)	0/72 (0%)	0/72 (0%)	71/72 (99%)	GSK3B
Acute Myeloid Leukemia Signaling	0	0.011	NaN	1/91 (1%)	0/91 (0%)	0/91 (0%)	90/91 (99%)	IDH1
Thyroid Cancer Signaling	0	0.0127	NaN	1/79 (1%)	0/79 (0%)	0/79 (0%)	78/79 (99%)	GSK3B
Bladder Cancer Signaling	0	0.00862	NaN	1/116 (1%)	0/116 (0%)	0/116 (0%)	115/116 (99%)	DAPK1
Non-Small Cell Lung Cancer Signaling	0	0.0213	NaN	0/94 (0%)	0/94 (0%)	2/94 (2%)	92/94 (98%)	ITPR1,PRKCA
p70S6K Signaling	0	0.0103	0.816	3/581 (1%)	0/581 (0%)	3/581 (1%)	575/581 (99%)	PDIA3,PLCB1,PPP2R2B,PRKCA,PRKCB,PRKCG
Pancreatic Adenocarcinoma Signaling	0	0.00794	NaN	1/126 (1%)	0/126 (0%)	0/126 (0%)	125/126 (99%)	MAPK8
G Protein Signaling Mediated by Tubby	0	0.00641	NaN	1/468 (0%)	0/468 (0%)	2/468 (0%)	465/468 (99%)	GNAO1,GNB5,PLCB1
Crosstalk between Dendritic Cells and Natural Killer Cells	0	0.022	NaN	1/91 (1%)	0/91 (0%)	1/91 (1%)	89/91 (98%)	CAMK2A,CAMK2G
Systemic Lupus Erythematosus Signaling	0	0.000937	NaN	1/1067 (0%)	0/1067 (0%)	0/1067 (0%)	1066/1067 (100%)	LSM11
CDC42 Signaling	0	0.0122	-1.89	6/576 (1%)	0/576 (0%)	1/576 (0%)	569/576 (99%)	ARPC1B,ARPC5,CFL1,GSK3B,IQGAP2,MAPK8,MYL9
FAK Signaling	0	0.0134	0.535	6/1041 (1%)	0/1041 (0%)	8/1041 (1%)	1027/1041 (99%)	ARPC1B,ARPC5,CAPN2,CAPNS1,GIT1,GPR158,GPR162,GPR37L1,GRM1,GRM2,GSK3B,MAPK8,PAK6,SPARCL1
Retinoic acid Mediated Apoptosis Signaling	0	0.0167	NaN	1/60 (2%)	0/60 (0%)	0/60 (0%)	59/60 (98%)	PARP1
Hereditary Breast Cancer Signaling	0	0.00704	NaN	1/142 (1%)	0/142 (0%)	0/142 (0%)	141/142 (99%)	RPS27A
Phospholipase C Signaling	0	0.0107	0	5/1121 (0%)	0/1121 (0%)	7/1121 (1%)	1109/1121 (99%)	ADCY1,ARHGEF9,GNB5,GUCY1A1,ITPR1,MYL9,PLCB1,PRKCA,PRKCB,PRKCG,RHOF,RND2
Ovarian Cancer Signaling	0	0.0127	NaN	1/158 (1%)	0/158 (0%)	1/158 (1%)	156/158 (99%)	GJA1,GSK3B
Estrogen-Dependent Breast Cancer Signaling	0	0.0122	NaN	1/82 (1%)	0/82 (0%)	0/82 (0%)	81/82 (99%)	HSD17B4
Regulation of IL-2 Expression in Activated and Anergic T Lymphocytes	0	0.00433	NaN	1/462 (0%)	0/462 (0%)	1/462 (0%)	460/462 (100%)	ELP1,MAPK8
NUR77 Signaling in T Lymphocytes	0	0.00585	NaN	0/513 (0%)	0/513 (0%)	3/513 (1%)	510/513 (99%)	PRKCA,PRKCB,PRKCG
PKCθ Signaling in T Lymphocytes	0	0.00896	0	2/558 (0%)	0/558 (0%)	3/558 (1%)	553/558 (99%)	CAMK2A,CAMK2G,ITPR1,MAP3K5,MAPK8
Role of PI3K/AKT Signaling in the Pathogenesis of Influenza	0	0.0152	NaN	1/66 (2%)	0/66 (0%)	0/66 (0%)	65/66 (98%)	GSK3B
OX40 Signaling Pathway	0	0.00209	NaN	1/478 (0%)	0/478 (0%)	0/478 (0%)	477/478 (100%)	MAPK8
PI3K Signaling in B Lymphocytes	0	0.0102	0	3/591 (1%)	0/591 (0%)	3/591 (1%)	585/591 (99%)	CAMK2A,CAMK2G,ITPR1,PDIA3,PLCB1,PRKCB
Spliceosomal Cycle	0	0.0189	NaN	1/53 (2%)	0/53 (0%)	0/53 (0%)	52/53 (98%)	U2AF2
Role of IL-17A in Arthritis	0	0.0175	NaN	1/57 (2%)	0/57 (0%)	0/57 (0%)	56/57 (98%)	MAPK8
Role of JAK1 and JAK3 in γc Cytokine Signaling	0	0.0145	NaN	1/69 (1%)	0/69 (0%)	0/69 (0%)	68/69 (99%)	PTK2B
Mouse Embryonic Stem Cell Pluripotency	0	0.00962	NaN	1/104 (1%)	0/104 (0%)	0/104 (0%)	103/104 (99%)	GSK3B
Transcriptional Regulatory Network in Embryonic Stem Cells	0	0.0183	NaN	3/164 (2%)	0/164 (0%)	0/164 (0%)	161/164 (98%)	GJD2,GSK3B,L1CAM
Ephrin A Signaling	0	0.0213	NaN	1/47 (2%)	0/47 (0%)	0/47 (0%)	46/47 (98%)	CFL1
ERB2-ERBB3 Signaling	0	0.0154	NaN	1/65 (2%)	0/65 (0%)	0/65 (0%)	64/65 (98%)	GSK3B
GADD45 Signaling	0	0.0167	NaN	1/60 (2%)	0/60 (0%)	0/60 (0%)	59/60 (98%)	MAPK8
Estrogen Biosynthesis	0	0.0217	NaN	1/46 (2%)	0/46 (0%)	0/46 (0%)	45/46 (98%)	HSD17B4
Retinol Biosynthesis	0	0.0208	NaN	1/48 (2%)	0/48 (0%)	0/48 (0%)	47/48 (98%)	RDH13
Regulation of Cellular Mechanics by Calpain Protease	0	0.0222	NaN	0/90 (0%)	0/90 (0%)	2/90 (2%)	88/90 (98%)	CAPN2,CAPNS1
Agranulocyte Adhesion and Diapedesis	0	0.019	NaN	3/210 (1%)	0/210 (0%)	1/210 (0%)	206/210 (98%)	CLDN11,CLDN12,FN1,MYL9
Granulocyte Adhesion and Diapedesis	0	0.0106	NaN	1/189 (1%)	0/189 (0%)	1/189 (1%)	187/189 (99%)	CLDN11,CLDN12
Regulation of the Epithelial-Mesenchymal Transition Pathway	0	0.0103	NaN	2/195 (1%)	0/195 (0%)	0/195 (0%)	193/195 (99%)	CDH12,GSK3B
TEC Kinase Signaling	0	0.0173	-0.707	5/578 (1%)	0/578 (0%)	5/578 (1%)	568/578 (98%)	GNAO1,GNB5,MAPK8,PAK6,PRKCA,PRKCB,PRKCG,PTK2B,RHOF,RND2
STAT3 Pathway	0	0.00741	NaN	1/135 (1%)	0/135 (0%)	0/135 (0%)	134/135 (99%)	MAPK8
Adipogenesis pathway	0	0.0144	NaN	2/139 (1%)	0/139 (0%)	0/139 (0%)	137/139 (99%)	RBBP4,SIRT2
PCP (Planar Cell Polarity) Pathway	0	0.0167	NaN	1/60 (2%)	0/60 (0%)	0/60 (0%)	59/60 (98%)	MAPK8
SAPK/JNK Signaling	0	0.00797	NaN	2/502 (0%)	0/502 (0%)	2/502 (0%)	498/502 (99%)	GNB5,MAP3K5,MAPK8,MAPK8IP1
PTEN Signaling	0	0.0199	NaN	1/151 (1%)	0/151 (0%)	2/151 (1%)	148/151 (98%)	ELP1,GSK3B,INPP5J
B Cell Receptor Signaling	0	0.0157	-0.333	5/635 (1%)	0/635 (0%)	5/635 (1%)	625/635 (98%)	CAMK2A,CAMK2G,CFL1,ELP1,GSK3B,INPP5J,MAP3K5,MAPK8,PRKCB,PTK2B
IGF-1 Signaling	0	0.00952	NaN	1/105 (1%)	0/105 (0%)	0/105 (0%)	104/105 (99%)	MAPK8
p38 MAPK Signaling	0	0.0167	NaN	0/120 (0%)	0/120 (0%)	2/120 (2%)	118/120 (98%)	HSPB1,MAP3K5
TGF-β Signaling	0	0.0104	NaN	1/96 (1%)	0/96 (0%)	0/96 (0%)	95/96 (99%)	MAPK8
NF-κB Signaling	0	0.00701	0	2/571 (0%)	0/571 (0%)	2/571 (0%)	567/571 (99%)	BTRC,GSK3B,MAPK8,PRKCB
T Cell Receptor Signaling	0	0.00649	0	3/616 (0%)	0/616 (0%)	1/616 (0%)	612/616 (99%)	ELP1,GSK3B,MAPK8,PTK2B
BMP signaling pathway	0	0.011	NaN	1/91 (1%)	0/91 (0%)	0/91 (0%)	90/91 (99%)	MAPK8
PD-1, PD-L1 cancer immunotherapy pathway	0	0.00935	NaN	1/107 (1%)	0/107 (0%)	0/107 (0%)	106/107 (99%)	GSK3B
Osteoarthritis Pathway	0	0.0169	NaN	3/236 (1%)	0/236 (0%)	1/236 (0%)	232/236 (98%)	ANXA2,CTNNA1,FN1,SIK3
Th17 Activation Pathway	0	0.00413	NaN	2/484 (0%)	0/484 (0%)	0/484 (0%)	482/484 (100%)	HSP90AB1,HSP90B1
Apelin Pancreas Signaling Pathway	0	0.0217	NaN	1/46 (2%)	0/46 (0%)	0/46 (0%)	45/46 (98%)	MAPK8
PFKFB4 Signaling Pathway	0	0.0208	NaN	0/48 (0%)	0/48 (0%)	1/48 (2%)	47/48 (98%)	PFKM
T Cell Exhaustion Signaling Pathway	0	0.00353	NaN	2/567 (0%)	0/567 (0%)	0/567 (0%)	565/567 (100%)	MAPK8,PPP2R2B
Systemic Lupus Erythematosus in T Cell Signaling Pathway	0	0.00622	-1	3/643 (0%)	0/643 (0%)	1/643 (0%)	639/643 (99%)	ITPR1,PPP2R2B,RHOF,RND2
Systemic Lupus Erythematosus in B Cell Signaling Pathway	0	0.0069	1.342	1/725 (0%)	0/725 (0%)	4/725 (1%)	720/725 (99%)	GSK3B,INPP5J,PRKCA,PRKCB,PRKCG
HOTAIR Regulatory Pathway	0	0.0184	NaN	2/163 (1%)	0/163 (0%)	1/163 (1%)	160/163 (98%)	ELAVL1,RBBP4,YY1
Regulation of the Epithelial Mesenchymal Transition by Growth Factors Pathway	0	0.0156	NaN	3/192 (2%)	0/192 (0%)	0/192 (0%)	189/192 (98%)	CDH12,GSK3B,MAPK8
Regulation of the Epithelial Mesenchymal Transition in Development Pathway	0	0.0115	NaN	1/87 (1%)	0/87 (0%)	0/87 (0%)	86/87 (99%)	GSK3B
Kinetochore Metaphase Signaling Pathway	0	0.00909	NaN	1/110 (1%)	0/110 (0%)	0/110 (0%)	109/110 (99%)	MAD1L1
Tumor Microenvironment Pathway	0	0.0168	NaN	2/179 (1%)	0/179 (0%)	1/179 (1%)	176/179 (98%)	FN1,SLC2A1,TNC
MSP-RON Signaling in Cancer Cells Pathway	0	0.0143	NaN	2/140 (1%)	0/140 (0%)	0/140 (0%)	138/140 (99%)	GSK3B,PTK2B
Ferroptosis Signaling Pathway	0	0.0229	NaN	2/131 (2%)	0/131 (0%)	1/131 (1%)	128/131 (98%)	ARF6,HSPB1,VDAC2

## Sheet: Fig6f
Ingenuity Canonical Pathways	-log(p-value)	Ratio	z-score	Downregulated	No change	Upregulated	No overlap with dataset	Molecules
Synaptogenesis Signaling Pathway	7.68	0.0889	-3	22/315 (7%)	0/315 (0%)	6/315 (2%)	287/315 (91%)	ADCY6,ARPC1B,ARPC5,BRAF,CACNA1B,CACNA2D1,CDH12,CDH13,CDH4,CPLX1,DNAJC5,EFNB2,EPHA5,EPHA6,GOSR2,GRM7,KALRN,LRRTM2,NLGN1,NLGN3,PAFAH1B1,PRKAG1,PRKAG2,RRAS2,SHC3,SNCG,STX16,SYT6
GABAergic Receptor Signaling Pathway (Enhanced)	7.59	0.129	-0.471	12/139 (9%)	0/139 (0%)	6/139 (4%)	121/139 (87%)	ADCY6,CACNA1B,CACNA1C,CACNA2D1,GABRA5,GABRB1,GABRD,GAD1,GNB4,GNG10,GNG12,GNG3,GNG4,GOT1,NLGN1,NLGN3,PRKAG1,PRKAG2
GABA Receptor Signaling	6.42	0.121	NaN	10/132 (8%)	0/132 (0%)	6/132 (5%)	116/132 (88%)	ADCY6,CACNA1B,CACNA1C,CACNA2D1,DNM1,GABRA5,GABRB1,GABRD,GAD1,GNB4,GNG10,GNG12,GNG3,GNG4,GPR37,KCNQ3
Microautophagy Signaling Pathway	5.3	0.1	-3	14/160 (9%)	0/160 (0%)	2/160 (1%)	144/160 (90%)	CHMP2A,CHMP5,PRKAA1,PRKAG1,PRKAG2,PSMD11,PSMD12,PSMD13,PSMD6,PSMD8,SEC23B,SEC31A,STAM,VPS33B,VPS37B,VTA1
tRNA Charging	5.2	0.205	-2.121	7/39 (18%)	0/39 (0%)	1/39 (3%)	31/39 (79%)	IARS1,LARS1,MARS1,PARS2,RARS1,TARS1,YARS1,YARS2
Huntington's Disease Signaling	5.18	0.0775	-2.236	14/284 (5%)	0/284 (0%)	8/284 (3%)	262/284 (92%)	CACNA1B,CDK5R1,DNAJC5,DNM1,DNM3,GNB4,GNG10,GNG12,GNG3,GNG4,GOSR2,HDAC5,PACSIN1,PRKCI,PSMD11,PSMD12,PSMD13,PSMD6,PSMD8,SDHB,SHC3,STX16
Role of NFAT in Cardiac Hypertrophy	5.12	0.0848	-2.309	14/224 (6%)	0/224 (0%)	5/224 (2%)	205/224 (92%)	ADCY6,CACNA1B,CACNA1C,CACNA2D1,CAMK1,GNB4,GNG10,GNG12,GNG3,GNG4,HDAC5,MEF2C,MEF2D,PLCD3,PRKAG1,PRKAG2,PRKCI,RRAS2,SHC3
Axonal Guidance Signaling	4.84	0.0608	NaN	23/510 (5%)	0/510 (0%)	8/510 (2%)	479/510 (94%)	ARPC1B,ARPC5,DPYSL5,EFNB2,EPHA5,EPHA6,FZD3,GNB4,GNG10,GNG12,GNG3,GNG4,HERC2,KALRN,LRRC4C,MAG,PAK6,PLCD3,PLXNB1,PRKAG1,PRKAG2,PRKCI,ROBO1,ROBO2,RRAS2,SLIT1,SRGAP1,TUBA1C,TUBA8,UNC5D,VASP
Apelin Endothelial Signaling Pathway	4.68	0.0993	-0.333	10/141 (7%)	0/141 (0%)	4/141 (3%)	127/141 (90%)	ADCY6,GNB4,GNG10,GNG12,GNG3,GNG4,HDAC5,MEF2C,MEF2D,PRKAA1,PRKAG1,PRKAG2,PRKCI,RRAS2
Apelin Muscle Signaling Pathway	4.5	0.167	NaN	4/48 (8%)	0/48 (0%)	4/48 (8%)	40/48 (83%)	GNB4,GNG10,GNG12,GNG3,GNG4,PRKAA1,PRKAG1,PRKAG2
Serotonin Receptor Signaling	4.3	0.0597	-2.268	20/469 (4%)	0/469 (0%)	8/469 (2%)	441/469 (94%)	ADCY6,ARFGEF2,BRAF,CACNA1B,CACNA1C,CACNA2D1,CD38,FGB,GAP43,GNB4,GNG10,GNG12,GNG3,GNG4,GPR37,KALRN,KCNQ3,MAOA,PAK6,PDK1,PLCD3,PRKAG1,PRKAG2,PRKCI,QDPR,RRAS2,STAT3,STIM1
Glutamate Receptor Signaling	4.27	0.136	NaN	7/66 (11%)	0/66 (0%)	2/66 (3%)	57/66 (86%)	GNB4,GNG10,GNG12,GNG3,GNG4,GRM7,HOMER2,PICK1,SLC17A6
GPCR-Mediated Nutrient Sensing in Enteroendocrine Cells	4.2	0.102	-1.155	8/118 (7%)	0/118 (0%)	4/118 (3%)	106/118 (90%)	ADCY6,CACNA1B,CACNA1C,CACNA2D1,GNG10,GNG12,GNG3,GNG4,PLCD3,PRKAG1,PRKAG2,PRKCI
Cardiac β-adrenergic Signaling	4.08	0.0833	-0.707	10/180 (6%)	0/180 (0%)	5/180 (3%)	165/180 (92%)	ADCY6,CACNA1B,CACNA1C,CACNA2D1,GDPD1,GNB4,GNG10,GNG12,GNG3,GNG4,PDE8B,PPP1R14A,PPP2R2B,PRKAG1,PRKAG2
Gustation Pathway	4.05	0.0792	-1.5	11/202 (5%)	0/202 (0%)	5/202 (2%)	186/202 (92%)	ADCY6,ASIC1,CACNA1B,CACNA1C,CACNA2D1,GABRA5,GABRB1,GABRD,GPR37,KCNQ3,LPL,P2RX7,PRKAG1,PRKAG2,SCN1A,STIM1
Triacylglycerol Biosynthesis	4.01	0.143	-2.646	7/56 (13%)	0/56 (0%)	1/56 (2%)	48/56 (86%)	AGPAT4,DBT,LPCAT4,MBOAT7,PLPPR2,PLPPR3,PLPPR4,SIRT2
Dopamine-DARPP32 Feedback in cAMP Signaling	3.92	0.0806	-2.309	11/186 (6%)	0/186 (0%)	4/186 (2%)	171/186 (92%)	ADCY6,CACNA1B,CACNA1C,CACNA2D1,CSNK1G1,CSNK1G2,PAWR,PLCD3,PPP1R14A,PPP1R1B,PPP2R2B,PRKAG1,PRKAG2,PRKCI,PRKG2
Endocannabinoid Developing Neuron Pathway	3.89	0.0945	-0.447	9/127 (7%)	0/127 (0%)	3/127 (2%)	115/127 (91%)	ADCY6,BRAF,GNB4,GNG10,GNG12,GNG3,GNG4,MGLL,PRKAG1,PRKAG2,RRAS2,STAT3
G Beta Gamma Signaling	3.82	0.093	-0.905	8/129 (6%)	0/129 (0%)	4/129 (3%)	117/129 (91%)	CACNA1B,CACNA1C,CACNA2D1,GNB4,GNG10,GNG12,GNG3,GNG4,PRKAG1,PRKAG2,PRKCI,RRAS2
Endocannabinoid Neuronal Synapse Pathway	3.81	0.0872	-0.378	9/149 (6%)	0/149 (0%)	4/149 (3%)	136/149 (91%)	ADCY6,CACNA1B,CACNA1C,CACNA2D1,GNB4,GNG10,GNG12,GNG3,GNG4,MGLL,PLCD3,PRKAG1,PRKAG2
GNRH Signaling	3.79	0.0785	-1.89	11/191 (6%)	0/191 (0%)	4/191 (2%)	176/191 (92%)	ADCY6,CACNA1B,CACNA1C,CACNA2D1,GNB4,GNG10,GNG12,GNG3,GNG4,MAP3K12,PAK6,PRKAG1,PRKAG2,PRKCI,RRAS2
Ferroptosis Signaling Pathway	3.76	0.0916	-0.577	8/131 (6%)	0/131 (0%)	4/131 (3%)	119/131 (91%)	ARF3,ARF4,BRAF,FTH1,FTL,G3BP1,PRKAA1,PRKAG1,PRKAG2,RRAS2,STAT3,TFRC
Oxytocin Signaling Pathway	3.75	0.0674	-0.688	11/282 (4%)	0/282 (0%)	8/282 (3%)	263/282 (93%)	CACNA1B,CACNA1C,CACNA2D1,GAD1,GNB4,GNG10,GNG12,GNG3,GNG4,LPL,MEF2C,PPP1R14A,PRKAA1,PRKAG1,PRKAG2,PRKCI,PRKG2,RRAS2,SHC3
SNARE Signaling Pathway	3.61	0.0882	-0.577	7/136 (5%)	0/136 (0%)	5/136 (4%)	124/136 (91%)	ADCY6,CACNA1B,CACNA2D1,CPLX1,DNAJC5,GOSR2,PRKAG1,PRKAG2,RAB8A,SNCG,STX16,SYT6
Circadian Rhythm Signaling	3.57	0.0672	NaN	12/268 (4%)	0/268 (0%)	6/268 (2%)	250/268 (93%)	ADCY6,BRAF,CACNA1B,CACNA1C,CACNA2D1,GAD1,GNB4,GNG10,GNG12,GNG3,GNG4,PLCD3,PRKAA1,PRKAG1,PRKAG2,PRKCI,PRKG2,RRAS2
Gαi Signaling	3.49	0.0857	-0.816	8/140 (6%)	0/140 (0%)	4/140 (3%)	128/140 (91%)	ADCY6,GNB4,GNG10,GNG12,GNG3,GNG4,GRM7,PRKAG1,PRKAG2,RRAS2,SHC3,STAT3
Cardiac Hypertrophy Signaling	3.25	0.0651	-1.265	13/261 (5%)	0/261 (0%)	4/261 (2%)	244/261 (93%)	ADCY6,CACNA1B,CACNA1C,CACNA2D1,EIF2B4,GNB4,GNG10,GNG12,GNG3,GNG4,MAP3K12,MEF2C,MEF2D,PLCD3,PRKAG1,PRKAG2,RRAS2
Orexin Signaling Pathway	3.24	0.0672	-1.5	11/238 (5%)	0/238 (0%)	5/238 (2%)	222/238 (93%)	ADCY6,ATP6AP1,ATP6AP2,CACNA1B,CACNA1C,CACNA2D1,GNB4,GNG10,GNG12,GNG3,GNG4,PLCD3,PRKAA1,PRKAG1,PRKAG2,PRKCI
Ephrin B Signaling	3.24	0.111	NaN	6/72 (8%)	0/72 (0%)	2/72 (3%)	64/72 (89%)	EFNB2,GNB4,GNG10,GNG12,GNG3,GNG4,KALRN,VAV2
α-Adrenergic Signaling	3.23	0.0917	NaN	7/109 (6%)	0/109 (0%)	3/109 (3%)	99/109 (91%)	ADCY6,GNB4,GNG10,GNG12,GNG3,GNG4,PRKAG1,PRKAG2,PRKCI,RRAS2
Corticotropin Releasing Hormone Signaling	3.17	0.0789	-1.265	9/152 (6%)	0/152 (0%)	3/152 (2%)	140/152 (92%)	ADCY6,ARPC5,BRAF,CACNA1B,CACNA1C,CACNA2D1,GAD1,MEF2C,MEF2D,PRKAG1,PRKAG2,PRKCI
CDP-diacylglycerol Biosynthesis I	3.14	0.179	-2.236	5/28 (18%)	0/28 (0%)	0/28 (0%)	23/28 (82%)	AGPAT4,CDS2,LPCAT4,MBOAT7,TAMM41
P2Y Purigenic Receptor Signaling Pathway	3.12	0.0827	-1.633	8/133 (6%)	0/133 (0%)	3/133 (2%)	122/133 (92%)	ADCY6,GNB4,GNG10,GNG12,GNG3,GNG4,PLCD3,PRKAG1,PRKAG2,PRKCI,RRAS2
Relaxin Signaling	3.09	0.0774	-1	8/155 (5%)	0/155 (0%)	4/155 (3%)	143/155 (92%)	ADCY6,BRAF,GAD1,GDPD1,GNB4,GNG10,GNG12,GNG3,GNG4,PDE8B,PRKAG1,PRKAG2
Antiproliferative Role of Somatostatin Receptor 2	3.04	0.104	NaN	5/77 (6%)	0/77 (0%)	3/77 (4%)	69/77 (90%)	BRAF,GAD1,GNB4,GNG10,GNG12,GNG3,GNG4,RRAS2
Superoxide Radicals Degradation	3.04	0.375	NaN	1/8 (13%)	0/8 (0%)	2/8 (25%)	5/8 (63%)	CAT,SOD1,SOD2
Ephrin Receptor Signaling	3.04	0.0693	-1.508	11/202 (5%)	0/202 (0%)	3/202 (1%)	188/202 (93%)	ARPC1B,ARPC5,EFNB2,EPHA5,EPHA6,GNB4,GNG10,GNG12,GNG3,GNG4,KALRN,PAK6,RRAS2,STAT3
Tight Junction Signaling	3.02	0.0722	NaN	9/180 (5%)	0/180 (0%)	4/180 (2%)	167/180 (93%)	ARHGEF2,CLDN11,CSTF3,GOSR2,JAM3,NUDT21,PPP2R2B,PRKAG1,PRKAG2,PRKCI,STX16,STX4,VASP
Phosphatidylglycerol Biosynthesis II (Non-plastidic)	3	0.167	-2.236	5/30 (17%)	0/30 (0%)	0/30 (0%)	25/30 (83%)	AGPAT4,CDS2,LPCAT4,MBOAT7,TAMM41
Myelination Signaling Pathway	2.96	0.0581	-1.147	12/327 (4%)	0/327 (0%)	7/327 (2%)	308/327 (94%)	ARHGAP12,BMPR2,BRAF,CNP,CNTN6,FZD3,GPR37,HDAC5,IGF2R,MAG,MBP,NCSTN,PDK1,PLP1,PRKAG1,PRKAG2,PTPRA,RHEB,RRAS2
Dopamine Receptor Signaling	2.93	0.1	NaN	4/80 (5%)	0/80 (0%)	4/80 (5%)	72/80 (90%)	ADCY6,MAOA,PPP1R14A,PPP1R1B,PPP2R2B,PRKAG1,PRKAG2,QDPR
Opioid Signaling Pathway	2.92	0.0607	-1.155	13/280 (5%)	0/280 (0%)	4/280 (1%)	263/280 (94%)	ADCY6,BRAF,CACNA1B,CACNA1C,CACNA2D1,CAMK1,GNB4,GNG10,GNG12,GNG3,GNG4,GRK5,PDK1,PRKAG1,PRKAG2,PRKCI,RRAS2
Molecular Mechanisms of Cancer	2.72	0.0511	NaN	18/450 (4%)	0/450 (0%)	5/450 (1%)	427/450 (95%)	ADCY6,APC2,ARHGEF2,BMPR2,BRAF,CDK14,CDK16,CDK17,FZD3,GNB4,GNG10,GNG12,GNG3,GNG4,HDAC5,NCSTN,PA2G4,PAK6,PRKAG1,PRKAG2,PRKCI,RRAS2,SHC3
RHOGDI Signaling	2.68	0.0636	2.333	11/220 (5%)	0/220 (0%)	3/220 (1%)	206/220 (94%)	ARHGAP12,ARHGEF2,ARPC1B,ARPC5,CDH12,CDH13,CDH4,DGKZ,GNB4,GNG10,GNG12,GNG3,GNG4,PAK6
Gap Junction Signaling	2.65	0.0657	NaN	8/198 (4%)	0/198 (0%)	5/198 (3%)	185/198 (93%)	ADCY6,CSNK1G1,CSNK1G2,GAD1,GJC2,PLCD3,PRKAG1,PRKAG2,PRKCI,PRKG2,RRAS2,TUBA1C,TUBA8
Estrogen Receptor Signaling	2.56	0.0513	-0.577	13/409 (3%)	0/409 (0%)	8/409 (2%)	388/409 (95%)	ADCY6,CACNA1B,CACNA1C,CACNA2D1,EIF2B4,GNB4,GNG10,GNG12,GNG3,GNG4,IGF2R,MT-ND4,PLCD3,PRKAA1,PRKAG1,PRKAG2,PRKCI,RRAS2,SDHB,SHC3,SOD2
IL-1 Signaling	2.43	0.0833	NaN	5/96 (5%)	0/96 (0%)	3/96 (3%)	88/96 (92%)	ADCY6,GNB4,GNG10,GNG12,GNG3,GNG4,PRKAG1,PRKAG2
Gluconeogenesis I	2.42	0.16	1	1/25 (4%)	0/25 (0%)	3/25 (12%)	21/25 (84%)	ENO1,ENO2,ME2,PGK1
Inhibition of ARE-Mediated mRNA Degradation Pathway	2.41	0.0675	0.816	9/163 (6%)	0/163 (0%)	2/163 (1%)	152/163 (93%)	CNOT3,DCP1A,PPP2R2B,PRKAG1,PRKAG2,PSMD11,PSMD12,PSMD13,PSMD6,PSMD8,XRN1
Branched-chain α-keto acid Dehydrogenase Complex	2.4	0.5	NaN	2/4 (50%)	0/4 (0%)	0/4 (0%)	2/4 (50%)	BCKDHA,DBT
Proline Biosynthesis I	2.4	0.5	NaN	2/4 (50%)	0/4 (0%)	0/4 (0%)	2/4 (50%)	PYCR1,PYCR2
Hepatic Fibrosis Signaling Pathway	2.39	0.0496	-1.291	15/423 (4%)	0/423 (0%)	6/423 (1%)	402/423 (95%)	APC2,BMPR2,BRAF,CACNA1B,CACNA1C,CACNA2D1,CCDC88A,CSNK1G1,CSNK1G2,FTH1,FTL,FZD3,PDK1,PRKAG1,PRKAG2,PRKCI,RRAS2,SDHB,SOD2,STAT3,TFRC
Signaling by Rho Family GTPases	2.32	0.0562	-1.667	11/267 (4%)	0/267 (0%)	4/267 (1%)	252/267 (94%)	ARHGEF2,ARPC1B,ARPC5,CDH12,CDH13,CDH4,GFAP,GNB4,GNG10,GNG12,GNG3,GNG4,MAP3K12,PAK6,PRKCI
Cardiac Hypertrophy Signaling (Enhanced)	2.32	0.0461	-2.828	21/542 (4%)	0/542 (0%)	4/542 (1%)	517/542 (95%)	ADCY6,BMPR2,CACNA1B,CACNA1C,CACNA2D1,EIF2B4,FZD3,GDPD1,GNB4,GNG10,GNG12,GNG3,GNG4,HDAC5,MAP3K12,MEF2C,MEF2D,PDE8B,PDK1,PLCD3,PRKAG1,PRKAG2,PRKCI,RRAS2,STAT3
Neuropathic Pain Signaling in Dorsal Horn Neurons	2.3	0.0792	-1.414	6/101 (6%)	0/101 (0%)	2/101 (2%)	93/101 (92%)	CAMK1,GPR37,GRM7,KCNQ3,PLCD3,PRKAG1,PRKAG2,PRKCI
Androgen Signaling	2.3	0.0651	-0.816	7/169 (4%)	0/169 (0%)	4/169 (2%)	158/169 (93%)	CACNA1B,CACNA1C,CACNA2D1,GNB4,GNG10,GNG12,GNG3,GNG4,PRKAG1,PRKAG2,PRKCI
Glutaminergic Receptor Signaling Pathway (Enhanced)	2.25	0.0523	-0.728	13/325 (4%)	0/325 (0%)	4/325 (1%)	308/325 (95%)	ADCY6,CACNA1B,CACNA1C,CACNA2D1,DGKZ,GABRA5,GABRB1,GABRD,GOSR2,GOT1,GRM7,PLCD3,PRKAG1,PRKAG2,PRKCI,SCN1A,STX16
Protein Ubiquitination Pathway	2.24	0.0549	NaN	12/273 (4%)	0/273 (0%)	3/273 (1%)	258/273 (95%)	DNAJB4,DNAJB5,DNAJC16,DNAJC3,DNAJC5,HSPA12B,NEDD4L,PSMD11,PSMD12,PSMD13,PSMD6,PSMD8,UBE2D2,USP12,USP43
Gαs Signaling	2.22	0.0714	-1	6/126 (5%)	0/126 (0%)	3/126 (2%)	117/126 (93%)	ADCY6,BRAF,GNB4,GNG10,GNG12,GNG3,GNG4,PRKAG1,PRKAG2
Insulin Secretion Signaling Pathway	2.21	0.0545	-2.309	13/275 (5%)	0/275 (0%)	2/275 (1%)	260/275 (95%)	ADCY6,ASIC1,CACNA1B,CACNA1C,CACNA2D1,CLCN3,EIF2B4,GOSR2,PLCD3,PRKAG1,PRKAG2,PRKCI,SEC61A2,STAT3,STX16
Protein Kinase A Signaling	2.21	0.0487	-1.069	14/411 (3%)	0/411 (0%)	6/411 (1%)	391/411 (95%)	ADCY6,BRAF,GDPD1,GNB4,GNG10,GNG12,GNG3,GNG4,H1-2,PDE8B,PLCD3,PPP1R14A,PPP1R1B,PRKAG1,PRKAG2,PRKCI,PTPN9,PTPRA,UBASH3B,VASP
Coronavirus Replication Pathway	2.21	0.111	-0.447	3/45 (7%)	0/45 (0%)	2/45 (4%)	40/45 (89%)	ARCN1,BAG3,COPE,TUBA1C,TUBA8
Cellular Effects of Sildenafil (Viagra)	2.21	0.0667	NaN	7/150 (5%)	0/150 (0%)	3/150 (2%)	140/150 (93%)	ADCY6,CACNA1B,CACNA1C,CACNA2D1,GPR37,KCNQ3,PLCD3,PRKAG1,PRKAG2,PRKG2
Oxytocin in Brain Signaling Pathway	2.2	0.0603	-1.732	9/199 (5%)	0/199 (0%)	3/199 (2%)	187/199 (94%)	CACNA1B,CACNA1C,CACNA2D1,GNB4,GNG10,GNG12,GNG3,GNG4,MEF2C,MEF2D,PRKCI,RRAS2
Proline Biosynthesis II (from Arginine)	2.19	0.4	NaN	2/5 (40%)	0/5 (0%)	0/5 (0%)	3/5 (60%)	PYCR1,PYCR2
fMLP Signaling in Neutrophils	2.12	0.0687	-1	6/131 (5%)	0/131 (0%)	3/131 (2%)	122/131 (93%)	ARPC1B,ARPC5,GNB4,GNG10,GNG12,GNG3,GNG4,PRKCI,RRAS2
Remodeling of Epithelial Adherens Junctions	2.06	0.0882	NaN	1/68 (1%)	0/68 (0%)	5/68 (7%)	62/68 (91%)	ARPC1B,ARPC5,DNM1,DNM3,TUBA1C,TUBA8
Epithelial Adherens Junction Signaling	2.05	0.0633	0.632	7/158 (4%)	0/158 (0%)	3/158 (2%)	148/158 (94%)	ARPC1B,ARPC5,BMPR2,PAK6,PPP2R2B,PRKAA1,PRKAG1,PRKAG2,RRAS2,VAV2
Arginine Degradation VI (Arginase 2 Pathway)	2.02	0.333	NaN	2/6 (33%)	0/6 (0%)	0/6 (0%)	4/6 (67%)	PYCR1,PYCR2
Sertoli Cell Germ Cell Junction Signaling Pathway (Enhanced)	2.02	0.0551	-1.387	8/236 (3%)	0/236 (0%)	5/236 (2%)	223/236 (94%)	ARPC1B,ARPC5,CLDN11,CXADR,JAM3,MAP3K12,MTMR2,PPP2R2B,PRKAA1,PRKAG1,PRKAG2,PRKG2,RRAS2
NRF2-mediated Oxidative Stress Response	2	0.0549	-0.447	7/237 (3%)	0/237 (0%)	6/237 (3%)	224/237 (95%)	CAT,DNAJB4,DNAJB5,DNAJC16,DNAJC3,DNAJC5,ENC1,FTH1,FTL,PRKCI,RRAS2,SOD1,SOD2
Stearate Biosynthesis I (Animals)	2	0.0857	-2	5/70 (7%)	0/70 (0%)	1/70 (1%)	64/70 (91%)	ACOT9,DBT,DHRS7,LPCAT4,MBOAT7,SIRT2
Reelin Signaling in Neurons	1.98	0.0652	-1.134	8/138 (6%)	0/138 (0%)	1/138 (1%)	129/138 (93%)	APBB1,ARHGEF10L,ARHGEF2,ARPC1B,ARPC5,CDK5R1,DCX,PAFAH1B1,PDK1
CDK5 Signaling	1.97	0.0696	-1.414	5/115 (4%)	0/115 (0%)	3/115 (3%)	107/115 (93%)	ADCY6,CDK5R1,PPP1R14A,PPP1R1B,PPP2R2B,PRKAG1,PRKAG2,RRAS2
Netrin Signaling	1.94	0.0833	-0.816	4/72 (6%)	0/72 (0%)	2/72 (3%)	66/72 (92%)	CACNA1B,CACNA1C,CACNA2D1,PRKAG1,PRKAG2,UNC5D
AMPK Signaling	1.93	0.0537	1.342	8/242 (3%)	0/242 (0%)	5/242 (2%)	229/242 (95%)	AK1,GNB4,GNG10,GNG12,GNG3,GNG4,PPP2R2B,PRKAA1,PRKAG1,PRKAG2,RAB8A,SMARCE1,STIM1
Nitric Oxide Signaling in the Cardiovascular System	1.86	0.0667	0	5/120 (4%)	0/120 (0%)	3/120 (3%)	112/120 (93%)	CACNA1B,CACNA1C,CACNA2D1,PRKAA1,PRKAG1,PRKAG2,PRKCI,PRKG2
Renin-Angiotensin Signaling	1.84	0.0661	-0.816	6/121 (5%)	0/121 (0%)	2/121 (2%)	113/121 (93%)	ADCY6,PAK6,PRKAG1,PRKAG2,PRKCI,RRAS2,SHC3,STAT3
Thrombin Signaling	1.8	0.0533	-1.633	10/225 (4%)	0/225 (0%)	2/225 (1%)	213/225 (95%)	ADCY6,ARHGEF10L,ARHGEF2,CAMK1,GNB4,GNG10,GNG12,GNG3,GNG4,PLCD3,PRKCI,RRAS2
Adrenomedullin signaling pathway	1.79	0.0553	-1.265	7/199 (4%)	0/199 (0%)	4/199 (2%)	188/199 (94%)	ADCY6,BRAF,GAD1,GPR37,KCNQ3,PLCD3,PRKAG1,PRKAG2,PRKG2,RRAS2,SHC3
FAT10 Signaling Pathway	1.78	0.0877	NaN	5/57 (9%)	0/57 (0%)	0/57 (0%)	52/57 (91%)	PSMD11,PSMD12,PSMD13,PSMD6,PSMD8
Adrenergic Receptor Signaling Pathway (Enhanced)	1.78	0.055	-2.111	9/200 (5%)	0/200 (0%)	2/200 (1%)	189/200 (95%)	ADCY6,ATP6AP1,ATP6AP2,CACNA1B,CACNA1C,CACNA2D1,MAOA,PLCD3,PRKAG1,PRKAG2,PRKCI
Dilated Cardiomyopathy Signaling Pathway	1.76	0.06	-1.633	6/150 (4%)	0/150 (0%)	3/150 (2%)	141/150 (94%)	ADCY6,BAG3,CACNA1B,CACNA1C,CACNA2D1,CAMK1,CNN1,PRKAG1,PRKAG2
Semaphorin Neuronal Repulsive Signaling Pathway	1.76	0.06	1	4/150 (3%)	0/150 (0%)	5/150 (3%)	141/150 (94%)	Acan,BCAN,DPYSL5,PAK6,PLXNB1,PRKAG1,PRKAG2,PRKG2,VCAN
Cachexia Signaling Pathway	1.75	0.0462	-1.698	15/368 (4%)	0/368 (0%)	2/368 (1%)	351/368 (95%)	ADCY6,BMPR2,EIF2B4,FGB,LPL,MEF2C,P4HB,PRKAA1,PRKAG1,PRKAG2,PRKCI,PSMD11,PSMD12,PSMD13,PSMD6,PSMD8,STAT3
NAD Signaling Pathway	1.74	0.0596	1.414	3/151 (2%)	0/151 (0%)	6/151 (4%)	142/151 (94%)	CD38,H1-2,NMNAT1,POLRMT,PRKAA1,PRKAG1,PRKAG2,SIRT2,SOD2
CLEAR Signaling Pathway	1.73	0.0491	1.069	9/285 (3%)	0/285 (0%)	5/285 (2%)	271/285 (95%)	ATP6AP1,ATP6AP2,BMPR2,IGF2R,PPP2R2B,PRKAA1,PRKAG1,PRKAG2,PRKCI,PSAP,RHEB,RRAGA,RRAS2,TFE3
Pyrimidine Ribonucleotides Interconversion	1.7	0.1	NaN	4/40 (10%)	0/40 (0%)	0/40 (0%)	36/40 (90%)	AK1,NME3,NTPCR,SLC25A42
Apelin Cardiac Fibroblast Signaling Pathway	1.67	0.13	NaN	1/23 (4%)	0/23 (0%)	2/23 (9%)	20/23 (87%)	PRKAA1,PRKAG1,PRKAG2
Leucine Degradation I	1.66	0.222	NaN	2/9 (22%)	0/9 (0%)	0/9 (0%)	7/9 (78%)	MCCC1,MCCC2
Sirtuin Signaling Pathway	1.65	0.0479	2.714	6/292 (2%)	0/292 (0%)	8/292 (3%)	278/292 (95%)	H1-2,MT-ND4,PDK1,PGK1,PRKAA1,SDHB,SIRT2,SOD1,SOD2,STAT3,TIMM8B,TOMM40,TUBA1C,TUBA8
Synaptic Long Term Potentiation	1.64	0.0606	-1.89	5/132 (4%)	0/132 (0%)	3/132 (2%)	124/132 (94%)	CACNA1C,GRM7,PLCD3,PPP1R14A,PRKAG1,PRKAG2,PRKCI,RRAS2
CCR3 Signaling in Eosinophils	1.6	0.0597	NaN	6/134 (4%)	0/134 (0%)	2/134 (1%)	126/134 (94%)	GNB4,GNG10,GNG12,GNG3,GNG4,PAK6,PRKCI,RRAS2
Pyrimidine Ribonucleotides De Novo Biosynthesis	1.59	0.093	NaN	4/43 (9%)	0/43 (0%)	0/43 (0%)	39/43 (91%)	AK1,NME3,NTPCR,SLC25A42
Glycolysis I	1.57	0.12	NaN	0/25 (0%)	0/25 (0%)	3/25 (12%)	22/25 (88%)	ENO1,ENO2,PGK1
White Adipose Tissue Browning Pathway	1.54	0.058	-0.707	5/138 (4%)	0/138 (0%)	3/138 (2%)	130/138 (94%)	ADCY6,CACNA1B,CACNA1C,CACNA2D1,PRKAA1,PRKAG1,PRKAG2,PRKG2
Unfolded protein response	1.51	0.0667	NaN	4/90 (4%)	0/90 (0%)	2/90 (2%)	84/90 (93%)	DNAJB4,DNAJB5,DNAJC16,DNAJC3,DNAJC5,P4HB
Calcium Signaling	1.51	0.05	-1.414	9/220 (4%)	0/220 (0%)	2/220 (1%)	209/220 (95%)	ATP2C1,CACNA1B,CACNA1C,CACNA2D1,CAMK1,HDAC5,MEF2C,MEF2D,MICU1,PRKAG1,PRKAG2
Insulin Receptor Signaling	1.51	0.0571	-1.134	5/140 (4%)	0/140 (0%)	3/140 (2%)	132/140 (94%)	ASIC1,EIF2B4,PPP1R14A,PRKAG1,PRKAG2,PRKCI,RRAS2,STX4
G-Protein Coupled Receptor Signaling	1.5	0.0384	-1.732	21/703 (3%)	0/703 (0%)	6/703 (1%)	676/703 (96%)	ADCY6,BRAF,CELSR2,FZD3,GDPD1,GNB4,GNG10,GNG12,GNG3,GNG4,GPR37,GPRC5B,GRK5,GRM7,KCNQ3,MAP3K12,MEF2C,MEF2D,PAK6,PDE8B,PREX1,PREX2,PRKAG1,PRKAG2,RRAS2,SHC3,STAT3
Apelin Adipocyte Signaling Pathway	1.49	0.0659	0.816	3/91 (3%)	0/91 (0%)	3/91 (3%)	85/91 (93%)	ADCY6,CAT,PRKAA1,PRKAG1,PRKAG2,SOD1
CXCR4 Signaling	1.48	0.0536	-1	7/168 (4%)	0/168 (0%)	2/168 (1%)	159/168 (95%)	ADCY6,GNB4,GNG10,GNG12,GNG3,GNG4,PAK6,PRKCI,RRAS2
Synaptic Long Term Depression	1.44	0.0505	-1.667	8/198 (4%)	0/198 (0%)	2/198 (1%)	188/198 (95%)	CACNA1B,CACNA1C,CACNA2D1,GAD1,GRM7,PLCD3,PPP2R2B,PRKCI,PRKG2,RRAS2
HER-2 Signaling in Breast Cancer	1.43	0.0485	-0.707	9/227 (4%)	0/227 (0%)	2/227 (1%)	216/227 (95%)	ARF3,ARF4,BRAF,NUP160,NUP205,NUP98,PDK1,PRKCI,RHEB,RRAS2,STAT3
Aldosterone Signaling in Epithelial Cells	1.42	0.0523	NaN	6/172 (3%)	0/172 (0%)	3/172 (2%)	163/172 (95%)	ASIC1,DNAJB4,DNAJB5,DNAJC16,DNAJC3,DNAJC5,HSPA12B,PLCD3,PRKCI
Sperm Motility	1.41	0.0467	-1.342	9/257 (4%)	0/257 (0%)	3/257 (1%)	245/257 (95%)	EPHA5,EPHA6,GNB4,GNG10,GNG12,GNG3,GNG4,PLCD3,PRKAG1,PRKAG2,PRKCI,PRKG2
Melatonin Signaling	1.39	0.0694	-1	4/72 (6%)	0/72 (0%)	1/72 (1%)	67/72 (93%)	BRAF,PLCD3,PRKAG1,PRKAG2,PRKCI
Salvage Pathways of Pyrimidine Ribonucleotides	1.38	0.0619	-1.633	5/97 (5%)	0/97 (0%)	1/97 (1%)	91/97 (94%)	AK1,BRAF,DAPK1,GRK5,NME3,PRKAA1
Neurovascular Coupling Signaling Pathway	1.37	0.0474	-0.905	8/232 (3%)	0/232 (0%)	3/232 (1%)	221/232 (95%)	CACNA1B,CACNA1C,CACNA2D1,GABRA5,GABRB1,GABRD,GAD1,PRKAG1,PRKAG2,PRKG2,STIM1
Cleavage and Polyadenylation of Pre-mRNA	1.36	0.154	NaN	2/13 (15%)	0/13 (0%)	0/13 (0%)	11/13 (85%)	CSTF3,NUDT21
UVC-Induced MAPK Signaling	1.36	0.0784	-2	4/51 (8%)	0/51 (0%)	0/51 (0%)	47/51 (92%)	BRAF,PRKCI,RRAS2,SMPD3
Amyloid Processing	1.36	0.0784	NaN	3/51 (6%)	0/51 (0%)	1/51 (2%)	47/51 (92%)	CDK5R1,NCSTN,PRKAG1,PRKAG2
Type II Diabetes Mellitus Signaling	1.31	0.0523	-1	5/153 (3%)	0/153 (0%)	3/153 (2%)	145/153 (95%)	CACNA1B,CACNA1C,CACNA2D1,PRKAA1,PRKAG1,PRKAG2,PRKCI,SMPD3
Leptin Signaling in Obesity	1.31	0.0658	NaN	4/76 (5%)	0/76 (0%)	1/76 (1%)	71/76 (93%)	ADCY6,PLCD3,PRKAG1,PRKAG2,STAT3
Phenylalanine Degradation IV (Mammalian, via Side Chain)	1.3	0.143	NaN	1/14 (7%)	0/14 (0%)	1/14 (7%)	12/14 (86%)	GOT1,MAOA
Choline Degradation I	1.29	0.5	NaN	1/2 (50%)	0/2 (0%)	0/2 (0%)	1/2 (50%)	ALDH7A1
Glycine Biosynthesis I	1.29	0.5	NaN	1/2 (50%)	0/2 (0%)	0/2 (0%)	1/2 (50%)	SHMT2
Glutamate Dependent Acid Resistance	1.29	0.5	NaN	0/2 (0%)	0/2 (0%)	1/2 (50%)	1/2 (50%)	GAD1
Colorectal Cancer Metastasis Signaling	1.27	0.0443	-1.89	9/271 (3%)	0/271 (0%)	3/271 (1%)	259/271 (96%)	ADCY6,BRAF,FZD3,GNB4,GNG10,GNG12,GNG3,GNG4,PRKAG1,PRKAG2,RRAS2,STAT3
mTOR Signaling	1.25	0.0467	-0.707	6/214 (3%)	0/214 (0%)	4/214 (2%)	204/214 (95%)	DGKZ,EIF3K,PPP2R2B,PRKAA1,PRKAG1,PRKAG2,PRKCI,RHEB,RPS29,RRAS2
Sertoli Cell-Sertoli Cell Junction Signaling	1.25	0.0453	-0.905	7/243 (3%)	0/243 (0%)	4/243 (2%)	232/243 (95%)	CDH12,CDH13,CDH4,CLDN11,JAM3,MAP3K12,PAK6,RRAS2,SPTA1,TUBA1C,TUBA8
Cell Cycle Control of Chromosomal Replication	1.23	0.0714	-1	3/56 (5%)	0/56 (0%)	1/56 (2%)	52/56 (93%)	CDK14,CDK16,CDK17,TOP2B
Gα12/13 Signaling	1.22	0.0526	-0.378	7/133 (5%)	0/133 (0%)	0/133 (0%)	126/133 (95%)	CDH12,CDH13,CDH4,MEF2C,MEF2D,RRAS2,VAV2
Parkinson's Signaling	1.19	0.125	NaN	0/16 (0%)	0/16 (0%)	2/16 (13%)	14/16 (88%)	GPR37,PARK7
Breast Cancer Regulation by Stathmin1	1.18	0.037	-1	13/594 (2%)	0/594 (0%)	9/594 (2%)	572/594 (96%)	ARHGEF2,CAMK1,CELSR2,FZD3,GNB4,GNG10,GNG12,GNG3,GNG4,GPR37,GPRC5B,GRM7,PPP1R14A,PPP2R2B,PRKAG1,PRKAG2,PRKCI,RRAS2,SHC3,STAT3,TUBA1C,TUBA8
Phagosome Maturation	1.17	0.0488	NaN	6/164 (4%)	0/164 (0%)	2/164 (1%)	156/164 (95%)	ATP6AP1,ATP6AP2,GOSR2,STX16,TUBA1C,TUBA8,VPS33B,VPS37B
Iron homeostasis signaling pathway	1.16	0.0511	NaN	5/137 (4%)	0/137 (0%)	2/137 (1%)	130/137 (95%)	ATP6AP1,ATP6AP2,BMPR2,FTH1,FTL,STAT3,TFRC
Acetylcholine Receptor Signaling Pathway	1.16	0.0464	-1	7/194 (4%)	0/194 (0%)	2/194 (1%)	185/194 (95%)	ADCY6,CACNA1B,CACNA1C,CACNA2D1,NCSTN,PLCD3,PRKAG1,PRKAG2,PRKCI
PPARα/RXRα Activation	1.16	0.0464	0	7/194 (4%)	0/194 (0%)	2/194 (1%)	185/194 (95%)	ADCY6,BMPR2,LPL,MEF2C,PLCD3,PRKAA1,PRKAG1,PRKAG2,RRAS2
Mitochondrial Dysfunction	1.15	0.0406	-0.535	7/345 (2%)	0/345 (0%)	7/345 (2%)	331/345 (96%)	CACNA1B,CACNA1C,CACNA2D1,MAOA,MT-ND4,NCSTN,PARK7,PRKAA1,PRKAG1,PRKAG2,SDHB,SOD1,SOD2,TOMM40
Xenobiotic Metabolism PXR Signaling Pathway	1.15	0.0462	-1	7/195 (4%)	0/195 (0%)	2/195 (1%)	186/195 (95%)	ALDH7A1,CAT,HS2ST1,MAOA,PPP1R14A,PRKAG1,PRKAG2,PRKCI,UGT8
BAG2 Signaling Pathway	1.14	0.0588	NaN	5/85 (6%)	0/85 (0%)	0/85 (0%)	80/85 (94%)	PSMD11,PSMD12,PSMD13,PSMD6,PSMD8
Ascorbate Recycling (Cytosolic)	1.12	0.333	NaN	0/3 (0%)	0/3 (0%)	1/3 (33%)	2/3 (67%)	GLRX
L-cysteine Degradation III	1.12	0.333	NaN	0/3 (0%)	0/3 (0%)	1/3 (33%)	2/3 (67%)	GOT1
Glutamate Degradation II	1.12	0.333	NaN	0/3 (0%)	0/3 (0%)	1/3 (33%)	2/3 (67%)	GOT1
Aspartate Biosynthesis	1.12	0.333	NaN	0/3 (0%)	0/3 (0%)	1/3 (33%)	2/3 (67%)	GOT1
Pulmonary Healing Signaling Pathway	1.1	0.0452	-2.333	7/199 (4%)	0/199 (0%)	2/199 (1%)	190/199 (95%)	BMPR2,BRAF,FZD3,PRKAA1,PRKAG1,PRKAG2,PRKCI,RRAS2,STAT3
CREB Signaling in Neurons	1.1	0.0362	-1.5	15/607 (2%)	0/607 (0%)	7/607 (1%)	585/607 (96%)	ADCY6,BMPR2,CACNA1B,CACNA1C,CACNA2D1,CELSR2,FZD3,GNB4,GNG10,GNG12,GNG3,GNG4,GPR37,GPRC5B,GRM7,IGF2R,PLCD3,PRKAG1,PRKAG2,PRKCI,RRAS2,SHC3
Amyotrophic Lateral Sclerosis Signaling	1.07	0.0517	NaN	3/116 (3%)	0/116 (0%)	3/116 (3%)	110/116 (95%)	CACNA1B,CACNA1C,CACNA2D1,CAT,NEFH,SOD1
Xenobiotic Metabolism Signaling	1.06	0.0408	NaN	11/294 (4%)	0/294 (0%)	1/294 (0%)	282/294 (96%)	ALDH7A1,CAMK1,CAT,FTL,HDAC5,HS2ST1,MAOA,MAP3K12,PPP2R2B,PRKCI,RRAS2,UGT8
WNT/β-catenin Signaling	1.06	0.046	1.342	8/174 (5%)	0/174 (0%)	0/174 (0%)	166/174 (95%)	APC2,BMPR2,CDH12,CSNK1G1,CSNK1G2,FRZB,FZD3,PPP2R2B
Coronavirus Pathogenesis Pathway	1.05	0.0441	0.707	8/204 (4%)	0/204 (0%)	1/204 (0%)	195/204 (96%)	ATP6AP1,CCDC22,HDAC5,NUP98,PA2G4,PTGES2,RPS29,STAT3,TRIM25
Pyridoxal 5'-phosphate Salvage Pathway	1.04	0.0615	-1	3/65 (5%)	0/65 (0%)	1/65 (2%)	61/65 (94%)	BRAF,DAPK1,GRK5,PRKAA1
Mechanisms of Viral Exit from Host Cells	1.04	0.0732	NaN	3/41 (7%)	0/41 (0%)	0/41 (0%)	38/41 (93%)	CHMP2A,PRKCI,SH3GLB1
Osteoarthritis Pathway	1.03	0.0424	-1.667	7/236 (3%)	0/236 (0%)	3/236 (1%)	226/236 (96%)	BMPR2,C1QTNF4,FRZB,FZD3,MEF2C,P2RX7,PRKAA1,PRKAG1,PRKAG2,SIK3
Valine Degradation I	1.02	0.1	NaN	2/20 (10%)	0/20 (0%)	0/20 (0%)	18/20 (90%)	BCKDHA,DBT
Fcγ Receptor-mediated Phagocytosis in Macrophages and Monocytes	0.998	0.0532	-1.342	4/94 (4%)	0/94 (0%)	1/94 (1%)	89/94 (95%)	ARPC1B,ARPC5,PRKCI,VASP,VAV2
PRPP Biosynthesis I	0.997	0.25	NaN	1/4 (25%)	0/4 (0%)	0/4 (0%)	3/4 (75%)	PRPS2
Heme Biosynthesis from Uroporphyrinogen-III I	0.997	0.25	NaN	1/4 (25%)	0/4 (0%)	0/4 (0%)	3/4 (75%)	PPOX
Glutathione Redox Reactions II	0.997	0.25	NaN	0/4 (0%)	0/4 (0%)	1/4 (25%)	3/4 (75%)	GLRX
Melatonin Degradation II	0.997	0.25	NaN	1/4 (25%)	0/4 (0%)	0/4 (0%)	3/4 (75%)	MAOA
L-cysteine Degradation I	0.997	0.25	NaN	0/4 (0%)	0/4 (0%)	1/4 (25%)	3/4 (75%)	GOT1
Phenylalanine Degradation I (Aerobic)	0.997	0.25	NaN	0/4 (0%)	0/4 (0%)	1/4 (25%)	3/4 (75%)	QDPR
Fatty Acid β-oxidation III (Unsaturated, Odd Number)	0.997	0.25	NaN	1/4 (25%)	0/4 (0%)	0/4 (0%)	3/4 (75%)	ECI2
IL-8 Signaling	0.994	0.0429	NaN	7/210 (3%)	0/210 (0%)	2/210 (1%)	201/210 (96%)	BRAF,GNB4,GNG10,GNG12,GNG3,GNG4,PRKCI,RRAS2,VASP
Integrin Signaling	0.975	0.0425	0	8/212 (4%)	0/212 (0%)	1/212 (0%)	203/212 (96%)	ARF3,ARF4,ARPC1B,ARPC5,BRAF,GSN,PAK6,RRAS2,VASP
Glioma Signaling	0.957	0.048	-2	6/125 (5%)	0/125 (0%)	0/125 (0%)	119/125 (95%)	CAMK1,HDAC5,IGF2R,PA2G4,PRKCI,RRAS2
Putrescine Degradation III	0.951	0.0909	NaN	2/22 (9%)	0/22 (0%)	0/22 (0%)	20/22 (91%)	ALDH7A1,MAOA
ERK/MAPK Signaling	0.947	0.0419	-1.667	7/215 (3%)	0/215 (0%)	2/215 (1%)	206/215 (96%)	BRAF,PAK6,PPP1R14A,PPP2R2B,PRKAG1,PRKAG2,PRKCI,RRAS2,STAT3
DNA Methylation and Transcriptional Repression Signaling	0.941	0.051	-1	3/98 (3%)	0/98 (0%)	2/98 (2%)	93/98 (95%)	CDK14,CDK16,CDK17,MTA2,TFE3
14-3-3-mediated Signaling	0.933	0.0472	NaN	3/127 (2%)	0/127 (0%)	3/127 (2%)	121/127 (95%)	GFAP,PLCD3,PRKCI,RRAS2,TUBA1C,TUBA8
Apelin Pancreas Signaling Pathway	0.925	0.0652	NaN	1/46 (2%)	0/46 (0%)	2/46 (4%)	43/46 (93%)	PRKAA1,PRKAG1,PRKAG2
Pyrimidine Deoxyribonucleotides De Novo Biosynthesis I	0.918	0.087	NaN	2/23 (9%)	0/23 (0%)	0/23 (0%)	21/23 (91%)	AK1,NME3
Ovarian Cancer Signaling	0.915	0.0443	-1	6/158 (4%)	0/158 (0%)	1/158 (1%)	151/158 (96%)	BRAF,FZD3,HDAC5,PA2G4,PRKAG1,PRKAG2,RRAS2
Protein Citrullination	0.906	0.2	NaN	0/5 (0%)	0/5 (0%)	1/5 (20%)	4/5 (80%)	PADI2
Pentose Phosphate Pathway (Oxidative Branch)	0.906	0.2	NaN	1/5 (20%)	0/5 (0%)	0/5 (0%)	4/5 (80%)	PGLS
Superpathway of Serine and Glycine Biosynthesis I	0.906	0.2	NaN	1/5 (20%)	0/5 (0%)	0/5 (0%)	4/5 (80%)	SHMT2
Lysine Degradation II	0.906	0.2	NaN	1/5 (20%)	0/5 (0%)	0/5 (0%)	4/5 (80%)	ALDH7A1
Myo-inositol Biosynthesis	0.906	0.2	NaN	0/5 (0%)	0/5 (0%)	1/5 (20%)	4/5 (80%)	IMPA1
Lysine Degradation V	0.906	0.2	NaN	1/5 (20%)	0/5 (0%)	0/5 (0%)	4/5 (80%)	ALDH7A1
dTMP De Novo Biosynthesis	0.906	0.2	NaN	1/5 (20%)	0/5 (0%)	0/5 (0%)	4/5 (80%)	SHMT2
Glutamate Degradation III (via 4-aminobutyrate)	0.906	0.2	NaN	0/5 (0%)	0/5 (0%)	1/5 (20%)	4/5 (80%)	GAD1
Folate Polyglutamylation	0.906	0.2	NaN	1/5 (20%)	0/5 (0%)	0/5 (0%)	4/5 (80%)	SHMT2
Ephrin A Signaling	0.904	0.0638	NaN	3/47 (6%)	0/47 (0%)	0/47 (0%)	44/47 (94%)	EPHA5,EPHA6,VAV2
ERK5 Signaling	0.89	0.0541	-1	3/74 (4%)	0/74 (0%)	1/74 (1%)	70/74 (95%)	MEF2C,MEF2D,RRAS2,WNK1
nNOS Signaling in Skeletal Muscle Cells	0.884	0.0625	NaN	2/48 (4%)	0/48 (0%)	1/48 (2%)	45/48 (94%)	CACNA1B,CACNA1C,CACNA2D1
GPCR-Mediated Integration of Enteroendocrine Signaling Exemplified by an L Cell	0.875	0.0533	0	3/75 (4%)	0/75 (0%)	1/75 (1%)	71/75 (95%)	ADCY6,PLCD3,PRKAG1,PRKAG2
Mouse Embryonic Stem Cell Pluripotency	0.862	0.0481	-1	5/104 (5%)	0/104 (0%)	0/104 (0%)	99/104 (95%)	APC2,BMPR2,FZD3,RRAS2,STAT3
Ethanol Degradation IV	0.859	0.08	NaN	2/25 (8%)	0/25 (0%)	0/25 (0%)	23/25 (92%)	ALDH7A1,CAT
IGF-1 Signaling	0.85	0.0476	-1.342	4/105 (4%)	0/105 (0%)	1/105 (1%)	100/105 (95%)	PRKAG1,PRKAG2,PRKCI,RRAS2,STAT3
D-myo-inositol-5-phosphate Metabolism	0.843	0.0408	-0.816	6/196 (3%)	0/196 (0%)	2/196 (1%)	188/196 (96%)	MTMR2,MTMR9,PAWR,PLCD3,PLPPR4,PPP1R14A,PPP1R1B,PPP2R2B
Glycerol Degradation I	0.832	0.167	NaN	1/6 (17%)	0/6 (0%)	0/6 (0%)	5/6 (83%)	Gk
NAD Biosynthesis III	0.832	0.167	NaN	0/6 (0%)	0/6 (0%)	1/6 (17%)	5/6 (83%)	NMNAT1
Ubiquinol-10 Biosynthesis (Eukaryotic)	0.831	0.0769	NaN	2/26 (8%)	0/26 (0%)	0/26 (0%)	24/26 (92%)	BCKDHA,CYP46A1
Role of WNT/GSK-3β Signaling in the Pathogenesis of Influenza	0.831	0.0513	NaN	4/78 (5%)	0/78 (0%)	0/78 (0%)	74/78 (95%)	APC2,CSNK1G1,CSNK1G2,FZD3
RAC Signaling	0.822	0.0438	-1.342	5/137 (4%)	0/137 (0%)	1/137 (1%)	131/137 (96%)	ARPC1B,ARPC5,CDK5R1,PAK6,PRKCI,RRAS2
Cardiomyocyte Differentiation via BMP Receptors	0.805	0.0741	NaN	2/27 (7%)	0/27 (0%)	0/27 (0%)	25/27 (93%)	BMPR2,MEF2C
Tryptophan Degradation X (Mammalian, via Tryptamine)	0.805	0.0741	NaN	2/27 (7%)	0/27 (0%)	0/27 (0%)	25/27 (93%)	ALDH7A1,MAOA
Adipogenesis pathway	0.801	0.0432	0	5/139 (4%)	0/139 (0%)	1/139 (1%)	133/139 (96%)	BMPR2,FZD3,HDAC5,LPL,NR2F2,SIRT2
Germ Cell-Sertoli Cell Junction Signaling	0.798	0.0412	NaN	5/170 (3%)	0/170 (0%)	2/170 (1%)	163/170 (96%)	GSN,MAP3K12,MTMR2,PAK6,RRAS2,TUBA1C,TUBA8
NAD Biosynthesis from 2-amino-3-carboxymuconate Semialdehyde	0.771	0.143	NaN	0/7 (0%)	0/7 (0%)	1/7 (14%)	6/7 (86%)	NMNAT1
Ceramide Biosynthesis	0.771	0.143	NaN	1/7 (14%)	0/7 (0%)	0/7 (0%)	6/7 (86%)	SPTLC1
Phosphatidylcholine Biosynthesis I	0.771	0.143	NaN	1/7 (14%)	0/7 (0%)	0/7 (0%)	6/7 (86%)	PCYT1A
Acetyl-CoA Biosynthesis I (Pyruvate Dehydrogenase Complex)	0.771	0.143	NaN	1/7 (14%)	0/7 (0%)	0/7 (0%)	6/7 (86%)	DBT
NAD Salvage Pathway III	0.771	0.143	NaN	0/7 (0%)	0/7 (0%)	1/7 (14%)	6/7 (86%)	NMNAT1
Aspartate Degradation II	0.771	0.143	NaN	0/7 (0%)	0/7 (0%)	1/7 (14%)	6/7 (86%)	GOT1
Endocannabinoid Cancer Inhibition Pathway	0.725	0.0408	0	4/147 (3%)	0/147 (0%)	2/147 (1%)	141/147 (96%)	ADCY6,PRKAA1,PRKAG1,PRKAG2,SMPD3,SPTLC1
Sphingomyelin Metabolism	0.719	0.125	NaN	1/8 (13%)	0/8 (0%)	0/8 (0%)	7/8 (88%)	SMPD3
Actin Cytoskeleton Signaling	0.718	0.0369	-1	7/244 (3%)	0/244 (0%)	2/244 (1%)	235/244 (96%)	APC2,ARPC1B,ARPC5,FGD1,GNG12,GSN,PAK6,RRAS2,VAV2
D-myo-inositol (1,4,5,6)-Tetrakisphosphate Biosynthesis	0.713	0.0389	-0.447	5/180 (3%)	0/180 (0%)	2/180 (1%)	173/180 (96%)	MTMR2,MTMR9,PAWR,PLPPR4,PPP1R14A,PPP1R1B,PPP2R2B
D-myo-inositol (3,4,5,6)-tetrakisphosphate Biosynthesis	0.713	0.0389	-0.447	5/180 (3%)	0/180 (0%)	2/180 (1%)	173/180 (96%)	MTMR2,MTMR9,PAWR,PLPPR4,PPP1R14A,PPP1R1B,PPP2R2B
Cancer Drug Resistance by Drug Efflux	0.713	0.0517	NaN	3/58 (5%)	0/58 (0%)	0/58 (0%)	55/58 (95%)	BRAF,PDK1,RRAS2
Sonic Hedgehog Signaling	0.712	0.0645	NaN	1/31 (3%)	0/31 (0%)	1/31 (3%)	29/31 (94%)	PRKAG1,PRKAG2
Virus Entry via Endocytic Pathways	0.705	0.0424	NaN	4/118 (3%)	0/118 (0%)	1/118 (1%)	113/118 (96%)	CXADR,DNM1,PRKCI,RRAS2,TFRC
Dopamine Degradation	0.691	0.0625	NaN	2/32 (6%)	0/32 (0%)	0/32 (0%)	30/32 (94%)	ALDH7A1,MAOA
Heme Biosynthesis II	0.673	0.111	NaN	1/9 (11%)	0/9 (0%)	0/9 (0%)	8/9 (89%)	PPOX
Folate Transformations I	0.673	0.111	NaN	1/9 (11%)	0/9 (0%)	0/9 (0%)	8/9 (89%)	SHMT2
Factors Promoting Cardiogenesis in Vertebrates	0.672	0.0392	-2.236	6/153 (4%)	0/153 (0%)	0/153 (0%)	147/153 (96%)	APC2,BMPR2,FZD3,MEF2C,PLCD3,PRKCI
Semaphorin Signaling in Neurons	0.669	0.0492	NaN	2/61 (3%)	0/61 (0%)	1/61 (2%)	58/61 (95%)	DPYSL5,PAK6,PLXNB1
BMP signaling pathway	0.667	0.044	-1	3/91 (3%)	0/91 (0%)	1/91 (1%)	87/91 (96%)	BMPR2,PRKAG1,PRKAG2,RRAS2
ABRA Signaling Pathway	0.656	0.0435	-1	3/92 (3%)	0/92 (0%)	1/92 (1%)	88/92 (96%)	GSN,MEF2C,MEF2D,PPP1R14A
Role of NANOG in Mammalian Embryonic Stem Cell Pluripotency	0.647	0.0403	NaN	5/124 (4%)	0/124 (0%)	0/124 (0%)	119/124 (96%)	APC2,BMPR2,FZD3,RRAS2,STAT3
Actin Nucleation by ARP-WASP Complex	0.645	0.043	-1	3/93 (3%)	0/93 (0%)	1/93 (1%)	89/93 (96%)	ARPC1B,ARPC5,RRAS2,VASP
Thrombopoietin Signaling	0.642	0.0476	NaN	3/63 (5%)	0/63 (0%)	0/63 (0%)	60/63 (95%)	PRKCI,RRAS2,STAT3
Oxytocin in Spinal Neurons Signaling Pathway	0.633	0.0571	NaN	1/35 (3%)	0/35 (0%)	1/35 (3%)	33/35 (94%)	GAD1,PRKG2
Prostanoid Biosynthesis	0.633	0.1	NaN	1/10 (10%)	0/10 (0%)	0/10 (0%)	9/10 (90%)	PTGES2
Calcium Transport I	0.633	0.1	NaN	1/10 (10%)	0/10 (0%)	0/10 (0%)	9/10 (90%)	ATP2C1
Ketolysis	0.633	0.1	NaN	1/10 (10%)	0/10 (0%)	0/10 (0%)	9/10 (90%)	BDH1
3-phosphoinositide Degradation	0.629	0.0366	-0.447	5/191 (3%)	0/191 (0%)	2/191 (1%)	184/191 (96%)	MTMR2,MTMR9,PAWR,PLPPR4,PPP1R14A,PPP1R1B,PPP2R2B
Regulation of the Epithelial Mesenchymal Transition by Growth Factors Pathway	0.622	0.0365	-2.449	6/192 (3%)	0/192 (0%)	1/192 (1%)	185/192 (96%)	BRAF,CDH12,FRS2,MEST,RRAS2,SHC3,STAT3
Leukocyte Extravasation Signaling	0.615	0.0363	0.447	4/193 (2%)	0/193 (0%)	3/193 (2%)	186/193 (96%)	ARHGAP12,CLDN11,CTNNA3,JAM3,PRKCI,VASP,VAV2
Regulation of the Epithelial-Mesenchymal Transition Pathway	0.601	0.0359	NaN	7/195 (4%)	0/195 (0%)	0/195 (0%)	188/195 (96%)	BRAF,CDH12,FRS2,FZD3,NCSTN,RRAS2,STAT3
Noradrenaline and Adrenaline Degradation	0.598	0.0541	NaN	2/37 (5%)	0/37 (0%)	0/37 (0%)	35/37 (95%)	ALDH7A1,MAOA
Ketogenesis	0.597	0.0909	NaN	1/11 (9%)	0/11 (0%)	0/11 (0%)	10/11 (91%)	BDH1
Pentose Phosphate Pathway	0.597	0.0909	NaN	1/11 (9%)	0/11 (0%)	0/11 (0%)	10/11 (91%)	PGLS
Glycogen Degradation II	0.597	0.0909	NaN	0/11 (0%)	0/11 (0%)	1/11 (9%)	10/11 (91%)	AGL
Glycine Betaine Degradation	0.597	0.0909	NaN	1/11 (9%)	0/11 (0%)	0/11 (0%)	10/11 (91%)	SHMT2
Melanocyte Development and Pigmentation Signaling	0.594	0.0408	-1	3/98 (3%)	0/98 (0%)	1/98 (1%)	94/98 (96%)	ADCY6,PRKAG1,PRKAG2,RRAS2
Senescence Pathway	0.587	0.0334	-1.414	8/299 (3%)	0/299 (0%)	2/299 (1%)	289/299 (97%)	BMPR2,BRAF,CACNA1B,CACNA1C,CACNA2D1,CAT,PDK1,PPP2R2B,RRAS2,SOD2
Superpathway of Methionine Degradation	0.582	0.0526	NaN	1/38 (3%)	0/38 (0%)	1/38 (3%)	36/38 (95%)	GOT1,PRMT8
Notch Signaling	0.582	0.0526	NaN	1/38 (3%)	0/38 (0%)	1/38 (3%)	36/38 (95%)	MAG,NCSTN
ERBB4 Signaling	0.58	0.0441	NaN	3/68 (4%)	0/68 (0%)	0/68 (0%)	65/68 (96%)	NCSTN,PRKCI,RRAS2
Agrin Interactions at Neuromuscular Junction	0.569	0.0435	NaN	3/69 (4%)	0/69 (0%)	0/69 (0%)	66/69 (96%)	AGRN,PAK6,RRAS2
Superpathway of Inositol Phosphate Compounds	0.567	0.0342	-0.816	6/234 (3%)	0/234 (0%)	2/234 (1%)	226/234 (97%)	MTMR2,MTMR9,PAWR,PLCD3,PLPPR4,PPP1R14A,PPP1R1B,PPP2R2B
Human Embryonic Stem Cell Pluripotency	0.561	0.0348	-1.89	7/201 (3%)	0/201 (0%)	0/201 (0%)	194/201 (97%)	APC2,BMPR2,BRAF,FZD3,PRKCI,RRAS2,STAT3
STAT3 Pathway	0.554	0.037	-2.236	5/135 (4%)	0/135 (0%)	0/135 (0%)	130/135 (96%)	BMPR2,IGF2R,MAP3K12,RRAS2,STAT3
Gαq Signaling	0.543	0.0353	NaN	4/170 (2%)	0/170 (0%)	2/170 (1%)	164/170 (96%)	GNB4,GNG10,GNG12,GNG3,GNG4,PRKCI
DHCR24 Signaling Pathway	0.539	0.0365	-1.342	4/137 (3%)	0/137 (0%)	1/137 (1%)	132/137 (96%)	A1BG,DHCR7,NLGN1,PRKCI,RRAS2
Serotonin Degradation	0.535	0.0417	NaN	3/72 (4%)	0/72 (0%)	0/72 (0%)	69/72 (96%)	ALDH7A1,B4GAT1,MAOA
NAD biosynthesis II (from tryptophan)	0.535	0.0769	NaN	0/13 (0%)	0/13 (0%)	1/13 (8%)	12/13 (92%)	NMNAT1
Glycogen Degradation III	0.535	0.0769	NaN	0/13 (0%)	0/13 (0%)	1/13 (8%)	12/13 (92%)	AGL
Cholesterol Biosynthesis I	0.535	0.0769	NaN	1/13 (8%)	0/13 (0%)	0/13 (0%)	12/13 (92%)	DHCR7
Cholesterol Biosynthesis II (via 24,25-dihydrolanosterol)	0.535	0.0769	NaN	1/13 (8%)	0/13 (0%)	0/13 (0%)	12/13 (92%)	DHCR7
Cholesterol Biosynthesis III (via Desmosterol)	0.535	0.0769	NaN	1/13 (8%)	0/13 (0%)	0/13 (0%)	12/13 (92%)	DHCR7
3-phosphoinositide Biosynthesis	0.53	0.034	-0.447	5/206 (2%)	0/206 (0%)	2/206 (1%)	199/206 (97%)	MTMR2,MTMR9,PAWR,PLPPR4,PPP1R14A,PPP1R1B,PPP2R2B
WNK Renal Signaling Pathway	0.521	0.0377	0	3/106 (3%)	0/106 (0%)	1/106 (1%)	102/106 (96%)	ASIC1,PRKCI,SLC12A6,WNK1
Clathrin-mediated Endocytosis Signaling	0.518	0.0337	NaN	4/208 (2%)	0/208 (0%)	3/208 (1%)	201/208 (97%)	ARPC1B,ARPC5,DNM1,DNM3,SH3GLB1,STAM,TFRC
Chronic Myeloid Leukemia Signaling	0.515	0.0324	-2.333	7/278 (3%)	0/278 (0%)	2/278 (1%)	269/278 (97%)	FZD3,HDAC5,PA2G4,PLCD3,PRKAA1,PRKAG1,PRKAG2,RRAS2,STAT3
Role of Osteoblasts in Rheumatoid Arthritis Signaling Pathway	0.51	0.0328	-1.414	8/244 (3%)	0/244 (0%)	0/244 (0%)	236/244 (97%)	APC2,BMPR2,CSNK1G1,CSNK1G2,FRZB,FZD3,IGF2R,STAT3
Role of Chondrocytes in Rheumatoid Arthritis Signaling Pathway	0.509	0.0355	-0.447	3/141 (2%)	0/141 (0%)	2/141 (1%)	136/141 (96%)	ASIC1,PRKAA1,PRKAG1,PRKAG2,STAT3
Acyl-CoA Hydrolysis	0.508	0.0714	NaN	1/14 (7%)	0/14 (0%)	0/14 (0%)	13/14 (93%)	ACOT9
Oncostatin M Signaling	0.507	0.0465	NaN	2/43 (5%)	0/43 (0%)	0/43 (0%)	41/43 (95%)	RRAS2,STAT3
Caveolar-mediated Endocytosis Signaling	0.504	0.04	NaN	3/75 (4%)	0/75 (0%)	0/75 (0%)	72/75 (96%)	ARCN1,CD48,COPE
Granzyme A Signaling	0.504	0.04	NaN	2/75 (3%)	0/75 (0%)	1/75 (1%)	72/75 (96%)	H1-2,MBP,MT-ND4
Xenobiotic Metabolism General Signaling Pathway	0.495	0.035	-1.342	4/143 (3%)	0/143 (0%)	1/143 (1%)	138/143 (97%)	FTL,MAP3K12,PRKCI,RRAS2,UGT8
Choline Biosynthesis III	0.484	0.0667	NaN	1/15 (7%)	0/15 (0%)	0/15 (0%)	14/15 (93%)	PCYT1A
Role of OCT4 in Mammalian Embryonic Stem Cell Pluripotency	0.469	0.0435	NaN	2/46 (4%)	0/46 (0%)	0/46 (0%)	44/46 (96%)	NR2F2,SH3GLB1
tRNA Splicing	0.469	0.0435	NaN	2/46 (4%)	0/46 (0%)	0/46 (0%)	44/46 (96%)	GDPD1,PDE8B
Autophagy	0.467	0.0323	-1.134	5/217 (2%)	0/217 (0%)	2/217 (1%)	210/217 (97%)	DAPK1,OPTN,PPP2R2B,PRKAA1,PRKAG1,PRKAG2,VPS33B
IL-3 Signaling	0.466	0.038	NaN	3/79 (4%)	0/79 (0%)	0/79 (0%)	76/79 (96%)	PRKCI,RRAS2,STAT3
Maturity Onset Diabetes of Young (MODY) Signaling	0.466	0.038	NaN	2/79 (3%)	0/79 (0%)	1/79 (1%)	76/79 (96%)	CACNA1B,CACNA1C,CACNA2D1
Thyroid Cancer Signaling	0.466	0.038	NaN	3/79 (4%)	0/79 (0%)	0/79 (0%)	76/79 (96%)	BRAF,PDK1,RRAS2
Extrinsic Prothrombin Activation Pathway	0.461	0.0625	NaN	1/16 (6%)	0/16 (0%)	0/16 (0%)	15/16 (94%)	FGB
Chondroitin Sulfate Degradation (Metazoa)	0.461	0.0625	NaN	1/16 (6%)	0/16 (0%)	0/16 (0%)	15/16 (94%)	ARSB
Glutaryl-CoA Degradation	0.461	0.0625	NaN	0/16 (0%)	0/16 (0%)	1/16 (6%)	15/16 (94%)	PARK7
D-myo-inositol (1,4,5)-trisphosphate Degradation	0.461	0.0625	NaN	0/16 (0%)	0/16 (0%)	1/16 (6%)	15/16 (94%)	IMPA1
Role of MAPK Signaling in Promoting the Pathogenesis of Influenza	0.457	0.0351	NaN	4/114 (4%)	0/114 (0%)	0/114 (0%)	110/114 (96%)	ATP6AP1,ATP6AP2,BRAF,RRAS2
Regulation of Actin-based Motility by Rho	0.45	0.0348	NaN	3/115 (3%)	0/115 (0%)	1/115 (1%)	111/115 (97%)	ARPC1B,ARPC5,GSN,PAK6
Retinol Biosynthesis	0.445	0.0417	NaN	2/48 (4%)	0/48 (0%)	0/48 (0%)	46/48 (96%)	DHRS7,LPL
PFKFB4 Signaling Pathway	0.445	0.0417	NaN	1/48 (2%)	0/48 (0%)	1/48 (2%)	46/48 (96%)	PRKAG1,PRKAG2
Bladder Cancer Signaling	0.443	0.0345	NaN	4/116 (3%)	0/116 (0%)	0/116 (0%)	112/116 (97%)	DAPK1,HDAC5,PA2G4,RRAS2
Multiple Sclerosis Signaling Pathway	0.441	0.0315	1.134	2/222 (1%)	0/222 (0%)	5/222 (2%)	215/222 (97%)	ASIC1,BRAF,CTNNA3,MBP,MOG,P2RX7,PLP1
RAN Signaling	0.44	0.0588	NaN	0/17 (0%)	0/17 (0%)	1/17 (6%)	16/17 (94%)	KPNA6
MicroRNA Biogenesis Signaling Pathway	0.438	0.0321	0	4/187 (2%)	0/187 (0%)	2/187 (1%)	181/187 (97%)	NUP160,NUP205,NUP98,RRAS2,ST13,XRN1
Neuregulin Signaling	0.436	0.0342	NaN	4/117 (3%)	0/117 (0%)	0/117 (0%)	113/117 (97%)	CDK5R1,PICK1,PRKCI,RRAS2
Melanoma Signaling	0.423	0.04	NaN	2/50 (4%)	0/50 (0%)	0/50 (0%)	48/50 (96%)	BRAF,RRAS2
MYC Mediated Apoptosis Signaling	0.423	0.04	NaN	1/50 (2%)	0/50 (0%)	1/50 (2%)	48/50 (96%)	PRKAG1,PRKAG2
Cell Cycle: G2/M DNA Damage Checkpoint Regulation	0.423	0.04	NaN	2/50 (4%)	0/50 (0%)	0/50 (0%)	48/50 (96%)	TOP2B,TRIP12
FAT10 Cancer Signaling Pathway	0.423	0.04	NaN	2/50 (4%)	0/50 (0%)	0/50 (0%)	48/50 (96%)	BMPR2,STAT3
Cholecystokinin/Gastrin-mediated Signaling	0.422	0.0336	-2	4/119 (3%)	0/119 (0%)	0/119 (0%)	115/119 (97%)	MEF2C,MEF2D,PRKCI,RRAS2
NGF Signaling	0.415	0.0333	NaN	3/120 (3%)	0/120 (0%)	1/120 (1%)	116/120 (97%)	MAP3K12,RRAS2,SHC3,SMPD3
Cyclins and Cell Cycle Regulation	0.415	0.0353	NaN	3/85 (4%)	0/85 (0%)	0/85 (0%)	82/85 (96%)	HDAC5,PA2G4,PPP2R2B
eNOS Signaling	0.412	0.0321	-1	3/156 (2%)	0/156 (0%)	2/156 (1%)	151/156 (97%)	ADCY6,PRKAA1,PRKAG1,PRKAG2,PRKCI
Role of Osteoblasts, Osteoclasts and Chondrocytes in Rheumatoid Arthritis	0.411	0.0307	NaN	7/228 (3%)	0/228 (0%)	0/228 (0%)	221/228 (97%)	APC2,BMPR2,CSNK1G1,CSNK1G2,FRZB,FZD3,GSN
HIPPO signaling	0.407	0.0349	NaN	2/86 (2%)	0/86 (0%)	1/86 (1%)	83/86 (97%)	DLG5,PPP1R14A,PPP2R2B
Endothelin-1 Signaling	0.4	0.0309	-0.816	5/194 (3%)	0/194 (0%)	1/194 (1%)	188/194 (97%)	ADCY6,BRAF,PLCD3,PRKCI,RRAS2,SHC3
Inflammasome pathway	0.385	0.05	NaN	0/20 (0%)	0/20 (0%)	1/20 (5%)	19/20 (95%)	P2RX7
Phototransduction Pathway	0.382	0.037	NaN	1/54 (2%)	0/54 (0%)	1/54 (2%)	52/54 (96%)	PRKAG1,PRKAG2
cAMP-mediated signaling	0.374	0.0297	-2.646	7/236 (3%)	0/236 (0%)	0/236 (0%)	229/236 (97%)	ADCY6,BRAF,CAMK1,GDPD1,GRM7,PDE8B,STAT3
Ceramide Signaling	0.37	0.033	NaN	3/91 (3%)	0/91 (0%)	0/91 (0%)	88/91 (97%)	PPP2R2B,RRAS2,SMPD3
Acute Myeloid Leukemia Signaling	0.37	0.033	NaN	3/91 (3%)	0/91 (0%)	0/91 (0%)	88/91 (97%)	BRAF,RRAS2,STAT3
Histamine Degradation	0.369	0.0476	NaN	1/21 (5%)	0/21 (0%)	0/21 (0%)	20/21 (95%)	ALDH7A1
Fatty Acid α-oxidation	0.369	0.0476	NaN	1/21 (5%)	0/21 (0%)	0/21 (0%)	20/21 (95%)	ALDH7A1
Endoplasmic Reticulum Stress Pathway	0.369	0.0476	NaN	1/21 (5%)	0/21 (0%)	0/21 (0%)	20/21 (95%)	DNAJC3
Transcriptional Regulatory Network in Embryonic Stem Cells	0.368	0.0305	-2.236	5/164 (3%)	0/164 (0%)	0/164 (0%)	159/164 (97%)	BMPR2,FZD3,IGF2R,RRAS2,STAT3
ID1 Signaling Pathway	0.366	0.0299	0	4/201 (2%)	0/201 (0%)	2/201 (1%)	195/201 (97%)	BMPR2,BRAF,PARK7,PLXNB1,RRAS2,STAT3
CSDE1 Signaling Pathway	0.364	0.0357	NaN	2/56 (4%)	0/56 (0%)	0/56 (0%)	54/56 (96%)	DCP1A,TNC
Pyroptosis Signaling Pathway	0.356	0.0323	NaN	1/93 (1%)	0/93 (0%)	2/93 (2%)	90/93 (97%)	P2RX7,PRKAG1,PRKAG2
ERBB Signaling	0.356	0.0323	NaN	3/93 (3%)	0/93 (0%)	0/93 (0%)	90/93 (97%)	PAK6,PRKCI,RRAS2
CNTF Signaling	0.355	0.0351	NaN	2/57 (4%)	0/57 (0%)	0/57 (0%)	55/57 (96%)	RRAS2,STAT3
Superpathway of D-myo-inositol (1,4,5)-trisphosphate Metabolism	0.354	0.0455	NaN	0/22 (0%)	0/22 (0%)	1/22 (5%)	21/22 (95%)	IMPA1
Pregnenolone Biosynthesis	0.354	0.0455	NaN	1/22 (5%)	0/22 (0%)	0/22 (0%)	21/22 (95%)	CYP46A1
Non-Small Cell Lung Cancer Signaling	0.349	0.0319	NaN	3/94 (3%)	0/94 (0%)	0/94 (0%)	91/94 (97%)	HDAC5,PA2G4,RRAS2
Triacylglycerol Degradation	0.346	0.0345	NaN	2/58 (3%)	0/58 (0%)	0/58 (0%)	56/58 (97%)	LPL,MGLL
Prolactin Signaling	0.342	0.0316	NaN	3/95 (3%)	0/95 (0%)	0/95 (0%)	92/95 (97%)	PRKCI,RRAS2,STAT3
HGF Signaling	0.342	0.0303	-2	4/132 (3%)	0/132 (0%)	0/132 (0%)	128/132 (97%)	MAP3K12,PRKCI,RRAS2,STAT3
TCA Cycle II (Eukaryotic)	0.34	0.0435	NaN	0/23 (0%)	0/23 (0%)	1/23 (4%)	22/23 (96%)	SDHB
Tryptophan Degradation III (Eukaryotic)	0.34	0.0435	NaN	0/23 (0%)	0/23 (0%)	1/23 (4%)	22/23 (96%)	PARK7
Histidine Degradation VI	0.34	0.0435	NaN	1/23 (4%)	0/23 (0%)	0/23 (0%)	22/23 (96%)	CYP46A1
Methionine Degradation I (to Homocysteine)	0.34	0.0435	NaN	1/23 (4%)	0/23 (0%)	0/23 (0%)	22/23 (96%)	PRMT8
Vitamin-C Transport	0.34	0.0435	NaN	0/23 (0%)	0/23 (0%)	1/23 (4%)	22/23 (96%)	GLRX
Polyamine Regulation in Colon Cancer	0.338	0.0339	NaN	2/59 (3%)	0/59 (0%)	0/59 (0%)	57/59 (97%)	BRAF,STIM1
TGF-β Signaling	0.336	0.0312	NaN	2/96 (2%)	0/96 (0%)	1/96 (1%)	93/96 (97%)	BMPR2,RRAS2,TFE3
Glioblastoma Multiforme Signaling	0.333	0.0292	NaN	4/171 (2%)	0/171 (0%)	1/171 (1%)	166/171 (97%)	APC2,FZD3,PLCD3,RRAS2,SHC3
Endometrial Cancer Signaling	0.33	0.0333	NaN	2/60 (3%)	0/60 (0%)	0/60 (0%)	58/60 (97%)	APC2,RRAS2
IL-22 Signaling	0.327	0.0417	NaN	1/24 (4%)	0/24 (0%)	0/24 (0%)	23/24 (96%)	STAT3
The Visual Cycle	0.327	0.0417	NaN	1/24 (4%)	0/24 (0%)	0/24 (0%)	23/24 (96%)	DHRS7
UVA-Induced MAPK Signaling	0.324	0.0306	NaN	3/98 (3%)	0/98 (0%)	0/98 (0%)	95/98 (97%)	PLCD3,RRAS2,SMPD3
Apelin Cardiomyocyte Signaling Pathway	0.317	0.0303	NaN	3/99 (3%)	0/99 (0%)	0/99 (0%)	96/99 (97%)	CAT,PLCD3,PRKCI
Cysteine Biosynthesis III (mammalia)	0.314	0.04	NaN	1/25 (4%)	0/25 (0%)	0/25 (0%)	24/25 (96%)	PRMT8
Role of JAK1, JAK2 and TYK2 in Interferon Signaling	0.302	0.0385	NaN	1/26 (4%)	0/26 (0%)	0/26 (0%)	25/26 (96%)	STAT3
D-myo-inositol (1,4,5)-Trisphosphate Biosynthesis	0.302	0.0385	NaN	1/26 (4%)	0/26 (0%)	0/26 (0%)	25/26 (96%)	PLCD3
Role of Macrophages, Fibroblasts and Endothelial Cells in Rheumatoid Arthritis	0.297	0.0271	NaN	9/332 (3%)	0/332 (0%)	0/332 (0%)	323/332 (97%)	APC2,CSNK1G1,CSNK1G2,FRZB,FZD3,PLCD3,PRKCI,RRAS2,STAT3
PXR/RXR Activation	0.292	0.0308	NaN	1/65 (2%)	0/65 (0%)	1/65 (2%)	63/65 (97%)	PRKAG1,PRKAG2
ERB2-ERBB3 Signaling	0.292	0.0308	NaN	2/65 (3%)	0/65 (0%)	0/65 (0%)	63/65 (97%)	RRAS2,STAT3
NAD Salvage Pathway II	0.291	0.037	NaN	0/27 (0%)	0/27 (0%)	1/27 (4%)	26/27 (96%)	NMNAT1
Hereditary Breast Cancer Signaling	0.291	0.0282	NaN	4/142 (3%)	0/142 (0%)	0/142 (0%)	138/142 (97%)	FAAP100,HDAC5,RRAS2,SMARCE1
WNT/Ca+ pathway	0.285	0.0303	NaN	2/66 (3%)	0/66 (0%)	0/66 (0%)	64/66 (97%)	FZD3,PLCD3
Mitotic Roles of Polo-Like Kinase	0.279	0.0299	NaN	1/67 (1%)	0/67 (0%)	1/67 (1%)	65/67 (97%)	PPP2R2B,STAG2
Regulation of eIF4 and p70S6K Signaling	0.277	0.0272	NaN	4/184 (2%)	0/184 (0%)	1/184 (1%)	179/184 (97%)	EIF2B4,EIF3K,PPP2R2B,RPS29,RRAS2
Paxillin Signaling	0.273	0.028	NaN	3/107 (3%)	0/107 (0%)	0/107 (0%)	104/107 (97%)	GIT2,PAK6,RRAS2
Acute Phase Response Signaling	0.273	0.027	-0.447	3/185 (2%)	0/185 (0%)	2/185 (1%)	180/185 (97%)	FGB,FTL,RRAS2,SOD2,STAT3
Superpathway of Melatonin Degradation	0.272	0.0294	NaN	2/68 (3%)	0/68 (0%)	0/68 (0%)	66/68 (97%)	B4GAT1,MAOA
Cell Cycle: G1/S Checkpoint Regulation	0.272	0.0294	NaN	2/68 (3%)	0/68 (0%)	0/68 (0%)	66/68 (97%)	HDAC5,PA2G4
Superpathway of Cholesterol Biosynthesis	0.27	0.0345	NaN	1/29 (3%)	0/29 (0%)	0/29 (0%)	28/29 (97%)	DHCR7
Telomerase Signaling	0.268	0.0278	NaN	3/108 (3%)	0/108 (0%)	0/108 (0%)	105/108 (97%)	HDAC5,PPP2R2B,RRAS2
Role of JAK1 and JAK3 in γc Cytokine Signaling	0.266	0.029	NaN	2/69 (3%)	0/69 (0%)	0/69 (0%)	67/69 (97%)	RRAS2,STAT3
Phospholipases	0.266	0.029	NaN	2/69 (3%)	0/69 (0%)	0/69 (0%)	67/69 (97%)	LPL,PLCD3
SPINK1 General Cancer Pathway	0.266	0.029	NaN	2/69 (3%)	0/69 (0%)	0/69 (0%)	67/69 (97%)	RRAS2,STAT3
GM-CSF Signaling	0.26	0.0286	NaN	2/70 (3%)	0/70 (0%)	0/70 (0%)	68/70 (97%)	RRAS2,STAT3
Kinetochore Metaphase Signaling Pathway	0.258	0.0273	NaN	1/110 (1%)	0/110 (0%)	2/110 (2%)	107/110 (97%)	ARPP19,PPP1R14A,STAG2
Growth Hormone Signaling	0.253	0.0282	NaN	2/71 (3%)	0/71 (0%)	0/71 (0%)	69/71 (97%)	PRKCI,STAT3
PTEN Signaling	0.252	0.0265	2	4/151 (3%)	0/151 (0%)	0/151 (0%)	147/151 (97%)	BMPR2,IGF2R,PREX2,RRAS2
Methylglyoxal Degradation III	0.251	0.0323	NaN	1/31 (3%)	0/31 (0%)	0/31 (0%)	30/31 (97%)	DHRS7
Production of Nitric Oxide and Reactive Oxygen Species in Macrophages	0.25	0.0262	-0.447	4/191 (2%)	0/191 (0%)	1/191 (1%)	186/191 (97%)	CAT,MAP3K12,PPP1R14A,PPP2R2B,PRKCI
Basal Cell Carcinoma Signaling	0.248	0.0278	NaN	2/72 (3%)	0/72 (0%)	0/72 (0%)	70/72 (97%)	APC2,FZD3
Prostate Cancer Signaling	0.239	0.0263	NaN	3/114 (3%)	0/114 (0%)	0/114 (0%)	111/114 (97%)	HDAC5,PA2G4,RRAS2
Fatty Acid β-oxidation I	0.226	0.0294	NaN	1/34 (3%)	0/34 (0%)	0/34 (0%)	33/34 (97%)	ECI2
Angiopoietin Signaling	0.226	0.0263	NaN	2/76 (3%)	0/76 (0%)	0/76 (0%)	74/76 (97%)	PAK6,RRAS2
GDNF Family Ligand-Receptor Interactions	0.226	0.0263	NaN	2/76 (3%)	0/76 (0%)	0/76 (0%)	74/76 (97%)	FRS2,RRAS2
Hypoxia Signaling in the Cardiovascular System	0.226	0.0263	NaN	2/76 (3%)	0/76 (0%)	0/76 (0%)	74/76 (97%)	P4HB,UBE2D2
Macropinocytosis Signaling	0.226	0.0263	NaN	2/76 (3%)	0/76 (0%)	0/76 (0%)	74/76 (97%)	PRKCI,RRAS2
Coagulation System	0.218	0.0286	NaN	1/35 (3%)	0/35 (0%)	0/35 (0%)	34/35 (97%)	FGB
IL-9 Signaling	0.218	0.0286	NaN	1/35 (3%)	0/35 (0%)	0/35 (0%)	34/35 (97%)	STAT3
Ethanol Degradation II	0.218	0.0286	NaN	1/35 (3%)	0/35 (0%)	0/35 (0%)	34/35 (97%)	ALDH7A1
Cell Cycle Regulation by BTG Family Proteins	0.197	0.0263	NaN	1/38 (3%)	0/38 (0%)	0/38 (0%)	37/38 (97%)	PPP2R2B
Pulmonary Fibrosis Idiopathic Signaling Pathway	0	0.0184	-2.449	6/326 (2%)	0/326 (0%)	0/326 (0%)	320/326 (98%)	BMPR2,BRAF,EFNB2,FZD3,RRAS2,STAT3
Wound Healing Signaling Pathway	0	0.0119	NaN	2/252 (1%)	0/252 (0%)	1/252 (0%)	249/252 (99%)	BMPR2,RRAS2,SHC3
IL-13 Signaling Pathway	0	0.0172	NaN	2/116 (2%)	0/116 (0%)	0/116 (0%)	114/116 (98%)	MAOA,STAT3
CDX Gastrointestinal Cancer Signaling Pathway	0	0.0149	NaN	3/202 (1%)	0/202 (0%)	0/202 (0%)	199/202 (99%)	BRAF,FZD3,STAT3
Immunogenic Cell Death Signaling Pathway	0	0.0222	NaN	1/90 (1%)	0/90 (0%)	1/90 (1%)	88/90 (98%)	DAPK1,P2RX7
Macrophage Classical Activation Signaling Pathway	0	0.0106	NaN	1/189 (1%)	0/189 (0%)	1/189 (1%)	187/189 (99%)	SDHB,STAT3
Pathogen Induced Cytokine Storm Signaling Pathway	0	0.0135	0.447	2/371 (1%)	0/371 (0%)	3/371 (1%)	366/371 (99%)	FGB,FTH1,FTL,P2RX7,STAT3
Role of Osteoclasts in Rheumatoid Arthritis Signaling Pathway	0	0.0195	-0.816	4/308 (1%)	0/308 (0%)	2/308 (1%)	302/308 (98%)	BRAF,CTNNA3,FRZB,GSN,RRAS2,SHC3
Ribonucleotide Reductase Signaling Pathway	0	0.0235	0	4/170 (2%)	0/170 (0%)	0/170 (0%)	166/170 (98%)	BRAF,SMARCE1,STAT3,TBRG4
Glucocorticoid Receptor Signaling	0	0.0155	NaN	6/582 (1%)	0/582 (0%)	3/582 (1%)	573/582 (98%)	MT-ND4,PRKAA1,PRKAG1,PRKAG2,RRAS2,SDHB,SMARCE1,STAT3,TFB1M
Natural Killer Cell Signaling	0	0.0253	-2.236	5/198 (3%)	0/198 (0%)	0/198 (0%)	193/198 (97%)	CD48,MAP3K12,PAK6,RRAS2,VAV2
IL-10 Signaling	0	0.026	0	2/154 (1%)	0/154 (0%)	2/154 (1%)	150/154 (97%)	PRKAA1,PRKAG1,PRKAG2,STAT3
Macrophage Alternative Activation Signaling Pathway	0	0.0106	NaN	2/189 (1%)	0/189 (0%)	0/189 (0%)	187/189 (99%)	LPL,STAT3
Neutrophil Extracellular Trap Signaling Pathway	0	0.0175	-1.89	6/399 (2%)	0/399 (0%)	1/399 (0%)	392/399 (98%)	MT-ND4,PLCD3,PRKCI,SDHB,STIM1,TIMM8B,TOMM40
S100 Family Signaling Pathway	0	0.0182	-1.069	10/771 (1%)	0/771 (0%)	4/771 (1%)	757/771 (98%)	BRAF,CACNA1B,CACNA1C,CACNA2D1,CELSR2,FZD3,GPR37,GPRC5B,GRM7,PLCD3,PRKAG1,PRKAG2,PRKCI,STAT3
Fc Epsilon RI Signaling	0	0.0254	NaN	3/118 (3%)	0/118 (0%)	0/118 (0%)	115/118 (97%)	PRKCI,RRAS2,VAV2
Chaperone Mediated Autophagy Signaling Pathway	0	0.0157	0	6/635 (1%)	0/635 (0%)	4/635 (1%)	625/635 (98%)	ATP6AP1,ATP6AP2,GFAP,HSPBP1,MARCHF5,MEF2D,PARK7,PRKAA1,PRKAG1,PRKAG2
IL-33 Signaling Pathway	0	0.0162	NaN	2/185 (1%)	0/185 (0%)	1/185 (1%)	182/185 (98%)	PRKAG1,PRKAG2,STAT3
Activin Inhibin Signaling Pathway	0	0.00461	NaN	1/217 (0%)	0/217 (0%)	0/217 (0%)	216/217 (100%)	STAT3
ISGylation Signaling Pathway	0	0.0185	NaN	2/108 (2%)	0/108 (0%)	0/108 (0%)	106/108 (98%)	CHMP5,TRIM25
Aryl Hydrocarbon Receptor Signaling	0	0.00629	NaN	1/159 (1%)	0/159 (0%)	0/159 (0%)	158/159 (99%)	ALDH7A1
LPS/IL-1 Mediated Inhibition of RXR Function	0	0.0156	NaN	4/257 (2%)	0/257 (0%)	0/257 (0%)	253/257 (98%)	ALDH7A1,CAT,HS2ST1,MAOA
p53 Signaling	0	0.0102	NaN	0/98 (0%)	0/98 (0%)	1/98 (1%)	97/98 (99%)	ST13
Hepatic Cholestasis	0	0.0209	NaN	3/191 (2%)	0/191 (0%)	1/191 (1%)	187/191 (98%)	ADCY6,PRKAG1,PRKAG2,PRKCI
LXR/RXR Activation	0	0.0163	NaN	1/123 (1%)	0/123 (0%)	1/123 (1%)	121/123 (98%)	A1BG,LPL
VDR/RXR Activation	0	0.0128	NaN	1/78 (1%)	0/78 (0%)	0/78 (0%)	77/78 (99%)	PRKCI
FXR/RXR Activation	0	0.0159	NaN	1/126 (1%)	0/126 (0%)	1/126 (1%)	124/126 (98%)	A1BG,LPL
TR/RXR Activation	0	0.0234	NaN	1/128 (1%)	0/128 (0%)	2/128 (2%)	125/128 (98%)	ENO1,MBP,STRBP
Role of BRCA1 in DNA Damage Response	0	0.025	NaN	2/80 (3%)	0/80 (0%)	0/80 (0%)	78/80 (98%)	FAAP100,SMARCE1
RAR Activation	0	0.0186	-1.414	7/429 (2%)	0/429 (0%)	1/429 (0%)	421/429 (98%)	ADCY6,BMPR2,GDPD1,NR2F2,PDE8B,PRKAG1,PRKAG2,SMARCE1
Erythropoietin Signaling Pathway	0	0.017	NaN	2/176 (1%)	0/176 (0%)	1/176 (1%)	173/176 (98%)	PRKCI,RRAS2,SHC3
IL-12 Signaling and Production in Macrophages	0	0.0213	-0.447	3/235 (1%)	0/235 (0%)	2/235 (1%)	230/235 (98%)	PRKAA1,PRKAG1,PRKAG2,PRKCI,STAT3
Role of RIG1-like Receptors in Antiviral Innate Immunity	0	0.0217	NaN	1/46 (2%)	0/46 (0%)	0/46 (0%)	45/46 (98%)	TRIM25
Role of Pattern Recognition Receptors in Recognition of Bacteria and Viruses	0	0.00641	NaN	1/156 (1%)	0/156 (0%)	0/156 (0%)	155/156 (99%)	PRKCI
Role of PKR in Interferon Induction and Antiviral Response	0	0.0221	NaN	3/136 (2%)	0/136 (0%)	0/136 (0%)	133/136 (98%)	DNAJC3,METAP2,STAT3
TREM1 Signaling	0	0.013	NaN	1/77 (1%)	0/77 (0%)	0/77 (0%)	76/77 (99%)	STAT3
Role of NFAT in Regulation of the Immune Response	0	0.0106	-2.236	8/1036 (1%)	0/1036 (0%)	3/1036 (0%)	1025/1036 (99%)	CSNK1G1,CSNK1G2,GNB4,GNG10,GNG12,GNG3,GNG4,KPNA6,MEF2C,MEF2D,RRAS2
FcγRIIB Signaling in B Lymphocytes	0	0.0075	NaN	3/533 (1%)	0/533 (0%)	1/533 (0%)	529/533 (99%)	CACNA1B,CACNA1C,CACNA2D1,RRAS2
LPS-stimulated MAPK Signaling	0	0.0235	NaN	2/85 (2%)	0/85 (0%)	0/85 (0%)	83/85 (98%)	PRKCI,RRAS2
NF-κB Activation by Viruses	0	0.0256	NaN	2/78 (3%)	0/78 (0%)	0/78 (0%)	76/78 (97%)	PRKCI,RRAS2
CCR5 Signaling in Macrophages	0	0.018	NaN	6/499 (1%)	0/499 (0%)	3/499 (1%)	490/499 (98%)	CACNA1B,CACNA1C,CACNA2D1,GNB4,GNG10,GNG12,GNG3,GNG4,PRKCI
CD40 Signaling	0	0.0149	NaN	1/67 (1%)	0/67 (0%)	0/67 (0%)	66/67 (99%)	STAT3
Calcium-induced T Lymphocyte Apoptosis	0	0.00435	NaN	2/460 (0%)	0/460 (0%)	0/460 (0%)	458/460 (100%)	MEF2D,PRKCI
CD27 Signaling in Lymphocytes	0	0.0175	NaN	1/57 (2%)	0/57 (0%)	0/57 (0%)	56/57 (98%)	MAP3K12
IL-17 Signaling	0	0.00535	NaN	1/187 (1%)	0/187 (0%)	0/187 (0%)	186/187 (99%)	RRAS2
CTLA4 Signaling in Cytotoxic T Lymphocytes	0	0.00493	NaN	3/608 (0%)	0/608 (0%)	0/608 (0%)	605/608 (100%)	PPP2R2B,RRAS2,VAV2
IL-15 Production	0	0.0244	NaN	3/123 (2%)	0/123 (0%)	0/123 (0%)	120/123 (98%)	EPHA5,EPHA6,PRKCI
T Helper Cell Differentiation	0	0.00212	NaN	1/471 (0%)	0/471 (0%)	0/471 (0%)	470/471 (100%)	STAT3
CD28 Signaling in T Helper Cells	0	0.00387	NaN	1/517 (0%)	0/517 (0%)	1/517 (0%)	515/517 (100%)	ARPC1B,ARPC5
IL-15 Signaling	0	0.00379	NaN	2/528 (0%)	0/528 (0%)	0/528 (0%)	526/528 (100%)	RRAS2,STAT3
Dendritic Cell Maturation	0	0.00336	NaN	2/595 (0%)	0/595 (0%)	0/595 (0%)	593/595 (100%)	FSCN1,PLCD3
HIF1α Signaling	0	0.024	-2.236	5/208 (2%)	0/208 (0%)	0/208 (0%)	203/208 (98%)	BRAF,CAMK1,PRKCI,RRAS2,STAT3
Lipid Antigen Presentation by CD1	0	0.00241	NaN	0/415 (0%)	0/415 (0%)	1/415 (0%)	414/415 (100%)	PSAP
HMGB1 Signaling	0	0.00599	NaN	1/167 (1%)	0/167 (0%)	0/167 (0%)	166/167 (99%)	RRAS2
Role of CHK Proteins in Cell Cycle Checkpoint Control	0	0.0172	NaN	1/58 (2%)	0/58 (0%)	0/58 (0%)	57/58 (98%)	PPP2R2B
FLT3 Signaling in Hematopoietic Progenitor Cells	0	0.0244	NaN	2/82 (2%)	0/82 (0%)	0/82 (0%)	80/82 (98%)	RRAS2,STAT3
ATM Signaling	0	0.02	NaN	2/100 (2%)	0/100 (0%)	0/100 (0%)	98/100 (98%)	HERC2,PPP2R2B
Renal Cell Carcinoma Signaling	0	0.0253	NaN	2/79 (3%)	0/79 (0%)	0/79 (0%)	77/79 (97%)	PAK6,RRAS2
Type I Diabetes Mellitus Signaling	0	0.00393	NaN	1/509 (0%)	0/509 (0%)	1/509 (0%)	507/509 (100%)	GAD1,ICA1
Small Cell Lung Cancer Signaling	0	0.0208	NaN	2/96 (2%)	0/96 (0%)	0/96 (0%)	94/96 (98%)	HDAC5,PA2G4
p70S6K Signaling	0	0.00688	-1	4/581 (1%)	0/581 (0%)	0/581 (0%)	577/581 (99%)	PLCD3,PPP2R2B,PRKCI,RRAS2
Pancreatic Adenocarcinoma Signaling	0	0.0238	NaN	3/126 (2%)	0/126 (0%)	0/126 (0%)	123/126 (98%)	HDAC5,PA2G4,STAT3
G Protein Signaling Mediated by Tubby	0	0.0128	-0.816	4/468 (1%)	0/468 (0%)	2/468 (0%)	462/468 (99%)	GNB4,GNG10,GNG12,GNG3,GNG4,VAV2
Sphingosine-1-phosphate Signaling	0	0.025	NaN	3/120 (3%)	0/120 (0%)	0/120 (0%)	117/120 (98%)	ADCY6,PLCD3,SMPD3
Crosstalk between Dendritic Cells and Natural Killer Cells	0	0.011	NaN	1/91 (1%)	0/91 (0%)	0/91 (0%)	90/91 (99%)	FSCN1
Systemic Lupus Erythematosus Signaling	0	0.00281	NaN	3/1067 (0%)	0/1067 (0%)	0/1067 (0%)	1064/1067 (100%)	PRPF31,RRAS2,Snrpa (includes others)
CDC42 Signaling	0	0.0104	-1.342	5/576 (1%)	0/576 (0%)	1/576 (0%)	570/576 (99%)	APC2,ARPC1B,ARPC5,FGD1,PRKCI,VAV2
ILK Signaling	0	0.00995	NaN	2/201 (1%)	0/201 (0%)	0/201 (0%)	199/201 (99%)	DSP,PPP2R2B
FAK Signaling	0	0.0125	-1.941	10/1041 (1%)	0/1041 (0%)	3/1041 (0%)	1028/1041 (99%)	ARPC1B,ARPC5,BMPR2,CELSR2,EFNB2,FZD3,GIT2,GPR37,GPRC5B,GRM7,PAK6,PTPRA,RRAS2
EIF2 Signaling	0	0.0174	NaN	3/230 (1%)	0/230 (0%)	1/230 (0%)	226/230 (98%)	EIF2B4,EIF3K,RPS29,RRAS2
PAK Signaling	0	0.0171	NaN	2/117 (2%)	0/117 (0%)	0/117 (0%)	115/117 (98%)	PAK6,RRAS2
RHOA Signaling	0	0.0242	NaN	2/124 (2%)	0/124 (0%)	1/124 (1%)	121/124 (98%)	ARHGAP12,ARPC1B,ARPC5
Phospholipase C Signaling	0	0.0125	-1.414	11/1121 (1%)	0/1121 (0%)	3/1121 (0%)	1107/1121 (99%)	ADCY6,ARHGEF2,GNB4,GNG10,GNG12,GNG3,GNG4,HDAC5,MEF2C,MEF2D,PLCD3,PPP1R14A,PRKCI,RRAS2
Atherosclerosis Signaling	0	0.00752	NaN	1/133 (1%)	0/133 (0%)	0/133 (0%)	132/133 (99%)	LPL
Estrogen-Dependent Breast Cancer Signaling	0	0.0244	NaN	2/82 (2%)	0/82 (0%)	0/82 (0%)	80/82 (98%)	HSD17B12,RRAS2
Glioma Invasiveness Signaling	0	0.0137	NaN	1/73 (1%)	0/73 (0%)	0/73 (0%)	72/73 (99%)	RRAS2
RANK Signaling in Osteoclasts	0	0.022	NaN	2/91 (2%)	0/91 (0%)	0/91 (0%)	89/91 (98%)	GSN,MAP3K12
Neuroprotective Role of THOP1 in Alzheimer's Disease	0	0.0165	NaN	1/121 (1%)	0/121 (0%)	1/121 (1%)	119/121 (98%)	PRKAG1,PRKAG2
Regulation of IL-2 Expression in Activated and Anergic T Lymphocytes	0	0.00433	NaN	2/462 (0%)	0/462 (0%)	0/462 (0%)	460/462 (100%)	RRAS2,VAV2
NUR77 Signaling in T Lymphocytes	0	0.00585	NaN	3/513 (1%)	0/513 (0%)	0/513 (0%)	510/513 (99%)	MEF2D,PDK1,PRKCI
PKCθ Signaling in T Lymphocytes	0	0.0108	NaN	5/558 (1%)	0/558 (0%)	1/558 (0%)	552/558 (99%)	CACNA1B,CACNA1C,CACNA2D1,MAP3K12,RRAS2,VAV2
TNFR1 Signaling	0	0.0196	NaN	1/51 (2%)	0/51 (0%)	0/51 (0%)	50/51 (98%)	PAK6
Role of MAPK Signaling in the Pathogenesis of Influenza	0	0.0119	NaN	1/84 (1%)	0/84 (0%)	0/84 (0%)	83/84 (99%)	RRAS2
PI3K Signaling in B Lymphocytes	0	0.00846	-2	4/591 (1%)	0/591 (0%)	1/591 (0%)	586/591 (99%)	CD81,PLCD3,PRKCI,RRAS2,VAV2
Intrinsic Prothrombin Activation Pathway	0	0.0238	NaN	1/42 (2%)	0/42 (0%)	0/42 (0%)	41/42 (98%)	FGB
Role of Tissue Factor in Cancer	0	0.0242	-2.236	5/207 (2%)	0/207 (0%)	0/207 (0%)	202/207 (98%)	BMPR2,BRAF,FGB,P4HB,RRAS2
IL-17A Signaling in Airway Cells	0	0.0149	NaN	1/67 (1%)	0/67 (0%)	0/67 (0%)	66/67 (99%)	STAT3
IL-17A Signaling in Fibroblasts	0	0.023	NaN	2/87 (2%)	0/87 (0%)	0/87 (0%)	85/87 (98%)	P4HB,STAT3
Role of JAK2 in Hormone-like Cytokine Signaling	0	0.0161	NaN	1/62 (2%)	0/62 (0%)	0/62 (0%)	61/62 (98%)	STAT3
Role of JAK family kinases in IL-6-type Cytokine Signaling	0	0.0127	NaN	1/79 (1%)	0/79 (0%)	0/79 (0%)	78/79 (99%)	STAT3
nNOS Signaling in Neurons	0	0.0213	NaN	1/47 (2%)	0/47 (0%)	0/47 (0%)	46/47 (98%)	PRKCI
VEGF Family Ligand-Receptor Interactions	0	0.0238	NaN	2/84 (2%)	0/84 (0%)	0/84 (0%)	82/84 (98%)	PRKCI,RRAS2
Heparan Sulfate Biosynthesis	0	0.0111	NaN	1/90 (1%)	0/90 (0%)	0/90 (0%)	89/90 (99%)	HS2ST1
Thyroid Hormone Metabolism II (via Conjugation and/or Degradation)	0	0.0244	NaN	1/41 (2%)	0/41 (0%)	0/41 (0%)	40/41 (98%)	B4GAT1
Nicotine Degradation III	0	0.0169	NaN	1/59 (2%)	0/59 (0%)	0/59 (0%)	58/59 (98%)	B4GAT1
Heparan Sulfate Biosynthesis (Late Stages)	0	0.012	NaN	1/83 (1%)	0/83 (0%)	0/83 (0%)	82/83 (99%)	HS2ST1
Melatonin Degradation I	0	0.0159	NaN	1/63 (2%)	0/63 (0%)	0/63 (0%)	62/63 (98%)	B4GAT1
Estrogen Biosynthesis	0	0.0217	NaN	1/46 (2%)	0/46 (0%)	0/46 (0%)	45/46 (98%)	HSD17B12
Chondroitin Sulfate Biosynthesis	0	0.0164	NaN	1/61 (2%)	0/61 (0%)	0/61 (0%)	60/61 (98%)	HS2ST1
Dermatan Sulfate Biosynthesis	0	0.0159	NaN	1/63 (2%)	0/63 (0%)	0/63 (0%)	62/63 (98%)	HS2ST1
Dermatan Sulfate Biosynthesis (Late Stages)	0	0.02	NaN	1/50 (2%)	0/50 (0%)	0/50 (0%)	49/50 (98%)	HS2ST1
Nicotine Degradation II	0	0.0149	NaN	1/67 (1%)	0/67 (0%)	0/67 (0%)	66/67 (99%)	B4GAT1
Chondroitin Sulfate Biosynthesis (Late Stages)	0	0.0189	NaN	1/53 (2%)	0/53 (0%)	0/53 (0%)	52/53 (98%)	HS2ST1
Acetone Degradation I (to Methylglyoxal)	0	0.0238	NaN	1/42 (2%)	0/42 (0%)	0/42 (0%)	41/42 (98%)	DHRS7
Oxidative Ethanol Degradation III	0	0.0179	NaN	1/56 (2%)	0/56 (0%)	0/56 (0%)	55/56 (98%)	ALDH7A1
Antioxidant Action of Vitamin C	0	0.0175	NaN	1/114 (1%)	0/114 (0%)	1/114 (1%)	112/114 (98%)	GLRX,PLCD3
PEDF Signaling	0	0.0238	NaN	1/84 (1%)	0/84 (0%)	1/84 (1%)	82/84 (98%)	RRAS2,SOD2
Regulation of Cellular Mechanics by Calpain Protease	0	0.0111	NaN	1/90 (1%)	0/90 (0%)	0/90 (0%)	89/90 (99%)	RRAS2
Agranulocyte Adhesion and Diapedesis	0	0.00952	NaN	0/210 (0%)	0/210 (0%)	2/210 (1%)	208/210 (99%)	CLDN11,JAM3
Granulocyte Adhesion and Diapedesis	0	0.0106	NaN	0/189 (0%)	0/189 (0%)	2/189 (1%)	187/189 (99%)	CLDN11,JAM3
TEC Kinase Signaling	0	0.0173	-2.236	8/578 (1%)	0/578 (0%)	2/578 (0%)	568/578 (98%)	GNB4,GNG10,GNG12,GNG3,GNG4,GTF2I,PAK6,PRKCI,STAT3,VAV2
UVB-Induced MAPK Signaling	0	0.0192	NaN	1/52 (2%)	0/52 (0%)	0/52 (0%)	51/52 (98%)	PRKCI
Oxidative Phosphorylation	0	0.0179	NaN	1/112 (1%)	0/112 (0%)	1/112 (1%)	110/112 (98%)	MT-ND4,SDHB
BER (Base Excision Repair) Pathway	0	0.0227	NaN	1/44 (2%)	0/44 (0%)	0/44 (0%)	43/44 (98%)	PNKP
PCP (Planar Cell Polarity) Pathway	0	0.0167	NaN	1/60 (2%)	0/60 (0%)	0/60 (0%)	59/60 (98%)	FZD3
EGF Signaling	0	0.0179	NaN	1/56 (2%)	0/56 (0%)	0/56 (0%)	55/56 (98%)	STAT3
SAPK/JNK Signaling	0	0.0139	NaN	5/502 (1%)	0/502 (0%)	2/502 (0%)	495/502 (99%)	GNB4,GNG10,GNG12,GNG3,GNG4,MAP3K12,RRAS2
PI3K/AKT Signaling	0	0.015	NaN	2/200 (1%)	0/200 (0%)	1/200 (1%)	197/200 (99%)	PPP2R2B,RHEB,RRAS2
IL-2 Signaling	0	0.0161	NaN	1/62 (2%)	0/62 (0%)	0/62 (0%)	61/62 (98%)	RRAS2
FGF Signaling	0	0.0233	NaN	2/86 (2%)	0/86 (0%)	0/86 (0%)	84/86 (98%)	FRS2,STAT3
JAK/STAT Signaling	0	0.0244	NaN	2/82 (2%)	0/82 (0%)	0/82 (0%)	80/82 (98%)	RRAS2,STAT3
IL-4 Signaling	0	0.0052	NaN	3/577 (1%)	0/577 (0%)	0/577 (0%)	574/577 (99%)	MAOA,RRAS2,STAT3
B Cell Receptor Signaling	0	0.00787	-2.236	5/635 (1%)	0/635 (0%)	0/635 (0%)	630/635 (99%)	MAP3K12,MEF2C,PAG1,RRAS2,VAV2
Chemokine Signaling	0	0.0247	NaN	2/81 (2%)	0/81 (0%)	0/81 (0%)	79/81 (98%)	CAMK1,RRAS2
Neurotrophin/TRK Signaling	0	0.0256	NaN	2/78 (3%)	0/78 (0%)	0/78 (0%)	76/78 (97%)	FRS2,RRAS2
PPAR Signaling	0	0.00935	NaN	1/107 (1%)	0/107 (0%)	0/107 (0%)	106/107 (99%)	RRAS2
p38 MAPK Signaling	0	0.0167	NaN	2/120 (2%)	0/120 (0%)	0/120 (0%)	118/120 (98%)	MEF2C,MEF2D
Apoptosis Signaling	0	0.00962	NaN	1/104 (1%)	0/104 (0%)	0/104 (0%)	103/104 (99%)	RRAS2
NF-κB Signaling	0	0.00701	-2	4/571 (1%)	0/571 (0%)	0/571 (0%)	567/571 (99%)	BMPR2,BRAF,IGF2R,RRAS2
VEGF Signaling	0	0.0202	NaN	2/99 (2%)	0/99 (0%)	0/99 (0%)	97/99 (98%)	EIF2B4,RRAS2
T Cell Receptor Signaling	0	0.00812	-1.342	4/616 (1%)	0/616 (0%)	1/616 (0%)	611/616 (99%)	PAG1,PDK1,RRAS2,SHC3,VAV2
IL-6 Signaling	0	0.0155	NaN	2/129 (2%)	0/129 (0%)	0/129 (0%)	127/129 (98%)	RRAS2,STAT3
PDGF Signaling	0	0.023	NaN	2/87 (2%)	0/87 (0%)	0/87 (0%)	85/87 (98%)	RRAS2,STAT3
Phagosome Formation	0	0.0158	-1.508	8/695 (1%)	0/695 (0%)	3/695 (0%)	684/695 (98%)	ARPC1B,ARPC5,CELSR2,FZD3,GPR37,GPRC5B,GRM7,PAK6,PRKCI,RRAS2,VAV2
Th1 and Th2 Activation Pathway	0	0.0174	NaN	3/172 (2%)	0/172 (0%)	0/172 (0%)	169/172 (98%)	BMPR2,NCSTN,STAT3
Th1 Pathway	0	0.0164	NaN	2/122 (2%)	0/122 (0%)	0/122 (0%)	120/122 (98%)	NCSTN,STAT3
Th2 Pathway	0	0.0146	NaN	2/137 (1%)	0/137 (0%)	0/137 (0%)	135/137 (99%)	BMPR2,NCSTN
GP6 Signaling Pathway	0	0.0236	NaN	3/127 (2%)	0/127 (0%)	0/127 (0%)	124/127 (98%)	FGB,PRKCI,VAV2
Neuroinflammation Signaling Pathway	0	0.0252	-0.447	5/317 (2%)	0/317 (0%)	3/317 (1%)	309/317 (97%)	BMPR2,GABRA5,GABRB1,GABRD,GAD1,NCSTN,P2RX7,SOD2
Th17 Activation Pathway	0	0.00207	NaN	1/484 (0%)	0/484 (0%)	0/484 (0%)	483/484 (100%)	STAT3
NER (Nucleotide Excision Repair, Enhanced Pathway)	0	0.0111	NaN	1/90 (1%)	0/90 (0%)	0/90 (0%)	89/90 (99%)	TOP2B
T Cell Exhaustion Signaling Pathway	0	0.00882	-1	5/567 (1%)	0/567 (0%)	0/567 (0%)	562/567 (99%)	BMPR2,PDK1,PPP2R2B,RRAS2,STAT3
IL-23 Signaling Pathway	0	0.0217	NaN	1/46 (2%)	0/46 (0%)	0/46 (0%)	45/46 (98%)	STAT3
Systemic Lupus Erythematosus in T Cell Signaling Pathway	0	0.00778	-1.342	5/643 (1%)	0/643 (0%)	0/643 (0%)	638/643 (99%)	PDK1,PPP2R2B,RRAS2,STAT3,STIM1
Systemic Lupus Erythematosus in B Cell Signaling Pathway	0	0.0069	-0.447	4/725 (1%)	0/725 (0%)	1/725 (0%)	720/725 (99%)	PAG1,PRKCI,RRAS2,SHC3,STAT3
HOTAIR Regulatory Pathway	0	0.0123	NaN	2/163 (1%)	0/163 (0%)	0/163 (0%)	161/163 (99%)	PCDH10,STAT3
BEX2 Signaling Pathway	0	0.0244	NaN	2/82 (2%)	0/82 (0%)	0/82 (0%)	80/82 (98%)	PPP2R2B,STAT3
Necroptosis Signaling Pathway	0	0.0194	NaN	3/155 (2%)	0/155 (0%)	0/155 (0%)	152/155 (98%)	DAPK1,TIMM8B,TOMM40
Xenobiotic Metabolism AHR Signaling Pathway	0	0.023	NaN	2/87 (2%)	0/87 (0%)	0/87 (0%)	85/87 (98%)	ALDH7A1,HDAC5
Xenobiotic Metabolism CAR Signaling Pathway	0	0.0258	-1.342	5/194 (3%)	0/194 (0%)	0/194 (0%)	189/194 (97%)	ALDH7A1,HS2ST1,PPP2R2B,PRKCI,UGT8
Regulation of the Epithelial Mesenchymal Transition in Development Pathway	0	0.023	NaN	2/87 (2%)	0/87 (0%)	0/87 (0%)	85/87 (98%)	FZD3,NCSTN
Tumor Microenvironment Pathway	0	0.0223	-2	4/179 (2%)	0/179 (0%)	0/179 (0%)	175/179 (98%)	BRAF,RRAS2,STAT3,TNC
MSP-RON Signaling in Cancer Cells Pathway	0	0.0214	NaN	3/140 (2%)	0/140 (0%)	0/140 (0%)	137/140 (98%)	BRAF,RRAS2,STAT3
MSP-RON Signaling in Macrophages Pathway	0	0.0168	NaN	2/119 (2%)	0/119 (0%)	0/119 (0%)	117/119 (98%)	RRAS2,STAT3
Eicosanoid Signaling	0	0.0143	NaN	1/70 (1%)	0/70 (0%)	0/70 (0%)	69/70 (99%)	PTGES2
Role of MAPK Signaling in Inhibiting the Pathogenesis of Influenza	0	0.0127	NaN	1/79 (1%)	0/79 (0%)	0/79 (0%)	78/79 (99%)	BRAF

## Sheet: Fig7g
Ingenuity Canonical Pathways	-log(p-value)	Ratio	z-score	Downregulated	No change	Upregulated	No overlap with dataset	Molecules
Glutaryl-CoA Degradation	3.16	0.125	NaN	1/16 (6%)	0/16 (0%)	1/16 (6%)	14/16 (88%)	HADHA,PARK7
Tryptophan Degradation III (Eukaryotic)	2.84	0.087	NaN	1/23 (4%)	0/23 (0%)	1/23 (4%)	21/23 (91%)	HADHA,PARK7
Neurovascular Coupling Signaling Pathway	2.6	0.0172	2	0/232 (0%)	0/232 (0%)	4/232 (2%)	228/232 (98%)	GABRB3,GABRD,KCNJ10,PRDX6
RHOA Signaling	2.45	0.0242	NaN	2/124 (2%)	0/124 (0%)	1/124 (1%)	121/124 (98%)	ARHGEF11,CFL2,SEPTIN6
Semaphorin Neuronal Repulsive Signaling Pathway	2.22	0.02	NaN	3/150 (2%)	0/150 (0%)	0/150 (0%)	147/150 (98%)	BCAN,CFL2,DPYSL2
Aryl Hydrocarbon Receptor Signaling	2.15	0.0189	NaN	1/159 (1%)	0/159 (0%)	2/159 (1%)	156/159 (98%)	ALDH3B1,NFIA,NFIB
Glutaminergic Receptor Signaling Pathway (Enhanced)	2.08	0.0123	0	0/325 (0%)	0/325 (0%)	4/325 (1%)	321/325 (99%)	GABRB3,GABRD,GRIK4,PRDX6
Semaphorin Signaling in Neurons	2.01	0.0328	NaN	2/61 (3%)	0/61 (0%)	0/61 (0%)	59/61 (97%)	CFL2,DPYSL2
NER (Nucleotide Excision Repair, Enhanced Pathway)	1.68	0.0222	NaN	1/90 (1%)	0/90 (0%)	1/90 (1%)	88/90 (98%)	GPS1,LIG3
Ketolysis	1.61	0.1	NaN	1/10 (10%)	0/10 (0%)	0/10 (0%)	9/10 (90%)	HADHA
Ketogenesis	1.57	0.0909	NaN	1/11 (9%)	0/11 (0%)	0/11 (0%)	10/11 (91%)	HADHA
Signaling by Rho Family GTPases	1.55	0.0112	NaN	2/267 (1%)	0/267 (0%)	1/267 (0%)	264/267 (99%)	ARHGEF11,CFL2,SEPTIN6
DNA Double-Strand Break Repair by Non-Homologous End Joining	1.47	0.0714	NaN	1/14 (7%)	0/14 (0%)	0/14 (0%)	13/14 (93%)	LIG3
Mevalonate Pathway I	1.47	0.0714	NaN	1/14 (7%)	0/14 (0%)	0/14 (0%)	13/14 (93%)	HADHA
D-myo-inositol (1,4,5)-trisphosphate Degradation	1.41	0.0625	NaN	0/16 (0%)	0/16 (0%)	1/16 (6%)	15/16 (94%)	SYNJ1
Parkinson's Signaling	1.41	0.0625	NaN	0/16 (0%)	0/16 (0%)	1/16 (6%)	15/16 (94%)	PARK7
Isoleucine Degradation I	1.39	0.0588	NaN	1/17 (6%)	0/17 (0%)	0/17 (0%)	16/17 (94%)	HADHA
1D-myo-inositol Hexakisphosphate Biosynthesis II (Mammalian)	1.39	0.0588	NaN	0/17 (0%)	0/17 (0%)	1/17 (6%)	16/17 (94%)	SYNJ1
D-myo-inositol (1,3,4)-trisphosphate Biosynthesis	1.39	0.0588	NaN	0/17 (0%)	0/17 (0%)	1/17 (6%)	16/17 (94%)	SYNJ1
GABA Receptor Signaling	1.38	0.0152	NaN	0/132 (0%)	0/132 (0%)	2/132 (2%)	130/132 (98%)	GABRB3,GABRD
Superpathway of Geranylgeranyldiphosphate Biosynthesis I (via Mevalonate)	1.36	0.0556	NaN	1/18 (6%)	0/18 (0%)	0/18 (0%)	17/18 (94%)	HADHA
GABAergic Receptor Signaling Pathway (Enhanced)	1.34	0.0144	NaN	0/139 (0%)	0/139 (0%)	2/139 (1%)	137/139 (99%)	GABRB3,GABRD
Valine Degradation I	1.32	0.05	NaN	1/20 (5%)	0/20 (0%)	0/20 (0%)	19/20 (95%)	HADHA
Histamine Degradation	1.3	0.0476	NaN	0/21 (0%)	0/21 (0%)	1/21 (5%)	20/21 (95%)	ALDH3B1
Fatty Acid α-oxidation	1.3	0.0476	NaN	0/21 (0%)	0/21 (0%)	1/21 (5%)	20/21 (95%)	ALDH3B1
Superpathway of D-myo-inositol (1,4,5)-trisphosphate Metabolism	1.28	0.0455	NaN	0/22 (0%)	0/22 (0%)	1/22 (5%)	21/22 (95%)	SYNJ1
Putrescine Degradation III	1.28	0.0455	NaN	0/22 (0%)	0/22 (0%)	1/22 (5%)	21/22 (95%)	ALDH3B1
Mitochondrial Dysfunction	1.28	0.0087	NaN	0/345 (0%)	0/345 (0%)	3/345 (1%)	342/345 (99%)	ATP5F1A,PARK7,PRDX6
Ethanol Degradation IV	1.22	0.04	NaN	0/25 (0%)	0/25 (0%)	1/25 (4%)	24/25 (96%)	ALDH3B1
Tryptophan Degradation X (Mammalian, via Tryptamine)	1.19	0.037	NaN	0/27 (0%)	0/27 (0%)	1/27 (4%)	26/27 (96%)	ALDH3B1
Germ Cell-Sertoli Cell Junction Signaling	1.18	0.0118	NaN	1/170 (1%)	0/170 (0%)	1/170 (1%)	168/170 (99%)	CFL2,EPN2
Glutathione Redox Reactions I	1.18	0.0357	NaN	0/28 (0%)	0/28 (0%)	1/28 (4%)	27/28 (96%)	PRDX6
CDP-diacylglycerol Biosynthesis I	1.18	0.0357	NaN	1/28 (4%)	0/28 (0%)	0/28 (0%)	27/28 (96%)	LPGAT1
Superpathway of Cholesterol Biosynthesis	1.16	0.0345	NaN	1/29 (3%)	0/29 (0%)	0/29 (0%)	28/29 (97%)	HADHA
Phosphatidylglycerol Biosynthesis II (Non-plastidic)	1.15	0.0333	NaN	1/30 (3%)	0/30 (0%)	0/30 (0%)	29/30 (97%)	LPGAT1
Dopamine Degradation	1.12	0.0312	NaN	0/32 (0%)	0/32 (0%)	1/32 (3%)	31/32 (97%)	ALDH3B1
Fatty Acid β-oxidation I	1.1	0.0294	NaN	1/34 (3%)	0/34 (0%)	0/34 (0%)	33/34 (97%)	HADHA
Ethanol Degradation II	1.08	0.0286	NaN	0/35 (0%)	0/35 (0%)	1/35 (3%)	34/35 (97%)	ALDH3B1
Noradrenaline and Adrenaline Degradation	1.06	0.027	NaN	0/37 (0%)	0/37 (0%)	1/37 (3%)	36/37 (97%)	ALDH3B1
Gustation Pathway	1.06	0.0099	NaN	0/202 (0%)	0/202 (0%)	2/202 (1%)	200/202 (99%)	GABRB3,GABRD
Role of Tissue Factor in Cancer	1.04	0.00966	NaN	2/207 (1%)	0/207 (0%)	0/207 (0%)	205/207 (99%)	CFL2,Ppp2r5c
Clathrin-mediated Endocytosis Signaling	1.03	0.00962	NaN	0/208 (0%)	0/208 (0%)	2/208 (1%)	206/208 (99%)	AP3D1,SYNJ1
RHOGDI Signaling	0.993	0.00909	NaN	2/220 (1%)	0/220 (0%)	0/220 (0%)	218/220 (99%)	ARHGEF11,CFL2
BER (Base Excision Repair) Pathway	0.989	0.0227	NaN	1/44 (2%)	0/44 (0%)	0/44 (0%)	43/44 (98%)	LIG3
tRNA Splicing	0.971	0.0217	NaN	0/46 (0%)	0/46 (0%)	1/46 (2%)	45/46 (98%)	PDE10A
Ephrin A Signaling	0.962	0.0213	NaN	1/47 (2%)	0/47 (0%)	0/47 (0%)	46/47 (98%)	CFL2
EIF2 Signaling	0.961	0.0087	NaN	1/230 (0%)	0/230 (0%)	1/230 (0%)	228/230 (99%)	EIF4G2,RPL14
Triacylglycerol Biosynthesis	0.89	0.0179	NaN	1/56 (2%)	0/56 (0%)	0/56 (0%)	55/56 (98%)	LPGAT1
Oxidative Ethanol Degradation III	0.89	0.0179	NaN	0/56 (0%)	0/56 (0%)	1/56 (2%)	55/56 (98%)	ALDH3B1
Axonal Guidance Signaling	0.886	0.00588	NaN	3/510 (1%)	0/510 (0%)	0/510 (0%)	507/510 (99%)	ARHGEF11,CFL2,DPYSL2
Triacylglycerol Degradation	0.876	0.0172	NaN	0/58 (0%)	0/58 (0%)	1/58 (2%)	57/58 (98%)	PRDX6
SPINK1 Pancreatic Cancer Pathway	0.862	0.0167	NaN	0/60 (0%)	0/60 (0%)	1/60 (2%)	59/60 (98%)	CPM
Insulin Secretion Signaling Pathway	0.835	0.00727	NaN	0/275 (0%)	0/275 (0%)	2/275 (1%)	273/275 (99%)	EIF4G2,SRP72
Glutamate Receptor Signaling	0.824	0.0152	NaN	0/66 (0%)	0/66 (0%)	1/66 (2%)	65/66 (98%)	GRIK4
Phospholipases	0.806	0.0145	NaN	0/69 (0%)	0/69 (0%)	1/69 (1%)	68/69 (99%)	PRDX6
Stearate Biosynthesis I (Animals)	0.801	0.0143	NaN	1/70 (1%)	0/70 (0%)	0/70 (0%)	69/70 (99%)	LPGAT1
Eicosanoid Signaling	0.801	0.0143	NaN	0/70 (0%)	0/70 (0%)	1/70 (1%)	69/70 (99%)	PRDX6
Ephrin B Signaling	0.789	0.0139	NaN	1/72 (1%)	0/72 (0%)	0/72 (0%)	71/72 (99%)	CFL2
Serotonin Degradation	0.789	0.0139	NaN	0/72 (0%)	0/72 (0%)	1/72 (1%)	71/72 (99%)	ALDH3B1
Toll-like Receptor Signaling	0.758	0.0128	NaN	1/78 (1%)	0/78 (0%)	0/78 (0%)	77/78 (99%)	TOLLIP
Role of MAPK Signaling in Inhibiting the Pathogenesis of Influenza	0.753	0.0127	NaN	0/79 (0%)	0/79 (0%)	1/79 (1%)	78/79 (99%)	PRDX6
Neuroinflammation Signaling Pathway	0.738	0.00631	NaN	0/317 (0%)	0/317 (0%)	2/317 (1%)	315/317 (99%)	GABRB3,GABRD
Heparan Sulfate Biosynthesis (Late Stages)	0.733	0.012	NaN	0/83 (0%)	0/83 (0%)	1/83 (1%)	82/83 (99%)	PRDX6
Role of MAPK Signaling in the Pathogenesis of Influenza	0.729	0.0119	NaN	0/84 (0%)	0/84 (0%)	1/84 (1%)	83/84 (99%)	PRDX6
PDGF Signaling	0.715	0.0115	NaN	0/87 (0%)	0/87 (0%)	1/87 (1%)	86/87 (99%)	SYNJ1
Xenobiotic Metabolism AHR Signaling Pathway	0.715	0.0115	NaN	0/87 (0%)	0/87 (0%)	1/87 (1%)	86/87 (99%)	ALDH3B1
Heparan Sulfate Biosynthesis	0.702	0.0111	NaN	0/90 (0%)	0/90 (0%)	1/90 (1%)	89/90 (99%)	PRDX6
Apelin Adipocyte Signaling Pathway	0.697	0.011	NaN	0/91 (0%)	0/91 (0%)	1/91 (1%)	90/91 (99%)	PRDX6
ABRA Signaling Pathway	0.693	0.0109	NaN	1/92 (1%)	0/92 (0%)	0/92 (0%)	91/92 (99%)	CFL2
IL-1 Signaling	0.677	0.0104	NaN	1/96 (1%)	0/96 (0%)	0/96 (0%)	95/96 (99%)	TOLLIP
WNK Renal Signaling Pathway	0.639	0.00943	NaN	0/106 (0%)	0/106 (0%)	1/106 (1%)	105/106 (99%)	KCNJ10
Kinetochore Metaphase Signaling Pathway	0.625	0.00909	NaN	1/110 (1%)	0/110 (0%)	0/110 (0%)	109/110 (99%)	Ppp2r5c
Oxidative Phosphorylation	0.618	0.00893	NaN	0/112 (0%)	0/112 (0%)	1/112 (1%)	111/112 (99%)	ATP5F1A
Antioxidant Action of Vitamin C	0.611	0.00877	NaN	0/114 (0%)	0/114 (0%)	1/114 (1%)	113/114 (99%)	PRDX6
Role of MAPK Signaling in Promoting the Pathogenesis of Influenza	0.611	0.00877	NaN	0/114 (0%)	0/114 (0%)	1/114 (1%)	113/114 (99%)	PRDX6
Amyotrophic Lateral Sclerosis Signaling	0.605	0.00862	NaN	0/116 (0%)	0/116 (0%)	1/116 (1%)	115/116 (99%)	GRIK4
PAK Signaling	0.601	0.00855	NaN	1/117 (1%)	0/117 (0%)	0/117 (0%)	116/117 (99%)	CFL2
Fc Epsilon RI Signaling	0.598	0.00847	NaN	0/118 (0%)	0/118 (0%)	1/118 (1%)	117/118 (99%)	SYNJ1
Virus Entry via Endocytic Pathways	0.598	0.00847	NaN	0/118 (0%)	0/118 (0%)	1/118 (1%)	117/118 (99%)	AP3D1
Neutrophil Extracellular Trap Signaling Pathway	0.591	0.00501	NaN	0/399 (0%)	0/399 (0%)	2/399 (1%)	397/399 (99%)	ATP5F1A,PRDX6
Estrogen Receptor Signaling	0.576	0.00489	NaN	1/409 (0%)	0/409 (0%)	1/409 (0%)	407/409 (100%)	ATP5F1A,CFL2
Protein Kinase A Signaling	0.573	0.00487	NaN	1/411 (0%)	0/411 (0%)	1/411 (0%)	409/411 (100%)	PDE10A,UBASH3B
Atherosclerosis Signaling	0.554	0.00752	NaN	0/133 (0%)	0/133 (0%)	1/133 (1%)	132/133 (99%)	PRDX6
CCR3 Signaling in Eosinophils	0.551	0.00746	NaN	1/134 (1%)	0/134 (0%)	0/134 (0%)	133/134 (99%)	CFL2
RAC Signaling	0.543	0.0073	NaN	1/137 (1%)	0/137 (0%)	0/137 (0%)	136/137 (99%)	CFL2
Iron homeostasis signaling pathway	0.543	0.0073	NaN	1/137 (1%)	0/137 (0%)	0/137 (0%)	136/137 (99%)	PCBP1
Reelin Signaling in Neurons	0.54	0.00725	NaN	1/138 (1%)	0/138 (0%)	0/138 (0%)	137/138 (99%)	ARHGEF11
Insulin Receptor Signaling	0.535	0.00714	NaN	0/140 (0%)	0/140 (0%)	1/140 (1%)	139/140 (99%)	SYNJ1
PTEN Signaling	0.507	0.00662	NaN	0/151 (0%)	0/151 (0%)	1/151 (1%)	150/151 (99%)	SYNJ1
Relaxin Signaling	0.498	0.00645	NaN	0/155 (0%)	0/155 (0%)	1/155 (1%)	154/155 (99%)	PDE10A
Epithelial Adherens Junction Signaling	0.491	0.00633	NaN	1/158 (1%)	0/158 (0%)	0/158 (0%)	157/158 (99%)	CFL2
Phagosome Maturation	0.478	0.0061	NaN	0/164 (0%)	0/164 (0%)	1/164 (1%)	163/164 (99%)	PRDX6
CXCR4 Signaling	0.47	0.00595	NaN	1/168 (1%)	0/168 (0%)	0/168 (0%)	167/168 (99%)	ARHGEF11
D-myo-inositol (1,4,5,6)-Tetrakisphosphate Biosynthesis	0.445	0.00556	NaN	0/180 (0%)	0/180 (0%)	1/180 (1%)	179/180 (99%)	SYNJ1
D-myo-inositol (3,4,5,6)-tetrakisphosphate Biosynthesis	0.445	0.00556	NaN	0/180 (0%)	0/180 (0%)	1/180 (1%)	179/180 (99%)	SYNJ1
Cardiac β-adrenergic Signaling	0.445	0.00556	NaN	0/180 (0%)	0/180 (0%)	1/180 (1%)	179/180 (99%)	PDE10A
Regulation of eIF4 and p70S6K Signaling	0.438	0.00543	NaN	0/184 (0%)	0/184 (0%)	1/184 (1%)	183/184 (99%)	EIF4G2
Dopamine-DARPP32 Feedback in cAMP Signaling	0.434	0.00538	NaN	0/186 (0%)	0/186 (0%)	1/186 (1%)	185/186 (99%)	KCNJ10
MicroRNA Biogenesis Signaling Pathway	0.432	0.00535	NaN	0/187 (0%)	0/187 (0%)	1/187 (1%)	186/187 (99%)	NDC1
3-phosphoinositide Degradation	0.425	0.00524	NaN	0/191 (0%)	0/191 (0%)	1/191 (1%)	190/191 (99%)	SYNJ1
PPARα/RXRα Activation	0.42	0.00515	NaN	0/194 (0%)	0/194 (0%)	1/194 (1%)	193/194 (99%)	CAND1
Endothelin-1 Signaling	0.42	0.00515	NaN	0/194 (0%)	0/194 (0%)	1/194 (1%)	193/194 (99%)	PRDX6
Xenobiotic Metabolism CAR Signaling Pathway	0.42	0.00515	NaN	0/194 (0%)	0/194 (0%)	1/194 (1%)	193/194 (99%)	ALDH3B1
Xenobiotic Metabolism PXR Signaling Pathway	0.418	0.00513	NaN	0/195 (0%)	0/195 (0%)	1/195 (1%)	194/195 (99%)	ALDH3B1
D-myo-inositol-5-phosphate Metabolism	0.416	0.0051	NaN	0/196 (0%)	0/196 (0%)	1/196 (1%)	195/196 (99%)	SYNJ1
Natural Killer Cell Signaling	0.413	0.00505	NaN	1/198 (1%)	0/198 (0%)	0/198 (0%)	197/198 (99%)	CFL2
Synaptic Long Term Depression	0.413	0.00505	NaN	0/198 (0%)	0/198 (0%)	1/198 (1%)	197/198 (99%)	PRDX6
Oxytocin in Brain Signaling Pathway	0.411	0.00503	NaN	0/199 (0%)	0/199 (0%)	1/199 (1%)	198/199 (99%)	PRDX6
Pulmonary Healing Signaling Pathway	0.411	0.00503	NaN	1/199 (1%)	0/199 (0%)	0/199 (0%)	198/199 (99%)	CFL2
PI3K/AKT Signaling	0.409	0.005	NaN	0/200 (0%)	0/200 (0%)	1/200 (1%)	199/200 (100%)	SYNJ1
ID1 Signaling Pathway	0.408	0.00498	NaN	0/201 (0%)	0/201 (0%)	1/201 (0%)	200/201 (100%)	PARK7
ILK Signaling	0.408	0.00498	NaN	1/201 (0%)	0/201 (0%)	0/201 (0%)	200/201 (100%)	CFL2
Ephrin Receptor Signaling	0.406	0.00495	NaN	1/202 (0%)	0/202 (0%)	0/202 (0%)	201/202 (100%)	CFL2
3-phosphoinositide Biosynthesis	0.4	0.00485	NaN	0/206 (0%)	0/206 (0%)	1/206 (0%)	205/206 (100%)	SYNJ1
mTOR Signaling	0.387	0.00467	NaN	0/214 (0%)	0/214 (0%)	1/214 (0%)	213/214 (100%)	EIF4G2
Thrombin Signaling	0.37	0.00444	NaN	1/225 (0%)	0/225 (0%)	0/225 (0%)	224/225 (100%)	ARHGEF11
HER-2 Signaling in Breast Cancer	0.367	0.00441	NaN	0/227 (0%)	0/227 (0%)	1/227 (0%)	226/227 (100%)	NDC1
Breast Cancer Regulation by Stathmin1	0.366	0.00337	NaN	1/594 (0%)	0/594 (0%)	1/594 (0%)	592/594 (100%)	ARHGEF11,UHMK1
Superpathway of Inositol Phosphate Compounds	0.358	0.00427	NaN	0/234 (0%)	0/234 (0%)	1/234 (0%)	233/234 (100%)	SYNJ1
cAMP-mediated signaling	0.355	0.00424	NaN	0/236 (0%)	0/236 (0%)	1/236 (0%)	235/236 (100%)	PDE10A
Sertoli Cell-Sertoli Cell Junction Signaling	0.346	0.00412	NaN	0/243 (0%)	0/243 (0%)	1/243 (0%)	242/243 (100%)	EPN2
Actin Cytoskeleton Signaling	0.344	0.0041	NaN	1/244 (0%)	0/244 (0%)	0/244 (0%)	243/244 (100%)	CFL2
B Cell Receptor Signaling	0.333	0.00315	NaN	1/635 (0%)	0/635 (0%)	1/635 (0%)	633/635 (100%)	CFL2,SYNJ1
LPS/IL-1 Mediated Inhibition of RXR Function	0.328	0.00389	NaN	0/257 (0%)	0/257 (0%)	1/257 (0%)	256/257 (100%)	ALDH3B1
Sperm Motility	0.328	0.00389	NaN	0/257 (0%)	0/257 (0%)	1/257 (0%)	256/257 (100%)	PRDX6
Chronic Myeloid Leukemia Signaling	0.304	0.0036	NaN	1/278 (0%)	0/278 (0%)	0/278 (0%)	277/278 (100%)	LIG3
Huntington's Disease Signaling	0.297	0.00352	NaN	0/284 (0%)	0/284 (0%)	1/284 (0%)	283/284 (100%)	ATP5F1A
Phagosome Formation	0.291	0.00288	NaN	1/695 (0%)	0/695 (0%)	1/695 (0%)	693/695 (100%)	CFL2,PRDX6
Sirtuin Signaling Pathway	0.289	0.00342	NaN	0/292 (0%)	0/292 (0%)	1/292 (0%)	291/292 (100%)	ATP5F1A
Xenobiotic Metabolism Signaling	0.287	0.0034	NaN	0/294 (0%)	0/294 (0%)	1/294 (0%)	293/294 (100%)	ALDH3B1
Glucocorticoid Receptor Signaling	0	0.00172	NaN	0/582 (0%)	0/582 (0%)	1/582 (0%)	581/582 (100%)	ATP5F1A
S100 Family Signaling Pathway	0	0.0013	NaN	0/771 (0%)	0/771 (0%)	1/771 (0%)	770/771 (100%)	ATP5F1A
Chaperone Mediated Autophagy Signaling Pathway	0	0.00157	NaN	0/635 (0%)	0/635 (0%)	1/635 (0%)	634/635 (100%)	PARK7
RAR Activation	0	0.00233	NaN	0/429 (0%)	0/429 (0%)	1/429 (0%)	428/429 (100%)	PDE10A
Molecular Mechanisms of Cancer	0	0.00222	NaN	1/450 (0%)	0/450 (0%)	0/450 (0%)	449/450 (100%)	ARHGEF11
CREB Signaling in Neurons	0	0.00165	NaN	0/607 (0%)	0/607 (0%)	1/607 (0%)	606/607 (100%)	GRIK4
CDC42 Signaling	0	0.00174	NaN	1/576 (0%)	0/576 (0%)	0/576 (0%)	575/576 (100%)	CFL2
Phospholipase C Signaling	0	0.000892	NaN	1/1121 (0%)	0/1121 (0%)	0/1121 (0%)	1120/1121 (100%)	ARHGEF11
Serotonin Receptor Signaling	0	0.00213	NaN	0/469 (0%)	0/469 (0%)	1/469 (0%)	468/469 (100%)	PRDX6
G-Protein Coupled Receptor Signaling	0	0.00142	NaN	0/703 (0%)	0/703 (0%)	1/703 (0%)	702/703 (100%)	PDE10A
Cardiac Hypertrophy Signaling (Enhanced)	0	0.00185	NaN	0/542 (0%)	0/542 (0%)	1/542 (0%)	541/542 (100%)	PDE10A
Systemic Lupus Erythematosus in B Cell Signaling Pathway	0	0.00138	NaN	0/725 (0%)	0/725 (0%)	1/725 (0%)	724/725 (100%)	SYNJ1
