# Supplementary material for: Remodeling of the postsynaptic proteome in male mice and marmosets during synapse development
Source: Nat Commun. 2024 Mar 28;15:2496. doi: 10.1038/s41467-024-46529-9 (PMC10979008; doi:10.1038/s41467-024-46529-9)
Supplement: Supplementary file 4 — Supplementary Data 1–9 [file 41467_2024_46529_MOESM4_ESM.zip › Supplementary Data 240118/Supplementary Data 9_240118.xlsx]

## Sheet: Sheet1
Supplementary Data 9 LC-MS/MS quantitation and comparison of 3,586 PSD proteins in postnatal mouse cerebellum
Description of protein			Detection by LC-MS/MS											LFQ intensity normalized with total peptide abundance								Coefficient of Variation (CV)				Mouse Gene ID		Human Gene ID		Mean relative abudance				Statistics
Uniprot ID	GI Number	Description	Exp. q-value: Combined	Sum PEP Score	Coverage [%]	# Peptides	# PSMs	# Unique Peptides	# AAs	MW [kDa]	calc. pI	Score Mascot: Mascot	# Peptides (by Search Engine): Mascot	2 week old 1	2 week old 2	3 week old 1	3 week old 2	6 week old 1	6 week old 2	12 week old 1	12 week old 2	2 week	3 week	6 week	12 week	Official Symbol	Entrez ID	Gene Symbol	Entrez ID	2week	3week	6week	12week	ANOVA p-value	BH corrected p-value
Q61838	148667475	pregnancy zone protein, isoform CRA_b, partial [Mus musculus]	0	5.652	2	2	4	2	1505	166.8	6.68	26	2	810214	1.28421e+06	847957	1.18659e+06	1.27675e+06	1.30465e+06	1.40173e+06	2.22435e+06	32.0053	23.5386	1.52853	32.0829	Pzp	11287	-	-	0.810499	0.787331	0.998949	1.40322	0.5587	0.723807
Q8CBW3	116089341	abl interactor 1 isoform 1 [Mus musculus]	0	162.154	43	17	115	13	481	52.3	7.64	2209	17	2.33785e+08	2.53651e+08	2.44484e+08	2.47452e+08	1.8605e+08	2.10496e+08	1.96871e+08	1.54435e+08	5.76402	0.85321	8.71832	17.0829	Abi1	11308	ABI1	10006	1.12883	1.13925	0.918342	0.813575	0.2052	0.500837
Q4JIM5	116875856	Abelson tyrosine-protein kinase 2 isoform b [Mus musculus]	0	33.625	8	8	28	7	1182	128.1	7.84	341	8	1.36381e+07	7.62116e+06	7.01857e+06	5.33519e+06	4.203e+06	6.36101e+06	5.95512e+06	3.44887e+06	40.0262	19.2706	28.8894	37.6901	Abl2	11352	ABL2	27	1.58708	0.922249	0.788637	0.702038	0.6019	0.750753
P51174	148667825	mCG121561 [Mus musculus]	0	63.039	21	7	32	7	430	47.9	8.15	693	7	1.34403e+07	1.30529e+07	8.84391e+06	1.16624e+07	3.10385e+07	1.66819e+07	1.19431e+07	2.08186e+07	2.06795	19.4378	42.5464	38.3126	Acadl	11363	ACADL	33	0.831278	0.643429	1.49733	1.02797	0.4773	0.672534
P45952	6680618	medium-chain specific acyl-CoA dehydrogenase, mitochondrial precursor [Mus musculus]	0	46.255	30	9	19	9	421	46.5	8.37	286	9	1.41507e+07	1.53161e+07	1.42684e+07	1.30838e+07	2.58264e+07	7.40198e+06	9.33868e+06	1.47757e+07	5.59309	6.12454	78.4151	31.8859	Acadm	11364	ACADM	34	1.03246	0.958367	1.16426	0.844919	0.7375	0.833493
P50544	23956084	very long-chain specific acyl-CoA dehydrogenase, mitochondrial precursor [Mus musculus]	0	65.2	25	12	33	12	656	70.8	8.75	499	12	1.78104e+07	2.09854e+07	1.28529e+07	1.65168e+07	2.74416e+07	1.10942e+07	8.7948e+06	1.24035e+07	11.5736	17.6424	59.9927	24.0751	Acadvl	11370	ACADVL	37	1.21332	0.918522	1.20519	0.662967	0.2593	0.534396
Q6NXK8	568991060	PREDICTED: acid-sensing ion channel 1 isoform X2 [Mus musculus]	0	7.728	6	3	10	3	527	59.8	5.58	87	3	4.02378e+06	4.05425e+06	1.83435e+06	1.60474e+06	1.52032e+06	1.76867e+06	2.63497e+06	2.40301e+06	0.533382	9.44232	10.6783	6.51114	Asic1	11419	ASIC1	41	1.6283	0.693222	0.662966	1.01551	0.01072	0.318122
B1ARU4	755507681	PREDICTED: microtubule-actin cross-linking factor 1 isoform X1 [Mus musculus]	0	2383.22	47	268	1480	14	7348	830.6	5.41	34765	268	3.79864e+09	3.37627e+09	2.91902e+09	2.38813e+09	1.75717e+09	2.04179e+09	1.95517e+09	1.70107e+09	8.32525	14.1468	10.5954	9.82828	Macf1	11426	-	-	1.4395	1.06477	0.762184	0.733548	0.06719	0.389905
Q8VDC3	18098515	cytoplasmic aconitase [Mus musculus]	0	6.062	3	3	3	3	899	99	7.34	31	3	516695	709157	492277	526541	837811	539412	414956	477998	22.2035	4.75611	30.6414	9.98429	Aco1	11428	ACO1	48	1.08606	0.902638	1.22017	0.791126	0.4867	0.678843
Q99KI0	18079339	aconitate hydratase, mitochondrial precursor [Mus musculus]	0	269.924	48	31	220	31	780	85.4	7.93	4680	31	2.14885e+08	2.27595e+08	2.94486e+08	4.44948e+08	1.23752e+09	4.20757e+08	5.02418e+08	4.64871e+08	4.06229	28.7768	69.6551	5.48959	Aco2	11429	ACO2	50	0.464854	0.776824	1.74212	1.0162	0.03838	0.360156
Q9R0H0	429484484	peroxisomal acyl-coenzyme A oxidase 1 isoform 2 [Mus musculus]	0	64.825	26	11	27	11	661	74.6	8.48	363	11	1.33444e+07	1.49991e+07	4.51161e+06	3.65061e+06	1.87233e+07	6.96133e+06	1.22231e+06	6.1204e+06	8.25638	14.918	64.7621	94.3378	Acox1	11430	ACOX1	51	1.6305	0.469545	1.47755	0.422402	0.04634	0.366228
Q9D358	148672870	mCG115207, partial [Mus musculus]	0	11.991	18	3	11	3	178	20.7	7.31	182	3	4.91295e+07	36245579	5.79171e+07	3.46181e+07	3.44031e+07	4.30424e+07	5.68506e+07	4.28206e+07	21.3419	35.6078	15.776	19.9068	Acp1	11431	ACP1	52	0.9619	1.04257	0.87256	1.12297	0.7686	0.852257
P68033	148695918	actin, alpha, cardiac, partial [Mus musculus]	0	182.656	72	22	922	9	334	37.5	5.55	17334	22	3.56134e+07	1.17369e+07	1.90986e+07	2.08442e+07	2.3232e+07	1.82447e+07	3.26656e+07	2.17903e+07	71.3119	6.18038	17.0053	28.2429	Actc1	11464	ACTC1	70	1.0337	0.871992	0.905478	1.18883	0.7945	0.867827
O35598	755529703	PREDICTED: disintegrin and metalloproteinase domain-containing protein 10 isoform X1 [Mus musculus]	0	5.508	4	3	11	3	753	84.6	7.77	27	3	4.75774e+06	4.97519e+06	2.98775e+06	4.13127e+06	5.36689e+06	3.87169e+06	3.62244e+06	3.3833e+06	3.15962	22.7164	22.888	4.82745	Adam10	11487	ADAM10	102	1.17632	0.860402	1.11657	0.84671	0.06339	0.386593
Q7TQG7	568971212	PREDICTED: disintegrin and metalloproteinase domain-containing protein 11 isoform X1 [Mus musculus]	0	106.324	24	13	46	13	854	92.8	7.74	1131	13	1.80114e+07	1.57238e+07	2.4877e+07	2.16918e+07	3.74164e+07	4.15925e+07	5.22407e+07	5.04497e+07	9.58985	9.67296	7.47489	2.46655	Adam11	11488	ADAM11	4185	0.515035	0.710966	1.20623	1.56777	0.005738	0.305612
Q9R1V6	568932692	PREDICTED: disintegrin and metalloproteinase domain-containing protein 22 isoform X3 [Mus musculus]	0	344.227	42	32	201	32	970	107.1	7.77	5005	32	1.66465e+08	2.04393e+08	2.51956e+08	2.92417e+08	4.37098e+08	3.84309e+08	4.52509e+08	4.49746e+08	14.4632	10.5112	9.0888	0.433112	Adam22	11496	ADAM22	53616	0.562141	0.825154	1.24508	1.36763	0.03197	0.360156
Q9QYC0	568933631	PREDICTED: alpha-adducin isoform X1 [Mus musculus]	0	502.356	59	36	376	2	795	87.1	5.87	10400	36	1.20299e+09	1.14344e+09	1.21915e+09	1.11664e+09	1.08557e+09	1.05909e+09	1.24362e+09	1.10198e+09	3.58881	6.20668	1.74601	8.53963	Add1	11518	ADD1	118	1.02325	1.01861	0.935257	1.02289	0.3009	0.558688
Q9QYB8	31560504	beta-adducin isoform 1 [Mus musculus]	0	253.799	48	26	217	24	725	80.6	6.21	4214	26	2.95687e+08	3.57027e+08	3.67938e+08	2.95522e+08	2.22933e+08	2.99579e+08	4.33439e+08	3.66971e+08	13.2903	15.4361	20.7447	11.7439	Add2	11519	ADD2	119	0.989299	1.00559	0.791956	1.21316	0.3947	0.621217
Q3TF18	20806109	poly [ADP-ribose] polymerase 1 [Mus musculus]	0	223.515	41	33	108	33	1014	112.7	8.95	1683	33	3.18912e+08	2.86289e+08	1.36445e+08	1.15067e+08	7.1686e+07	7.73041e+07	8.44543e+07	6.78472e+07	7.62314	12.0204	5.3327	15.4207	Parp1	11545	PARP1	142	2.0905	0.868776	0.514645	0.526083	0.02996	0.360104
Q61282	568947203	PREDICTED: aggrecan core protein isoform X1 [Mus musculus]	0	56.255	7	12	22	12	2170	225.9	4.28	224	12	4.75428e+06	6.95579e+06	9.66893e+06	9.74126e+06	7.90188e+06	6.47712e+06	4.90703e+07	4.34372e+07	26.5874	0.527025	14.0129	8.61172	Acan	11595	-	-	0.339406	0.562587	0.416763	2.68125	0.0434	0.360156
M0QWP1	568930467	PREDICTED: agrin isoform X1 [Mus musculus]	0	44.085	5	9	16	9	2057	219.1	6.16	296	9	2.5355e+07	2.24157e+07	2.13503e+07	2.13355e+07	2.29801e+07	2.79316e+07	2.46293e+07	4.76853e+07	8.70131	0.0488414	13.7542	45.0891	Agrn	11603	AGRN	375790	0.894236	0.799049	0.953034	1.35368	0.4717	0.668848
#N/A	148674161	mCG21063, isoform CRA_b, partial [Mus musculus]	0	10.749	11	4	4	4	443	48.7	6.42	0	4	5.69242e+06	4.63657e+06	1.30961e+07	1.59542e+07	4.5552e+06	2.50925e+06	1.01832e+07	2.50237e+07	14.4564	13.9134	40.9573	59.6122	Ahcyl	11615	-	-	0.50601	1.42315	0.346082	1.72476	0.103	0.430905
Q9R0Y5	10946936	adenylate kinase isoenzyme 1 isoform 1 [Mus musculus]	0	90.055	51	8	51	8	210	23.1	5.83	1330	8	1.88298e+07	3.76674e+07	2.05019e+07	4.18318e+07	4.43109e+07	4.36657e+07	2.66467e+07	3.0498e+07	47.1535	48.3928	1.03709	9.53111	Ak1	11636	AK1	203	0.856172	0.944622	1.33322	0.865985	0.0995	0.424102
Q9WTP6	77020262	adenylate kinase 2, mitochondrial isoform a [Mus musculus]	0	25.773	23	4	7	4	239	26.5	7.39	65	4	5.09893e+06	7.29412e+06	3.45728e+06	7.99102e+06	1.21441e+07	7.79999e+06	3.73749e+06	4.26575e+06	25.05	56.0054	30.8038	9.33472	Ak2	11637	AK2	204	0.957201	0.884231	1.54042	0.618145	0.3542	0.593811
O08715	148683910	A kinase (PRKA) anchor protein 1, isoform CRA_b [Mus musculus]	0	45.796	17	8	15	8	857	92.1	5.02	94	8	1.76553e+07	2.21172e+07	8.90792e+06	1.37176e+07	1.17491e+07	1.06359e+07	7.15354e+06	7.22204e+06	15.8656	30.0632	7.0326	0.673862	Akap1	11640	AKAP1	8165	1.6044	0.9127	0.902999	0.579902	0.08293	0.399947
P09242	148697963	alkaline phosphatase 2, liver, partial [Mus musculus]	0	70.189	27	11	41	11	546	59.8	7.24	916	11	2.91906e+07	5.66619e+07	2.81104e+07	2.51723e+07	2.61388e+07	2.71113e+07	2.0721e+07	2.47062e+07	45.2524	7.79822	2.58266	12.4065	Alpl	11647	ALPL	249	1.44404	0.896214	0.895666	0.764085	0.5489	0.717331
P07724	163310765	serum albumin preproprotein [Mus musculus]	0	127.879	42	21	87	21	608	68.6	6.07	1168	21	4.27484e+07	6.36223e+07	2.57877e+07	5.21501e+07	1.55509e+08	9.65031e+07	4.76819e+07	5.55529e+07	27.7522	47.8355	33.1122	10.7826	Alb	11657	ALB	213	0.78858	0.577793	1.86829	0.765333	0.4463	0.654306
P47738	6753036	aldehyde dehydrogenase, mitochondrial isoform 1 precursor [Mus musculus]	0	39.608	21	10	21	9	519	56.5	7.62	275	10	2.70503e+07	3.14605e+07	3.46712e+07	3.75824e+07	4.32706e+07	3.33407e+07	5.30005e+07	6.6846e+07	10.6596	5.69808	18.3303	16.338	Aldh2	11669	ALDH2	217	0.715243	0.883236	0.936504	1.46502	0.1989	0.497042
B1ATI0	12698457	fatty aldehyde dehydrogenase variant form [Mus musculus]	0	115.148	38	15	82	15	507	56.6	9.09	1535	15	7.33693e+07	5.6451e+07	7.12449e+07	6.54272e+07	1.01878e+08	9.1825e+07	8.35874e+07	1.44899e+08	18.4301	6.01979	7.33946	37.9488	Aldh3a2	11671	ALDH3A2	224	0.754022	0.793819	1.12506	1.3271	0.1616	0.469609
A6ZI44	6671539	fructose-bisphosphate aldolase A isoform 2 [Mus musculus]	0	234.711	75	23	213	18	364	39.3	8.09	4547	23	9.22356e+08	9.59256e+08	8.66555e+08	7.54454e+08	7.85258e+08	6.27482e+08	8.93605e+08	6.44412e+08	2.77339	9.78	15.7941	22.9134	Aldoa	11674	ALDOA	226	1.16628	1.00475	0.875659	0.95331	0.2995	0.558442
P05063	60687506	fructose-bisphosphate aldolase C [Mus musculus]	0	230.751	75	24	205	14	363	39.4	7.12	5470	24	2.1315e+08	2.61218e+08	3.49581e+08	4.29344e+08	6.57031e+08	4.26824e+08	3.82145e+08	6.03038e+08	14.3302	14.4818	30.0374	31.7088	Aldoc	11676	ALDOC	230	0.571126	0.937806	1.30493	1.18613	0.2173	0.508973
A0A1L1SRX2	568949368	PREDICTED: AMP deaminase 3 isoform X3 [Mus musculus]	0	41.467	14	12	40	11	816	94	7.55	278	12	1.25617e+07	1.76436e+07	7.37655e+06	7.92309e+06	5.73316e+06	8.36452e+06	4.83267e+06	1.11339e+07	23.7935	5.05191	26.3966	55.8119	Ampd3	11717	AMPD3	272	1.59881	0.809836	0.746214	0.845136	0.4196	0.635342
A0A0R4J1N7	160707915	ankyrin-1 isoform 1 [Mus musculus]	0	682.729	51	73	448	4	1907	209.4	6.74	8343	73	5.18403e+08	3.926e+08	8.0266e+08	7.01149e+08	9.31299e+08	7.9253e+08	9.36663e+08	7.98833e+08	19.5293	9.54637	11.3844	11.2314	Ank1	11733	ANK1	286	0.620349	1.02402	1.17384	1.18179	0.1399	0.459415
W6PPR4	148700040	ankyrin 3, epithelial, isoform CRA_e [Mus musculus]	0	903.444	54	85	635	2	1978	216.1	6.76	12317	85	3.48072e+07	4.46578e+07	2.70898e+07	2.06138e+07	2.51282e+07	2.78675e+07	2.9444e+07	1.91306e+07	17.5308	19.1986	7.30987	30.0267	Ank3	11735	ANK3	288	1.38962	0.834202	0.926746	0.849433	0.4155	0.632725
Q810B6	219518723	Ankyrin repeat and FYVE domain containing 1 [Mus musculus]	0.002	4.315	2	2	5	2	1169	128.6	5.91	38	2	6.27937e+06	6.13897e+06	5.94377e+06	6.36386e+06	5.89785e+06	9.01534e+06	4.84381e+06	1.31913e+07	1.59897	4.8271	29.563	65.4564	Ankfy1	11736	ANKFY1	51479	0.861274	0.853596	1.0343	1.25083	0.8756	0.9181
O35381	568960675	PREDICTED: acidic leucine-rich nuclear phosphoprotein 32 family member A isoform X1 [Mus musculus]	0	55.552	36	7	41	6	250	28.8	4.13	698	7	6.17954e+07	7.79872e+07	7.6743e+07	1.1549e+08	1.56371e+08	1.17444e+08	1.36756e+08	8.25979e+07	16.3817	28.5054	20.1053	34.9169	Anp32a	11737	-	-	0.677582	0.931832	1.32729	1.0633	0.3149	0.569169
P48962	148747424	ADP/ATP translocase 1 [Mus musculus]	0	355.079	77	27	1285	14	298	32.9	9.72	23771	27	8.76101e+09	4.51205e+09	6.90238e+09	3.94181e+09	8.44391e+09	5.16583e+09	6.65683e+09	1.08955e+10	45.2718	38.6094	34.0631	34.1517	Slc25a4	11739	SLC25A4	291	0.960435	0.784683	0.984798	1.27008	0.7951	0.868218
P51881	22094075	ADP/ATP translocase 2 [Mus musculus]	0	361.059	79	29	1296	11	298	32.9	9.73	24472	29	1.80755e+10	1.07115e+10	1.8078e+10	1.05088e+10	2.18181e+10	1.40323e+10	1.8767e+10	2.48637e+10	36.177	37.4453	30.7131	19.7612	Slc25a5	11740	SLC25A5	292	0.841386	0.835536	1.04784	1.27524	0.6215	0.762853
P48036	13277612	Anxa5 protein [Mus musculus]	0	34.726	26	8	17	8	319	35.7	4.96	443	8	2.75742e+06	1.97633e+06	4.1799e+06	5.2869e+06	4.10964e+07	1.46365e+07	1.03254e+07	1.15002e+07	23.3351	16.537	67.1417	7.61258	Anxa5	11747	ANXA5	308	0.206356	0.412681	2.42953	0.951429	0.02808	0.358726
P14824	13542782	Anxa6 protein [Mus musculus]	0	91.792	36	22	59	3	667	75.2	5.5	456	22	3.64222e+07	3.88496e+07	5.86596e+07	6.36356e+07	1.10485e+08	3.7617e+07	3.75875e+07	4.5042e+07	4.56061	5.75416	69.5812	12.7585	Anxa6	11749	ANXA6	309	0.702984	1.14215	1.38317	0.771699	0.07023	0.39055
P20108	6680690	thioredoxin-dependent peroxide reductase, mitochondrial precursor [Mus musculus]	0	22.547	21	5	13	5	257	28.1	7.58	160	5	1.82817e+07	15865480	1.71243e+07	1.89792e+07	5.44531e+07	1.86261e+07	1.92902e+07	1.758e+07	10.0068	7.26582	69.3317	6.55965	Prdx3	11757	PRDX3	10935	0.757983	0.80141	1.62218	0.818428	0.7732	0.85514
Q6A0D0	3219774	RecName: Full=Peroxiredoxin-6; AltName: Full=1-Cys peroxiredoxin; Short=1-Cys PRX; AltName: Full=Acidic calcium-independent phospholipase A2; Short=aiPLA2; AltName: Full=Antioxidant protein 2; AltName: Full=Non-selenium glutathione peroxidase; Short=NSGPx	0	69.056	52	10	54	10	224	24.9	6.01	1090	10	1.44156e+07	1.47484e+07	1.41954e+07	1.83645e+07	5.41338e+07	3.55456e+07	3.8983e+07	3.85444e+07	1.61411	18.1083	29.313	0.799993	Prdx6	11758	PRDX6	9588	0.509569	0.568905	1.56693	1.3546	0.0007042	0.26039
Q3UKX8	56744242	AP-1 complex subunit gamma-1 isoform 1 [Mus musculus]	0	48.456	16	11	32	11	825	91.7	6.8	281	11	1.5969e+07	1.75402e+07	1.49018e+07	1.91024e+07	1.62946e+07	1.56184e+07	1.29526e+07	1.97092e+07	6.63098	17.47	2.99639	29.2551	Ap1g1	11765	AP1G1	164	1.01475	1.02974	0.966415	0.989092	0.885	0.923904
P35585	6671557	AP-1 complex subunit mu-1 [Mus musculus]	0	24.528	13	4	10	4	423	48.5	7.3	61	4	2.80627e+06	2633641	3.88229e+06	5.64382e+06	2.04631e+06	3.23815e+06	3.83187e+06	4.89491e+06	4.48787	26.1512	31.8959	17.227	Ap1m1	11767	AP1M1	8907	0.750921	1.31498	0.729463	1.20464	0.306	0.563593
P17426	6671561	AP-2 complex subunit alpha-1 isoform a [Mus musculus]	0	545.738	63	50	541	37	977	107.6	7.03	11048	50	1.45754e+09	1.75453e+09	1.98312e+09	2.04138e+09	1.89087e+09	2.31451e+09	2.95292e+09	2.26764e+09	13.076	2.04722	14.2466	18.5638	Ap2a1	11771	AP2A1	160	0.771089	0.966122	1.00954	1.25325	0.3735	0.606089
Q6A0C9	6753074	AP-2 complex subunit mu isoform 1 [Mus musculus]	0	381.06	70	27	315	27	435	49.6	9.54	6412	27	1.50911e+09	1.89302e+09	1.90214e+09	2.12527e+09	1.45487e+09	2.51784e+09	2.22121e+09	3.7773e+09	15.9584	7.8353	37.8398	36.6864	Ap2m1	11773	AP2M1	1173	0.782064	0.925801	0.913226	1.37891	0.6137	0.756784
Q9Z1T1	568984207	PREDICTED: AP-3 complex subunit beta-1 isoform X1 [Mus musculus]	0	20.061	7	7	14	5	1118	124	5.66	78	7	1.07978e+06	4.46049e+06	4.872e+06	4.7073e+06	1.70677e+06	2.84487e+06	3.61078e+06	4.12537e+06	86.2963	2.43148	35.3613	9.40689	Ap3b1	11774	AP3B1	8546	0.808581	1.39806	0.664294	1.12906	0.1689	0.473374
A0A571BES1	568947213	PREDICTED: AP-3 complex subunit beta-2 isoform X1 [Mus musculus]	0	157.076	34	29	107	20	1101	121.2	5.45	2042	29	9.20347e+07	8.96665e+07	7.73369e+07	8.0681e+07	8.88543e+07	8.51944e+07	1.05488e+08	1.03225e+08	1.84319	2.99286	2.9738	1.53291	Ap3b2	11775	AP3B2	8120	1.00598	0.874863	0.963617	1.15554	0.01983	0.349765
O54774	6671565	AP-3 complex subunit delta-1 [Mus musculus]	0	241.95	31	29	125	29	1199	135	7.37	3001	29	1.25389e+08	1.09481e+08	1.0429e+08	9.63737e+07	9.22292e+07	8.04219e+07	9.85547e+07	9.97181e+07	9.57859	5.5792	9.67157	0.829792	Ap3d1	11776	AP3D1	8943	1.16495	0.995283	0.856342	0.983425	0.3895	0.61773
Q9DCR2	4502861	AP-3 complex subunit sigma-1 isoform 1 [Homo sapiens]	0	20.153	27	5	14	2	193	21.7	5.39	167	5	2.01829e+07	1.09494e+07	1.53555e+07	1.39911e+07	1.51689e+07	4.08561e+06	4.94745e+06	5.21508e+06	41.9439	6.57486	81.4051	3.72428	Ap3s1	11777	AP3S1	1176	1.38526	1.3058	0.856747	0.45219	0.04029	0.360156
Q8BNE3	26350839	unnamed protein product [Mus musculus]	0	13.401	12	3	12	3	252	28.3	5.43	155	3	5.97102e+06	8.37011e+06	8.54315e+06	8.50122e+06	7.65776e+06	1.20507e+07	9.5108e+06	1.52458e+07	23.6581	0.347955	31.522	32.7608	Ap3s2	11778	AP3S2	10239	0.756284	0.898841	1.03933	1.30554	0.6678	0.790981
P98084	39930317	amyloid beta A4 precursor protein-binding family A member 2 [Mus musculus]	0	19.879	5	3	9	2	750	82.7	4.88	59	3	727582	371617	511855	589563	1.36341e+06	683160	1.43662e+06	500206	45.798	9.97764	47.0065	68.3744	Apba2	11784	APBA2	321	0.710993	0.712428	1.32378	1.2528	0.7221	0.823617
Q9QXJ1	148684830	amyloid beta (A4) precursor protein-binding, family B, member 1, isoform CRA_c, partial [Mus musculus]	0	19.64	4	2	10	2	725	78.9	5.08	309	2	6.5252e+06	5048667	2.91759e+06	2.50157e+06	3.16874e+06	3.4008e+06	3.22798e+06	2.94284e+06	18.0418	10.8565	4.99562	6.53485	Apbb1	11785	APBB1	322	1.55702	0.729033	0.883793	0.830153	0.2058	0.500837
Q61315	569003029	PREDICTED: adenomatous polyposis coli protein isoform X1 [Mus musculus]	0	377.435	26	54	159	2	2870	312.8	8.05	2985	54	2.06785e+08	1.51307e+08	1.38983e+08	1.1616e+08	8.30427e+07	8.60516e+07	8.80839e+07	8.15319e+07	21.91	12.6506	2.51649	5.46286	Apc	11789	APC	324	1.50467	1.07209	0.710521	0.712712	0.1862	0.487026
P28352	6753086	DNA-(apurinic or apyrimidinic site) lyase [Mus musculus]	0	100.211	53	11	37	11	317	35.5	7.91	1036	11	1.20158e+08	5.22573e+07	6.04704e+07	2.39387e+07	2.14335e+07	2.11311e+07	1.01797e+07	7.57857e+06	55.6948	61.2062	1.00469	20.7144	Apex1	11792	APEX1	328	2.17458	1.0646	0.536843	0.223975	0.07628	0.391595
Q3UYQ4	2623755	unknown [Mus musculus]	0	105.903	41	15	60	15	504	56.7	5.78	1272	15	1.31796e+08	1.12957e+08	1.03142e+08	7.68958e+07	4.70085e+07	3.72321e+07	3.58288e+07	3.26272e+07	10.8852	20.6163	16.4124	6.61403	Api5	11800	API5	8539	1.6953	1.24704	0.583498	0.474165	0.06046	0.380808
Q3UDL6	568958729	PREDICTED: amyloid-like protein 2 isoform X1 [Mus musculus]	0	40.877	16	9	16	9	763	86.7	4.75	137	9	9.30847e+06	9.17663e+06	7.91898e+06	1.28476e+07	1.64238e+07	1.59289e+07	1.29472e+07	2.07832e+07	1.00863	33.5641	2.16294	32.8539	Aplp2	11804	APLP2	334	0.701956	0.788594	1.22857	1.28088	0.01224	0.323482
P08226	163644329	apolipoprotein E precursor [Mus musculus]	0	37.486	29	7	21	7	311	35.8	5.68	123	7	7.56358e+06	9.10855e+06	7.32413e+06	1.6736e+07	1.86957e+07	1.73836e+07	1.38267e+07	2.63513e+07	13.1052	55.3213	5.14321	44.0848	Apoe	11816	APOE	348	0.570038	0.822641	1.23359	1.37373	0.05133	0.370051
P12023	148665902	amyloid beta (A4) precursor protein, isoform CRA_a, partial [Mus musculus]	0	56.801	13	8	36	8	785	88.7	5.12	762	8	1.88543e+07	1.89215e+07	1.24322e+07	1.77801e+07	2.41157e+07	3.73603e+07	2.13184e+07	2.60028e+07	0.251675	25.0329	30.4683	13.9995	App	11820	APP	351	0.854727	0.683593	1.39098	1.0707	0.4137	0.632096
Q02013	13938017	Aqp1 protein [Mus musculus]	0	17.9	11	2	6	2	269	28.8	7.43	562	2	3.79379e+06	1.17056e+07	7.33412e+06	1.42125e+06	4.983e+06	9.0892e+06	6.89454e+06	1.82707e+07	72.1898	95.5079	41.2661	63.9306	Aqp1	11826	AQP1	358	0.976459	0.551588	0.886547	1.58541	0.7904	0.865194
A0A5F8MQ17	959994610	aquaporin-4 isoform M1x [Mus musculus]	0	78.441	22	6	66	2	352	37.7	6.52	1669	6	1.35093e+08	1.84267e+08	1.32156e+08	2.48371e+08	2.01449e+08	2.22702e+08	2.13217e+08	2.36298e+08	21.7753	43.191	7.08608	7.26149	Aqp4	11829	AQP4	361	0.811819	0.967306	1.0782	1.14268	0.4816	0.675672
Q9WV31	9055166	activity-regulated cytoskeleton-associated protein [Mus musculus]	0	51.055	32	9	20	9	396	45.3	5.39	294	9	2.62361e+07	2.52306e+07	2.46099e+07	2.24435e+07	2.14177e+07	2.08308e+07	1.52948e+07	2.23059e+07	2.76277	6.51103	1.96465	26.3694	Arc	11838	ARC	23237	1.15416	1.05519	0.94744	0.84321	0.07584	0.39055
Q8BSL7	26327163	unnamed protein product [Mus musculus]	0	69.353	57	8	63	5	181	20.7	6.58	1922	8	9.31485e+07	8.09757e+07	9.82503e+07	1.12863e+08	1.36625e+08	1.17743e+08	9.88285e+07	1.07309e+08	9.88661	9.78857	10.4982	5.81828	Arf2	11841	-	-	0.823533	0.998473	1.20305	0.974944	0.2659	0.540237
Q9DD04	6680720	ADP-ribosylation factor 4 [Mus musculus]	0	62.971	79	9	46	5	180	20.4	7.14	1263	9	5.96413e+08	9.11839e+08	6.95234e+08	9.26023e+08	6.13679e+08	1.15001e+09	9.06095e+08	1.30812e+09	29.576	20.1317	43.0058	25.677	Arf4	11843	ARF4	378	0.848833	0.912432	0.992594	1.24614	0.7486	0.839425
P84084	4502209	ADP-ribosylation factor 5 [Homo sapiens]	0	51.397	51	7	36	3	180	20.5	6.79	871	7	2.49873e+07	2.25615e+07	3.26022e+07	3.90929e+07	4.49293e+07	3.15821e+07	2.73804e+07	2.05521e+07	7.21482	12.8031	24.6705	20.1466	Arf5	11844	ARF5	381	0.780487	1.17683	1.25589	0.786785	0.2581	0.533971
P62331	148704663	mCG3164, partial [Mus musculus]	0	68.679	50	6	48	6	191	21.5	8.38	712	6	3.84139e+07	4.84196e+07	4.51609e+07	6.74912e+07	7.01676e+07	8.38662e+07	6.34956e+07	4.77274e+07	16.2958	28.0331	12.5769	20.0494	Arf6	11845	ARF6	382	0.747369	0.969587	1.32576	0.957288	0.2327	0.518986
Q9QUI0	388327124	Chain A, Crystal Structure Of Geranylgeranylated Rhoa In Complex With Rhogdi In Its Active Gppnhp-Bound Form	0	173.723	71	11	138	4	195	21.9	6.37	3421	11	1.49921e+08	2.65558e+08	1.99857e+08	3.85903e+08	3.2712e+08	3.91763e+08	3.62777e+08	1.5947e+08	39.3605	44.9175	12.7167	55.0544	Rhoa	11848	RHOA	387	0.741143	1.04489	1.28236	0.931599	0.4985	0.687822
P62746	4757764	rho-related GTP-binding protein RhoB precursor [Homo sapiens]	0	72.521	48	7	52	5	196	22.1	5.24	1441	7	3.37025e+07	51422151	2.71847e+07	4.32471e+07	6.66423e+07	5.33579e+07	3.70559e+07	3.48116e+07	29.4384	32.2521	15.6558	4.4164	Rhob	11852	RHOB	388	0.980066	0.810903	1.3816	0.827432	0.3237	0.577794
Q62159	1279556	p21RhoC [Mus musculus]	0	120.402	65	9	83	2	193	22	7.15	2183	9	4.47178e+06	3.42486e+06	1.30565e+06	242353	5.70955e+06	2.28853e+06	480275	141287	18.7494	97.14	60.4902	77.1286	Rhoc	11853	RHOC	389	1.74856	0.342777	1.77103	0.137633	0.1108	0.433388
Q9QYM5	6753116	rho-related GTP-binding protein RhoN precursor [Mus musculus]	0	26.647	37	7	15	7	227	25.4	8.35	162	7	1.84506e+07	1.9923e+07	2.63125e+07	2.72879e+07	2.57533e+07	2.81888e+07	2.36134e+07	2.16923e+07	5.42651	2.57344	6.38525	5.9966	Rnd2	11858	RND2	8153	0.802704	1.12122	1.12837	0.947709	0.05098	0.370051
Q91Z25	16307455	Arpc1b protein [Mus musculus]	0	54.431	19	5	21	4	376	41.5	8.35	517	5	1.25259e+07	1.27071e+07	9.40608e+06	9.23169e+06	6.62741e+06	5.41593e+06	5.12578e+06	8.35619e+06	1.01551	1.32328	14.2261	33.8859	Arpc1b	11867	ARPC1B	10095	1.45443	1.07428	0.69418	0.777103	0.006422	0.305612
P98203	14495241	ARVCF isoform A1 [Mus musculus]	0	205.916	42	28	85	28	962	105	6.57	2052	28	9.19096e+07	1.39605e+08	9.80388e+07	8.29e+07	7.51634e+07	8.70153e+07	7.76309e+07	6.76999e+07	29.1349	11.8324	10.335	9.66385	Arvcf	11877	ARVCF	421	1.28626	1.00527	0.901039	0.807435	0.4544	0.659174
Q9WV54	74142229	unnamed protein product [Mus musculus]	0	7.394	7	2	2	2	394	44.6	8.59	0	2	462941	503111	290791	446121	2.39023e+06	663466	492439	1.50851e+06	5.88044	29.8096	79.9691	71.8129	Asah1	11886	ASAH1	427	0.57183	0.436197	1.80756	1.18441	0.5875	0.742345
Q61137	755495397	PREDICTED: astrotactin-1 isoform X1 [Mus musculus]	0	53.413	9	9	22	9	1318	146.7	5.27	352	9	1.53443e+07	1.78357e+07	8.75654e+06	5.3731e+06	3.16356e+06	2.58364e+06	6.10862e+06	6.54403e+06	10.6187	33.8643	14.2702	4.86662	Astn1	11899	ASTN1	460	2.0198	0.860128	0.349855	0.770217	0.02812	0.358726
Q8VDN2	21450277	sodium/potassium-transporting ATPase subunit alpha-1 precursor [Mus musculus]	0	705.548	53	49	725	30	1023	112.9	5.45	21872	49	5.04189e+08	1.04665e+09	1.12288e+09	2.0302e+09	2.51597e+09	2.21802e+09	1.17636e+09	1.5119e+09	49.4671	40.6946	8.9009	17.6518	Atp1a1	11928	ATP1A1	476	0.511568	1.04009	1.56158	0.886765	0.1124	0.433388
P14094	6753138	sodium/potassium-transporting ATPase subunit beta-1 [Mus musculus]	0	150.157	42	15	139	15	304	35.2	8.65	2857	15	4.0023e+08	7.43682e+08	6.81618e+08	1.05435e+09	1.36258e+09	1.12204e+09	9.81994e+08	8.94749e+08	42.4609	30.365	13.6912	6.5743	Atp1b1	11931	ATP1B1	481	0.631886	0.958935	1.37248	1.03669	0.3429	0.586722
P14231	7242138	sodium/potassium-transporting ATPase subunit beta-2 [Mus musculus]	0	80.623	36	10	88	10	290	33.3	8.31	1566	10	1.61439e+08	3.35426e+08	2.51452e+08	5.99781e+08	8.01012e+08	6.06008e+08	3.72914e+08	3.9594e+08	49.5215	57.8704	19.6001	4.23536	Atp1b2	11932	ATP1B2	482	0.563983	0.96622	1.59708	0.872713	0.3293	0.581311
P97370	6680744	sodium/potassium-transporting ATPase subunit beta-3 [Mus musculus]	0	33.78	25	6	26	6	278	31.8	8.51	105	6	3.03152e+07	3.95584e+07	1.98233e+07	3.33742e+07	7.82813e+07	4.14835e+07	2.44175e+07	2.68163e+07	18.708	36.0239	43.4517	6.6215	Atp1b3	11933	ATP1B3	483	0.950436	0.723604	1.62907	0.696893	0.4662	0.666459
Q5DTI2	60360584	mKIAA4195 protein [Mus musculus]	0	419.805	45	38	274	23	1061	116.5	5.5	5519	38	4.69649e+08	3.55724e+08	5.11911e+08	4.50535e+08	7.5824e+08	4.30693e+08	4.05868e+08	4.36603e+08	19.5203	9.01853	38.9612	5.15922	Atp2a2	11938	ATP2A2	488	0.864441	1.008	1.24521	0.882348	0.5942	0.746602
D5L240	378261846	plasma membrane calcium-ATPase 2 [Mus musculus]	0	566.952	48	49	440	6	1243	136.7	6.02	10048	49	4.97507e+08	4.97642e+08	7.28526e+08	8.59315e+08	1.6551e+09	9.27228e+08	8.14479e+08	9.34867e+08	0.0192156	11.6487	39.8621	9.73251	Atp2b2	11941	ATP2B2	491	0.575674	0.918535	1.49383	1.01196	0.1055	0.43336
P56480	23272966	Atp5b protein, partial [Mus musculus]	0	601.854	76	26	530	24	533	56.6	5.4	17579	26	2.14381e+09	2.15056e+09	1.69525e+09	2.8453e+09	7.88119e+09	2.3004e+09	2.30949e+09	2.36621e+09	0.22228	35.82	77.5167	1.71554	Atp5b	11947	ATP5F1B	506	0.725027	0.766589	1.71898	0.789408	0.1359	0.457524
Q91VR2	12840425	unnamed protein product [Mus musculus]	0	102.39	46	12	121	12	298	32.8	9.01	2153	12	3.19013e+08	2.68033e+08	2.30113e+08	3.83273e+08	1.01898e+09	3.42448e+08	3.78676e+08	4.33797e+08	12.2811	35.3123	70.2764	9.59463	Atp5c1	11949	ATP5F1C	509	0.695895	0.72712	1.61386	0.963121	0.3392	0.586203
Q9CQQ7	74195489	unnamed protein product [Mus musculus]	0	72.176	36	11	90	11	256	28.9	9.26	631	11	1.25388e+09	6.92078e+08	9.63486e+08	7.53022e+08	1.74598e+09	8.13561e+08	9.93786e+08	1.35319e+09	40.8288	17.3399	51.5187	21.6567	Atp5pb	11950	ATP5PB	515	0.908373	0.801265	1.19479	1.09557	0.6895	0.803558
P97450	148665899	ATP synthase, H+ transporting, mitochondrial F0 complex, subunit F, isoform CRA_b, partial [Mus musculus]	0	43.303	37	4	49	4	122	14.1	9.33	1377	4	1.02681e+08	9.1816e+07	6.87469e+07	1.23227e+08	4.05989e+08	9.12114e+07	8.56255e+07	1.22564e+08	7.90024	40.134	89.5338	25.092	Atp5j	11957	ATP5PF	522	0.712535	0.703292	1.82148	0.762696	0.8887	0.92588
Q06185	1491942	F1F0 ATP synthase E subunit [Mus musculus]	0	21.954	61	4	29	4	71	8.2	9.41	552	4	6.80181e+07	8.0553e+07	6.4897e+07	9.02096e+07	2.15045e+08	6.99348e+07	7.73887e+07	1.23041e+08	11.9317	23.0792	72.011	32.2118	Atp5k	11958	-	-	0.753129	0.786259	1.4446	1.01601	0.7708	0.853904
P50516	31560731	V-type proton ATPase catalytic subunit A [Mus musculus]	0	460.148	83	38	401	3	617	68.3	5.58	8924	38	8.71793e+08	1.29395e+09	1.03757e+09	1.53182e+09	1.30426e+09	1.67412e+09	1.46421e+09	2.14259e+09	27.5664	27.204	17.5619	26.5991	Atp6v1a	11964	ATP6V1A	523	0.765259	0.907889	1.0524	1.27445	0.5802	0.7378
P51863	31981304	V-type proton ATPase subunit d 1 [Mus musculus]	0	119.635	50	15	119	15	351	40.3	5	2700	15	4.92845e+08	7.91308e+08	4.2205e+08	6.5301e+08	6.0891e+08	7.89142e+08	6.00902e+08	1.15671e+09	32.8692	30.3823	18.2316	44.7217	Atp6v0d1	11972	ATP6V0D1	9114	0.93141	0.779752	1.01402	1.27482	0.7723	0.855038
P50518	45504359	V-type proton ATPase subunit E 1 [Mus musculus]	0	192.346	66	14	180	14	226	26.1	8.43	4294	14	3.31697e+08	5.29113e+08	3.77413e+08	6.28953e+08	5.21837e+08	6.71133e+08	5.58883e+08	9.88153e+08	32.4333	35.3481	17.6984	39.2414	Atp6v1e1	11973	ATP6V1E1	529	0.747363	0.873737	1.03575	1.34315	0.6589	0.785488
Q9Z1G4	568971296	PREDICTED: V-type proton ATPase 116 kDa subunit a isoform X4 [Mus musculus]	0	451.085	44	32	353	3	863	98.7	6.38	10464	32	8.38696e+08	1.36925e+09	9.26805e+08	1.28011e+09	1.06577e+09	1.48846e+09	1.17508e+09	2.0166e+09	33.9826	22.6401	23.4033	37.2876	Atp6v0a1	11975	ATP6V0A1	535	0.869204	0.868797	1.00553	1.25647	0.8282	0.889199
Q5DTG0	547234934	phospholipid-transporting ATPase IA isoform c [Mus musculus]	0	147.682	26	26	110	4	1164	131.4	6.89	1714	26	2.27943e+08	2.29566e+08	2.31788e+08	2.24744e+08	1.59537e+08	2.45626e+08	1.70703e+08	2.04871e+08	0.501461	2.18205	30.0492	12.8658	Atp8a1	11980	ATP8A1	10396	1.07981	1.0775	0.956261	0.886426	0.513	0.695126
Q6DI68	49902622	Atp9a protein, partial [Mus musculus]	0	101.749	20	19	71	15	1106	124.5	8.21	1032	19	4.18424e+07	4.92393e+07	4.72173e+07	5.49938e+07	3.98452e+07	6.0164e+07	3.22257e+07	6.98303e+07	11.4851	10.7597	28.7325	52.1095	Atp9a	11981	ATP9A	10079	0.921511	1.03411	1.01183	1.03254	0.8715	0.914976
O35143	2367441	ATPase inhibitor [Mus musculus]	0.002	4.002	8	2	10	2	106	12.1	9.64	36	2	2.18702e+07	1.40093e+07	1.22869e+07	2.26417e+07	6.96745e+07	1.5219e+07	1.6132e+07	1.94505e+07	30.9839	41.9253	90.7156	13.1891	Atpif1	11983	ATP5IF1	93974	0.750287	0.730402	1.77523	0.744076	0.9138	0.944723
Q80YP7	29747890	Atp6v0c protein, partial [Mus musculus]	0	66.024	26	2	21	2	188	19.3	7.12	643	2	8.32605e+07	8.42037e+07	4.61237e+07	7.34119e+07	5.38272e+07	1.06488e+08	7.24293e+07	1.45803e+08	0.796519	32.2845	46.4546	47.5485	Atp6v0c	11984	ATP6V0C	527	1.00648	0.71842	0.963509	1.3116	0.6583	0.785317
Q60668	116256512	heterogeneous nuclear ribonucleoprotein D0 isoform a [Mus musculus]	0	91.076	32	11	69	10	355	38.3	7.81	1151	11	4.94297e+08	3.88656e+08	4.11688e+08	2.1886e+08	1.39021e+08	1.24312e+08	1.10688e+08	8.76847e+07	16.9204	43.248	7.89965	16.3991	Hnrnpd	11991	HNRNPD	3184	1.78807	1.27693	0.533277	0.401725	0.1057	0.433388
Q9JLZ3	148709172	AU RNA binding protein/enoyl-coenzyme A hydratase, isoform CRA_b, partial [Mus musculus]	0	112.332	44	12	107	12	317	33.8	9.5	1856	12	4.61726e+08	3.70774e+08	5.47102e+08	4.20381e+08	3.27074e+08	3.46191e+08	3.52942e+08	3.56755e+08	15.4505	18.5234	4.01552	0.759822	Auh	11992	AUH	549	1.0462	1.21583	0.84609	0.891875	0.4025	0.625656
Q3U3K9	90403601	ancient ubiquitous protein 1 isoform 1 [Mus musculus]	0	5.425	7	2	2	2	439	49.3	9.25	0	2	2.73514e+06	2.1075e+06	359067	407469	2.27105e+06	2.65806e+06	1.67196e+06	6.48218e+06	18.3292	8.9299	11.1039	83.4262	Aup1	11993	AUP1	550	1.03628	0.164031	1.05478	1.74491	0.04991	0.370051
Q62036	1199931	pre-acrosome localization protein [Mus musculus]	0	30.744	8	7	16	7	1060	120.3	8.65	157	7	1.22682e+07	7.98443e+06	6.56108e+06	2.87016e+06	3.53115e+06	4.2919e+06	4.33723e+06	2.85549e+06	29.9131	55.3453	13.7525	29.1336	Cep131	12009	CEP131	22994	1.81233	0.843965	0.700054	0.643649	0.3956	0.62193
Q60739	157952206	BAG family molecular chaperone regulator 1 isoform 1L [Mus musculus]	0	16.497	13	2	8	2	355	39.7	8.46	138	2	1.8813e+07	1.21765e+07	2.17779e+07	1.89607e+07	2.08516e+07	2.73079e+07	2.01044e+07	2.3827e+07	30.2858	9.77984	18.9592	11.9836	Bag1	12017	BAG1	573	0.756675	0.994724	1.17592	1.07268	0.5824	0.739026
Q07813	755520643	PREDICTED: apoptosis regulator BAX isoform X2 [Mus musculus]	0	9.104	11	2	5	2	221	24.8	5.47	40	2	2.63198e+07	12737403	6.52788e+06	8.37362e+06	1.69936e+07	2.15523e+07	1.29234e+07	2.66481e+07	49.1803	17.5168	16.7254	49.0496	Bax	12028	BAX	581	1.18287	0.4513	1.16739	1.19844	0.1757	0.481329
Q61361	157951688	brevican core protein isoform 1 precursor [Mus musculus]	0	283.925	52	35	245	35	883	95.8	4.93	5915	35	2.77739e+08	3.6984e+08	6.44498e+08	7.44933e+08	9.41368e+08	1.03644e+09	1.34493e+09	1.70803e+09	20.1134	10.2226	6.79784	16.8199	Bcan	12032	BCAN	63827	0.366497	0.786346	1.11934	1.72782	0.03154	0.360156
O35129	126723336	prohibitin-2 [Mus musculus]	0	143.038	69	18	138	18	299	33.3	9.83	2818	18	5.57263e+08	4.97255e+08	3.06338e+08	4.84899e+08	6.0267e+08	4.47847e+08	2.90028e+08	4.16542e+08	8.0477	31.915	20.8423	25.3221	Phb2	12034	PHB2	11331	1.17076	0.878459	1.16632	0.784458	0.4217	0.636991
Q6P3A8	806776659	2-oxoisovalerate dehydrogenase subunit beta, mitochondrial isoform 1 [Mus musculus]	0	31.874	15	5	16	5	390	42.9	6.7	344	5	3.55283e+07	4.13272e+07	3.0615e+07	3.41459e+07	9.05945e+07	2.99575e+07	3.9703e+07	2.37719e+07	10.6705	7.71069	71.1342	35.4942	Bckdhb	12040	BCKDHB	594	0.944045	0.795483	1.48079	0.779686	0.6013	0.750265
O55028	6753164	[3-methyl-2-oxobutanoate dehydrogenase [lipoamide]] kinase, mitochondrial precursor [Mus musculus]	0	88.614	28	9	53	9	412	46.6	8.91	1420	9	6.01102e+07	5.20795e+07	5.8166e+07	4.12975e+07	4.62481e+07	4.30803e+07	4.39315e+07	5.94276e+07	10.1232	23.9844	5.01512	21.2026	Bckdk	12041	BCKDK	10295	1.10985	0.983957	0.883695	1.0225	0.4354	0.646252
E9Q0H6	10946572	fatty acid-binding protein, brain [Mus musculus]	0	64.612	47	5	54	5	132	14.9	5.63	1065	5	1.57101e+08	119398409	8.39974e+07	8.76666e+07	8.5871e+07	4.77369e+07	1.56209e+07	2.14042e+07	19.2837	3.02278	40.3642	22.0898	Fabp7	12140	FABP7	2173	1.78734	1.10966	0.863663	0.239336	0.01385	0.325221
A0A1S6GWH6	568998717	PREDICTED: baculoviral IAP repeat-containing protein 6 isoform X1 [Mus musculus]	0	11.868	1	3	4	3	4953	539.2	6.13	77	3	1.37803e+06	3.15581e+06	2.04832e+06	788278	562971	1.55543e+06	1.48366e+06	675765	55.4534	62.8207	66.255	52.9093	Birc6	12211	BIRC6	57448	1.55691	0.974085	0.727456	0.741545	0.7964	0.869373
P18572	34915988	basigin isoform 1 precursor [Mus musculus]	0	39.241	22	7	41	7	389	42.4	5.85	490	7	4.35748e+07	7.38787e+07	6.45227e+07	1.1471e+08	1.20349e+08	1.02505e+08	6.25148e+07	6.58819e+07	36.4878	39.5997	11.3234	3.70865	Bsg	12215	BSG	682	0.725093	1.10648	1.37577	0.79265	0.1902	0.492105
O88737	124487407	protein bassoon [Mus musculus]	0	2454.6	63	172	2045	165	3942	418.6	7.71	56863	172	5.07625e+09	3.86578e+09	6.74896e+09	6.27094e+09	7.2187e+09	5.924e+09	6.84306e+09	7.93506e+09	19.144	5.1922	13.9316	10.4501	Bsn	12217	BSN	8927	0.717044	1.04404	1.05389	1.18503	0.2774	0.547472
Q9WVA3	31560618	mitotic checkpoint protein BUB3 [Mus musculus]	0	74.112	41	11	40	11	326	36.9	6.84	566	11	6.68937e+07	5.16181e+07	4.20301e+07	2.90771e+07	1.77906e+07	2.25064e+07	9.63591e+06	1.53894e+07	18.2285	25.7615	16.55	32.5138	Bub3	12237	BUB3	9184	1.85944	1.11566	0.632256	0.392644	0.1088	0.433388
Q8R5L1	112181167	complement component 1 Q subcomponent-binding protein, mitochondrial [Mus musculus]	0	134.237	61	9	77	9	279	31	4.87	2754	9	7.07089e+07	9.8541e+07	8.23221e+07	1.44626e+08	1.31562e+08	1.61296e+08	1.12538e+08	1.89277e+08	23.2559	38.8241	14.3584	35.9578	C1qbp	12261	C1QBP	708	0.683237	0.916154	1.18223	1.21838	0.3349	0.582138
Q02105	50229	C1q C chain [Mus musculus]	0	12.747	11	2	7	2	246	26	8.37	43	2	1.22831e+06	1.60097e+06	1.31104e+06	1.31531e+06	948343	1.67016e+06	2.05641e+06	4.6723e+06	18.6272	0.230266	38.9842	54.9797	C1qc	12262	C1QC	714	0.764523	0.709687	0.707568	1.81822	0.721	0.82341
Q9JKR6	157951706	hypoxia up-regulated protein 1 precursor [Mus musculus]	0	78.998	18	13	41	13	999	111.1	5.19	730	13	2.71457e+07	3.67009e+07	1.66866e+07	2.3399e+07	2.5886e+07	1.69405e+07	1.09384e+07	1.25193e+07	21.165	23.6812	29.5395	9.53082	Hyou1	12282	HYOU1	10525	1.50036	0.941992	1.0064	0.551245	0.1925	0.494488
Q06138	148708308	calcium binding protein 39, isoform CRA_b, partial [Mus musculus]	0	13.599	11	4	8	4	351	40.7	6.67	60	4	4.97342e+06	4.18827e+06	4.46254e+06	4.74054e+06	7.33441e+06	7.25832e+06	3.69549e+06	8.84802e+06	12.1197	4.27198	0.737335	58.092	Cab39	12283	CAB39	51719	0.805405	0.809044	1.28285	1.1027	0.02067	0.351292
A2AIR7	1039758857	PREDICTED: voltage-dependent N-type calcium channel subunit alpha-1B isoform X3 [Mus musculus]	0	114.702	13	24	74	11	2350	263.7	8.65	1053	24	8.5151e+07	7.29511e+07	8.99873e+07	9.30581e+07	7.25509e+07	5.00168e+07	1.01632e+08	7.80062e+07	10.9128	2.37249	26.0003	18.5998	Cacna1b	12287	CACNA1B	774	0.982987	1.13807	0.762054	1.11689	0.3674	0.601428
A0A087WS83	1039727362	PREDICTED: voltage-dependent R-type calcium channel subunit alpha-1E isoform X2 [Mus musculus]	0	40.763	4	8	30	5	2466	277.9	8.05	434	8	9.99987e+06	1.11767e+07	7.31209e+06	7.20751e+06	4.43066e+06	3.73663e+06	2.97475e+06	6.50411e+06	7.85906	1.01861	12.0176	52.6568	Cacna1e	12290	CACNA1E	777	1.58797	1.08879	0.612443	0.710796	0.06259	0.384897
Q5SUF7	568971332	PREDICTED: voltage-dependent T-type calcium channel subunit alpha-1G isoform X2 [Mus musculus]	0	135.28	12	19	57	19	2388	263.5	6.67	1694	19	1.22278e+07	1.6782e+07	2.36499e+07	4.36216e+07	3.71643e+07	3.61602e+07	2.11168e+07	2.42142e+07	22.2014	41.9854	1.93669	9.66303	Cacna1g	12291	CACNA1G	8913	0.539876	1.25193	1.36458	0.843614	0.04194	0.360156
O08532	161086898	voltage-dependent calcium channel subunit alpha-2/delta-1 isoform b preproprotein [Mus musculus]	0	469.914	49	47	325	46	1091	123.2	5.27	7572	47	6.05638e+08	1.2361e+09	5.21311e+08	5.65049e+08	2.99901e+08	4.77744e+08	4.29811e+08	5.71194e+08	48.4113	5.69386	32.3423	19.9745	Cacna2d1	12293	CACNA2D1	781	1.56519	0.923236	0.660876	0.850697	0.5792	0.73679
Q9Z1L5	6753236	voltage-dependent calcium channel subunit alpha-2/delta-3 precursor [Mus musculus]	0	205.532	32	27	113	27	1091	122.7	5.73	1990	27	1.65041e+08	3.7653e+08	1.64875e+08	2.15066e+08	9.86421e+07	1.52687e+08	1.03394e+08	1.46167e+08	55.2266	18.6818	30.4107	24.2388	Cacna2d3	12294	CACNA2D3	55799	1.52298	1.06845	0.706774	0.701801	0.4692	0.666621
A0A0R4J194	33146398	voltage-dependent calcium channel beta1 subunit [Mus musculus]	0	64.154	22	11	60	6	677	74.1	5.99	688	11	1.83193e+07	15724435	4.0982e+06	3.0698e+06	3.95477e+06	1.82967e+06	1.11889e+07	3.33879e+06	10.7792	20.2899	51.9557	76.4179	Cacnb1	12295	CACNB1	782	2.21337	0.46603	0.376078	0.944526	0.05132	0.370051
Q8CC27	148676126	calcium channel, voltage-dependent, beta 2 subunit, isoform CRA_g, partial [Mus musculus]	0	36.447	12	8	52	4	704	78.3	8.15	486	8	1.41179e+07	6.71155e+06	4.14541e+06	3.49222e+06	6.82333e+06	4.10127e+06	4.39179e+06	3.29508e+06	50.2853	12.0946	35.2376	20.1772	Cacnb2	12296	CACNB2	783	1.76976	0.648927	0.928202	0.653111	0.5708	0.731795
P54285	1039748110	PREDICTED: voltage-dependent L-type calcium channel subunit beta-3 isoform X1 [Mus musculus]	0	65.164	23	9	68	2	490	55.2	6.27	1319	9	4.58731e+07	57678294	6.68372e+07	5.99694e+07	6.42945e+07	7.85996e+07	5.21368e+07	6.031e+07	16.1225	7.65939	14.1576	10.2791	Cacnb3	12297	CACNB3	784	0.852803	1.04432	1.17681	0.926062	0.4533	0.658425
Q8R0S4	80861468	voltage-dependent L-type calcium channel subunit beta-4 isoform a [Mus musculus]	0	231.237	55	20	170	15	519	57.9	9.28	4219	20	2.4523e+08	2.78427e+08	4.32781e+08	4.28766e+08	5.17023e+08	4.54964e+08	4.65701e+08	4.76504e+08	8.96532	0.658989	9.02938	1.62151	Cacnb4	12298	CACNB4	785	0.634851	1.04449	1.17838	1.14228	0.04067	0.360156
O88602	148697713	calcium channel, voltage-dependent, gamma subunit 2, isoform CRA_a, partial [Mus musculus]	0	111.153	30	10	76	8	325	36.1	9.09	1059	10	9.40462e+07	1.34453e+08	1.50684e+08	1.84886e+08	1.58211e+08	2.14368e+08	2.11748e+08	1.79073e+08	25.0086	14.4141	21.3157	11.8236	Cacng2	12300	CACNG2	10369	0.688527	1.01116	1.12267	1.17764	0.32	0.573939
Q9CXW3	33468885	calcyclin-binding protein [Mus musculus]	0	16.33	16	4	18	4	229	26.5	7.87	167	4	7.05868e+06	7.95853e+06	1.34316e+07	1.22632e+07	7.04807e+06	4.1861e+06	1.24079e+07	1.67858e+07	8.47421	6.43058	36.028	21.2077	Cacybp	12301	CACYBP	27101	0.740312	1.26669	0.553817	1.43918	0.06921	0.39055
A0A0R4J0Z1	86198316	protein disulfide-isomerase A4 precursor [Mus musculus]	0	31.223	15	8	15	8	641	72.3	5.22	129	8	1.26314e+07	1.01602e+07	8.06361e+06	8.3697e+06	1.74924e+07	1.17887e+07	7.17489e+06	5.77566e+06	15.3341	2.63413	27.5479	15.2798	Pdia4	12304	PDIA4	9601	1.1192	0.806972	1.43788	0.635948	0.2632	0.538411
P12658	148673649	calbindin-28K, isoform CRA_a [Mus musculus]	0	114.15	58	14	80	13	262	30.1	4.83	1161	14	9.67836e+07	1.03201e+08	1.1175e+08	1.40701e+08	2.55641e+08	1.38979e+08	9.39973e+07	1.59681e+08	4.53801	16.218	41.8087	36.6175	Calb1	12307	CALB1	793	0.726732	0.91739	1.43403	0.921852	0.4992	0.687983
Q08331	34098931	calretinin [Mus musculus]	0	64.621	46	10	47	9	271	31.4	5.02	661	10	1.70077e+07	1.60586e+07	2.76404e+07	3.45939e+07	6.16306e+07	3.58641e+07	2.84113e+07	4.26898e+07	4.05937	15.8012	37.3757	28.4002	Calb2	12308	CALB2	794	0.501201	0.943314	1.47777	1.07771	0.1844	0.486428
P0DP26	74220435	unnamed protein product [Mus musculus]	0	230.261	89	12	258	2	149	16.8	4.22	6948	12	2.73729e+07	6.82358e+07	1.36726e+07	2.66629e+07	2.83552e+07	1.93937e+07	1.73639e+07	2.99654e+06	60.4431	45.5457	26.542	99.7942	Calm1	12313	-	-	1.87419	0.790684	0.936008	0.39912	0.5603	0.724571
P14211	6680836	calreticulin precursor [Mus musculus]	0	106.847	44	14	52	14	416	48	4.49	526	14	6.11975e+07	5.68306e+07	2.10456e+07	3.3829e+07	1.22862e+08	3.9346e+07	1.96271e+07	1.94444e+07	5.23237	32.945	72.8137	0.661109	Calr	12317	CALR	811	1.26172	0.586608	1.734	0.417673	0.02803	0.358726
P28651	26338402	unnamed protein product [Mus musculus]	0	54.596	37	7	24	7	291	33.1	4.78	1085	7	3.20841e+07	5.18958e+07	3.70145e+07	5.47802e+07	1.01202e+08	5.74016e+07	3.24084e+07	5.54847e+07	33.3628	27.3703	39.055	37.1302	Car8	12319	CA8	767	0.795507	0.869534	1.50238	0.832575	0.7089	0.815827
O35887	6680840	calumenin isoform 1 precursor [Mus musculus]	0	24.141	23	5	14	5	315	37	4.67	149	5	1.7477e+08	87915116	7.35945e+07	4.48059e+07	3.1838e+07	1.29557e+07	2.32879e+07	7.43102e+06	46.76	34.386	59.6148	73.0007	Calu	12321	CALU	813	2.30124	1.03724	0.392413	0.269111	0.2751	0.545032
F8WIS9	426229900	PREDICTED: calcium/calmodulin-dependent protein kinase type II subunit alpha isoform X1 [Ovis aries]	0	274.313	52	22	306	4	489	55.3	7.44	6896	22	1.29004e+09	1.08112e+09	1.98582e+09	1.94613e+09	1.61032e+09	2.04757e+09	2.36144e+09	2.44961e+09	12.4606	1.4273	16.9051	2.59195	Camk2a	12322	CAMK2A	815	0.642067	1.0647	0.990488	1.30274	0.03965	0.360156
A0A2I3BQP6	532049865	PREDICTED: calcium/calmodulin-dependent protein kinase type II subunit gamma isoform X1 [Microtus ochrogaster]	0	354.481	59	25	363	3	588	65.2	7.94	8289	25	6.92728e+08	4.9711e+08	5.32774e+08	4.2646e+08	4.75788e+08	4.28036e+08	7.98348e+08	5.91118e+08	23.2507	15.674	7.47162	21.0921	Camk2g	12325	CAMK2G	818	1.07136	0.863715	0.813823	1.25111	0.455	0.659244
P08414	569003057	PREDICTED: calcium/calmodulin-dependent protein kinase type IV isoform X1 [Mus musculus]	0	43.678	21	9	32	9	497	55.1	4.93	507	9	3.99454e+07	5.16683e+07	4.0269e+07	7.85842e+07	6.77803e+07	6.7801e+07	4.32628e+07	5.5893e+07	18.0962	45.5906	0.0215993	18.0138	Camk4	12326	CAMK4	814	0.823117	1.06785	1.21815	0.89088	0.2329	0.518986
P35564	6671664	calnexin precursor [Mus musculus]	0	114.258	30	15	69	15	591	67.2	4.64	975	15	1.23504e+08	1.27359e+08	7.19433e+07	9.71916e+07	1.56889e+08	6.52238e+07	6.63973e+07	8.26876e+07	2.17318	21.1113	58.364	15.4529	Canx	12330	CANX	821	1.26827	0.855086	1.12292	0.753721	0.1267	0.44922
P40124	157951604	adenylyl cyclase-associated protein 1 [Mus musculus]	0	126.818	48	16	81	15	474	51.5	7.52	2127	16	8.74878e+07	1.07759e+08	6.12548e+07	9.48897e+07	1.52304e+08	9.29045e+07	8.05138e+07	1.45114e+08	14.6828	30.4634	34.2579	40.4909	Cap1	12331	CAP1	10487	0.949843	0.759617	1.1929	1.09764	0.744	0.836359
O08529	157951598	calpain-2 catalytic subunit [Mus musculus]	0	40.223	15	9	23	9	700	79.8	4.96	211	9	1.38843e+07	2.58446e+07	1.21376e+07	1.46475e+07	1.58875e+07	1.75496e+07	9.82521e+06	1.91359e+07	42.5745	13.2521	7.02984	45.4654	Capn2	12334	CAPN2	824	1.23274	0.831112	1.03752	0.898629	0.5153	0.696462
O88456	18202239	RecName: Full=Calpain small subunit 1; Short=CSS1; AltName: Full=Calcium-activated neutral proteinase small subunit; Short=CANP small subunit; AltName: Full=Calcium-dependent protease small subunit; Short=CDPS; AltName: Full=Calcium-dependent protease small subunit 1; AltName: Full=Calpain regulatory subunit	0	15.432	12	3	14	3	269	28.4	5.63	323	3	1.68906e+07	14364686	2.07576e+07	1.88116e+07	2.32878e+07	2.19629e+07	1.98528e+07	2.68987e+07	11.4289	6.95511	4.14064	21.3137	Capns1	12336	CAPNS1	826	0.767816	0.972057	1.11163	1.1485	0.1573	0.469254
O08688	15928589	Capn5 protein [Mus musculus]	0	121.221	35	19	73	19	640	72.9	7.47	1014	19	9.36034e+07	1.03298e+08	9.13355e+07	8.60632e+07	6.79789e+07	8.36753e+07	6.39516e+07	5.37162e+07	6.96289	4.20304	14.6372	12.3016	Capn5	12337	CAPN5	726	1.22371	1.1025	0.942505	0.731285	0.1142	0.433735
P47754	6671672	F-actin-capping protein subunit alpha-2 [Mus musculus]	0	224.406	75	16	134	14	286	32.9	5.85	4195	16	9.34821e+08	9.15644e+08	9.47286e+08	8.95162e+08	8.37995e+08	9.49114e+08	8.41402e+08	8.63901e+08	1.46559	4.00095	8.79329	1.8658	Capza2	12343	CAPZA2	830	1.03014	1.02567	0.994866	0.949325	0.1644	0.470823
P47757	4826659	F-actin-capping protein subunit beta isoform 1 [Homo sapiens]	0	282.715	71	21	344	4	272	30.6	6	5910	21	1.11513e+09	1.06345e+09	1.20887e+09	1.18389e+09	1.02398e+09	1.19438e+09	1.26137e+09	1.2253e+09	3.35494	1.47634	10.8628	2.05176	Capzb	12345	CAPZB	832	0.939408	1.03177	0.956564	1.07226	0.1648	0.470823
P00920	157951596	carbonic anhydrase 2 [Mus musculus]	0	37.423	27	6	17	6	260	29	7.01	205	6	1.29946e+07	2.87957e+07	1.31999e+07	1.55525e+07	4.29643e+07	2.44588e+07	3.67127e+07	4.73598e+07	53.4723	11.5719	38.8157	17.9099	Car2	12349	CA2	760	0.752849	0.517972	1.21462	1.51456	0.1772	0.482124
Q3U3I1	6671678	carbonic anhydrase 4 precursor [Mus musculus]	0	104.594	39	9	160	4	305	34.3	8.21	3985	9	3.62382e+08	4.71284e+08	1.06664e+09	1.52291e+09	1.21381e+09	1.60589e+09	1.05658e+09	1.90292e+09	18.4739	24.918	19.6644	40.4428	Car4	12351	CA4	762	0.362369	1.12559	1.22563	1.2864	0.1321	0.454181
Q9ERQ8	28269695	carbonic anhydrase 7 isoform a [Mus musculus]	0	15.606	19	5	11	5	264	29.9	6.95	78	5	1.85321e+08	1.44099e+08	1.81436e+08	1.71283e+08	1.52643e+08	1.67893e+08	1.40748e+08	1.99507e+08	17.6967	4.0708	6.72832	24.4221	Car7	12354	CA7	766	0.981198	1.0506	0.954734	1.01347	0.6588	0.785488
Q9JJJ0	442441	catalase [Mus musculus]	0	71.296	27	11	39	11	527	59.7	8.07	612	11	4.86903e+07	5.92946e+07	7.48548e+07	7.73717e+07	9.75608e+07	9.53142e+07	6.34163e+07	5.79622e+07	13.8878	2.3383	1.64728	6.35478	Cat	12359	CAT	847	0.751899	1.05995	1.34299	0.845159	0.01623	0.337614
O70589	532018364	PREDICTED: peripheral plasma membrane protein CASK isoform X2 [Microtus ochrogaster]	0	332.132	55	40	220	2	921	104.4	6.47	3688	40	2.67799e+08	3.54515e+08	4.03442e+08	4.08149e+08	3.15986e+08	4.41247e+08	3.86073e+08	3.79873e+08	19.7061	0.820364	23.3938	1.1449	Cask	12361	CASK	8573	0.841794	1.09783	1.0243	1.03608	0.12	0.442912
B9EHC7	568921685	PREDICTED: calsequestrin-2 isoform X1 [Mus musculus]	0	48.144	23	7	29	7	432	50.1	4.26	444	7	2.6528e+07	2.9696e+07	5.39313e+07	5.8015e+07	7.34528e+07	8.10678e+07	5.33124e+07	6.63641e+07	7.96858	5.1589	6.96938	15.4231	Casq2	12373	CASQ2	845	0.508392	1.01225	1.39722	1.08215	0.02018	0.349765
P26231	6753294	catenin alpha-1 [Mus musculus]	0	405.332	64	39	262	24	906	100	6.23	7749	39	2.39134e+08	3.33536e+08	2.51387e+08	2.86134e+08	1.71735e+08	2.18438e+08	1.42299e+08	1.5349e+08	23.3124	9.14189	16.9279	5.35064	Ctnna1	12385	CTNNA1	1495	1.27533	1.19705	0.868908	0.658716	0.1039	0.431149
E0CXB9	157951727	catenin alpha-2 isoform 1 [Mus musculus]	0	563.777	72	52	412	2	905	100.4	5.96	11280	52	1.09896e+09	1.12808e+09	9.56837e+08	9.44982e+08	8.86015e+08	9.75095e+08	9.06096e+08	1.02245e+09	1.84931	0.881493	6.76901	8.53211	Ctnna2	12386	CTNNA2	1496	1.12498	0.960696	0.940132	0.974195	0.05545	0.373766
Q02248	6671684	catenin beta-1 [Mus musculus]	0	650.698	81	43	429	22	781	85.4	5.86	12635	43	9.19461e+08	9.47517e+08	8.14068e+08	8.89463e+08	8.01232e+08	9.24035e+08	9.31982e+08	1.00691e+09	2.12521	6.2591	10.0662	5.46518	Ctnnb1	12387	CTNNB1	1499	1.03224	0.941871	0.953889	1.072	0.4676	0.666459
Q08775	568998771	PREDICTED: runt-related transcription factor 2 isoform X4 [Mus musculus]	0.002	4.188	3	2	11	2	610	67	9.39	0	2	3.88354e+06	3.99192e+06	4.43477e+06	4.24121e+06	4.12519e+06	4.4784e+06	3.94838e+06	3.42168e+06	1.94612	3.15515	5.80592	10.1068	Runx2	12393	RUNX2	860	0.96854	1.06699	1.05809	0.906385	0.2377	0.520112
Q9R171	56744247	cerebellin-1 precursor [Mus musculus]	0	101.051	47	7	96	7	193	21.1	7.28	2750	7	3.65335e+08	4.54382e+08	5.11448e+08	5.4777e+08	5.56252e+08	6.57763e+08	4.32316e+08	7.66465e+08	15.3627	4.84954	11.8251	39.4198	Cbln1	12404	CBLN1	869	0.763996	0.987218	1.13149	1.11729	0.3732	0.606089
P19324	161353502	serpin H1 precursor [Mus musculus]	0	38.424	21	6	16	6	417	46.5	8.82	400	6	2.41582e+07	1.51725e+07	9.38249e+06	6.40582e+06	4.57348e+06	3.72284e+06	3.88549e+06	2.29338e+06	32.3098	26.6631	14.5002	36.4402	Serpinh1	12406	SERPINH1	871	2.26057	0.90745	0.47684	0.355137	0.2142	0.504531
P48758	1049108	carbonyl reductase [Mus musculus]	0	13.855	16	4	7	4	277	30.7	7.74	17	4	5.85311e+06	1.05921e+07	7.45762e+06	6.49786e+06	1.07804e+07	7.66462e+06	1.10406e+07	1.64912e+07	40.7533	9.72596	23.889	27.9982	Cbr1	12408	CBR1	873	0.86126	0.730869	0.96599	1.44188	0.439	0.649205
Q91WT9	148708402	cystathionine beta-synthase, isoform CRA_c, partial [Mus musculus]	0	19.107	11	5	10	5	577	63.3	6.61	77	5	6.58757e+06	5.47019e+06	6.88685e+06	6.94159e+06	4.15473e+06	4.29548e+06	2.92553e+06	8.29866e+06	13.1054	0.559829	2.35556	67.6998	Cbs	12411	-	875; 102724560	1.05861	1.21407	0.741888	0.98543	0.006438	0.305612
P23198	148666225	mCG119115, isoform CRA_b, partial [Mus musculus]	0	73.723	51	7	27	5	184	20.9	5.45	667	7	8.21547e+07	6.54158e+07	4.47953e+07	2.56845e+07	1.77967e+07	1.46247e+07	1.44937e+07	1.53226e+07	16.0414	38.3468	13.8364	3.93145	Cbx3	12417	CBX3	11335	2.10598	1.00582	0.462687	0.425509	0.1118	0.433388
Q61686	6671694	chromobox protein homolog 5 [Mus musculus]	0	26.803	37	6	9	5	191	22.2	5.86	171	6	1.89158e+07	1.22109e+07	1.1238e+07	3.78958e+06	1.66162e+06	1.58964e+06	1.0533e+06	206651	30.4635	70.0954	3.13084	95.031	Cbx5	12419	CBX5	23468	2.45743	1.18642	0.256684	0.0994723	0.2134	0.504163
Q9ESK9	755491662	PREDICTED: RB1-inducible coiled-coil protein 1 isoform X1 [Mus musculus]	0	38.513	8	11	14	11	1606	184.4	5.53	53	11	1.01098e+07	2.10358e+07	1.46057e+07	1.62322e+07	1.77949e+07	2.10339e+07	1.65684e+07	1.25141e+07	49.6108	7.45906	11.7969	19.7151	Rb1cc1	12421	RB1CC1	9821	0.959103	0.949626	1.1957	0.895572	0.5123	0.694559
P80314	126521835	T-complex protein 1 subunit beta [Mus musculus]	0	308.702	70	27	149	27	535	57.4	6.4	3995	27	2.24016e+08	2.79352e+08	1.36434e+08	2.28159e+08	2.04181e+08	1.70416e+08	1.48274e+08	2.29081e+08	15.5467	35.5788	12.7474	30.284	Cct2	12461	CCT2	10576	1.24295	0.900277	0.924982	0.931792	0.5727	0.732419
P80318	6753320	T-complex protein 1 subunit gamma [Mus musculus]	0	206.568	59	28	160	28	545	60.6	6.7	2170	28	2.73832e+08	3.4257e+08	1.86069e+08	2.45276e+08	2.28503e+08	2.17264e+08	2.22804e+08	2.26429e+08	15.7705	19.4117	3.56565	1.14095	Cct3	12462	CCT3	7203	1.26914	0.888113	0.917808	0.924944	0.5072	0.691703
P80315	6753322	T-complex protein 1 subunit delta [Mus musculus]	0	182.391	55	26	160	26	539	58	8.02	3201	26	3.86113e+08	3.84756e+08	3.00222e+08	2.86465e+08	2.31407e+08	2.08266e+08	1.86927e+08	2.54883e+08	0.248991	3.31634	7.44351	21.7526	Cct4	12464	CCT4	10575	1.37714	1.04811	0.785466	0.789285	0.02319	0.35387
P80317	62948125	Chaperonin containing Tcp1, subunit 6a (zeta) [Mus musculus]	0	114.266	39	16	102	12	531	58	6.9	1837	16	1.73502e+08	2.49063e+08	1.26563e+08	1.78288e+08	1.44131e+08	1.64127e+08	1.22665e+08	1.93563e+08	25.2881	23.9954	9.17349	31.7065	Cct6a	12466	CCT6A	908	1.25028	0.90199	0.912072	0.935654	0.7565	0.846014
P80313	238814391	T-complex protein 1 subunit eta [Mus musculus]	0	243.297	63	26	180	26	544	59.6	7.84	3250	26	1.8458e+08	2.63062e+08	1.51425e+08	2.05039e+08	1.71897e+08	1.7842e+08	1.4875e+08	2.4226e+08	24.7945	21.2707	2.63354	33.8209	Cct7	12468	CCT7	10574	1.15862	0.922625	0.906717	1.01204	0.8164	0.882874
Q6A0F1	50510319	mKIAA0002 protein [Mus musculus]	0	177.302	52	24	152	24	555	60.2	5.62	2260	24	2.1389e+08	2.78336e+08	1.88501e+08	3.08967e+08	1.70966e+08	1.66102e+08	2.22739e+08	2.58741e+08	18.5159	34.2462	2.0407	10.5745	Cct8	12469	CCT8	10694	1.08885	1.10045	0.745625	1.06508	0.225	0.513263
P56528	148705649	CD38 antigen [Mus musculus]	0	24.503	22	5	15	5	304	34.4	8.29	252	5	1.38531e+07	2.02176e+07	2.91374e+07	2.88436e+07	2.93073e+07	3.10086e+07	2.64626e+07	1.96929e+07	26.4176	0.716447	3.98907	20.7424	Cd38	12494	CD38	952	0.686484	1.16825	1.21529	0.929976	0.2566	0.533335
O55186	15637134	CD59A [Mus musculus]	0	47.793	21	2	36	2	123	13.7	7.47	1069	2	6.61015e+06	2.16618e+07	1.95098e+07	2.86696e+07	4.01035e+07	6.50806e+07	5.10968e+07	7.50582e+07	75.291	26.8868	33.582	26.8611	Cd59a	12509	-	-	0.367418	0.626133	1.36696	1.63949	0.2335	0.518986
P40240	6680894	CD9 antigen [Mus musculus]	0	26.948	14	2	17	2	226	25.2	7.23	222	2	4.48431e+07	3.51196e+07	4.95151e+07	5.93422e+07	8.3873e+07	7.91475e+07	8.05091e+07	5.73386e+07	17.1968	12.7668	4.09945	23.7712	Cd9	12527	CD9	928	0.653173	0.889196	1.33163	1.126	0.06505	0.386662
P24788	148683071	cell division cycle 2-like 1, isoform CRA_b, partial [Mus musculus]	0.002	3.72	2	2	6	2	813	94.2	5.41	0	2	2.87952e+06	2.59809e+06	3.09224e+06	2.6536e+06	3.13984e+06	3.91697e+06	2.9108e+06	1.09802e+07	7.26595	10.7962	15.5741	82.1529	Cdk11b	12537	CDK11A	728642	0.681056	0.714407	0.877405	1.72713	0.5516	0.718894
Q61081	568958761	PREDICTED: hsp90 co-chaperone Cdc37 isoform X1 [Mus musculus]	0	30.99	14	4	18	4	428	49.9	5.91	336	4	8.68333e+06	9.59854e+06	1.05842e+07	1.08538e+07	7.74387e+06	6.49808e+06	7.31298e+06	1.20434e+07	7.07969	1.77851	12.3706	34.5613	Cdc37	12539	CDC37	11140	0.9974	1.16958	0.776995	1.05602	0.1332	0.454976
P60766	16357472	cell division control protein 42 homolog isoform 2 [Homo sapiens]	0	85.987	64	9	101	3	191	21.3	6.04	1762	9	1.58545e+08	2.82254e+08	2.42457e+08	5.43963e+08	3.74083e+08	5.10133e+08	4.60765e+08	3.20117e+08	39.6896	54.2195	21.7598	25.472	Cdc42	12540	-	-	0.609613	1.0876	1.22285	1.07994	0.4387	0.649205
A6X8Z5	55770848	rho GTPase-activating protein 31 [Mus musculus]	0	8.904	3	4	5	4	1425	155.2	5.77	35	4	2.28834e+06	2.43694e+06	1.46201e+06	1.4974e+06	1.30652e+06	4.20278e+06	1.34191e+06	2.49932e+06	4.44735	1.69152	74.3459	42.6118	Arhgap31	12549	ARHGAP31	57514	1.10953	0.694892	1.29363	0.901951	0.05359	0.370051
P55288	114687888	cadherin-11 preproprotein [Mus musculus]	0	22.376	9	6	12	6	796	88.1	4.89	84	6	3.08504e+07	2.91679e+07	2.44721e+07	1.75857e+07	1.72198e+07	1.4136e+07	1.29145e+07	6.08745e+06	3.96434	23.1557	13.909	50.81	Cdh11	12552	CDH11	1009	1.57493	1.10363	0.822804	0.498628	0.05388	0.370051
Q9WTR5	1039781739	PREDICTED: cadherin-13 isoform X2 [Mus musculus]	0	69.573	18	10	32	10	731	80.1	5.14	858	10	8.22615e+07	3.25375e+08	5.53111e+07	7.23846e+07	9.41928e+06	2.81879e+07	3.36752e+07	6.66242e+07	84.3434	18.9087	70.5792	46.4579	Cdh13	12554	CDH13	1012	2.42194	0.758694	0.223441	0.595922	0.2567	0.533335
P33146	119964694	cadherin-15 preproprotein [Mus musculus]	0	197.809	44	26	120	26	784	85.6	4.86	2750	26	6.0077e+07	9.38131e+07	1.65359e+08	1.67756e+08	2.09949e+08	2.33562e+08	1.93371e+08	1.22265e+08	31.0027	1.01734	7.52928	31.8592	Cdh15	12555	CDH15	1013	0.493969	1.06926	1.42362	1.01316	0.1262	0.44922
P15116	161760627	cadherin-2 preproprotein [Mus musculus]	0	214.172	31	17	134	16	906	99.7	4.78	3536	17	2.74788e+08	2.98812e+08	2.26173e+08	2.66543e+08	2.72695e+08	2.76085e+08	2.38248e+08	2.55529e+08	5.92314	11.5872	0.873714	4.94937	Cdh2	12558	CDH2	1000	1.08798	0.934557	1.0409	0.93657	0.331	0.581311
P39038	6753376	cadherin-4 isoform 1 preproprotein [Mus musculus]	0	61.568	16	9	51	8	913	100	4.81	510	9	3.18591e+07	5.20165e+07	1.85397e+07	2.48086e+07	2.36194e+07	3.36725e+07	2.51179e+07	2.43872e+07	33.987	20.452	24.8154	2.08744	Cdh4	12561	CDH4	1002	1.43364	0.74093	0.979261	0.846165	0.5995	0.749062
P97326	110347562	cadherin-6 preproprotein [Mus musculus]	0	23.104	8	6	19	5	790	88.3	5	280	6	1.0577e+07	9.98034e+06	7.78259e+06	1.06028e+07	1.31387e+07	1.04797e+07	1.27912e+07	9.11131e+06	4.10438	21.6933	15.9218	23.7606	Cdh6	12563	CDH6	1004	0.973546	0.87069	1.11851	1.03725	0.7791	0.858326
P49615	6680908	cyclin-dependent kinase 5 [Mus musculus]	0	35.939	32	8	46	8	292	33.3	7.66	426	8	2.79289e+07	2.44085e+07	2.47374e+07	2.42945e+07	2.73133e+07	3.23575e+07	2.74172e+07	3.28282e+07	9.51244	1.27761	11.9548	12.7019	Cdk5	12568	CDK5	1020	0.946062	0.88631	1.07862	1.08901	0.4074	0.626896
Q8BJD8	26335579	unnamed protein product [Mus musculus]	0	14.988	14	4	8	4	307	34	9.35	81	4	4.48291e+06	3.57916e+06	2.76193e+06	1.93568e+06	3.80635e+06	3.89893e+06	3.0148e+06	3.49239e+06	15.8531	24.8742	1.69907	10.3795	Cdk5r1	12569	CDK5R1	8851	1.19561	0.696662	1.1427	0.965024	0.2527	0.529931
O35926	116875854	cyclin-dependent kinase 5 activator 2 [Mus musculus]	0	17.384	11	3	8	3	369	38.9	9.72	220	3	5.42041e+06	3.67719e+06	3.12023e+06	1.88306e+06	2.18285e+06	2.78755e+06	3.26181e+06	2.7733e+06	27.0982	34.9693	17.2052	11.4472	Cdk5r2	12570	CDK5R2	8941	1.44945	0.797133	0.791894	0.961525	0.4744	0.670555
O35648	568982990	PREDICTED: centrin-3 isoform X1 [Mus musculus]	0	13.456	22	3	7	3	183	21.3	5.11	144	3	1.05727e+07	9.90825e+06	7.67718e+06	6.30088e+06	4.64432e+06	4.60974e+06	4.40048e+06	3.53964e+06	4.58782	13.9245	0.528485	15.3325	Cetn3	12626	CETN3	1070	1.58603	1.08246	0.716631	0.61488	0.03023	0.360104
Q9CX22	6680924	cofilin-1 [Mus musculus]	0	151.081	78	16	125	14	166	18.5	8.09	2302	16	7.06979e+08	9.45611e+08	6.83771e+08	8.21375e+08	7.4111e+08	7.49283e+08	5.93598e+08	7.27283e+08	20.4211	12.9291	0.775519	14.3131	Cfl1	12631	CFL1	1072	1.10745	1.00864	0.998754	0.88516	0.7812	0.859584
P45591	6671746	cofilin-2 [Mus musculus]	0	114.945	72	11	83	9	166	18.7	7.88	1774	11	1.15887e+08	1.28854e+08	8.74133e+07	8.89323e+07	7.8281e+07	1.11995e+08	9.58433e+07	1.17504e+08	7.49281	1.21819	25.0575	14.3581	Cfl2	12632	CFL2	1073	1.18704	0.855311	0.922874	1.03478	0.1846	0.486428
P70232	26333963	unnamed protein product [Mus musculus]	0	30.133	8	8	22	7	1150	128.9	6.1	298	8	6.20883e+06	1.91539e+07	1.95532e+07	2.10815e+07	2.61106e+07	2.18458e+07	2.54912e+07	1.89607e+07	72.1811	5.31904	12.5766	20.7763	Chl1	12661	CHL1	10752	0.64045	1.02609	1.21098	1.12248	0.5886	0.742941
A0A571BEG7	55769578	inaD-like protein isoform 1 [Mus musculus]	0	11.979	2	3	8	3	1834	198.4	4.97	18	3	2.4605e+06	4.4034e+06	5.60972e+06	5.7367e+06	6.38155e+06	8.42443e+06	8.63049e+06	5.98506e+06	40.0308	1.58259	19.5129	25.5974	Patj	12695	PATJ	10207	0.576413	0.952843	1.24337	1.22738	0.4029	0.625656
P60824	6680946	cold-inducible RNA-binding protein [Mus musculus]	0	43.094	38	5	37	5	172	18.6	9.61	1028	5	8.22254e+07	7.10641e+07	9.12065e+07	4.78777e+07	3.42876e+07	4.18269e+07	5.67077e+07	3.15805e+07	10.2972	44.0569	14.0081	40.2492	Cirbp	12696	CIRBP	1153	1.34236	1.21796	0.666536	0.773142	0.1305	0.452841
Q04447	10946574	creatine kinase B-type [Mus musculus]	0	265.276	68	18	228	18	381	42.7	5.67	6575	18	4.77082e+08	4.84574e+08	4.74632e+08	6.8133e+08	1.44621e+09	7.94725e+08	7.417e+08	1.06886e+09	1.10182	25.2876	41.114	25.5542	Ckb	12709	CKB	1152	0.62353	0.749516	1.453	1.17395	0.366	0.600676
P30275	148696104	creatine kinase, mitochondrial 1, ubiquitous, isoform CRA_c, partial [Mus musculus]	0	314.183	57	19	446	19	423	47.5	8.18	11529	19	2.92297e+09	4.57368e+09	3.20049e+09	5.02189e+09	2.72938e+09	5.72147e+09	2.61342e+09	6.26875e+09	31.14	31.3272	50.0714	58.1998	Ckmt1	12716	-	1159; 548596	0.907254	0.995083	1.02273	1.07493	0.9872	0.990892
O89053	6753492	coronin-1A isoform 1 [Mus musculus]	0	157.011	47	18	168	17	461	51	6.48	3211	18	3.2476e+08	4.61235e+08	2.9917e+08	3.86241e+08	2.48216e+08	3.458e+08	2.03997e+08	3.68668e+08	24.5554	17.9653	23.2325	40.6659	Coro1a	12721	CORO1A	11151	1.19177	1.03925	0.900677	0.868303	0.7994	0.870528
Q9R0A1	148665174	chloride channel 2, partial [Mus musculus]	0	77.712	16	12	22	12	923	101.1	8.59	449	12	1.25524e+07	6.73762e+06	8.82046e+06	1.31181e+07	1.5477e+07	1.81747e+07	1.56363e+07	4.70719e+07	42.6299	27.7035	11.3373	70.8944	Clcn2	12724	CLCN2	1181	0.560803	0.637802	0.97833	1.82307	0.3561	0.595493
E9Q2I1	189458829	H(+)/Cl(-) exchange transporter 3 isoform b [Mus musculus]	0	8.982	3	3	12	3	818	90.8	6.28	25	3	3.22672e+06	5.67253e+06	2.94283e+06	8.38779e+06	6.18196e+06	4.40332e+06	3.59378e+06	6.22789e+06	38.8672	67.9604	23.763	37.9283	Clcn3	12725	CLCN3	1182	0.875979	1.11531	1.04194	0.966775	0.9671	0.978837
O89023	148684872	tripeptidyl peptidase I, isoform CRA_b [Mus musculus]	0	23.82	9	3	9	3	571	62.4	6.76	101	3	3.66656e+06	5.75056e+06	2.2212e+06	5.01712e+06	8.09785e+06	7.60024e+06	6.38069e+06	2.75792e+07	31.2963	54.6263	4.48286	88.2784	Tpp1	12751	TPP1	1200	0.568037	0.436613	0.946902	2.04845	0.2631	0.538411
Q06890	568986618	PREDICTED: clusterin isoform X1 [Mus musculus]	0	55.16	19	7	38	7	458	52.7	5.76	796	7	2.22845e+07	3.58469e+07	2.61459e+07	3.4327e+07	3.81324e+07	4.17851e+07	5.5062e+07	6.5255e+07	32.9945	19.1323	6.46382	11.981	Clu	12759	CLU	1191	0.729289	0.758664	1.00261	1.50944	0.1815	0.485353
Q99KK2	247269309	N-acylneuraminate cytidylyltransferase [Mus musculus]	0	118.51	46	18	64	18	432	48	8.1	787	18	2.33714e+08	2.05141e+08	1.4457e+08	8.22077e+07	4.57828e+07	3.37712e+07	3.18197e+07	5.13185e+07	9.2077	38.8897	21.3528	33.1682	Cmas	12764	CMAS	55907	2.11924	1.09511	0.384168	0.401477	0.03271	0.360156
P53996	4827071	cellular nucleic acid-binding protein isoform 3 [Homo sapiens]	0	28.518	47	7	12	7	177	19.5	7.71	152	7	1.39725e+07	15995729	6.21194e+06	7.72631e+06	1.06942e+07	9.381e+06	5.0236e+06	7.45558e+06	9.54766	15.3652	9.25128	27.5606	Cnbp	12785	CNBP	7555	1.56777	0.72917	1.05022	0.65284	0.08068	0.397461
P16330	226423907	2',3'-cyclic-nucleotide 3'-phosphodiesterase isoform 2 [Mus musculus]	0	455.17	75	36	761	21	420	47.1	8.97	22168	36	8.2659e+09	8.52553e+09	1.09916e+10	1.21713e+10	1.45683e+10	1.59867e+10	2.10035e+10	9.21685e+09	2.18672	7.20266	6.56501	55.1578	Cnp	12799	CNP	1267	0.666792	0.919802	1.21335	1.20006	0.05858	0.380808
O88507	568926032	PREDICTED: ciliary neurotrophic factor receptor subunit alpha isoform X1 [Mus musculus]	0	115.461	37	11	63	11	458	49.1	7.88	918	11	6.60656e+07	1.87739e+08	6.62174e+07	2.00003e+08	6.18804e+07	1.43735e+08	6.62398e+07	1.53495e+08	67.7972	71.0695	56.2992	56.1576	Cntfr	12804	CNTFR	1271	1.07388	1.12641	0.869984	0.929726	0.9851	0.99017
P12960	44890693	Cntn1 protein [Mus musculus]	0	710.679	63	54	665	54	1020	113.3	6.16	19053	54	3.24996e+09	7.10618e+09	3.29316e+09	4.92845e+09	3.42213e+09	5.33737e+09	4.22372e+09	6.84978e+09	52.6598	28.1289	30.9213	33.5378	Cntn1	12805	CNTN1	1272	1.07846	0.856177	0.912193	1.15317	0.8872	0.925107
Q60847	146325834	RecName: Full=Collagen alpha-1(XII) chain; Flags: Precursor	0.003	3.236	1	2	5	2	3120	340	5.64	17	2	4.87763e+06	4.69826e+06	4.40193e+06	5.26754e+06	5.76627e+06	1.04961e+07	5.74712e+06	1.52877e+07	2.64906	12.6601	41.1318	64.1434	Col12a1	12816	COL12A1	1303	0.677429	0.684048	1.15045	1.48807	0.6634	0.787733
P39061	1167906	alpha-1(XVIII) collagen [Mus musculus]	0	19.507	3	5	10	5	1774	182.1	5.64	242	5	1.2017e+07	1.0891e+07	1.99777e+06	3.89165e+06	2.34923e+06	2.05984e+06	724876	427425	6.95185	45.4774	9.28231	36.506	Col18a1	12822	COL18A1	80781	2.66692	0.685639	0.513297	0.134149	0.0125	0.323482
P08122	226437587	collagen alpha-2(IV) chain precursor [Mus musculus]	0	15.795	3	4	13	4	1707	167.2	8.48	87	4	1.65663e+07	6.72093e+06	1.14434e+07	3.53077e+06	1.37093e+06	2.13399e+06	2.39086e+06	1.58295e+06	59.79	74.7298	30.789	28.752	Col4a2	12827	COL4A2	1284	2.03648	1.3095	0.306508	0.347512	0.4793	0.673235
P11087	34328108	collagen alpha-1(I) chain preproprotein [Mus musculus]	0	9.777	2	2	7	2	1453	137.9	5.85	226	2	7.39919e+06	3.36384e+06	4.95941e+06	1.19592e+06	2.88138e+06	1.24774e+06	2.33773e+06	2.02798e+06	53.0226	86.4679	55.9516	10.0341	Col1a1	12842	COL1A1	1277	1.69409	0.96884	0.649917	0.687157	0.7179	0.820653
Q01149	50489	pro-alpha-2(I) collagen [Mus musculus]	0	19.2	3	3	8	3	1373	129.5	9.13	161	3	9.98541e+06	5.81561e+06	7.44676e+06	3.45169e+06	3.53314e+06	4.52523e+06	660844	3.67538e+06	37.3203	51.8411	17.4108	98.3159	Col1a2	12843	COL1A2	1278	1.61672	1.1151	0.824511	0.443671	0.5264	0.703305
F8WHL2	873090748	Chain C, The Structure Of The Copi Coat Triad	0	150.62	24	25	90	25	1262	142.3	7.59	1167	25	1.10399e+08	9.05854e+07	7.16956e+07	5.65538e+07	5.89815e+07	5.80964e+07	4.70769e+07	5.29572e+07	13.9415	16.697	1.06924	8.31314	Copa	12847	COPA	1314	1.47148	0.938962	0.857171	0.732387	0.201	0.498179
Q3V3N6	4759264	COP9 signalosome complex subunit 2 isoform 1 [Homo sapiens]	0	54.859	28	9	36	9	443	51.6	5.53	491	9	1.53056e+07	2.32366e+07	9.47572e+06	1.34943e+07	1.29546e+07	2.07214e+07	1.17e+07	2.8277e+07	29.101	24.7413	32.6164	58.6423	Cops2	12848	-	-	1.1406	0.67976	0.996586	1.18306	0.568	0.730182
P19783	651165917	cytochrome c oxidase subunit 4 isoform 1, mitochondrial isoform 1 [Mus musculus]	0	90.257	38	8	126	8	206	23.5	9.92	1927	8	3.64726e+08	4.40034e+08	7.37006e+08	9.72154e+08	1.0161e+09	4.09853e+08	6.77398e+08	3.38761e+08	13.2339	19.4569	60.1255	47.129	Cox4i1	12857	COX4I1	1327	0.649519	1.37946	1.15088	0.820139	0.2938	0.553926
P12787	112181182	cytochrome c oxidase subunit 5A, mitochondrial precursor [Mus musculus]	0	90.79	53	6	67	6	146	16.1	6.54	1366	6	4.5401e+08	4.49268e+08	6.27976e+08	7.65882e+08	1.28589e+09	3.96381e+08	7.0289e+08	2.63195e+08	0.742578	13.992	74.7774	64.3652	Cox5a	12858	COX5A	9377	0.730586	1.12738	1.36065	0.781385	0.3312	0.581311
Q9CPQ1	16716343	cytochrome c oxidase subunit 6C [Mus musculus]	0	28.535	62	6	80	6	76	8.5	10.14	739	6	2.09053e+08	2.71782e+08	4.90482e+08	5.5957e+08	5.37845e+08	2.91565e+08	4.17956e+08	2.45693e+08	18.4496	9.30488	41.9928	36.7087	Cox6c	12864	-	-	0.636037	1.38898	1.09712	0.877858	0.113	0.433388
P48771	31981830	cytochrome c oxidase subunit 7A2, mitochondrial precursor [Mus musculus]	0	41.664	57	3	30	3	83	9.3	10.27	749	3	8.38286e+07	7.77368e+07	1.49391e+08	1.55269e+08	1.70589e+08	6.42502e+07	8.00172e+07	5.95835e+07	5.33223	2.72827	64.0379	20.7002	Cox7a2	12866	COX7A2	1347	0.76875	1.44961	1.1174	0.664239	0.01516	0.329653
E9PZD8	148702938	ceruloplasmin, isoform CRA_c, partial [Mus musculus]	0	30.542	9	6	10	6	1108	126.8	6.09	273	6	7.45385e+06	8.55718e+06	1.61971e+07	1.61489e+07	1.86255e+07	1.8129e+07	1.52629e+07	1.37785e+07	9.74546	0.210692	1.91042	7.2285	Cp	12870	CP	1356	0.561038	1.13342	1.2879	1.01763	0.02944	0.360104
Q00493	22203763	carboxypeptidase E preproprotein [Mus musculus]	0	26.198	15	5	17	5	476	53.2	5.19	267	5	3.47009e+06	6.9822e+06	4.50197e+06	5.44709e+06	6.68695e+06	6.24108e+06	9.11661e+06	6.73874e+06	47.5196	13.4344	4.87741	21.2093	Cpe	12876	CPE	1363	0.850044	0.809118	1.05139	1.28945	0.3529	0.593017
P84086	5729783	complexin-2 [Homo sapiens]	0	32.547	47	4	24	3	134	15.4	5.08	371	4	8.72734e+06	2.57353e+07	2.37512e+07	2.68652e+07	5.93878e+07	2.56223e+07	3.04869e+07	4.74661e+07	69.7941	8.7005	56.1717	30.8035	Cplx2	12890	CPLX2	10814	0.555755	0.816255	1.3709	1.25709	0.5921	0.745792
P97742	755562317	PREDICTED: carnitine O-palmitoyltransferase 1, liver isoform isoform X2 [Mus musculus]	0	134.68	32	22	81	22	798	90.6	8.54	999	22	1.49177e+08	1.08262e+08	9.82296e+07	9.79037e+07	1.26845e+08	9.09268e+07	7.29258e+07	2.55437e+08	22.4763	0.234974	23.3254	78.6051	Cpt1a	12894	CPT1A	1374	1.03006	0.784762	0.871342	1.31384	0.691	0.803999
P47934	568912862	PREDICTED: carnitine O-acetyltransferase isoform X1 [Mus musculus]	0	20.032	11	6	13	6	631	71.4	8.44	88	6	1.08159e+07	8.09899e+06	6.05933e+06	6.81475e+06	1.34162e+07	6.4576e+06	6.81075e+06	8.21726e+06	20.3135	8.29829	49.5171	13.236	Crat	12908	CRAT	1384	1.13448	0.772166	1.192	0.901355	0.467	0.666459
Q61140	1184125	Crk-associated substrate [Mus musculus]	0	6.25	3	2	3	2	874	94.3	5.74	0	2	4.0531e+06	5152939	4.41273e+06	5.46289e+06	7.15294e+06	6.85934e+06	7.6254e+06	1.20611e+07	16.8956	15.0386	2.96324	31.8648	Bcar1	12927	BCAR1	9564	0.697685	0.748429	1.06193	1.49196	0.1599	0.469254
Q64010	15126567	V-crk sarcoma virus CT10 oncogene homolog (avian) [Mus musculus]	0	30.404	24	5	9	5	304	33.8	5.71	125	5	1.80337e+06	1287220	1.75615e+06	1.87688e+06	5.17416e+06	3.3065e+06	1.91783e+06	1.4378e+06	23.6183	4.69971	31.1446	20.2304	Crk	12928	CRK	1398	0.666078	0.782983	1.82774	0.723199	0.4308	0.643955
P47941	31542421	crk-like protein isoform 1 [Mus musculus]	0	18.401	14	3	8	3	303	33.8	6.74	87	3	3.56544e+06	3.44584e+06	2.77168e+06	4.24279e+06	4.59457e+06	3.63894e+06	2.74431e+06	2.98846e+06	2.4124	29.6595	16.4141	6.02279	Crkl	12929	CRKL	1399	1.0019	1.00235	1.17655	0.8192	0.1895	0.492105
O08553	568986628	PREDICTED: dihydropyrimidinase-related protein 2 isoform X1 [Mus musculus]	0	471.415	76	33	347	28	673	73.1	6.4	9717	33	1.66561e+09	1.70346e+09	1.21772e+09	1.67461e+09	1.63477e+09	1.44142e+09	1.35177e+09	2.30904e+09	1.58885	22.3396	8.88871	36.9807	Dpysl2	12934	DPYSL2	1808	1.03677	0.890058	0.946635	1.12654	0.6704	0.793156
Q9QUP5	162138936	hyaluronan and proteoglycan link protein 1 precursor [Mus musculus]	0	189.686	78	24	157	24	356	40.5	7.8	3939	24	9.09515e+07	1.42379e+08	3.24049e+08	3.96362e+08	5.29322e+08	6.69693e+08	7.37591e+08	1.36991e+09	31.17	14.1956	16.5565	42.4308	Hapln1	12950	HAPLN1	1404	0.219076	0.676402	1.12577	1.97875	0.06852	0.39055
P23927	6753530	alpha-crystallin B chain [Mus musculus]	0	52.523	55	8	32	8	175	20.1	7.33	407	8	1.3915e+07	1.651e+07	1.50054e+07	2.6335e+07	5.40375e+07	6.42634e+07	8.41905e+07	1.16895e+08	12.062	38.7575	12.2245	23.0005	Cryab	12955	CRYAB	1410	0.311132	0.422756	1.20977	2.05634	0.06632	0.388493
Q9CZU6	13385942	citrate synthase, mitochondrial precursor [Mus musculus]	0	114.324	50	16	92	16	464	51.7	8.57	1579	16	1.41794e+08	1.53935e+08	1.47594e+08	2.38318e+08	4.7745e+08	2.1773e+08	1.94834e+08	1.85744e+08	5.80588	33.2467	52.8351	3.37764	Cs	12974	CS	1431	0.673106	0.87837	1.58229	0.86623	0.1364	0.457524
P41241	148693971	c-src tyrosine kinase, isoform CRA_a, partial [Mus musculus]	0	29.858	17	7	13	7	458	51.6	7.27	220	7	8.98171e+06	1.20098e+07	7.85531e+06	9.88649e+06	7.76275e+06	1.3293e+07	5.83254e+06	5.61757e+06	20.4002	16.1907	37.1439	2.65505	Csk	12988	CSK	1445	1.17865	0.996183	1.18226	0.642912	0.2329	0.518986
Q60737	1262300	casein kinase II alpha subunit [Mus musculus]	0	185.595	57	17	101	17	391	45.2	7.69	1642	17	1.55608e+08	1.59639e+08	1.87624e+08	2.04323e+08	2.3088e+08	1.94249e+08	2.69206e+08	1.64557e+08	1.80823	6.02505	12.1857	34.1191	Csnk2a1	12995	CSNK2A1	1457	0.805185	1.00109	1.08584	1.10789	0.1819	0.485699
O54833	6753540	casein kinase II subunit alpha' [Mus musculus]	0	102.907	49	12	54	12	350	41.2	8.56	794	12	5.13982e+07	6.59022e+07	5.04832e+07	5.87354e+07	6.36152e+07	9.09498e+07	9.26262e+07	5.03158e+07	17.4865	10.6852	25.0102	41.8603	Csnk2a2	13000	CSNK2A2	1459	0.895379	0.833688	1.17983	1.09111	0.6718	0.794262
G3UZX4	745399120	casein kinase II subunit beta isoform 1 [Mus musculus]	0	119.805	50	7	80	7	236	27.1	5.96	1399	7	8.86456e+07	1.12706e+08	1.21337e+08	1.31309e+08	1.47877e+08	1.50566e+08	2.11356e+08	1.03934e+08	16.899	5.58187	1.27425	48.1835	Csnk2b	13001	CSNK2B	1460	0.754315	0.946481	1.11804	1.18116	0.1577	0.469254
Q921J3	7949027	dnaJ homolog subfamily C member 5 [Mus musculus]	0	48.585	45	5	14	5	198	22.1	5.07	425	5	4.27855e+06	8.96595e+06	5.07945e+06	6.35019e+06	3.55439e+07	9.30614e+06	6.51107e+06	2.63207e+06	50.0509	15.7231	82.733	59.9983	Dnajc5	13002	DNAJC5	80331	0.673443	0.581163	2.28049	0.464902	0.7673	0.851786
Q62059	197333687	versican core protein isoform 3 precursor [Mus musculus]	0	231.126	19	25	243	4	1615	178.4	4.96	5103	25	2.98427e+08	3.94527e+08	4.43053e+08	7.17696e+08	1.03958e+09	1.05913e+09	1.09362e+09	1.16696e+09	19.6126	33.4616	1.31748	4.58779	Vcan	13003	VCAN	1462	0.446132	0.747304	1.35118	1.45539	0.03169	0.360156
P55066	1709255	RecName: Full=Neurocan core protein; AltName: Full=Chondroitin sulfate proteoglycan 3; Flags: Precursor	0	50.69	10	12	67	12	1268	137.1	5.72	617	12	2.97741e+07	5.19908e+07	1.47397e+08	2.05138e+08	7.82233e+07	8.53753e+07	2.35624e+08	2.89287e+08	38.4262	23.1631	6.18247	14.4578	Ncan	13004	NCAN	1463	0.291287	1.2559	0.582819	1.86999	0.08541	0.405349
Q9CW03	36031035	structural maintenance of chromosomes protein 3 [Mus musculus]	0	328.183	44	46	166	46	1217	141.5	7.18	3277	46	3.13784e+08	2.29981e+08	2.6054e+08	2.03633e+08	2.00024e+08	1.34712e+08	1.67003e+08	1.86169e+08	21.7955	17.3381	27.5933	7.67439	Smc3	13006	SMC3	9126	1.28258	1.09485	0.789542	0.833028	0.4183	0.635342
P97315	148707626	cysteine and glycine-rich protein 1, isoform CRA_a, partial [Mus musculus]	0	94.805	60	10	71	10	208	22	8.48	1361	10	6.44628e+07	9.38402e+07	1.56827e+08	2.013e+08	1.66961e+08	1.55663e+08	2.16255e+08	1.2927e+08	26.2445	17.5619	4.95235	35.6026	Csrp1	13007	CSRP1	1465	0.534546	1.2093	1.08941	1.16674	0.1664	0.471708
A0A1W2P845	12849530	unnamed protein product [Mus musculus]	0	14.535	26	4	6	4	193	20.9	8.62	79	4	1.4996e+07	1.18899e+07	1.32406e+07	8.89143e+06	4.07017e+06	4.3248e+06	4.77462e+06	1.44337e+06	16.338	27.7907	4.28949	75.7655	Csrp2	13008	CSRP2	1466	1.69012	1.39128	0.527729	0.390879	0.1362	0.457524
P21460	11762010	cystatin C precursor [Mus musculus]	0	17.862	19	2	17	2	140	15.5	8.76	297	2	6.04608e+06	8.86537e+06	8.48209e+06	1.00944e+07	1.12653e+07	1.13019e+07	9.73793e+06	1.27097e+07	26.7383	12.2747	0.228812	18.7222	Cst3	13010	CST3	1471	0.759792	0.946541	1.14988	1.14379	0.3303	0.581311
O88712	7304989	C-terminal-binding protein 1 isoform 3 [Mus musculus]	0	154.775	47	15	95	13	441	47.7	6.77	2633	15	2.56191e+08	2.08258e+08	3.20695e+08	2.63455e+08	2.6291e+08	1.72773e+08	1.93876e+08	1.66682e+08	14.5951	13.8575	29.2583	10.6666	Ctbp1	13016	CTBP1	1487	1.00702	1.26656	0.944651	0.781765	0.2694	0.542595
P56546	282721029	C-terminal-binding protein 2 isoform 1 [Mus musculus]	0	66.262	13	9	48	7	988	107.1	7.62	730	9	8.98055e+07	1.05088e+08	1.23415e+08	1.08511e+08	7.86735e+07	1.09182e+08	7.05703e+07	6.6942e+07	11.0896	9.08809	22.9675	3.73143	Ctbp2	13017	CTBP2	1488	1.03641	1.23334	0.998984	0.731266	0.1117	0.433388
Q61164	1256410	11-zinc-finger transcription factor [Mus musculus]	0	67.321	19	9	19	9	736	83.7	6.9	783	9	1.82742e+07	1.0868e+07	9.08023e+06	3.32247e+06	4.82552e+06	6.86832e+06	3.00589e+06	4.06964e+06	35.9408	65.6527	24.705	21.2616	Ctcf	13018	CTCF	10664	1.93269	0.822538	0.775527	0.469244	0.3105	0.566067
P10605	309202	mouse preprocathepsin B [Mus musculus]	0	32.415	20	5	20	5	339	37.3	5.76	516	5	1.14864e+07	1.28257e+07	4.94443e+06	6.61162e+06	1.27025e+07	1.62313e+07	9.89445e+06	2.78472e+07	7.79045	20.4029	17.248	67.2705	Ctsb	13030	CTSB	1508	0.948364	0.450776	1.12864	1.47222	0.101	0.428623
Q8C243	26354406	unnamed protein product [Mus musculus]	0	39.795	18	5	12	5	445	48.3	7.27	293	5	1.12265e+07	1.31441e+07	8.40316e+06	1.37944e+07	2.3071e+07	1.02328e+07	1.54398e+07	2.82051e+07	11.1277	34.3477	54.516	41.3633	Ctsd	13033	CTSD	1509	0.789222	0.718851	1.07852	1.41341	0.6964	0.806445
Q60598	509495	cortactin [Mus musculus]	0	129.599	45	20	132	20	546	61.2	5.4	2664	20	3.74304e+08	2.90325e+08	4.1721e+08	3.38942e+08	3.40946e+08	3.26363e+08	3.4679e+08	3.53049e+08	17.8692	14.6383	3.09052	1.26468	Cttn	13043	CTTN	2017	0.953581	1.08489	0.957426	1.0041	0.5559	0.722397
A0A0R4J0T5	532042822	PREDICTED: CUGBP Elav-like family member 1 isoform X1 [Microtus ochrogaster]	0	32.558	10	5	16	4	514	55.2	8.38	114	5	1.97175e+07	1.98665e+07	1.38092e+07	1.25429e+07	6.17769e+06	9.49136e+06	5.37358e+06	3.13376e+06	0.532434	6.79556	29.9076	37.2335	Celf1	13046	-	-	1.75709	1.16974	0.695533	0.377632	0.02582	0.358467
H3BJQ9	568937954	PREDICTED: protein CASP isoform X2 [Mus musculus]	0	54.786	10	13	22	13	1611	175	6.11	168	13	4.47767e+07	34826193	2.16959e+07	3.68225e+07	5.45207e+07	1.81453e+07	1.17463e+07	2.27411e+07	17.6779	36.5565	70.7933	45.0861	Cux1	13047	-	-	1.29818	0.954332	1.18505	0.56243	0.3499	0.59158
Q9WVK8	148686768	cytochrome P450, family 46, subfamily a, polypeptide 1, isoform CRA_a, partial [Mus musculus]	0	22.732	13	6	6	6	518	58.9	9.29	63	6	7.83292e+06	6.64087e+06	3.01058e+06	2.46583e+06	2.3266e+06	3.91516e+06	1.70023e+06	1.7599e+06	11.6473	14.0674	35.9924	2.4386	Cyp46a1	13116	CYP46A1	10858	1.95248	0.738755	0.841999	0.466764	0.07203	0.39055
P97318	20137771	RecName: Full=Disabled homolog 1	0	17.899	8	4	10	4	588	63.5	5.01	172	4	6.39073e+06	1.0716e+07	5.05185e+06	8.99137e+06	4.7227e+06	7.82585e+06	5.18772e+06	4.2577e+06	35.7571	39.6727	34.9723	13.9246	Dab1	13131	DAB1	1600	1.28758	1.05699	0.944495	0.710931	0.5671	0.730182
P18894	110815857	D-amino-acid oxidase isoform 1 [Mus musculus]	0	143.606	74	17	83	2	345	38.6	7.36	1294	17	3.58655e+07	4.55458e+07	1.94246e+08	2.54009e+08	5.84875e+08	5.43271e+08	3.97633e+08	1.04341e+09	16.8157	18.8549	5.21538	63.3757	Dao	13142	DAO	1610	0.105085	0.578606	1.45621	1.8601	0.01371	0.325221
O54784	410812207	death-associated protein kinase 3 isoform a [Mus musculus]	0	14.87	7	3	11	3	465	53.2	8.56	214	3	9.35755e+06	1.03232e+07	6.89119e+06	6.45764e+06	5.99475e+06	6.85241e+06	4.60538e+06	7.60864e+06	6.93865	4.59321	9.44114	34.7736	Dapk3	13144	DAPK3	1613	1.35517	0.919171	0.884627	0.84103	0.1165	0.437747
Q4VWZ5	6681137	acyl-CoA-binding protein isoform 2 [Mus musculus]	0	48.961	47	3	29	3	87	10	8.82	853	3	1.59659e+07	2.49231e+07	2.26046e+07	3.60786e+07	8.51071e+07	3.26536e+07	3.81593e+07	2.77615e+07	30.98	32.471	62.9926	22.3066	Dbi	13167	DBI	1622	0.577419	0.828701	1.66297	0.930909	0.52	0.698136
Q62418	148708608	drebrin-like, isoform CRA_b, partial [Mus musculus]	0	137.313	40	12	98	12	443	49.3	4.94	3397	12	1.14934e+08	8.48857e+07	1.45359e+08	1.19288e+08	1.29145e+08	1.19353e+08	1.53276e+08	8.7426e+07	21.2664	13.9314	5.57296	38.6895	Dbnl	13169	DBNL	28988	0.83811	1.11002	1.04228	1.00959	0.6868	0.802497
P53395	1129118	acyltransferase [Mus musculus]	0	37.201	19	7	24	7	482	53.1	8.72	209	7	1.03861e+07	1.1405e+07	6.67671e+06	1.18876e+07	9.50643e+06	7.2527e+06	3.1706e+06	1.25541e+07	6.613	39.6963	19.018	84.3912	Dbt	13171	DBT	1629	1.19667	1.01947	0.920335	0.863527	0.5688	0.730558
Q8CHG1	26006151	mKIAA0369 protein [Mus musculus]	0	219.066	49	26	136	24	791	87.3	8.81	3406	26	4.98644e+08	4.17561e+08	2.26308e+08	2.0389e+08	1.16219e+08	1.02745e+08	1.16892e+08	1.22931e+08	12.5156	7.36964	8.70242	3.56085	Dclk1	13175	DCLK1	9201	2.03016	0.953246	0.485189	0.531407	0.04038	0.360156
P42125	12836323	unnamed protein product [Mus musculus]	0	13.845	10	2	7	2	289	32.2	8.98	204	2	2.43298e+06	1.82681e+06	3.31782e+06	3.76244e+06	7.71048e+06	2.42413e+06	3.38501e+06	4.0887e+06	20.1245	8.88082	73.7673	13.3157	Eci1	13177	ECI1	1632	0.588605	0.97833	1.40037	1.0327	0.2169	0.508603
O08788	118601017	dynactin subunit 1 isoform 1 [Mus musculus]	0	596.342	57	56	353	2	1281	141.6	5.9	7627	56	8.74092e+08	9.21811e+08	6.98057e+08	8.34284e+08	1.00445e+09	8.38769e+08	7.67994e+08	7.98324e+08	3.75769	12.5725	12.7119	2.73851	Dctn1	13191	DCTN1	1639	1.06617	0.9097	1.09426	0.929871	0.2214	0.512547
Q3U1J4	569006320	PREDICTED: DNA damage-binding protein 1 isoform X1 [Mus musculus]	0	104.105	20	18	65	18	1152	128	5.27	575	18	4.70953e+07	4.68659e+07	3.21964e+07	3.48931e+07	3.68264e+07	3.94089e+07	3.29983e+07	4.59214e+07	0.34539	5.68449	4.79082	23.1578	Ddb1	13194	DDB1	1642	1.18861	0.848682	0.964376	0.998334	0.0536	0.370051
Q9QWY8	568991258	PREDICTED: arf-GAP with SH3 domain, ANK repeat and PH domain-containing protein 1 isoform X1 [Mus musculus]	0	34.339	9	9	25	8	1223	135.6	8.24	84	9	1.52537e+07	1.33049e+07	1.31231e+07	1.09562e+07	1.16222e+07	1.223e+07	1.32981e+07	9.89861e+06	9.65057	12.7266	3.60375	20.7254	Asap1	13196	ASAP1	50807	1.14593	0.9662	0.957084	0.930784	0.5292	0.704421
O54734	2662377	oligosaccharyltransferase [Mus musculus]	0	41.253	19	8	33	8	441	49	5.83	531	8	6.60975e+07	53168777	3.36524e+07	3.81951e+07	2.80878e+07	1.92409e+07	1.40942e+07	1.81814e+07	15.3304	8.94158	26.4351	17.9086	Ddost	13200	DDOST	1650	1.76222	1.06158	0.699306	0.476889	0.06053	0.380808
O35215	6753618	D-dopachrome decarboxylase [Mus musculus]	0	10.997	26	3	7	3	118	13.1	6.54	59	3	1.16392e+06	1.85046e+06	1.95997e+06	2.90545e+06	1.49694e+07	4.95367e+06	2.66606e+06	2.33092e+06	32.2096	27.4821	71.0953	9.48492	Ddt	13202	DDT	1652	0.367609	0.593347	2.42965	0.609391	0.3807	0.610711
O35286	110835723	pre-mRNA-splicing factor ATP-dependent RNA helicase DHX15 isoform 2 [Mus musculus]	0	202.763	43	27	136	26	795	90.9	7.46	1886	27	3.04541e+08	2.12517e+08	2.20077e+08	1.76999e+08	1.16859e+08	1.31323e+08	1.14567e+08	1.0784e+08	25.1696	15.3423	8.24172	4.27748	Dhx15	13204	DHX15	1665	1.49361	1.14702	0.716914	0.642459	0.1731	0.477216
Q62167	6753620	ATP-dependent RNA helicase DDX3X [Mus musculus]	0	288.934	63	35	307	9	662	73.1	7.18	5728	35	1.6632e+08	1.13589e+08	1.13624e+08	1.1592e+08	1.04011e+08	9.90274e+07	1.05693e+08	9.383e+07	26.6417	1.41488	3.47134	8.40863	Ddx3x	13205	DDX3X	1654	1.22765	1.00675	0.890506	0.875088	0.166	0.471319
Q3V0Z8	74210167	unnamed protein product [Mus musculus]	0	264.885	44	30	288	23	690	76.7	8.6	4358	30	1.00181e+09	7.62512e+08	1.15106e+09	8.1527e+08	7.22254e+08	7.98998e+08	9.00051e+08	6.96928e+08	19.1814	24.1506	7.13447	17.9877	Ddx5	13207	DDX5	1655	1.03043	1.14841	0.888467	0.932694	0.7279	0.827862
P54823	148693657	DEAD (Asp-Glu-Ala-Asp) box polypeptide 6, isoform CRA_a, partial [Mus musculus]	0	148.03	51	19	104	19	485	54.4	8.66	1953	19	1.70315e+08	1.3084e+08	1.16254e+08	1.10599e+08	9.8561e+07	1.00887e+08	8.02048e+07	1.09583e+08	18.5373	3.52563	1.64957	21.8916	Ddx6	13209	DDX6	1656	1.3133	0.989279	0.869773	0.827646	0.1851	0.486428
E9QNN1	755493774	PREDICTED: ATP-dependent RNA helicase A isoform X1 [Mus musculus]	0	396.356	44	44	197	44	1384	149.6	6.83	3683	44	7.55715e+08	5.20679e+08	6.01338e+08	3.08014e+08	1.86785e+08	2.14121e+08	2.21803e+08	7.70435e+07	26.0414	45.6175	9.64295	68.5036	Dhx9	13211	DHX9	1660	1.76939	1.26058	0.555753	0.414273	0.272	0.542676
P31001	148667985	desmin, partial [Mus musculus]	0	35.353	11	7	51	2	493	55.9	5.45	887	7	1.13514e+07	8.76642e+06	8.47892e+06	6.57178e+06	7.96298e+06	6.77495e+06	1.08102e+07	3.64774e+06	18.1715	17.9202	11.4	70.0603	Des	13346	DES	1674	1.25024	0.935343	0.915905	0.898508	0.6166	0.759316
Q8JZU2	23943838	tricarboxylate transport protein, mitochondrial [Mus musculus]	0	160.632	51	13	132	13	311	33.9	9.89	2011	13	8.81677e+08	6.13747e+08	6.37992e+08	4.55099e+08	6.37027e+08	5.78536e+08	6.83772e+08	1.09018e+09	25.338	23.6623	6.8049	32.3992	Slc25a1	13358	-	-	1.07237	0.783855	0.871679	1.2721	0.657	0.78455
Q5DTQ4	60360498	mKIAA4062 protein [Mus musculus]	0.002	4.148	2	2	2	2	1285	142.2	5.54	0	2	370876	291015	422192	651595	773291	1.04401e+06	487927	1.22567e+06	17.0632	30.2131	21.0673	60.8849	Diaph1	13367	DIAPH1	1729	0.502711	0.815548	1.38025	1.30149	0.224	0.512547
Q3TIE8	148704970	dihydrolipoamide dehydrogenase, partial [Mus musculus]	0	284.443	55	22	270	22	547	58.3	7.21	8424	22	9.06994e+08	1.06807e+09	1.15697e+09	1.65155e+09	1.46363e+09	1.91815e+09	1.31841e+09	2.06919e+09	11.5337	24.9042	19.0074	31.3426	Dld	13382	DLD	1738	0.683829	0.9724	1.17088	1.17289	0.3087	0.56448
E9Q9H0	356995921	disks large homolog 1 isoform 4 [Mus musculus]	0	361.085	54	38	246	2	905	100.1	5.8	5229	38	2.24253e+08	2.86769e+08	3.26422e+08	3.96829e+08	4.65949e+08	4.96175e+08	4.4783e+08	5.71468e+08	17.3008	13.767	4.44284	17.1541	Dlg1	13383	DLG1	1739	0.63566	0.899652	1.19678	1.2679	0.09583	0.419855
Q6XE40	118026923	MAGUK p55 subfamily member 3 [Mus musculus]	0	200.202	54	29	165	2	585	66.4	6.47	2816	29	1.06884e+08	1.16369e+08	1.74658e+08	2.07028e+08	2.49294e+08	2.59715e+08	2.00966e+08	2.99695e+08	6.008	11.9937	2.89513	27.888	Mpp3	13384	MPP3	4356	0.553083	0.945582	1.26101	1.24033	0.01117	0.318122
A0A338P6I6	568971490	PREDICTED: disks large homolog 4 isoform X1 [Mus musculus]	0	386.647	52	36	303	2	754	83.6	6.09	6293	36	8.39548e+08	9.0938e+08	1.23728e+09	1.0625e+09	1.13472e+09	1.2819e+09	1.52001e+09	1.59363e+09	5.64672	10.7476	8.61352	3.34405	Dlg4	13385	DLG4	1742	0.730319	0.960346	1.00914	1.3002	0.02245	0.353632
Q08274	225637538	dystrophia myotonica WD repeat-containing protein [Mus musculus]	0	51.43	17	8	33	8	665	69.8	7.24	523	8	1.71959e+07	2.83601e+07	6.18123e+06	1.93849e+07	1.61223e+07	2.16017e+07	1.89684e+07	2.68661e+07	34.6576	73.0374	20.5414	24.3682	Dmwd	13401	DMWD	1762	1.17807	0.661134	0.975532	1.18527	0.7479	0.838902
P11531	569009599	PREDICTED: dystrophin isoform X1 [Mus musculus]	0	114.635	8	23	56	22	3696	427.4	5.87	1109	23	2.05899e+07	5.57737e+07	2.61033e+07	2.62241e+07	2.61994e+07	5.8163e+07	3.82245e+07	5.5952e+07	65.1586	0.326416	53.5824	26.6208	Dmd	13405	DMD	1756	0.994221	0.681281	1.09836	1.22614	0.4844	0.678273
Q61712	7106295	dnaJ homolog subfamily C member 1 precursor [Mus musculus]	0	14.1	7	4	6	4	552	63.8	8.97	91	4	4.07791e+06	3.8522e+06	4.86501e+06	1.88563e+06	2.3337e+06	591234	1.81209e+06	2.35335e+06	4.02522	62.4159	84.2488	18.3764	Dnajc1	13418	DNAJC1	64215	1.457	1.24029	0.537398	0.765315	0.1127	0.433388
Q9JHU4	134288917	cytoplasmic dynein 1 heavy chain 1 [Mus musculus]	0	2606.81	63	241	1943	241	4644	531.7	6.42	39194	241	7.04799e+09	6.42615e+09	5.52175e+09	5.05013e+09	4.16464e+09	4.24857e+09	4.08402e+09	4.57009e+09	6.52664	6.3089	1.41082	7.94311	Dync1h1	13424	DYNC1H1	1778	1.31093	1.02856	0.818539	0.841976	0.07747	0.392288
D3Z0M6	171543827	cytoplasmic dynein 1 intermediate chain 1 isoform 1 [Mus musculus]	0	142.047	35	15	72	15	628	70.7	5.12	2098	15	5.79129e+07	6.33344e+07	6.15498e+07	7.23945e+07	4.35679e+07	6.20704e+07	7.07161e+07	9.90139e+07	6.32358	11.45	24.7698	23.5781	Dync1i1	13426	DYNC1I1	1780	0.914108	1.00983	0.796429	1.27963	0.5582	0.723682
D6Q0F5	311893374	cytoplasmic dynein 1 intermediate chain 2 isoform 1 [Mus musculus]	0	165.381	35	16	82	16	655	73.3	5.15	2738	16	1.54234e+08	1.81369e+08	1.22582e+08	1.27201e+08	6.94967e+07	1.06354e+08	7.54808e+07	1.12211e+08	11.4345	2.61516	29.6414	27.6755	Dync1i2	13427	-	-	1.41466	1.05291	0.74126	0.791173	0.2749	0.544937
P39053	755497126	PREDICTED: dynamin-1 isoform X5 [Mus musculus]	0	533.551	67	50	479	3	864	97.2	6.87	10251	50	7.93171e+08	1.05837e+09	1.15411e+09	1.78801e+09	1.67561e+09	1.66538e+09	1.35582e+09	2.3025e+09	20.256	30.4703	0.433035	36.5963	Dnm1	13429	DNM1	1759	0.628014	0.997922	1.13322	1.24085	0.1804	0.48458
Q7TSJ0	148693194	DNA methyltransferase (cytosine-5) 1, isoform CRA_c, partial [Mus musculus]	0	72.499	12	16	26	16	1683	189.8	8.07	403	16	3.89247e+07	2.78662e+07	8.83037e+06	9.01344e+06	7.11037e+06	8.43252e+06	1.86293e+06	4.64681e+06	23.4149	1.45092	12.03	60.4786	Dnmt1	13433	DNMT1	1786	2.50417	0.669013	0.582745	0.244068	0.1521	0.469254
O88508	13938621	DNA methyltransferase 3A [Mus musculus]	0	158.819	39	28	62	28	908	101.6	6.65	1025	28	1.54152e+08	1.03277e+08	7.17379e+07	2.01219e+07	2.11955e+07	1.98886e+07	6.29755e+06	1.59854e+07	27.9485	79.4646	4.49877	61.485	Dnmt3a	13435	DNMT3A	1788	2.49534	0.890426	0.398241	0.215995	0.2279	0.514895
Q3TVK3	148667980	aspartyl aminopeptidase, isoform CRA_b, partial [Mus musculus]	0	52.411	32	9	26	9	490	53.9	7.72	314	9	7.55509e+06	1.20293e+07	8.40954e+06	1.16089e+07	1.26306e+07	1.0095e+07	5.85294e+06	1.20284e+07	32.309	22.6018	15.7791	48.8409	Dnpep	13437	DNPEP	23549	0.976662	0.998303	1.13331	0.891728	0.8977	0.932277
P70169	1565191	Doc2beta [Mus musculus]	0	10.944	7	3	14	2	412	45.8	7.9	44	3	1.05068e+06	3.03753e+06	2.05569e+06	1.37351e+06	1.60243e+06	1.51269e+06	4.10791e+06	1.03933e+06	68.73	28.1334	4.07403	84.3098	Doc2b	13447	DOC2B	8447	1.03632	0.869265	0.789647	1.30477	0.9116	0.944017
G3X8R0	161016826	receptor expression-enhancing protein 5 [Mus musculus]	0	9.537	14	3	10	3	189	21.4	8.12	27	3	7.37854e+06	9.64469e+06	5.54544e+06	5.51316e+06	8.87972e+06	3.37804e+06	5.25482e+06	4.58929e+06	18.8261	0.412799	63.4745	9.56094	Reep5	13476	REEP5	7905	1.35687	0.881449	0.977031	0.784646	0.3904	0.617818
O70152	6753670	dolichol-phosphate mannosyltransferase subunit 1 isoform 1 [Mus musculus]	0	50.586	43	9	38	9	260	29.2	9.51	670	9	1.48007e+08	7.32497e+07	1.0887e+08	5.03233e+07	5.23945e+07	4.4274e+07	6.90307e+07	6.94737e+07	47.7829	52.0106	11.88	0.45236	Dpm1	13480	DPM1	8813	1.43761	1.03435	0.628102	0.89993	0.1999	0.498179
E9PWX1	148705271	dipeptidylpeptidase 6, isoform CRA_a, partial [Mus musculus]	0	132.896	30	21	79	20	842	95.4	6.62	1109	21	6.70148e+07	8.61651e+07	8.4737e+07	1.57267e+08	1.25677e+08	1.7413e+08	9.38245e+07	1.75595e+08	17.6803	42.3848	22.8552	42.9224	Dpp6	13483	DPP6	1804	0.635331	1.00374	1.24348	1.11745	0.3634	0.598875
P32233	24586704	Developmentally regulated GTP binding protein 1 [Mus musculus]	0	26.117	19	4	13	4	367	40.5	8.9	386	4	1.41168e+07	6.21385e+06	7.3172e+06	3.56328e+06	3.75259e+06	2.45528e+06	1.517e+06	2.03077e+06	54.9735	48.7924	29.5541	20.4801	Drg1	13494	DRG1	4733	1.98509	1.06237	0.606137	0.346404	0.3455	0.588861
S4R1P5	1039727474	PREDICTED: dystonin isoform X1 [Mus musculus]	0	1814.73	37	237	1192	232	7730	871.6	5.45	23456	237	2.0203e+09	1.92891e+09	1.63689e+09	1.4639e+09	1.10771e+09	1.29229e+09	1.26803e+09	1.09405e+09	3.2726	7.88992	10.8762	10.4166	Dst	13518	-	-	1.33735	1.05004	0.812726	0.799887	0.04038	0.360156
Q9D2N4	755560477	PREDICTED: dystrobrevin alpha isoform X1 [Mus musculus]	0	90.003	20	14	57	14	783	88.5	7.12	1370	14	3.25036e+07	4.539e+07	3.76578e+07	4.45465e+07	4.60184e+07	5.05147e+07	4.70795e+07	4.52905e+07	23.3962	11.8511	6.58709	2.73903	Dtna	13527	DTNA	1837	0.892761	0.942167	1.10639	1.05868	0.591	0.74493
E9Q967	148665153	dishevelled 3, dsh homolog (Drosophila), isoform CRA_a, partial [Mus musculus]	0	8.899	4	4	9	3	762	82.9	7.3	34	4	6.12078e+06	6.66464e+06	7.33572e+06	7.21661e+06	5.92551e+06	5.34323e+06	8.90909e+06	6.83589e+06	6.01572	1.15753	7.30754	18.6214	Dvl3	13544	DVL3	1857	0.940944	1.07098	0.829324	1.15875	0.1413	0.462225
Q61214	24418935	dual specificity tyrosine-phosphorylation-regulated kinase 1A [Mus musculus]	0	64.064	19	12	45	12	763	85.4	8.75	688	12	3.1037e+07	3.15992e+07	3.17651e+07	2.79765e+07	2.05719e+07	2.47703e+07	2.54041e+07	1.82089e+07	1.26941	8.96857	13.0947	23.3313	Dyrk1a	13548	DYRK1A	1859	1.18554	1.13076	0.858214	0.825484	0.2166	0.50833
Q61166	7106301	microtubule-associated protein RP/EB family member 1 [Mus musculus]	0	102.61	74	13	63	12	268	30	5.22	1157	13	2.13913e+08	2.5742e+08	1.31048e+08	1.59922e+08	7.15683e+07	6.51581e+07	5.82189e+07	4.92418e+07	13.0539	14.0338	6.63029	11.8141	Mapre1	13589	MAPRE1	22919	1.87317	1.15637	0.543379	0.427071	0.04905	0.370051
P70663	13277723	Sparcl1 protein [Mus musculus]	0	54.285	16	7	28	7	650	72.3	4.6	771	7	1.34155e+07	1.4446e+07	1.65996e+07	2.16417e+07	2.85126e+07	2.28267e+07	1.87318e+07	2.46542e+07	5.23089	18.6466	15.6628	19.3048	Sparcl1	13602	SPARCL1	8404	0.69295	0.95111	1.27687	1.07906	0.1961	0.496621
O08530	1912314	orphan G-protein-coupled receptor [Mus musculus]	0	20.331	7	2	20	2	382	42.5	9.42	522	2	2.31192e+07	3.85217e+07	3.84947e+07	4.43483e+07	3.55251e+07	4.08304e+07	2.44528e+07	3.01663e+07	35.3376	9.99267	9.82613	14.7937	S1pr1	13609	S1PR1	1901	0.895102	1.20298	1.10878	0.793137	0.2587	0.534081
O35474	2623894	Del1 major splice variant [Mus musculus]	0	42.351	24	9	22	9	480	53.7	7.69	205	9	1.37712e+07	1.84604e+07	1.83156e+07	2.78656e+07	1.31275e+07	1.72862e+07	2.54048e+07	8.06323e+07	20.5743	29.2451	19.3376	73.6568	Edil3	13612	EDIL3	10085	0.600039	0.859731	0.566195	1.97404	0.5868	0.741722
P48302	148668175	endothelin receptor type B, isoform CRA_b, partial [Mus musculus]	0	18.023	10	4	7	4	457	51.1	9.26	63	4	2.0895e+07	2.04107e+07	1.26945e+07	1.68493e+07	1.16572e+07	1.63096e+07	1.09494e+07	1.39195e+07	1.65811	19.8884	23.5262	16.8898	Ednrb	13618	EDNRB	1910	1.33583	0.955449	0.904452	0.804266	0.1334	0.454976
P62631	6681273	elongation factor 1-alpha 2 [Mus musculus]	0	253.302	65	19	230	9	463	50.4	9.03	4050	19	2.79134e+08	1.92558e+08	2.79015e+08	2.82112e+08	1.90362e+08	1.90475e+08	1.81742e+08	2.21251e+08	25.9569	0.780563	0.0419148	13.8648	Eef1a2	13628	EEF1A2	1917	1.0386	1.23552	0.838547	0.887334	0.004061	0.280535
P58252	26324898	unnamed protein product [Mus musculus]	0	261.066	53	38	168	37	858	95.2	6.93	2771	38	2.68461e+08	2.11966e+08	1.9138e+08	2.35683e+08	1.80603e+08	1.46903e+08	1.41122e+08	2.01408e+08	16.6302	14.671	14.5523	24.8904	Eef2	13629	EEF2	1938	1.21818	1.08287	0.830429	0.868525	0.4199	0.635342
Q01279	10880776	epidermal growth factor receptor [Mus musculus]	0	12.197	2	2	2	2	1210	134.8	6.86	69	2	392333	863955	1.55766e+06	542171	1.42792e+06	1.92556e+06	1.5941e+06	1.72684e+06	53.0908	68.3921	20.9866	5.65229	Egfr	13649	EGFR	1956	0.500985	0.837375	1.33731	1.32433	0.2388	0.520219
Q6PIX5	568969829	PREDICTED: inactive rhomboid protein 1 isoform X3 [Mus musculus]	0	16.789	5	5	10	5	913	101.6	9.17	171	5	1.99668e+06	1.55455e+06	7.14576e+06	6.3726e+06	5.87409e+06	4.67172e+06	4.93867e+06	4.24186e+06	17.6071	8.08844	16.1241	10.734	Rhbdf1	13650	RHBDF1	64285	0.386046	1.46955	1.14641	0.997994	0.02752	0.358726
Q8K1X5	22477515	EH-domain containing 1, partial [Mus musculus]	0	134.505	44	20	98	13	556	62.9	7.75	1017	20	7.17883e+07	5.56067e+07	5.50262e+07	7.97615e+07	1.01805e+08	7.79423e+07	5.98821e+07	8.67682e+07	17.9631	25.9527	18.7749	25.9274	Ehd1	13660	EHD1	10938	0.865778	0.916018	1.22157	0.996637	0.6254	0.76525
Q6ZWX6	9506571	eukaryotic translation initiation factor 2 subunit 1 [Rattus norvegicus]	0	149.762	66	19	109	19	315	36.1	5.08	1704	19	2.67586e+08	2.20022e+08	1.85116e+08	1.36721e+08	8.28475e+07	7.75616e+07	5.09848e+07	9.18799e+07	13.7951	21.2655	4.66024	40.482	Eif2s1	13665	EIF2S1	1965	1.75285	1.15694	0.576638	0.51357	0.1101	0.433388
D3Z780	188219553	translation initiation factor eIF-2B subunit delta isoform 1 [Mus musculus]	0.001	5.145	5	2	3	2	544	59.6	9.25	29	2	2.37193e+06	3.35795e+06	1.34059e+06	1.81153e+06	1.30693e+06	757359	1.08524e+06	1.5299e+06	24.3362	21.1291	37.6504	24.0463	Eif2b4	13667	EIF2B4	8890	1.69005	0.92973	0.608872	0.771346	0.3014	0.558852
P23116	1205976	p162 protein [Mus musculus]	0	133.405	24	27	94	27	1344	161.9	6.77	1264	27	7.95898e+07	8.78311e+07	5.51202e+07	6.32651e+07	3.99099e+07	5.08531e+07	3.17269e+07	5.57812e+07	6.96151	9.72985	17.051	38.8739	Eif3a	13669	EIF3A	8661	1.44304	1.02039	0.782309	0.754255	0.1028	0.430905
P60843	4503529	eukaryotic initiation factor 4A-I isoform 1 [Homo sapiens]	0	96.352	32	13	84	4	406	46.1	5.48	1372	13	2.94385e+07	3.3291e+07	2.04614e+07	1.6695e+07	7.70625e+06	1.1058e+07	6.98005e+06	2.00007e+07	8.68516	14.3356	25.2615	68.2485	Eif4a1	13681	EIF4A1	1973	1.72297	1.02056	0.515393	0.741071	0.05315	0.370051
P10630	488568250	PREDICTED: eukaryotic initiation factor 4A-II isoform X1 [Dasypus novemcinctus]	0	154.179	58	20	103	11	408	46.5	5.48	1743	20	1.75731e+08	1.6608e+08	1.16997e+08	1.3006e+08	1.03816e+08	1.13336e+08	7.97129e+07	1.21637e+08	3.99307	7.47781	6.1999	29.4461	Eif4a2	13682	EIF4A2	1974	1.35724	0.980997	0.862254	0.799508	0.04398	0.360156
P63073	16758870	eukaryotic translation initiation factor 4E [Rattus norvegicus]	0	30.851	29	5	31	5	217	25	6.15	215	5	2.88573e+07	21517215	2.19519e+07	1.55662e+07	1.43305e+07	1.515e+07	1.74861e+07	2.0401e+07	20.6066	24.0703	3.93125	10.8805	Eif4e	13684	EIF4E	1977	1.29781	0.966586	0.759513	0.976093	0.2726	0.542676
Q62448	1903416	translation repressor NAT1 [Mus musculus]	0	118.867	28	21	94	21	906	102.1	7.02	1480	21	1.25028e+08	1.33447e+08	9.85586e+07	1.00938e+08	1.15307e+08	1.20417e+08	7.01067e+07	1.1404e+08	4.60663	1.68659	3.06587	33.7403	Eif4g2	13690	EIF4G2	1982	1.17778	0.909031	1.0741	0.83909	0.0679	0.39055
P54320	31542606	elastin precursor [Mus musculus]	0	17.802	7	4	5	4	860	71.9	10.43	59	4	1.09527e+07	9.4322e+06	2.6877e+06	9.17171e+06	6.59948e+06	2.09542e+06	1.86061e+06	7.97049e+06	10.5488	77.3207	73.2579	87.8912	Eln	13717	-	-	1.60605	0.934357	0.685037	0.774554	0.3845	0.61308
Q3UZG4	17379579	RecName: Full=Aminoacyl tRNA synthase complex-interacting multifunctional protein 1; AltName: Full=Multisynthase complex auxiliary component p43; Contains: RecName: Full=Endothelial monocyte-activating polypeptide 2; Short=EMAP-2; AltName: Full=Endothelial monocyte-activating polypeptide II; Short=EMAP-II; AltName: Full=Small inducible cytokine subfamily E member 1	0	105.342	44	10	51	10	310	34	8.35	1178	10	5.68146e+07	6.54382e+07	4.41216e+07	5.25041e+07	5.97618e+07	3.8939e+07	3.31508e+07	4.67532e+07	9.97569	12.2687	29.8354	24.0749	Aimp1	13722	AIMP1	9255	1.23027	0.972375	0.993257	0.804099	0.3756	0.606539
O08579	6679641	emerin [Mus musculus]	0	67.371	48	10	38	10	259	29.4	5.01	394	10	5.44187e+07	3.91732e+07	5.02471e+07	3.86086e+07	4.64363e+07	4.21084e+07	4.5461e+07	4.31153e+07	23.0366	18.5236	6.91241	3.74508	Emd	13726	EMD	2010	1.04116	0.98847	0.985011	0.985362	0.9946	0.995989
Q571J8	569006328	PREDICTED: serine/threonine-protein kinase MARK2 isoform X3 [Mus musculus]	0	243.125	36	27	187	20	841	94	9.72	3614	27	1.48524e+08	1.50145e+08	1.79879e+08	1.53689e+08	1.41193e+08	1.56933e+08	1.46492e+08	1.41312e+08	0.76751	11.1036	7.46636	2.54536	Mark2	13728	MARK2	2011	0.980715	1.09531	0.978934	0.945038	0.5169	0.696462
O08600	6679647	endonuclease G, mitochondrial precursor [Mus musculus]	0	48.099	31	7	31	7	294	32.2	9.54	490	7	3.64165e+07	3.88346e+07	3.81348e+07	3.86711e+07	2.07408e+07	2.52959e+07	1.83014e+07	2.51924e+07	4.54442	0.987448	13.9928	22.4064	Endog	13804	ENDOG	2021	1.24594	1.27169	0.762237	0.720132	0.09347	0.41695
P17183	7305027	gamma-enolase isoform 1 [Mus musculus]	0	223.623	62	19	95	15	434	47.3	5.11	3938	19	2.16642e+07	4.18625e+07	4.90588e+07	7.7415e+07	1.76001e+08	7.74744e+07	8.72924e+07	1.02366e+08	44.965	31.7075	54.971	11.2401	Eno2	13807	ENO2	2026	0.401347	0.799032	1.6014	1.19822	0.1529	0.469254
E9PV14	755498655	PREDICTED: band 4.1-like protein 1 isoform X2 [Mus musculus]	0	436.18	44	51	263	3	1582	172.5	5.38	5490	51	3.65062e+08	4.23978e+08	2.49879e+08	2.99733e+08	2.59371e+08	2.92882e+08	2.92613e+08	2.59535e+08	10.5596	12.8279	8.58155	8.47213	Epb41l1	13821	EPB41L1	2036	1.29189	0.899876	0.904202	0.904029	0.2481	0.525819
O70318	568964817	PREDICTED: band 4.1-like protein 2 isoform X1 [Mus musculus]	0	249.257	36	35	194	3	1062	117.6	5.39	2669	35	1.47908e+08	2.06184e+08	1.23365e+08	1.4845e+08	1.69133e+08	1.84469e+08	1.86543e+08	1.36428e+08	23.2752	13.0517	6.13344	21.9441	Epb41l2	13822	EPB41L2	2037	1.08744	0.83476	1.08594	0.991865	0.4086	0.627128
A0A5F8MPE1	1039752637	PREDICTED: band 4.1-like protein 3 isoform X11 [Mus musculus]	0	615.274	42	54	463	2	1403	155.5	5.26	9255	54	9.92413e+08	1.1459e+09	1.0713e+09	1.09759e+09	9.34997e+08	1.1058e+09	1.31028e+09	1.27821e+09	10.1511	1.71429	11.8359	1.75208	Epb41l3	13823	EPB41L3	23136	0.957115	0.9708	0.913466	1.15862	0.04443	0.362104
P49222	148696083	erythrocyte protein band 4.2 [Mus musculus]	0	57.406	21	12	33	12	691	76.8	7.47	494	12	2.40278e+07	1.81075e+07	1.05982e+07	6.53888e+06	2.24441e+07	2.33198e+07	2.95482e+07	5.27583e+07	19.8709	33.4992	2.70587	39.8802	Epb42	13828	EPB42	2038	0.89964	0.365898	0.977116	1.75735	0.119	0.441297
Q9WV69	568986656	PREDICTED: dematin isoform X1 [Mus musculus]	0	98.183	42	14	98	14	424	47.5	8.05	1352	14	1.31527e+08	1.87882e+08	1.75624e+08	1.51514e+08	1.20225e+08	1.38623e+08	2.24395e+08	1.96304e+08	24.9514	10.4227	10.0517	9.44297	Dmtn	13829	DMTN	2039	0.963459	0.986772	0.780782	1.26899	0.164	0.470823
P54116	3747064	stomatin [Mus musculus]	0	16.337	19	4	8	4	284	31.3	7.4	76	4	8.70685e+06	7.81513e+06	9.2787e+06	3.44988e+06	4.68546e+06	7.36144e+06	7.72092e+06	1.19361e+07	7.63271	64.7613	31.4139	30.3259	Stom	13830	STOM	2040	1.08422	0.835284	0.790551	1.28995	0.6436	0.777329
P54763	38614379	Ephb2 protein, partial [Mus musculus]	0	20.554	6	5	11	2	1029	114.2	6.33	111	5	1.74858e+06	1.99431e+06	826900	702806	3.13431e+06	2.03885e+06	735123	665176	9.28484	11.4724	29.9473	7.06421	Ephb2	13844	EPHB2	2048	1.26384	0.516528	1.7468	0.472832	0.05366	0.370051
Q80VP1	568944846	PREDICTED: epsin-1 isoform X1 [Mus musculus]	0	54.865	18	7	26	6	576	60.2	4.81	873	7	2.07516e+07	2.96162e+07	2.23945e+07	2.80484e+07	2.78936e+07	3.99626e+07	2.90303e+07	3.33308e+07	24.8897	15.8514	25.1535	9.75264	Epn1	13854	EPN1	29924	0.872064	0.873364	1.17486	1.07971	0.573	0.732541
H3BK65	6679671	epidermal growth factor receptor substrate 15 isoform A [Mus musculus]	0	168.109	34	23	92	23	897	98.4	4.6	1892	23	8.74796e+07	1.24435e+08	6.8352e+07	1.33755e+08	9.7401e+07	1.52542e+08	9.54413e+07	1.36736e+08	24.6623	45.7648	31.1998	25.1528	Eps15	13858	EPS15	2060	0.945898	0.90212	1.11564	1.03634	0.9538	0.969206
Q60902	568955192	PREDICTED: epidermal growth factor receptor substrate 15-like 1 isoform X1 [Mus musculus]	0	259.261	54	39	205	10	923	100.8	5.01	4150	39	1.65776e+08	2.38208e+08	1.73804e+08	2.53753e+08	1.75287e+08	3.11655e+08	2.53004e+08	3.33847e+08	25.3563	26.4443	39.6052	19.4818	Eps15l1	13859	EPS15L1	58513	0.848112	0.8976	1.02227	1.23202	0.6417	0.776463
Q3U2Z5	409264628	epidermal growth factor receptor kinase substrate 8 isoform 2 [Mus musculus]	0	318.809	51	35	207	35	847	94.4	7.46	6721	35	6.78155e+08	7.64744e+08	6.82007e+08	6.10512e+08	4.67848e+08	4.33326e+08	4.29029e+08	2.81222e+08	8.48679	7.82266	5.41751	29.4304	Eps8	13860	EPS8	2059	1.32777	1.18939	0.829268	0.653579	0.08624	0.405349
Q62167	4758302	enhancer of rudimentary homolog [Homo sapiens]	0	38.752	44	4	30	4	104	12.3	5.92	1124	4	1.04921e+08	9.19742e+07	1.00132e+08	7.669e+07	4.39228e+07	6.78824e+07	7.55031e+07	5.90285e+07	9.29941	18.749	30.3063	17.3183	Erh	13877	ERH	2079	1.27018	1.14069	0.72126	0.867869	0.2455	0.525108
Q9R226	117647236	KH domain-containing, RNA-binding, signal transduction-associated protein 3 [Mus musculus]	0	19.442	12	4	17	3	346	38.8	8.1	139	4	1.30991e+07	10074177	5.06898e+06	4.19986e+06	4.4689e+06	3.5825e+06	3.67972e+06	970713	18.4603	13.2608	15.5695	82.3819	Khdrbs3	13992	KHDRBS3	10656	2.05328	0.82127	0.713398	0.412054	0.1595	0.469254
A0A1Y7VJA2	254281243	ena/VASP-like protein isoform 1 [Mus musculus]	0	53.816	29	8	32	7	414	44.3	8.85	623	8	1.71387e+07	1.98614e+07	9.73359e+06	1.43202e+07	1.14148e+07	5.68736e+06	5.28485e+06	7.41961e+06	10.4065	26.9662	47.3612	23.7633	Evl	14026	EVL	51466	1.62888	1.05893	0.752896	0.559295	0.08276	0.399947
Q5SUS9	568969858	PREDICTED: RNA-binding protein EWS isoform X1 [Mus musculus]	0	92.581	22	7	47	7	668	69.8	9.29	1294	7	1.158e+08	7.0723e+07	9.30289e+07	5.87039e+07	2.92757e+07	2.13925e+07	2.20536e+07	2.63155e+07	34.1774	31.9924	22.0031	12.4608	Ewsr1	14030	-	-	1.70616	1.38793	0.463471	0.442441	0.2371	0.520112
Q99JR1	15147224	sideroflexin-1 [Mus musculus]	0	98.426	45	11	61	10	322	35.6	9.23	1087	11	1.4317e+08	1.34679e+08	1.15242e+08	1.13185e+08	2.23638e+08	8.02921e+07	9.02281e+07	8.80476e+07	4.32175	1.27319	66.7	1.72972	Sfxn1	14057	SFXN1	94081	1.12435	0.924355	1.22989	0.721412	0.01346	0.325221
P20352	135667	RecName: Full=Tissue factor; Short=TF; AltName: Full=Coagulation factor III; AltName: CD_antigen=CD142; Flags: Precursor	0	23.288	20	5	9	5	294	32.9	9.32	248	5	1.45402e+07	3.74406e+06	2.81076e+06	2.87489e+06	5.88422e+06	4.66317e+06	3.32253e+06	4.4069e+06	83.5036	1.5952	16.3721	19.8401	F3	14066	F3	2152	1.73119	0.538329	0.998648	0.731838	0.2469	0.525819
Q8BRM1	26336034	unnamed protein product [Mus musculus]	0	25.125	8	4	18	4	745	80.7	8.41	318	4	2.01378e+06	2.12142e+06	2.27222e+06	3.29285e+06	4.35671e+06	2.74316e+06	2.35826e+06	3.52159e+06	3.68109	25.9365	32.14	27.9802	Faah	14073	FAAH	2166	0.729312	0.981494	1.25218	1.03701	0.4672	0.666459
P11404	148689497	mCG8345 [Mus musculus]	0	11.061	17	2	12	2	133	14.9	7.34	106	2	4.62466e+06	3.5015e+06	3.56892e+06	3.68304e+06	5.02398e+06	2.46061e+06	1.96515e+06	2.40517e+06	19.5466	2.22553	48.435	14.2388	Fabp3	14077	FABP3	2170	1.19357	1.06517	1.09934	0.641915	0.1389	0.458467
P41216	31560705	long-chain-fatty-acid--CoA ligase 1 [Mus musculus]	0	18.146	8	5	7	5	699	77.9	7.15	34	5	6.51984e+06	8.53601e+06	6.60925e+06	6.85876e+06	1.96487e+07	7.35018e+06	8.52201e+06	1.07166e+07	18.9381	2.62005	64.4202	16.1325	Acsl1	14081	ACSL1	2180	0.805542	0.720587	1.44454	1.02934	0.4303	0.643476
A0A5F8MPY3	568991307	PREDICTED: focal adhesion kinase 1 isoform X1 [Mus musculus]	0	17.339	4	4	9	4	1140	129.1	6.84	92	4	5.40499e+06	6.3085e+06	3.60333e+06	3.6032e+06	2.72636e+06	1.31881e+06	1.94444e+06	2.07732e+06	10.9084	0.00258459	49.2085	4.67263	Ptk2	14083	PTK2	5747	1.73617	1.06815	0.599574	0.596104	0.01708	0.341655
Q61553	113680348	fascin [Mus musculus]	0	95.086	37	13	37	13	493	54.5	6.89	612	13	8.80594e+07	7.87144e+07	3.21002e+07	3.52738e+07	1.60489e+07	1.93295e+07	2.22555e+07	1.61861e+07	7.92437	6.66151	13.1136	22.3285	Fscn1	14086	FSCN1	6624	2.16612	0.875078	0.459508	0.499293	0.02019	0.349765
P19096	93102409	fatty acid synthase [Mus musculus]	0	443.241	35	65	269	65	2504	272.3	6.58	3811	65	9.1818e+08	9.42626e+08	8.55166e+08	6.87297e+08	5.8315e+08	7.45182e+08	8.60522e+08	5.23543e+08	1.85787	15.3912	17.2507	34.432	Fasn	14104	FASN	2194	1.21708	1.00886	0.868806	0.905258	0.2912	0.553926
Q3UYX6	74141008	unnamed protein product [Mus musculus]	0	33.914	18	4	16	4	278	33.1	11.09	164	4	4.36382e+07	4.6569e+07	5.83726e+07	4.60259e+07	3.63007e+07	4.09864e+07	4.17871e+07	3.62036e+07	4.59473	16.7252	8.57387	10.1246	Srsf10	14105	SRSF10	10772	1.03128	1.19352	0.883575	0.891619	0.347	0.589856
A0A1L1SQU7	568954515	PREDICTED: protocadherin Fat 1 isoform X1 [Mus musculus]	0	276.742	14	51	173	51	4645	511.9	5	2376	51	6.8488e+07	9.1204e+07	1.27542e+08	1.47423e+08	1.03167e+08	1.3659e+08	1.10082e+08	1.59693e+08	20.117	10.2254	19.7146	26.0069	Fat1	14107	FAT1	2195	0.676524	1.16487	1.01572	1.14289	0.2372	0.520112
P35550	31982373	rRNA 2'-O-methyltransferase fibrillarin [Mus musculus]	0	70.796	41	10	49	8	327	34.3	10.24	503	10	7.11836e+07	3.97342e+07	4.17401e+07	2.4165e+07	2.56306e+07	2.70336e+07	3.40118e+07	1.86089e+07	40.0984	37.7132	3.7676	41.3961	Fbl	14113	FBL	2091	1.5727	0.934467	0.746725	0.746107	0.6299	0.769091
P22315	20452466	ferrochelatase, mitochondrial [Mus musculus]	0	78.013	43	14	49	14	422	47.4	8.91	302	14	4.97175e+07	5.36322e+07	4.11327e+07	6.14501e+07	5.601e+07	6.19677e+07	5.1376e+07	7.38275e+07	5.35675	28.0098	7.14158	25.3597	Fech	14151	FECH	2235	0.920477	0.913646	1.05076	1.11512	0.5447	0.714446
E9PV24	148683476	fibrinogen, alpha polypeptide, isoform CRA_a [Mus musculus]	0	36.697	13	8	21	8	789	87.3	6.11	261	8	3.90556e+07	4.38795e+07	1.68972e+07	1.21728e+07	1.38324e+07	1.49895e+07	4.88998e+06	9.37691e+06	8.22572	22.9838	5.67798	44.477	Fga	14161	FGA	2243	2.13897	0.749739	0.743341	0.367955	0.04594	0.366228
E9QNJ9	568933722	PREDICTED: fibroblast growth factor receptor 3 isoform X1 [Mus musculus]	0	10.803	4	4	27	3	837	92	7.09	217	4	3.55977e+06	5.96933e+06	7.92137e+06	1.16225e+07	1.36906e+07	1.3499e+07	1.08737e+07	2.08269e+07	35.7603	26.7817	0.996458	44.4029	Fgfr3	14184	FGFR3	2261	0.433322	0.888729	1.23641	1.44154	0.1139	0.433735
P97807	13543801	Fumarate hydratase 1 [Mus musculus]	0	83.772	36	13	62	13	507	54.3	9.04	833	13	3.92173e+07	4.30682e+07	3.48187e+07	4.73529e+07	1.4799e+08	5.27921e+07	4.61537e+07	5.7309e+07	6.61828	21.572	67.053	15.248	Fh1	14194	FH	2271	0.702241	0.701269	1.71352	0.882971	0.5647	0.728947
A2AEY2	116517336	four and a half LIM domains protein 1 isoform 2 [Mus musculus]	0	18.848	17	4	12	4	296	33.5	8.46	72	4	3.79754e+06	5381762	3.55097e+06	6.47662e+06	3.67544e+06	2.8099e+06	2.32689e+06	2.83695e+06	24.4074	41.2612	18.8743	13.969	Fhl1	14199	FHL1	2273	1.18995	1.29992	0.840721	0.669409	0.3838	0.612715
Q3ULS2	74208366	unnamed protein product [Mus musculus]	0	13.573	4	4	9	4	1233	139.2	8.4	19	4	8.32113e+06	6.09219e+06	4.09794e+06	6.16012e+06	6.83814e+06	5.22879e+06	3.17989e+06	4.14117e+06	21.87	28.43	18.8611	18.5691	Smc2	14211	SMC2	10592	1.30854	0.931294	1.09552	0.664654	0.2844	0.551038
F6X9I3	6679803	peptidyl-prolyl cis-trans isomerase FKBP1A isoform 1 [Mus musculus]	0	16.287	25	2	12	2	108	11.9	8.16	216	2	7.91077e+06	1.12466e+07	1.0256e+07	3.38738e+07	2.09818e+07	1.43234e+07	1.0817e+07	6.98115e+06	24.6253	75.6874	26.6712	30.4791	Fkbp1a	14225	FKBP1A	2280	0.658382	1.51661	1.21334	0.611671	0.4498	0.656485
Q9Z2I2	123173728	peptidyl-prolyl cis-trans isomerase FKBP1B [Mus musculus]	0	9.125	25	2	3	2	108	11.8	8.47	52	2	3.16567e+06	4844960	4.79901e+06	4.07363e+06	5.34445e+06	3.99047e+06	5.18615e+06	4.6118e+06	29.6466	11.5618	20.5123	8.29014	Fkbp1b	14226	FKBP1B	2281	0.889671	0.985407	1.03675	1.08817	0.8023	0.872891
A0A494BAX7	755562781	PREDICTED: peptidyl-prolyl cis-trans isomerase FKBP2 isoform X1 [Mus musculus]	0	22.106	23	3	14	3	186	20	9.79	370	3	7.69907e+06	9324831	6.56939e+06	7.82538e+06	1.38866e+07	7.20818e+06	7.14666e+06	5.60157e+06	13.5056	12.3395	44.7728	17.1403	Fkbp2	14227	FKBP2	2286	1.04342	0.88228	1.29294	0.781361	0.5446	0.714446
P30416	13097417	FK506 binding protein 4 [Mus musculus]	0	32.307	19	8	30	8	458	51.6	5.73	234	8	2.6219e+07	5.75552e+07	5.03439e+07	9.78933e+07	7.20579e+07	5.37734e+07	5.68698e+07	5.75963e+07	52.8994	45.3631	20.5498	0.89764	Fkbp4	14228	FKBP4	2288	0.709486	1.25543	1.06567	0.969417	0.8043	0.874271
O35465	161484658	peptidyl-prolyl cis-trans isomerase FKBP8 isoform a [Mus musculus]	0	121.487	50	12	59	12	403	43.6	5.16	2002	12	1.09392e+08	1.22064e+08	4.95581e+07	3.66558e+07	1.21297e+08	1.56366e+08	2.97151e+07	4.82708e+07	7.74266	21.1644	17.8615	33.6494	Fkbp8	14232	FKBP8	23770	1.37502	0.512172	1.64952	0.463293	0.04241	0.360156
Q9JJ28	11528490	protein flightless-1 homolog isoform 1 [Mus musculus]	0	259.528	33	32	162	32	1271	144.7	6.06	3458	32	1.50503e+08	1.74649e+08	1.51187e+08	1.65296e+08	1.48346e+08	1.90478e+08	1.63297e+08	1.1666e+08	10.5022	6.30444	17.5855	23.5587	Flii	14248	FLII	2314	1.03189	1.00437	1.07528	0.888458	0.8875	0.925107
O08917	6679809	flotillin-1 [Mus musculus]	0	200.831	61	20	154	20	428	47.5	7.15	3814	20	2.29586e+08	4.59893e+08	2.95532e+08	3.57245e+08	2.21295e+08	3.41374e+08	3.27753e+08	4.69372e+08	47.2391	13.3698	30.1809	25.1253	Flot1	14251	FLOT1	10211	1.02068	0.966343	0.832951	1.18003	0.8121	0.880082
E9QAS8	51036613	fragile X mental retardation protein 1 homolog isoform 1 [Mus musculus]	0	132.904	37	16	94	14	614	68.8	7.42	1784	16	9.30185e+07	8.31577e+07	7.03293e+07	4.48772e+07	5.56598e+07	5.71135e+07	5.38666e+07	5.18853e+07	7.91551	31.2436	1.82301	2.64958	Fmr1	14265	FMR1	2332	1.38202	0.903744	0.884656	0.829577	0.09068	0.413759
P11276	449083336	fibronectin isoform b precursor [Mus musculus]	0	120.379	15	24	37	24	2386	262.7	5.82	745	24	6.29597e+07	2.75815e+07	2.38468e+07	1.6327e+07	1.12978e+07	9.94439e+06	5.85653e+06	1.20046e+07	55.2593	26.4713	9.01052	48.6795	Fn1	14268	FN1	2335	2.13266	0.946278	0.500351	0.420712	0.3774	0.60825
Q80TY0	568912960	PREDICTED: formin-binding protein 1 isoform X8 [Mus musculus]	0	41.442	14	8	21	8	649	75.1	6.05	364	8	1.00724e+07	1.46345e+07	1.31286e+07	2.03567e+07	1.73281e+07	2.17034e+07	1.70894e+07	3.09584e+07	26.1134	30.5272	15.8528	40.8214	Fnbp1	14269	FNBP1	23048	0.680294	0.922007	1.07472	1.32298	0.4533	0.658425
A0A2X0SZ45	157951723	SLIT-ROBO Rho GTPase-activating protein 2 [Mus musculus]	0	237.983	42	36	178	34	1071	120.7	6.64	3127	36	2.38233e+08	2.10471e+08	1.87907e+08	2.45441e+08	1.32778e+08	1.63419e+08	1.12506e+08	1.36066e+08	8.75001	18.7761	14.63	13.404	Srgap2	14270	SRGAP2	23380	1.25791	1.21486	0.830369	0.696856	0.1126	0.433388
Q61239	6679821	protein farnesyltransferase/geranylgeranyltransferase type-1 subunit alpha [Mus musculus]	0	17.278	7	2	10	2	377	44	4.93	291	2	4.40704e+06	2448655	405001	1.1224e+06	2.60508e+06	2.89064e+06	638875	1.00096e+06	40.3981	66.4237	7.34838	31.2268	Fnta	14272	FNTA	2339	1.76708	0.393695	1.41655	0.422675	0.05361	0.370051
Q8BNY6	9790115	neuronal calcium sensor 1 [Mus musculus]	0	21.399	33	5	15	5	190	21.9	4.83	86	5	1.37494e+07	1.73592e+07	1.35262e+07	1.7188e+07	2.0227e+07	2.23148e+07	1.63478e+07	1.06135e+07	16.4105	16.8608	6.94064	30.0788	Ncs1	14299	NCS1	23413	0.947522	0.935511	1.29576	0.821203	0.2388	0.520219
P97376	225543552	protein FRG1 [Mus musculus]	0	27.471	22	5	13	5	258	29.1	8.92	266	5	7.98829e+06	8.66265e+06	1.14159e+07	2.13807e+06	5.52318e+06	4.66238e+06	3.43047e+06	2.04547e+06	5.72751	96.8045	11.9519	35.7688	Frg1	14300	FRG1	2483	1.45212	1.18204	0.88828	0.477556	0.06279	0.384897
P09528	6753912	ferritin heavy chain [Mus musculus]	0	41.1	51	8	36	8	182	21.1	5.88	595	8	4.66713e+07	4.6673e+07	2.77973e+07	3.53441e+07	4.19742e+07	3.84531e+07	5.70599e+07	7.61563e+07	0.00261219	16.903	6.19143	20.2726	Fth1	14319	FTH1	2495	1.00878	0.682372	0.86918	1.43967	0.1734	0.477216
P29391	114326466	ferritin light chain 1 [Mus musculus]	0	31.919	38	5	15	5	183	20.8	6	403	5	1.44076e+07	1.03551e+07	7.69438e+06	8.13191e+06	7.10705e+06	3.06542e+06	7.58988e+06	1.25992e+07	23.1437	3.90969	56.1881	35.0896	Ftl1	14325	FTL	2512	1.39605	0.892243	0.573496	1.13821	0.4618	0.663467
Q5DTK6	60360548	mKIAA4160 protein [Mus musculus]	0	17.964	9	5	10	5	676	72.9	9.63	30	5	6.28738e+06	7.8796e+06	5.70924e+06	6.35942e+06	6.65821e+06	6.35989e+06	6.50514e+06	6.60343e+06	15.8943	7.61886	3.24073	1.06036	Dtx1	14357	DTX1	1840	1.08223	0.921935	0.994463	1.00137	0.6892	0.803558
Q61584	163954941	fragile X mental retardation syndrome-related protein 1 isoform 1 [Mus musculus]	0	151.637	43	21	122	18	677	76.2	6.98	2123	21	1.36583e+08	1.26851e+08	1.29635e+08	1.30116e+08	5.98338e+07	9.52877e+07	1.05914e+08	1.13326e+08	5.22452	0.26157	32.3227	4.78092	Fxr1	14359	FXR1	8087	1.17402	1.1576	0.691313	0.977064	0.156	0.469254
P39688	148672975	Fyn proto-oncogene, isoform CRA_b [Mus musculus]	0	197.759	56	26	147	20	572	64.6	7.14	1992	26	2.96025e+08	6.28666e+08	2.59123e+08	4.25404e+08	2.1031e+08	4.3918e+08	2.52408e+08	4.01858e+08	50.8738	34.3533	49.8346	32.304	Fyn	14360	FYN	2534	1.26975	0.93997	0.891859	0.898418	0.9404	0.961584
P23475	145587104	X-ray repair cross-complementing protein 6 [Mus musculus]	0	90.088	32	16	41	16	608	69.4	6.52	413	16	6.57006e+07	9.47954e+07	4.35383e+07	3.2112e+07	1.76237e+07	2.10165e+07	1.86025e+07	3.11228e+07	25.637	21.3604	12.4174	35.6084	Xrcc6	14375	XRCC6	2547	1.97831	0.932481	0.476287	0.612925	0.1847	0.486428
A1A4T2	6679891	neutral alpha-glucosidase AB isoform 1 [Mus musculus]	0	45.18	12	9	17	9	966	109.3	6.15	224	9	8.47154e+06	1.20508e+07	6.32009e+06	8.65113e+06	1.83365e+07	8.42815e+06	5.12515e+06	1.85128e+07	24.6647	22.0195	52.3548	80.0957	Ganab	14376	GANAB	23193	0.95568	0.697178	1.24637	1.10077	0.6805	0.797944
Q00612	6996917	glucose-6-phosphate 1-dehydrogenase X [Mus musculus]	0	24.925	14	7	14	7	515	59.2	6.49	83	7	1.64835e+07	1.67349e+07	1.78381e+07	2.05724e+07	1.73671e+07	2.41634e+07	3.00459e+07	3.06276e+07	1.0706	10.0672	23.143	1.35594	G6pdx	14381	G6PD	2539	0.764375	0.883849	0.955642	1.39613	0.004163	0.28167
P62812	568971594	PREDICTED: gamma-aminobutyric acid receptor subunit alpha-1 isoform X1 [Mus musculus]	0	85.415	30	14	80	11	553	62.3	9.67	847	14	5.52795e+08	5.85402e+08	7.19103e+08	7.11318e+08	5.91199e+08	6.14509e+08	5.82622e+08	6.02619e+08	4.0515	0.769685	2.73413	2.38601	Gabra1	14394	GABRA1	2554	0.917981	1.15367	0.97243	0.955923	0.02273	0.353632
P16305	11055259	GABA-A receptor alpha-6 subunit protein long splice variant [Mus musculus]	0	100.927	41	14	87	14	453	51.1	7.8	1442	14	8.7227e+07	8.25876e+07	1.51822e+08	1.06178e+08	1.31889e+08	1.0806e+08	9.66139e+07	1.09168e+08	3.86372	25.0193	14.0439	8.62751	Gabra6	14399	GABRA6	2559	0.777589	1.18139	1.09874	0.942283	0.2495	0.527229
P50571	6679907	gamma-aminobutyric acid receptor subunit beta-1 precursor [Mus musculus]	0	79.136	23	9	61	3	474	54.1	8.78	1295	9	1.33591e+07	9.88851e+06	1.02305e+07	6.23244e+06	8.68221e+06	5.83183e+06	6.64375e+06	9.68353e+06	21.1124	34.3447	27.7734	26.3296	Gabrb1	14400	GABRB1	2560	1.31804	0.933383	0.822886	0.925689	0.5765	0.734658
P63137	6679909	gamma-aminobutyric acid receptor subunit beta-2 precursor [Mus musculus]	0	159.72	34	14	116	4	474	54.6	9.32	2825	14	1.84307e+08	1.71992e+08	2.0326e+08	1.79688e+08	1.81975e+08	1.67141e+08	1.41968e+08	2.12712e+08	4.88807	8.70525	6.00911	28.2075	Gabrb2	14401	GABRB2	2561	0.987634	1.0615	0.96772	0.983144	0.8241	0.887188
F6ZYH6	6679911	gamma-aminobutyric acid receptor subunit beta-3 isoform a precursor [Mus musculus]	0	98.976	32	12	77	6	473	54.1	9.1	1881	12	3.25973e+07	2.19165e+07	3.14939e+07	2.46039e+07	2.30614e+07	2.07791e+07	1.50049e+07	3.26415e+07	27.7087	17.3694	7.36204	52.3481	Gabrb3	14402	GABRB3	2562	1.07896	1.11031	0.867706	0.943033	0.6399	0.776401
P22933	755509275	PREDICTED: gamma-aminobutyric acid receptor subunit delta isoform X1 [Mus musculus]	0	27.825	16	7	30	7	483	54.1	8.27	243	7	6.12636e+07	4.18745e+07	6.70688e+07	6.99707e+07	6.10575e+07	4.92147e+07	4.75879e+07	6.62102e+07	26.5861	2.99466	15.1881	23.1427	Gabrd	14403	GABRD	2563	0.888647	1.18074	0.950114	0.980495	0.4127	0.631105
P22723	14626498	GABA(A) receptor gamma 2 subunit [Mus musculus]	0	59.508	19	8	39	7	474	55.1	8.66	481	8	7.69664e+07	7.11836e+07	7.23795e+07	6.30045e+07	6.12826e+07	6.10686e+07	5.2713e+07	7.4137e+07	5.52015	9.79307	0.24734	23.885	Gabrg2	14406	GABRG2	2566	1.11237	1.01652	0.918664	0.952443	0.2381	0.520112
P48318	1039759084	PREDICTED: glutamate decarboxylase 1 isoform X1 [Mus musculus]	0	106.796	19	10	52	9	621	69.7	7.15	1430	10	3.65451e+07	3.13014e+07	3.26228e+07	8.3229e+07	5.44999e+07	5.23595e+07	5.18085e+07	7.65877e+07	10.9302	61.7755	2.83271	27.2929	Gad1	14415	GAD1	2571	0.647771	1.10611	1.02025	1.22587	0.1124	0.433388
P48320	124517709	glutamate decarboxylase 2 [Mus musculus]	0	67.64	21	8	30	7	585	65.2	6.9	698	8	9.22481e+06	1.25627e+07	1.07365e+07	1.03922e+07	1.3316e+07	9.84799e+06	2.30306e+07	2.97482e+07	21.666	2.30514	21.1729	17.9999	Gad2	14417	GAD2	2572	0.733222	0.711051	0.779545	1.77618	0.2296	0.516528
P54818	93102411	galactocerebrosidase precursor [Mus musculus]	0	25.908	7	4	13	4	684	77.2	6.74	188	4	4.21353e+06	6.43658e+06	3.56528e+06	3.55613e+06	3.04194e+06	4.89527e+06	4.90739e+06	8.5419e+06	29.5196	0.181854	33.0218	38.2174	Galc	14420	GALC	2581	1.08791	0.727453	0.810788	1.37385	0.537	0.709798
P06837	6679935	neuromodulin [Mus musculus]	0	202.295	65	16	185	16	227	23.6	4.73	4956	16	5.99938e+08	1.73943e+09	3.37544e+08	5.35653e+08	2.42799e+08	4.42424e+08	3.25406e+08	6.42768e+08	68.8854	32.0855	41.2001	46.3571	Gap43	14432	GAP43	2596	1.92305	0.7178	0.563278	0.795876	0.7107	0.81648
A0A0A0MQF6	576080555	glyceraldehyde-3-phosphate dehydrogenase isoform 1 [Mus musculus]	0	255.234	73	17	205	2	359	38.6	8.97	4987	17	9.32495e+08	9.57966e+08	1.10625e+09	1.19148e+09	1.80215e+09	1.30967e+09	1.49608e+09	1.39749e+09	1.90548	5.24576	22.3814	4.81873	Gapdh	14433	GAPDH	2597	0.741823	0.90164	1.22109	1.13545	0.05308	0.370051
F6QB26	568971608	PREDICTED: growth arrest-specific protein 7 isoform X1 [Mus musculus]	0	205.426	53	20	145	20	476	54.3	7.37	3056	20	1.82565e+08	1.70428e+08	2.28595e+08	3.90375e+08	2.34469e+08	5.40038e+08	2.78116e+08	2.16666e+08	4.86272	36.9632	55.7956	17.5641	Gas7	14457	GAS7	8522	0.629992	1.10469	1.38228	0.883047	0.4014	0.625563
O55126	160298168	protein NipSnap homolog 2 [Mus musculus]	0	16.685	11	3	10	3	281	32.9	9.33	64	3	5.82542e+06	3.77687e+06	7.46487e+06	9.28504e+06	2.1631e+07	7.9642e+06	9.21692e+06	1.29127e+07	30.1708	15.3679	65.3071	23.6184	Nipsnap2	14467	NIPSNAP2	2631	0.491939	0.858122	1.5162	1.13373	0.2849	0.551038
O88741	6753964	ganglioside-induced differentiation-associated protein 1 [Mus musculus]	0	132.243	49	12	94	12	358	41.3	8.37	1399	12	1.46073e+08	1.59566e+08	1.0416e+08	1.64896e+08	1.94003e+08	2.08187e+08	1.72394e+08	3.73859e+08	6.24339	31.9242	4.9875	52.1579	Gdap1	14545	GDAP1	54332	0.802657	0.706584	1.05621	1.43455	0.1575	0.469254
Q9D2R8	3378458	ganglioside-induced differentiation associated protein 3 [Mus musculus]	0	6.043	15	2	4	2	127	14.5	10.13	27	2	1.07697e+07	8.40202e+06	9.14681e+06	9.14058e+06	1.71762e+07	1.64185e+07	1.75802e+07	1.35196e+07	17.4652	0.0481314	3.18945	18.4651	Mrps33	14548	MRPS33	51650	0.750701	0.716075	1.31546	1.21776	0.02315	0.35387
P13707	60360470	mKIAA4010 protein [Mus musculus]	0	72.604	46	10	28	9	352	37.8	7.17	375	10	1.8476e+07	1.51655e+07	8.29526e+06	1.46419e+07	3.68649e+07	2.03923e+07	1.65098e+07	2.91248e+07	13.9167	39.1308	40.6863	39.0938	Gpd1	14555	GPD1	2819	0.843831	0.575333	1.43618	1.14465	0.5036	0.690332
Q8C991	26335263	unnamed protein product [Mus musculus]	0	53.644	20	9	39	9	576	63.2	9.8	560	9	2.55598e+07	2.73304e+07	1.88894e+07	2.06731e+07	2.94453e+07	3.01805e+07	2.22382e+07	2.84119e+07	4.73432	6.37607	1.74382	17.2377	Gdf10	14560	GDF10	2662	1.04356	0.780601	1.17647	0.999369	0.04618	0.366228
P50396	74140319	unnamed protein product [Mus musculus]	0	199.672	61	18	136	13	447	50.5	5.08	2996	18	7.06946e+07	6.37213e+07	7.91175e+07	7.99406e+07	1.27318e+08	7.53016e+07	7.10103e+07	9.91997e+07	7.3368	0.731832	36.3056	23.4216	Gdi1	14567	GDI1	2664	0.806935	0.954869	1.21638	1.02182	0.3325	0.581311
Q3UPA3	12841706	unnamed protein product [Mus musculus]	0	206.578	66	22	107	17	445	50.5	6.25	2581	22	1.43045e+08	1.23345e+08	1.03614e+08	1.44119e+08	1.5362e+08	1.15936e+08	1.19957e+08	1.04135e+08	10.4585	23.1226	19.7707	9.98501	Gdi2	14569	GDI2	2665	1.05735	0.983291	1.06991	0.889454	0.6376	0.77571
A2AQR0	148694984	glycerol phosphate dehydrogenase 2, mitochondrial [Mus musculus]	0	312.823	62	32	162	32	727	80.9	6.61	2570	32	1.03974e+08	1.46457e+08	1.80216e+08	2.73689e+08	4.42764e+08	2.95588e+08	2.37515e+08	3.11676e+08	23.9906	29.123	28.1896	19.097	Gpd2	14571	GPD2	2820	0.502902	0.911512	1.48272	1.10286	0.1944	0.496152
P03995	84000448	glial fibrillary acidic protein isoform 2 [Mus musculus]	0	354.668	73	36	411	9	430	49.9	5.34	9589	36	4.67268e+09	3.9993e+09	2.87108e+09	1.87503e+09	1.09732e+09	1.24909e+09	1.64586e+09	6.05126e+08	10.9814	29.6795	9.14746	65.3856	Gfap	14580	GFAP	2670	1.92545	1.05378	0.520975	0.499789	0.07265	0.39055
A0A7R7YCZ3	1816442	GDNF receptor alpha [Mus musculus]	0	23.676	14	5	8	5	468	51.7	7.84	143	5	5.39783e+07	5.97315e+07	4.48363e+07	5.55744e+07	5.8815e+07	6.64852e+07	5.44188e+07	7.73545e+07	7.15526	15.1239	8.65699	24.615	Gfra1	14585	GFRA1	2674	0.965291	0.852394	1.06368	1.11863	0.5745	0.733152
O08842	84662783	GDNF family receptor alpha-2 isoform 1 precursor [Mus musculus]	0	44.87	19	8	25	8	464	51.7	7.75	387	8	2.81309e+07	7.79674e+07	2.63146e+07	2.37837e+07	6.5905e+06	9.63833e+06	1.70955e+07	2.50096e+07	66.4284	7.14463	26.5594	26.5815	Gfra2	14586	GFRA2	2675	1.97824	0.934101	0.302592	0.785064	0.06048	0.380808
Q9Z2S7	210148097	long glucocorticoid-induced leucine zipper protein [Mus musculus]	0	17.362	17	4	17	2	234	25.8	4.83	59	4	2.25607e+06	2.9677e+06	2.38049e+06	3.22801e+06	3.26791e+06	3.65324e+06	3.30636e+06	3.89787e+06	19.2658	21.3706	7.87354	11.6114	Tsc22d3	14605	TSC22D3	1831	0.837221	0.898883	1.10926	1.15463	0.4345	0.645718
Q7TMQ1	33286888	Gja1 protein [Mus musculus]	0	254.99	44	14	260	14	434	49.5	9.51	8030	14	5.96942e+08	7.13401e+08	1.22208e+09	1.40041e+09	1.53082e+09	1.89401e+09	2.01699e+09	3.33728e+09	12.5691	9.61668	14.9969	34.8727	Gja1	14609	GJA1	2697	0.412319	0.825204	1.07767	1.6848	0.07147	0.39055
P28230	8393444	gap junction beta-1 protein [Rattus norvegicus]	0	18.398	12	3	15	3	283	32	8.95	154	3	6.44884e+06	1.12345e+07	1.71275e+06	2.33338e+06	8.98033e+06	3.24521e+07	2.06712e+07	1.74792e+07	38.2729	21.6924	80.1162	11.8326	Gjb1	14618	GJB1	2705	0.698171	0.159749	1.63583	1.50625	0.05966	0.380808
P70689	58331126	gap junction beta-6 protein [Mus musculus]	0	55.338	24	4	33	4	261	30.3	8.38	756	4	8.56274e+06	1.15446e+07	2.77909e+07	2.45666e+07	4.43702e+07	5.50133e+07	6.11472e+07	1.83461e+08	20.9726	8.70912	15.145	70.7163	Gjb6	14623	GJB6	10804	0.193128	0.502886	0.954563	2.34942	0.05018	0.370051
O09172	6680019	glutamate--cysteine ligase regulatory subunit [Mus musculus]	0	7.065	9	2	6	2	274	30.5	5.52	32	2	1.15979e+06	1.21969e+06	1.27014e+06	1.5835e+06	1.58952e+06	1.5258e+06	1.11369e+06	1.62438e+06	3.56025	15.5296	2.89267	26.3769	Gclm	14630	GCLM	2730	0.858514	1.02959	1.124	0.987895	0.06513	0.386662
P15105	31982332	glutamine synthetase [Mus musculus]	0	114.933	40	14	115	14	373	42.1	7.08	1754	14	1.42172e+08	1.53036e+08	1.93392e+08	2.57962e+08	3.78564e+08	2.91064e+08	4.34825e+08	6.47296e+08	5.20462	20.2314	18.4795	27.7676	Glul	14645	GLUL	2752	0.472652	0.722654	1.07213	1.73256	0.1563	0.469254
Q99KB8	227499238	hydroxyacylglutathione hydrolase, mitochondrial isoform 1 precursor [Mus musculus]	0	12.19	10	3	12	3	309	34.1	7.94	62	3	7.58246e+06	5028505	6.31097e+06	7.69954e+06	8.55465e+06	6.01792e+06	4.24319e+06	6.19411e+06	28.6404	14.0161	24.618	26.4343	Hagh	14651	HAGH	3029	0.977	1.08543	1.12897	0.808601	0.6944	0.806067
Q64018	5725305	unnamed protein product [Mus musculus]	0	38.739	21	6	13	6	457	52.6	8.79	351	6	2.2317e+07	7.51047e+07	2.26227e+07	4.41961e+07	3.97966e+07	4.28251e+07	3.59807e+07	5.08637e+07	76.6287	45.6598	5.18382	24.2361	Glra1	14654	GLRA1	2741	1.16775	0.800928	0.990352	1.04097	0.9327	0.956711
P48168	568921800	PREDICTED: glycine receptor subunit beta isoform X4 [Mus musculus]	0	36.198	18	8	23	8	520	58.7	8.53	148	8	3.94315e+07	6.46017e+07	4.1952e+07	4.50843e+07	6.03553e+07	4.97913e+07	5.78448e+07	6.78272e+07	34.2161	5.08954	13.5635	11.2335	Glrb	14658	GLRB	2743	0.974805	0.815542	1.03209	1.17756	0.255	0.531955
D3Z7P3	124487313	glutaminase kidney isoform, mitochondrial isoform 1 [Mus musculus]	0	134.517	36	17	56	17	674	73.9	7.99	1098	17	2.85312e+07	2.00482e+07	4.13068e+07	4.64822e+07	1.35426e+08	4.58018e+07	4.79397e+07	5.34245e+07	24.6954	8.33731	69.9385	7.65232	Gls	14660	GLS	2744	0.463809	0.83816	1.73026	0.967768	0.1417	0.462783
P26443	6680027	glutamate dehydrogenase 1, mitochondrial precursor [Mus musculus]	0	192.518	54	25	131	25	558	61.3	8	2854	25	1.32464e+08	1.3629e+08	1.34603e+08	2.24635e+08	5.14385e+08	2.04582e+08	2.0043e+08	3.65157e+08	2.01322	35.443	60.9385	41.1887	Glud1	14661	GLUD1	2746	0.562086	0.75133	1.50368	1.1829	0.5103	0.694345
P28571	302393808	RecName: Full=Sodium- and chloride-dependent glycine transporter 1; Short=GlyT-1; Short=GlyT1; AltName: Full=Solute carrier family 6 member 9	0	20.439	8	4	15	4	692	76.5	7.81	97	4	4.89347e+06	5.03501e+06	1.52747e+07	1.28239e+07	3.24611e+07	1.13728e+07	1.09264e+07	1.12353e+07	2.01615	12.3351	68.0373	1.97114	Slc6a9	14664	SLC6A9	6536	0.381781	1.08048	1.68555	0.852187	0.00553	0.305612
P36916	122937361	guanine nucleotide-binding protein-like 1 [Mus musculus]	0	8.98	4	2	6	2	607	68.7	5.68	168	2	1.35801e+06	2.33224e+06	1.4981e+06	2.25712e+06	3.68593e+06	3.0721e+06	1.76387e+06	3.34205e+06	37.3353	28.5846	12.8453	43.7115	Gnl1	14670	GNL1	2794	0.764447	0.777905	1.39994	1.0577	0.2814	0.549892
P21278	1051238	guanine nucleotide-binding protein [Mus musculus]	0	99.673	47	14	74	6	359	42	5.82	1017	14	1.91885e+07	3.41932e+07	1.52322e+07	2.31328e+07	2.67839e+07	2.86261e+07	1.63569e+07	2.14261e+07	39.7513	29.1234	4.70173	18.974	Gna11	14672	GNA11	2767	1.15457	0.829784	1.19845	0.817195	0.2931	0.553926
P27600	6754006	guanine nucleotide-binding protein subunit alpha-12 [Mus musculus]	0	54.884	31	14	77	12	379	44.1	9.83	913	14	3.15866e+07	42208350	6.29721e+07	6.5585e+07	4.0583e+07	7.17509e+07	7.23514e+07	5.99212e+07	20.3556	2.87432	39.2385	13.29	Gna12	14673	GNA12	2768	0.660419	1.15051	1.00532	1.18376	0.1967	0.497042
P27601	148702406	guanine nucleotide binding protein, alpha 13, isoform CRA_a, partial [Mus musculus]	0	89.333	41	15	85	13	388	45	8.68	1408	15	5.2582e+08	1.86676e+09	1.06507e+09	1.47681e+09	8.86813e+08	1.80741e+09	1.10215e+09	1.71266e+09	79.2607	22.908	48.3226	30.6731	Gna13	14674	GNA13	10672	0.91639	0.973574	1.03192	1.07811	0.9889	0.991943
B2RSH2	148671281	guanine nucleotide binding protein, alpha inhibiting 1 [Mus musculus]	0	237.738	59	17	299	10	354	40.4	5.97	8370	17	1.18908e+08	2.55101e+08	1.38573e+08	2.53245e+08	1.85827e+08	3.14471e+08	2.19426e+08	3.10021e+08	51.4975	41.3894	36.3644	24.199	Gnai1	14677	GNAI1	2770	0.833181	0.872855	1.11451	1.17945	0.8282	0.889199
P08752	41054806	guanine nucleotide-binding protein G(i) subunit alpha-2 [Mus musculus]	0	285.536	62	18	331	11	355	40.5	5.45	9672	18	3.82953e+08	9.24734e+08	4.32624e+08	7.53409e+08	5.7731e+08	1.0393e+09	5.47553e+08	9.7635e+08	58.5915	38.25	40.4152	39.7932	Gnai2	14678	GNAI2	2771	0.928386	0.842019	1.14771	1.08189	0.9176	0.947456
Q9DC51	148670001	guanine nucleotide binding protein, alpha inhibiting 3, isoform CRA_a, partial [Mus musculus]	0	169.681	57	16	235	10	366	41.5	5.69	5818	16	7.07686e+07	1.68852e+08	5.96164e+07	1.0553e+08	4.86909e+07	9.06904e+07	4.30012e+07	6.73305e+07	57.8878	39.3176	42.6143	31.1849	Gnai3	14679	GNAI3	2773	1.4645	1.00933	0.85186	0.674316	0.7118	0.81648
P18872	148679159	guanine nucleotide binding protein, alpha o, isoform CRA_a, partial [Mus musculus]	0	335.424	52	21	468	6	461	51.4	6.89	12033	21	2.34682e+09	5.73521e+09	2.9156e+09	5.24158e+09	3.3554e+09	5.33145e+09	3.33484e+09	6.3652e+09	59.291	40.3256	32.1699	44.1811	Gnao1	14681	GNAO1	2775	0.933634	0.942316	1.0035	1.12055	0.9868	0.990892
Q6R0H7	47271396	protein GNAS isoform XLas [Mus musculus]	0	159.567	19	17	131	15	1133	121.4	4.81	2593	17	1.6701e+08	3.18706e+08	1.43538e+08	2.20602e+08	1.73294e+08	2.7661e+08	2.05547e+08	2.79874e+08	44.1679	29.9294	32.476	21.6542	Gnas	14683	GNAS	2778	1.08833	0.815916	1.00809	1.08767	0.8286	0.889311
O70443	27532946	guanine nucleotide-binding protein G(z) subunit alpha [Mus musculus]	0	117.349	52	15	100	14	355	40.8	7.61	2023	15	2.05177e+08	4.23021e+08	2.15013e+08	2.85885e+08	1.82294e+08	3.38001e+08	2.78163e+08	5.65009e+08	49.0417	20.0096	42.3226	48.1114	Gnaz	14687	GNAZ	2781	1.00812	0.803828	0.834956	1.3531	0.8211	0.884705
P62874	74217716	unnamed protein product [Mus musculus]	0	272.703	66	17	339	10	340	37.4	6.18	9971	17	1.58574e+09	3.07154e+09	1.58815e+09	2.61287e+09	2.00239e+09	3.21085e+09	1.90173e+09	3.90647e+09	45.1174	34.4957	32.7823	48.8125	Gnb1	14688	GNB1	2782	0.93709	0.845287	1.04896	1.16867	0.923	0.951388
E9QKR0	13937391	guanine nucleotide-binding protein G(I)/G(S)/G(T) subunit beta-2 [Mus musculus]	0	261.269	67	15	294	8	340	37.3	6	10047	15	2.94772e+08	5.17667e+08	2.80329e+08	4.8173e+08	4.05855e+08	4.57668e+08	4.03776e+08	5.72104e+08	38.7993	37.3756	8.48544	24.3936	Gnb2	14693	GNB2	2783	0.951919	0.89289	1.01177	1.14342	0.9236	0.951733
P68040	475012	G protein beta subuit like [Mus musculus]	0	50.334	43	12	37	12	317	35	7.91	300	12	5.00031e+07	8.84048e+07	3.69145e+07	5.70463e+07	2.31533e+07	3.11052e+07	1.55648e+07	3.22958e+07	39.2377	30.3006	20.7261	49.438	Rack1	14694	RACK1	10399	1.65516	1.12364	0.648855	0.572345	0.4079	0.627128
P29387	20257506	guanine nucleotide binding protein beta 4 [Mus musculus]	0	178.504	60	15	154	10	340	37.4	6.16	4416	15	1.54521e+08	3.77541e+08	1.58679e+08	3.03785e+08	1.95182e+08	3.28277e+08	2.51691e+08	3.23718e+08	59.2784	44.3732	35.9577	17.7025	Gnb4	14696	GNB4	59345	1.01665	0.883664	1.00021	1.09948	0.9485	0.965391
P62881	41281679	guanine nucleotide-binding protein subunit beta-5 isoform 2 [Mus musculus]	0	109.093	48	12	66	12	353	38.7	6.06	1421	12	4.89163e+07	5.80867e+07	6.27975e+07	9.16723e+07	6.52855e+07	7.06213e+07	7.20604e+07	1.01805e+08	12.1201	26.4357	5.55222	24.1944	Gnb5	14697	GNB5	10681	0.749261	1.08163	0.951653	1.21745	0.3476	0.589916
Q9CXP8	13384616	guanine nucleotide-binding protein G(I)/G(S)/G(O) subunit gamma-10 precursor [Mus musculus]	0	25.719	69	4	8	4	68	7.2	7.85	134	4	1.15022e+07	2.52573e+07	1.56616e+07	2.42869e+07	1.45333e+07	3.83425e+07	1.88396e+07	8.68544e+07	52.9185	30.5341	63.6801	91.0056	Gng10	14700	GNG10	2790	0.624955	0.679171	0.898951	1.79692	0.8558	0.904213
A0A0N4SW28	13384618	guanine nucleotide-binding protein G(I)/G(S)/G(O) subunit gamma-12 [Mus musculus]	0	73.954	69	5	75	5	72	8	8.97	1915	5	1.48785e+08	341963944	1.61675e+08	3.0218e+08	1.41625e+08	2.81009e+08	2.08089e+08	4.34663e+08	55.6694	42.8374	46.6403	49.852	Gng12	14701	GNG12	55970	0.971785	0.918529	0.836903	1.27278	0.9248	0.952695
P63213	6754020	guanine nucleotide-binding protein G(I)/G(S)/G(O) subunit gamma-2 precursor [Mus musculus]	0	47.991	69	5	56	5	71	7.8	7.99	902	5	7.73731e+07	2.55229e+08	8.23298e+07	1.32815e+08	6.04385e+07	9.11296e+07	6.68072e+07	1.16435e+08	75.6238	33.1857	28.6365	38.3014	Gng2	14702	GNG2	54331	1.50745	0.975099	0.686949	0.830505	0.7633	0.849269
P63216	6754022	guanine nucleotide-binding protein G(I)/G(S)/G(O) subunit gamma-3 precursor [Mus musculus]	0	72.084	81	5	55	5	75	8.3	7.78	1724	5	3.06966e+07	7.33351e+07	3.65218e+07	6.20987e+07	5.27817e+07	5.55998e+07	3.65031e+07	5.6585e+07	57.9631	36.6772	3.67728	30.5089	Gng3	14704	GNG3	2785	1.02971	0.976147	1.07276	0.921387	0.9311	0.956027
P50153	148700816	guanine nucleotide binding protein (G protein), gamma 4 subunit [Mus musculus]	0	32.214	52	3	10	3	92	10.2	6.76	335	3	8.82998e+06	3.29745e+07	5.46254e+06	4.90422e+06	2.04645e+06	4.19434e+06	9.03564e+06	1.18713e+07	81.6791	7.61656	48.6728	19.1813	Gng4	14706	GNG4	2786	2.10817	0.522788	0.314719	1.05432	0.245	0.524519
Q80SZ7	148703787	mCG50746 [Mus musculus]	0	20.76	68	3	7	3	68	7.3	9.85	72	3	2.97167e+06	5.99124e+06	3.66867e+06	3.96501e+06	3.61375e+06	3.8441e+06	5.4251e+06	1.60039e+07	47.6443	5.48996	4.36814	69.8153	Gng5	14707	GNG5	2787	0.788234	0.671336	0.655874	1.88456	0.7534	0.843488
Q61016	52788284	RecName: Full=Guanine nucleotide-binding protein G(I)/G(S)/G(O) subunit gamma-7; Flags: Precursor	0	32.451	59	3	21	3	68	7.5	8.51	625	3	7.06772e+06	6.94767e+06	1.4174e+07	2.55777e+07	1.07979e+07	5.78093e+06	1.95275e+07	5.81959e+07	1.21131	40.57	42.7959	70.359	Gng7	14708	GNG7	2788	0.378617	1.07387	0.447867	2.09965	0.45	0.656509
P05201	387106	aspartate aminotransferase [Mus musculus]	0	99.541	50	16	71	16	413	46.2	7.14	1037	16	3.86874e+07	5.32056e+07	6.39377e+07	7.51626e+07	1.28819e+08	8.75998e+07	9.79308e+07	1.17291e+08	22.3432	11.4122	26.9354	12.7214	Got1	14718	GOT1	2805	0.554713	0.839681	1.30642	1.29919	0.1364	0.457524
P05202	311772294	Chain A, Crystal Structure Of Mouse Mitochondrial Aspartate Aminotransferase, A Newly Identified Kynurenine Aminotransferase-Iv	0	127.769	65	20	125	2	401	44.6	8.81	1590	20	8.86518e+07	1.07771e+08	1.42596e+08	1.935e+08	5.70436e+08	1.98752e+08	1.76691e+08	2.27036e+08	13.7653	21.4194	68.3372	17.6356	Got2	14719	GOT2	2806	0.460698	0.788294	1.80409	0.94692	0.2081	0.500837
Q69ZG4	50510989	mKIAA1560 protein [Mus musculus]	0	96.625	26	14	53	14	848	95.9	7.93	1424	14	2.72683e+07	1.70899e+07	1.69187e+07	1.47043e+07	1.67553e+07	2.06316e+07	1.72905e+07	3.48324e+07	32.4504	9.90328	14.663	47.5953	Gpam	14732	GPAM	57678	1.07216	0.764343	0.90366	1.25984	0.6037	0.751281
Q9QZF2	7710028	glypican-1 precursor [Mus musculus]	0	188.472	45	18	92	18	557	61.3	7.05	1486	18	2.44397e+08	2.86262e+08	2.02125e+08	2.53439e+08	2.43623e+08	2.16578e+08	1.72526e+08	2.95513e+08	11.1569	15.9296	8.31104	37.1615	Gpc1	14733	GPC1	2817	1.10874	0.951837	0.961525	0.977901	0.7444	0.836546
P51655	238624186	glypican-4 precursor [Mus musculus]	0	50.822	26	10	23	10	557	62.5	6.33	144	10	1.82179e+07	3.17765e+07	7.32422e+06	8.55496e+06	9.43138e+06	1.41304e+07	9.05032e+06	8.56411e+06	38.3537	10.9611	28.2041	3.90363	Gpc4	14735	GPC4	2239	1.86808	0.593338	0.880403	0.658177	0.3956	0.62193
P06745	56554097	Chain A, Crystal Structure Of Mouse Phosphoglucose Isomerase	0	100.503	32	14	69	14	564	63.5	7.97	1142	14	4.41259e+07	3.65023e+07	3.86548e+07	4.89517e+07	8.64439e+07	4.78222e+07	5.02978e+07	6.17027e+07	13.3717	16.622	40.6799	14.4008	Gpi1	14751	GPI	2821	0.778074	0.845416	1.29569	1.08082	0.4457	0.654228
Q9QY42	160298211	prosaposin receptor GPR37 precursor [Mus musculus]	0	7.886	4	2	10	2	600	66.7	8.12	271	2	1.26232e+06	2544382	2.25555e+06	4.5055e+06	5.00947e+06	9.93326e+06	6.0322e+06	7.83229e+06	47.6296	47.0622	46.5998	18.3613	Gpr37	14763	GPR37	2861	0.386713	0.686837	1.51799	1.40846	0.1709	0.476183
O89112	148667829	LanC (bacterial lantibiotic synthetase component C)-like 1, isoform CRA_b, partial [Mus musculus]	0	33.036	20	7	18	7	425	48	8	186	7	1.19288e+08	1.02713e+08	9.06117e+07	6.33116e+07	7.54364e+07	6.99967e+07	7.41153e+07	3.83458e+07	10.5591	25.0828	5.28971	44.9806	Lancl1	14768	LANCL1	10314	1.40104	0.971403	0.917821	0.709737	0.2252	0.513393
P11352	2673845	glutathione peroxidase [Mus musculus]	0	36.677	41	7	30	7	201	22.3	7.21	302	7	3.72419e+07	2.90941e+07	3.82797e+07	1.80967e+07	2.72082e+07	3.30395e+07	2.77082e+07	3.25641e+07	17.3703	50.6296	13.688	11.3937	Gpx1	14775	GPX1	2876	1.09091	0.92712	0.990784	0.99119	0.9496	0.965759
P47791	160298213	glutathione reductase, mitochondrial precursor [Mus musculus]	0	27.669	14	4	12	4	500	53.6	7.99	113	4	2.34323e+06	2.15232e+06	1.38242e+06	4.86311e+06	1.10411e+07	3.52687e+06	2.73996e+06	2.38001e+06	6.00547	78.8154	72.9458	9.94248	Gsr	14782	GSR	2936	0.590956	0.820997	1.91501	0.673038	0.588	0.742706
Q60631	6680083	growth factor receptor-bound protein 2 [Mus musculus]	0	42.653	59	11	46	11	217	25.2	6.32	377	11	4.84828e+07	6.43724e+07	4.13561e+07	6.65268e+07	4.90255e+07	6.50305e+07	3.64515e+07	4.3997e+07	19.9116	32.9957	19.845	13.2642	Grb2	14784	GRB2	2885	1.08712	1.03923	1.09869	0.774954	0.4656	0.665992
Q3UN16	7305103	probable G-protein coupled receptor 162 [Mus musculus]	0	27.235	17	8	15	8	588	64.1	8.79	62	8	3.99546e+07	3.59704e+07	3.33944e+07	2.77467e+07	1.45583e+07	2.0639e+07	2.0352e+07	2.33166e+07	7.42125	13.0634	24.4319	9.60076	Gpr162	14788	GPR162	27239	1.40646	1.1326	0.652007	0.808932	0.07537	0.39055
O35127	7305107	protein C10 [Mus musculus]	0	47.515	63	5	25	5	126	13.2	5.14	685	5	1.30254e+07	1.55309e+07	7.7642e+06	9.88401e+06	9.94349e+06	1.55271e+07	7.17469e+06	1.36774e+07	12.4085	16.9868	31.002	44.1022	Grcc10	14790	C12orf57	113246	1.2345	0.762941	1.10111	0.901448	0.3085	0.56448
P23819	496139	AMPA selective glutamate receptor [Mus musculus domesticus]	0	436.52	54	45	339	2	939	104.6	7.99	7253	45	6.13237e+08	8.21207e+08	7.39011e+08	9.17896e+08	8.01183e+08	1.17226e+09	9.5912e+08	1.19911e+09	20.5037	15.2682	26.5919	15.7257	Gria2	14800	GRIA2	2891	0.794373	0.917571	1.09286	1.19519	0.4755	0.670788
Q9Z2W8	568958490	PREDICTED: glutamate receptor 4 isoform X3 [Mus musculus]	0	309.272	40	32	258	2	884	99.2	7.99	5841	32	4.41411e+06	4.31138e+06	3.94012e+06	5.98416e+06	8.3229e+06	7.35071e+06	4.47209e+06	6.08159e+06	1.66502	29.1277	8.77194	21.5677	Gria4	14802	GRIA4	2893	0.777724	0.884574	1.39703	0.940675	0.1224	0.445975
Q61625	6680091	glutamate receptor ionotropic, delta-2 precursor [Mus musculus]	0	461.632	45	41	418	41	1007	113	6.1	8573	41	7.95345e+08	7.47594e+08	1.25474e+09	1.89819e+09	1.96419e+09	2.47746e+09	1.63092e+09	2.14873e+09	4.37667	28.8615	16.3424	19.3746	Grid2	14804	GRID2	2895	0.477794	0.976353	1.37542	1.17043	0.1155	0.435524
P39087	755532817	PREDICTED: glutamate receptor ionotropic, kainate 2 isoform X1 [Mus musculus]	0	46.489	11	9	35	9	943	106.7	7.84	441	9	1.33057e+07	1.6434e+07	1.4558e+07	1.5629e+07	1.5356e+07	1.67451e+07	1.09459e+07	1.69404e+07	14.8758	5.01758	6.11956	30.4	Grik2	14806	GRIK2	2898	0.992033	1.00695	1.0708	0.930209	0.819	0.884266
A2AI21	568913023	PREDICTED: glutamate receptor ionotropic, NMDA 1 isoform X1 [Mus musculus]	0	149.339	28	29	206	2	959	107.9	8.97	2579	29	3.89271e+08	3.75726e+08	3.79045e+08	2.97109e+08	2.55062e+08	3.22819e+08	3.85567e+08	3.47503e+08	2.50389	17.1373	16.5818	7.34331	Grin1	14810	GRIN1	2902	1.11187	0.982746	0.839913	1.06547	0.4083	0.627128
P35436	41680705	glutamate receptor ionotropic, NMDA 2A precursor [Mus musculus]	0	250.373	29	31	137	29	1464	165.3	7.01	2012	31	1.73433e+08	1.68124e+08	2.00745e+08	1.76818e+08	1.52157e+08	1.4507e+08	1.86132e+08	1.97277e+08	2.19851	8.96211	3.37174	4.11103	Grin2a	14811	GRIN2A	2903	0.976047	1.07894	0.849367	1.09565	0.08248	0.399947
Q01097	117168299	glutamate receptor ionotropic, NMDA 2B precursor [Mus musculus]	0	167.513	24	29	100	26	1482	165.9	6.87	1003	29	2.62028e+08	2.36978e+08	1.71113e+08	1.22743e+08	7.89826e+07	9.97761e+07	1.3669e+08	1.14831e+08	7.0994	23.2784	16.4504	12.2906	Grin2b	14812	GRIN2B	2904	1.63188	0.960987	0.584589	0.82254	0.03797	0.360156
Q01098	1039735743	PREDICTED: glutamate receptor ionotropic, NMDA 2C isoform X1 [Mus musculus]	0	185.732	24	26	126	22	1307	142.7	8.6	2081	26	7.50268e+07	7.53275e+07	1.22785e+08	1.32976e+08	1.08414e+08	1.39188e+08	1.33833e+08	1.02896e+08	0.282863	5.63507	17.5771	18.4816	Grin2c	14813	GRIN2C	2905	0.67541	1.14891	1.11226	1.06342	0.06228	0.384897
Q03391	144922606	glutamate receptor ionotropic, NMDA 2D precursor [Mus musculus]	0	137.237	22	21	85	18	1323	142.9	8.37	1334	21	5.22947e+07	5.28016e+07	4.98338e+07	4.80838e+07	6.05022e+07	5.92083e+07	6.63162e+07	9.02051e+07	0.682157	2.52751	1.52862	21.5843	Grin2d	14814	GRIN2D	2906	0.877181	0.817264	0.999158	1.3064	0.0418	0.360156
P97772	34328063	metabotropic glutamate receptor 1 isoform alpha precursor [Mus musculus]	0	358.79	45	38	286	12	1199	133.1	6.86	5086	38	3.61042e+08	4.87107e+08	5.47228e+08	8.98789e+08	1.04234e+09	1.16878e+09	6.74094e+08	8.93308e+08	21.0204	34.3829	8.08703	19.7789	Grm1	14816	GRM1	2911	0.558665	0.952473	1.45643	1.03243	0.07015	0.39055
P47743	116812904	metabotropic glutamate receptor 8 isoform 1 precursor [Mus musculus]	0	16.562	5	4	10	3	908	101.6	8.15	83	4	4.51706e+06	2.8951e+06	3.01385e+06	3.3125e+06	2.13002e+06	3.49105e+06	3.10283e+06	1.74175e+06	30.9464	6.67621	34.2423	39.7322	Grm8	14823	GRM8	2918	1.22494	1.0455	0.928943	0.800619	0.7968	0.869545
Q3TW77	224967126	granulins precursor [Mus musculus]	0	38.316	15	6	25	6	602	65	6.99	342	6	2.6529e+07	1.71228e+07	1.31462e+07	9.17586e+06	1.01522e+07	9.18386e+06	6.33514e+06	1.06287e+07	30.4738	25.1539	7.08204	35.7938	Grn	14824	GRN	2896	1.70726	0.873031	0.756246	0.663467	0.453	0.658425
P27773	112293264	protein disulfide-isomerase A3 precursor [Mus musculus]	0	107.996	46	19	74	19	505	56.6	6.21	927	19	7.28789e+07	8.27755e+07	8.29767e+07	9.31942e+07	1.68211e+08	5.43222e+07	4.46274e+07	5.66627e+07	8.99165	8.20214	72.3771	16.8037	Pdia3	14827	PDIA3	2923	0.94962	1.07479	1.35764	0.617954	0.1642	0.470823
P20029	254540166	78 kDa glucose-regulated protein precursor [Mus musculus]	0	270.943	48	27	181	24	655	72.4	5.16	4765	27	3.65377e+08	4.22347e+08	3.35727e+08	4.00443e+08	4.31869e+08	3.17362e+08	2.82876e+08	3.00272e+08	10.2279	12.4322	21.6137	4.21885	Hspa5	14828	HSPA5	3309	1.10315	1.03095	1.04924	0.816656	0.2529	0.530041
Q8R050	148664930	G1 to S phase transition 1, isoform CRA_b, partial [Mus musculus]	0	20.19	6	3	6	3	678	72.8	5.34	33	3	4.30092e+06	4.4363e+06	2.38844e+06	2.81621e+06	3.59375e+06	4.84938e+06	1.97233e+06	4.10443e+06	2.1913	11.6234	21.0316	49.6193	Gspt1	14852	GSPT1	2935	1.22792	0.73146	1.18659	0.854024	0.09461	0.4175
P24472	12859396	unnamed protein product [Mus musculus]	0	25.115	25	4	10	4	222	25.5	7.39	43	4	1.53123e+06	1.73407e+06	1.21282e+06	1.70959e+06	4.19527e+06	2.40737e+06	1.91247e+06	3.2595e+06	8.7854	24.0397	38.2948	36.8328	Gsta4	14860	-	-	0.727144	0.650786	1.47033	1.15174	0.5052	0.691205
A2AE89	568921830	PREDICTED: glutathione S-transferase Mu 1 isoform X1 [Mus musculus]	0	71.263	55	13	56	11	244	28.5	8.19	1233	13	3.14544e+07	3.86399e+07	2.64327e+07	4.76682e+07	1.22366e+08	6.91979e+07	7.55201e+07	1.14174e+08	14.4974	40.5278	39.2512	28.8172	Gstm1	14862	GSTM5	2949	0.533592	0.564092	1.45828	1.44404	0.2977	0.556783
P48774	6754086	glutathione S-transferase Mu 5 [Mus musculus]	0	19.503	28	5	8	4	224	26.6	7.21	36	5	1.13431e+06	1.65753e+06	2.64993e+06	2.14539e+06	2.01398e+06	9.32954e+06	4.19829e+06	3.14498e+06	26.5039	14.8796	91.2042	20.2853	Gstm5	14866	GSTM3	2947	0.425035	0.730049	1.72696	1.11796	0.211	0.502373
P19157	10092608	glutathione S-transferase P 1 [Mus musculus]	0	27.568	20	3	8	3	210	23.6	7.87	332	3	4.96156e+06	6.01685e+06	4.29007e+06	5.3011e+06	1.02984e+07	1.07516e+07	9.65274e+06	1.30977e+07	13.594	14.9075	3.04526	21.4147	Gstp1	14870	GSTP1	2950	0.682206	0.596002	1.30806	1.41373	0.03207	0.360156
Q9ESZ8	568938022	PREDICTED: general transcription factor II-I isoform X1 [Mus musculus]	0	153.806	32	24	66	24	1005	112.8	6.67	1101	24	7.42397e+07	5.56645e+07	6.3118e+07	5.94622e+07	4.6781e+07	3.13859e+07	3.91851e+07	2.71914e+07	20.222	4.2177	27.8532	25.5537	Gtf2i	14886	GTF2I	2969	1.30877	1.23498	0.787521	0.668734	0.1802	0.484406
Q8BTU1	1655637	orf [Mus musculus]	0	10.017	12	2	5	2	193	22.7	9.72	37	2	2.84486e+06	5415253	2.88004e+06	1.91276e+06	3.08156e+06	3.20905e+06	2.83159e+06	2.96909e+06	44.0077	28.5416	2.86598	3.35247	Cfap20	14894	CFAP20	29105	1.31404	0.762449	1.00073	0.922786	0.3683	0.601971
G5E870	755493367	PREDICTED: E3 ubiquitin-protein ligase TRIP12 isoform X2 [Mus musculus]	0	119.487	15	23	36	23	2073	229.4	8.59	703	23	4.43816e+07	3.4892e+07	2.10847e+07	1.85516e+07	1.50341e+07	1.54878e+07	1.60038e+07	1.61449e+07	16.9291	9.03815	2.10224	0.620958	Trip12	14897	TRIP12	9320	1.7463	0.87314	0.67236	0.708197	0.1258	0.44922
O08582	74211870	unnamed protein product [Mus musculus]	0	67.246	17	10	45	10	724	78.2	7.8	598	10	3.22872e+07	3.32928e+07	2.72054e+07	2.60185e+07	2.02957e+07	2.7359e+07	1.55369e+07	1.76586e+07	2.16866	3.15377	20.9614	9.03876	Gtpbp1	14904	GTPBP1	9567	1.31387	1.06632	0.954745	0.66506	0.0205	0.351292
Q6RHR9	568940748	PREDICTED: membrane-associated guanylate kinase, WW and PDZ domain-containing protein 1 isoform X1 [Mus musculus]	0	56.743	10	10	20	10	1484	163.2	7.36	570	10	2.46656e+07	3.72139e+07	2.24824e+07	2.50205e+07	1.23224e+07	2.58833e+07	1.83665e+07	2.20802e+07	28.6783	7.55625	50.1964	12.9852	Magi1	14924	MAGI1	9223	1.31634	1.01051	0.812737	0.860409	0.5676	0.730182
Q64516	26336352	unnamed protein product [Mus musculus]	0	140.672	48	20	104	17	559	61.2	6	1328	20	1.75318e+08	2.11578e+08	4.08493e+08	4.41255e+08	4.33608e+08	4.76754e+08	3.446e+08	3.81099e+08	13.2542	5.45244	6.70259	7.11279	Gk	14933	-	-	0.538721	1.1832	1.2676	1.01048	0.03029	0.360104
Q9Z1E4	31560022	glycogen [starch] synthase, muscle [Mus musculus]	0	25.229	9	4	11	4	738	83.9	6.11	142	4	4.33396e+06	4.8182e+06	3.51185e+06	3.41457e+06	3.20792e+06	3.41801e+06	5.18031e+06	3.94689e+06	7.48263	1.98621	4.48413	19.1112	Gys1	14936	GYS1	2997	1.15007	0.870381	0.83262	1.14693	0.1788	0.483178
Q9D8V0	568915507	PREDICTED: minor histocompatibility antigen H13 isoform X2 [Mus musculus]	0	25.182	10	3	27	3	427	47	6.99	334	3	8.09011e+06	1.26172e+07	1.68747e+07	1.32375e+07	1.68815e+07	1.91383e+07	5.73871e+06	1.02416e+07	30.918	17.0821	8.86038	39.8492	H13	14950	HM13	81502	0.805578	1.17146	1.40128	0.621683	0.1842	0.486428
P10922	308818151	uncharacterized protein LOC100505436 [Xenopus laevis]	0	38.906	22	4	42	4	194	20.8	10.9	925	4	3.31063e+08	1.93155e+08	3.71713e+08	1.21131e+08	1.47643e+08	1.70785e+08	1.91001e+08	2.18339e+08	37.2045	71.9043	10.278	9.44473	H1f0	14958	H1-0	3005	1.20176	1.12984	0.72999	0.938408	0.4003	0.624935
P50171	1103845	steroid dehydrogenase [Mus musculus]	0	23.107	24	5	23	5	275	28.4	7.83	240	5	8.04015e+06	6.0439e+06	1.25848e+07	9.36576e+06	1.15324e+07	8.87735e+06	9.49847e+06	6.3742e+06	20.0448	20.7394	18.3972	27.8365	Hsd17b8	14979	HSD17B8	7923	0.779017	1.21413	1.1289	0.877949	0.4536	0.658425
Q61425	111038118	hydroxyacyl-coenzyme A dehydrogenase, mitochondrial precursor [Mus musculus]	0	20.635	18	4	8	4	314	34.4	8.65	144	4	7.45179e+06	5.57045e+06	5.84097e+06	6.12475e+06	1.21968e+07	5.36688e+06	5.27537e+06	3.55735e+06	20.4314	3.35405	54.994	27.5074	Hadh	15107	HADH	3033	1.01371	0.931468	1.36724	0.687581	0.6071	0.752267
A2AFQ2	61888838	3-hydroxyacyl-CoA dehydrogenase type-2 [Mus musculus]	0	126.655	68	11	64	11	261	27.3	8.76	2175	11	7.29834e+07	5.97311e+07	4.17495e+07	4.22622e+07	9.85789e+07	5.51507e+07	3.97311e+07	4.59389e+07	14.1217	0.863142	39.9512	10.2477	Hsd17b10	15108	HSD17B10	3028	1.16384	0.736742	1.34813	0.751284	0.2924	0.553926
O35668	755537403	PREDICTED: huntingtin-associated protein 1 isoform X1 [Mus musculus]	0	54.591	18	8	21	8	629	70.2	4.74	221	8	6.83436e+07	6.7745e+07	4.40505e+07	4.22898e+07	4.08786e+07	6.25196e+07	1.019e+08	8.96607e+07	0.622016	2.88392	29.5993	9.03567	Hap1	15114	HAP1	9001	1.05212	0.667509	0.799387	1.48098	0.01109	0.318122
Q61035	1209683	histidyl-tRNA synthetase [Mus musculus]	0	37.388	24	11	25	8	509	57.4	5.85	141	11	1.39231e+07	1.62904e+07	6.05859e+06	1.17804e+07	1.11923e+07	6.33306e+06	6.4555e+06	1.06307e+07	11.0809	45.3605	39.212	34.5578	Hars	15115	HARS1	3035	1.46199	0.863204	0.84803	0.826778	0.2903	0.553926
P01942	12846963	unnamed protein product [Mus musculus]	0	57.365	63	7	59	3	142	15.1	8.22	493	7	1.01045e+08	1.28957e+08	1.05004e+08	1.52722e+08	2.57666e+08	1.38206e+08	1.90359e+08	2.37079e+08	17.1623	26.1842	42.6759	15.4576	Hba-a1	15122	-	3040; 3039	0.701742	0.786325	1.20781	1.30412	0.2596	0.5344
P02089	1183933	haemoglobin beta-2 chain [Mus musculus]	0	84.889	72	11	62	4	151	16.3	8.46	1072	11	1.14066e+08	1.09252e+08	1.24289e+08	2.33964e+08	2.28255e+08	1.51012e+08	9.47052e+07	2.50376e+08	3.0489	43.2945	28.8027	63.797	Hbb-b2	15130	-	-	0.68402	1.09732	1.16169	1.05697	0.5179	0.696882
P53702	1209637	holocytochrome c-type synthetase [Mus musculus]	0	12.265	16	4	12	4	272	31	6.87	67	4	4.16023e+07	3.40328e+07	3.97503e+07	2.89875e+07	3.03521e+07	4.03151e+07	2.6147e+07	2.40706e+07	14.1534	22.1433	19.9382	5.84751	Hccs	15159	HCCS	3052	1.14055	1.03654	1.06564	0.757266	0.2723	0.542676
B1AUX2	1039796352	PREDICTED: host cell factor 1 isoform X3 [Mus musculus]	0	128.608	18	27	67	26	2046	210.4	7.18	646	27	1.22315e+08	9.52133e+07	1.04901e+08	9.27867e+07	5.75777e+07	5.95128e+07	6.65828e+07	8.9696e+07	17.6196	8.66611	2.33716	20.9158	Hcfc1	15161	HCFC1	3054	1.26363	1.14837	0.680181	0.907826	0.1086	0.433388
P08103	34734056	tyrosine-protein kinase HCK isoform p59Hck [Mus musculus]	0	22.716	11	6	60	3	524	59.1	7.24	634	6	7.86102e+07	1.55059e+08	7.6073e+07	1.13551e+08	7.6283e+07	1.17435e+08	6.04462e+07	9.86454e+07	46.2682	27.9509	30.0427	33.9564	Hck	15162	HCK	3055	1.20432	0.977313	0.998416	0.819952	0.8949	0.929908
O88704	148686413	hyperpolarization-activated, cyclic nucleotide-gated K+ 1, partial [Mus musculus]	0	64.038	14	9	30	6	911	102.4	8.37	662	9	4.56052e+07	4.44709e+07	4.6848e+07	4.54796e+07	4.08053e+07	4.325e+07	5.36121e+07	6.75706e+07	1.78094	2.09591	4.11314	16.2897	Hcn1	15165	HCN1	348980	0.929478	0.952711	0.86735	1.25046	0.2707	0.542595
O88703	261278094	hyperpolarization-activated cation channel 2 [Mus musculus]	0	49.431	10	7	24	4	863	94.7	8.73	416	7	2.09616e+06	3.57602e+06	2.79412e+06	6.48931e+06	9.05183e+06	6.72761e+06	5.47683e+06	9.85193e+06	36.8967	56.2914	20.8306	40.3641	Hcn2	15166	HCN2	610	0.49255	0.806136	1.37022	1.33109	0.2438	0.522262
P70288	3023934	RecName: Full=Histone deacetylase 2; Short=HD2; AltName: Full=YY1 transcription factor-binding protein	0	80.241	27	9	27	7	488	55.3	5.91	424	9	6.36421e+07	3.43653e+07	3.09091e+07	1.37247e+07	2.80691e+07	8.3695e+06	5.7658e+06	9.91241e+06	42.2455	54.4485	76.4559	37.4034	Hdac2	15182	HDAC2	3066	2.01291	0.916702	0.748388	0.322004	0.3588	0.598167
Q8CGC3	27370650	Hdac6 protein [Mus musculus]	0	8.006	2	2	3	2	1152	126	5.78	51	2	4.80983e+06	1.17174e+06	682295	968813	1.01201e+06	658046	503612	803756	86.0147	24.541	29.9739	32.4674	Hdac6	15185	HDAC6	10013	2.25505	0.622466	0.629609	0.492876	0.7235	0.824689
P51859	12857334	unnamed protein product [Mus musculus]	0	31.391	29	5	22	4	237	26.3	4.81	89	5	6.88809e+07	4.42106e+07	7.87841e+06	2.55636e+06	4.13578e+06	1.45137e+06	4.60582e+06	5.74817e+06	30.8503	72.1292	67.9474	15.6029	Hdgf	15191	HDGF	3068	3.24352	0.299275	0.160243	0.296958	0.2223	0.512547
Q3UMU9	756761804	hepatoma-derived growth factor-related protein 2 isoform 1 [Mus musculus]	0	47.834	13	7	29	5	678	75.2	8.59	438	7	2.0055e+07	1.52144e+07	1.25763e+07	4.43769e+06	6.83113e+06	4.0075e+06	1.52805e+06	6.19095e+06	19.4092	67.6485	36.8425	85.4299	Hdgfl2	15193	HDGFL2	84717	1.99147	0.960684	0.611998	0.43585	0.1775	0.48247
G3X9H5	148705521	Huntington disease gene homolog, isoform CRA_b, partial [Mus musculus]	0	42.171	4	7	15	7	3142	346.9	6.3	133	7	1.18051e+07	4793319	3.8489e+06	4.99119e+06	5.8889e+06	3.83707e+06	4.24528e+06	6.7988e+06	59.7415	18.2741	29.8348	32.6983	Htt	15194	HTT	3064	1.43683	0.765234	0.84192	0.956021	0.7994	0.870528
Q4U2R1	148689921	hect (homologous to the E6-AP (UBE3A) carboxyl terminus) domain and RCC1 (CHC1)-like domain (RLD) 2, isoform CRA_a [Mus musculus]	0	154.603	7	30	69	30	4902	534.5	6.3	1005	30	6.21846e+07	6.46152e+07	7.17912e+07	7.80087e+07	8.26098e+07	9.89437e+07	1.4724e+08	1.31003e+08	2.71086	5.86979	12.7234	8.25286	Herc2	15204	HERC2	8924	0.688758	0.813692	0.986173	1.51138	0.05766	0.380749
P29416	26348757	unnamed protein product [Mus musculus]	0	24.048	14	6	16	6	528	60.5	6.54	94	6	7.83382e+06	1.25486e+07	9.06603e+06	1.08162e+07	7.10499e+06	9.76164e+06	8.60003e+06	1.86112e+07	32.713	12.4491	22.2752	52.0298	Hexa	15211	HEXA	3073	0.966649	0.94293	0.799911	1.29051	0.8113	0.879697
P20060	6754186	beta-hexosaminidase subunit beta precursor [Mus musculus]	0	63.891	25	12	40	12	536	61.1	8.12	374	12	4.52352e+07	4.52144e+07	4.74884e+07	3.90184e+07	3.18803e+07	5.13879e+07	3.04138e+07	6.18949e+07	0.0325495	13.8467	33.1315	48.2305	Hexb	15212	HEXB	3074	1.02628	0.981545	0.944799	1.04738	0.9723	0.982714
Q3UMA3	755537437	PREDICTED: hepatocyte growth factor-regulated tyrosine kinase substrate isoform X1 [Mus musculus]	0	28.779	11	7	15	7	805	89.2	6.25	38	7	1.18538e+07	1.60397e+07	8.58178e+06	1.27114e+07	1.10801e+07	1.25994e+07	1.21377e+07	1.77045e+07	21.2225	27.4275	9.07381	26.3807	Hgs	15239	HGS	9146	1.08632	0.829268	0.922204	1.16221	0.7312	0.830454
P70349	33468857	histidine triad nucleotide-binding protein 1 [Mus musculus]	0	9.572	23	3	13	3	126	13.8	6.87	102	3	7.7726e+07	8.45218e+07	8.94281e+07	7.23375e+07	6.30989e+07	6.92358e+07	7.27626e+07	1.92007e+07	5.92343	14.9413	6.55829	82.3677	Hint1	15254	HINT1	3094	1.18362	1.1801	0.965398	0.670884	0.2916	0.553926
Q3UHF7	148671544	human immunodeficiency virus type I enhancer binding protein 2 [Mus musculus]	0	8.589	1	3	11	3	2430	266.6	6.96	54	3	3.28572e+07	36253299	3.71887e+07	3.18624e+07	3.50305e+07	4.24723e+07	3.62734e+07	3.33666e+07	6.94953	10.9087	13.5791	5.90299	Hivep2	15273	HIVEP2	3097	0.968937	0.968104	1.0866	0.976362	0.8689	0.913211
P17710	225735584	hexokinase-1 isoform HK1 [Mus musculus]	0	682.992	67	54	800	50	918	102.2	6.8	18384	54	2.16153e+09	4.00146e+09	5.84218e+09	7.90595e+09	5.53416e+09	6.9893e+09	5.87188e+09	6.01276e+09	42.2207	21.2292	16.4321	1.67639	Hk1	15275	HK1	3098	0.556236	1.24083	1.1303	1.07264	0.3794	0.610102
P38060	1292952	3-hydroxy-3-methylglutaryl-CoA lyase [Mus musculus]	0	20.886	14	4	9	4	325	34.2	8.41	281	4	9.03806e+06	8.35352e+06	6.6437e+06	7.76415e+06	1.31145e+07	6.90253e+06	5.09587e+06	7.43733e+06	5.5664	10.9979	43.8877	26.4204	Hmgcl	15356	HMGCL	3155	1.08107	0.895598	1.24426	0.779069	0.3996	0.624814
Q3UK83	335347347	heterogeneous nuclear ribonucleoprotein A1 [Equus caballus]	0	138.494	41	14	206	11	373	38.8	9.13	3696	14	1.11835e+09	8.11625e+08	7.90284e+08	4.89888e+08	2.35152e+08	2.78346e+08	2.54388e+08	1.12856e+08	22.4754	33.1848	11.896	54.5022	Hnrnpa1	15382	-	-	1.88709	1.25173	0.502089	0.359085	0.1784	0.482731
Q20BD0	146260280	heterogeneous nuclear ribonucleoprotein A/B isoform 1 [Mus musculus]	0	54.466	26	8	37	7	332	36.2	6.95	626	8	1.2033e+08	9.69433e+07	7.76749e+07	3.97323e+07	1.17596e+07	1.12664e+07	8.48344e+06	5.03927e+06	15.2223	45.7033	3.02883	36.0193	Hnrnpab	15384	HNRNPAB	3182	2.34112	1.26506	0.248106	0.145707	0.08422	0.403222
G5E924	197927211	heterogeneous nuclear ribonucleoprotein L isoform a [Rattus norvegicus]	0	407.422	57	25	196	25	623	67.9	8.47	5540	25	9.14272e+08	6.59115e+08	7.15212e+08	4.22526e+08	2.39064e+08	2.40351e+08	2.27961e+08	8.96723e+07	22.9343	36.3811	0.379729	61.5709	Hnrnpl	15388	HNRNPL	3191	1.79397	1.29724	0.546627	0.362164	0.2177	0.509479
Q3TEA8	550821975	heterochromatin protein 1-binding protein 3 isoform 5 [Mus musculus]	0	165.416	45	21	141	2	541	59.5	9.79	2067	21	4.9628e+08	3.18328e+08	4.92368e+08	2.68964e+08	1.58477e+08	1.74892e+08	2.3209e+08	1.77114e+08	30.8937	41.4984	6.96332	19	Hp1bp3	15441	HP1BP3	50809	1.4054	1.31348	0.575143	0.705976	0.3345	0.581725
Q61411	38303987	Hras1 protein, partial [Mus musculus]	0	154.472	41	7	70	2	243	26.3	7.64	2706	7	1.59019e+06	4.80684e+06	3.06681e+06	3.50459e+06	8.5704e+06	6.07159e+06	3.85422e+06	2.80345e+06	71.1117	9.42142	24.135	22.3203	Hras	15461	HRAS	3265	0.746704	0.767057	1.70911	0.777128	0.3656	0.600676
A0A087WR52	568907554	PREDICTED: arf-GAP domain and FG repeat-containing protein 1 isoform X1 [Mus musculus]	0	68.208	25	9	44	9	577	59.7	8.65	549	9	2.34502e+07	3.28153e+07	2.37805e+07	3.87408e+07	2.30578e+07	2.09931e+07	2.26855e+07	1.59112e+07	23.5389	33.8398	6.62856	24.8215	Agfg1	15463	AGFG1	3267	1.1173	1.24152	0.874745	0.766437	0.6257	0.76525
Q9JIF0	9790109	protein arginine N-methyltransferase 1 isoform 1 [Mus musculus]	0	71.032	37	13	51	9	371	42.4	5.43	854	13	2.74817e+07	4.58204e+07	2.61411e+07	5.24535e+07	1.20602e+07	2.71929e+07	1.74842e+07	4.74764e+07	35.3808	47.3459	54.5201	65.294	Prmt1	15469	PRMT1	3276	1.14485	1.22751	0.613066	1.01457	0.672	0.794262
P51660	31982273	peroxisomal multifunctional enzyme type 2 [Mus musculus]	0	202.291	51	27	214	27	735	79.4	8.57	4321	27	6.35702e+08	5.3286e+08	4.56154e+08	4.30192e+08	3.01938e+08	3.09856e+08	2.86386e+08	4.34268e+08	12.4461	4.14233	1.83028	29.0204	Hsd17b4	15488	HSD17B4	3295	1.37991	1.04665	0.722444	0.850993	0.05233	0.370051
P63037	6680297	dnaJ homolog subfamily A member 1 [Mus musculus]	0	143.099	60	15	76	15	397	44.8	7.08	1203	15	6.94551e+07	7.62128e+07	6.70143e+07	9.69811e+07	8.77966e+07	7.63518e+07	1.08264e+08	1.03571e+08	6.5607	25.8419	9.8602	3.13337	Dnaja1	15502	DNAJA1	3301	0.849814	0.956734	0.957627	1.23582	0.06438	0.386662
Q61699	148673922	heat shock protein 110, isoform CRA_a, partial [Mus musculus]	0	139.183	32	22	91	20	884	99.1	5.62	1186	22	9.20974e+07	1.37229e+08	8.2944e+07	1.11578e+08	9.95702e+07	1.09063e+08	9.85875e+07	1.27266e+08	27.8317	20.8175	6.43456	17.9573	Hsph1	15505	HSPH1	10808	1.0687	0.906509	0.972269	1.05252	0.9169	0.947006
P63038	183396771	60 kDa heat shock protein, mitochondrial [Mus musculus]	0	359.24	70	31	221	31	573	60.9	6.18	7812	31	1.9042e+08	1.84695e+08	1.95816e+08	1.95196e+08	6.5315e+08	1.86769e+08	2.42595e+08	2.53512e+08	2.15842	0.224034	78.527	3.11185	Hspd1	15510	HSPD1	3329	0.713773	0.744022	1.59821	0.943998	0.07214	0.39055
P17156	31560686	heat shock-related 70 kDa protein 2 [Mus musculus]	0	213.938	43	25	183	12	633	69.6	5.67	4737	25	4.56213e+07	94853207	3.73785e+07	2.99003e+07	2.62989e+07	2.9439e+07	2.37174e+07	4.0415e+07	49.5637	15.7192	7.96715	36.8205	Hspa2	15512	HSPA2	3306	1.71507	0.821416	0.680511	0.783001	0.5511	0.718894
P11499	40556608	heat shock protein HSP 90-beta [Mus musculus]	0	333.366	47	36	282	5	724	83.2	5.03	5571	36	4.21933e+08	4.53435e+08	3.2039e+08	4.91068e+08	3.78819e+08	3.14318e+08	2.48137e+08	4.71883e+08	5.08925	29.7458	13.1601	43.9467	Hsp90ab1	15516	HSP90AB1	3326	1.12951	1.04705	0.894375	0.929063	0.4644	0.665092
P07901	6754254	heat shock protein HSP 90-alpha [Mus musculus]	0	361.449	58	39	320	20	733	84.7	5.01	6248	39	8.52491e+08	1.00875e+09	7.23437e+08	1.03322e+09	9.58237e+08	8.60669e+08	6.91785e+08	1.35208e+09	11.8727	24.9396	7.58601	45.6879	Hsp90aa1	15519	HSP90AA1	3320	0.995225	0.939307	0.97259	1.09288	0.9852	0.99017
Q571M2	60360216	mKIAA4025 protein [Mus musculus]	0	346.967	54	35	184	33	930	103.2	5.88	5160	35	3.06676e+08	3.89981e+08	3.58184e+08	3.67607e+08	1.73773e+08	2.68314e+08	2.44699e+08	3.28705e+08	16.9109	1.83608	30.2431	20.7187	Hspa4	15525	HSPA4	3308	1.14303	1.19083	0.725346	0.940802	0.3474	0.589856
P38647	162461907	stress-70 protein, mitochondrial [Mus musculus]	0	226.801	52	31	169	30	679	73.4	6.07	4314	31	2.87382e+08	2.62662e+08	2.30914e+08	2.7635e+08	4.29505e+08	2.38854e+08	2.59427e+08	3.27909e+08	6.3558	12.6672	40.3408	16.4895	Hspa9	15526	HSPA9	3313	0.95122	0.877239	1.15583	1.01571	0.8245	0.887352
Q64433	6680309	10 kDa heat shock protein, mitochondrial [Mus musculus]	0	28.782	61	7	44	7	102	11	8.35	629	7	4.01466e+07	6.71686e+07	5.97462e+07	7.37803e+07	2.25167e+08	7.2729e+07	6.63846e+07	5.15664e+07	35.6099	14.8639	72.3675	17.7668	Hspe1	15528	HSPE1	3336	0.653674	0.813332	1.81453	0.718459	0.7333	0.831336
E9PZ16	568930634	PREDICTED: basement membrane-specific heparan sulfate proteoglycan core protein isoform X1 [Mus musculus]	0	63.535	5	14	19	14	4387	469.9	6.48	163	14	2.43675e+07	1.54799e+07	1.64557e+07	1.30953e+07	1.52208e+07	1.26019e+07	1.97051e+07	1.71644e+07	31.5426	16.0822	13.3117	9.74514	Hspg2	15530	HSPG2	3339	1.18867	0.881523	0.829966	1.09984	0.4062	0.626896
P70372	1655901	elav G homolog [Mus musculus]	0	97.652	39	11	81	11	326	36	9.17	1477	11	2.66729e+08	2.09132e+08	2.22028e+08	1.24932e+08	1.00792e+08	1.02536e+08	1.16957e+08	4.53949e+07	17.1175	39.5765	1.21343	62.3361	Elavl1	15568	ELAVL1	1994	1.60155	1.16773	0.684317	0.546407	0.217	0.508603
B1AXZ5	755507811	PREDICTED: ELAV-like protein 2 isoform X1 [Mus musculus]	0	95.89	31	16	93	6	530	57.6	9.79	1621	16	6.08655e+07	41022026	3.59548e+07	2.28817e+07	1.97474e+07	2.482e+07	3.0941e+07	2.77774e+07	27.543	31.4229	16.0964	7.61966	Elavl2	15569	ELAVL2	1993	1.54369	0.89143	0.675238	0.889639	0.3268	0.581014
Q80XH9	28879001	Elavl4 protein [Mus musculus]	0	138.503	49	18	112	8	412	45.3	9.28	2487	18	3.67982e+08	2.59225e+08	3.3585e+08	2.16397e+08	1.37855e+08	2.20796e+08	2.12666e+08	1.63719e+08	24.5222	30.59	32.7046	18.3912	Elavl4	15572	ELAVL4	1996	1.31044	1.15382	0.74934	0.786394	0.4668	0.666459
Q9JHR7	27371196	Insulin degrading enzyme [Mus musculus]	0.006	2.615	2	2	4	2	1019	117.6	6.52	0	2	2.05438e+06	2.67132e+06	1.25676e+06	1.86592e+06	4.32319e+06	2.69227e+06	1.99656e+06	2.62123e+06	18.4623	27.5879	32.877	19.1309	Ide	15925	IDE	3416	0.970289	0.641153	1.44043	0.948132	0.4144	0.632626
Q8C338	26352311	unnamed protein product [Mus musculus]	0	51.733	26	10	37	9	422	47.5	6.93	443	10	2.50864e+07	3.24426e+07	1.80102e+07	2.07406e+07	2.55527e+07	1.45363e+07	8.87792e+06	1.84924e+07	18.0835	9.96467	38.8626	49.6778	Idh1	15926	IDH1	3417	1.40538	0.946647	0.979338	0.668634	0.4322	0.644436
P70404	6680345	isocitrate dehydrogenase [NAD] subunit gamma 1, mitochondrial precursor [Mus musculus]	0	78.641	41	10	38	10	393	42.8	9.01	1148	10	2.25924e+07	1.46635e+07	2.62602e+07	3.3987e+07	9.40476e+07	2.71253e+07	3.45243e+07	4.29681e+07	30.098	18.1375	78.1052	15.4098	Idh3g	15929	IDH3G	3421	0.503172	0.813689	1.63654	1.0466	0.2698	0.542595
O54824	1039777326	PREDICTED: pro-interleukin-16 isoform X1 [Mus musculus]	0	133.025	25	27	87	27	1424	152.5	8.28	812	27	8.64036e+07	8.73705e+07	1.44615e+08	1.53223e+08	8.92411e+07	1.19437e+08	8.68398e+07	1.05815e+08	0.78688	4.08737	20.4639	13.9288	Il16	16170	IL16	3603	0.796266	1.36475	0.956204	0.88278	0.04004	0.360156
Q3V2X3	226693333	interleukin-1 receptor accessory protein isoform d precursor [Mus musculus]	0	9.751	4	3	9	3	685	78.6	6.79	32	3	1.12253e+08	9.58004e+07	1.64144e+08	1.20233e+08	1.12282e+08	9.10684e+07	1.24509e+08	1.41128e+08	11.1837	21.837	14.7529	8.8474	Il1rap	16180	IL1RAP	3556	0.865612	1.18316	0.846042	1.10519	0.3451	0.588739
A0A1L1STE4	148693240	interleukin enhancer binding factor 3, isoform CRA_d, partial [Mus musculus]	0	149.531	27	21	87	18	919	98.7	9	1229	21	2.00806e+08	1.47779e+08	1.79725e+08	9.70385e+07	5.51097e+07	5.52218e+07	3.75689e+07	2.80487e+07	21.5129	42.2512	0.143717	20.5183	Ilf3	16201	ILF3	3609	1.7401	1.38158	0.550765	0.327557	0.1366	0.457524
O55222	568949719	PREDICTED: integrin-linked protein kinase isoform X1 [Mus musculus]	0	19.159	15	6	10	6	484	54.9	7.91	20	6	2.9171e+07	1.43821e+07	1.99324e+07	1.36374e+07	2.38458e+07	1.63518e+07	1.38125e+07	6.09404e+07	48.021	26.5197	26.3648	89.1589	Ilk	16202	ILK	3611	0.907008	0.699103	0.837131	1.55676	0.8479	0.899309
O55091	10863157	imprinted and ancient [Mus musculus]	0	11.229	11	2	4	2	318	36.2	5.05	0	2	1.43869e+07	12476060	1.24335e+07	1.23746e+07	1.49773e+06	1.22063e+06	1.07771e+07	5.58524e+06	10.0595	0.335756	14.4161	44.8736	Impact	16210	IMPACT	55364	1.51872	1.40254	0.153685	0.925055	0.002127	0.26039
P70168	1669535	scg [Mus musculus]	0	240.869	43	25	126	25	876	97.1	4.78	3124	25	1.49432e+08	1.36862e+08	8.4489e+07	9.18188e+07	7.34985e+07	8.12778e+07	6.60054e+07	5.57909e+07	6.20935	5.87941	7.10804	11.8604	Kpnb1	16211	KPNB1	3837	1.54927	0.954079	0.837562	0.659093	0.03364	0.360156
A3KGJ7	75905849	centrosomal protein 2 [Mus musculus]	0	30.547	4	7	9	7	2414	276.8	5.06	81	7	6.61093e+06	5.30041e+06	5.13603e+06	2.50815e+06	3.1078e+06	4.32221e+06	6.05195e+06	5.93212e+06	15.5596	48.6172	23.1148	1.41413	Cep250	16328	CEP250	11190	1.22263	0.78463	0.762647	1.23009	0.2847	0.551038
Q6P549	170172575	phosphatidylinositol 3,4,5-trisphosphate 5-phosphatase 2 [Mus musculus]	0	5.783	1	2	3	2	1257	138.9	6.54	0	2	3.18015e+07	5.49572e+07	4.17483e+07	4.45984e+07	4.47082e+07	3.55983e+07	2.94604e+07	3.57665e+07	37.7451	4.66804	16.0429	13.6726	Inppl1	16332	INPPL1	3636	1.08912	1.08394	1.00812	0.818819	0.3759	0.606539
P60229	4503521	eukaryotic translation initiation factor 3 subunit E [Homo sapiens]	0	63.358	28	10	30	10	445	52.2	6.04	444	10	6.42574e+07	6.53738e+07	4.83013e+07	4.70107e+07	2.14875e+07	2.70937e+07	2.53743e+07	3.30404e+07	1.21798	1.91493	16.3196	18.5597	Eif3e	16341	EIF3E	3646	1.56211	1.14855	0.585423	0.703921	0.008055	0.31742
Q571M5	60360210	mKIAA4011 protein [Mus musculus]	0	30.751	9	7	12	4	876	100.2	6.19	140	7	3.92001e+06	6.61972e+06	1.53552e+06	2.83954e+06	2.17698e+06	4.08836e+06	1.05573e+06	2.04238e+06	36.2245	42.1516	43.1438	45.0384	Itch	16396	ITCH	83737	1.73649	0.720821	1.03226	0.510434	0.3979	0.623904
P43406	148695328	integrin alpha V [Mus musculus]	0	14.225	5	4	7	4	1044	115.3	5.63	38	4	1.57384e+06	1.42662e+06	2.85389e+06	2.68242e+06	7.51143e+06	2.80839e+06	2.26076e+06	2.88211e+06	6.9387	4.38027	64.4498	17.0863	Itgav	16410	ITGAV	3685	0.500088	0.92274	1.72001	0.857164	0.03631	0.360156
O55135	27501448	eukaryotic translation initiation factor 6 [Mus musculus]	0	14.515	14	3	7	3	245	26.5	4.74	77	3	7.69526e+06	10779182	6.36353e+06	7.93445e+06	6.67003e+06	8.38584e+06	6.50839e+06	6.08867e+06	23.6074	15.538	16.1168	4.71195	Eif6	16418	EIF6	3692	1.22296	0.946489	0.996659	0.833892	0.5003	0.688314
A0A2R8W6P0	568994652	PREDICTED: leukocyte surface antigen CD47 isoform X1 [Mus musculus]	0	82.739	20	7	65	2	342	37.3	7.74	2215	7	6.39787e+07	2.7043e+08	1.57119e+08	2.67756e+08	1.71124e+08	2.70858e+08	1.55017e+08	2.24469e+08	87.3081	36.8259	31.9121	25.8822	Cd47	16423	CD47	961	0.8462	1.07512	1.11841	0.960268	0.9622	0.975806
Q61704	568986782	PREDICTED: inter-alpha-trypsin inhibitor heavy chain H3 isoform X1 [Mus musculus]	0	19.937	8	6	7	6	904	100.3	5.99	30	6	1.10279e+06	2.44555e+06	2.02155e+06	2.18456e+06	5.98862e+06	6.94587e+06	1.38652e+07	9.19567e+06	53.5167	5.48071	10.4662	28.6361	Itih3	16426	ITIH3	3699	0.324421	0.38456	1.18259	2.10843	0.07158	0.39055
A0A1S6GWK0	568958903	PREDICTED: dolichyl-diphosphooligosaccharide--protein glycosyltransferase subunit STT3A isoform X1 [Mus musculus]	0	5.345	3	3	9	2	753	85.8	8.1	61	3	2.13999e+06	3.25562e+06	1.50249e+06	2.38795e+06	3.86503e+06	1.58901e+06	764590	1.43359e+06	29.2412	32.1874	59.0165	43.0404	Stt3a	16430	STT3A	3703	1.27418	0.918733	1.28798	0.519104	0.4085	0.627128
O89051	6680502	integral membrane protein 2B [Mus musculus]	0	134.752	67	15	80	15	266	30.2	5.3	1990	15	1.41276e+08	1.23457e+08	1.1499e+08	1.46553e+08	1.6467e+08	1.73936e+08	1.14862e+08	3.57144e+08	9.51917	17.0668	3.86966	72.5918	Itm2b	16432	ITM2B	9445	0.792086	0.782541	1.01312	1.41225	0.2391	0.520219
Q9Z329	60593032	inositol 1,4,5-trisphosphate receptor type 2 isoform 1 [Mus musculus]	0	103.296	9	21	89	10	2701	307.3	6.44	1000	21	1.50925e+07	1.46076e+07	8.43792e+06	8.01778e+06	8.75821e+06	8.33801e+06	8.39117e+06	8.60066e+06	2.30901	3.61075	3.47597	1.74351	Itpr2	16439	ITPR2	3709	1.48049	0.820285	0.852213	0.847009	0.006804	0.305612
E9Q0N0	568997332	PREDICTED: intersectin-1 isoform X4 [Mus musculus]	0	398.414	41	58	238	53	1719	194.8	7.91	4677	58	2.28613e+08	3.29079e+08	2.47742e+08	3.83503e+08	2.24969e+08	4.25244e+08	3.48781e+08	4.11638e+08	25.4764	30.4153	43.5598	11.69	Itsn1	16443	ITSN1	6453	0.858131	0.971308	1.00049	1.17007	0.6506	0.780807
P52332	111607496	tyrosine-protein kinase JAK1 [Mus musculus]	0	54.605	13	12	22	12	1153	133.3	7.53	547	12	1.21716e+07	9.29212e+06	1.07055e+07	9.2698e+06	8.00055e+06	1.3058e+07	1.31714e+07	9.64935e+06	18.9722	10.1643	33.9638	21.8262	Jak1	16451	JAK1	3716	1.00629	0.936508	0.987293	1.06991	0.9295	0.955
Q8BHE3	30520029	caytaxin [Mus musculus]	0	74.082	29	7	42	7	372	42.2	4.68	488	7	3.70353e+07	4.65264e+07	4.66752e+07	3.32961e+07	5.92363e+07	4.07129e+07	5.51287e+07	2.93129e+07	16.063	23.6597	26.2094	43.2358	Atcay	16467	ATCAY	85300	0.960689	0.919411	1.14909	0.970806	0.9108	0.943968
Q02257	28395018	junction plakoglobin [Mus musculus]	0	328.577	65	33	198	28	745	81.7	6.14	4139	33	1.09808e+08	1.19618e+08	1.70937e+08	1.71734e+08	1.97641e+08	2.2577e+08	1.97269e+08	1.8135e+08	6.04703	0.32871	9.39529	5.9463	Jup	16480	JUP	3728	0.667843	0.997496	1.23252	1.10214	0.05396	0.370051
P16388	119395752	potassium voltage-gated channel subfamily A member 1 [Mus musculus]	0	114.579	31	12	89	7	495	56.4	5.14	1392	12	1.72517e+07	3.26806e+07	4.71157e+07	4.3663e+07	9.36609e+07	9.21458e+07	9.71842e+07	8.61301e+07	43.6988	5.3789	1.15319	8.52786	Kcna1	16485	KCNA1	3736	0.391755	0.712224	1.45779	1.43823	0.009884	0.318122
P63141	25742772	potassium voltage-gated channel subfamily A member 2 [Rattus norvegicus]	0	67.488	29	10	47	5	499	56.7	4.86	456	10	4.87567e+06	8.21966e+06	9.25255e+06	1.01836e+07	2.47128e+07	1.96229e+07	2.73474e+07	2.14075e+07	36.1129	6.77468	16.2356	17.2298	Kcna2	16490	KCNA2	3737	0.416975	0.618878	1.41172	1.55243	0.1113	0.433388
Q61923	7305201	potassium voltage-gated channel subfamily A member 6 [Mus musculus]	0	26.95	14	6	17	3	529	58.6	5.03	140	6	1.7672e+06	1.64255e+06	870985	928151	3.31543e+06	2.64144e+06	1.21569e+06	1.1779e+06	5.17003	4.49352	16.0011	2.23329	Kcna6	16494	KCNA6	3742	1.00587	0.530745	1.75727	0.706108	0.02591	0.358467
A0A5F8MPK0	148747467	voltage-gated potassium channel subunit beta-1 isoform 1 [Mus musculus]	0	46.906	34	11	31	9	401	44.7	9.32	359	11	6.23093e+06	1.01247e+07	1.09309e+07	1.33451e+07	1.26864e+07	2.04509e+07	1.56054e+07	1.32755e+07	33.6678	14.0645	33.1367	11.4085	Kcnab1	16497	KCNAB1	7881	0.637335	0.945974	1.29128	1.12542	0.3664	0.600782
A0A571BEM7	8393646	voltage-gated potassium channel subunit beta-2 [Rattus norvegicus]	0	105.205	56	16	73	14	367	41	9	749	16	4.73642e+07	4.77583e+07	6.04513e+07	6.51413e+07	8.24017e+07	7.74377e+07	1.17529e+08	8.21153e+07	0.585923	5.28104	4.39201	25.0859	Kcnab2	16498	KCNAB2	8514	0.655793	0.865859	1.10196	1.37639	0.03853	0.360156
P15388	568947369	PREDICTED: potassium voltage-gated channel subfamily C member 1 isoform X1 [Mus musculus]	0	25.836	12	6	27	4	594	66.9	6.18	198	6	1.17477e+07	1.13828e+07	1.41063e+07	1.53389e+07	2.64188e+07	2.31687e+07	2.15359e+07	2.46571e+07	2.23094	5.92022	9.26911	9.55551	Kcnc1	16502	KCNC1	3746	0.623646	0.793905	1.33699	1.24546	0.04886	0.370051
E9QKI2	568947385	PREDICTED: potassium voltage-gated channel subfamily C member 3 isoform X5 [Mus musculus]	0	123.388	28	13	73	11	780	82.9	6.7	1357	13	7.08398e+07	1.79242e+08	5.537e+07	8.24501e+07	1.02627e+08	1.48905e+08	1.03215e+08	2.15275e+08	61.3016	27.7877	26.0195	49.7589	Kcnc3	16504	KCNC3	3748	1.04427	0.575495	1.05032	1.32991	0.4552	0.659268
Q9Z0V2	9790093	potassium voltage-gated channel subfamily D member 2 precursor [Mus musculus]	0	122.649	28	13	85	11	630	70.5	8.07	2830	13	5.39556e+07	8.10396e+07	4.99039e+07	1.02838e+08	2.1592e+08	2.16569e+08	7.43138e+07	2.01419e+08	28.3732	49.0111	0.212042	65.1913	Kcnd2	16508	KCND2	3751	0.542171	0.613448	1.73698	1.10741	0.05362	0.370051
Q499F6	71534081	Kcnj10 protein, partial [Mus musculus]	0	30.329	14	6	24	6	440	48.9	9.09	113	6	1.44014e+07	29518209	4.19254e+07	2.14396e+07	5.97359e+07	3.15034e+07	4.25307e+07	3.597e+07	48.6763	45.7213	43.7606	11.8192	Kcnj10	16513	KCNJ10	3766	0.634162	0.914936	1.31742	1.13348	0.5394	0.711008
B1ATI1	390013285	ATP-sensitive inward rectifier potassium channel 12 isoform 1 [Mus musculus]	0	60.566	26	10	30	10	529	59.3	6.92	705	10	2.03359e+07	1.49983e+07	3.09914e+07	6.203e+07	3.46229e+07	2.56802e+07	2.04052e+07	5.50203e+07	21.3633	47.1882	20.9723	64.9027	Kcnj12	16515	KCNJ12	3768	0.535196	1.40897	0.913392	1.14245	0.376	0.606539
Q9Z307	130505929	inward rectifier potassium channel 16 [Mus musculus]	0	17.028	11	3	7	3	419	48	7.83	71	3	4.00397e+06	4.56703e+06	9.04081e+06	9.08813e+06	9.94598e+06	3.19179e+06	8.87129e+06	5.25833e+06	9.2905	0.369132	72.7054	36.1615	Kcnj16	16517	KCNJ16	3773	0.635273	1.3437	0.973757	1.04727	0.03104	0.360104
A0A286YDM6	568986796	PREDICTED: calcium-activated potassium channel subunit alpha-1 isoform X1 [Mus musculus]	0	54.236	9	8	31	8	1323	147.3	7.36	573	8	1.62143e+07	2.04539e+07	1.5073e+07	2.1863e+07	2.0249e+07	2.34291e+07	1.57746e+07	1.82568e+07	16.3512	25.9978	10.2966	10.315	Kcnma1	16531	KCNMA1	3778	0.96933	0.976408	1.15464	0.899624	0.4814	0.675656
Q3U0V1	148706278	mCG140911, isoform CRA_b, partial [Mus musculus]	0	164.456	41	24	105	22	773	79.7	8.59	1703	24	1.49277e+08	1.76227e+08	1.75047e+08	1.40193e+08	6.21021e+07	7.62935e+07	5.14642e+07	4.9269e+07	11.709	15.6361	14.5017	3.082	Khsrp	16549	KHSRP	8570	1.47978	1.43312	0.629162	0.457944	0.06441	0.386662
A0A087WQE8	568908175	PREDICTED: kinesin-like protein KIF1A isoform X1 [Mus musculus]	0	85.919	11	17	46	17	1800	203.1	5.47	673	17	3.45232e+07	3.95977e+07	3.08911e+07	3.61496e+07	4.68782e+07	3.64522e+07	3.39883e+07	4.93798e+07	9.68206	11.0927	17.6943	26.1095	Kif1a	16560	KIF1A	547	0.963046	0.871054	1.0827	1.0832	0.6883	0.802942
E0CZ72	568984232	PREDICTED: kinesin-like protein KIF2A isoform X1 [Mus musculus]	0	318.277	60	34	290	2	743	83.8	6.42	5437	34	6.06116e+08	5.95079e+08	5.89579e+08	4.80482e+08	4.47553e+08	4.75021e+08	5.58008e+08	6.64496e+08	1.29942	14.4185	4.21047	12.3187	Kif2a	16563	KIF2A	3796	1.08796	0.969185	0.835601	1.10726	0.06606	0.388493
Q9QXL2	1039748245	PREDICTED: kinesin-like protein KIF21A isoform X1 [Mus musculus]	0	103.716	15	17	52	15	1685	188.2	6.44	1011	17	2.42948e+07	3.07726e+07	2.17806e+07	2.69905e+07	2.4701e+07	2.9185e+07	3.18576e+07	4.10453e+07	16.6361	15.1074	11.7679	17.8229	Kif21a	16564	KIF21A	55605	0.955089	0.845885	0.934599	1.26443	0.5046	0.690647
B1AQZ2	568971862	PREDICTED: kinesin-like protein KIF3A isoform X1 [Mus musculus]	0	43.915	14	9	30	9	725	82.6	6.39	749	9	2.06668e+07	1.94126e+07	1.13415e+07	1.62047e+07	1.93048e+07	1.75448e+07	1.79839e+07	1.11371e+07	4.42546	24.9676	6.7548	33.2504	Kif3a	16568	KIF3A	11127	1.20002	0.824758	1.10331	0.871912	0.3651	0.600297
Q80U27	28972173	mKIAA0359 protein [Mus musculus]	0	24.72	8	6	14	2	757	86.5	7.69	122	6	4.6703e+06	4.83657e+06	4.8649e+06	6.04196e+06	6.0126e+06	3.6331e+06	3.79176e+06	4.98894e+06	2.47345	15.262	34.8873	19.2817	Kif3b	16569	KIF3B	9371	0.979077	1.12326	0.993375	0.904292	0.8092	0.878266
Q571A6	60359978	mKIAA4058 protein [Mus musculus]	0	70.15	23	14	26	10	832	93.8	7.99	367	14	1.79912e+07	2.60648e+07	1.90061e+07	1.78433e+07	1.33414e+07	4.10805e+07	1.91836e+07	2.14153e+07	25.9164	4.46293	72.0832	7.77382	Kif3c	16570	KIF3C	3797	1.00169	0.837837	1.23738	0.923089	0.6658	0.790321
P28738	45433560	kinesin heavy chain isoform 5C [Mus musculus]	0	337.768	54	44	235	32	956	109.2	6.19	5515	44	2.49954e+08	3.13444e+08	1.7504e+08	2.46565e+08	1.81892e+08	2.10584e+08	1.64821e+08	2.37197e+08	15.9371	23.9921	10.3389	25.4601	Kif5c	16574	KIF5C	3800	1.26642	0.947695	0.882218	0.903666	0.4782	0.672744
P70188	568910514	PREDICTED: kinesin-associated protein 3 isoform X1 [Mus musculus]	0	56.463	11	7	26	7	809	92.8	5.08	514	7	9.72504e+06	1.89018e+07	1.07279e+07	1.75601e+07	8.18659e+06	1.26346e+07	1.23392e+07	7.43448e+06	45.3347	34.1567	30.212	35.0788	Kifap3	16579	KIFAP3	22920	1.17432	1.16041	0.854119	0.811148	0.807	0.876409
P05532	170650721	mast/stem cell growth factor receptor Kit isoform 1 precursor [Mus musculus]	0	19.512	5	4	14	3	979	109.3	7.21	282	4	938467	2.08245e+06	4.76038e+06	5.44654e+06	1.00758e+07	4.14754e+06	4.67241e+06	7.8644e+06	53.5546	9.50709	58.944	36.0072	Kit	16590	KIT	3815	0.302183	1.021	1.42276	1.25406	0.1448	0.465698
Q05816	529280791	Chain A, Murine Epidermal Fatty Acid-binding Protein (fabp5) In Complex With The Endocannabinoid Anandamide	0	5.371	13	2	6	2	138	15.4	6.76	42	2	9.41759e+06	8.07961e+06	5.72442e+06	5.24516e+06	6.5795e+06	3.67838e+06	2.05919e+06	1.59754e+06	10.8142	6.17871	39.9965	17.8539	Fabp5	16592	FABP5	2171	1.6514	1.03532	0.96815	0.345126	0.02538	0.358318
A0A5F8MPZ2	131412178	kinesin light chain 1 isoform 1D [Mus musculus]	0	112.725	41	23	88	10	616	69.5	5.96	1112	23	1.18671e+08	1.14601e+08	8.10594e+07	9.29368e+07	9.75771e+07	9.61312e+07	7.5481e+07	1.59927e+08	2.46735	9.65369	1.05565	50.731	Klc1	16593	KLC1	3831	1.11562	0.832134	0.926407	1.12584	0.06961	0.39055
Q91YS4	1039757216	PREDICTED: kinesin light chain 2 isoform X1 [Mus musculus]	0	122.449	42	24	95	17	636	70.2	7.06	1285	24	1.09483e+08	1.5038e+08	7.64129e+07	9.5532e+07	8.89639e+07	1.14902e+08	8.15929e+07	1.25517e+08	22.257	15.7251	17.9933	29.9929	Klc2	16594	KLC2	64837	1.23336	0.81608	0.967584	0.98298	0.5759	0.734658
Q60960	1197836	SRP1 [Mus musculus]	0	75.341	29	10	34	6	538	60.1	5.01	793	10	9.57587e+06	8.98742e+06	8.51141e+06	9.9542e+06	6.04476e+06	8.42252e+06	9.4152e+06	6.33752e+06	4.48298	11.0498	23.2432	27.6302	Kpna1	16646	KPNA1	3836	1.10415	1.09834	0.860521	0.93698	0.6434	0.777329
O35344	6680596	importin subunit alpha-4 [Mus musculus]	0	54.184	26	8	31	7	521	57.7	4.94	802	8	5.70623e+07	6.3364e+07	4.61931e+07	6.47884e+07	4.0989e+07	5.01126e+07	5.9625e+07	4.7546e+07	7.40039	23.6956	14.1629	15.9394	Kpna3	16648	KPNA3	3839	1.12108	1.03315	0.848087	0.997681	0.4277	0.641492
A0A0B4J1E7	74190898	unnamed protein product [Mus musculus]	0	31.575	11	4	16	3	621	67.9	5.4	470	4	5.27361e+06	3.58852e+06	3.81737e+06	3.83194e+06	2.05393e+06	1.96866e+06	2.82256e+06	3.23984e+06	26.8907	0.269466	2.99777	9.73436	Kpna4	16649	KPNA4	3840	1.33283	1.15043	0.604981	0.911762	0.006394	0.305612
O35345	568928522	PREDICTED: importin subunit alpha-7 isoform X1 [Mus musculus]	0	104.297	39	13	38	9	541	60.5	4.98	796	13	2.39602e+07	2.19846e+07	1.77443e+07	1.68639e+07	1.17236e+07	1.5026e+07	1.38676e+07	7.81685e+06	6.08117	3.59766	17.4589	39.4618	Kpna6	16650	KPNA6	23633	1.42479	1.07323	0.829529	0.672454	0.1203	0.442912
P32883	266458391	GTPase KRas [Mus musculus]	0	227.167	71	11	145	6	188	21.5	8.12	4160	11	2.91423e+08	5.24705e+08	3.97451e+08	7.10584e+08	4.01631e+08	8.06674e+08	6.16815e+08	5.0995e+08	40.4239	39.966	47.4067	13.4127	Kras	16653	KRAS	3845	0.766456	1.0406	1.13476	1.05819	0.8193	0.884266
Q61765	145966692	keratin, type I cuticular Ha1 [Mus musculus]	0	90.158	40	17	60	2	416	47.1	4.89	929	17	1.28044e+08	7.67441e+07	5.32739e+07	5.20346e+07	1.04351e+09	4.91628e+08	1.9296e+08	9.06885e+07	35.4264	1.66426	50.8408	50.9905	Krt31	16660	KRT31	3881	0.384781	0.197867	2.8844	0.532953	0.33	0.581311
P02535	755537500	PREDICTED: keratin, type I cytoskeletal 10 isoform X1 [Mus musculus]	0	36.946	11	7	31	5	601	61.6	5.12	605	7	7.15693e+07	1.76884e+08	2.20621e+08	2.66893e+08	1.31828e+08	2.85393e+08	2.71195e+08	3.98373e+08	59.9459	13.4229	52.0523	26.8617	Krt10	16661	-	-	0.545226	1.06984	0.915582	1.46935	0.4398	0.649824
P05784	147899980	uncharacterized protein LOC100037084 [Xenopus laevis]	0	14.885	12	5	15	4	423	47.5	5.33	107	5	3.05533e+07	8.03569e+07	2.88188e+07	1.95457e+07	6.46784e+07	8.13812e+07	2.70541e+07	9.10912e+07	63.5045	27.1154	16.1724	76.6531	Krt18	16668	KRT18	3875	1.04761	0.45683	1.37961	1.11595	0.167	0.471917
P04104	126116585	keratin, type II cytoskeletal 1 [Mus musculus]	0	27.144	7	6	29	4	637	65.6	8.15	518	6	3.16005e+07	5.23282e+07	1.93347e+07	2.98256e+07	4.34457e+07	2.05037e+07	2.36422e+07	1.3336e+08	34.9265	30.1795	50.7354	98.8294	Krt1	16678	KRT1	3848	0.948238	0.555419	0.722509	1.77383	0.6615	0.786829
Q3TTY5	148672076	mCG17605, isoform CRA_b, partial [Mus musculus]	0	23.271	7	6	38	3	718	72.1	8.05	141	6	1.37049e+07	1.95614e+07	1.05659e+07	9.53902e+06	1.34262e+07	1.92747e+07	8.65171e+06	4.88374e+07	24.8973	7.22323	25.2926	98.8555	Krt2	16681	-	-	0.926887	0.560177	0.911135	1.6018	0.3888	0.616919
P50446	293686	epidermal keratin subunit II [Mus musculus]	0	25.393	11	7	31	2	553	59.4	8.16	136	7	2.52667e+06	1.56521e+06	1.85063e+06	514933	3.11395e+06	3.36907e+06	4.23688e+06	5.70369e+06	33.2294	79.8526	5.56523	20.8677	Krt6a	16687	KRT6B	3854	0.715331	0.413542	1.13334	1.73778	0.2279	0.514895
Q61097	755537506	PREDICTED: kinase suppressor of Ras 1 isoform X1 [Mus musculus]	0	9.296	4	3	9	3	914	101.8	8.72	62	3	938189	1.17042e+06	1.65756e+06	1.54357e+06	1.97537e+06	1.82813e+06	3.23118e+06	725126	15.5755	5.03578	5.47489	89.5809	Ksr1	16706	KSR1	8844	0.645351	0.979723	1.16408	1.21085	0.1104	0.433388
P11627	112293279	neural cell adhesion molecule L1 precursor [Mus musculus]	0	356.039	36	34	243	33	1259	140.8	5.96	4553	34	6.70362e+08	8.51998e+08	5.37966e+08	5.28348e+08	3.56236e+08	3.83803e+08	3.22738e+08	3.69793e+08	16.8733	1.27559	5.26805	9.60907	L1cam	16728	L1CAM	3897	1.51432	1.06068	0.73613	0.688873	0.0357	0.360156
P54227	9789995	stathmin [Mus musculus]	0	17.399	35	5	17	4	149	17.3	5.97	151	5	1.63958e+07	22666109	6.84124e+06	9.26158e+06	1.49659e+07	5.7281e+06	1.14619e+07	9.01298e+06	22.7015	21.2564	63.1305	16.915	Stmn1	16765	STMN1	3925	1.62194	0.668627	0.859265	0.850167	0.3012	0.55877
B9EKB0	148704971	laminin B1 subunit 1, partial [Mus musculus]	0	22.32	4	5	8	5	1849	204.1	5	110	5	7.21014e+06	4.13398e+06	3.63843e+06	716405	924628	1.35737e+06	200670	735511	38.3489	94.8915	26.8182	80.7941	Lamb1	16777	LAMB1	3912	2.3987	0.920823	0.482526	0.197954	0.2714	0.542595
Q8C5K0	594190997	lysosome-associated membrane glycoprotein 2 isoform 3 precursor [Mus musculus]	0	7.662	4	2	9	2	416	45.8	8.03	100	2	1.84848e+06	3.59627e+06	1.6679e+06	2.36756e+06	3.96543e+06	2.28502e+06	2.15934e+06	3.29959e+06	45.3969	24.5195	38.0205	29.5397	Lamp2	16784	LAMP2	3920	1.02782	0.761782	1.17991	1.03049	0.7268	0.827136
P14206	148237408	uncharacterized protein LOC100037080 [Xenopus laevis]	0	75.745	47	9	30	9	295	32.8	4.87	839	9	2.35669e+07	6.72678e+07	1.70913e+07	3.9067e+07	1.36572e+07	2.59622e+07	1.30005e+07	2.02244e+07	68.0384	55.3405	43.9229	30.7484	Rpsa	16785	RPSA	3921	1.65276	1.02182	0.720886	0.604536	0.7117	0.81648
P97449	16877511	Anpep protein [Mus musculus]	0	39.639	11	8	15	8	974	110.3	5.9	150	8	5.2946e+07	80873869	5.75255e+07	7.58838e+07	7.75325e+07	1.11105e+08	8.32306e+07	1.28472e+08	29.5143	19.4608	25.1691	30.2221	Anpep	16790	ANPEP	290	0.801834	0.799374	1.13029	1.2685	0.5644	0.728822
Q61792	6754508	LIM and SH3 domain protein 1 [Mus musculus]	0	77.526	39	11	75	10	263	30	7.05	950	11	1.29136e+08	9.65331e+07	1.79007e+08	1.23068e+08	1.58427e+08	1.30957e+08	1.43974e+08	1.09266e+08	20.4315	26.1885	13.4246	19.3826	Lasp1	16796	LASP1	3927	0.843332	1.12887	1.08144	0.946365	0.6799	0.797815
A0A1B0GSX0	257743039	L-lactate dehydrogenase A chain isoform 2 [Mus musculus]	0	77.126	42	12	66	11	361	39.7	8.35	1082	12	4.32511e+07	5.27396e+07	3.44162e+07	5.76458e+07	8.98541e+07	4.97222e+07	3.55996e+07	7.00805e+07	13.9792	35.6842	40.6624	46.1424	Ldha	16828	LDHA	3939	0.886118	0.849851	1.28847	0.975563	0.8625	0.908187
A0A6I8MX27	938085832	L-lactate dehydrogenase B chain isoform Ldhbx [Mus musculus]	0	154.064	59	16	100	15	341	37.3	6.25	2681	16	1.29252e+08	1.62103e+08	1.54528e+08	2.31982e+08	4.53789e+08	2.47687e+08	2.5694e+08	4.06663e+08	15.9455	28.3401	41.5513	31.9077	Ldhb	16832	LDHB	3945	0.570461	0.756771	1.37346	1.29931	0.3633	0.598875
K4DI59	568971910	PREDICTED: DNA ligase 3 isoform X1 [Mus musculus]	0	83.516	20	19	43	19	1066	118.2	9.06	532	19	1.0659e+08	9.47753e+07	3.11284e+07	3.0813e+07	2.67076e+07	1.44935e+07	1.41475e+07	1.45341e+07	8.29743	0.719925	41.9245	1.90623	Lig3	16882	LIG3	3980	2.41743	0.743618	0.494627	0.344329	0.001137	0.26039
E9Q4M2	1039777411	PREDICTED: hormone-sensitive lipase isoform X1 [Mus musculus]	0	17.016	4	3	3	3	1057	115.5	6.7	44	3	1.82741e+06	1.01859e+06	1.57205e+06	1.19961e+06	467126	449574	1.43991e+06	328101	40.1914	19.0035	2.70776	88.9323	Lipe	16890	LIPE	3991	1.37117	1.33536	0.441658	0.85181	0.1846	0.486428
A0A0R4J0S4	226874867	lethal(2) giant larvae protein homolog 1 isoform 1 [Mus musculus]	0	268.026	41	30	146	30	1062	115.5	6.39	2603	30	1.50453e+08	1.24468e+08	1.70157e+08	1.72966e+08	1.80777e+08	2.20176e+08	1.95685e+08	1.24589e+08	13.3668	1.15757	13.8965	31.3936	Llgl1	16897	LLGL1	3996	0.821105	1.0248	1.19753	0.956561	0.4171	0.634049
D3YWJ3	74185303	unnamed protein product [Mus musculus]	0	111.65	47	14	115	6	297	31.7	10.24	2110	14	5.58812e+08	5.63326e+08	5.93042e+08	5.4542e+08	4.88365e+08	5.14035e+08	5.26833e+08	5.23209e+08	0.568835	5.91571	3.62167	0.488017	Rps2	16898	RPS2	6187	1.04069	1.05583	0.929646	0.973829	0.02975	0.360104
A0A0R4J0Q5	113195686	lamin-B2 [Mus musculus]	0	352.26	69	39	365	34	596	67.3	5.5	8500	39	1.86128e+09	1.4067e+09	1.8477e+09	1.21997e+09	1.02657e+09	1.16643e+09	1.20683e+09	3.10256e+08	19.672	28.9389	9.01967	83.5777	Lmnb2	16907	LMNB2	84823	1.30124	1.22148	0.873205	0.604071	0.4506	0.656583
O88939	117647238	zinc finger and BTB domain-containing protein 7A [Mus musculus]	0	28.508	14	5	9	5	569	60.2	5.12	127	5	6.59749e+06	3.4299e+06	5.61879e+06	2.71807e+06	1.85834e+06	1.93386e+06	1.86967e+06	1.01653e+06	44.6741	49.206	2.81666	41.8027	Zbtb7a	16969	ZBTB7A	51341	1.60165	1.33162	0.605719	0.461005	0.4685	0.666459
Q91ZX7	124494256	prolow-density lipoprotein receptor-related protein 1 precursor [Mus musculus]	0	216.259	12	48	148	47	4545	504.4	5.36	1309	48	2.00309e+08	2.25674e+08	1.47834e+08	1.5905e+08	2.3149e+08	1.81562e+08	1.644e+08	2.7751e+08	8.42077	5.16868	17.0946	36.1976	Lrp1	16971	LRP1	4035	1.07312	0.773091	1.04055	1.11324	0.2037	0.500566
Q3UZ39	1039727784	PREDICTED: leucine-rich repeat flightless-interacting protein 1 isoform X38 [Mus musculus]	0	98.824	23	12	74	11	579	66.4	5.92	1628	12	4.99379e+07	5.99301e+07	5.71642e+07	8.87002e+07	7.89935e+07	6.17577e+07	5.94297e+07	5.0789e+07	12.8619	30.5754	17.3178	11.0868	Lrrfip1	16978	LRRFIP1	9208	0.867318	1.15148	1.11112	0.870087	0.6054	0.751719
P10518	188036156	Chain A, Crystal Structure Of 5-Aminolevulinic Acid Dehydratase (Alad) From Mus Musculus	0	23.11	15	4	12	4	330	35.8	6.79	445	4	4.1187e+06	7.03301e+06	5.36513e+06	5.6014e+06	9.78701e+06	5.01919e+06	5.24363e+06	4.99684e+06	36.9582	3.04689	45.5399	3.40823	Alad	17025	ALAD	210	0.945763	0.930059	1.2557	0.868482	0.5177	0.696874
P70202	61680221	Chain A, Crystal Structure Of Mouse Latexin (Tissue Carboxypeptidase Inhibitor)	0	14.567	17	3	20	3	225	25.8	5.74	157	3	6.67855e+06	10458878	6.08846e+06	1.28162e+07	3.20088e+07	1.54355e+07	9.6555e+06	1.4196e+07	31.196	50.3286	49.4014	26.9219	Lxn	17035	LXN	56925	0.638635	0.704491	1.76804	0.888839	0.5852	0.740735
Q08288	12839441	unnamed protein product [Mus musculus]	0	19.141	12	3	6	3	388	43.7	9.51	170	3	5.31842e+06	3.82442e+06	4.04057e+06	4.09358e+06	3.23311e+06	3.14393e+06	2.62243e+06	1.93184e+06	23.1092	0.921766	1.97773	21.4445	Lyar	17089	LYAR	55646	1.29647	1.15344	0.90428	0.645805	0.01864	0.34714
P26645	6678768	myristoylated alanine-rich C-kinase substrate [Mus musculus]	0	223.612	70	16	182	16	309	29.6	4.34	7056	16	4.63862e+08	6.74735e+08	4.37417e+08	5.84209e+08	7.31333e+08	5.47339e+08	3.74817e+08	1.99075e+08	26.1918	20.3201	20.3497	43.3074	Marcks	17118	-	-	1.13497	1.01837	1.2746	0.572063	0.364	0.599038
Q8BUN5	26339454	unnamed protein product [Mus musculus]	0	16.632	8	3	11	2	425	48	7.3	123	3	1.58892e+07	1.12185e+07	8.30124e+06	7.45851e+06	7.77777e+06	5.17782e+06	6.04656e+06	4.49459e+06	24.3672	7.56231	28.3807	20.8214	Smad3	17127	SMAD3	4088	1.63388	0.949894	0.780878	0.635351	0.2475	0.525819
P20917	568944963	PREDICTED: myelin-associated glycoprotein isoform X1 [Mus musculus]	0	114.239	30	14	84	2	627	69.3	5.1	2046	14	2.50596e+08	3.29304e+08	1.83443e+08	2.7581e+08	4.48339e+08	4.3549e+08	3.24239e+08	2.38506e+08	19.1947	28.4435	2.05596	21.5451	Mag	17136	MAG	4099	0.933167	0.739025	1.42225	0.905562	0.126	0.44922
P61327	4505087	protein mago nashi homolog [Homo sapiens]	0	20.334	32	5	11	5	146	17.2	6.11	30	5	5.30773e+07	2.9659e+07	5.29262e+07	3.72991e+07	5.05432e+07	2.94371e+07	3.90003e+07	3.50028e+07	40.0289	24.4943	37.3198	7.63928	Magoh	17149	MAGOH	4116	1.01223	1.10386	0.978517	0.90539	0.8743	0.917273
Q64133	255759902	amine oxidase [flavin-containing] A [Mus musculus]	0	101.014	36	15	101	15	526	59.6	7.81	1463	15	7.16159e+07	1.14741e+08	8.76888e+07	1.78776e+08	2.00355e+08	1.32609e+08	8.90312e+07	1.09394e+08	32.7267	48.3428	28.7742	14.5128	Maoa	17161	MAOA	4128	0.757387	1.08296	1.35322	0.806433	0.5833	0.739375
A0A1Y7VNZ6	568978894	PREDICTED: MAP/microtubule affinity-regulating kinase 3 isoform X1 [Mus musculus]	0	257.588	46	31	211	2	806	90	9.47	4126	31	3.56933e+08	7.53453e+08	4.11943e+08	3.12165e+08	2.3817e+08	3.04412e+08	2.58974e+08	3.12235e+08	50.5017	19.4871	17.2657	13.1865	Mark3	17169	MARK3	4140	1.50648	0.982413	0.736133	0.77497	0.578	0.735786
O89029	755498836	PREDICTED: matrilin-4 isoform X1 [Mus musculus]	0	23.817	11	6	9	6	636	70.2	5.54	160	6	2.29305e+07	1.76787e+07	1.49404e+07	1.50588e+07	2.27744e+07	1.77238e+07	1.68973e+07	1.77105e+07	18.2894	0.558022	17.6368	3.32281	Matn4	17183	MATN4	8785	1.11476	0.823506	1.11171	0.950017	0.1503	0.469254
Q6ZQ61	37360062	mKIAA0723 protein [Mus musculus]	0	325.693	52	33	210	33	852	95.2	6.27	2923	33	1.1206e+09	7.24332e+08	8.92425e+08	5.86095e+08	3.78133e+08	3.61751e+08	3.33245e+08	2.437e+08	30.3757	29.3007	3.13139	21.9492	Matr3	17184	MATR3	9782	1.59036	1.27451	0.637792	0.497336	0.2783	0.548343
A0A0U1RNL9	568949747	PREDICTED: myc-associated zinc finger protein isoform X1 [Mus musculus]	0	49.221	25	8	12	7	493	51.2	9.1	42	8	2.90998e+07	1.94577e+07	1.29568e+07	9.43184e+06	4.86686e+06	5.79367e+06	4.08108e+06	8.75471e+06	28.0822	22.2657	12.295	51.4928	Maz	17188	MAZ	4150	2.0566	0.948244	0.451515	0.543646	0.1985	0.497042
Q9DA79	568966837	PREDICTED: methyl-CpG-binding domain protein 3 isoform X1 [Mus musculus]	0	64.45	38	7	14	7	313	35.1	6.71	318	7	2.29849e+07	2.10327e+07	1.5029e+07	1.21032e+07	6.73667e+06	1.36951e+07	7.37387e+06	1.12091e+07	6.27198	15.2499	48.1637	29.1869	Mbd3	17192	MBD3	53615	1.59825	0.985153	0.741863	0.674734	0.08309	0.399947
A0A411P8U6	569005285	PREDICTED: Golli-Mbp isoform X4 [Mus musculus]	0	192.943	46	17	1384	2	309	33.7	9.86	17501	17	2.67258e+06	3.11594e+06	2.90909e+06	5.49731e+06	1.5453e+07	4.33683e+06	5.61423e+07	1.58638e+07	10.8318	43.5417	79.438	79.1077	Mbp	17196	MBP	4155	0.218454	0.31725	0.746851	2.71745	0.556	0.722397
E9PXE2	568953134	PREDICTED: guanine nucleotide exchange factor DBS isoform X1 [Mus musculus]	0	51.616	10	9	17	8	1211	135.6	6.04	311	9	2.90969e+06	1.65141e+06	3.97707e+06	5.77242e+06	875537	3.47273e+06	4.77376e+06	2.4375e+06	39.014	26.0424	84.4701	45.8168	Mcf2l	17207	MCF2L	23263	0.70523	1.50745	0.672322	1.115	0.4561	0.660038
P53995	219520555	Anaphase promoting complex subunit 1 [Mus musculus]	0	7.252	1	2	3	2	1944	215.9	6.38	0	2	4.83452e+06	3012623	659238	516655	2.35948e+06	1.12132e+06	434275	422541	32.8343	17.1481	50.3052	1.93661	Anapc1	17222	ANAPC1	64682	2.34933	0.352046	1.0421	0.256519	0.2207	0.512547
B7ZMS8	219519515	Mdm1 protein [Mus musculus]	0	43.834	16	10	27	10	719	80.8	9.47	191	10	3.11463e+07	2.0883e+07	1.86206e+07	1.27653e+07	1.29165e+07	1.02291e+07	9.24369e+06	1.2987e+07	27.8969	26.3831	16.42	23.8131	Mdm1	17245	MDM1	56890	1.61592	0.974783	0.718854	0.690439	0.3632	0.598875
Q9QYF1	6630624	M42C60 [Mus musculus]	0	10.449	10	3	3	3	355	39.6	9.03	0	3	3.53265e+06	3.76182e+06	1.46014e+06	2.43432e+06	5.4034e+06	2.96195e+06	1.26051e+06	2.28999e+06	4.44301	35.3761	41.2742	41.0059	Rdh11	17252	RDH11	51109	1.26285	0.674226	1.44824	0.614678	0.2105	0.502373
Q60849	238637277	4F2 cell-surface antigen heavy chain isoform a [Mus musculus]	0	89.965	38	17	71	17	565	62.2	5.5	703	17	5.88689e+07	5.67103e+07	6.67731e+07	5.74883e+07	1.71126e+08	6.21878e+07	5.9484e+07	3.65657e+07	2.64122	10.567	66.0319	33.7443	Slc3a2	17254	SLC3A2	6520	0.812216	0.87323	1.63958	0.674976	0.7166	0.820213
Q9Z2D6	126517469	methyl-CpG-binding protein 2 isoform 1 [Mus musculus]	0	167.996	51	21	109	21	501	53.5	9.88	2404	21	2.29006e+08	1.32557e+08	1.94951e+08	1.01476e+08	8.11941e+07	6.64508e+07	9.83186e+07	5.65378e+07	37.7251	44.5955	14.1219	38.1559	Mecp2	17257	MECP2	4204	1.50574	1.23448	0.614872	0.644905	0.4597	0.662452
Q3UHW5	74152890	unnamed protein product [Mus musculus]	0	6.637	17	3	6	2	208	23.6	8.5	41	3	2.10611e+06	4.56488e+06	2.05768e+06	2.57225e+06	4.00761e+06	3.74982e+06	3.00946e+06	4.00115e+06	52.1245	15.7176	4.69952	20.0048	Rab8a	17274	RAB8A	4218	1.02359	0.710413	1.19029	1.0757	0.1572	0.469254
Q8JZS2	88196767	myeloid leukemia factor 1 isoform a [Mus musculus]	0	16.97	14	3	4	3	282	32	9.47	174	3	2.36509e+06	537868	832234	942362	1.67534e+06	1.63104e+06	3.81681e+06	7.66745e+06	89.0154	8.77638	1.89485	47.4182	Mlf1	17349	MLF1	4291	0.596451	0.364615	0.67934	2.35959	0.03823	0.360156
P28667	6754706	MARCKS-related protein [Mus musculus]	0	58.425	69	6	46	6	200	20.2	4.61	1694	6	1.69354e+08	350969328	1.31729e+08	2.67904e+08	1.03857e+08	1.64903e+08	6.55133e+07	3.36106e+07	49.3622	48.1895	32.1223	45.516	Marcksl1	17357	MARCKSL1	65108	1.61611	1.24125	0.834764	0.307877	0.2855	0.551321
Q9D2P8	7330691	MOBP170 [Mus musculus]	0	77.291	39	7	132	7	170	19.2	11.14	2032	7	1.33021e+09	1.03861e+09	2.33611e+09	2.11117e+09	2.38993e+09	3.08876e+09	4.14527e+09	1.23022e+09	17.4092	7.15284	18.039	76.6908	Mobp	17433	MOBP	4336	0.536226	1.00673	1.24021	1.21684	0.1149	0.434632
P06801	15029730	Me1 protein [Mus musculus]	0	57.634	31	11	22	11	572	64	7.27	331	11	1.0866e+07	1.28117e+07	9.03193e+06	1.3289e+07	1.24098e+07	8.03148e+06	9.60588e+06	1.78139e+07	11.6209	26.9719	30.2912	42.3339	Me1	17436	ME1	4199	1.00907	0.951246	0.871143	1.16854	0.9196	0.948635
Q80YU5	29747959	myelin oligodendrocyte glycoprotein, partial [Mus musculus]	0	96.767	34	12	150	12	274	31.1	8.54	3225	12	1.65948e+08	5.99391e+08	3.81779e+08	6.59146e+08	7.45531e+08	1.91214e+09	1.37019e+09	8.53401e+08	80.0927	37.6834	62.0782	32.8681	Mog	17441	MOG	4340	0.457771	0.622607	1.58963	1.32999	0.4412	0.651235
P08249	31982186	malate dehydrogenase, mitochondrial precursor [Mus musculus]	0	163.781	66	19	136	19	338	35.6	8.68	2470	19	4.1048e+08	4.07752e+08	4.22378e+08	5.60581e+08	1.50514e+09	5.08019e+08	4.62164e+08	5.03381e+08	0.471555	19.8838	70.0462	6.03707	Mdh2	17448	MDH2	4191	0.684728	0.822578	1.68469	0.808005	0.3001	0.558442
A0A5F8MPN8	148675904	malate dehydrogenase 1, NAD (soluble), isoform CRA_c, partial [Mus musculus]	0	74.648	28	9	61	9	366	40	7.33	1060	9	6.46186e+07	2.3695e+07	7.61351e+07	9.8145e+07	2.51172e+08	7.05584e+07	1.16858e+08	1.24399e+08	65.5333	17.8601	79.3914	4.42064	Mdh1	17449	MDH1	4190	0.427885	0.844399	1.55881	1.16891	0.2244	0.512547
P26516	6754724	26S proteasome non-ATPase regulatory subunit 7 [Mus musculus]	0	48.182	30	6	24	6	321	36.5	6.77	400	6	2.88639e+07	3.03226e+07	2.27927e+06	1.11116e+07	1.31681e+07	1.4819e+07	5.26284e+06	1.94288e+07	3.48567	93.2785	8.34225	81.1355	Psmd7	17463	PSMD7	5713	1.8901	0.427632	0.893755	0.788517	0.02235	0.353632
B2RQR2	124053457	multiple PDZ domain protein isoform 2 [Mus musculus]	0	145.744	16	22	65	22	2055	218.6	5.02	1076	22	3.14305e+07	3.55875e+07	3.53324e+07	3.82123e+07	3.27306e+07	4.11337e+07	4.50908e+07	4.23241e+07	8.77192	5.53785	16.0888	4.47596	Mpdz	17475	MPDZ	8777	0.88812	0.974613	0.978847	1.15842	0.1807	0.485023
P70290	6678924	55 kDa erythrocyte membrane protein [Mus musculus]	0	89.046	37	12	40	12	466	52.2	7.2	885	12	2.02783e+07	3.26758e+07	2.8596e+07	3.8316e+07	3.15346e+07	3.98002e+07	5.4334e+07	5.60848e+07	33.1091	20.5436	16.3867	2.24231	Mpp1	17524	MPP1	4354	0.702264	0.887369	0.946023	1.46434	0.1026	0.430905
G3UVW1	887222486	protein Mpv17 isoform 3 [Mus musculus]	0	11.607	19	2	6	2	178	19.9	9.57	147	2	7.12453e+06	2.49317e+06	5.17015e+06	3.65268e+06	7.46306e+06	2.59862e+06	3.04465e+06	4.86742e+06	68.1009	24.3236	68.3718	32.5805	Mpv17	17527	MPV17	4358	1.05647	0.969162	1.10525	0.869117	0.9757	0.984309
O08989	6678930	ras-related protein M-Ras precursor [Mus musculus]	0	45.918	49	10	49	10	208	23.9	8.78	416	10	6.55206e+07	7.44991e+07	6.44047e+07	9.12369e+07	1.91433e+08	1.53308e+08	7.24142e+07	9.28344e+07	9.06842	24.3807	15.6398	17.4758	Mras	17532	MRAS	22808	0.695189	0.77275	1.71161	0.820449	0.1627	0.470823
Q61474	6678940	RNA-binding protein Musashi homolog 1 [Mus musculus]	0	52.108	30	7	17	7	362	39.1	7.87	573	7	1.74723e+07	1.19233e+07	1.48131e+07	1.46464e+07	1.11288e+07	1.46631e+07	8.59154e+06	8.2482e+06	26.6962	0.800433	19.3793	2.88341	Msi1	17690	MSI1	4440	1.1586	1.16112	1.01656	0.663722	0.006433	0.305612
P26041	70778915	moesin [Mus musculus]	0	149.253	40	25	131	13	577	67.7	6.6	1626	25	2.99965e+07	5.89111e+07	4.56738e+07	8.50079e+07	8.60001e+07	1.15134e+08	6.58405e+07	8.15808e+07	45.993	42.5666	20.4849	15.0997	Msn	17698	MSN	4478	0.62595	0.920059	1.41608	1.03791	0.4087	0.627128
A0A6M8U8I5	118200730	ATP synthase F0 subunit 8 (mitochondrion) [Mus musculus]	0	6.824	27	2	9	2	67	7.8	10.01	41	2	2.8189e+07	3.22326e+07	1.31702e+07	2.37894e+07	8.94016e+07	2.46452e+07	2.25598e+07	3.50325e+07	9.46417	40.6333	80.2998	30.6274	ATP8	17706	-	-	0.898395	0.549543	1.69574	0.856326	0.5465	0.715629
P22437	13841	unnamed protein product [Mus musculus]	0	17.679	8	2	6	2	514	56.8	6.7	20	2	1.08702e+07	5.80681e+06	1.00174e+07	1.24532e+07	1.02028e+07	5.86111e+06	7.46162e+06	5.59235e+06	42.9377	15.33	38.2231	20.2509	COX1	17708	COX1	4512	0.977185	1.31666	0.941263	0.764894	0.3533	0.593134
Q05769	118200813	cytochrome c oxidase subunit II (mitochondrion) [Mus musculus domesticus]	0	106.986	48	7	89	7	227	26	4.78	2115	7	4.50654e+08	7.03881e+08	1.11558e+09	1.31457e+09	1.30511e+09	6.00923e+08	9.57625e+08	4.20292e+08	31.0182	11.5801	52.2483	55.1488	COX2	17709	COX2	4513	0.672352	1.41522	1.10999	0.802439	0.2304	0.517281
Q99LP6	13277394	grpE protein homolog 1, mitochondrial precursor [Mus musculus]	0	9.711	14	3	7	3	217	24.3	8.38	21	3	1.23271e+07	9.24196e+06	8.08791e+06	1.13712e+07	1.74457e+07	1.16182e+07	9.75483e+06	8.23964e+06	20.2282	23.8616	28.3557	11.9082	Grpel1	17713	GRPEL1	80273	0.979448	0.883635	1.31979	0.817127	0.5893	0.743049
Q920Q8	1037241539	NADH dehydrogenase subunit 1 (mitochondrion) [Mus famulus]	0	15.366	9	3	10	3	319	36	7.03	125	3	5.90113e+06	2.96933e+06	4.70908e+06	5.98251e+06	6.48917e+06	4.51333e+06	4.22102e+06	4.14574e+06	46.7416	16.8441	25.3966	1.27246	ND1	17716	ND1	4535	0.911396	1.09851	1.13045	0.859644	0.5664	0.73009
A0A075DCI1	574587355	NADH dehydrogenase subunit 4 (mitochondrion) (mitochondrion) [Mus musculus musculus]	0	37.575	13	4	32	4	460	52	9.35	504	4	1.46959e+07	8.22538e+06	1.31815e+07	1.61861e+07	2.08376e+07	1.21322e+07	9.55878e+06	1.06198e+07	39.9221	14.4691	37.3409	7.43593	ND4	17719	ND4	4538	0.869569	1.11413	1.25079	0.765519	0.3705	0.603641
P03921	118200820	NADH dehydrogenase subunit 5 (mitochondrion) [Mus musculus domesticus]	0	33.259	8	3	17	2	607	68.4	9.03	596	3	7.70842e+06	5.96207e+06	7.23254e+06	1.28702e+07	1.1723e+07	8.0083e+06	5.4764e+06	1.41933e+07	18.066	39.6607	26.6248	62.6728	ND5	17721	ND5	4540	0.747284	1.0989	1.07859	1.07522	0.6562	0.78455
A2ARP8	291045426	microtubule-associated protein 1A isoform 2 [Mus musculus]	0	1185.84	53	108	843	106	2776	300	5	21068	108	3.42303e+09	2.683e+09	3.02671e+09	2.31875e+09	1.3953e+09	1.54955e+09	1.52028e+09	1.82029e+09	17.1396	18.7299	7.40751	12.7006	Map1a	17754	MAP1A	4130	1.37702	1.2055	0.664117	0.75336	0.1651	0.470823
P14873	187951839	Microtubule-associated protein 1B [Mus musculus]	0	1379.76	60	107	985	105	2464	270.1	4.83	27085	107	7.59001e+09	5.86628e+09	3.31829e+09	2.70903e+09	1.63036e+09	1.39105e+09	1.45169e+09	1.881e+09	18.1159	14.2953	11.2013	18.2178	Map1b	17755	MAP1B	4131	2.0832	0.933105	0.467751	0.515942	0.08552	0.405349
A0A0G2JFH2	1039792240	PREDICTED: microtubule-associated protein 4 isoform X26 [Mus musculus]	0	478.706	62	42	358	26	881	93	9.32	7560	42	7.56383e+08	5.31246e+08	7.10013e+08	5.41063e+08	5.10521e+08	3.77502e+08	3.95406e+08	4.03963e+08	24.7269	19.0982	21.1839	1.51391	Map4	17758	MAP4	4134	1.21874	1.18414	0.840513	0.756602	0.3503	0.591597
D3YWN7	568965077	PREDICTED: ensconsin isoform X1 [Mus musculus]	0	41.892	19	9	20	9	760	85.6	9.64	401	9	2.86746e+07	3.37846e+07	2.97326e+07	2.89152e+07	2.13236e+07	2.60351e+07	2.28367e+07	3.74262e+07	11.5702	1.97099	14.0693	34.2378	Map7	17761	MAP7	9053	1.09228	1.02563	0.828207	1.05388	0.5076	0.691849
A2A5Y6	13432200	RecName: Full=Microtubule-associated protein tau; AltName: Full=Neurofibrillary tangle protein; AltName: Full=Paired helical filament-tau; Short=PHF-tau	0	218.828	42	20	161	6	733	76.2	6.79	3082	20	3.93077e+08	1.77197e+08	2.61781e+08	2.20431e+08	1.88358e+08	1.4585e+08	1.27719e+08	2.349e+08	53.5357	12.127	17.9874	41.8005	Mapt	17762	MAPT	4137	1.304	1.10263	0.764204	0.829169	0.436	0.646607
Q9Z2C5	148694636	X-linked myotubular myopathy gene 1, isoform CRA_a, partial [Mus musculus]	0	26.87	10	5	20	5	620	71.3	7.75	590	5	5.86965e+06	5.7492e+06	7.84908e+06	8.1763e+06	5.36484e+06	7.00404e+06	4.87252e+06	3.00941e+06	1.46607	2.88765	18.7421	33.4288	Mtm1	17772	MTM1	4534	0.970359	1.33838	1.033	0.658267	0.04023	0.360156
Q8C854	244790087	myelin expression factor 2 isoform 1 [Mus musculus]	0	262.341	51	25	201	6	591	63.3	8.87	3450	25	5.38778e+08	4.6892e+08	5.33371e+08	3.96268e+08	2.24213e+08	2.60108e+08	2.80658e+08	2.08921e+08	9.80396	20.8567	10.4813	20.7222	Myef2	17876	MYEF2	50804	1.38456	1.27731	0.665451	0.672675	0.08495	0.405094
Q5SX40	187956263	Myosin, heavy polypeptide 1, skeletal muscle, adult [Mus musculus]	0	11.479	2	3	19	2	1942	223.2	5.78	121	3	1.23142e+06	2.21468e+06	1.08304e+06	1.25203e+06	903223	1.13369e+06	445769	1.2864e+06	40.3514	10.2352	16.0014	68.6326	Myh1	17879	MYH1	4619	1.44335	0.978013	0.853136	0.725498	0.6772	0.796471
Q69ZX3	50510675	mKIAA0866 protein [Mus musculus]	0	229.068	17	32	253	10	1984	228.1	5.45	5284	32	1.2555e+07	5.39842e+06	1.01343e+07	6.49981e+06	9.45631e+06	1.33478e+07	1.57386e+07	8.39771e+06	56.3735	30.9	24.1332	43.0125	Myh11	17880	MYH11	4629	0.880849	0.816117	1.11883	1.1842	0.7894	0.864627
Q8VDD5	114326446	myosin-9 [Mus musculus]	0	1441.46	60	118	1229	93	1960	226.2	5.66	28314	118	2.92815e+09	3.21709e+09	3.11483e+09	3.38574e+09	3.02718e+09	3.63639e+09	2.7437e+09	2.54883e+09	6.64946	5.89359	12.9293	5.20713	Myh9	17886	MYH9	4627	0.999149	1.05692	1.08342	0.860506	0.2221	0.512547
F8VQB6	130507685	unconventional myosin-X [Mus musculus]	0	129.822	16	27	59	27	2062	237.2	6.25	917	27	8.71916e+07	7.19724e+07	9.34036e+07	1.28136e+08	1.13204e+08	1.45502e+08	1.07494e+08	1.36063e+08	13.5227	22.1717	17.6558	16.5881	Myo10	17909	MYO10	4651	0.721042	1.00362	1.17198	1.10336	0.2819	0.549892
Q7TQD7	568905921	PREDICTED: unconventional myosin-Ib isoform X1 [Mus musculus]	0	351.892	42	43	211	41	1138	132.2	9.33	3464	43	9.67625e+08	8.90548e+08	7.50609e+08	4.30759e+08	3.67885e+08	5.36371e+08	6.53405e+08	2.66374e+08	5.86611	38.2892	26.3505	59.5083	Myo1b	17912	MYO1B	4430	1.52824	0.971605	0.743696	0.756463	0.1457	0.467237
Q9WTI7	568972076	PREDICTED: unconventional myosin-Ic isoform X1 [Mus musculus]	0	252.082	42	37	188	37	1063	121.9	9.35	3973	37	2.2598e+08	2.05472e+08	2.24362e+08	1.98375e+08	2.20185e+08	2.48117e+08	1.76494e+08	1.63098e+08	6.72194	8.69379	8.43508	5.57888	Myo1c	17913	MYO1C	4641	1.03834	1.01737	1.12703	0.817268	0.1439	0.46563
P70248	13431704	RecName: Full=Unconventional myosin-If	0	38.317	7	7	27	2	1099	125.9	8.92	496	7	3.37831e+06	4.15693e+06	4.31256e+06	4.24045e+06	3.72601e+06	4.00898e+06	2.33686e+06	3.171e+06	14.6131	1.19232	5.17354	21.4175	Myo1f	17916	MYO1F	4542	1.02761	1.16641	1.05485	0.751129	0.2236	0.512547
D3Z4J3	568960781	PREDICTED: unconventional myosin-Va isoform X3 [Mus musculus]	0	1353.12	65	126	1281	119	1855	215.4	8.5	27542	126	5.02943e+09	5.77234e+09	6.21092e+09	5.82456e+09	5.32387e+09	6.50757e+09	6.39612e+09	6.99509e+09	9.72652	4.53993	14.1488	6.32558	Myo5a	17918	MYO5A	4644	0.899025	1.00171	0.984725	1.11454	0.4046	0.625656
E9PZW8	568955243	PREDICTED: unconventional myosin-IXb isoform X1 [Mus musculus]	0	34.275	4	7	17	7	2164	244.3	8.47	289	7	7.1342e+06	5.46881e+06	5.36314e+06	5.86071e+06	2.29398e+06	899597	4.07663e+06	7.72961e+06	18.6877	6.26933	61.7475	43.7573	Myo9b	17925	MYO9B	4650	1.29839	1.1563	0.329008	1.2163	0.1557	0.469254
Q9DBR7	568966888	PREDICTED: protein phosphatase 1 regulatory subunit 12A isoform X1 [Mus musculus]	0	263.619	37	31	168	30	1029	114.9	5.49	3113	31	3.67333e+08	3.59105e+08	3.04302e+08	3.33586e+08	2.4143e+08	2.29177e+08	1.98038e+08	1.98458e+08	1.60178	6.49227	3.68203	0.149567	Ppp1r12a	17931	PPP1R12A	4659	1.30219	1.14346	0.843597	0.710748	0.007126	0.305612
P70670	148692589	mCG17022, isoform CRA_a [Mus musculus]	0	20.345	2	3	6	3	2187	220.4	9.35	150	3	2.41691e+07	8.29611e+06	1.55032e+07	1.76698e+07	1.8796e+07	1.71259e+07	1.64942e+07	1.56214e+07	69.1441	9.23651	6.57513	3.84334	Naca	17938	NACA	4666	0.971461	0.992639	1.0749	0.961003	0.5933	0.745994
Q8C1W9	26354943	unnamed protein product [Mus musculus]	0	106.314	35	10	59	9	422	47.3	4.73	1711	10	6.15423e+07	7.21354e+07	4.96324e+07	5.44286e+07	6.10459e+07	6.99751e+07	5.85141e+07	5.52811e+07	11.2067	6.5181	9.63798	4.01782	Nap1l4	17955	NAP1L4	4676	1.10808	0.862583	1.08606	0.943273	0.3137	0.568764
P28663	29789104	beta-soluble NSF attachment protein [Mus musculus]	0	147.049	68	15	101	12	298	33.5	5.47	1296	15	1.30288e+08	1.03139e+08	7.37223e+07	7.36789e+07	1.267e+08	7.4607e+07	6.00714e+07	8.21387e+07	16.448	0.0416213	36.5963	21.9449	Napb	17957	NAPB	63908	1.28904	0.813983	1.11166	0.785317	0.3722	0.605585
P13595	124517689	neural cell adhesion molecule 1 isoform 1 precursor [Mus musculus]	0	461.98	56	37	466	3	848	93.4	4.91	14461	37	8.14654e+07	2.35331e+08	8.66031e+07	1.51386e+08	1.18592e+08	1.93453e+08	1.07642e+08	2.12105e+08	68.6872	38.4962	33.9277	46.2032	Ncam1	17967	NCAM1	4684	1.06793	0.802271	1.05191	1.07788	0.9117	0.944017
O35136	163965382	neural cell adhesion molecule 2 isoform a precursor [Mus musculus]	0	123.903	30	19	88	19	837	93.1	6.07	1149	19	3.84123e+07	8.39542e+07	3.81236e+07	6.85915e+07	6.36983e+07	8.47317e+07	5.87266e+07	9.25523e+07	52.6337	40.3769	20.0402	31.6216	Ncam2	17968	NCAM2	4685	0.925633	0.807239	1.12279	1.14434	0.8138	0.881391
O55033	190610036	cytoplasmic protein NCK2 [Mus musculus]	0	42.418	28	9	31	7	380	42.9	6.95	293	9	1.47517e+07	2.26941e+07	1.69141e+07	2.17179e+07	1.96208e+07	2.46229e+07	1.18076e+07	1.38772e+07	29.996	17.5852	15.9889	11.3949	Nck2	17974	NCK2	8440	1.02587	1.05836	1.21211	0.703663	0.2432	0.521912
P09405	13529464	Nucleolin [Mus musculus]	0	171.595	34	25	206	25	707	76.7	4.75	3086	25	5.59032e+08	4.92415e+08	5.35983e+08	5.34301e+08	4.85491e+08	5.08076e+08	7.16701e+08	4.63535e+08	8.96018	0.2222	3.21467	30.3355	Ncl	17975	NCL	4691	0.979107	0.996648	0.92521	1.09904	0.3597	0.59844
Q62433	118150658	protein NDRG1 [Mus musculus]	0	18.329	11	3	6	3	394	43	6.1	232	3	617236	386844	1.40567e+06	1.80855e+06	6.16707e+06	2.38087e+06	3.46968e+06	2.49454e+06	32.45	17.7264	62.6406	23.1221	Ndrg1	17988	NDRG1	10397	0.214427	0.686415	1.82546	1.27369	0.1063	0.433388
Q9CQ75	31981600	NADH dehydrogenase [ubiquinone] 1 alpha subcomplex subunit 2 [Mus musculus]	0	31.617	49	6	47	6	99	10.9	9.99	797	6	7.66367e+07	1.08985e+08	1.21925e+08	1.90279e+08	1.48693e+08	1.11947e+08	1.17936e+08	1.18329e+08	24.6457	30.9629	19.9383	0.235354	Ndufa2	17991	NDUFA2	4695	0.74642	1.25543	1.04808	0.950067	0.6227	0.76342
Q62425	33563266	cytochrome c oxidase subunit NDUFA4 [Mus musculus]	0	50.783	56	7	85	7	82	9.3	9.52	1226	7	1.13424e+09	821652213	1.24505e+09	8.70619e+08	1.29833e+09	1.16313e+09	1.44984e+09	2.24808e+09	22.6018	25.0288	7.76733	30.5274	Ndufa4	17992	NDUFA4	4697	0.764697	0.827164	0.962359	1.44578	0.5193	0.697457
Q9CXZ1	148686433	NADH dehydrogenase (ubiquinone) Fe-S protein 4, partial [Mus musculus]	0	61.979	49	7	47	7	184	20.9	10.15	974	7	1.17354e+08	1.79147e+08	1.86172e+08	2.54701e+08	3.06049e+08	1.60333e+08	1.83227e+08	1.00399e+08	29.4733	21.9825	44.1857	41.2995	Ndufs4	17993	NDUFS4	4724	0.797375	1.18564	1.25424	0.762754	0.5982	0.748992
Q91YT0	19526814	NADH dehydrogenase [ubiquinone] flavoprotein 1, mitochondrial precursor [Mus musculus]	0	230.474	61	20	154	20	464	50.8	8.21	3529	20	2.61681e+08	2.8713e+08	3.97032e+08	6.23968e+08	6.75348e+08	3.61853e+08	4.66026e+08	2.71983e+08	6.55789	31.4335	42.7448	37.1836	Ndufv1	17995	NDUFV1	4723	0.656272	1.22092	1.24029	0.882516	0.4635	0.664844
A0A571BDN7	1374782	Nedd4 [Mus musculus]	0	57.999	14	11	39	10	957	109.9	5.55	771	11	1.53958e+07	1.89239e+07	1.38734e+07	1.58348e+07	1.31674e+07	1.66826e+07	1.1861e+07	1.58722e+07	14.5381	9.33703	16.6541	20.4546	Nedd4	17999	-	-	1.12884	0.977153	0.981818	0.912193	0.7854	0.862353
P42208	755493895	PREDICTED: septin-2 isoform X1 [Mus musculus]	0	215.553	55	16	119	15	395	45.2	7.58	2817	16	3.85784e+08	2.69009e+08	3.99107e+08	3.53189e+08	4.5884e+08	4.59229e+08	5.79328e+08	3.71536e+08	25.2207	8.63206	0.0599722	30.9048	Septin2	18000	SEPTIN2	4735	0.799498	0.918548	1.12096	1.161	0.2714	0.542595
P97798	112363082	neogenin isoform 1 precursor [Mus musculus]	0	56.381	10	12	34	12	1492	162.8	6.49	99	12	1.44484e+07	2.37324e+07	1.31824e+07	1.18458e+07	1.26269e+07	1.45429e+07	1.35763e+07	1.03582e+07	34.3879	7.55246	9.97294	19.0142	Neo1	18007	NEO1	4756	1.336	0.875776	0.950714	0.837506	0.6753	0.795541
Q04690	568972092	PREDICTED: neurofibromin isoform X1 [Mus musculus]	0	356.71	25	55	218	55	2852	320.5	7.42	4432	55	1.27763e+08	1.23016e+08	1.43557e+08	1.34465e+08	1.06422e+08	1.32834e+08	1.26885e+08	1.39904e+08	2.67733	4.62515	15.6116	6.9015	Nf1	18015	NF1	4763	0.969338	1.07464	0.9248	1.03122	0.4072	0.626896
P46662	568969983	PREDICTED: merlin isoform X1 [Mus musculus]	0	45.998	16	8	31	2	598	69.8	6.6	433	8	1.70098e+07	1.77729e+07	1.74802e+07	1.86462e+07	1.7405e+07	1.96658e+07	2.85329e+07	2.00105e+07	3.10268	4.56453	8.62455	24.8284	Nf2	18016	NF2	4771	0.888881	0.923222	0.947356	1.24054	0.5993	0.749062
Q02780	49903602	Nfia protein [Mus musculus]	0	155.383	51	16	64	12	492	54.4	8.59	1104	16	2.73612e+08	1.62695e+08	1.0661e+08	7.07621e+07	4.37892e+07	3.58758e+07	2.46304e+07	3.5474e+07	35.9519	28.5823	14.0478	25.5142	Nfia	18027	NFIA	4774	2.31632	0.941656	0.422935	0.31909	0.2003	0.498179
P08551	39204499	neurofilament light polypeptide [Mus musculus]	0	509.985	64	38	520	21	543	61.5	4.64	13173	38	5.71109e+09	5.06906e+09	4.44625e+09	2.83064e+09	1.94223e+09	2.14768e+09	3.73108e+09	8.31523e+08	8.42267	31.3982	7.10406	89.874	Nefl	18039	NEFL	4747	1.61443	1.08978	0.612503	0.683292	0.06303	0.385709
P08553	146345468	RecName: Full=Neurofilament medium polypeptide; Short=NF-M; AltName: Full=160 kDa neurofilament protein; AltName: Full=Neurofilament 3; AltName: Full=Neurofilament triplet M protein	0	736.204	72	66	607	61	848	95.9	4.77	12759	66	9.27044e+09	9.71005e+09	6.70726e+09	4.37885e+09	3.1867e+09	3.60069e+09	5.43648e+09	1.43336e+09	3.2755	29.7027	8.62585	82.4076	Nefm	18040	-	-	1.7364	1.01419	0.620932	0.628475	0.0117	0.318122
Q9Z1J3	14714866	Nitrogen fixation gene 1 (S. cerevisiae) [Mus musculus]	0	11.442	12	5	10	5	459	50.6	8.32	23	5	8.05518e+06	6.41057e+06	8.35139e+06	7.55165e+06	8.83747e+06	6.05097e+06	4.93748e+06	6.58166e+06	16.0782	7.11187	26.4683	20.1857	Nfs1	18041	NFS1	9054	1.01914	1.1204	1.04892	0.811545	0.4877	0.679709
P10493	171543883	nidogen-1 precursor [Mus musculus]	0	48.03	10	11	17	10	1245	136.5	5.44	120	11	2.65921e+07	1.86942e+07	2.16457e+07	9.33175e+06	5.7353e+06	5.40277e+06	5.28987e+06	4.88314e+06	24.6636	56.217	4.22214	5.6542	Nid1	18073	NID1	4811	1.85647	1.2699	0.456596	0.417034	0.1719	0.477024
O88322	18535663	nidogen 2 protein [Mus musculus]	0	19.785	4	4	4	3	1403	153.8	5.41	72	4	7.3277e+06	4.06143e+06	3.03196e+06	779303	1.16122e+06	1.27099e+06	701337	182218	40.5579	83.5875	6.38286	83.0899	Nid2	18074	NID2	22795	2.46036	0.823338	0.525425	0.190872	0.2807	0.549449
Q3UGS1	568969995	PREDICTED: protein NipSnap homolog 1 isoform X1 [Mus musculus]	0	19.954	24	5	9	5	287	33.7	8.66	133	5	5.30734e+06	6.35538e+06	2.81305e+06	7.56672e+06	2.60573e+07	5.52225e+06	6.5334e+06	1.12378e+07	12.7085	64.7674	91.9612	37.4369	Nipsnap1	18082	NIPSNAP1	8508	0.653436	0.581556	1.76933	0.995679	0.7239	0.824883
Q9Z2Q5	255003746	39S ribosomal protein L40, mitochondrial precursor [Mus musculus]	0	83.026	45	10	37	10	206	24.3	9.47	633	10	4.90225e+07	3.03882e+07	4.0783e+07	4.57269e+07	8.16337e+07	4.95898e+07	4.88259e+07	7.45469e+07	33.1856	8.08202	34.5342	29.4838	Mrpl40	18100	MRPL40	64976	0.755363	0.822892	1.24821	1.17353	0.6162	0.759316
P15532	387496	tumor metastatic process-associated protein NM23, partial [Mus musculus]	0	104.437	55	9	103	4	166	18.7	8.27	1464	9	2.00203e+08	3.60484e+08	3.89634e+08	5.51114e+08	3.34462e+08	4.50219e+08	2.44679e+08	3.62137e+08	40.4274	24.275	20.8626	27.3743	Nme1	18102	NME1	4830	0.775251	1.30075	1.08496	0.839033	0.5735	0.732647
Q01768	6679078	nucleoside diphosphate kinase B [Mus musculus]	0	88.58	61	9	114	4	152	17.4	7.5	1319	9	3.98004e+07	7.09979e+07	7.92975e+07	1.14902e+08	6.79082e+07	6.87869e+07	4.55743e+07	5.64029e+07	39.8201	25.9281	0.909082	15.0172	Nme2	18103	NME2	4831	0.815188	1.4288	1.00572	0.750287	0.3286	0.581311
O70310	6679082	glycylpeptide N-tetradecanoyltransferase 1 [Mus musculus]	0	29.483	16	5	15	5	496	56.9	8	209	5	8.96089e+06	8.87166e+06	9.18546e+06	5.61912e+06	3.94124e+06	2.51408e+06	3.35862e+06	3.15448e+06	0.70766	34.0676	31.2659	4.43264	Nmt1	18107	NMT1	4836	1.56407	1.29849	0.566188	0.571255	0.003074	0.277467
Q61941	14250196	Nicotinamide nucleotide transhydrogenase [Mus musculus]	0	69.112	18	14	24	14	1086	113.8	7.64	114	14	1.15329e+07	1.49068e+07	4.32433e+06	1.09462e+07	5.20668e+07	2.68435e+07	1.46045e+07	1.21016e+07	18.0461	61.3258	45.2046	13.254	Nnt	18115	-	-	0.717853	0.414604	2.14246	0.725086	0.4336	0.644915
Q9CQ40	13385752	39S ribosomal protein L49, mitochondrial [Mus musculus]	0	18.531	20	3	10	3	166	19.1	9.5	268	3	1.80879e+07	1.49655e+07	1.80261e+07	1.59693e+07	2.74897e+07	2.67429e+07	2.40467e+07	2.1094e+07	13.3593	8.55636	1.94723	9.25047	Mrpl49	18120	MRPL49	740	0.794447	0.817089	1.3035	1.08497	0.0459	0.366228
F8WGF2	568936908	PREDICTED: nitric oxide synthase, brain isoform X1 [Mus musculus]	0	211.271	34	41	162	41	1464	164.4	7.31	2176	41	2.75789e+08	3.79026e+08	1.44394e+08	2.15832e+08	1.71687e+08	1.9238e+08	1.28364e+08	1.73483e+08	22.2962	28.0458	8.0382	21.1392	Nos1	18125	NOS1	4842	1.5582	0.857193	0.866333	0.718276	0.3638	0.598984
Q6PCM2	1336628	EGF repeat transmembrane protein [Mus musculus]	0.002	4.054	1	2	3	2	1687	188.4	8.81	0	2	1.84288e+06	1.08726e+06	457655	610877	2.49434e+06	1.03078e+06	545444	1.61315e+06	36.4691	20.2791	58.7151	69.9513	Ints6	18130	INTS6	26512	1.2105	0.441433	1.4563	0.891761	0.4038	0.625656
Q61464	568941006	PREDICTED: zinc finger protein 638 isoform X3 [Mus musculus]	0	57.062	7	10	23	10	2022	224.2	6.86	283	10	2.62701e+07	2.11928e+07	1.77659e+07	1.16638e+07	1.71249e+07	1.32966e+07	1.08896e+07	1.38556e+07	15.1284	29.3228	17.7968	16.9507	Zfp638	18139	ZNF638	27332	1.43762	0.891407	0.921451	0.749519	0.2421	0.521424
Q61937	55153941	Nucleophosmin 1 [Mus musculus]	0	186.273	48	12	130	12	292	32.6	4.77	4390	12	4.94133e+08	4.69532e+08	5.23213e+08	5.39173e+08	5.89085e+08	5.61773e+08	7.29178e+08	8.84935e+08	3.6103	2.12453	3.35616	13.6467	Npm1	18148	NPM1	4869	0.80456	0.88698	0.960845	1.34761	0.1085	0.433388
O35927	20177853	RecName: Full=Catenin delta-2; AltName: Full=Neural plakophilin-related ARM-repeat protein; Short=NPRAP; AltName: Full=Neurojungin	0	539.148	53	50	377	25	1247	134.9	7.65	9550	50	3.86081e+08	3.46192e+08	3.8095e+08	4.29877e+08	4.2958e+08	3.80446e+08	4.38378e+08	3.91188e+08	7.7035	8.5336	8.57829	8.04488	Ctnnd2	18163	CTNND2	1501	0.920319	1.01905	1.01804	1.0426	0.6462	0.777609
Q62443	6679120	neuronal pentraxin-1 precursor [Mus musculus]	0	62.413	29	10	46	10	432	47.1	6.44	1085	10	4.23497e+07	3.87913e+07	4.19271e+07	7.77285e+07	7.09477e+07	9.99371e+07	5.32214e+07	8.73825e+07	6.20186	42.3138	23.9911	34.3597	Nptx1	18164	NPTX1	4884	0.633561	0.934289	1.33429	1.09786	0.3266	0.581014
Q9CS84	28394197	mKIAA0578 protein [Mus musculus]	0	243.545	25	28	133	23	1553	170.2	6.43	2698	28	1.14126e+08	8.4594e+07	1.17816e+08	1.09855e+08	1.12878e+08	1.18659e+08	1.50211e+08	1.29434e+08	21.017	4.94516	3.53081	10.5075	Nrxn1	18189	NRXN1	9378	0.847809	0.971319	0.987813	1.19306	0.4469	0.654339
E9Q7X7	327365334	neurexin-2-beta isoform 1 precursor [Mus musculus]	0	160.213	24	32	99	2	1703	183.9	5.82	1498	32	1.13834e+08	1.16156e+08	1.05937e+08	9.64609e+07	1.23355e+08	1.34135e+08	1.33573e+08	9.46503e+07	1.42812	6.62125	5.92029	24.119	Nrxn2	18190	NRXN2	9379	1.00202	0.881811	1.12184	0.994328	0.2917	0.553926
Q6P9K9	568978942	PREDICTED: neurexin 3 isoform X1 [Mus musculus]	0	212.511	23	29	124	23	1696	186.4	5.74	2020	29	1.08866e+08	2.63628e+08	1.37142e+08	1.75213e+08	1.5212e+08	2.96792e+08	2.64908e+08	3.77442e+08	58.7574	17.2371	45.5761	24.7758	Nrxn3	18191	-	-	0.838898	0.703458	1.011	1.44664	0.4156	0.632725
P46460	31543349	vesicle-fusing ATPase [Mus musculus]	0	355.031	68	44	350	43	744	82.6	6.95	5613	44	8.91459e+08	1.05315e+09	6.38386e+08	7.90745e+08	1.45425e+09	1.10902e+09	8.64822e+08	1.00272e+09	11.7589	15.0768	19.0476	10.4426	Nsf	18195	NSF	4905	0.996653	0.73246	1.31373	0.957156	0.2898	0.553926
Q62092	31543351	neuron-specific protein family member 1 [Mus musculus]	0	86.372	51	6	50	6	185	20.9	6.21	1598	6	4.28835e+07	3.66941e+07	2.76856e+07	3.71739e+07	4.14307e+07	3.97051e+07	2.16505e+07	4.54782e+07	10.9994	20.6885	3.00768	50.1984	Nsg1	18196	NSG1	27065	1.08749	0.886357	1.10879	0.917367	0.6763	0.796196
O09118	112363094	netrin-1 precursor [Mus musculus]	0	25.339	12	5	12	5	604	67.8	8.78	231	5	7.57722e+06	8.90552e+06	7.17512e+06	8.21114e+06	7.27693e+06	7.21846e+06	6.77223e+06	7.47373e+06	11.3967	9.52246	0.57051	6.96388	Ntn1	18208	NTN1	9423	1.08778	1.01542	0.956628	0.940166	0.6925	0.805281
A0A0A6YWL7	755520795	PREDICTED: NT-3 growth factor receptor isoform X1 [Mus musculus]	0	9.077	2	2	8	2	864	97	6.61	163	2	7.23586e+06	8.09301e+06	6.12476e+06	6.63701e+06	9.27806e+06	9.60125e+06	6.3158e+06	8.19382e+06	7.90791	5.67655	2.42098	18.3045	Ntrk3	18213	NTRK3	4916	0.997331	0.83031	1.22833	0.944029	0.04367	0.360156
Q02819	148690913	nucleobindin 1, isoform CRA_a, partial [Mus musculus]	0	21.87	16	5	5	5	470	54.5	5.11	13	5	2.38979e+06	2.40518e+06	2.19683e+06	2.69247e+06	4.97992e+06	1.49615e+06	1.41544e+06	2.48079e+06	0.453803	14.3361	76.0769	38.669	Nucb1	18220	NUCB1	4924	0.956289	0.975103	1.29156	0.777047	0.9003	0.934436
O35685	6754910	nuclear migration protein nudC [Mus musculus]	0	34.655	27	8	16	8	332	38.3	5.26	192	8	8.27154e+06	6.77613e+06	1.59297e+07	1.64768e+07	8.57046e+06	6.24379e+06	1.73083e+07	1.35394e+07	14.0542	2.38776	22.2111	17.2787	Nudc	18221	NUDC	10726	0.646404	1.39209	0.636377	1.32513	0.03776	0.360156
Q9QZS3	755542272	PREDICTED: protein numb homolog isoform X1 [Mus musculus]	0	64.491	21	15	61	11	740	80	8.54	581	15	9.25513e+07	1.23588e+08	8.94105e+07	9.63271e+07	6.37622e+07	9.6469e+07	1.02057e+08	9.44203e+07	20.3073	5.26634	28.8672	5.49703	Numb	18222	NUMB	8650	1.13969	0.979389	0.844895	1.03602	0.7052	0.812873
O08919	568945015	PREDICTED: numb-like protein isoform X2 [Mus musculus]	0	86.328	27	15	68	11	608	64.7	8.57	689	15	9.61724e+07	7.4066e+07	5.44759e+07	6.11701e+07	2.90405e+07	3.92698e+07	4.55662e+07	4.09033e+07	18.3643	8.18623	21.1775	7.62613	Numbl	18223	NUMBL	9253	1.54529	1.04974	0.620066	0.784901	0.1345	0.455354
Q63850	16716349	nuclear pore glycoprotein p62 [Mus musculus]	0	40.392	20	7	18	7	526	53.2	5.31	186	7	1.67569e+07	1.33018e+07	9.14113e+06	5.22556e+06	3.62398e+06	3.83899e+06	4.00946e+06	1.4153e+06	16.2556	38.5437	4.07447	67.6289	Nup62	18226	NUP62	23636	2.09786	1.00268	0.520856	0.378605	0.1346	0.455354
P29758	74138665	unnamed protein product [Mus musculus]	0	27.674	17	6	17	6	439	48.4	6.62	243	6	2.24083e+06	4.47022e+06	3.57199e+06	6.31714e+06	2.85848e+07	7.67855e+06	5.16911e+06	6.05776e+06	46.9798	39.2576	81.5311	11.194	Oat	18242	OAT	4942	0.418849	0.617199	2.26326	0.700689	0.5409	0.711805
A3KGV1	295054183	outer dense fiber protein 2 isoform d [Mus musculus]	0	69.582	19	13	47	13	826	95.5	7.42	1098	13	2.77064e+07	2.77016e+07	2.20807e+07	1.57992e+07	1.1802e+07	1.4788e+07	1.19762e+07	2.41214e+07	0.0123653	23.4515	15.8811	47.5821	Odf2	18286	ODF2	4957	1.42094	0.971431	0.681901	0.925725	0.07249	0.39055
Q60597	74211765	unnamed protein product [Mus musculus]	0	725.677	60	56	542	4	1023	116.4	6.93	11611	56	1.96638e+09	2.05499e+09	2.19034e+09	2.75181e+09	2.76387e+09	3.14653e+09	2.18638e+09	2.89669e+09	3.11606	16.0666	9.15632	19.7622	Ogdh	18293	OGDH	4967	0.806007	0.99056	1.18463	1.0188	0.1907	0.493043
G3XA53	226874869	oligodendrocyte-myelin glycoprotein precursor [Mus musculus]	0	74.782	21	8	83	8	443	49.6	8.41	1642	8	3.49542e+08	5.91518e+08	6.59104e+08	6.65358e+08	7.5421e+08	9.35539e+08	1.07535e+09	1.16985e+09	36.3639	0.667717	15.176	5.95224	Omg	18377	OMG	4974	0.60709	0.854428	1.09008	1.4484	0.07319	0.39055
Q64337	6754954	sequestosome-1 isoform 1 [Mus musculus]	0	14.988	6	2	13	2	442	48.1	5.21	355	2	3.08182e+06	4.25536e+06	2.5479e+06	3.36679e+06	2.843e+06	2.92055e+06	4.25438e+06	4.42487e+06	22.6196	19.5799	1.90296	2.77811	Sqstm1	18412	SQSTM1	8878	1.05972	0.854271	0.832442	1.25356	0.02612	0.358467
P48722	148703191	heat shock protein 4 like, isoform CRA_c, partial [Mus musculus]	0	201.327	43	28	122	27	898	100.2	6.01	1869	28	9.51863e+07	1.28668e+08	1.08208e+08	1.52375e+08	1.46366e+08	1.69026e+08	1.64565e+08	2.48922e+08	21.1521	23.97	10.1606	28.852	Hspa4l	18415	HSPA4L	22824	0.73799	0.859078	1.03977	1.36316	0.406	0.626896
Q60771	148703035	claudin 11, partial [Mus musculus]	0	58.89	38	6	139	6	232	24.7	7.97	1316	6	5.10437e+08	4.96302e+08	8.13031e+08	1.07465e+09	1.46924e+09	1.08821e+09	1.22968e+09	1.0074e+09	1.98566	19.5998	21.0704	14.0518	Cldn11	18417	CLDN11	5010	0.523734	0.982022	1.33045	1.16379	0.1135	0.433735
Q7TPV4	19070182	myb-binding protein 1a [Mus musculus]	0	218.833	29	25	109	25	1344	151.9	8.92	2408	25	7.90502e+07	5.07942e+07	5.89364e+07	4.30451e+07	3.48021e+07	3.94426e+07	4.48402e+07	5.3841e+07	30.7753	22.037	8.8392	12.8992	Mybbp1a	18432	MYBBP1A	10514	1.2832	1.00784	0.733731	0.975226	0.3417	0.586457
P09103	148702819	prolyl 4-hydroxylase, beta polypeptide, isoform CRA_b, partial [Mus musculus]	0	64.122	26	11	29	11	552	61.5	5.07	304	11	2.62481e+07	2.54424e+07	1.14907e+07	1.60261e+07	3.78695e+07	1.5808e+07	6.91599e+06	9.16846e+06	2.20407	23.3096	58.1243	19.8047	P4hb	18453	P4HB	5034	1.38795	0.738858	1.4413	0.431887	0.02811	0.358726
P29341	26354649	unnamed protein product [Mus musculus]	0	281.704	50	27	220	21	636	70.6	9.55	4145	27	7.97514e+08	6.50075e+08	7.27444e+08	5.6862e+08	4.59914e+08	5.19421e+08	5.54216e+08	4.00882e+08	14.404	17.3302	8.59308	22.7042	Pabpc1	18458	PABPC1	26986	1.23776	1.1082	0.837381	0.816657	0.3194	0.573257
P63005	67463777	Chain C, Paf-Ah Holoenzyme: Lis1ALFA2	0	134.883	49	18	138	18	410	46.7	7.71	1902	18	2.86921e+08	2.46593e+08	2.78317e+08	2.62423e+08	1.60116e+08	1.60593e+08	2.36593e+08	2.51124e+08	10.69	4.15675	0.210138	4.21335	Pafah1b1	18472	PAFAH1B1	5048	1.13352	1.14887	0.681389	1.03622	0.02664	0.358467
Q61206	568958990	PREDICTED: platelet-activating factor acetylhydrolase IB subunit beta isoform X1 [Mus musculus]	0	17.054	15	3	17	3	242	27.1	6.28	329	3	6.54381e+06	6.04311e+06	4.37701e+06	5.65852e+06	8.48947e+06	4.93559e+06	4.28029e+06	8.89649e+06	5.62562	18.0591	37.437	49.544	Pafah1b2	18475	PAFAH1B2	5049	1.02282	0.815494	1.09093	1.07075	0.642	0.776463
P35700	12846314	unnamed protein product [Mus musculus]	0	59.139	46	10	83	9	199	22.2	8.12	752	10	9.23037e+07	119139869	1.12701e+08	1.44904e+08	1.89194e+08	1.77188e+08	1.70335e+08	2.00453e+08	17.949	17.679	4.63413	11.487	Prdx1	18477	PRDX1	5052	0.701179	0.854255	1.21498	1.22959	0.1255	0.44922
O88643	568949815	PREDICTED: serine/threonine-protein kinase PAK 1 isoform X1 [Mus musculus]	0	59.145	23	10	35	5	552	61.6	5.87	534	10	7.60464e+07	9.72363e+07	3.27243e+07	4.01073e+07	2.14623e+08	1.61992e+08	2.92091e+07	4.30271e+07	17.2937	14.3361	19.7635	27.0523	Pak1	18479	PAK1	5058	0.997361	0.419196	2.16768	0.415768	0.09235	0.415517
Q9Z0P4	239985639	paralemmin-1 isoform 1 [Mus musculus]	0	211.885	53	17	162	2	383	41.6	4.84	5572	17	2.27204e+08	6.41903e+08	3.04862e+08	4.69917e+08	3.67128e+08	5.82182e+08	4.36636e+08	6.08747e+08	67.48	30.1275	32.0372	23.2836	Palm	18483	PALM	5064	0.955436	0.851738	1.04361	1.14922	0.8421	0.898046
Q7TPH6	568908360	PREDICTED: peptidyl-glycine alpha-amidating monooxygenase isoform X1 [Mus musculus]	0	21.372	8	6	9	6	980	109	6.55	52	6	808068	1.1554e+06	9.50066e+06	6.73627e+06	1.1786e+07	9.89097e+06	1.52838e+07	1.68521e+07	25.0168	24.0775	12.3633	6.90177	Pam	18484	PAM	5066	0.109061	0.901885	1.20405	1.785	0.01733	0.341655
P63015	148695801	paired box gene 6, isoform CRA_d, partial [Mus musculus]	0	27.044	13	5	11	5	499	55.2	9.11	302	5	2.52842e+07	1.36583e+07	5.50023e+06	4.02299e+06	2.17791e+06	720449	1.39945e+06	889182	42.22	21.9373	71.1147	31.5312	Pax6	18508	PAX6	5080	2.9033	0.70999	0.216083	0.170626	0.1566	0.469254
Q80TE2	28972738	mKIAA1400 protein [Mus musculus]	0	132.204	25	20	56	20	1098	119.6	4.94	1212	20	5.67331e+07	1.34188e+08	2.5951e+07	3.06015e+07	1.64674e+07	2.83843e+07	4.5871e+07	6.47551e+07	57.3732	11.6297	37.5751	24.1409	Pcdh10	18526	PCDH10	57575	1.89523	0.561383	0.445232	1.09816	0.3267	0.581014
Q9R0L6	148703569	pericentriolar material 1, isoform CRA_a [Mus musculus]	0	83.968	9	15	37	15	2064	232.7	4.97	409	15	3.30884e+07	2.65685e+07	1.72746e+07	1.18714e+07	1.54444e+07	1.67328e+07	1.03876e+07	1.04962e+07	15.456	26.2171	5.66287	0.735551	Pcm1	18536	PCM1	5108	1.68209	0.821803	0.90727	0.588841	0.06634	0.388493
E0CYV0	568965099	PREDICTED: protein-L-isoaspartate(D-aspartate) O-methyltransferase isoform X1 [Mus musculus]	0	29.261	26	4	13	4	286	30.4	7.24	394	4	1.44781e+07	1.66041e+07	1.45588e+07	1.89927e+07	1.8421e+07	2.17091e+07	1.37879e+07	2.70646e+07	9.67341	18.689	11.5876	45.9609	Pcmt1	18537	-	-	0.85381	0.921643	1.10235	1.1222	0.497	0.686534
F8VPV0	755534236	PREDICTED: pericentrin isoform X4 [Mus musculus]	0	65.973	7	18	23	18	2994	340.4	5.45	218	18	5.38744e+07	4.36729e+07	3.84264e+07	5.00434e+07	7.30983e+07	7.55682e+07	8.6793e+07	9.24049e+07	14.7899	18.5702	2.3495	4.42883	Pcnt	18541	-	-	0.759298	0.68864	1.1572	1.39486	0.06509	0.386662
B1AUH1	193290180	Purkinje cell protein 2 isoform 2 [Mus musculus]	0	56.445	86	6	24	6	120	13	5.14	1034	6	8.68656e+07	2.8336e+07	7.47668e+06	4.24004e+07	3.91631e+07	3.86862e+07	5.57519e+06	2.06152e+07	71.8508	99.0226	0.866362	81.2122	Pcp2	18545	PCP2	126006	1.71228	0.74134	1.1571	0.389277	0.341	0.586457
A0A3B2WC97	6679227	Purkinje cell protein 4 [Mus musculus]	0	13.796	42	2	9	2	62	6.8	6.71	174	2	4.48947e+06	9.43219e+06	6.23905e+06	6.71492e+06	1.67742e+07	5.80777e+06	3.55461e+06	2.65487e+06	50.21	5.19518	68.6781	20.4914	Pcp4	18546	PCP4	5121	1.00035	0.930818	1.62264	0.446187	0.1124	0.433388
F6XJP7	148675286	mCG19967, isoform CRA_a [Mus musculus]	0	12.288	3	3	6	3	993	109.6	7.9	60	3	1.8466e+06	1.63558e+06	2.29017e+06	2.55763e+06	2.73515e+06	2.66161e+06	1.89605e+06	3.4313e+06	8.57016	7.80242	1.92721	40.7554	Pcsk6	18553	PCSK6	5046	0.73101	1.01769	1.13293	1.11836	0.07571	0.39055
Q04735	15489103	PCTAIRE-motif protein kinase 1 [Mus musculus]	0	47.886	20	9	38	4	496	55.9	7.87	429	9	4.84284e+07	4.88765e+07	2.71337e+07	2.94166e+07	4.44653e+07	5.20684e+07	4.01182e+07	7.7705e+07	0.651191	5.70914	11.1384	45.1148	Cdk16	18555	CDK16	5127	1.05705	0.614322	1.04868	1.27995	0.02746	0.358726
E9QPD7	251823980	pyruvate carboxylase, mitochondrial isoform 1 [Mus musculus]	0	163.557	32	29	95	29	1179	129.7	6.71	1307	29	3.92882e+07	8.13064e+07	6.9651e+07	9.61341e+07	2.11049e+08	1.21065e+08	8.84688e+07	1.62011e+08	49.2747	22.5912	38.3171	41.5221	Pcx	18563	PC	5091	0.555113	0.763131	1.52877	1.15299	0.4874	0.679555
Q61823	119390239	Chain A, Crystal Structure Of The C-Terminal Ma3 Domain Of Pdcd4 (Mouse); Form 1	0.002	3.321	5	2	10	2	150	17.2	5.57	36	2	1.40523e+07	8.07011e+06	1.63663e+07	6.47707e+06	9.12659e+06	7.3435e+06	9.87104e+06	6.78687e+06	38.2421	61.2232	15.3106	26.1838	Pdcd4	18569	PDCD4	27250	1.13312	1.17005	0.843606	0.853227	0.8666	0.911328
B1AWC9	112181198	cAMP-specific 3',5'-cyclic phosphodiesterase 4B isoform 1 [Mus musculus]	0	151.623	40	24	102	4	721	82	5.63	1068	24	1.03514e+08	1.11796e+08	1.32656e+08	1.34169e+08	1.18409e+08	1.51729e+08	1.30174e+08	1.39229e+08	5.43986	0.80185	17.4436	4.75371	Pde4b	18578	PDE4B	5142	0.842968	1.04466	1.05763	1.05475	0.1507	0.469254
O55057	6679245	retinal rod rhodopsin-sensitive cGMP 3',5'-cyclic phosphodiesterase subunit delta [Mus musculus]	0	24.808	33	4	21	4	150	17.3	5.67	246	4	6.98429e+06	8265942	6.25683e+06	8.08731e+06	8.16837e+06	9.80538e+06	1.00949e+07	1.09898e+07	11.8852	18.047	12.8804	6.00231	Pde6d	18582	PDE6D	5147	0.888542	0.835749	1.04722	1.22848	0.1901	0.492105
Q3UFX9	74201606	unnamed protein product [Mus musculus]	0	43.228	12	7	19	7	856	96.3	6.21	142	7	5.69538e+06	9.31872e+06	4.71296e+06	9.72684e+06	1.27078e+07	1.63364e+07	1.91643e+07	9.93173e+06	34.1292	49.1052	17.6684	44.8751	Pde8a	18584	PDE8A	5151	0.685622	0.659396	1.3263	1.32868	0.3288	0.581311
O70628	148708411	phosphodiesterase 9A, isoform CRA_b, partial [Mus musculus]	0	60.054	22	10	38	10	543	62.3	6.05	1021	10	1.597e+07	2.22939e+07	9.2705e+06	1.24484e+07	9.06111e+06	1.42108e+07	8.03322e+06	1.62156e+07	23.3727	20.6925	31.294	47.7203	Pde9a	18585	PDE9A	5152	1.42373	0.808118	0.865903	0.902252	0.4957	0.685266
P35486	6679261	pyruvate dehydrogenase E1 component subunit alpha, somatic form, mitochondrial precursor [Mus musculus]	0	231.357	69	24	217	24	390	43.2	8.19	4196	24	1.40369e+09	1.29213e+09	1.01548e+09	1.30988e+09	1.68134e+09	1.51892e+09	1.30549e+09	2.60292e+09	5.85217	17.905	7.17724	46.9459	Pdha1	18597	PDHA1	5160	0.888988	0.766822	1.05533	1.28886	0.3418	0.586457
Q08642	568930759	PREDICTED: protein-arginine deiminase type-2 isoform X1 [Mus musculus]	0	20.402	9	5	16	5	695	78.7	5.68	270	5	3.55945e+06	2.12296e+06	1.59964e+06	1.50239e+06	4.24488e+06	3.94624e+06	8.2257e+06	4.12553e+06	35.7508	4.4335	5.15601	46.9468	Padi2	18600	PADI2	11240	0.775047	0.423099	1.11722	1.68463	0.0274	0.358726
Q9JK42	226958643	pyruvate dehydrogenase kinase, isoenzyme 2 [Mus musculus]	0	60.329	29	8	29	8	407	46	6.61	589	8	3.45202e+07	3.82576e+07	2.49082e+07	2.51127e+07	3.40423e+07	2.66955e+07	2.66436e+07	3.90992e+07	7.26262	0.578308	17.1061	26.7937	Pdk2	18604	PDK2	5164	1.16781	0.802648	0.974615	1.05493	0.1503	0.469254
Q62048	21426847	astrocytic phosphoprotein PEA-15 isoform 2 [Mus musculus]	0	19.135	35	3	11	3	130	15	5.02	439	3	4.85622e+06	5.86093e+06	4.10455e+06	5.27251e+06	1.20559e+07	2.14318e+06	7.88616e+06	6.2615e+06	13.258	17.6148	98.7298	16.2402	Pea15a	18611	PEA15	8682	0.884966	0.774308	1.17249	1.16824	0.4805	0.674657
O70591	31981577	prefoldin subunit 2 [Mus musculus]	0	12.066	17	2	7	2	154	16.5	6.58	48	2	1.5458e+06	4.09975e+06	1.73928e+06	2.72279e+06	2.62551e+06	2.38864e+06	2.03649e+06	2.95963e+06	63.9765	31.1714	6.68061	26.1307	Pfdn2	18637	PFDN2	5202	1.12249	0.887185	0.996953	0.993369	0.9704	0.9819
P12382	31560653	ATP-dependent 6-phosphofructokinase, liver type [Mus musculus]	0	114.851	28	18	83	13	780	85.3	7.17	1428	18	1.90967e+07	2.26108e+07	9.75926e+06	2.29175e+07	2.78311e+07	2.3977e+07	2.44361e+07	3.28208e+07	11.9159	56.9473	10.5207	20.7096	Pfkl	18641	PFKL	5211	0.909407	0.712496	1.12964	1.24845	0.4534	0.658425
P47857	568991691	PREDICTED: ATP-dependent 6-phosphofructokinase, muscle type isoform X1 [Mus musculus]	0	327.789	51	29	224	25	850	93.2	7.25	4742	29	1.54885e+08	1.97478e+08	2.48122e+08	3.86395e+08	4.42134e+08	4.5989e+08	4.55305e+08	7.43862e+08	17.0949	30.8183	2.78371	34.0304	Pfkm	18642	PFKM	5213	0.456419	0.821895	1.1684	1.55329	0.0426	0.360156
P62962	26389590	unnamed protein product [Mus musculus]	0	53.908	76	7	40	7	140	14.9	8.28	736	7	4.26289e+07	3.63347e+07	2.7521e+07	3.38126e+07	4.90525e+07	3.19422e+07	2.30577e+07	3.65844e+07	11.2729	14.507	29.8756	32.074	Pfn1	18643	PFN1	5216	1.1243	0.87328	1.15322	0.849198	0.529	0.704421
Q9JJV2	9506971	profilin-2 [Mus musculus]	0	49.308	74	7	45	7	140	15	6.99	1323	7	4.11065e+07	5.23512e+07	3.93732e+07	5.30783e+07	6.19491e+07	5.41638e+07	5.1373e+07	4.79384e+07	17.0157	20.9644	9.48221	4.89096	Pfn2	18645	PFN2	5217	0.931472	0.921443	1.15727	0.989814	0.5499	0.717853
Q9DBJ1	114326546	phosphoglycerate mutase 1 [Mus musculus]	0	137.531	76	13	71	13	254	28.8	7.18	933	13	3.06994e+07	2.99119e+07	5.66889e+07	6.57555e+07	1.65135e+08	6.27787e+07	1.09133e+08	9.32621e+07	1.83729	10.4718	63.5125	11.0893	Pgam1	18648	PGAM1	5223	0.395271	0.79851	1.48632	1.3199	0.06011	0.380808
P09411	202423	phosphoglycerate kinase [Mus musculus]	0	139.184	49	14	78	14	417	44.5	7.65	1961	14	5.12725e+07	4.90295e+07	5.7575e+07	7.55024e+07	1.50297e+08	7.68715e+07	9.17065e+07	9.78074e+07	3.16252	19.0515	45.7102	4.55266	Pgk1	18655	PGK1	5230	0.617185	0.81886	1.39783	1.16613	0.03481	0.360156
P21447	225734206	Chain A, Structure Of P-glycoprotein Reveals A Molecular Basis For Poly- Specific Drug Binding	0	9.663	3	2	8	2	1284	141.6	8.85	144	2	5.78578e+06	6.65643e+06	6.00431e+06	5.66039e+06	5.65106e+06	9.95368e+06	9.01101e+06	1.62398e+07	9.89593	4.16964	38.9934	40.4862	Abcb1a	18671	ABCB1	5243	0.766117	0.718242	0.960846	1.5548	0.5586	0.723807
P67778	148684042	mCG8461, isoform CRA_c [Mus musculus]	0	157.07	76	18	143	18	274	30	5.76	3266	18	5.61696e+08	5.91754e+08	3.01602e+08	5.24829e+08	6.37884e+08	4.63156e+08	3.10488e+08	3.7171e+08	3.68542	38.1992	22.4427	12.6916	Phb	18673	PHB1	5245	1.22606	0.878453	1.17035	0.725141	0.1042	0.431228
G5E902	148689581	mCG10343, isoform CRA_c, partial [Mus musculus]	0	151.859	42	16	205	16	375	41.5	9.13	2793	16	1.2147e+09	8.64394e+08	7.82361e+08	9.12276e+08	2.10684e+09	1.07899e+09	1.03657e+09	2.47668e+09	23.8282	10.8418	45.6271	57.9695	Slc25a3	18674	SLC25A3	5250	0.794092	0.647251	1.2168	1.34186	0.585	0.740735
Q9WTU0	4529845	PHD-finger protein [Mus musculus]	0	22.988	6	7	10	5	1096	120.7	9.17	83	7	1.40524e+07	7528662	7.85931e+06	4.81014e+06	3.5589e+06	4.65164e+06	2.9549e+06	6.50867e+06	42.7502	34.036	18.8218	53.1067	Phf2	18676	PHF2	5253	1.66249	0.975989	0.632497	0.729024	0.5119	0.694559
P18826	153945840	phosphorylase b kinase regulatory subunit alpha, skeletal muscle isoform isoform 1 [Mus musculus]	0	35.276	7	9	20	9	1241	138.7	5.86	327	9	5.1642e+06	6.54266e+06	7.87524e+06	9.22035e+06	1.22024e+07	1.18824e+07	1.35291e+07	1.71403e+07	16.652	11.1272	1.87937	16.6519	Phka1	18679	PHKA1	5255	0.560428	0.818396	1.15298	1.46819	0.06268	0.384897
Q61194	145279206	phosphatidylinositol 4-phosphate 3-kinase C2 domain-containing subunit alpha [Mus musculus]	0	60.189	9	13	27	13	1686	190.6	8.02	387	13	3.15822e+07	2.1901e+07	9.93893e+06	1.00301e+07	1.65945e+07	2.1929e+07	1.05748e+07	1.62988e+07	25.5992	0.645431	19.5832	30.1222	Pik3c2a	18704	PIK3C2A	5286	1.54076	0.575271	1.10979	0.77418	0.2132	0.504163
F8WHW6	39104624	mKIAA0589 protein [Mus musculus]	0	86.777	26	12	36	10	705	77.2	6.24	503	12	5.91301e+07	5.25785e+07	6.51332e+07	5.39984e+07	5.45629e+07	5.65373e+07	1.50453e+08	1.8236e+08	8.29429	13.2181	2.51334	13.5585	Pip5k1c	18717	PIP5K1C	23396	0.662219	0.706224	0.658612	1.97295	0.1167	0.437747
O70172	125490368	phosphatidylinositol 5-phosphate 4-kinase type-2 alpha [Mus musculus]	0	76.373	30	10	55	7	405	46.1	6.99	863	10	3.99007e+07	4.14688e+07	3.74765e+07	3.66353e+07	3.45037e+07	5.53009e+07	5.15306e+07	4.83263e+07	2.72546	1.60514	32.7507	4.53811	Pip4k2a	18718	PIP4K2A	5305	0.943024	0.858911	1.04078	1.15728	0.07212	0.39055
Q3TIQ3	74198637	unnamed protein product [Mus musculus]	0	29.58	16	6	11	6	350	40.2	8.79	58	6	8.5697e+06	8.7709e+06	8.55276e+06	1.10064e+07	1.50466e+07	7.32043e+06	5.58708e+06	1.71337e+07	1.64085	17.7408	48.8508	71.8697	Pitpna	18738	PITPNA	5306	0.846011	0.95425	1.09124	1.1085	0.8466	0.898197
O35954	6679339	membrane-associated phosphatidylinositol transfer protein 1 [Mus musculus]	0	24.409	7	7	20	7	1243	134.9	6.06	217	7	1.12587e+07	9.83975e+06	1.70425e+07	1.42629e+07	1.53587e+07	1.37343e+07	8.48902e+06	1.11435e+07	9.51127	12.5568	7.89642	19.1212	Pitpnm1	18739	PITPNM1	9600	0.834514	1.23823	1.15072	0.776529	0.1666	0.471902
O55176	594542497	E3 ubiquitin-protein ligase Praja-1 isoform 3 [Mus musculus]	0	8.348	4	2	5	2	615	67.8	5.19	56	2	1.40769e+06	2.88617e+06	2.03538e+06	2.01913e+06	2.70668e+06	2.8194e+06	5.05949e+06	2.29464e+06	48.6947	0.5667	2.88474	53.1687	Pja1	18744	PJA1	64219	0.809072	0.763973	1.04125	1.3857	0.04714	0.366543
P52480	359807367	pyruvate kinase PKM isoform M1 [Mus musculus]	0	252.311	69	31	208	4	531	57.9	7.14	3745	31	3.21597e+08	3.57355e+08	3.66966e+08	5.46286e+08	8.15261e+08	5.56391e+08	5.18889e+08	1.03461e+09	7.44815	27.7685	26.6902	46.9484	Pkm	18746	PKM	5315	0.601194	0.80866	1.21456	1.37558	0.3607	0.59844
P05132	308198630	Chain B, Crystal Structure Of Phospholamban (1-19):pka C-Subunit:amp-Pnp:mg2+ Complex	0	89.774	41	13	92	3	350	40.4	8.79	1382	13	1.48511e+07	1.76615e+07	6.84936e+06	1.58285e+07	1.21287e+07	1.94302e+07	1.11128e+07	1.68023e+07	12.2245	55.995	32.7194	28.8235	Prkaca	18747	PRKACA	5566	1.13418	0.791106	1.10091	0.9738	0.833	0.892482
P68181	255958156	cAMP-dependent protein kinase catalytic subunit beta isoform 4 [Mus musculus]	0	87.374	40	15	93	6	398	46	8.56	763	15	1.74771e+08	2.81033e+08	1.66322e+08	2.52136e+08	1.8257e+08	2.74962e+08	1.99788e+08	3.16898e+08	32.9698	29.0017	28.5581	32.0541	Prkacb	18749	PRKACB	5567	0.986332	0.905519	0.990072	1.11808	0.9561	0.971196
P68404	6679345	protein kinase C beta type isoform 1 [Mus musculus]	0	76.516	20	11	38	8	673	76.8	7.02	795	11	2.01938e+07	13773009	1.66055e+07	1.59609e+07	2.67137e+07	2.08891e+07	2.74394e+07	2.45543e+07	26.733	2.7992	17.3043	7.84746	Prkcb	18751	PRKCB	5579	0.817838	0.784122	1.14616	1.25188	0.1214	0.444869
P63318	6755080	protein kinase C gamma type isoform 1 [Mus musculus]	0	297.11	55	30	231	28	697	78.3	7.46	5521	30	1.01491e+08	1.12321e+08	1.89674e+08	5.15725e+08	7.13142e+08	6.21275e+08	6.06446e+08	4.84441e+08	7.16301	65.368	9.73611	15.8166	Prkcg	18752	PRKCG	5582	0.255716	0.843649	1.59595	1.30469	0.04102	0.360156
P28867	893548269	protein kinase C delta type isoform 1 [Mus musculus]	0	19.429	9	7	17	5	700	80.2	7.39	25	7	3.41686e+06	6.63051e+06	3.13511e+06	6.22865e+06	4.59392e+06	4.94894e+06	1.27754e+06	3.39573e+06	45.2335	46.7218	5.26117	64.1003	Prkcd	18753	PRKCD	5580	1.19515	1.11383	1.13513	0.555891	0.5569	0.722781
P16054	6755084	protein kinase C epsilon type [Mus musculus]	0	20.557	7	5	13	5	737	83.5	7.03	106	5	1.94691e+06	2407100	4.77773e+06	4.10486e+06	3.72553e+06	2.95616e+06	3.0753e+06	3.43358e+06	14.9472	10.7129	16.2843	7.78448	Prkce	18754	PRKCE	5581	0.65902	1.34446	1.01134	0.985181	0.1201	0.442912
P27612	148698991	phospholipase A2, activating protein, isoform CRA_c, partial [Mus musculus]	0	14.725	5	3	7	3	845	92.2	6.89	55	3	3.33545e+06	3.91862e+06	1.72285e+06	3.12581e+06	2.50409e+06	2.62904e+06	2.06167e+06	3.62327e+06	11.3691	40.9205	3.44255	38.847	Plaa	18786	PLAA	9373	1.26594	0.846159	0.895804	0.992101	0.3317	0.581311
P11214	15030028	Plasminogen activator, tissue [Mus musculus]	0	16.371	9	4	9	4	559	63.1	8.15	118	4	9.95431e+06	1.00803e+07	5.17896e+06	7.5752e+06	5.41077e+06	6.24883e+06	3.59286e+06	5.23233e+06	0.889354	26.5701	10.1649	26.2721	Plat	18791	PLAT	5327	1.50428	0.957635	0.875451	0.662632	0.05065	0.370051
Q9Z1B3	224967070	1-phosphatidylinositol 4,5-bisphosphate phosphodiesterase beta-1 isoform 1 [Mus musculus]	0	510.601	59	57	287	57	1216	138.3	6.13	6283	57	4.48719e+08	3.99215e+08	4.19078e+08	6.86188e+08	4.2167e+08	8.46833e+08	4.78602e+08	3.05675e+08	8.25652	34.1774	47.4	31.1821	Plcb1	18795	PLCB1	23236	0.846668	1.10362	1.26661	0.783106	0.7808	0.859407
P51432	1150880	phospholipase C beta3 [Mus musculus]	0	288.713	43	43	189	43	1234	139.4	6.04	3206	43	3.17195e+08	3.41152e+08	2.77678e+08	4.47569e+08	5.50722e+08	6.91854e+08	4.51212e+08	4.24096e+08	5.14625	33.1284	16.0626	4.38105	Plcb3	18797	PLCB3	5331	0.752079	0.828503	1.41949	0.99993	0.09477	0.4175
Q91UZ1	568915837	PREDICTED: 1-phosphatidylinositol 4,5-bisphosphate phosphodiesterase beta-4 isoform X6 [Mus musculus]	0	748.977	65	73	604	10	1187	135.9	6.81	12450	73	1.47274e+09	1.56142e+09	1.91446e+09	2.12631e+09	2.4193e+09	3.29477e+09	2.50196e+09	2.82161e+09	4.13349	7.41447	21.6676	8.49136	Plcb4	18798	PLCB4	5332	0.670068	0.892369	1.2619	1.17566	0.07796	0.392515
Q9Z280	13124458	RecName: Full=Phospholipase D1; Short=PLD 1; Short=mPLD1; AltName: Full=Choline phosphatase 1; AltName: Full=Phosphatidylcholine-hydrolyzing phospholipase D1	0	94.656	17	13	37	13	1074	123.9	8.72	759	13	1.92392e+07	2.56758e+07	1.8121e+07	2.09783e+07	2.28383e+07	2.69077e+07	2.38819e+07	2.11788e+07	20.2665	10.335	11.5686	8.48352	Pld1	18805	PLD1	5337	1.00469	0.874601	1.11276	1.00795	0.515	0.696462
O35405	7242181	phospholipase D3 [Mus musculus]	0	7.527	4	2	8	2	488	54.4	6.52	156	2	2.21657e+06	4.30686e+06	1.78566e+06	3.97488e+06	2.21375e+06	944017	3.53275e+06	6.40526e+06	45.3153	53.7454	56.8653	40.8768	Pld3	18807	PLD3	23646	1.02813	0.907896	0.497683	1.56629	0.4853	0.678349
Q9QXS1	256418964	plectin isoform 1e [Mus musculus]	0	2089.4	63	255	1800	2	4521	514.5	5.77	37039	255	4.95096e+09	4.60386e+09	5.26776e+09	4.33278e+09	3.84653e+09	4.08948e+09	4.94674e+09	2.95735e+09	5.13749	13.7727	4.32945	35.5945	Plec	18810	PLEC	5339	1.09212	1.09735	0.90709	0.903442	0.2463	0.525108
P50580	6755100	proliferation-associated protein 2G4 [Mus musculus]	0	110.237	59	19	102	19	394	43.7	6.86	1230	19	3.47981e+08	3.02087e+08	2.21585e+08	2.23108e+08	5.36674e+07	6.68605e+07	3.48975e+07	8.31583e+07	9.98407	0.484203	15.4802	57.8125	Pa2g4	18813	PA2G4	5036	1.95019	1.33407	0.36158	0.354164	0.01526	0.329653
P60202	13591880	myelin proteolipid protein [Rattus norvegicus]	0	96.955	47	11	152	11	277	30.1	8.35	2690	11	9.27961e+08	1.34844e+09	1.704e+09	2.84567e+09	3.55067e+09	4.6388e+09	4.3146e+09	2.09116e+09	26.122	35.4875	18.7905	49.0874	Plp1	18823	PLP1	5354	0.425072	0.849559	1.52922	1.19615	0.158	0.469254
P70206	148666850	plexin A1 [Mus musculus]	0	36.039	5	9	20	5	1912	213	6.9	335	9	1.12747e+07	1.26373e+07	7.16815e+06	6.22089e+06	5.41554e+06	3.04888e+06	2.667e+06	3.34732e+06	8.05889	10.0054	39.5417	15.9971	Plxna1	18844	PLXNA1	5361	1.84721	1.0343	0.653878	0.464608	0.02828	0.358726
Q3TUQ5	148704736	pinin, partial [Mus musculus]	0	78.568	22	13	36	13	732	83.1	7.15	412	13	5.66042e+07	6.03238e+07	5.3157e+07	3.61554e+07	3.56939e+07	3.84123e+07	3.31692e+07	4.69671e+07	4.49879	26.9212	5.18773	24.35	Pnn	18949	PNN	5411	1.29746	0.99103	0.822299	0.889211	0.05517	0.372579
B7ZNM7	158508501	septin-5 [Mus musculus]	0	226.277	59	19	201	15	369	42.7	6.67	3836	19	9.57677e+08	5.14384e+08	7.94739e+08	6.26427e+08	9.14808e+08	9.07558e+08	1.47136e+09	7.2918e+08	42.5874	16.7489	0.562569	47.6975	Septin5	18951	SEPTIN5	5413	0.851378	0.821943	1.05398	1.2727	0.5026	0.689225
A0A5F8MP96	6755120	septin-4 isoform 1 [Mus musculus]	0	254.142	67	26	254	5	478	54.9	5.87	4988	26	4.65089e+08	2.8699e+08	5.68126e+08	6.15225e+08	1.11972e+09	9.96097e+08	1.38302e+09	6.60537e+08	33.4899	5.62876	8.26295	49.9983	Septin4	18952	SEPTIN4	5414	0.493587	0.77663	1.3886	1.34118	0.09084	0.413916
Q8K409	21729749	DNA polymerase beta [Mus musculus]	0	39.436	28	8	15	8	335	38.3	8.85	167	8	3.80615e+07	3.72714e+07	1.84763e+07	1.00148e+07	5.16974e+06	1.08536e+07	3.1537e+07	2.03305e+07	1.48338	42.0006	50.1657	30.5555	Polb	18970	POLB	5423	1.75484	0.663683	0.373255	1.20822	0.05397	0.370051
P54099	148675119	polymerase (DNA directed), gamma, isoform CRA_b, partial [Mus musculus]	0	29.259	7	7	10	7	1239	138.7	6.99	87	7	9.79173e+06	6.59553e+06	1.87626e+06	7.51796e+06	6.08198e+06	5.39541e+06	4.99644e+06	7.46203e+06	27.5831	84.9307	8.45974	27.988	Polg	18975	POLG	5428	1.31843	0.75581	0.923411	1.00234	0.7315	0.830454
P37040	6679421	NADPH--cytochrome P450 reductase [Mus musculus]	0	15.064	6	3	5	3	678	77	5.53	19	3	1.70249e+06	1.69112e+06	1.22868e+06	769664	3.54922e+06	790389	1.10011e+06	550156	0.473595	32.4841	89.9062	47.1289	Por	18984	POR	5447	1.19264	0.702292	1.5251	0.579965	0.259	0.534392
O09117	148704937	synaptophysin-like protein, isoform CRA_b, partial [Mus musculus]	0	14.725	13	2	15	2	263	29.1	8.62	169	2	6.18063e+06	18524931	1.33821e+07	2.6716e+07	1.39018e+07	2.79698e+07	1.90134e+07	2.22021e+07	70.6621	47.0269	47.5146	10.9414	Sypl	19027	SYPL1	6856	0.668211	1.08453	1.1325	1.11476	0.8126	0.880358
P24369	71774133	peptidyl-prolyl cis-trans isomerase B precursor [Mus musculus]	0	78.001	54	12	100	12	216	23.7	9.55	1078	12	3.74849e+08	5.56808e+08	2.35903e+08	2.61777e+08	1.1324e+08	1.46228e+08	7.04611e+07	1.02131e+08	27.6205	7.35223	17.98	25.9499	Ppib	19035	PPIB	5479	2.00206	1.06948	0.557577	0.370887	0.0498	0.370051
P51175	12805177	Protoporphyrinogen oxidase [Mus musculus]	0	19.266	16	5	5	5	477	50.8	8.69	20	5	1.43874e+07	1.15672e+07	4.45758e+06	2.56062e+06	4.61544e+07	1.50105e+07	3.40636e+06	8.8653e+06	15.3667	38.2249	72.009	62.91	Ppox	19044	PPOX	5498	0.975649	0.263819	2.29923	0.4613	0.132	0.454181
P62137	13994195	serine/threonine-protein phosphatase PP1-alpha catalytic subunit [Mus musculus]	0	223.681	73	18	173	6	330	37.5	6.33	4171	18	2.07441e+08	2.43457e+08	1.31147e+08	8.77699e+07	1.01912e+08	1.16044e+08	8.18719e+07	1.66292e+08	11.2963	28.0217	9.16971	48.1085	Ppp1ca	19045	PPP1CA	5499	1.58776	0.770878	0.767493	0.873866	0.1325	0.454976
P62141	4506005	serine/threonine-protein phosphatase PP1-beta catalytic subunit isoform 1 [Homo sapiens]	0	255.23	71	19	187	9	327	37.2	6.19	5158	19	7.87523e+08	6.98649e+08	6.41786e+08	6.42634e+08	5.71037e+08	6.09707e+08	4.76846e+08	5.47222e+08	8.4571	0.0933387	4.63162	9.71875	Ppp1cb	19046	PPP1CB	5500	1.19482	1.03262	0.949265	0.823304	0.2102	0.502373
P63087	401709959	serine/threonine-protein phosphatase PP1-gamma catalytic subunit isoform 2 [Rattus norvegicus]	0	223.832	71	19	171	6	337	38.5	6.13	4386	19	1.51615e+08	183750491	1.43434e+08	1.38202e+08	1.06493e+08	1.36142e+08	1.1211e+08	1.29483e+08	13.5513	2.62703	17.2813	10.1697	Ppp1cc	19047	-	-	1.21815	1.02299	0.881324	0.877539	0.3898	0.61773
Q60829	21536256	protein phosphatase 1 regulatory subunit 1B isoform 1 [Mus musculus]	0	20.197	30	3	3	3	194	21.8	4.65	71	3	6.37732e+06	6014124	5.38167e+06	6.12323e+06	1.1047e+07	7.24493e+06	3.56587e+06	5.80244e+06	4.14504	9.1155	29.3951	33.7625	Ppp1r1b	19049	PPP1R1B	84152	0.961386	0.892604	1.41917	0.726837	0.5301	0.704573
P63330	3342500	protein phosphatase type 2A catalytic subunit alpha isoform [Mus musculus]	0	132.122	71	14	75	2	309	35.6	5.54	1696	14	1.55471e+08	1.46563e+08	1.06674e+08	1.74082e+08	1.38481e+08	1.2567e+08	1.06315e+08	1.37884e+08	4.17079	33.9542	6.85844	18.2827	Ppp2ca	19052	PPP2CA	5515	1.10722	1.02922	0.96835	0.895206	0.4107	0.628315
P63328	8394030	serine/threonine-protein phosphatase 2B catalytic subunit alpha isoform [Rattus norvegicus]	0	209.765	57	19	158	13	521	58.6	5.86	3168	19	2.05424e+08	2.51553e+08	3.1219e+08	4.31383e+08	3.58969e+08	3.10841e+08	2.69854e+08	4.57532e+08	14.2757	22.6693	10.1616	36.4891	Ppp3ca	19055	PPP3CA	5530	0.70365	1.14495	1.03137	1.12003	0.2795	0.548482
A0A6B9EQU3	568987032	PREDICTED: serine/threonine-protein phosphatase 2B catalytic subunit beta isoform isoform X1 [Mus musculus]	0	88.178	36	13	80	7	534	60.2	6.1	1491	13	1.5188e+07	2.41317e+07	2.00424e+07	2.60017e+07	2.09612e+07	2.41978e+07	1.63563e+07	2.27006e+07	32.1679	18.3037	10.1359	22.9724	Ppp3cb	19056	PPP3CB	5532	0.927462	1.08608	1.0652	0.921264	0.8712	0.914976
Q63810	255079	calmodulin-dependent protein phosphatase regulatory subunit beta 1 isoform [Mus sp.]	0	94.04	68	8	46	8	170	19.3	4.81	1454	8	3.59708e+07	5.17584e+07	7.15324e+07	1.00936e+08	8.7502e+07	6.52772e+07	4.69479e+07	6.49503e+07	25.4501	24.1102	20.5726	22.7522	Ppp3r1	19058	PPP3R1	5534	0.668573	1.31436	1.16431	0.852761	0.3373	0.584893
Q60676	199559777	serine/threonine-protein phosphatase 5 [Mus musculus]	0	16.188	7	3	9	3	499	56.8	6.2	200	3	2.71003e+06	3941548	3.49193e+06	4.44862e+06	6.83181e+06	5.44628e+06	3.31879e+06	7.0531e+06	26.1837	17.0388	15.9588	50.9175	Ppp5c	19060	PPP5C	5536	0.714415	0.852857	1.31873	1.114	0.3285	0.581311
Q8VBX5	17225441	palmitoyl-protein thioesterase precursor [Mus musculus]	0	31.244	23	5	9	5	307	34.6	8	303	5	1.29208e+07	1.06663e+07	7.87226e+06	8.78164e+06	1.2809e+07	9.15403e+06	8.33841e+06	1.92974e+07	13.5169	7.72226	23.5347	56.0807	Ppt1	19063	PPT1	5538	1.05018	0.741492	0.977875	1.23045	0.3619	0.598875
Q6PEB6	12861034	unnamed protein product [Mus musculus]	0	59.378	43	7	49	7	225	26	5.78	851	7	5.01242e+07	4.97203e+07	5.06842e+07	5.02022e+07	4.43192e+07	4.81085e+07	3.76108e+07	3.97249e+07	0.572161	0.675722	5.79778	3.86596	Mob4	19070	MOB4	25843	1.07796	1.08921	0.997886	0.834946	0.03918	0.360156
O54950	124107596	5'-AMP-activated protein kinase subunit gamma-1 [Mus musculus]	0	31.303	18	5	16	4	330	37.5	7.14	813	5	4.91204e+06	5.17301e+06	3.57962e+06	5.98033e+06	7.72406e+06	8.45145e+06	7.90547e+06	1.08378e+07	3.65964	35.514	6.35953	22.1252	Prkag1	19082	PRKAG1	5571	0.739322	0.700827	1.1858	1.37405	0.08454	0.404105
Q3TYK4	30794476	cAMP-dependent protein kinase type I-alpha regulatory subunit [Mus musculus]	0	152.943	45	18	150	16	381	43.2	5.35	3269	18	1.48748e+08	2.75408e+08	1.7513e+08	2.35539e+08	2.50984e+08	4.09718e+08	2.36123e+08	5.51733e+08	42.2309	20.8031	33.9766	56.6525	Prkar1a	19084	PRKAR1A	5573	0.743031	0.719405	1.15741	1.38016	0.646	0.777609
P12849	74186556	unnamed protein product [Mus musculus]	0	105.012	45	14	71	12	381	43.2	5.69	1105	14	9.11619e+07	6.83382e+07	7.11767e+07	7.34542e+07	9.40618e+07	9.63945e+07	9.01987e+07	1.72333e+08	20.2367	2.22698	1.73213	44.2444	Prkar1b	19085	PRKAR1B	5575	0.842669	0.764112	1.00622	1.387	0.02444	0.356277
Q8K1M3	22550094	cAMP-dependent protein kinase type II-alpha regulatory subunit [Mus musculus]	0	166.165	44	13	77	11	402	45.6	4.93	1808	13	4.61796e+07	9.12267e+07	3.09956e+07	5.14822e+07	3.84487e+07	4.07006e+07	3.63216e+07	6.70472e+07	46.3634	35.1274	4.02372	42.0365	Prkar2a	19087	PRKAR2A	5576	1.36586	0.819854	0.786768	1.02752	0.7593	0.846942
P31324	28913745	Prkar2b protein [Mus musculus]	0	145.317	55	15	56	13	416	46.1	4.98	1595	15	6.27951e+07	1.29208e+08	3.53391e+07	3.89637e+07	1.80111e+07	1.80263e+07	1.7308e+07	2.67643e+07	48.9172	6.89891	0.0594594	30.3437	Prkar2b	19088	PRKAR2B	5577	2.21703	0.85796	0.416117	0.508895	0.06535	0.386662
O08795	652697920	glucosidase 2 subunit beta isoform 1 precursor [Mus musculus]	0	12.51	8	4	7	4	528	59.5	4.48	152	4	2.59606e+07	3.48064e+07	1.15816e+07	1.57987e+07	1.75015e+07	2.58093e+07	1.58665e+07	2.09772e+07	20.5865	21.7816	27.1271	19.6172	Prkcsh	19089	PRKCSH	5589	1.44424	0.650743	1.02936	0.875658	0.276	0.546108
P97313	124517706	DNA-dependent protein kinase catalytic subunit [Mus musculus]	0	77.577	6	20	26	20	4128	471.2	7.12	184	20	3.36321e+07	2.28106e+07	1.50042e+07	1.1029e+07	1.58451e+07	1.25272e+07	1.24751e+07	1.43481e+07	27.1141	21.5945	16.5378	9.87508	Prkdc	19090	PRKDC	5591	1.63992	0.756387	0.824349	0.779341	0.4213	0.636655
Q61410	188219585	cGMP-dependent protein kinase 2 [Mus musculus]	0	5.434	2	2	5	2	762	87.2	8.4	15	2	6.10644e+06	1.30584e+07	3.50779e+06	3.2789e+06	2.4702e+06	1.1008e+06	3.8228e+06	5.46612e+06	51.2999	4.76965	54.2322	25.0191	Prkg2	19092	PRKG2	5593	1.97517	0.699453	0.368036	0.957338	0.3678	0.601428
Q9WVI9	568915859	PREDICTED: C-Jun-amino-terminal kinase-interacting protein 1 isoform X1 [Mus musculus]	0	46.792	15	8	23	8	711	77.2	5.01	165	8	2.12031e+07	2.04457e+07	1.8582e+07	1.79408e+07	1.09048e+07	9.32883e+06	1.4324e+07	1.63833e+07	2.57173	2.48272	11.015	9.48422	Mapk8ip1	19099	MAPK8IP1	9479	1.29031	1.1315	0.626852	0.951336	0.02664	0.358467
P04925	13173473	major prion protein precursor [Mus musculus]	0	51.08	25	6	74	6	254	28	9.33	1346	6	1.22205e+08	1.61737e+08	1.56469e+08	1.81909e+08	1.45263e+08	1.67885e+08	2.44072e+08	2.77847e+08	19.6895	10.6324	10.2166	9.15177	Prnp	19122	PRNP	5621	0.779318	0.928727	0.859477	1.43248	0.1221	0.445423
G3X981	254675339	peripherin isoform 3 [Mus musculus]	0	60.533	26	13	54	9	475	54.3	5.52	767	13	2.76754e+07	3.54264e+07	2.54609e+07	2.1148e+07	2.08485e+07	2.48378e+07	2.70999e+07	2.80525e+07	17.3713	13.0865	12.3489	2.44283	Prph	19132	PRPH	5630	1.1988	0.885473	0.867944	1.04778	0.3817	0.611221
C7G3P2	148708948	PRP4 pre-mRNA processing factor 4 homolog B (yeast), isoform CRA_a, partial [Mus musculus]	0	24.092	7	6	8	6	1021	118.5	10.27	130	6	9.8888e+06	1.31482e+07	2.09148e+07	2.28574e+07	1.17462e+07	1.3017e+07	1.31074e+07	1.09944e+07	20.0089	6.27633	7.25743	12.3984	Prpf4b	19134	PRPF4B	8899	0.796614	1.51364	0.856309	0.833439	0.053	0.370051
Q9D7G0	12843957	unnamed protein product [Mus musculus]	0	75.57	41	10	36	6	318	34.8	6.98	630	10	4.17115e+07	2.42986e+07	2.25374e+07	2.3066e+07	3.52449e+07	2.52382e+07	3.38807e+07	5.84178e+07	37.3058	1.63919	23.3977	37.596	Prps1	19139	PRPS1	5631	0.998657	0.689929	0.915041	1.39637	0.4788	0.67306
Q11011	68226731	puromycin-sensitive aminopeptidase [Mus musculus]	0	62.868	17	12	34	12	920	103.3	5.9	316	12	8.65887e+06	7.54099e+06	6.59788e+06	1.06904e+07	2.63693e+07	9.77686e+06	8.83844e+06	1.45465e+07	9.75889	33.4775	64.9176	34.5199	Npepps	19155	NPEPPS	9520	0.696624	0.743428	1.55435	1.0056	0.6948	0.806067
Q61207	225735645	prosaposin isoform B precursor [Mus musculus]	0	68.071	22	9	33	9	557	61.4	5.19	370	9	3.33105e+07	3.78799e+07	3.5023e+07	3.31822e+07	7.23949e+07	4.09141e+07	4.17671e+07	1.01662e+08	9.07717	3.81669	39.2914	59.0563	Psap	19156	PSAP	5660	0.718853	0.68871	1.14415	1.44829	0.6195	0.761318
A2A517	10121123	cytohesin-1 [Mus musculus]	0	65.319	40	13	38	9	418	48.7	5.64	643	13	1.90665e+07	2.02142e+07	3.3559e+07	4.07034e+07	4.27525e+07	5.20797e+07	4.79994e+07	2.64686e+07	4.13218	13.6053	13.9095	40.889	Cyth1	19157	CYTH1	9267	0.555511	1.05023	1.34113	1.05313	0.1066	0.433388
A0A991EQU8	341940420	RecName: Full=Cytohesin-2; AltName: Full=ARF nucleotide-binding site opener; Short=Protein ARNO; AltName: Full=PH, SEC7 and coiled-coil domain-containing protein 2; Short=CLM2; AltName: Full=SEC7 homolog B; Short=mSec7-2	0	57.025	29	8	41	5	400	46.6	5.63	690	8	1.35789e+07	1.65496e+07	1.36864e+07	1.7884e+07	1.62517e+07	1.67244e+07	1.79595e+07	1.11059e+07	13.9443	18.8032	2.02715	33.3471	Cyth2	19158	CYTH2	9266	0.973928	1.02054	1.06598	0.939559	0.861	0.907301
Q5DTF5	60360638	mKIAA4241 protein [Mus musculus]	0	29.508	22	8	23	5	453	51.9	7.4	359	8	9.70505e+06	9.37974e+06	1.25493e+07	1.24943e+07	8.57421e+06	1.32275e+07	1.33786e+07	1.0302e+07	2.41061	0.310593	30.1845	18.3739	Cyth3	19159	CYTH3	9265	0.851897	1.11789	0.973174	1.05704	0.02674	0.358467
Q3UWT6	74193793	unnamed protein product [Mus musculus]	0	43.367	40	7	37	7	247	27.5	8.22	640	7	2.57122e+07	5.56059e+07	2.17062e+07	4.17268e+07	1.5095e+07	2.68676e+07	1.23539e+07	2.73655e+07	51.9884	44.6351	39.6759	53.4491	Psma2	19166	PSMA2	5683	1.43651	1.12056	0.741281	0.701654	0.7207	0.823329
O70435	12833183	unnamed protein product [Mus musculus]	0	43.125	36	8	36	8	255	28.5	5.57	690	8	4.57401e+07	6.54204e+07	2.65478e+07	4.45332e+07	3.04952e+07	3.35073e+07	2.41595e+07	4.94242e+07	25.0378	35.7833	6.65557	48.5564	Psma3	19167	PSMA3	5684	1.39025	0.888991	0.800463	0.920291	0.5244	0.701678
O09061	7242197	proteasome subunit beta type-1 precursor [Mus musculus]	0	50.077	46	8	33	8	240	26.4	7.81	352	8	2.69066e+07	6.66732e+07	8.60626e+08	8.52082e+08	1.48878e+07	5.9323e+07	1.09139e+09	9.82129e+08	60.0967	0.70549	84.6789	7.45226	Psmb1	19170	PSMB1	5689	0.0946679	1.73262	0.0750738	2.09763	0.003645	0.280535
P99026	14198355	Proteasome (prosome, macropain) subunit, beta type 4 [Mus musculus]	0	77.288	48	8	50	8	264	29.1	5.64	719	8	5.13857e+07	79202827	3.14895e+07	5.17054e+07	5.1928e+07	4.0899e+07	2.47002e+07	4.95323e+07	30.1247	34.3646	16.8027	47.3081	Psmb4	19172	PSMB4	5692	1.37157	0.873798	0.974963	0.779665	0.703	0.81138
O55234	12845889	unnamed protein product [Mus musculus]	0	41.759	31	7	42	7	264	28.5	7.44	439	7	4.64523e+07	5.67338e+07	2.96534e+07	4.17333e+07	3.6381e+07	4.22082e+07	2.55475e+07	5.19126e+07	14.0912	23.9309	10.4859	48.1356	Psmb5	19173	PSMB5	5693	1.24839	0.863665	0.950804	0.937144	0.5106	0.694354
Q60692	238231384	proteasome subunit beta type-6 precursor [Mus musculus]	0	19.255	18	4	19	4	238	25.4	5.11	192	4	5.67179e+07	7.17648e+07	4.03389e+07	4.92494e+07	3.96667e+07	3.61082e+07	2.54138e+07	5.48817e+07	16.5621	14.0658	6.64141	51.9006	Psmb6	19175	PSMB6	5694	1.37363	0.957802	0.81012	0.85845	0.3089	0.56448
P70195	378792310	Chain H, Mouse Constitutive 20s Proteasome In Complex With Pr-957	0	18.962	25	5	19	5	234	25.2	6.21	77	5	6.95695e+07	8.55112e+07	9.32872e+06	1.99895e+07	1.01633e+07	1.18118e+07	7.24266e+06	2.22575e+07	14.5376	51.4239	10.6085	71.9799	Psmb7	19177	PSMB7	5695	2.62989	0.497183	0.372658	0.500269	0.094	0.41695
P62192	6679501	26S protease regulatory subunit 4 [Mus musculus]	0	106.462	46	17	73	16	440	49.2	6.21	1045	17	7.61699e+07	1.27222e+08	6.5097e+07	8.68889e+07	6.47231e+07	6.96749e+07	5.39218e+07	9.26645e+07	35.4974	20.2771	5.21062	37.3776	Psmc1	19179	PSMC1	5700	1.27847	0.955342	0.844789	0.921401	0.7406	0.834105
Q8BVQ9	33859604	26S protease regulatory subunit 7 [Mus musculus]	0	98.974	42	17	71	17	475	52.8	6.28	1181	17	1.20375e+08	2.15171e+08	8.39477e+07	1.36539e+08	8.17169e+07	1.12912e+08	9.01759e+07	1.22934e+08	39.9534	33.7326	22.6668	21.7384	Psmc2	19181	PSMC2	5701	1.39264	0.915101	0.80778	0.884483	0.7599	0.846942
Q3TKG4	545807699	PREDICTED: 26S protease regulatory subunit 6A isoform X2 [Sus scrofa]	0	135.391	53	17	90	17	404	45.2	5.53	1838	17	5.75939e+07	1.21051e+08	3.36396e+07	5.83316e+07	4.2414e+07	3.65626e+07	2.84646e+07	6.40418e+07	50.2349	37.9681	10.478	54.3896	Psmc3	19182	PSMC3	5702	1.61633	0.832132	0.71456	0.836974	0.7108	0.81648
A0A1S6GWH1	7110703	26S protease regulatory subunit 8 [Mus musculus]	0	135.36	46	16	75	15	406	45.6	7.55	1470	16	6.32601e+07	8.97495e+07	3.36476e+07	4.96527e+07	3.84836e+07	4.1686e+07	2.77705e+07	5.16337e+07	24.4832	27.1722	5.64917	42.5011	Psmc5	19184	PSMC5	5705	1.54601	0.841664	0.810032	0.802299	0.4585	0.661642
P17225	116517301	polypyrimidine tract-binding protein 1 isoform 1 [Mus musculus]	0	134.499	32	11	41	11	555	59.3	9.16	1063	11	1.263e+08	9.42093e+07	6.92574e+07	3.52773e+07	1.58441e+07	1.57379e+07	2.33214e+07	7.46587e+06	20.5811	45.9705	0.47588	72.8324	Ptbp1	19205	PTBP1	5725	2.27673	1.07931	0.326081	0.317875	0.155	0.469254
Q99LH2	50510331	mKIAA0024 protein [Mus musculus]	0	24.069	9	4	27	4	487	57.1	8.82	240	4	1.22202e+07	7.54983e+06	9.35438e+06	9.00704e+06	9.23515e+06	1.10251e+07	7.44082e+06	9.65121e+06	33.4088	2.67529	12.4942	18.289	Ptdss1	19210	PTDSS1	9791	1.04765	0.973	1.07362	0.905733	0.835	0.894091
Q91YR1	1769577	A6 gene product [Mus musculus]	0	155.902	61	17	112	15	350	40.1	6.8	3427	17	3.11035e+08	310571274	2.93085e+08	3.16408e+08	2.35173e+08	3.03553e+08	2.49156e+08	3.02518e+08	0.105451	5.41162	17.9505	13.6795	Twf1	19230	TWF1	5756	1.07104	1.05017	0.928238	0.950548	0.6671	0.790981
P63089	6679543	pleiotrophin precursor [Mus musculus]	0	23.264	24	4	12	4	168	18.9	9.6	109	4	3.34585e+07	1.93721e+07	6.14384e+06	3.16058e+06	1.10555e+06	1.94543e+06	1.20694e+06	3.92203e+06	37.7077	45.3438	38.931	74.8635	Ptn	19242	PTN	5764	3.00537	0.5293	0.173561	0.291771	0.2634	0.538513
Q63739	148682476	protein tyrosine phosphatase 4a1, isoform CRA_b, partial [Mus musculus]	0	26.76	37	6	15	6	175	20	8.97	44	6	1.45507e+07	1.76682e+07	1.86751e+07	1.85836e+07	1.314e+07	1.4094e+07	1.16364e+07	1.01486e+07	13.6838	0.347341	4.9537	9.65856	Ptp4a1	19243	PTP4A1	7803	1.08759	1.25771	0.919318	0.735378	0.0385	0.360156
P35235	6755228	tyrosine-protein phosphatase non-receptor type 11 isoform a [Mus musculus]	0	20.793	10	5	11	5	597	68.4	7.3	134	5	6.82434e+06	7.76246e+06	6.1716e+06	6.23155e+06	5.22823e+06	5.75052e+06	4.516e+06	6.58305e+06	9.09522	0.683507	6.72787	26.3378	Ptpn11	19247	PTPN11	5781	1.18911	1.0111	0.894987	0.904794	0.3316	0.581311
Q64512	886895	phosphoprotein phosphatase [Mus musculus]	0	27.305	4	7	14	7	2460	270.8	6.47	88	7	9.25855e+06	5873640	5.73848e+06	3.09122e+06	4.65048e+06	4.67997e+06	4.24148e+06	3.53665e+06	31.6345	42.4	0.446937	12.8151	Ptpn13	19249	PTPN13	5783	1.47378	0.859956	0.908726	0.75754	0.4577	0.66102
Q06180	187608416	tyrosine-protein phosphatase non-receptor type 2 isoform b [Mus musculus]	0	11.202	6	2	5	2	406	47.3	8.37	135	2	4.72083e+06	3583877	3.26157e+06	5.54796e+06	4.61627e+06	3.09767e+06	438981	660989	19.3612	36.7039	27.8408	28.5432	Ptpn2	19255	PTPN2	5771	1.28119	1.35907	1.19005	0.169695	0.09558	0.419855
P97797	14193725	protein tyrosine phosphatase non-receptor type substrate I [Mus musculus]	0	106.878	38	12	31	4	509	56	8.15	470	12	1.06513e+07	1.60924e+07	1.62066e+07	3.41564e+07	5.93674e+07	1.47488e+07	1.99904e+07	2.6344e+07	28.7726	50.4037	85.1368	19.3924	Sirpa	19261	SIRPA	140885	0.541488	1.01971	1.50065	0.938146	0.4419	0.651585
P18052	148696327	protein tyrosine phosphatase, receptor type, A, isoform CRA_c, partial [Mus musculus]	0	30.308	11	8	21	7	878	98.4	7.96	247	8	8.57885e+06	1.6407e+07	1.00054e+07	1.60075e+07	2.26592e+07	1.70446e+07	1.7807e+07	1.98803e+07	44.3079	32.6312	19.9988	7.78014	Ptpra	19262	PTPRA	5786	0.778439	0.810435	1.23698	1.17415	0.5001	0.688314
Q64487	1039766996	PREDICTED: receptor-type tyrosine-protein phosphatase delta isoform X18 [Mus musculus]	0	352.603	33	44	177	30	1919	215.1	6.6	4424	44	1.98337e+08	2.3483e+08	1.63012e+08	1.60572e+08	1.57836e+08	1.92881e+08	1.64756e+08	1.87796e+08	11.9143	1.06641	14.1314	9.24199	Ptprd	19266	-	-	1.18674	0.88652	0.960855	0.965881	0.371	0.604181
A0A1B0GRT6	74208838	unnamed protein product [Mus musculus]	0	10.634	4	3	7	2	719	82.6	7.87	20	3	4.87708e+06	4596820	4.91665e+06	5.07865e+06	7.4088e+06	7.67899e+06	9.42433e+06	1.08194e+07	4.18354	2.29209	2.53256	9.74557	Ptpre	19267	PTPRE	5791	0.691517	0.729575	1.10129	1.47762	0.01292	0.323482
B1AUH1	755509395	PREDICTED: receptor-type tyrosine-protein phosphatase U isoform X1 [Mus musculus]	0	14.202	4	4	5	4	1473	165.3	6.95	14	4	1.54366e+06	5.20137e+06	1.83501e+06	2.72396e+06	1.7582e+06	2.42934e+06	3.87614e+06	4.76308e+06	76.6904	27.5757	22.6659	14.5189	Ptpru	19273	PTPRU	10076	1.11808	0.75571	0.694141	1.43207	0.2139	0.504303
Q68FM4	568999444	PREDICTED: receptor-type tyrosine-protein phosphatase mu isoform X1 [Mus musculus]	0	28.12	5	6	10	6	1515	169.9	6.65	71	6	7.12665e+06	7.32446e+06	6.0248e+06	1.06096e+07	1.09533e+07	8.37783e+06	1.04754e+07	1.11156e+07	1.93586	38.9789	18.8416	4.19291	Ptprm	19274	PTPRM	5797	0.802754	0.924036	1.07384	1.19937	0.0572	0.37985
P80560	126632011	Protein tyrosine phosphatase, receptor type, N polypeptide 2 [Mus musculus]	0	26.338	5	5	20	5	1001	111.5	5.95	124	5	1.26066e+07	1.20105e+07	1.08491e+07	8.72874e+06	2.43257e+07	1.05071e+07	1.70886e+07	1.6304e+07	3.42449	15.3165	56.1035	3.32263	Ptprn2	19276	PTPRN2	5799	0.875896	0.696593	1.23938	1.18813	0.05025	0.370051
B0V2N1	568999464	PREDICTED: receptor-type tyrosine-protein phosphatase S isoform X1 [Mus musculus]	0	397.957	34	41	184	32	1920	213.4	6.9	4565	41	1.51341e+08	1.63864e+08	1.07443e+08	8.07404e+07	7.96658e+07	8.8585e+07	8.79889e+07	5.92462e+07	5.61874	20.0669	7.49695	27.6078	Ptprs	19280	PTPRS	5802	1.5397	0.919228	0.821864	0.719207	0.04577	0.366228
B9EKR1	568939473	PREDICTED: receptor-type tyrosine-protein phosphatase zeta isoform X1 [Mus musculus]	0	250.733	14	29	212	29	2318	255	4.88	4420	29	2.58512e+08	5.98313e+08	3.52323e+08	6.25661e+08	4.32729e+08	7.27563e+08	7.20735e+08	9.19978e+08	56.085	39.5259	35.9356	17.1737	Ptprz1	19283	PTPRZ1	5803	0.739309	0.843851	1.00116	1.41568	0.4557	0.659726
O54724	6679567	polymerase I and transcript release factor [Mus musculus]	0	21.699	16	5	8	5	392	43.9	5.52	67	5	1.12698e+07	1.00878e+07	8.11848e+06	8.12547e+06	6.24636e+06	1.04182e+07	9.86081e+06	8.07591e+06	7.82631	0.0608574	35.4038	14.073	Cavin1	19285	CAVIN1	284119	1.1832	0.899906	0.923209	0.993685	0.257	0.533335
P42669	6679573	transcriptional activator protein Pur-alpha [Mus musculus]	0	145.923	72	13	113	13	321	34.9	6.44	2237	13	4.78145e+08	5.37629e+08	7.73543e+08	5.99309e+08	6.16726e+08	6.85594e+08	8.57728e+08	1.08493e+09	8.2816	17.9483	7.47855	16.5397	Pura	19290	PURA	5813	0.721225	0.974759	0.92468	1.37934	0.1745	0.47914
O35295	6755252	transcriptional activator protein Pur-beta [Mus musculus]	0	145.303	69	13	119	12	324	33.9	5.43	3969	13	6.53099e+08	5.82753e+08	7.69814e+08	6.18545e+08	3.93238e+08	4.11065e+08	3.7716e+08	4.31751e+08	8.04984	15.4086	3.1345	9.54414	Purb	19291	PURB	5814	1.16661	1.31057	0.759238	0.763587	0.1103	0.433388
P32848	31980767	parvalbumin alpha [Mus musculus]	0	69.528	77	10	45	10	110	11.9	5.19	372	10	3.25529e+07	4.24622e+07	5.90529e+07	9.85265e+07	2.46885e+08	9.6813e+07	8.01449e+07	4.33487e+07	18.6815	35.4261	61.7501	42.138	Pvalb	19293	PVALB	5816	0.428789	0.900729	1.96459	0.705894	0.4192	0.635342
P55096	14318642	ATP-binding cassette, sub-family D (ALD), member 3 [Mus musculus]	0	219.988	42	22	146	22	659	75.4	9.26	3146	22	6.72503e+08	6.56338e+08	3.08551e+08	3.94077e+08	2.55672e+08	2.94842e+08	1.63394e+08	3.07204e+08	1.72032	17.2143	10.0625	43.2168	Abcd3	19299	ABCD3	5825	1.74127	0.9207	0.721375	0.616656	0.01652	0.337614
O09012	113930737	peroxisomal biogenesis factor 5 isoform 1 [Mus musculus]	0	22.755	13	6	11	6	639	70.7	4.55	132	6	3.90867e+06	7.34359e+06	5.93613e+06	6.28913e+06	8.5494e+06	8.90556e+06	5.61428e+06	6.94271e+06	43.1711	4.08349	2.88557	14.9612	Pex5	19305	PEX5	5830	0.841456	0.914218	1.3053	0.939025	0.04111	0.360156
Q9WUB3	6755256	glycogen phosphorylase, muscle form [Mus musculus]	0	162.646	38	29	94	22	842	97.2	7.11	1465	29	2.65376e+08	2.89417e+08	1.17314e+08	1.56835e+08	3.12332e+08	3.00484e+08	1.62197e+08	2.30937e+08	6.12841	20.3874	2.73418	24.7276	Pygm	19309	PYGM	5837	1.20943	0.597635	1.33592	0.857017	0.0669	0.389905
Q9QYS9	4092671	KH domain RNA binding protein QKI-5A [Mus musculus]	0	55.251	28	8	50	8	344	38	8.56	606	8	8.94044e+07	8.26455e+07	5.4862e+07	5.50156e+07	3.55032e+07	4.13394e+07	3.09532e+07	3.09247e+07	5.55568	0.197761	10.7409	0.0652749	Qki	19317	QKI	9444	1.63605	1.04484	0.730707	0.588406	0.0002139	0.191761
Q6ZPF0	4758988	ras-related protein Rab-1A isoform 1 [Homo sapiens]	0	61.688	45	7	37	4	205	22.7	6.21	842	7	2.68868e+07	2.40269e+07	3.37753e+07	3.05469e+07	9.02511e+07	2.72386e+07	3.13176e+07	3.17214e+07	7.94374	7.09802	75.8476	0.906012	Rab1a	19324	RAB1A	5861	0.688571	0.869911	1.58896	0.852556	0.2606	0.535537
P61027	7710086	ras-related protein Rab-10 [Mus musculus]	0	26.858	31	6	28	5	200	22.5	8.38	444	6	4.10454e+07	4.61433e+07	3.41687e+07	4.76292e+07	7.18396e+07	3.97514e+07	3.47541e+07	3.01749e+07	8.26889	23.2721	40.6661	9.97396	Rab10	19325	RAB10	10890	1.0094	0.946991	1.29191	0.751695	0.3003	0.558442
P46638	14249144	ras-related protein Rab-11B [Rattus norvegicus]	0	44.008	46	9	30	2	218	24.5	5.94	399	9	3.3443e+07	4.76254e+07	2.93036e+07	3.83144e+07	8.99854e+07	3.50948e+07	3.4333e+07	5.04734e+07	24.7408	18.8459	62.0617	26.9154	Rab11b	19326	RAB11B	9230	0.904345	0.754302	1.39531	0.946042	0.7609	0.847124
A2CG35	106507168	ras-related protein Rab-12 [Mus musculus]	0	26.731	32	7	15	7	243	27.3	8.41	85	7	1.08601e+07	5.8335e+06	6.35403e+06	8.26331e+06	1.12525e+07	4.99399e+06	6.23931e+06	1.26778e+07	42.5832	18.4721	54.4788	48.1329	Rab12	19328	RAB12	201475	1.00451	0.879576	0.977608	1.13831	0.9485	0.965391
A0A3Q4EI12	30841008	ras-related protein Rab-18 isoform 2 precursor [Mus musculus]	0	41.892	46	7	23	7	206	23	5.36	537	7	1.20284e+07	1.07115e+07	7.41876e+06	4.91707e+06	2.20364e+07	7.75379e+06	1.91223e+07	2.13819e+07	8.18954	28.6801	67.803	7.88975	Rab18	19330	RAB18	22931	0.86324	0.468286	1.13088	1.5376	0.05979	0.380808
P35285	148747177	ras-related protein Rab-22A [Mus musculus]	0	23.34	30	6	7	4	194	21.8	8.15	50	6	4.62728e+06	6.59166e+06	2.83532e+06	8.58245e+06	1.39633e+07	1.15993e+07	8.58825e+06	9.72128e+06	24.7621	71.1843	13.0784	8.75145	Rab22a	19334	RAB22A	57403	0.674733	0.686691	1.5374	1.10118	0.1765	0.482048
P35288	148682490	RAB23, member RAS oncogene family, isoform CRA_b, partial [Mus musculus]	0	25.758	27	5	14	5	264	29.6	7.78	104	5	5.20146e+06	10352780	9.35236e+06	1.2312e+07	1.06593e+07	1.0295e+07	7.89018e+06	4.43051e+06	46.8366	19.32	2.4591	39.7114	Rab23	19335	RAB23	51715	0.88259	1.22929	1.18901	0.699109	0.4707	0.668487
P35290	568983176	PREDICTED: ras-related protein Rab-24 isoform X1 [Mus musculus]	0	10.972	15	3	5	3	266	30	6.1	33	3	1.01719e+07	13233613	5.8662e+06	5.91873e+06	1.53428e+07	1.17035e+07	4.11765e+06	3.01142e+06	18.4992	0.630422	19.0289	21.9446	Rab24	19336	RAB24	53917	1.34969	0.679581	1.55963	0.411099	0.129	0.450871
P63011	6679593	ras-related protein Rab-3A [Mus musculus]	0	85.51	41	7	69	6	220	25	5.03	1979	7	6.52563e+07	6.84215e+07	7.06152e+07	9.84249e+07	2.85792e+08	1.00489e+08	9.45374e+07	1.15865e+08	3.34865	23.266	67.8414	14.3351	Rab3a	19339	RAB3A	5864	0.594519	0.75179	1.71795	0.935743	0.29	0.553926
P56371	171184402	ras-related protein Rab-4A [Mus musculus]	0	16.202	22	4	6	4	218	24.4	6.07	81	4	2.83518e+06	4.05043e+06	4.24786e+06	3.90943e+06	8.41392e+06	4.21157e+06	2.93899e+06	2.97669e+06	24.9596	5.86721	47.0716	0.901341	Rab4a	19341	RAB4A	5867	0.820104	0.971567	1.50375	0.704581	0.1343	0.455198
Q0PD56	112292957	Rab5B [Mus musculus]	0	41.475	31	6	44	3	229	25.3	6.92	586	6	1.30359e+07	1.21032e+07	6.33402e+06	7.54865e+06	2.08472e+07	1.26369e+07	7.10324e+06	1.01406e+07	5.2471	12.3733	34.6763	24.9102	Rab5b	19344	RAB5B	5869	1.12041	0.618728	1.49233	0.768531	0.0787	0.392515
Q8C266	113866024	ras-related protein Rab-5C isoform 1 [Mus musculus]	0	51.677	50	8	56	5	216	23.4	8.41	778	8	1.2297e+07	2.03527e+07	9.52934e+06	1.67938e+07	2.50837e+07	1.37668e+07	1.21218e+07	1.30644e+07	34.8927	39.0284	41.1951	5.29308	Rab5c	19345	RAB5C	5878	1.0617	0.855971	1.26333	0.818999	0.759	0.846942
P35279	13195674	ras-related protein Rab-6A isoform 2 [Mus musculus]	0	46.421	40	8	44	2	208	23.6	5.54	417	8	5.31943e+07	4.91263e+07	3.437e+07	4.93617e+07	7.74195e+07	4.212e+07	3.09283e+07	5.74866e+07	5.62255	25.3206	41.7612	42.4806	Rab6a	19346	RAB6A	5870	1.03877	0.850054	1.21358	0.897598	0.7897	0.864691
P51150	34147513	ras-related protein Rab-7a [Homo sapiens]	0	72.288	71	12	42	12	207	23.5	6.7	1222	12	3.05961e+07	3.55985e+07	3.39845e+07	4.09054e+07	9.96629e+07	4.76035e+07	2.76605e+07	2.95712e+07	10.6874	13.0694	49.9931	4.72141	Rab7	19349	RAB7A	7879	0.76618	0.866826	1.70456	0.662437	0.3466	0.589856
Q3TLP8	9845511	ras-related C3 botulinum toxin substrate 1 isoform Rac1 [Homo sapiens]	0	116.651	80	11	228	5	192	21.4	8.5	3775	11	2.89906e+09	3.76143e+09	2.99978e+09	4.09653e+09	3.28245e+09	4.4747e+09	3.65201e+09	4.19685e+09	18.3106	21.8569	21.7361	9.81692	Rac1	19353	RAC1	5879	0.907336	0.966708	1.05673	1.06923	0.8183	0.884266
Q61550	120537484	RAD21 homolog (S. pombe) [Mus musculus]	0	82.723	27	13	31	13	635	72	4.64	384	13	8.118e+07	6.64039e+07	5.53926e+07	4.27272e+07	2.66659e+07	3.78752e+07	3.17066e+07	2.83389e+07	14.1591	18.2548	24.5615	7.93166	Rad21	19357	RAD21	5885	1.59425	1.05992	0.697195	0.648632	0.1281	0.449651
Q64012	13436047	Raly protein [Mus musculus]	0	86.194	53	13	54	2	296	31.2	9.38	979	13	1.04937e+08	7.18954e+07	1.51935e+08	5.58388e+07	3.94805e+07	3.68015e+07	4.21444e+07	1.71742e+07	26.4247	65.408	4.96663	59.5313	Raly	19383	RALY	22913	1.35971	1.59763	0.586551	0.456116	0.3612	0.59844
P62827	5453555	GTP-binding nuclear protein Ran isoform 1 [Homo sapiens]	0	81.2	70	10	62	10	216	24.4	7.49	1087	10	5.47024e+08	5.36535e+08	3.973e+08	2.8319e+08	2.20018e+08	2.8892e+08	1.55783e+08	1.47618e+08	1.36902	23.7147	19.1461	3.80581	Ran	19384	RAN	5901	1.68229	1.0565	0.790158	0.471048	0.001512	0.26039
Q9ERU9	10442646	Ran-binding protein 2 [Mus musculus]	0	374.014	25	58	165	58	3053	340.9	6.18	3704	58	2.37823e+08	1.98248e+08	2.12533e+08	1.44525e+08	8.88821e+07	9.09783e+07	8.54633e+07	4.4678e+07	12.8346	26.9364	1.64822	44.3204	Ranbp2	19386	-	84220; 653489; 400966; 727851; 729857; 285190; 729540	1.58121	1.29471	0.652182	0.471898	0.1277	0.449651
Q6ZPH4	722240	RNA1 homolog [Mus musculus]	0	94.616	38	18	55	18	589	63.5	4.68	933	18	8.00135e+07	6.84161e+07	6.45405e+07	4.22749e+07	3.4844e+07	2.76733e+07	3.56748e+07	1.7753e+07	11.0498	29.4791	16.2209	47.4381	Rangap1	19387	RANGAP1	5905	1.5995	1.15106	0.673696	0.575746	0.09935	0.424102
Q60790	120444918	ras GTPase-activating protein 3 [Mus musculus]	0	187.32	41	29	156	28	834	95.9	7.34	2432	29	7.52088e+07	1.03621e+08	1.0686e+08	2.04409e+08	1.51496e+08	2.23997e+08	1.56728e+08	1.20431e+08	22.4689	44.3202	27.3059	18.5205	Rasa3	19414	RASA3	22821	0.625963	1.08954	1.31435	0.970147	0.3508	0.591597
P27671	6755288	ras-specific guanine nucleotide-releasing factor 1 isoform 1 [Mus musculus]	0	45.256	11	11	30	9	1262	144	7.17	339	11	1.91796e+07	1.35515e+07	1.0091e+07	9.31494e+06	9.06156e+06	1.80909e+07	2.22168e+07	1.41098e+07	24.3174	5.65561	47.0286	31.5611	Rasgrf1	19417	RASGRF1	5923	1.13241	0.671393	0.939401	1.2568	0.3838	0.612715
P13405	74138763	unnamed protein product [Mus musculus]	0	5.425	3	2	2	2	748	85.6	8.7	0	2	4.80932e+06	3.98845e+06	1.50721e+06	1.45082e+06	2.47287e+06	1.89235e+06	1.22581e+06	1.53269e+06	13.1952	2.69586	18.807	15.7329	Rb1	19645	RB1	5925	1.86398	0.626718	0.924857	0.584443	0.1108	0.433388
Q60972	1016275	retinoblastoma-binding protein mRbAp48 [Mus musculus]	0	58.902	24	9	29	6	461	51.7	5.11	437	9	9.99931e+07	6.09373e+07	5.75738e+07	2.3393e+07	1.44392e+07	1.35351e+07	1.00945e+07	1.14584e+07	34.3211	59.7022	4.57072	8.94979	Rbbp4	19646	RBBP4	5928	2.20888	1.11133	0.383967	0.295828	0.1532	0.469254
Q8BG13	261862339	RNA-binding protein 3 isoform 2 [Mus musculus]	0	56.892	56	5	34	5	153	16.6	7.5	893	5	1.17251e+08	98108181	6.73816e+07	5.38874e+07	2.24276e+07	2.86087e+07	3.17857e+07	1.0891e+07	12.5705	15.7368	17.1278	69.2408	Rbm3	19652	RBM3	5935	2.00175	1.12719	0.47438	0.396678	0.05974	0.380808
Q9WV02	6755296	RNA-binding motif protein, X chromosome [Mus musculus]	0	89.91	40	16	116	6	391	42.3	10.05	1334	16	6.81832e+08	4.89484e+08	7.15461e+08	4.0834e+08	2.10385e+08	2.07426e+08	2.85128e+08	8.25785e+07	23.2236	38.6488	1.00177	77.9013	Rbmx	19655	RBMX	27316	1.52088	1.45918	0.5425	0.477442	0.2477	0.525819
Q91VM5	2625130	heterogeneous nuclear ribonucleoprotein G [Mus musculus]	0	76.411	34	14	98	4	388	42.2	9.96	1109	14	4.17487e+07	2.32075e+07	6.25028e+07	2.69683e+07	1.23582e+07	8.04177e+06	1.45779e+07	7.17291e+06	40.3674	56.1671	29.9236	48.1465	Rbmxl1	19656	-	-	1.32174	1.82057	0.415102	0.442589	0.3827	0.612002
Q3U111	74224118	unnamed protein product [Mus musculus]	0	187.859	44	30	152	18	662	77.4	8.94	2393	30	2.44842e+08	400080104	2.15976e+08	3.24337e+08	2.46671e+08	4.17384e+08	2.09978e+08	1.93038e+08	34.0412	28.3623	36.3562	5.9445	Rdx	19684	RDX	5962	1.14535	0.959573	1.17933	0.71574	0.5143	0.696217
G3UWX1	148705785	replication factor C 1, isoform CRA_a, partial [Mus musculus]	0	11.492	2	2	5	2	1160	128.8	9.36	150	2	2.77086e+06	1.56225e+06	1.51223e+06	1.05456e+06	953700	758016	917237	1.06031e+06	39.4459	25.2165	16.1674	10.2314	Rfc1	19687	RFC1	5981	1.63681	0.969591	0.646593	0.747007	0.4319	0.644257
Q9Z129	110625690	ATP-dependent DNA helicase Q1 isoform 1 [Mus musculus]	0	28.868	12	6	8	6	648	72.4	8.34	92	6	6.01504e+07	5.1067e+07	5.34441e+07	4.02913e+07	3.78457e+07	4.1444e+07	4.51263e+07	4.83294e+07	11.5503	19.8439	6.41787	4.84697	Recql	19691	RECQL	5965	1.17784	0.992702	0.839714	0.98974	0.2475	0.525819
Q60841	148671238	reelin, isoform CRA_a, partial [Mus musculus]	0	81.375	7	18	32	18	3477	388.1	5.69	409	18	2.64663e+07	2.22243e+07	1.91379e+07	2.27513e+07	1.95276e+07	3.45258e+07	1.55757e+07	2.95554e+07	12.3209	12.1992	39.2402	43.8062	Reln	19699	RELN	5649	1.02634	0.882973	1.13938	0.951308	0.7834	0.860948
Q9EPU0	148696866	UPF1 regulator of nonsense transcripts homolog (yeast), isoform CRA_a, partial [Mus musculus]	0	318.77	48	42	199	42	1131	124.6	6.81	3301	42	2.76569e+08	2.00803e+08	2.31386e+08	1.88702e+08	1.77874e+08	1.82989e+08	2.40967e+08	1.53931e+08	22.4459	14.3696	2.00474	31.1694	Upf1	19704	UPF1	5976	1.15501	1.01641	0.873114	0.955462	0.6058	0.751955
O54916	161484650	ralBP1-associated Eps domain-containing protein 1 isoform 1 [Mus musculus]	0	49.516	16	10	22	9	795	86.5	5.58	301	10	2.24271e+07	31321899	2.45642e+07	2.66812e+07	1.4357e+07	2.89635e+07	2.28432e+07	2.61773e+07	23.4035	5.84206	47.6832	9.61873	Reps1	19707	REPS1	85021	1.08949	1.03875	0.878109	0.993649	0.9292	0.955
Q921J2	10119859	Ras homolog [Mus musculus]	0	14.415	24	4	12	4	184	20.4	6.33	156	4	5.55494e+06	4.8036e+06	6.53471e+06	4.15339e+06	9.78448e+06	6.56707e+06	7.33499e+06	7.24937e+06	10.2577	31.5089	27.8267	0.830249	Rheb	19744	RHEB	6009	0.797079	0.822437	1.25823	1.12225	0.1698	0.474503
P70425	61556829	GTP-binding protein Rit2 [Rattus norvegicus]	0	14.027	17	4	18	4	217	24.7	6.92	62	4	7.80033e+06	4.4155e+06	9.65771e+06	5.98571e+06	7.1785e+06	9.53258e+06	1.13726e+07	1.52571e+07	39.1859	33.196	19.922	20.6291	Rit2	19762	RIT2	6014	0.686282	0.878843	0.938823	1.49605	0.3776	0.608299
Q99PV8	568922124	PREDICTED: GTP-binding protein Rit1 isoform X1 [Mus musculus]	0	13.891	9	2	4	2	273	31.1	9.69	72	2	1.57893e+07	1.37426e+07	9.2022e+06	8.01251e+06	1.12175e+07	1.00298e+07	1.09523e+07	1.54862e+07	9.80109	9.77345	7.90574	24.2519	Rit1	19769	RIT1	6016	1.25092	0.729186	0.900001	1.11989	0.1388	0.458467
E3VX19	166227730	RecName: Full=Xenotropic and polytropic retrovirus receptor 1 homolog	0	9.79	6	3	4	3	696	81.9	8.48	88	3	5.01066e+06	6.37996e+06	2.14545e+06	1.22295e+06	1.09498e+06	763548	1.02219e+06	582561	17.0007	38.7311	25.2198	38.7433	Xpr1	19775	XPR1	9213	2.50037	0.739402	0.407968	0.352262	0.08841	0.410428
Q62150	433437	RNA/DNA-binding protein [Mus musculus]	0	35.066	14	5	27	5	365	40.9	10.81	314	5	5.06664e+07	3.84648e+07	3.42911e+07	1.80179e+07	1.83978e+07	1.73063e+07	1.72245e+07	1.04016e+07	19.3599	43.9959	4.32338	34.9271	Rnps1	19826	RNPS1	10921	1.7411	1.02181	0.697446	0.53965	0.2343	0.518986
A0A1Y7VMN0	114704212	ROCK2 splice variant [Mus musculus]	0	89.584	16	19	50	19	1444	166.7	5.9	707	19	2.99181e+07	3.27991e+07	2.89112e+07	4.25901e+07	4.15e+07	4.37944e+07	3.47317e+07	3.34121e+07	6.49642	27.0554	3.80414	2.73851	Rock2	19878	ROCK2	9475	0.872113	0.994259	1.18606	0.947571	0.08797	0.410222
Q9EPK2	19526820	protein XRP2 isoform a [Mus musculus]	0	79.097	42	12	63	12	347	39.4	5.24	733	12	4.79787e+07	1.39009e+08	6.03393e+07	1.14203e+08	6.29046e+07	1.31692e+08	6.28735e+07	1.57455e+08	68.8473	43.6426	49.9904	60.7087	Rp2	19889	RP2	6102	0.963288	0.899175	1.00249	1.13505	0.9872	0.990892
P47708	755513554	PREDICTED: rabphilin-3A isoform X1 [Mus musculus]	0	233.654	53	29	174	28	684	75.8	8.18	2798	29	1.65589e+08	1.47171e+08	2.39071e+08	2.63922e+08	2.06332e+08	1.55646e+08	1.71984e+08	1.66244e+08	8.32818	6.98711	19.8027	2.39984	Rph3a	19894	RPH3A	22895	0.825247	1.32719	0.955112	0.892448	0.1206	0.443474
P53026	13592009	60S ribosomal protein L10a [Rattus norvegicus]	0	143.959	60	12	119	12	217	24.8	9.94	1361	12	6.00905e+08	6.33219e+08	6.03726e+08	5.40129e+08	4.43984e+08	4.46604e+08	5.16469e+08	6.35214e+08	3.70293	7.8628	0.416173	14.5813	Rpl10a	19896	RPL10A	4736	1.11679	1.0351	0.805916	1.04219	0.05851	0.380808
P35980	12840700	unnamed protein product [Mus musculus]	0	53.71	46	10	104	10	188	21.7	11.82	1719	10	7.93041e+08	6.85263e+08	7.27144e+08	6.61224e+08	6.13958e+08	6.93405e+08	6.76237e+08	7.98524e+08	10.3105	6.71469	8.59404	11.7266	Rpl18	19899	RPL18	6141	1.04681	0.983125	0.925764	1.0443	0.7365	0.833414
P84099	198643	ribosomal protein L19 [Mus musculus]	0	44.235	26	6	37	6	196	23.5	11.47	827	6	4.75476e+08	4.06453e+08	4.62996e+08	5.10187e+08	3.80049e+08	4.0963e+08	4.83031e+08	4.37633e+08	11.0682	6.85764	5.2975	6.97357	Rpl19	19921	RPL19	6143	0.989415	1.09179	0.885922	1.03287	0.2687	0.542595
P67984	459683845	60S ribosomal protein L22 isoform b [Mus musculus]	0	57.151	44	5	56	5	151	17.6	9.19	1518	5	1.73965e+08	1.86542e+08	1.81232e+08	1.55352e+08	1.43051e+08	1.65453e+08	1.74664e+08	1.16064e+08	4.93393	10.874	10.2693	28.5054	Rpl22	19934	RPL22	6146	1.1124	1.03858	0.951934	0.897086	0.5238	0.701137
P61255	4506621	60S ribosomal protein L26 [Homo sapiens]	0	31.282	29	6	48	6	145	17.2	10.55	406	6	3.76958e+08	3.77372e+08	3.84557e+08	3.63422e+08	2.40251e+08	3.01454e+08	1.72322e+08	3.69162e+08	0.0775855	3.99603	15.978	51.4092	Rpl26	19941	RPL26	6154	1.16702	1.15719	0.838067	0.837725	0.333	0.581311
P61358	4506623	60S ribosomal protein L27 [Homo sapiens]	0	52.121	49	8	60	8	136	15.8	10.56	723	8	4.82696e+08	5.38673e+08	5.09948e+08	4.84165e+08	4.27475e+08	4.88731e+08	3.3127e+08	5.24347e+08	7.75076	3.66789	9.45526	31.913	Rpl27	19942	RPL27	6155	1.07873	1.04994	0.96766	0.903668	0.7461	0.838044
Q3U8M3	148667873	mCG112980, isoform CRA_b, partial [Mus musculus]	0	34.407	38	4	42	4	123	13.7	10.45	859	4	1.05633e+08	1.014e+08	8.49488e+07	9.31924e+07	1.01165e+08	1.02184e+08	7.8574e+07	1.71517e+08	2.89149	6.54434	0.708922	52.5572	Rpl37a	19981	RPL37A	6168	0.987504	0.849693	0.969929	1.19287	0.3784	0.609314
P83882	148704677	mCG7611, isoform CRA_a, partial [Mus musculus]	0	10.348	13	3	13	3	134	15.3	10.49	113	3	5.11273e+07	2.4357e+07	4.02239e+07	2.68734e+07	3.18714e+07	2.30344e+07	2.97047e+07	3.96809e+07	50.1546	28.1389	22.7614	20.3335	Rpl36a	19982	-	-	1.13139	1.00568	0.82295	1.03998	0.8144	0.881775
P47911	38571759	Ribosomal protein L6 [Mus musculus]	0	151.274	46	17	174	17	296	33.5	10.7	3416	17	1.06489e+09	9.94159e+08	9.98622e+08	1.0839e+09	8.80599e+08	8.95639e+08	8.91888e+08	1.16732e+09	4.85828	5.79101	1.19744	18.916	Rpl6	19988	RPL6	6128	1.03249	1.04426	0.890677	1.03257	0.1887	0.491742
F6XI62	148682392	mCG13479, isoform CRA_a [Mus musculus]	0	148.425	49	21	217	21	270	31.4	10.78	2852	21	1.08092e+09	1.16074e+09	1.1979e+09	1.05913e+09	9.71756e+08	1.19291e+09	1.16577e+09	1.249e+09	5.03549	8.69491	14.4486	4.87448	Rpl7	19989	RPL7	6129	0.98772	0.99449	0.953796	1.06399	0.6745	0.795121
P51410	14149647	60S ribosomal protein L9 [Mus musculus]	0	129.817	65	10	79	10	192	21.9	9.95	2004	10	3.44763e+08	2.88322e+08	3.44794e+08	2.91818e+08	2.61682e+08	2.98625e+08	2.8015e+08	2.95363e+08	12.6081	11.7685	9.32424	3.73838	Rpl9	20005	RPL9	6133	1.05272	1.05859	0.931703	0.956988	0.7341	0.831336
Q3V109	568916002	PREDICTED: dolichyl-diphosphooligosaccharide--protein glycosyltransferase subunit 2 isoform X5 [Mus musculus]	0	125.397	35	14	68	14	669	73.6	6.49	1546	14	1.02829e+08	7.50613e+07	3.64992e+07	3.07337e+07	3.97183e+07	2.40154e+07	1.57392e+07	2.5027e+07	22.075	12.1273	34.8438	32.2202	Rpn2	20014	RPN2	6185	2.03522	0.769205	0.729171	0.466401	0.1791	0.48326
P08775	597517934	DNA-directed RNA polymerase II subunit RPB1 [Mus musculus]	0	44.18	7	11	15	11	1970	217	7.37	159	11	1.34743e+07	1.10809e+07	8.41625e+06	5.42076e+06	4.53063e+06	7.4298e+06	5.35449e+06	3.31285e+06	13.7844	30.6155	34.28	33.3126	Polr2a	20020	POLR2A	5430	1.66419	0.937785	0.810603	0.587417	0.1414	0.462225
P11031	6755364	activated RNA polymerase II transcriptional coactivator p15 [Mus musculus]	0	27.153	37	4	20	4	127	14.4	9.6	239	4	8.80898e+07	3.31022e+07	6.43345e+07	2.18903e+07	2.17329e+06	5.75014e+06	9.51952e+06	4.15771e+06	64.1662	69.6146	63.8414	55.4407	Sub1	20024	SUB1	10923	2.11673	1.506	0.13839	0.238885	0.4099	0.627895
A0A1W2P7A1	14277700	40S ribosomal protein S12 [Homo sapiens]	0	136.519	71	9	70	9	132	14.5	7.21	1500	9	1.642e+08	227359286	9.80922e+07	1.31677e+08	7.68689e+07	1.37877e+08	7.49264e+07	9.45089e+07	22.8115	20.6713	40.1769	16.3448	Rps12	20042	RPS12	6206	1.55766	0.914041	0.854276	0.674028	0.2968	0.556074
P62264	3097244	ribosomal protein S14 [Mus musculus]	0	90.164	66	8	80	8	151	16.3	10.13	1954	8	3.25671e+08	2.65653e+08	2.93704e+08	2.86625e+08	2.82099e+08	2.80742e+08	3.0202e+08	1.9731e+08	14.3539	1.72498	0.340938	29.6564	Rps14	20044	RPS14	6208	1.05885	1.03917	1.00785	0.894126	0.5004	0.688314
P62843	4506687	40S ribosomal protein S15 isoform 2 [Homo sapiens]	0	111.444	46	5	60	5	145	17	10.39	770	5	1.87068e+08	1.59851e+08	1.9925e+08	2.10622e+08	1.90642e+08	2.33757e+08	1.61051e+08	2.53172e+08	11.0949	3.92349	14.3671	31.4512	Rps15	20054	RPS15	6209	0.869792	1.02763	1.06405	1.03853	0.5551	0.721751
Q5CZY9	60334810	Rps16 protein [Mus musculus]	0	41.349	53	10	83	10	172	19.3	10.2	983	10	4.56626e+08	4.24287e+08	4.11256e+08	3.692e+08	3.29835e+08	4.1101e+08	3.53541e+08	4.11949e+08	5.19171	7.62062	15.4956	10.7906	Rps16	20055	RPS16	6217	1.11237	0.985516	0.935498	0.966618	0.4603	0.662806
Q8BT90	26377673	unnamed protein product [Mus musculus]	0	107.878	54	9	64	9	141	16.1	9.94	1094	9	2.13335e+08	1.91988e+08	1.69492e+08	1.25718e+08	1.41011e+08	1.49811e+08	1.53812e+08	1.55812e+08	7.44816	20.9704	4.27926	0.913381	Rps17	20068	RPS17	6218	1.24621	0.907657	0.894162	0.951972	0.2081	0.500837
D3Z722	56541224	Rps19 protein, partial [Mus musculus]	0	46.593	46	9	60	9	151	16.7	10.52	966	9	4.06591e+08	4.5603e+08	3.94661e+08	3.33274e+08	2.22938e+08	2.95945e+08	2.32134e+08	2.97189e+08	8.10523	11.9261	19.8979	17.3809	Rps19	20085	RPS19	6223	1.30761	1.10345	0.786555	0.802382	0.1552	0.469254
Q9CQK2	568987089	PREDICTED: 40S ribosomal protein S24 isoform X1 [Mus musculus]	0	57.664	20	4	69	4	175	20.2	10.55	785	4	1.57671e+08	1.52163e+08	1.40375e+08	1.21976e+08	9.32273e+07	1.29273e+08	1.25851e+08	1.54574e+08	2.51439	9.91815	22.9109	14.4853	Rps24	20088	RPS24	6229	1.15275	0.976087	0.827825	1.04334	0.3336	0.581311
P97351	254553321	40S ribosomal protein S3a [Mus musculus]	0	167.232	54	17	174	17	264	29.9	9.73	2081	17	8.07993e+08	7.61612e+08	8.13008e+08	7.63209e+08	6.68169e+08	6.939e+08	7.69626e+08	7.08237e+08	4.17891	4.46809	2.67161	5.8745	Rps3a1	20091	-	-	1.04889	1.05331	0.910208	0.987587	0.1619	0.4701
P62702	12851918	unnamed protein product [Mus musculus]	0	135.016	59	17	179	17	263	29.6	10.15	3252	17	6.66555e+08	6.06117e+08	7.64148e+08	7.34212e+08	5.50134e+08	7.43321e+08	7.25561e+08	6.72469e+08	6.71598	2.82555	21.1223	5.37066	Rps4x	20102	RPS4Y1	6192	0.931931	1.09719	0.947149	1.02373	0.2916	0.553926
P97461	254675270	40S ribosomal protein S5 [Mus musculus]	0	65.586	50	9	52	9	204	22.9	9.72	1192	9	2.5439e+08	1.90648e+08	1.93466e+08	1.79939e+08	1.32453e+08	1.26819e+08	1.29034e+08	1.72973e+08	20.2556	5.12297	3.07314	20.5754	Rps5	20103	RPS5	6193	1.29023	1.08255	0.751663	0.875558	0.08303	0.399947
P62754	6677809	40S ribosomal protein S6 [Mus musculus]	0	74.874	36	9	80	9	249	28.7	10.84	1581	9	8.12631e+08	7.90311e+08	7.86734e+08	8.16698e+08	8.2444e+08	9.30612e+08	7.52542e+08	9.02922e+08	1.96921	2.64276	8.55533	12.8465	Rps6	20104	RPS6	6194	0.969	0.969296	1.06095	1.00075	0.7604	0.846942
Q810V8	29294760	Rps6ka1 protein, partial [Mus musculus]	0	43.047	17	11	21	6	773	86.4	8.5	134	11	9.9859e+06	1.36451e+07	1.9322e+07	2.7606e+07	2.33336e+07	2.01974e+07	1.14116e+07	1.9707e+07	21.8986	24.9645	10.1889	37.6993	Rps6ka1	20111	RPS6KA1	6195	0.650953	1.29271	1.19913	0.857209	0.2017	0.498385
P62082	4506741	40S ribosomal protein S7 [Homo sapiens]	0	78.33	64	12	106	12	194	22.1	10.1	1365	12	5.09627e+08	5.13705e+08	3.28706e+08	3.54687e+08	2.0016e+08	2.75917e+08	1.7829e+08	2.88995e+08	0.56353	5.37661	22.5042	33.5041	Rps7	20115	RPS7	6201	1.5446	1.0315	0.718584	0.705313	0.0344	0.360156
P62242	26353710	unnamed protein product [Mus musculus]	0	91.092	51	11	100	3	208	24.2	10.36	1988	11	5.50956e+08	5.2286e+08	4.95129e+08	4.47151e+08	4.00891e+08	4.37804e+08	5.21769e+08	4.35551e+08	3.70029	7.20064	6.22443	12.7368	Rps8	20116	RPS8	6202	1.12674	0.988722	0.880032	1.0045	0.1496	0.469254
P10833	148690841	Harvey rat sarcoma oncogene, subgroup R, partial [Mus musculus]	0	32.296	26	5	30	3	221	24	6.35	465	5	3.6438e+06	5.57431e+06	3.18542e+06	7.83082e+06	6.85181e+06	6.78132e+06	6.03126e+06	7.09368e+06	29.6172	59.6356	0.73119	11.4476	Rras	20130	RRAS	6237	0.784646	0.937704	1.16045	1.1172	0.5354	0.70899
Q01730	31982028	ras suppressor protein 1 [Mus musculus]	0	19.22	20	4	11	4	277	31.4	8.63	246	4	7.2193e+06	6.07455e+06	4.12753e+06	4.161e+06	3.67407e+06	3.75245e+06	1.80586e+06	2.3262e+06	12.1779	0.571101	1.49249	17.8087	Rsu1	20163	RSU1	6251	1.60452	1.0004	0.896356	0.498726	0.0352	0.360156
Q8C6B2	568941210	PREDICTED: rhotekin isoform X2 [Mus musculus]	0	8.487	4	2	2	2	608	66.6	6.24	58	2	246898	322999	382154	359998	174213	264092	284037	1.36677e+06	18.8845	4.22183	28.9999	92.7556	Rtkn	20166	RTKN	6242	0.670238	0.872822	0.515477	1.94146	0.282	0.549892
Q9ES97	54607016	reticulon-3 isoform 1 [Mus musculus]	0	45.199	12	7	31	4	964	103.8	4.92	864	7	3.50419e+07	3.15995e+07	2.19443e+07	2.16827e+07	3.97526e+07	2.06768e+07	1.86427e+07	2.85461e+07	7.30533	0.847949	44.6425	29.6797	Rtn3	20168	RTN3	10313	1.22341	0.800913	1.10937	0.8663	0.1379	0.458467
Q9WTM5	6755382	ruvB-like 2 [Mus musculus]	0	93.057	40	16	82	16	463	51.1	5.64	1143	16	1.18727e+08	1.03804e+08	8.28654e+07	5.6334e+07	4.84079e+07	6.21461e+07	3.9224e+07	4.61883e+07	9.48362	26.9549	17.5741	11.5312	Ruvbl2	20174	RUVBL2	10856	1.59607	0.998389	0.792934	0.612608	0.06511	0.386662
A0A1L1SQG7	568945162	PREDICTED: ryanodine receptor 1 isoform X1 [Mus musculus]	0	14.279	1	6	24	2	5061	567.7	5.27	37	6	1.43103e+08	163036236	8.3186e+07	1.67245e+08	1.66006e+08	7.91396e+07	6.43333e+07	1.16179e+08	9.20813	47.4693	50.112	40.6181	Ryr1	20190	RYR1	6261	1.24671	1.01985	0.998323	0.735113	0.5184	0.697031
E9Q401	1039743392	PREDICTED: ryanodine receptor 2 isoform X7 [Mus musculus]	0	311.154	15	59	159	56	4984	566.3	6.1	1851	59	9.5768e+07	1.31812e+08	8.86736e+07	1.07767e+08	1.26017e+08	1.4497e+08	1.10476e+08	1.78332e+08	22.398	13.7456	9.89101	33.2272	Ryr2	20191	RYR2	6262	0.925294	0.798688	1.10178	1.17424	0.3831	0.612209
P50114	148699911	S100 protein, beta polypeptide, neural, isoform CRA_a [Mus musculus]	0	40.152	39	3	9	3	95	11.1	4.48	231	3	374102	911059	1.24639e+06	2.22104e+06	1.1711e+07	4.41102e+06	4.83626e+06	4.23189e+06	59.0878	39.7515	64.0352	9.42535	S100b	20203	S100B	6285	0.171682	0.463208	2.15371	1.2114	0.04413	0.360479
Q60749	110626031	KH domain-containing, RNA-binding, signal transduction-associated protein 1 [Mus musculus]	0	79.767	28	10	56	8	443	48.3	8.72	713	10	2.9487e+08	2.0025e+08	1.94323e+08	1.47903e+08	8.72185e+07	5.54504e+07	1.12894e+08	7.57892e+07	27.0264	19.1826	31.4903	27.8109	Khdrbs1	20218	KHDRBS1	10657	1.6946	1.17131	0.4883	0.645791	0.1745	0.47914
E9Q317	215490074	histone deacetylase complex subunit SAP18 [Mus musculus]	0	43.021	52	8	31	8	172	19.6	9.8	762	8	6.50753e+07	4.02343e+07	4.91214e+07	2.69642e+07	1.24477e+07	1.45214e+07	9.52231e+06	5.67232e+06	33.3593	41.1839	10.8742	35.8331	Sap18	20220	SAP18	10284	1.88424	1.36135	0.482541	0.271868	0.1955	0.496152
G3UVU2	158749553	splicing factor 3A subunit 2 [Mus musculus]	0	10.094	7	3	5	3	485	51.2	9.64	36	3	9.35549e+06	6.19761e+06	4.77089e+06	2.90071e+06	2.52879e+06	1.33589e+06	2.45165e+06	811545	28.714	34.4757	43.6522	71.0794	Sf3a2	20222	-	-	2.04966	1.011	0.509306	0.430039	0.2414	0.520541
P36536	21703344	GTP-binding protein SAR1a [Mus musculus]	0	17.316	27	4	11	2	198	22.4	6.68	115	4	3.47399e+07	1.30629e+07	2.39155e+07	1.48958e+07	2.67201e+07	1.36079e+07	2.70808e+07	2.54055e+07	64.1299	32.8663	45.9818	4.51391	Sar1a	20224	SAR1A	56681	1.06567	0.865221	0.899031	1.17008	0.6928	0.805281
Q8C483	33468931	serine--tRNA ligase, cytoplasmic isoform 1 [Mus musculus]	0	88.155	29	12	52	12	536	61.1	7.43	1026	12	5.54122e+07	5.43631e+07	3.81412e+07	3.93314e+07	3.07221e+07	2.25872e+07	2.04201e+07	4.54293e+07	1.35145	2.17257	21.5807	53.7109	Sars	20226	SARS1	6301	1.43307	1.01137	0.695929	0.859634	0.01114	0.318122
Q9Z315	124244096	U4/U6.U5 tri-snRNP-associated protein 1 [Mus musculus]	0	54.169	10	6	10	6	806	90.8	5.82	199	6	1.50995e+07	1.12628e+07	1.14859e+07	9.14171e+06	8.04502e+06	8.47821e+06	9.85265e+06	7.65508e+06	20.5818	16.0719	3.70771	17.7513	Sart1	20227	SART1	9092	1.30151	1.01839	0.815752	0.864356	0.3996	0.624814
E9QM77	1039770848	PREDICTED: ataxin-2 isoform X1 [Mus musculus]	0	83.911	15	14	52	14	1197	127.8	8.91	1045	14	4.70415e+07	3.23319e+07	4.24045e+07	2.74745e+07	3.4943e+07	2.95238e+07	2.74165e+07	2.39781e+07	26.2085	30.2153	11.8882	9.46138	Atxn2	20239	ATXN2	6311	1.19757	1.05433	0.972665	0.775434	0.4221	0.637058
Q03517	6677865	secretogranin-2 isoform 1 precursor [Mus musculus]	0	15.76	9	3	3	3	617	70.6	4.75	62	3	6.10299e+06	9.55296e+06	5.2972e+06	1.01982e+07	7.56502e+06	1.16666e+07	7.51884e+06	6.91799e+06	31.1638	44.73	30.1614	5.88585	Scg2	20254	SCG2	7857	0.966121	0.956216	1.18677	0.890889	0.8409	0.898046
O70166	6677873	stathmin-3 [Mus musculus]	0	9.667	17	3	6	3	180	20.9	7.49	44	3	1.08288e+07	1.44526e+07	8.72485e+06	1.01492e+07	7.96321e+06	9.21772e+06	1.12171e+07	1.39135e+07	20.271	10.6724	10.3263	15.1738	Stmn3	20262	STMN3	50861	1.16953	0.873121	0.794798	1.16255	0.3307	0.581311
P97952	148692003	sodium channel, voltage-gated, type I, beta, isoform CRA_a, partial [Mus musculus]	0	18.843	11	4	10	4	298	32.1	5.87	94	4	2.46487e+06	1.18772e+07	3.52864e+06	6.44471e+06	1.06467e+07	1.30762e+07	6.70245e+06	1.04261e+07	92.811	41.3496	14.4828	30.7443	Scn1b	20266	SCN1B	6324	0.880327	0.612173	1.45613	1.05137	0.2689	0.542595
F7D6J5	117414174	sodium channel protein type 8 subunit alpha isoform 1 [Mus musculus]	0	41.431	6	8	22	5	1978	225	6.3	234	8	1.79816e+07	2.38668e+07	3.77239e+07	3.37092e+07	3.57879e+07	4.00522e+07	3.86735e+07	3.06617e+07	19.8882	7.94814	7.95174	16.3413	Scn8a	20273	SCN8A	6334	0.647666	1.10553	1.17374	1.07306	0.1597	0.469254
Q9CUU3	293794	sterol-carrier protein X [Mus musculus]	0	28.772	12	6	23	6	547	59.1	7.43	98	6	1.19883e+07	1.71807e+07	1.21673e+07	1.48829e+07	2.42886e+07	1.40481e+07	1.47814e+07	1.64656e+07	25.1744	14.1974	37.7766	7.62223	Scp2	20280	SCP2	6342	0.927453	0.860084	1.21894	0.993521	0.7292	0.828815
O88745	6677877	scrapie-responsive protein 1 precursor [Mus musculus]	0	17.265	43	4	28	4	98	11.2	7.91	46	4	2.89809e+07	3.80439e+07	4.18355e+07	5.83658e+07	4.81419e+07	6.24207e+07	4.40739e+07	7.5412e+07	19.1228	23.3305	18.2641	37.0912	Scrg1	20284	SCRG1	11341	0.674846	1.00889	1.11321	1.20306	0.3605	0.59844
F8VPP8	148672612	mCG8782 [Mus musculus]	0	61.687	13	8	29	8	989	111	7.42	328	8	1.80683e+07	13819813	1.04033e+07	6.29331e+06	8.03866e+06	9.30103e+06	7.76126e+06	3.61961e+06	18.8416	34.8121	10.2958	51.4651	Zc3h7b	20286	ZC3H7B	23264	1.64998	0.863933	0.897206	0.58888	0.2934	0.553926
H7BX38	148667157	chemokine (C-X-C motif) ligand 12, isoform CRA_c, partial [Mus musculus]	0	10.273	15	2	3	2	142	15.9	10.35	49	2	2.58946e+06	1.81333e+06	2.35356e+06	2.06555e+06	2.25987e+06	2.05337e+06	2.05849e+06	2.8934e+06	24.93	9.21718	6.77061	23.8445	Cxcl12	20315	CXCL12	6387	0.97369	0.977299	0.953887	1.09512	0.9412	0.962128
A0A0R4IZW9	226958306	stromal cell-derived factor 2 precursor [Mus musculus]	0	14.382	13	2	6	2	219	24	7.61	52	2	6.30247e+06	5747177	3.84326e+06	7.30895e+06	5.33135e+06	4.29626e+06	3.55844e+06	5.75172e+06	6.51722	43.9485	15.2046	33.3159	Sdf2	20316	SDF2	6388	1.14378	1.0586	0.913878	0.883744	0.5297	0.704564
P97300	568960899	PREDICTED: neuroplastin isoform X2 [Mus musculus]	0	50.601	28	10	52	10	393	43.9	8.38	389	10	4.47601e+07	6.45999e+07	6.98863e+07	1.0647e+08	1.9679e+08	8.60972e+07	7.36728e+07	8.21449e+07	25.6562	29.3366	55.3378	7.6893	Nptn	20320	-	-	0.603848	0.973776	1.56201	0.860371	0.4729	0.66949
O08547	14290512	SEC22 vesicle trafficking protein homolog B (S. cerevisiae) [Mus musculus]	0	34.529	34	6	23	6	215	24.7	8.51	572	6	2.13135e+07	2.15223e+07	1.25123e+07	1.72993e+07	3.09043e+07	1.42882e+07	9.94862e+06	1.44924e+07	0.689306	22.7085	51.997	26.2911	Sec22b	20333	SEC22B	9554	1.20426	0.838106	1.27051	0.687119	0.2241	0.512547
Q01405	67906177	protein transport protein Sec23A [Mus musculus]	0	107.047	26	15	50	12	765	86.1	7.08	1082	15	2.15507e+08	1.95907e+08	1.9391e+08	2.16437e+08	1.95261e+08	1.6901e+08	1.53157e+08	1.92723e+08	6.73767	7.76381	10.1911	16.1774	Sec23a	20334	SEC23A	10484	1.07425	1.07146	0.951154	0.903134	0.5764	0.734658
Q69ZD1	50511055	mKIAA1699 protein [Mus musculus]	0	172.116	37	26	104	26	977	110.7	6.55	2180	26	1.1945e+08	1.32877e+08	1.29264e+08	1.43317e+08	1.93911e+08	1.93251e+08	1.45651e+08	1.82985e+08	7.52531	7.29139	0.241258	16.0659	Exoc4	20336	EXOC4	60412	0.813497	0.878794	1.2482	1.05951	0.04831	0.370051
Q61543	6677905	Golgi apparatus protein 1 precursor [Mus musculus]	0	347.868	50	49	222	49	1175	133.6	6.84	3726	49	1.92377e+08	3.17208e+08	1.73953e+08	2.50155e+08	3.9467e+08	3.39347e+08	2.57821e+08	3.03858e+08	34.6434	25.4098	10.659	11.5914	Glg1	20340	GLG1	2734	0.914305	0.760941	1.31698	1.00777	0.2851	0.551038
D3YWM8	569003433	PREDICTED: semaphorin-6A isoform X1 [Mus musculus]	0	11.124	3	3	5	3	1048	116.4	8.41	58	3	3.31693e+06	3.39638e+06	786079	1.16744e+06	1.51223e+06	1.16258e+06	971165	4.3193e+06	1.67359	27.6077	18.4864	89.5003	Sema6a	20358	SEMA6A	57556	1.61454	0.469818	0.643289	1.27235	0.02841	0.358726
Q9QUR8	148693981	sema domain, immunoglobulin domain (Ig), and GPI membrane anchor, (semaphorin) 7A [Mus musculus]	0	180.054	38	23	140	23	664	75	7.74	2360	23	1.11939e+08	1.84639e+08	9.83333e+07	1.5965e+08	1.23406e+08	1.6144e+08	1.15789e+08	2.35787e+08	34.6665	33.6125	18.883	48.2693	Sema7a	20361	SEMA7A	8482	0.99608	0.866454	0.956674	1.18079	0.9487	0.965391
B1AQZ0	568972505	PREDICTED: septin-8 isoform X3 [Mus musculus]	0	394.66	68	27	272	7	482	55.6	6.1	5849	27	1.22696e+09	7.67697e+08	1.42828e+09	1.4251e+09	1.85694e+09	1.89599e+09	2.57821e+09	1.39234e+09	32.5618	0.157554	1.47138	42.238	Septin8	20362	SEPTIN8	23176	0.634659	0.907889	1.19411	1.26335	0.01869	0.34714
Q06477	26345390	unnamed protein product [Mus musculus]	0	66.025	19	4	56	4	254	29	11.22	1987	4	2.55023e+07	3.74569e+07	3.55202e+07	5.48168e+07	3.5345e+07	8.04362e+07	6.97272e+07	2.82144e+07	26.853	30.2086	55.0769	59.9419	Srsf2	20382	SRSF2	6427	0.686168	0.984549	1.26185	1.06743	0.6946	0.806067
P84104	12844972	unnamed protein product [Mus musculus]	0	32.844	37	7	36	6	164	19.3	11.68	264	7	1.17265e+08	121991235	1.88345e+08	1.4969e+08	1.07245e+08	1.28471e+08	1.61365e+08	4.51415e+07	2.79358	16.1718	12.7345	79.593	Srsf3	20383	SRSF3	6428	0.938707	1.32626	0.924817	0.810214	0.4928	0.6831
Q9D8S5	2435503	HRS [Mus musculus]	0	44.33	25	6	59	5	270	30.9	11.37	1024	6	4.39526e+07	55211335	6.02521e+07	7.82394e+07	5.96082e+07	7.3483e+07	9.96791e+07	5.84696e+07	16.0564	18.3679	14.7432	36.8508	Srsf5	20384	-	-	0.749971	1.0474	1.00656	1.19607	0.4613	0.663281
Q69ZN1	26335473	unnamed protein product [Mus musculus]	0	111.155	31	16	74	16	568	63.7	9.13	1210	16	1.3162e+08	1.3966e+08	1.01852e+08	1.12644e+08	1.03286e+08	1.20948e+08	1.05677e+08	1.03215e+08	4.19152	7.11558	11.1394	1.6666	Sgpl1	20397	SGPL1	8879	1.18088	0.933705	0.976097	0.909313	0.101	0.428623
Q91ZM2	148685424	SH2B adaptor protein 1, isoform CRA_i, partial [Mus musculus]	0	5.732	3	2	2	2	770	81.8	8.19	21	2	3.38848e+08	3.45746e+08	3.26214e+08	3.75672e+08	3.00904e+08	3.01598e+08	4.44229e+08	4.82779e+08	1.42482	9.96511	0.162916	5.8811	Sh2b1	20399	SH2B1	25970	0.939089	0.962811	0.826481	1.27162	0.03928	0.360156
B2RR82	312176401	intersectin-2 isoform 1 [Mus musculus]	0	116.105	17	26	85	21	1685	191.6	8.12	823	26	2.26938e+07	2.20422e+07	2.27805e+07	1.8454e+07	2.31177e+07	3.07664e+07	2.8753e+07	3.03363e+07	2.05976	14.8384	20.0742	3.78937	Itsn2	20403	ITSN2	50618	0.899469	0.829068	1.0834	1.18806	0.07805	0.392515
A2ALV3	26336406	unnamed protein product [Mus musculus]	0	181.375	45	12	107	10	352	39.9	5.31	2095	12	7.45714e+07	6.61624e+07	9.12754e+07	1.79806e+08	2.1254e+08	1.53417e+08	1.19836e+08	2.5786e+08	8.45006	46.1858	22.8476	51.6807	Sh3gl2	20404	SH3GL2	6456	0.487192	0.93843	1.26687	1.30751	0.2569	0.533335
Q62419	7305485	endophilin-A2 isoform 1 [Mus musculus]	0	48.276	23	7	37	5	368	41.5	5.72	880	7	1.35626e+06	1.73298e+06	2.63496e+06	1.92836e+06	5.27514e+06	2.48928e+06	3.17336e+06	2.62329e+06	17.246	21.8982	50.7416	13.42	Sh3gl1	20405	SH3GL1	6455	0.582501	0.86045	1.46404	1.09301	0.208	0.500837
Q9R1Z8	6755504	vinexin isoform a [Mus musculus]	0	19.058	8	4	6	4	733	82.3	9.2	38	4	1.17759e+06	3.25819e+06	3.84816e+06	3.65177e+06	3.12965e+06	4.97668e+06	4.94068e+06	4.51609e+06	66.3337	3.70326	32.223	6.34952	Sorbs3	20410	SORBS3	10174	0.601485	1.01698	1.09921	1.28233	0.2229	0.512547
Q62417	569006631	PREDICTED: sorbin and SH3 domain-containing protein 1 isoform X1 [Mus musculus]	0	287.469	23	40	243	8	2079	228.1	7.96	4084	40	3.37372e+08	3.18564e+08	4.57465e+08	3.8724e+08	3.78098e+08	3.3805e+08	4.11494e+08	3.02187e+08	4.05497	11.7572	7.90831	21.66	Sorbs1	20411	SORBS1	10580	0.895333	1.153	0.97752	0.974152	0.4161	0.632797
P62996	148703339	mCG1657 [Mus musculus]	0	23.224	16	4	21	3	288	33.3	11.25	352	4	3.85693e+07	2.8221e+07	4.19908e+07	2.53367e+07	2.21829e+07	2.69344e+07	2.80466e+07	1.74916e+07	21.9115	34.9818	13.6806	32.7789	Tra2b	20462	TRA2B	6434	1.1678	1.17719	0.858795	0.796215	0.6227	0.76342
E9PZS8	148706603	cytochrome c oxidase subunit VIIa polypeptide 2-like, isoform CRA_c, partial [Mus musculus]	0	33.058	58	5	44	5	121	13.3	9.77	749	5	4.49746e+07	71148675	6.21507e+07	9.39192e+07	1.18146e+08	6.17448e+07	6.41494e+07	4.11742e+07	31.8763	28.7867	44.3398	30.8496	Cox7a2l	20463	COX7A2L	9167	0.83331	1.11997	1.29091	0.755811	0.6852	0.801645
Q60520	60359996	mKIAA4126 protein [Mus musculus]	0	21.52	5	4	6	4	1285	146.4	7.2	115	4	4.47023e+06	2.66847e+06	3.21485e+06	2.1507e+06	1.46811e+06	795271	756780	1.15785e+06	35.6938	28.048	42.0408	29.6245	Sin3a	20466	SIN3A	25942	1.71169	1.28653	0.542705	0.459082	0.2435	0.522146
Q5DTP8	60360124	mKIAA4074 protein [Mus musculus]	0.001	4.705	2	2	3	2	1099	118.5	6.68	0	2	6.09272e+06	1.13519e+07	6.75576e+06	4.90327e+06	1.51708e+06	5.49379e+06	6.25784e+06	1.24563e+07	42.6353	22.4703	80.2173	46.8413	Sipa1	20469	SIPA1	6494	1.27266	0.850579	0.511475	1.36528	0.6094	0.753815
E9PY58	568949925	PREDICTED: caseinolytic peptidase B protein homolog isoform X1 [Mus musculus]	0	88.561	26	13	44	13	707	79.5	8.56	563	13	3.48413e+07	50941146	2.14489e+07	7.01572e+07	5.25693e+07	5.55932e+07	3.9718e+07	7.34888e+07	26.5424	75.1959	3.95374	42.1875	Clpb	20480	CLPB	81570	0.860496	0.918914	1.08499	1.1356	0.7863	0.863077
E9QM38	124517716	solute carrier family 12 member 2 [Mus musculus]	0	165.958	26	25	128	25	1206	130.6	6.52	1338	25	1.1442e+08	1.6425e+08	1.18138e+08	1.76156e+08	1.97889e+08	2.32766e+08	1.83169e+08	1.15341e+08	25.2882	27.8802	11.453	32.1337	Slc12a2	20496	SLC12A2	6558	0.856043	0.90404	1.32293	0.91699	0.3629	0.598875
P53986	26353846	unnamed protein product [Mus musculus]	0	34.542	15	4	26	4	493	53.2	7.47	804	4	1.97215e+07	2.45228e+07	1.937e+07	2.72173e+07	2.09639e+07	3.12399e+07	1.74222e+07	2.08771e+07	15.3466	23.8216	27.838	12.757	Slc16a1	20501	SLC16A1	6566	0.97597	1.02765	1.15155	0.844831	0.6965	0.806445
P43006	117606277	excitatory amino acid transporter 2 isoform 1 [Mus musculus]	0	162.632	23	13	128	13	572	62	6.68	2705	13	1.06655e+08	1.70689e+08	1.65467e+08	2.70515e+08	6.34505e+08	2.19661e+08	2.98353e+08	3.49469e+08	32.652	34.0751	68.6842	11.1588	Slc1a2	20511	SLC1A2	6506	0.500776	0.787215	1.54229	1.16972	0.1853	0.486428
P56564	24233554	excitatory amino acid transporter 1 [Mus musculus]	0	179.472	24	9	198	7	543	59.6	8.4	6436	9	1.81935e+09	1.05935e+09	1.6437e+09	1.14807e+09	1.53393e+09	7.59369e+08	7.76614e+08	1.11692e+09	37.3362	25.107	47.7649	25.4162	Slc1a3	20512	SLC1A3	6507	1.16815	1.13287	0.930598	0.768378	0.6685	0.79143
O35544	568967097	PREDICTED: excitatory amino acid transporter 4 isoform X1 [Mus musculus]	0	106.919	21	9	97	7	574	62.1	8.62	2973	9	2.78789e+08	1.77028e+08	2.63466e+08	1.93146e+08	3.04886e+08	1.46311e+08	1.40426e+08	1.75435e+08	31.5721	21.7793	49.7032	15.6749	Slc1a6	20513	SLC1A6	6511	1.08561	1.0875	1.07461	0.75228	0.5565	0.722523
Q80UP8	28204938	Solute carrier family 20, member 2 [Mus musculus]	0	50.123	16	6	15	6	656	70.8	6.48	526	6	681501	2.95125e+06	4.98961e+06	1.00796e+07	1.75618e+07	1.14468e+07	8.15247e+06	1.20319e+07	88.3603	47.7684	29.8113	27.1813	Slc20a2	20516	SLC20A2	6575	0.214022	0.887795	1.70903	1.18916	0.1614	0.469609
P17809	147898512	glucose transporter 14 [Xenopus laevis]	0	21.654	7	4	26	4	492	53.9	8.87	439	4	3.29661e+07	4.35796e+07	4.2189e+07	4.56252e+07	8.01035e+07	8.12506e+07	6.05502e+07	7.61053e+07	19.6089	5.5339	1.00539	16.0976	Slc2a1	20525	SLC2A1	6513	0.662203	0.759688	1.39589	1.18222	0.01641	0.337614
P32037	568941242	PREDICTED: solute carrier family 2, facilitated glucose transporter member 3 isoform X1 [Mus musculus]	0	31.711	8	5	23	5	495	53.7	5	416	5	2.62401e+06	6.42849e+06	9.28496e+06	1.36515e+07	2.76531e+07	1.48357e+07	1.26913e+07	1.31419e+07	59.435	26.9232	42.662	2.46706	Slc2a3	20527	SLC2A3	6515	0.360977	0.914614	1.69429	1.03012	0.2383	0.520112
P04919	6755560	band 3 anion transport protein [Mus musculus]	0	100.408	23	16	58	16	929	103.1	5.45	1038	16	4.5826e+07	6.07238e+07	4.43922e+07	4.23436e+07	5.32305e+07	7.52751e+07	7.69527e+07	1.51012e+08	19.7736	3.34019	24.2602	45.9439	Slc4a1	20533	SLC4A1	6521	0.775251	0.631086	0.935001	1.65866	0.4231	0.637913
Q68EG4	51328345	Slc4a3 protein [Mus musculus]	0	52.524	10	9	21	9	1239	136.6	7.11	652	9	1.59781e+07	2.08278e+07	1.64625e+07	1.30897e+07	1.31378e+07	1.75579e+07	2.16216e+07	1.18421e+07	18.6344	16.1409	20.3643	41.3293	Slc4a3	20536	SLC4A3	6508	1.128	0.905693	0.940738	1.02557	0.8098	0.878651
P70414	119120890	sodium/calcium exchanger 1 isoform A precursor [Mus musculus]	0	52.153	13	9	26	9	970	108	4.98	427	9	1.20015e+07	2.14564e+07	9.84547e+06	2.01561e+07	3.21562e+07	1.80785e+07	1.27465e+07	1.44154e+07	39.9641	48.6023	39.6317	8.68933	Slc8a1	20541	SLC8A1	6546	0.95013	0.851978	1.42655	0.77134	0.6879	0.802942
Q7TSV2	148698122	solute carrier family 9 (sodium/hydrogen exchanger), member 1, isoform CRA_a, partial [Mus musculus]	0	22.077	7	5	11	5	842	93.7	7.43	195	5	3.20408e+06	3.60436e+06	3.95443e+06	5.64598e+06	4.18905e+06	7.03283e+06	1.02374e+07	6.71883e+06	8.31434	24.9179	35.838	29.3462	Slc9a1	20544	SLC9A1	6548	0.610801	0.861275	1.00674	1.52118	0.3302	0.581311
Q9WVB4	187956543	Slit homolog 3 (Drosophila) [Mus musculus]	0	21.306	3	3	9	3	1523	167.6	7.59	147	3	6.56394e+06	7.53341e+06	4.79505e+06	5.98336e+06	5.94786e+06	8.96271e+06	4.07306e+06	3.63042e+06	9.72549	15.5916	28.5948	8.12598	Slit3	20564	SLIT3	6586	1.1874	0.90785	1.2559	0.648853	0.1129	0.433388
A0A0R4J170	755528492	PREDICTED: transcription activator BRG1 isoform X5 [Mus musculus]	0	124.159	16	23	38	13	1670	187.4	8.28	541	23	1.09112e+08	6.26043e+07	6.15222e+07	4.09895e+07	2.37507e+07	2.04564e+07	3.31834e+07	2.37492e+07	38.3027	28.3262	10.5388	23.4346	Smarca4	20586	SMARCA4	6597	1.82985	1.09239	0.471081	0.606685	0.2695	0.542595
Q9Z0H3	6755578	SWI/SNF-related matrix-associated actin-dependent regulator of chromatin subfamily B member 1 isoform 1 [Mus musculus]	0	31.552	21	5	10	5	385	44.1	6.23	308	5	2.54064e+07	1.16144e+07	8.08272e+06	4.14022e+06	471564	2.7003e+06	1.05757e+06	2.83966e+06	52.6862	45.6153	99.3708	64.6679	Smarcb1	20587	SMARCB1	6598	2.62965	0.868218	0.225303	0.276828	0.3474	0.589856
F8VQL9	755514082	PREDICTED: nuclear receptor corepressor 2 isoform X1 [Mus musculus]	0	10.223	2	3	3	3	2546	277.3	7.4	0	3	8.10305e+06	6.8995e+06	6.18242e+06	5.37382e+06	6.24073e+06	6.65746e+06	7.59026e+06	4.80274e+06	11.3453	9.89535	4.56931	31.8094	Ncor2	20602	NCOR2	9612	1.15738	0.891514	0.995039	0.956066	0.4986	0.687822
P60879	6755588	synaptosomal-associated protein 25 isoform a [Mus musculus]	0	209.153	69	14	224	3	206	23.3	4.77	5025	14	3.0911e+08	6.31523e+08	5.2753e+08	8.06557e+08	9.53453e+08	8.53107e+08	7.06808e+08	1.20014e+09	48.4738	29.5785	7.85537	36.5859	Snap25	20614	SNAP25	6616	0.628322	0.89114	1.20674	1.2738	0.4027	0.625656
Q61548	7305507	clathrin coat assembly protein AP180 isoform 1 [Mus musculus]	0	259.191	32	23	177	22	901	91.8	4.88	3298	23	3.17526e+08	3.58635e+08	3.45501e+08	4.98585e+08	3.94633e+08	3.5568e+08	3.37467e+08	4.38531e+08	8.59802	25.6482	7.34189	18.4182	Snap91	20616	SNAP91	9892	0.88777	1.10825	0.985129	1.01885	0.6966	0.806445
Q9D3L3	295317325	synaptosomal-associated protein 23 isoform a [Mus musculus]	0	88.235	58	9	50	8	221	24.5	4.94	1576	9	1.49994e+07	3.82153e+07	1.2491e+07	2.70579e+07	1.74769e+07	3.30295e+07	2.41561e+07	2.80397e+07	61.6977	52.0894	43.5484	10.5223	Snap23	20619	SNAP23	8773	1.08898	0.809325	1.03356	1.06813	0.929	0.955
Q8VDU5	15420743	SNF-1 related kinase [Mus musculus]	0	18.833	6	4	8	4	748	81.9	7.61	24	4	1.72123e+07	1.82676e+07	1.19843e+07	1.07218e+07	9.73115e+06	9.0654e+06	6.58865e+06	7.5065e+06	4.20648	7.86306	5.00895	9.20911	Snrk	20623	SNRK	54861	1.55823	0.997219	0.825517	0.619038	0.01442	0.325221
Q6A0E3	50510335	mKIAA0031 protein [Mus musculus]	0	194.836	36	26	73	25	976	109.7	5	1214	26	1.51625e+08	1.47195e+08	2.71214e+08	3.22719e+08	1.59759e+08	1.93197e+08	1.47693e+08	1.28976e+08	2.09671	12.2637	13.3979	9.56743	Eftud2	20624	EFTUD2	9343	0.78514	1.56054	0.927381	0.726939	0.1517	0.469254
Q62376	67846113	U1 small nuclear ribonucleoprotein 70 kDa [Mus musculus]	0	24.016	13	5	17	5	448	52	9.94	382	5	9.22441e+06	1.3278e+07	7.53702e+06	7.6386e+06	3.65551e+06	3.80264e+06	2.50152e+06	3.4694e+06	25.4758	0.946669	2.79003	22.9244	Snrnp70	20637	SNRNP70	6625	1.7612	1.18775	0.583727	0.467326	0.002924	0.277467
P27048	6678053	small nuclear ribonucleoprotein-associated protein B [Mus musculus]	0	28.643	29	6	26	6	231	23.6	10.9	281	6	5.45715e+07	5.61473e+07	5.13743e+07	3.89341e+07	2.429e+07	2.10968e+07	1.91186e+07	1.98616e+07	2.01275	19.4812	9.94961	2.69555	Snrpb	20638	SNRPB	6628	1.5518	1.26574	0.636128	0.546334	0.003899	0.280535
Q9CQI7	23956110	U2 small nuclear ribonucleoprotein B'' [Mus musculus]	0	20.174	24	5	17	3	225	25.3	9.72	135	5	2.31968e+07	2.08385e+07	2.49897e+07	2.19628e+07	1.86744e+07	1.41867e+07	1.73844e+07	2.01541e+07	7.57383	9.11704	19.313	10.4345	Snrpb2	20639	SNRPB2	6629	1.09142	1.16372	0.814466	0.930395	0.3253	0.579784
P62315	148691046	mCG14669, isoform CRA_b, partial [Mus musculus]	0	21.719	25	3	12	3	134	15	11.66	543	3	2.30382e+07	1.56766e+07	1.39588e+07	1.11353e+07	6.29243e+06	7.19413e+06	7.87167e+06	3.2782e+06	26.8912	15.9122	9.45527	58.262	Snrpd1	20641	SNRPD1	6632	1.7509	1.1349	0.609938	0.50426	0.1857	0.486428
P62305	148707696	small nuclear ribonucleoprotein E, isoform CRA_a, partial [Mus musculus]	0	18.419	46	3	8	3	105	12.1	9.64	97	3	9.56214e+06	7.17259e+06	7.51418e+06	4.58265e+06	1.82281e+06	2.52746e+06	1.62027e+06	960838	20.1935	34.2719	22.9071	36.1308	Snrpe	20643	-	-	1.87174	1.353	0.486567	0.288691	0.1066	0.433388
Q61234	148674121	syntrophin, acidic 1, isoform CRA_a, partial [Mus musculus]	0	45.312	22	9	29	9	519	55.5	7.21	347	9	1.57829e+07	8.45824e+06	1.68975e+07	1.79729e+07	1.85425e+07	1.98682e+07	1.54619e+07	1.31098e+07	42.7317	4.36137	4.88082	11.6421	Snta1	20648	SNTA1	6640	0.768988	1.10617	1.21848	0.906362	0.2368	0.520112
B7ZNU9	219519541	Sntb2 protein [Mus musculus]	0	7.67	4	2	6	2	531	57.4	9.33	155	2	826294	1.32399e+06	1.79024e+06	1.4344e+06	973872	1.19201e+06	1.22291e+06	1.08773e+06	32.7328	15.606	14.2431	8.27399	Sntb2	20650	SNTB2	6645	0.873084	1.30931	0.879416	0.938192	0.4384	0.649093
Q61263	1066810	acyl-coenzyme A: cholesterol acyltransferase [Mus musculus]	0	12.478	5	2	3	2	540	63.7	8.95	32	2	4.76902e+06	1.53244e+06	1.68379e+06	525420	1.40698e+06	1.30698e+06	1.14897e+06	1.0414e+06	72.6374	74.1525	5.21089	6.94527	Soat1	20652	SOAT1	6646	1.87893	0.658729	0.80923	0.65311	0.2715	0.542595
P08228	45597447	superoxide dismutase [Cu-Zn] [Mus musculus]	0	26.155	32	4	16	4	154	15.9	6.51	204	4	1.46929e+07	9.36531e+06	8.27665e+06	9.45815e+06	3.41895e+07	1.18486e+07	1.14866e+07	7.44529e+06	31.3172	9.42154	68.6273	30.1885	Sod1	20655	SOD1	6647	0.901369	0.664455	1.72487	0.709304	0.6941	0.806037
P09671	31980762	superoxide dismutase [Mn], mitochondrial precursor [Mus musculus]	0	43.143	27	6	30	6	222	24.6	8.62	365	6	1.58543e+07	1.89235e+07	2.27235e+07	3.40866e+07	1.25312e+08	3.2751e+07	3.82727e+07	3.20877e+07	12.4807	28.2868	82.8158	12.4315	Sod2	20656	SOD2	6648	0.434708	0.710101	1.97572	0.879473	0.1571	0.469254
H9KV00	568997402	PREDICTED: protein SON isoform X1 [Mus musculus]	0	123.502	12	20	49	20	2477	268.7	5.71	592	20	4.95049e+07	2.96365e+07	4.73231e+07	2.2896e+07	1.1206e+07	1.50925e+07	2.1642e+07	1.98334e+07	35.5038	49.1963	20.8996	6.16691	Son	20658	SON	6651	1.45792	1.29356	0.484465	0.764051	0.2412	0.520541
O88307	110625645	sortilin-related receptor precursor [Mus musculus]	0	66.88	9	15	36	15	2215	246.9	5.54	528	15	1.88986e+07	2.27822e+07	2.32452e+07	3.28726e+07	3.27261e+07	3.84067e+07	2.86123e+07	4.21357e+07	13.1769	24.2619	11.2939	27.0327	Sorl1	20660	SORL1	6653	0.69561	0.936547	1.18713	1.18071	0.1952	0.496152
A0A1L1SSH9	6678077	SPARC precursor [Mus musculus]	0	84.957	45	11	50	11	302	34.4	4.86	738	11	5.63255e+07	5.73017e+07	6.65132e+07	9.10694e+07	9.95988e+07	1.024e+08	9.03563e+07	1.40406e+08	1.21509	22.0378	1.96143	30.6725	Sparc	20692	SPARC	6678	0.645636	0.895393	1.14777	1.3112	0.009326	0.318122
Q07235	6678099	glia-derived nexin precursor [Mus musculus]	0	48.192	26	9	21	9	397	44.2	9.85	307	9	5.03894e+07	5.50392e+07	4.77344e+07	5.37624e+07	3.92056e+07	6.25703e+07	5.16831e+07	3.20775e+07	6.23722	8.39907	32.4661	33.102	Serpine2	20720	SERPINE2	5270	1.07454	1.03446	1.03731	0.853694	0.8512	0.900945
P08032	187956529	Spectrin alpha 1 [Mus musculus]	0	795.215	56	104	413	4	2415	279.8	5.03	9112	104	4.96736e+08	3.83274e+08	3.19696e+08	2.87225e+08	4.46553e+08	4.24515e+08	5.85163e+08	9.22476e+08	18.2338	7.56634	3.57797	31.641	Spta1	20739	SPTA1	6708	0.910597	0.628017	0.901345	1.56004	0.09418	0.41695
A3KGU9	219521762	Spna2 protein [Mus musculus]	0	3328.08	77	194	3606	2	2457	282.7	5.33	107669	194	1.15718e+07	7.50433e+06	1.23819e+07	1.187e+07	2.00949e+07	1.6736e+07	1.52916e+07	1.88095e+07	30.1542	2.9852	12.8974	14.5891	Sptan1	20740	SPTAN1	6709	0.667815	0.849007	1.28937	1.19381	0.2211	0.512547
B2RX08	74188662	unnamed protein product [Mus musculus]	0	1555.32	69	135	1220	127	2329	267.9	5.48	28732	135	2.28573e+09	2.55947e+09	3.44439e+09	3.06934e+09	2.95477e+09	3.32217e+09	3.03642e+09	3.14517e+09	7.99009	8.14273	8.27761	2.48797	Sptb	20741	SPTB	6710	0.813723	1.09394	1.05417	1.03816	0.1939	0.495599
Q62261	117938332	spectrin beta chain, non-erythrocytic 1 isoform 1 [Mus musculus]	0	2814.34	79	175	2761	15	2363	274.1	5.58	74581	175	2.14986e+10	2.22513e+10	2.2463e+10	2.09806e+10	1.78478e+10	2.05181e+10	2.20275e+10	1.73641e+10	2.43321	4.82546	9.84331	16.7421	Sptbn1	20742	SPTBN1	6711	1.06092	1.05349	0.930358	0.955231	0.5716	0.731795
Q3UGZ4	55926127	spectrin beta chain, non-erythrocytic 2 [Mus musculus]	0	2207.46	73	144	1946	15	2388	270.8	5.86	50531	144	9.12136e+09	8.35736e+09	1.13345e+10	1.04889e+10	9.3614e+09	1.11914e+10	9.01625e+09	5.33011e+09	6.18159	5.47965	12.5919	36.3368	Sptbn2	20743	SPTBN2	6712	0.942233	1.17644	1.10795	0.773376	0.2285	0.515023
Q91WM1	114842377	spermatid perinuclear RNA-binding protein [Mus musculus]	0	87.688	28	16	53	13	672	73.7	8.72	350	16	4.19936e+07	2.51742e+07	3.25501e+07	1.56724e+07	1.18304e+07	1.17746e+07	1.15889e+07	6.33582e+06	35.4131	49.4969	0.334421	41.4452	Strbp	20744	STRBP	55342	1.71215	1.22923	0.601709	0.456913	0.3977	0.623904
Q62288	1213029	testican [Mus musculus]	0	25.415	19	7	20	5	442	49.5	5.78	152	7	1.04922e+07	8.72089e+06	1.08126e+07	1.36469e+07	1.62298e+07	1.73197e+07	1.87852e+07	1.40359e+07	13.0379	16.3873	4.59456	20.4641	Spock1	20745	SPOCK1	6695	0.698383	0.889086	1.2195	1.19303	0.0882	0.410428
P05480	568916084	PREDICTED: neuronal proto-oncogene tyrosine-protein kinase Src isoform X1 [Mus musculus]	0	201.498	52	23	162	3	552	62.1	8.02	2841	23	2.48792e+08	3.87795e+08	2.73436e+08	3.88932e+08	2.5217e+08	4.27693e+08	2.78673e+08	2.07048e+08	30.8803	24.6595	36.5114	20.8541	Src	20779	SRC	6714	1.0332	1.07504	1.10343	0.788334	0.7006	0.809131
Q62270	26390475	unnamed protein product [Mus musculus]	0.001	4.626	8	2	2	2	302	34	5.63	0	2	4.05403e+06	3973242	2.05839e+06	2.25241e+06	5.28678e+06	4.10532e+06	3.5967e+06	3.40739e+06	1.42334	6.36526	17.7899	3.8225	Srm	20810	SRM	6723	1.11745	0.600091	1.30744	0.975016	0.01713	0.341655
P16254	6678133	signal recognition particle 14 kDa protein [Mus musculus]	0	19.723	33	3	19	3	110	12.5	10.17	576	3	1.05672e+07	8.60702e+06	1.31597e+07	9.86909e+06	1.5007e+07	1.33068e+07	1.70729e+07	1.05371e+07	14.4574	20.2078	8.49186	33.477	Srp14	20813	SRP14	6727	0.781609	0.938735	1.15417	1.12549	0.2802	0.54877
O70551	2982746	SRPK1 [Mus musculus]	0	40.327	11	6	22	5	648	73.1	6.19	550	6	6.85574e+06	8.10142e+06	1.09258e+07	8.77226e+06	5.96485e+06	6.70913e+06	6.94739e+06	8.74556e+06	11.7781	15.4613	8.3049	16.2047	Srpk1	20815	SRPK1	6732	0.949327	1.25023	0.804414	0.996027	0.3072	0.564222
P47758	12842535	unnamed protein product [Mus musculus]	0	36.823	38	7	11	7	269	29.6	9.28	173	7	2.03479e+07	1.90382e+07	6.16848e+06	4.67253e+06	6.22549e+06	7.8882e+06	5.84154e+06	4.05322e+06	4.70265	19.5148	16.6606	25.5597	Srprb	20818	SRPRB	58477	2.12222	0.584141	0.760482	0.533155	0.01134	0.318122
P32067	148695104	Sjogren syndrome antigen B, isoform CRA_b, partial [Mus musculus]	0	70.977	27	12	55	12	422	48.5	9.74	641	12	1.06356e+08	8.65252e+07	1.13918e+08	1.03604e+08	1.07787e+08	1.31823e+08	1.04386e+08	9.56289e+07	14.5398	6.70577	14.1859	6.19147	Ssb	20823	SSB	6741	0.907646	1.0236	1.12754	0.941215	0.5882	0.742706
Q9D0T1	4826860	NHP2-like protein 1 [Homo sapiens]	0	40.081	55	5	30	5	128	14.2	8.46	716	5	4.53936e+07	3.31007e+07	2.69269e+07	1.89116e+07	1.82973e+07	1.76837e+07	2.40854e+07	1.15032e+07	22.1478	24.7288	2.41177	49.9989	Snu13	20826	SNU13	4809	1.60272	0.935946	0.734672	0.72666	0.3299	0.581311
Q9D8L3	262050625	translocon-associated protein subunit delta isoform 1 precursor [Mus musculus]	0	21.418	25	3	13	3	173	19	5.78	283	3	1.19282e+07	4.26331e+06	4.56479e+06	6.1342e+06	6.81717e+06	1.36723e+06	1.36278e+06	5.35759e+06	66.9472	20.7448	94.1717	84.0656	Ssr4	20832	SSR4	6748	1.5496	1.02394	0.783285	0.643171	0.8188	0.884266
Q08943	27502780	Ssrp1 protein [Mus musculus]	0	65.239	27	13	26	13	711	81.3	8.05	252	13	6.64265e+07	2.89281e+07	3.64985e+07	1.19782e+07	1.19112e+07	2.16346e+07	1.42926e+07	8.47771e+06	55.6142	71.5329	40.9918	36.1148	Ssrp1	20833	SSRP1	6749	1.90569	0.96882	0.670422	0.45507	0.5362	0.709525
Q9D3E6	2204230	nuclear protein SA-1 [Mus musculus]	0	60.334	12	12	22	9	1258	144.6	5.72	318	12	3.73795e+07	1.39957e+07	1.9959e+07	8.31846e+06	5.45771e+06	3.9716e+06	2.04933e+06	2.6809e+06	64.3688	58.2168	22.2888	18.8821	Stag1	20842	STAG1	10274	2.19056	1.20571	0.40205	0.201689	0.2687	0.542595
Q3UMC8	74201485	unnamed protein product [Mus musculus]	0	29.087	11	5	10	5	553	60.2	4.84	101	5	1.13957e+07	9.77059e+06	7.52478e+06	5.91325e+06	2.02479e+07	1.20562e+07	1.65593e+07	1.60002e+07	10.8579	16.9596	35.8618	2.42823	Stam	20844	STAM	8027	0.85118	0.540396	1.29908	1.30935	0.03774	0.360156
Q3UKX3	74219068	unnamed protein product [Mus musculus]	0	72.418	26	13	41	13	592	65.1	9.83	1026	13	3.87598e+07	3.86705e+07	3.78663e+07	2.9834e+07	3.24913e+07	3.21359e+07	3.47139e+07	2.48093e+07	0.163093	16.7791	0.777603	23.5323	Stau1	20853	STAU1	6780	1.15018	1.00565	0.959996	0.88418	0.008046	0.31742
A0A1B0GRA5	568950016	PREDICTED: stromal interaction molecule 1 isoform X1 [Mus musculus]	0	42.953	14	10	38	10	793	88.9	6.55	455	10	1.34822e+07	1.74383e+07	1.70577e+07	1.53167e+07	2.279e+07	1.67695e+07	1.55154e+07	8.47661e+06	18.094	7.60545	21.5226	41.4905	Stim1	20866	STIM1	6786	0.975053	1.0209	1.24748	0.756569	0.6817	0.798359
Q60864	14389431	stress-induced-phosphoprotein 1 [Mus musculus]	0	140.943	42	22	122	22	543	62.5	6.8	2086	22	1.46494e+08	1.88116e+08	1.15792e+08	1.61354e+08	1.23398e+08	1.32564e+08	1.40393e+08	2.03963e+08	17.5914	23.2495	5.06426	26.107	Stip1	20867	STIP1	10963	1.10425	0.914618	0.844708	1.13642	0.5461	0.715628
Q9WTK7	7106425	serine/threonine-protein kinase STK11 isoform L [Mus musculus]	0	13.536	9	3	4	3	436	49.2	6.84	59	3	2.17228e+08	1.87828e+08	1.73651e+08	1.63276e+08	1.70347e+08	1.76103e+08	1.68513e+08	1.80485e+08	10.2647	4.35509	2.34975	4.85148	Stk11	20869	STK11	6794	1.12717	0.937581	0.96408	0.971173	0.54	0.711142
O54988	28972093	mKIAA0204 protein [Mus musculus]	0	16.099	4	5	6	4	1307	148.6	5.43	58	5	1.95407e+06	4.50571e+06	2.29022e+06	3.39661e+06	3.84807e+06	6.48599e+06	1.10665e+06	2.59195e+06	55.862	27.5139	36.0999	56.7926	Slk	20874	SLK	9748	0.987007	0.868906	1.57897	0.565119	0.5257	0.702893
Q99LG4	160707896	serine-threonine kinase receptor-associated protein [Mus musculus]	0	108.281	57	13	60	13	350	38.4	5.12	1857	13	9.57953e+07	1.12765e+08	7.0008e+07	8.07197e+07	6.54168e+07	7.31364e+07	4.93711e+07	6.90863e+07	11.5067	10.0503	7.87941	23.5372	Strap	20901	STRAP	11171	1.35363	0.978278	0.89926	0.768832	0.2282	0.514895
O35526	15011853	syntaxin-1A [Mus musculus]	0	44.386	35	7	17	6	288	33	5.24	163	7	1.92286e+06	2.90069e+06	2.38529e+06	2.81371e+06	2.2662e+06	614114	2.31989e+06	1.72184e+06	28.669	11.6538	81.1163	20.926	Stx1a	20907	STX1A	6804	1.13866	1.22729	0.679937	0.954104	0.6062	0.752191
O08599	148676634	syntaxin binding protein 1, isoform CRA_b, partial [Mus musculus]	0	485.071	68	36	334	3	627	70.9	6.68	7950	36	5.50685e+08	5.72567e+08	8.96535e+08	1.05678e+09	1.8888e+09	8.92163e+08	9.89066e+08	9.66649e+08	2.75499	11.6018	50.6824	1.62102	Stxbp1	20910	STXBP1	6812	0.57505	1	1.42372	1.00123	0.00684	0.305612
Q60770	6755690	syntaxin-binding protein 3 [Mus musculus]	0	40.972	18	9	18	9	592	67.9	8.02	152	9	1.39018e+07	1.04319e+07	7.08124e+06	6.25653e+06	1.24641e+07	8.18828e+06	5.26363e+06	9.9937e+06	20.166	8.74447	29.2794	43.8433	Stxbp3	20912	STXBP3	6814	1.32282	0.725064	1.1227	0.829415	0.3379	0.585257
Q3U6C7	568987140	PREDICTED: succinyl-CoA ligase [ADP-forming] subunit beta, mitochondrial isoform X1 [Mus musculus]	0	102.993	45	19	74	19	500	53.8	7.53	1204	19	7.73765e+07	7.07114e+07	8.54765e+07	8.69347e+07	2.39927e+08	9.81172e+07	1.25445e+08	1.58922e+08	6.36498	1.19609	59.3263	16.6484	Sucla2	20916	SUCLA2	8803	0.628216	0.7314	1.43405	1.20634	0.2056	0.500837
Q9Z2I8	148708892	mCG49734 [Mus musculus]	0	16.36	13	5	10	5	433	46.9	6.71	53	5	9.44417e+06	8.26831e+06	1.17204e+07	1.25203e+07	1.58219e+07	1.15036e+07	1.18721e+07	2.0353e+07	9.38841	4.66708	22.3494	37.2189	Suclg2	20917	SUCLG2	8801	0.698003	0.955263	1.07683	1.26991	0.1817	0.485526
P48024	22165347	eukaryotic translation initiation factor 1 [Mus musculus]	0	61.361	75	6	30	2	113	12.7	7.44	812	6	2.34423e+07	22565875	1.7635e+07	1.84168e+07	1.91392e+07	1.85167e+07	1.63442e+07	1.1659e+07	2.69403	3.06682	2.33791	23.6611	Eif1	20918	-	-	1.24583	0.976225	1.01966	0.758281	0.04657	0.366228
Q3U3J6	568913226	PREDICTED: surfeit locus protein 1 isoform X1 [Mus musculus]	0	23.258	20	4	6	4	294	33.4	9.11	98	4	8.48932e+06	6.59602e+06	9.13621e+06	7.80939e+06	7.80582e+06	4.79126e+06	4.10695e+06	5.27543e+06	17.7493	11.0731	33.843	17.6125	Surf1	20930	SURF1	6834	1.11722	1.25499	0.932937	0.694857	0.1927	0.494647
Q64310	6755698	surfeit locus protein 4 [Mus musculus]	0	27.544	15	3	7	3	269	30.4	7.78	366	3	3.32353e+06	1.39433e+06	1.29856e+06	737879	2.60393e+06	849501	323673	572451	57.8291	38.937	71.8455	39.2607	Surf4	20932	SURF4	6836	1.69954	0.733599	1.24405	0.322816	0.4037	0.625656
P70280	33468929	vesicle-associated membrane protein 7 isoform 1 [Mus musculus]	0	8.371	10	2	6	2	220	25	8.6	0	2	3.87623e+07	4.49242e+07	6.13213e+07	6.55352e+07	5.69064e+07	8.21318e+07	4.58836e+07	9.78059e+07	10.413	4.69773	25.6578	51.1028	Vamp7	20955	VAMP7	6845	0.678625	1.0287	1.12748	1.1652	0.1315	0.453331
O88935	160707901	synapsin-1 isoform a [Mus musculus]	0	537.766	74	33	610	29	706	74.1	9.8	16186	33	3.6541e+09	2.39423e+09	4.07451e+09	3.24205e+09	3.37186e+09	2.73674e+09	4.28388e+09	4.11904e+09	29.4583	16.0906	14.7037	2.77423	Syn1	20964	SYN1	6853	0.867878	1.04986	0.876525	1.20574	0.2716	0.542595
Q64332	161168987	synapsin-2 isoform IIa [Mus musculus]	0	415.379	66	23	320	2	586	63.3	8.43	8617	23	1.27709e+09	9.88137e+08	1.48596e+09	1.30406e+09	1.21231e+09	1.21709e+09	1.45626e+09	2.30975e+09	18.0399	9.22033	0.278105	32.0502	Syn2	20965	SYN2	6854	0.805368	0.991948	0.863736	1.33895	0.497	0.686534
O35988	6755442	syndecan-4 precursor [Mus musculus]	0	19.725	19	4	11	4	198	21.5	4.41	115	4	1.01007e+07	8.92548e+06	1.69402e+07	1.49918e+07	2.57262e+07	2.40797e+07	3.38918e+07	1.98003e+07	8.73542	8.62907	4.67525	37.1163	Sdc4	20971	SDC4	6385	0.492727	0.826953	1.28984	1.39048	0.01793	0.34714
O55100	46877048	synaptogyrin-1 isoform 1a [Mus musculus]	0	18.443	15	3	11	3	234	25.6	4.65	213	3	6.00567e+06	9.33698e+06	7.3563e+06	8.93326e+06	1.54959e+07	1.06589e+07	1.16004e+07	9.43221e+06	30.7065	13.6907	26.1541	14.5787	Syngr1	20972	SYNGR1	9145	0.778621	0.826675	1.32733	1.06738	0.4476	0.654339
Q8R191	31560541	synaptogyrin-3 [Mus musculus]	0	23.904	21	4	25	4	229	24.5	8.18	375	4	3.98175e+07	4.16941e+07	6.26541e+07	5.02312e+07	3.31669e+07	2.74871e+07	5.15135e+07	5.92742e+07	3.25592	15.5633	13.2431	9.90656	Syngr3	20974	SYNGR3	9143	0.89123	1.23426	0.663178	1.21133	0.1488	0.469254
Q62277	1208521	synaptophysin [Mus musculus]	0	52.635	17	4	41	4	308	33.3	5.02	1057	4	6.52263e+07	95923540	7.8304e+07	1.11597e+08	1.72706e+08	8.33927e+07	8.73596e+07	1.19226e+08	26.9392	24.7933	49.3199	21.8145	Syp	20977	SYP	6855	0.79215	0.933477	1.25888	1.01549	0.7979	0.869951
P46096	6678197	synaptotagmin-1 isoform 1 [Mus musculus]	0	231.827	48	23	241	4	421	47.4	8.53	3880	23	5.68898e+08	6.00116e+08	5.45525e+08	6.64823e+08	6.29487e+08	6.24762e+08	5.88134e+08	6.95547e+08	3.77659	13.9392	0.532796	11.8336	Syt1	20979	SYT1	6857	0.950941	0.984565	1.02028	1.04422	0.4644	0.665092
P46097	31543797	synaptotagmin-2 [Mus musculus]	0	218.473	55	22	211	15	422	47.2	7.99	3838	22	3.39835e+08	4.02613e+08	4.8484e+08	6.21068e+08	6.55007e+08	6.89057e+08	6.04809e+08	6.4718e+08	11.9578	17.4205	3.58265	4.78609	Syt2	20980	SYT2	127833	0.668208	0.995325	1.20967	1.1268	0.058	0.380808
O35681	1321655	synaptotagumin III [Mus musculus]	0	60.937	16	9	57	7	587	63.2	6.62	766	9	1.26068e+07	2.112e+07	2.21293e+07	2.33783e+07	2.1884e+07	3.05184e+07	2.82108e+07	2.49423e+07	35.6973	3.88168	23.3022	8.69624	Syt3	20981	SYT3	84258	0.730057	0.985066	1.13431	1.15056	0.4455	0.654228
Q8C2K8	60359940	mKIAA1342 protein [Mus musculus]	0	26.381	12	5	13	5	499	55.9	8.98	188	5	1.05404e+07	11780900	8.06353e+06	8.8519e+06	8.79087e+06	2.82371e+06	6.48098e+06	8.4483e+06	7.85954	6.59122	72.6572	18.6359	Syt4	20983	SYT4	6860	1.35732	1.0286	0.706262	0.907823	0.2265	0.514069
Q61330	54607084	contactin-2 precursor [Mus musculus]	0	328.856	51	36	228	36	1040	113.1	7.62	4230	36	4.71179e+08	8.93961e+08	2.69481e+08	4.29506e+08	3.40285e+08	4.69679e+08	4.1502e+08	5.64931e+08	43.7979	32.3767	22.5925	21.6343	Cntn2	21367	CNTN2	6900	1.41684	0.725459	0.840638	1.01706	0.6438	0.777329
Q9WTX5	56090475	S-phase kinase-associated protein 1 [Rattus norvegicus]	0	105.76	74	11	69	11	163	18.7	4.54	1206	11	1.00613e+08	1.1822e+08	9.76666e+07	9.81351e+07	1.03287e+08	1.0991e+08	1.03505e+08	1.23383e+08	11.3787	0.338371	4.3934	12.3903	Skp1	21402	SKP1	6500	1.02411	0.916332	0.997741	1.06181	0.3748	0.606513
Q61313	568905313	PREDICTED: transcription factor AP-2-beta isoform X1 [Mus musculus]	0.001	4.487	4	2	2	2	475	52.3	7.71	46	2	3.58299e+06	1.26265e+06	745287	720123	1.04609e+06	1.85401e+06	937563	1.54768e+06	67.7197	2.42844	39.3978	34.7184	Tfap2b	21419	TFAP2B	7021	1.65714	0.501149	0.991792	0.849918	0.4502	0.656534
A0A2R8VKI7	1039748586	PREDICTED: alpha-globin transcription factor CP2 isoform X1 [Mus musculus]	0	32.524	13	5	14	4	566	64	5.8	309	5	2.47004e+07	2.00656e+07	1.18798e+07	1.03619e+07	5.75749e+06	5.63769e+06	3.47438e+06	4.89241e+06	14.642	9.65159	1.48679	23.9686	Tfcp2	21422	TFCP2	7024	2.06367	1.02532	0.525307	0.385701	0.069	0.39055
P25976	1039736493	PREDICTED: nucleolar transcription factor 1 isoform X1 [Mus musculus]	0	124.258	27	20	60	20	795	93	6.06	711	20	1.62464e+08	1.40512e+08	7.2518e+07	5.18854e+07	3.02001e+07	2.29299e+07	1.70585e+07	2.38439e+07	10.2468	23.4551	19.3516	23.4609	Ubtf	21429	UBTF	7343	2.32427	0.954359	0.407586	0.313782	0.03109	0.360104
Q7TSK7	110625624	T-complex protein 1 subunit alpha isoform 1 [Mus musculus]	0	256.557	71	31	173	31	556	60.4	6.16	3352	31	1.97557e+08	303321380	1.38309e+08	2.09972e+08	2.2715e+08	1.89697e+08	1.54484e+08	2.14967e+08	29.8622	29.0994	12.7063	23.1525	Tcp1	21454	TCP1	6950	1.22505	0.851825	1.01952	0.903603	0.7787	0.858326
Q61171	12846252	unnamed protein product [Mus musculus]	0	67.76	61	10	67	10	198	21.8	5.41	868	10	1.18957e+08	1.30582e+08	9.89424e+07	1.50507e+08	1.74119e+08	1.0374e+08	8.6995e+07	1.77363e+08	6.58818	29.2338	35.821	48.3434	Prdx2	21672	PRDX2	7001	0.958652	0.958311	1.06745	1.01558	0.9888	0.991943
O08583	6755763	THO complex subunit 4 [Mus musculus]	0	143.921	46	8	56	8	255	26.9	11.15	1866	8	1.21625e+08	9.79478e+07	1.43235e+08	1.02008e+08	5.18862e+07	6.4001e+07	8.16974e+07	4.37274e+07	15.2498	23.7739	14.7842	42.8126	Alyref	21681	-	-	1.24381	1.38923	0.656466	0.710494	0.1936	0.495599
P60762	85540473	mortality factor 4-like protein 1 isoform a [Mus musculus]	0	34.225	13	4	9	4	362	41.5	9.32	201	4	8.77714e+06	4.56403e+06	5.71575e+06	3.69581e+06	2.14814e+06	1.35295e+06	422067	726051	44.6605	30.3524	32.1207	37.4437	Morf4l1	21761	MORF4L1	10933	1.94748	1.37385	0.511072	0.167597	0.1647	0.470823
Q8VDM4	19882201	26S proteasome non-ATPase regulatory subunit 2 [Mus musculus]	0	192.425	40	28	119	28	908	100.1	5.17	1650	28	9.99715e+07	1.19584e+08	5.74367e+07	7.34387e+07	5.49667e+07	6.1359e+07	4.03644e+07	6.95065e+07	12.6331	17.2914	7.77137	37.5105	Psmd2	21762	PSMD2	5708	1.52303	0.907867	0.806938	0.762161	0.178	0.48247
P40630	6678303	transcription factor A, mitochondrial precursor [Mus musculus]	0	75.128	39	11	146	11	243	28	9.69	1595	11	5.36591e+08	5.14272e+08	4.65152e+08	3.36307e+08	3.24676e+08	2.81369e+08	3.46785e+08	2.94263e+08	3.00363	22.7353	10.1057	11.5868	Tfam	21780	TFAM	7019	1.35621	1.03434	0.78214	0.827316	0.04193	0.360156
Q9Z1A1	9790261	protein TFG isoform 1 [Mus musculus]	0	32.805	15	4	10	4	397	43	5.1	117	4	1.89026e+07	27193474	1.39896e+07	1.40302e+07	1.5926e+07	2.44313e+07	1.11875e+07	3.06092e+07	25.436	0.204839	29.8042	65.7143	Tfg	21787	TFG	10342	1.17991	0.717216	1.03302	1.06986	0.4732	0.669651
P01831	38325830	CD90.1 [Mus musculus]	0	82.814	45	7	84	2	162	18.1	9.19	2181	7	1.33356e+09	2.41899e+09	2.21434e+09	3.10696e+09	1.61523e+09	2.48279e+09	2.64966e+09	2.84198e+09	40.9064	23.7227	29.9391	4.95263	Thy1	21838	THY1	7070	0.804253	1.14047	0.878297	1.17698	0.5706	0.731795
P70318	6678349	nucleolysin TIAR [Mus musculus]	0	40.305	18	6	13	4	392	43.4	7.99	228	6	1.66824e+07	1.56254e+07	1.88711e+07	6.4592e+06	5.50539e+06	3.56268e+06	1.55057e+06	4.31918e+06	4.62684	69.2969	30.2975	66.7049	Tial1	21843	TIAL1	7073	1.78064	1.39607	0.499783	0.323509	0.03098	0.360104
Q60610	225543222	T-lymphoma invasion and metastasis-inducing protein 1 isoform 1 [Mus musculus]	0	172.988	28	32	82	32	1591	177.3	6.64	1212	32	2.54752e+07	2.11757e+07	5.11126e+07	7.26093e+07	8.02532e+07	7.72095e+07	6.85316e+07	7.59169e+07	13.0339	24.572	2.73358	7.23051	Tiam1	21844	TIAM1	7074	0.395109	1.04786	1.33363	1.2234	0.01006	0.318122
Q62318	148706135	tripartite motif protein 28 [Mus musculus]	0	201.265	51	23	91	23	834	88.8	5.77	1791	23	2.776e+08	1.89832e+08	1.37872e+08	9.92093e+07	1.01279e+08	5.24924e+07	3.78414e+07	7.37818e+07	26.5541	23.0629	44.8683	45.5348	Trim28	21849	TRIM28	10155	1.92774	0.977749	0.634169	0.460345	0.219	0.510953
Q9Z0V7	1039796941	PREDICTED: mitochondrial import inner membrane translocase subunit Tim17-B isoform X1 [Mus musculus]	0	16.195	15	2	9	2	199	21.3	8.72	200	2	1.92631e+07	14237015	1.61773e+07	1.11273e+07	1.55133e+07	1.69354e+07	1.42037e+07	1.85223e+07	21.2178	26.1558	6.19778	18.6625	Timm17b	21855	TIMM17B	10245	1.06367	0.866954	1.03029	1.03909	0.8853	0.923948
O35857	170763467	mitochondrial import inner membrane translocase subunit TIM44 [Mus musculus]	0	17.584	10	4	4	4	452	51.1	8.13	60	4	295153	486859	544959	456926	3.3632e+06	1.15646e+06	629264	1.96413e+06	34.6687	12.4264	69.0496	72.792	Timm44	21856	TIMM44	10469	0.351587	0.45044	2.032	1.16597	0.5432	0.713784
P15920	83627707	V-type proton ATPase 116 kDa subunit a isoform 2 [Mus musculus]	0	10.445	4	4	11	2	856	98.1	6.64	100	4	1.08833e+07	6051951	1.29759e+06	1.22037e+06	9.09141e+06	1.03126e+07	9.29793e+06	7.79966e+06	40.345	4.33723	8.9005	12.3929	Atp6v0a2	21871	ATP6V0A2	23545	1.21064	0.179999	1.38712	1.22224	0.03063	0.360104
A0A3B2WCN9	312222765	tight junction protein ZO-2 isoform 1 [Mus musculus]	0	449.149	55	52	446	2	1190	133.8	7.02	9451	52	7.12662e+08	8.40899e+08	8.8108e+08	9.66574e+08	8.03249e+08	1.00779e+09	9.56122e+08	7.82436e+08	11.6734	6.54381	15.972	14.1283	Tjp2	21873	TJP2	9414	0.894032	1.06327	1.0422	1.00049	0.6078	0.752354
Q62371	6678359	transketolase [Mus musculus]	0	115.013	37	20	81	20	623	67.6	7.5	1986	20	1.18916e+08	1.34162e+08	1.11648e+08	1.50036e+08	1.31111e+08	1.30898e+08	9.92185e+07	1.45035e+08	8.51936	20.7459	0.115295	26.5276	Tkt	21881	TKT	7086	0.991469	1.02518	1.02645	0.956897	0.9573	0.971661
Q80TM2	49022858	mKIAA1027 protein [Mus musculus]	0	209.838	20	37	106	22	2564	272	6.27	1784	37	5.23491e+08	5.12355e+08	5.0814e+08	4.58881e+08	4.26462e+08	4.97255e+08	3.9841e+08	2.70004e+08	1.5203	7.20384	10.8385	27.1679	Tln1	21894	TLN1	7094	1.15254	1.07596	1.02778	0.743716	0.3418	0.586457
P49813	11230778	tropomodulin-1 [Mus musculus]	0	172.419	64	20	121	19	359	40.4	5.1	2427	20	1.56441e+08	1.83896e+08	1.54614e+08	1.65626e+08	1.34214e+08	1.63144e+08	1.09727e+08	1.11069e+08	11.4087	4.86297	13.7589	0.859196	Tmod1	21916	TMOD1	7111	1.15493	1.08673	1.00908	0.749269	0.06934	0.39055
Q61033	121949760	lamina-associated polypeptide 2 isoform alpha [Mus musculus]	0	200.528	50	23	84	13	693	75.1	8.05	2275	23	8.10515e+08	4.38045e+08	3.88666e+08	1.8847e+08	9.02576e+07	7.77095e+07	8.84849e+07	2.38518e+07	42.1888	49.056	10.565	81.3671	Tmpo	21917	TMPO	7112	2.37143	1.09617	0.319026	0.213365	0.3257	0.580209
Q80YX1	568926394	PREDICTED: tenascin isoform X1 [Mus musculus]	0	366.078	32	47	180	4	2110	231.7	4.89	3967	47	3.92705e+08	4.46802e+08	2.31698e+08	2.54207e+08	1.72655e+08	2.34203e+08	1.81808e+08	2.24503e+08	9.11295	6.55133	21.3938	14.8602	Tnc	21923	TNC	3371	1.57021	0.908837	0.760986	0.759964	0.09414	0.41695
Q8BYI9	226958549	tenascin-R precursor [Mus musculus]	0	544.416	46	46	354	46	1358	149.5	4.94	11693	46	5.9804e+08	1.01957e+09	1.05258e+09	1.40819e+09	1.81726e+09	2.07127e+09	2.37107e+09	2.38934e+09	36.853	20.4373	9.23824	0.54262	Tnr	21960	TNR	7143	0.508391	0.773382	1.2221	1.49612	0.06881	0.39055
E9Q0S6	755492299	PREDICTED: tensin-1 isoform X1 [Mus musculus]	0	17.834	2	4	10	3	1922	205.5	8.28	242	4	1.44748e+07	11299656	1.38518e+07	1.28954e+07	1.85262e+07	1.19048e+07	1.32412e+07	9.83182e+06	17.4217	5.05688	30.7715	20.8969	Tns1	21961	TNS1	7145	0.972385	1.00909	1.14806	0.870468	0.8356	0.894466
Q3UDC3	210147426	target of Myb protein 1 isoform 2 [Mus musculus]	0	163.913	46	14	94	14	516	57.1	4.97	2519	14	6.05674e+07	8.96656e+07	8.55122e+07	1.0211e+08	1.00314e+08	1.24776e+08	1.37946e+08	9.93973e+07	27.3915	12.5104	15.3698	22.9694	Tom1	21968	TOM1	10043	0.750894	0.937771	1.12504	1.18629	0.5066	0.691703
Q04750	112734855	DNA topoisomerase 1 [Mus musculus]	0	159.762	35	26	105	23	767	90.8	9.33	1048	26	2.87441e+08	2.26442e+08	1.84113e+08	1.30578e+08	6.94888e+07	1.08626e+08	9.75092e+07	9.32617e+07	16.787	24.0583	31.0746	3.14875	Top1	21969	TOP1	7150	1.71658	1.0512	0.594976	0.637252	0.1719	0.477024
Q64511	34328148	DNA topoisomerase 2-beta [Mus musculus]	0	336.641	40	55	159	55	1612	181.8	8.29	2577	55	5.58279e+08	3.26157e+08	2.43662e+08	1.42025e+08	1.16791e+08	8.80516e+07	6.75781e+07	5.73481e+07	37.1163	37.2678	19.8413	11.5808	Top2b	21974	TOP2B	7155	2.21124	0.964284	0.512141	0.312337	0.2081	0.500837
Q9Z321	148665014	topoisomerase (DNA) III beta, isoform CRA_a, partial [Mus musculus]	0	55.206	16	11	35	11	867	97.4	7.99	271	11	2.2057e+07	2.67851e+07	1.5826e+07	1.0819e+07	2.04079e+07	2.40762e+07	1.0507e+07	1.73747e+07	13.6903	26.5754	11.6622	34.8345	Top3b	21976	TOP3B	8940	1.32137	0.720851	1.20347	0.754309	0.2359	0.519937
Q62415	568979504	PREDICTED: apoptosis-stimulating of p53 protein 1 isoform X1 [Mus musculus]	0	24.874	7	7	22	6	1122	122.8	6.67	376	7	2.14725e+07	2.51212e+07	1.85464e+07	1.58177e+07	1.39821e+07	1.5417e+07	1.39297e+07	1.80545e+07	11.0745	11.2295	6.90233	18.2382	Ppp1r13b	21981	PPP1R13B	23368	1.30935	0.965684	0.826161	0.898805	0.2027	0.499575
F8WHQ1	1039764113	PREDICTED: tumor protein D52 isoform X4 [Mus musculus]	0	10.564	8	2	6	2	316	34.6	5.55	88	2	738392	2.6736e+06	1.17537e+06	1.58889e+06	5.04965e+06	3.19715e+06	4.76969e+06	3.6373e+06	80.2111	21.1561	31.7678	19.0489	Tpd52	21985	TPD52	7163	0.597807	0.484319	1.4449	1.47297	0.1691	0.473374
P17751	226958349	triosephosphate isomerase [Mus musculus]	0	131.174	67	13	92	13	299	32.2	5.74	2028	13	8.2894e+07	9.67535e+07	8.79908e+07	1.16588e+08	2.43706e+08	1.20495e+08	1.10235e+08	1.43453e+08	10.9104	19.7689	47.8436	18.5176	Tpi1	21991	TPI1	7167	0.717072	0.816588	1.45373	1.01261	0.4726	0.66933
F8WID5	78000203	tropomyosin alpha-1 chain isoform Tpm1.13 [Rattus norvegicus]	0	112.689	56	16	151	4	248	28.5	4.74	3077	16	5.90424e+08	6.2326e+08	5.38383e+08	6.51138e+08	5.91509e+08	6.48201e+08	5.61883e+08	6.81784e+08	3.82608	13.4055	6.46714	13.6343	Tpm1	22003	-	-	0.993483	0.973704	1.01479	1.01803	0.9795	0.986931
Q91VH3	488531242	PREDICTED: tropomyosin beta chain isoform X2 [Dasypus novemcinctus]	0	38.418	19	6	22	3	284	33	4.69	393	6	5.5209e+06	4.61687e+06	752958	2.38928e+06	836839	2.25278e+06	2.34402e+06	3.78699e+06	12.6112	73.6453	64.8119	33.2842	Tpm2	22004	-	-	1.80222	0.558604	0.54925	1.08993	0.1509	0.469254
Q64514	6678419	tripeptidyl-peptidase 2 isoform 1 [Mus musculus]	0	128.881	26	27	79	27	1262	139.8	6.58	1329	27	7.58888e+07	7.59309e+07	4.85664e+07	5.49349e+07	5.46332e+07	5.05167e+07	3.31304e+07	5.76499e+07	0.0392225	8.70174	5.53642	38.1975	Tpp2	22019	TPP2	7174	1.34577	0.917461	0.932074	0.804699	0.04384	0.360156
P08113	74178174	unnamed protein product [Mus musculus]	0	87.287	21	17	61	15	802	92.4	4.82	1162	17	6.12934e+07	6.79338e+07	3.48394e+07	5.16297e+07	1.07091e+08	6.47635e+07	4.35824e+07	4.27059e+07	7.26699	27.4607	34.8319	1.43657	Hsp90b1	22027	HSP90B1	7184	1.09089	0.729945	1.45074	0.728418	0.1364	0.457524
Q61382	148680967	Tnf receptor associated factor 4, isoform CRA_b, partial [Mus musculus]	0	32.23	15	6	15	6	517	57.5	8.34	251	6	1.34282e+07	4.99382e+07	1.90122e+07	3.07409e+07	3.80507e+07	1.87249e+07	1.22087e+07	1.95433e+07	81.4832	33.3385	48.1383	32.6678	Traf4	22032	TRAF4	9618	1.25698	0.986934	1.12624	0.629855	0.6634	0.787733
Q921I1	17046471	transferrin [Mus musculus]	0	44.013	17	10	20	10	697	76.6	7.17	183	10	2.01147e+07	8.95281e+06	5.58343e+06	7.044e+06	1.62573e+07	8.46513e+06	6.38775e+06	6.14264e+06	54.3056	16.3577	44.5742	2.76645	Trf	22041	TF	7018	1.47275	0.639787	1.2526	0.63487	0.5888	0.742941
Q62351	11596855	transferrin receptor protein 1 [Mus musculus]	0	30.174	10	6	16	6	763	85.7	6.57	130	6	6.7565e+06	8.48011e+06	3.23694e+06	3.23347e+06	7.1058e+06	1.0288e+07	1.51197e+06	4.29272e+06	15.998	0.0758267	25.8732	67.7484	Tfrc	22042	TFRC	7037	1.35721	0.576357	1.54937	0.517058	0.1598	0.469254
P63028	6678437	translationally-controlled tumor protein [Mus musculus]	0	25.351	16	2	14	2	172	19.5	4.86	217	2	1.72877e+07	1.37892e+07	9.92272e+06	1.71512e+07	1.32421e+07	7.90009e+06	1.01857e+07	1.12006e+07	15.9206	37.7581	35.7329	6.71145	Tpt1	22070	TPT1	7178	1.23469	1.07565	0.839982	0.849678	0.4468	0.654339
Q61037	148690398	tuberous sclerosis 2, isoform CRA_e [Mus musculus]	0	5.971	1	2	3	2	1814	202.1	7.05	16	2	1.92502e+07	21155704	1.15313e+07	9.32279e+06	6.81428e+06	4.15289e+06	1.33347e+07	1.38991e+07	6.66912	14.977	34.3186	2.93059	Tsc2	22084	TSC2	7249	1.625	0.838684	0.441064	1.09526	0.06216	0.384897
Q61187	11230780	tumor susceptibility gene 101 protein [Mus musculus]	0	37.058	23	9	33	9	391	44.1	6.71	273	9	2.88169e+07	4.57674e+07	3.91287e+07	4.78603e+07	4.25853e+07	5.20536e+07	4.24278e+07	5.92728e+07	32.1403	14.1952	14.1488	23.4242	Tsg101	22088	TSG101	7251	0.833547	0.972181	1.05768	1.1366	0.8012	0.871958
Q62348	21730459	Chain A, Crystal Structure Of Mouse TestisBRAIN RNA-Binding Protein (Tb-Rbp)	0	13.151	11	2	3	2	235	26.9	6.24	28	2	2.84152e+08	197976804	1.16074e+08	8.45761e+07	5.6504e+07	5.29136e+07	4.15913e+07	4.31136e+07	25.2776	22.2003	4.64059	2.54159	Tsn	22099	TSN	7247	2.19924	0.915269	0.49911	0.386383	0.07865	0.392515
P52196	6678449	thiosulfate sulfurtransferase [Mus musculus]	0	32.822	27	7	24	7	297	33.4	7.85	238	7	1.08421e+07	1.20954e+07	9.47162e+06	1.55172e+07	3.0072e+07	1.89456e+07	1.21947e+07	1.7278e+07	7.72718	34.2142	32.101	24.3918	Tst	22117	TST	7263	0.725775	0.79068	1.55099	0.932559	0.4744	0.670555
P19253	31981945	60S ribosomal protein L13a [Mus musculus]	0	52.517	31	7	125	7	203	23.4	11.02	1663	7	5.16716e+08	4.81236e+08	5.19718e+08	4.78077e+08	3.71117e+08	4.66207e+08	4.72451e+08	5.61528e+08	5.02797	5.9019	16.0604	12.1835	Rpl13a	22121	RPL13A	23521	1.03226	1.0321	0.866111	1.06953	0.6751	0.795541
P14685	19705424	26S proteasome non-ATPase regulatory subunit 3 [Mus musculus]	0	110.463	43	22	82	22	530	60.7	8.44	1162	22	9.73423e+07	1.29788e+08	8.64176e+07	9.17319e+07	7.19549e+07	9.60894e+07	6.12799e+07	1.10073e+08	20.2021	4.21867	20.3109	40.2701	Psmd3	22123	PSMD3	5709	1.22002	0.956922	0.902643	0.920415	0.7403	0.834105
O88196	568997436	PREDICTED: E3 ubiquitin-protein ligase TTC3 isoform X1 [Mus musculus]	0	98.036	12	18	36	18	1998	225.8	6.32	869	18	8.25049e+07	8.52401e+07	4.4172e+07	4.29137e+07	3.27898e+07	3.78946e+07	3.65535e+07	5.02049e+07	2.30592	2.04346	10.2133	22.2527	Ttc3	22129	TTC3	7267	1.62751	0.844931	0.685801	0.841756	0.008404	0.318122
A0A0A0MQA5	6678467	tubulin alpha-4A chain isoform 1 [Mus musculus]	0	433.458	79	26	671	4	448	49.9	5.06	15399	26	5.45759e+08	6.2539e+08	6.81853e+08	7.04554e+08	1.55292e+09	1.3107e+09	1.8925e+09	1.44451e+09	9.61576	2.31568	11.9622	18.9857	Tuba4a	22145	TUBA4A	7277	0.534882	0.633194	1.30786	1.52406	0.0964	0.420037
Q7TMM9	4507729	tubulin beta-2A chain isoform 1 [Homo sapiens]	0	531.629	82	27	990	2	445	49.9	4.89	25629	27	2.9572e+08	4.07829e+08	2.55627e+08	3.32394e+08	3.84813e+08	2.88116e+08	4.18829e+08	3.06037e+08	22.5353	18.4628	20.3215	22.0058	Tubb2a	22151	TUBB2A	7280	1.04642	0.874587	1.00087	1.07812	0.8367	0.895376
Q9ERD7	12963615	tubulin beta-3 chain [Mus musculus]	0	369.524	70	24	653	8	450	50.4	4.93	16698	24	6.18463e+08	7.40065e+08	4.97987e+08	5.43742e+08	6.75402e+08	5.50073e+08	1.11174e+09	6.13929e+08	12.6586	6.21146	14.4632	40.7964	Tubb3	22152	TUBB3	10381	1.01546	0.778659	0.916003	1.28988	0.3973	0.623782
Q9D6F9	12851187	unnamed protein product [Mus musculus]	0	530.951	79	26	877	2	444	49.5	4.91	23621	26	5.53264e+08	8.78332e+08	8.34166e+08	1.16536e+09	2.01245e+09	1.7755e+09	2.59414e+09	2.13973e+09	32.1121	23.4246	8.84622	13.5754	Tubb4a	22153	TUBB4A	10382	0.479077	0.669133	1.26762	1.58417	0.06742	0.389905
P99024	148691289	tubulin, beta 5, partial [Mus musculus]	0	508.083	81	26	943	3	447	49.9	4.89	24278	26	1.0074e+09	1.15668e+09	4.8827e+08	6.61452e+08	6.36129e+08	5.98578e+08	8.06496e+08	6.84797e+08	9.75501	21.3022	4.30101	11.5409	Tubb5	22154	TUBB	203068	1.43321	0.76143	0.817714	0.987644	0.1296	0.452087
P10639	12841560	unnamed protein product [Mus musculus]	0	13.413	30	3	19	3	105	11.7	4.92	181	3	3.20059e+07	41853665	2.93994e+07	3.33037e+07	4.44843e+07	3.35733e+07	3.00069e+07	3.17514e+07	18.8558	8.80582	19.7681	3.99473	Txn1	22166	TXN	7295	1.06896	0.907495	1.12972	0.893821	0.6403	0.776463
P26369	327365322	splicing factor U2AF 65 kDa subunit isoform 1 [Mus musculus]	0	53.797	22	8	29	8	475	53.5	9.09	481	8	5.84718e+07	3.80391e+07	3.60843e+07	2.71322e+07	1.01402e+07	6.22725e+06	7.31008e+06	5.03907e+06	29.9408	20.0266	33.8092	26.0074	U2af2	22185	U2AF2	11338	2.04859	1.34186	0.347423	0.262129	0.1043	0.431228
P61082	4507791	NEDD8-conjugating enzyme Ubc12 [Homo sapiens]	0	9.674	16	3	4	3	183	20.9	7.69	0	3	9.10335e+06	9.71412e+06	1.04364e+07	8.69606e+06	1.23229e+07	7.2694e+06	1.11313e+07	1.25255e+07	4.59014	12.8642	36.4773	8.33433	Ube2m	22192	UBE2M	9040	0.92698	0.942498	0.965149	1.16537	0.3559	0.595493
P68037	4507789	ubiquitin-conjugating enzyme E2 L3 isoform 1 [Homo sapiens]	0	31.455	42	4	11	4	154	17.9	8.51	252	4	2.59e+06	7.85413e+06	1.82977e+06	2.30458e+06	9.72227e+06	3.43929e+06	3.24671e+06	2.88104e+06	71.2802	16.2417	67.5109	8.43921	Ube2l3	22195	UBE2L3	7332	1.23352	0.488293	1.55446	0.723726	0.2845	0.551038
A0A1S6GWH5	444189294	ubiquitin-like modifier-activating enzyme 1 isoform 1 [Mus musculus]	0	222.335	35	27	118	27	1118	124.2	5.99	2251	27	1.30311e+08	1.25178e+08	1.08483e+08	1.26916e+08	1.56137e+08	1.03342e+08	1.02903e+08	1.5777e+08	2.84129	11.0741	28.7747	29.7666	Uba1	22201	UBA1	7317	1.01079	0.931315	1.02658	1.03131	0.8801	0.920933
Q9D9M2	34328057	ubiquitin carboxyl-terminal hydrolase 12 [Mus musculus]	0	45.401	21	6	20	3	370	42.9	6.47	581	6	2.57412e+06	2.24739e+06	3.64255e+06	1.62075e+06	4.09065e+06	5.63453e+06	3.20891e+06	3.96789e+06	9.58352	54.3246	22.4507	14.9559	Usp12	22217	USP12	219333	0.714647	0.78013	1.44147	1.06375	0.2575	0.533962
P63166	148674635	mCG6545 [Mus musculus]	0	13.888	28	2	8	2	101	11.5	6.18	84	2	1.25106e+07	2.34121e+07	1.07164e+07	8.10166e+06	5.52533e+06	7.57593e+06	1.13701e+06	1.24842e+06	42.9174	19.6502	22.1352	6.60508	Sumo1	22218	SUMO1	7341	2.04608	1.07184	0.74622	0.135869	0.0922	0.415517
Q811S7	134032032	upstream-binding protein 1 isoform a [Mus musculus]	0	76.309	31	12	33	11	540	60.2	6.27	660	12	7.13891e+07	5.03154e+07	2.24867e+07	4.95984e+07	1.60332e+07	1.35726e+07	7.25956e+06	1.23141e+07	24.4878	53.1894	11.7539	36.5194	Ubp1	22221	UBP1	7342	2.00362	1.18674	0.4874	0.322241	0.1841	0.486428
Q3TCH2	148705826	ubiquitin carboxy-terminal hydrolase L1, isoform CRA_b, partial [Mus musculus]	0	42.905	30	6	24	6	233	25.8	5.35	310	6	4.31255e+07	4.62277e+07	4.53047e+07	3.35799e+07	2.94139e+07	3.47967e+07	4.2775e+07	7.71663e+07	4.90985	21.0198	11.8555	40.5503	Uchl1	22223	UCHL1	7345	1.01425	0.895425	0.728859	1.36146	0.2346	0.518986
P52479	6678493	ubiquitin carboxyl-terminal hydrolase 10 isoform 1 [Mus musculus]	0	35.294	11	6	12	6	793	87	5.17	281	6	6.86201e+06	7.99124e+06	2.61287e+06	5.31633e+06	2.10364e+06	2.67021e+06	2.41966e+06	1.27405e+06	10.7516	48.2177	16.7842	43.862	Usp10	22224	USP10	9100	1.90121	1.01494	0.611053	0.472796	0.0657	0.3875
P56399	7305619	ubiquitin carboxyl-terminal hydrolase 5 isoform 1 [Mus musculus]	0	87.219	23	15	44	15	858	95.8	5.01	1099	15	2.14221e+07	2.62044e+07	1.76184e+07	2.11232e+07	2.89207e+07	2.49684e+07	2.4472e+07	3.29858e+07	14.2005	12.7941	10.372	20.9551	Usp5	22225	USP5	8078	0.963537	0.783787	1.09024	1.16244	0.3284	0.581311
P56501	6678495	mitochondrial uncoupling protein 3 [Mus musculus]	0	28.704	19	4	11	4	308	33.9	9.55	291	4	1.16666e+06	1.2972e+06	1.86206e+06	418808	1.48524e+06	921853	5.08215e+06	6.76648e+06	7.49246	89.4865	33.1003	20.1036	Ucp3	22229	UCP3	7352	0.518695	0.480172	0.506745	2.49439	0.1752	0.480694
P70362	12845923	unnamed protein product [Mus musculus]	0	11.538	9	2	7	2	307	34.5	6.43	44	2	6.41842e+06	6.23973e+06	5.38008e+06	5.38362e+06	5.80954e+06	1.06234e+07	5.32018e+06	9.73642e+06	1.99633	0.0465571	41.4279	41.4802	Ufd1	22230	UFD1	7353	0.922079	0.784078	1.19705	1.09679	0.06668	0.389437
Q64676	1246787	UDP-galactose ceramide galactosyltransferase [Mus musculus]	0	40.065	16	8	27	8	541	61.1	9.36	673	8	1.04489e+08	119133648	3.65473e+07	4.82124e+07	2.77478e+07	3.4235e+07	3.60799e+07	3.7247e+07	9.26157	19.4632	14.8012	2.25092	Ugt8a	22239	UGT8	7368	2.01602	0.764132	0.558791	0.661061	0.06474	0.386662
E9PWE8	612407885	dihydropyrimidinase-related protein 3 CRMP4b [Mus musculus]	0	300.008	57	24	177	19	683	73.8	6.46	4721	24	3.75423e+08	3.35249e+08	1.4529e+08	1.59239e+08	8.65844e+07	6.26515e+07	3.70611e+07	1.14811e+08	7.9946	6.4777	22.6797	72.3999	Dpysl3	22240	DPYSL3	1809	2.15959	0.925402	0.453498	0.46151	0.03318	0.360156
Q3UFT4	148688054	Unc-51 like kinase 1 (C. elegans), isoform CRA_a, partial [Mus musculus]	0	21.193	7	7	13	7	1159	123.5	8.76	119	7	4.25551e+07	5.29344e+07	5.06841e+07	4.99428e+07	4.44695e+07	3.30964e+07	3.32169e+07	4.55142e+07	15.3719	1.04177	20.7359	22.089	Ulk1	22241	ULK1	8408	1.08383	1.14215	0.880397	0.893622	0.468	0.666459
Q3UQ08	148680122	unc-5 homolog C (C. elegans), isoform CRA_b, partial [Mus musculus]	0	6.456	2	2	3	2	988	109.2	6.13	0	2	2.32431e+06	1.75824e+06	2.11227e+06	1.82494e+06	568923	716003	530869	1.18368e+06	19.6091	10.3206	16.188	53.846	Unc5c	22253	UNC5C	8633	1.48197	1.42921	0.46643	0.622385	0.06123	0.383195
Q9CQ69	148701649	ubiquinol-cytochrome c reductase, complex III subunit VII, isoform CRA_c, partial [Mus musculus]	0	23.796	39	4	28	4	123	14.1	11.24	294	4	7.18806e+07	1.00389e+08	9.36734e+07	1.97453e+08	1.89016e+08	1.01912e+08	1.31898e+08	2.2384e+08	23.4034	50.4133	42.3415	36.5507	Uqcrq	22272	UQCRQ	27089	0.620756	1.04905	1.04833	1.28187	0.5115	0.694559
Q9CZ13	12850298	unnamed protein product [Mus musculus]	0	254.034	54	18	205	17	480	52.7	6.14	5025	18	4.7543e+08	6.52948e+08	6.02718e+08	1.11962e+09	1.42019e+09	6.19371e+08	7.33238e+08	4.71726e+08	22.2485	42.4429	55.5283	30.6925	Uqcrc1	22273	UQCRC1	7384	0.740497	1.13028	1.33846	0.790757	0.7413	0.83422
P70398	569008686	PREDICTED: probable ubiquitin carboxyl-terminal hydrolase FAF-X isoform X2 [Mus musculus]	0	182.965	18	40	131	40	2570	291.9	5.82	1468	40	8.80282e+07	1.01387e+08	7.06785e+07	7.51228e+07	1.02913e+08	8.97454e+07	8.30109e+07	9.71778e+07	9.97389	4.3108	9.66545	11.1189	Usp9x	22284	USP9X	8239	1.07005	0.823663	1.08837	1.01792	0.1981	0.497042
E9Q6R7	568965341	PREDICTED: utrophin isoform X1 [Mus musculus]	0	117.443	8	21	47	20	3435	393.1	5.38	654	21	1.04381e+08	7.3588e+07	7.79011e+07	5.86167e+07	5.82754e+07	6.02927e+07	5.81251e+07	5.06324e+07	24.469	19.977	2.40615	9.74297	Utrn	22288	UTRN	7402	1.31388	1.00786	0.875345	0.802917	0.5018	0.688655
Q9CXX2	12851438	unnamed protein product [Mus musculus]	0	66.389	39	4	28	3	182	20.1	7.47	1045	4	3.99731e+07	7.61611e+07	5.97997e+07	8.17358e+07	9.15153e+07	8.82898e+07	9.02897e+07	1.44562e+08	44.0676	21.9185	2.53696	32.6815	Vamp1	22317	VAMP1	6843	0.690939	0.842063	1.06975	1.39725	0.4792	0.673235
B0QZN5	1016596486	PREDICTED: vesicle-associated membrane protein 2 [Erinaceus europaeus]	0	74.862	59	4	53	2	116	12.7	8.13	2472	4	2.6656e+07	54122958	3.46096e+07	5.74854e+07	6.04866e+07	6.95528e+07	4.25539e+07	7.88667e+07	48.087	35.1281	9.85976	42.2944	Vamp2	22318	VAMP2	6844	0.761466	0.868137	1.22582	1.14458	0.5575	0.723036
P63024	6678553	vesicle-associated membrane protein 3 [Mus musculus]	0	52.625	54	4	39	2	103	11.5	8.5	1703	4	4.52556e+07	8.77258e+07	6.33387e+07	8.69881e+07	9.98277e+07	1.10585e+08	5.90178e+07	1.21899e+08	45.1657	22.2484	7.23002	49.1539	Vamp3	22319	VAMP3	9341	0.788461	0.891304	1.24756	1.07268	0.4256	0.639799
G3UY93	255069795	valine--tRNA ligase [Mus musculus]	0	331.232	49	42	188	42	1263	140.1	7.77	3846	42	3.14538e+08	3.0641e+08	2.41205e+08	1.89418e+08	1.138e+08	1.10595e+08	9.32574e+07	1.3481e+08	1.85112	17.0072	2.01989	25.7661	Vars	22321	VARS1	7407	1.65142	1.14525	0.596783	0.606548	0.004037	0.280535
P70460	1617402	vasodilator-stimulated phosphoprotein [Mus musculus]	0	26.418	19	5	7	5	376	39.8	8.53	85	5	1.58862e+07	8.0803e+06	4.50259e+06	5.6606e+06	2.27992e+06	2.44128e+06	3.94543e+06	1.26641e+06	46.0611	16.1137	4.83353	72.6941	Vasp	22323	VASP	7408	2.17567	0.922611	0.428589	0.473129	0.1971	0.497042
P61759	124248572	prefoldin subunit 3 [Mus musculus]	0	25.081	28	4	7	4	196	22.4	6.28	220	4	1.40689e+06	3.36473e+06	641777	1.11623e+06	1.83379e+06	2.2155e+06	2.22397e+06	3.44028e+06	58.0264	38.1667	13.331	30.3682	Vbp1	22327	VBP1	7411	1.17505	0.432921	0.997168	1.39486	0.2126	0.50403
Q64727	568987488	PREDICTED: vinculin isoform X1 [Mus musculus]	0	147.641	30	26	92	26	1134	123.8	5.71	1246	26	6.16948e+07	7.98272e+07	6.72749e+07	5.9085e+07	6.24709e+07	6.12209e+07	5.54696e+07	7.04679e+07	18.1195	9.16604	1.42914	16.8423	Vcl	22330	VCL	7414	1.09387	0.976674	0.956051	0.973409	0.8876	0.925107
Q60932	6755963	voltage-dependent anion-selective channel protein 1 [Mus musculus]	0	275.699	77	17	496	17	283	30.7	8.54	19683	17	2.02119e+09	3.01876e+09	3.40846e+09	4.52189e+09	3.89019e+09	3.5246e+09	2.72418e+09	2.62842e+09	27.992	19.8556	6.97284	2.53009	Vdac1	22333	VDAC1	7416	0.783279	1.23249	1.15236	0.83187	0.1577	0.469254
Q60930	6755965	voltage-dependent anion-selective channel protein 2 [Mus musculus]	0	201.844	72	17	345	17	295	31.7	7.49	13703	17	1.2809e+09	2.20857e+09	2.79212e+09	3.69882e+09	2.72324e+09	3.38024e+09	2.80243e+09	2.63784e+09	37.5964	19.7549	15.2229	4.27844	Vdac2	22334	VDAC2	7417	0.648475	1.20626	1.13426	1.01101	0.4772	0.672534
J3QMG3	312222784	voltage-dependent anion-selective channel protein 3 isoform 1 [Mus musculus]	0	235.366	64	17	305	2	284	30.9	8.79	9271	17	1.78428e+09	2.73438e+09	3.38072e+09	4.23847e+09	2.85644e+09	3.61935e+09	2.70066e+09	2.41683e+09	29.7355	15.9208	16.6607	7.84374	Vdac3	22335	VDAC3	7419	0.761643	1.28425	1.09153	0.862579	0.3463	0.589664
O88951	6755971	protein lin-7 homolog B [Mus musculus]	0	32.052	36	7	50	3	207	22.9	8.68	707	7	1.35179e+07	1.63906e+07	1.24425e+07	9.75037e+06	8.83725e+06	1.5462e+07	1.67175e+07	1.9665e+07	13.5838	17.1555	38.556	11.4572	Lin7b	22342	LIN7B	64130	1.06074	0.787101	0.861805	1.29035	0.2649	0.539121
O88952	6755973	protein lin-7 homolog C [Mus musculus]	0	82.023	61	11	100	6	197	21.8	8.43	1279	11	1.34463e+08	1.82193e+08	1.72122e+08	1.70029e+08	1.42006e+08	1.69112e+08	1.50744e+08	1.52483e+08	21.3165	0.864852	12.3212	0.810662	Lin7c	22343	LIN7C	55327	0.994873	1.07497	0.977475	0.95268	0.02434	0.356277
O35633	125490380	vesicular inhibitory amino acid transporter [Mus musculus]	0	38.936	21	8	28	8	525	57.3	6.64	334	8	1.09024e+07	1.82173e+07	1.72887e+07	2.29761e+07	2.7112e+07	1.46117e+07	2.17526e+07	2.15823e+07	35.5251	19.9758	42.3693	0.556049	Slc32a1	22348	SLC32A1	140679	0.754186	1.04284	1.08062	1.12235	0.6253	0.76525
P26040	12832989	unnamed protein product [Mus musculus]	0	108.46	28	18	91	8	586	69.4	6.2	1403	18	2.85194e+07	4.52349e+07	2.22714e+07	3.02098e+07	2.63335e+07	3.11754e+07	2.22973e+07	2.47906e+07	32.0514	21.3916	11.9069	7.48821	Ezr	22350	EZR	7430	1.27806	0.909425	0.996549	0.815969	0.4955	0.685254
P20152	74139645	unnamed protein product [Mus musculus]	0	344.535	73	38	437	3	466	53.7	5.1	9012	38	3.87265e+09	3.39038e+09	2.91892e+09	1.94254e+09	1.53026e+09	1.65238e+09	1.91897e+09	9.58894e+08	9.39035	28.403	5.42664	47.1791	Vim	22352	VIM	7431	1.59759	1.06933	0.700059	0.633019	0.08869	0.410428
P97390	15215175	Vacuolar protein sorting 45 (yeast) [Mus musculus]	0	67.293	26	13	48	13	570	65	8.25	672	13	6.59005e+07	8.05425e+07	2.72262e+07	6.05751e+07	3.49446e+07	6.41697e+07	5.67903e+07	7.56599e+07	14.1399	53.715	41.6999	20.1477	Vps45	22365	VPS45	11311	1.25754	0.753969	0.851115	1.13738	0.5868	0.741722
Q80X41	148686794	vaccinia related kinase 1, isoform CRA_b, partial [Mus musculus]	0	42.008	24	7	9	7	457	51.5	8.92	133	7	1.91361e+07	7.8493e+06	9.12469e+06	4.27375e+06	6.90103e+06	1.54182e+07	7.50381e+06	9.45638e+06	59.1504	51.202	53.9675	16.2814	Vrk1	22367	VRK1	7443	1.35497	0.672753	1.12068	0.851594	0.8067	0.876348
Q9WTR1	148678407	transient receptor potential cation channel, subfamily V, member 2, isoform CRA_a, partial [Mus musculus]	0	55.295	17	9	36	9	763	86.6	7.11	1035	9	8.13818e+06	2.89672e+07	1.06052e+07	2.17002e+07	1.60608e+07	2.36439e+07	1.47224e+07	2.47732e+07	79.3866	48.5702	27.0099	35.9889	Trpv2	22368	TRPV2	51393	0.998726	0.869529	1.06869	1.06306	0.9713	0.982182
P29788	12848050	unnamed protein product [Mus musculus]	0	9.451	7	2	2	2	478	54.8	5.88	15	2	1.92472e+06	1992491	2.05403e+06	2.13715e+06	2.43242e+06	2.46489e+06	2.46544e+06	3.67598e+06	2.44671	2.80468	0.937607	27.8757	Vtn	22370	VTN	7448	0.818339	0.875573	1.02309	1.283	0.02568	0.358467
Q8CIZ8	148667418	Von Willebrand factor homolog [Mus musculus]	0	11.187	1	3	4	3	2816	309.3	5.5	30	3	2.98916e+06	1.48948e+06	792040	228799	351354	985946	1.38962e+06	2.01569e+06	47.3555	78.0282	67.109	26.0006	Vwf	22371	VWF	7450	1.74911	0.398684	0.522276	1.32993	0.2895	0.553926
P32921	13097426	Tryptophanyl-tRNA synthetase [Mus musculus]	0	17.405	8	3	11	3	481	54.3	6.89	220	3	5.53521e+06	1778927	1.03606e+06	1.81209e+06	1.45964e+06	3.7338e+06	823185	1.80324e+06	72.629	38.5325	61.927	52.7716	Wars1	22375	WARS1	7453	1.62698	0.633551	1.15524	0.584229	0.7232	0.824609
Q9DBP6	12836298	unnamed protein product [Mus musculus]	0	15.185	11	3	6	3	348	37.2	9.33	106	3	4.87442e+06	4.54592e+06	1.86434e+06	3.90112e+06	4.01697e+06	3.01879e+06	2.94188e+06	3.58795e+06	4.93155	49.9604	20.0638	13.9923	Wbp2	22378	WBP2	23558	1.31059	0.802112	0.978841	0.908454	0.2046	0.500837
Q9WUK2	15808988	eukaryotic translation initiation factor 4H isoform 1 [Mus musculus]	0	17.928	24	4	14	4	248	27.3	7.23	137	4	1.1623e+07	12470671	1.12256e+07	1.16003e+07	1.23066e+07	7.95803e+06	1.1654e+07	1.19944e+07	4.97546	2.32136	30.3477	2.0357	Eif4h	22384	EIF4H	7458	1.06102	1.00518	0.892396	1.0414	0.5924	0.745888
Q9Z277	170295818	tyrosine-protein kinase BAZ1B [Mus musculus]	0	69.457	12	14	18	14	1479	170.5	8.6	202	14	6.70385e+07	44214509	4.14818e+07	3.28512e+07	4.1809e+07	3.80573e+07	3.69011e+07	5.37547e+07	29.0131	16.4199	6.64338	26.2912	Baz1b	22385	BAZ1B	9031	1.24965	0.834949	0.897101	1.0183	0.7081	0.815167
Q80ZI9	29144967	WD repeat domain 1, partial [Mus musculus]	0	204.231	49	24	134	24	658	72.1	8.41	2384	24	2.33221e+08	4.1627e+08	2.26771e+08	2.81951e+08	2.33947e+08	1.92355e+08	2.27581e+08	3.20033e+08	39.8574	15.3397	13.7975	23.8758	Wdr1	22388	WDR1	9948	1.21848	0.954393	0.799768	1.02736	0.6467	0.777688
A0A494BAG6	146325819	RecName: Full=Protein Wiz; AltName: Full=Widely-interspaced zinc finger-containing protein	0	36.69	6	6	12	6	1684	184.2	7.01	236	6	1.18903e+07	7.14055e+06	8.61475e+06	6.13941e+06	2.43964e+06	1.93451e+06	2.14095e+06	958222	35.2963	23.7265	16.3315	53.9701	Wiz	22404	WIZ	58525	1.84504	1.43042	0.424074	0.300465	0.172	0.477024
D3Z4E5	6756009	dynactin subunit 6 isoform 2 [Mus musculus]	0	29.389	31	5	20	2	190	20.7	6.67	275	5	4.16945e+07	4.02643e+07	3.40081e+07	4.74063e+07	3.0218e+07	3.20377e+07	3.05606e+07	2.77599e+07	2.46784	23.2735	4.13358	6.79127	Dctn6	22428	DCTN6	10671	1.15455	1.14689	0.876997	0.821562	0.04279	0.360156
Q60596	170295844	DNA repair protein XRCC1 [Mus musculus]	0	45.051	16	8	16	8	631	68.9	6.33	170	8	3.16906e+07	3.67743e+07	1.20602e+07	9.8705e+06	2.25031e+06	6.74577e+06	2.66806e+06	2.57504e+06	10.501	14.1205	70.6702	2.50907	Xrcc1	22594	XRCC1	7515	2.61729	0.838372	0.343904	0.200434	0.04012	0.360156
P27641	568906183	PREDICTED: X-ray repair cross-complementing protein 5 isoform X1 [Mus musculus]	0	67.063	21	12	32	12	748	84.8	5.17	401	12	5.11744e+07	5.83368e+07	1.55843e+07	7.10978e+06	1.17465e+07	2.10924e+07	9.68829e+06	3.1543e+06	9.24932	52.8101	40.2483	71.9516	Xrcc5	22596	XRCC5	7520	2.46249	0.510303	0.738424	0.288781	0.03224	0.360156
P62960	568928766	PREDICTED: nuclease-sensitive element-binding protein 1 isoform X1 [Mus musculus]	0	162.341	67	13	75	10	326	36.2	9.88	2558	13	5.12717e+08	2.69984e+08	2.60812e+08	2.6403e+08	1.17517e+08	8.62717e+07	1.04574e+08	8.52369e+07	43.8579	0.866973	21.6829	14.4073	Ybx1	22608	YBX1	4904	1.84041	1.23409	0.47918	0.446314	0.0225	0.353632
Q04736	148705448	Yamaguchi sarcoma viral (v-yes) oncogene homolog 1, isoform CRA_b, partial [Mus musculus]	0	177.237	46	22	155	13	596	66.3	8.19	2272	22	5.7222e+07	1.39075e+08	5.03005e+07	1.17752e+08	7.048e+07	1.10054e+08	5.15785e+07	1.22826e+08	58.9707	56.7626	31.0002	57.7731	Yes1	22612	YES1	7525	1.09162	0.934551	1.00396	0.969871	0.9966	0.997178
P62259	5803225	14-3-3 protein epsilon [Homo sapiens]	0	226.155	74	21	356	18	255	29.2	4.74	7647	21	1.01709e+09	1332339546	1.02975e+09	1.30068e+09	1.01035e+09	1.1021e+09	9.77399e+08	1.38072e+09	18.9764	16.4414	6.14259	24.1878	Ywhae	22627	YWHAE	7531	1.02702	1.01872	0.923434	1.03082	0.8594	0.906731
P61982	74215924	unnamed protein product [Mus musculus]	0	171.118	64	18	196	11	310	35.1	5.49	3979	18	4.84495e+08	4.99971e+08	3.48935e+08	4.41494e+08	3.84677e+08	3.96022e+08	3.76592e+08	7.34604e+08	2.22313	16.5604	2.05512	45.5641	Ywhag	22628	YWHAG	7532	1.07393	0.862258	0.851642	1.21217	0.04398	0.360156
P68510	6756037	14-3-3 protein eta [Mus musculus]	0	149.263	71	18	215	12	246	28.2	4.89	3456	18	2.73151e+08	3.25121e+08	2.75919e+08	3.68291e+08	3.10976e+08	3.23766e+08	2.28036e+08	3.12499e+08	12.2847	20.2783	2.84946	22.0981	Ywhah	22629	YWHAH	7533	0.989797	1.0658	1.05013	0.894274	0.8201	0.884266
P68254	51593617	Ywhaq protein, partial [Mus musculus]	0	185.348	67	21	233	14	265	29.9	4.96	5289	21	1.23787e+09	1.38259e+09	1.04305e+09	1.23398e+09	1.11407e+09	1.13215e+09	8.74326e+08	1.21808e+09	7.81023	11.8583	1.13864	23.2337	Ywhaq	22630	YWHAQ	10971	1.13488	0.98614	0.972798	0.906184	0.4886	0.680699
P63101	6756041	14-3-3 protein zeta/delta isoform 1 [Mus musculus]	0	171.706	76	20	252	14	245	27.8	4.79	5240	20	8.65943e+08	1.05695e+09	7.29115e+08	9.0904e+08	8.85279e+08	8.26576e+08	6.68616e+08	9.83499e+08	14.048	15.5329	4.84965	26.9541	Ywhaz	22631	YWHAZ	7534	1.11069	0.946224	0.988794	0.954288	0.8437	0.898197
Q00899	192941	delta-transcription factor [Mus musculus domesticus]	0	36.208	24	8	12	8	414	44.5	6.24	318	8	4.63015e+07	3.51131e+07	2.56293e+07	1.55056e+07	8.23115e+06	7.15855e+06	3.63329e+06	6.9479e+06	19.4349	34.8052	9.85651	44.301	Yy1	22632	YY1	7528	2.19269	1.10786	0.414481	0.284976	0.1284	0.449651
Q61624	568995267	PREDICTED: zinc finger protein 148 isoform X1 [Mus musculus]	0	37.52	12	8	15	8	800	89.4	6.54	220	8	2.94746e+07	3.08066e+07	5.3764e+07	4.10896e+07	2.73937e+07	4.12646e+07	2.91436e+07	3.58461e+07	3.12491	18.8968	28.5711	14.5849	Zfp148	22661	ZNF148	7707	0.834969	1.31384	0.951004	0.900188	0.4406	0.650738
Q64213	148701296	splicing factor 1, isoform CRA_c [Mus musculus]	0	100.741	17	9	39	9	656	70.7	8.98	891	9	3.36302e+07	3.54688e+07	3.36812e+07	1.32614e+07	5.92605e+06	1.18355e+07	5.25876e+06	5.59051e+06	3.76295	61.5174	47.0526	4.32435	Sf1	22668	-	-	1.91076	1.29808	0.491152	0.300009	0.01045	0.318122
Q99PN3	12275878	tripartite motif protein TRIM26 alpha [Mus musculus]	0	22.287	10	3	7	3	545	62.8	5.02	139	3	2.87302e+06	1.85439e+06	1.73199e+06	1.2259e+06	977611	1.2496e+06	1.33624e+06	622650	30.4727	24.197	17.2705	51.5172	Trim26	22670	TRIM26	7726	1.59287	0.996645	0.750446	0.660035	0.4358	0.646578
Q9JMD0	194328715	BUB3-interacting and GLEBS motif-containing protein ZNF207 isoform 1 [Mus musculus]	0	19.019	8	3	8	3	495	52.8	9.1	147	3	3.30662e+07	3.14509e+07	1.89908e+07	1.51634e+07	7.75623e+06	7.18593e+06	4.63899e+06	4.62685e+06	3.54086	15.848	5.39767	0.185171	Zfp207	22680	ZNF207	7756	2.10018	1.1118	0.486401	0.301624	0.008968	0.318122
O88532	568990435	PREDICTED: zinc finger RNA-binding protein isoform X1 [Mus musculus]	0	130.359	26	21	52	21	1082	117.7	9.01	1307	21	8.5904e+07	4.06057e+07	6.37025e+07	3.55286e+07	2.11653e+07	2.03067e+07	1.98236e+07	1.1909e+07	50.6376	40.1527	2.92773	35.2727	Zfr	22763	ZFR	51663	1.69275	1.32775	0.554911	0.424594	0.4146	0.632662
P54103	6677659	dnaJ homolog subfamily C member 2 [Mus musculus]	0	9.566	6	4	5	4	621	71.7	8.7	0	4	2.61964e+06	1.11782e+06	3.68763e+06	4.07636e+06	930511	552006	2.09625e+06	2.23175e+06	56.8273	7.08089	36.1066	4.42752	Dnajc2	22791	DNAJC2	27000	0.863555	1.7939	0.342542	1	0.04247	0.360156
Q9WUM3	6753494	coronin-1B [Mus musculus]	0	165.519	40	16	167	3	484	53.9	5.78	3796	16	3.55998e+08	3.89713e+08	4.66756e+08	4.75417e+08	3.7195e+08	4.73846e+08	4.14971e+08	4.62866e+08	6.39398	1.29996	17.0375	7.71598	Coro1b	23789	CORO1B	57175	0.874345	1.1047	0.991695	1.02926	0.1592	0.469254
Q9WUM4	31542413	coronin-1C [Mus musculus]	0	251.337	51	25	226	22	474	53.1	7.08	4972	25	1.07542e+09	1.23438e+09	9.89246e+08	9.38531e+08	8.64076e+08	1.02424e+09	8.53986e+08	8.47355e+08	9.73228	3.72048	11.9948	0.551131	Coro1c	23790	CORO1C	23603	1.18039	0.985165	0.964997	0.869448	0.1646	0.470823
Q9R1V7	568906339	PREDICTED: disintegrin and metalloproteinase domain-containing protein 23 isoform X1 [Mus musculus]	0	137.896	28	17	78	17	829	91.6	7.62	2276	17	9.0366e+07	8.38357e+07	1.23473e+08	1.13384e+08	1.4404e+08	1.44292e+08	2.02197e+08	2.01167e+08	5.30153	6.02372	0.123665	0.361355	Adam23	23792	ADAM23	8745	0.631878	0.859147	1.04586	1.46311	0.001114	0.26039
D3YTR0	568967554	PREDICTED: adenomatous polyposis coli protein 2 isoform X1 [Mus musculus]	0	75.092	8	17	37	16	2317	247.5	8.94	512	17	2.86226e+07	2.41102e+07	2.17865e+07	1.65644e+07	1.93722e+07	1.51032e+07	2.24128e+07	2.57955e+07	12.1017	19.2567	17.5117	9.92333	Apc2	23805	APC2	10297	1.21387	0.882809	0.7936	1.10972	0.2954	0.555379
Q91X20	4009338	Ash2l [Mus musculus]	0	29.757	9	3	7	3	632	68.9	5.68	201	3	5.7605e+06	2.548e+06	4.0531e+06	3.01538e+06	1.41854e+06	418583	2.16092e+06	2.0839e+06	54.681	20.762	76.9766	2.56589	Ash2l	23808	ASH2L	9070	1.54873	1.31758	0.342445	0.791245	0.309	0.56448
O54962	6753178	barrier-to-autointegration factor [Mus musculus]	0	49.551	56	4	39	4	89	10.1	6.09	776	4	1.0333e+09	8.94537e+08	5.18324e+08	3.86744e+08	2.05285e+08	2.31443e+08	1.83232e+08	2.34406e+08	10.1794	20.56	8.47048	17.3285	Banf1	23825	BANF1	8815	2.09134	0.981829	0.473768	0.453059	0.04362	0.360156
A0A991EKZ2	74182280	unnamed protein product [Mus musculus]	0	191.666	53	23	151	3	655	70.5	6.9	2431	23	1.91204e+08	1.85214e+08	1.99814e+08	1.91891e+08	1.64583e+08	1.75478e+08	1.76794e+08	1.83059e+08	2.25058	2.86063	4.53072	2.46193	Fxr2	23879	FXR2	9513	1.02564	1.06729	0.926572	0.980502	0.1957	0.496308
Q3U6B1	31982757	ras GTPase-activating protein-binding protein 2 isoform a [Mus musculus]	0	132.437	43	16	71	15	482	54.1	5.62	960	16	2.39044e+08	1.9211e+08	1.75807e+08	1.73359e+08	7.24794e+07	1.03734e+08	6.85689e+07	1.22841e+08	15.3946	0.991507	25.0838	40.0983	G3bp2	23881	G3BP2	9908	1.50235	1.21667	0.614015	0.666965	0.1458	0.467237
Q8R3X6	148668227	glypican 6, isoform CRA_b, partial [Mus musculus]	0	114.117	32	13	55	13	582	65.8	5.9	1567	13	4.06041e+07	6.91188e+07	9.12903e+07	8.622e+07	8.92269e+07	8.53838e+07	8.32348e+07	7.29673e+07	36.7524	4.03945	3.11262	9.29589	Gpc6	23888	GPC6	10082	0.710128	1.14885	1.13008	1.01094	0.3847	0.613126
O35387	6754160	HCLS1-associated protein X-1 isoform 1 [Mus musculus]	0	34.919	26	6	22	6	280	31.6	4.91	407	6	5.9518e+06	6.57479e+06	4.93689e+06	5.33326e+06	7.51602e+06	8.60577e+06	8.4392e+06	1.10046e+07	7.03336	5.45799	9.55942	18.6593	Hax1	23897	HAX1	10456	0.858539	0.703888	1.10494	1.33263	0.1122	0.433388
Q8BYP3	28201958	rho-related GTP-binding protein RhoF precursor [Mus musculus]	0	33.995	31	6	16	6	211	23.6	8.43	402	6	1.96264e+07	20482762	1.1728e+07	3.52779e+06	5.80945e+06	6.5439e+06	6.17327e+06	7.82338e+06	3.01955	76.0159	8.40803	16.6726	Rhof	23912	RHOF	54509	1.96337	0.746779	0.604705	0.685145	0.006707	0.305612
P24547	568962960	PREDICTED: inosine-5'-monophosphate dehydrogenase 2 isoform X1 [Mus musculus]	0	27.151	13	5	12	5	538	58.3	7.68	121	5	7.44738e+06	8.81513e+06	2.99398e+06	9.76196e+06	3.93997e+06	5.68508e+06	2.72357e+06	6.97819e+06	11.8942	75.0346	25.641	62.0191	Impdh2	23918	IMPDH2	3615	1.34553	1.0554	0.796359	0.802706	0.3498	0.59158
Q9D1X6	12861758	unnamed protein product [Mus musculus]	0	54.085	25	5	58	5	199	21.4	9.88	1612	5	1.20597e+08	3.69686e+08	7.35054e+07	9.68352e+07	2.75899e+07	3.7714e+07	8.18403e+07	1.21402e+08	71.8493	19.369	21.9247	27.5283	Ly6h	23934	LY6H	4062	2.11063	0.733302	0.281128	0.874943	0.1668	0.471917
P0DP60	7106349	ly-6/neurotoxin-like protein 1 precursor [Mus musculus]	0	55.646	31	4	55	4	116	12.8	8.19	1227	4	9.90653e+07	1.5487e+08	1.24002e+08	1.67443e+08	1.69209e+08	1.85196e+08	1.66874e+08	2.50699e+08	31.0787	21.0796	6.37947	28.3894	Lynx1	23936	LYNX1	66004	0.771044	0.884936	1.07611	1.26791	0.5339	0.708049
Q9R190	26353100	unnamed protein product [Mus musculus]	0	52.933	21	11	25	9	668	75	9.67	469	11	3.84121e+07	3.19659e+07	2.10978e+07	8.11803e+06	3.39931e+06	3.05217e+06	3.21647e+06	3.15949e+06	12.9534	62.8296	7.60961	1.26366	Mta2	23942	MTA2	9219	2.50408	1.03951	0.229547	0.22686	0.07067	0.39055
Q3U7R1	33859650	extended synaptotagmin-1 [Mus musculus]	0	35.651	9	8	16	8	1092	121.5	5.95	323	8	845196	2.16733e+06	1.80568e+06	3.77302e+06	5.35042e+06	6.48772e+06	8.4939e+06	4.04212e+06	62.0667	49.8726	13.5865	50.2214	Esyt1	23943	ESYT1	23344	0.365538	0.676917	1.43643	1.52111	0.1423	0.46432
B1AVF5	569011311	PREDICTED: probable E3 ubiquitin-protein ligase MID2 isoform X1 [Mus musculus]	0	9.921	4	3	3	3	735	83.1	7.37	17	3	2.36121e+06	2127031	3.49824e+06	2.84938e+06	3.5716e+06	2.88676e+06	3.40868e+06	2.64368e+06	7.37885	14.4564	14.996	17.8752	Mid2	23947	MID2	11043	0.768976	1.08755	1.10652	1.03696	0.2618	0.537079
O54946	568933177	PREDICTED: dnaJ homolog subfamily B member 6 isoform X1 [Mus musculus]	0	46.523	22	7	40	6	372	40.1	6.71	631	7	4.47102e+07	3.90976e+07	3.01385e+07	3.15009e+07	3.3386e+07	4.08844e+07	4.80228e+07	5.45683e+07	9.47098	3.12589	14.2779	9.02288	Dnajb6	23950	DNAJB6	10049	1.04009	0.764973	0.92173	1.2732	0.1094	0.433388
Q61503	6754900	5'-nucleotidase precursor [Mus musculus]	0	68.44	26	12	38	12	576	63.8	6.64	347	12	4.01872e+07	7.41629e+07	4.95399e+07	6.67704e+07	4.80819e+07	8.4602e+07	4.43103e+07	9.24166e+07	42.0191	20.9505	38.9251	49.758	Nt5e	23959	NT5E	4907	0.91467	0.93035	1.06132	1.09366	0.9744	0.984004
Q9WTS4	7657413	teneurin-1 [Mus musculus]	0	91.307	10	22	52	19	2731	305.6	6.37	537	22	5.84441e+07	5.61078e+07	3.70236e+07	4.30559e+07	7.59229e+07	8.16528e+07	6.49607e+07	1.13467e+08	2.88422	10.6531	5.14246	38.4462	Tenm1	23963	TENM1	10178	0.863508	0.603651	1.18783	1.34502	0.05857	0.380808
Q3UHK6	568950568	PREDICTED: teneurin-4 isoform X5 [Mus musculus]	0	20.045	3	6	9	3	2907	322.8	6.52	78	6	2.19768e+07	2.57401e+07	2.68236e+07	2.72128e+07	2.66858e+07	2.29804e+07	3.33612e+07	2.28723e+07	11.1536	1.01862	10.5509	26.3785	Tenm4	23966	TENM4	26011	0.919166	1.0409	0.956714	1.08322	0.617	0.759518
Q61644	148690599	protein kinase C and casein kinase substrate in neurons 1 [Mus musculus]	0	128.405	53	19	102	17	441	50.5	5.24	2844	19	5.49705e+07	6.38638e+07	6.49597e+07	9.58761e+07	1.35358e+08	1.21377e+08	1.28821e+08	1.48167e+08	10.5837	27.1845	7.70123	9.87735	Pacsin1	23969	PACSIN1	29993	0.584388	0.790937	1.26254	1.36214	0.04328	0.360156
Q9WVE8	568992467	PREDICTED: protein kinase C and casein kinase substrate in neurons protein 2 isoform X1 [Mus musculus]	0	34.218	21	10	23	8	488	56	5.14	165	10	2.47859e+07	2.66185e+07	5.70524e+07	5.33662e+07	3.55196e+07	2.82436e+07	4.34012e+07	4.68394e+07	5.04171	4.72115	16.1377	5.38817	Pacsin2	23970	PACSIN2	11252	0.651045	1.39847	0.807572	1.14291	0.01787	0.34714
D3Z1V4	148687862	mCG7941, isoform CRA_b [Mus musculus]	0	63.878	56	6	27	6	187	20.8	5.59	730	6	3.80756e+07	2.44653e+07	2.64992e+07	4.27526e+07	7.69143e+07	3.50807e+07	4.07171e+07	3.92366e+07	30.7763	33.1916	52.8252	2.61863	Pebp1	23980	PEBP1	5037	0.772727	0.855643	1.38376	0.987871	0.7299	0.829348
P60335	6754994	poly(rC)-binding protein 1 [Mus musculus]	0	148.241	60	14	85	9	356	37.5	7.09	2073	14	1.03406e+08	9.64409e+07	6.95184e+07	6.59503e+07	6.27262e+07	4.76785e+07	4.49875e+07	5.98349e+07	4.92894	3.72495	19.2752	20.0313	Pcbp1	23983	PCBP1	5093	1.452	0.984255	0.802151	0.761593	0.062	0.384897
Q9WUR2	160333193	enoyl-CoA delta isomerase 2, mitochondrial isoform a [Mus musculus]	0	14.654	10	4	11	4	391	43.2	8.92	97	4	7.14351e+06	4.86386e+06	3.94778e+06	4.24577e+06	6.986e+06	1.8251e+06	3.09457e+06	3.23982e+06	26.8494	5.14335	82.8344	3.24287	Eci2	23986	ECI2	10455	1.35882	0.927229	0.997114	0.716835	0.1363	0.457524
Q9QUR7	12963653	peptidyl-prolyl cis-trans isomerase NIMA-interacting 1 [Mus musculus]	0	14.039	16	2	6	2	165	18.4	8.79	257	2	5.19509e+06	5.57593e+06	2.64952e+06	1.45935e+06	3.48806e+06	1.57588e+06	2.68184e+06	1.82558e+06	5.00033	40.964	53.4016	26.8655	Pin1	23988	PIN1	5300	1.76204	0.672172	0.828415	0.737372	0.07262	0.39055
Q9WTX2	755499566	PREDICTED: interferon-inducible double-stranded RNA-dependent protein kinase activator A isoform X1 [Mus musculus]	0	83.439	33	9	60	9	365	39.9	9.51	1184	9	1.21281e+08	1.02433e+08	7.9255e+07	6.94846e+07	6.04331e+07	5.28421e+07	6.6783e+07	6.96309e+07	11.9149	9.28977	9.47711	2.95248	Prkra	23992	PRKRA	8575	1.43835	0.956305	0.72829	0.877058	0.1505	0.469254
P54775	25742677	26S protease regulatory subunit 6B [Rattus norvegicus]	0	131.152	55	16	59	15	418	47.4	5.21	1142	16	7.79613e+07	9.70847e+07	4.63986e+07	5.18625e+07	5.28877e+07	6.3353e+07	4.09459e+07	5.77874e+07	15.45	7.86387	12.7324	24.1231	Psmc4	23996	PSMC4	5704	1.43398	0.804955	0.952244	0.808824	0.2462	0.525108
Q9WVJ2	6755210	26S proteasome non-ATPase regulatory subunit 13 [Mus musculus]	0	66.122	39	13	38	13	376	42.8	5.71	326	13	4.10934e+07	4.62628e+07	2.40676e+07	2.83112e+07	2.24426e+07	2.41223e+07	2.0858e+07	2.94837e+07	8.36878	11.4578	5.10146	24.2315	Psmd13	23997	PSMD13	5719	1.4766	0.885369	0.787095	0.850937	0.09014	0.413353
Q9Z0P5	6755224	twinfilin-2 [Mus musculus]	0	130.905	49	13	69	11	349	39.4	6.8	1672	13	9.62906e+07	1.13274e+08	1.58778e+08	1.0532e+08	6.81363e+07	6.9473e+07	8.18544e+07	6.51084e+07	11.4609	28.6262	1.37375	16.1145	Twf2	23999	TWF2	11344	1.10554	1.39322	0.725947	0.77529	0.2229	0.512547
Q9Z1M8	26352880	unnamed protein product [Mus musculus]	0	22.676	11	6	11	6	557	65.5	6.64	106	6	1.82773e+07	1.32506e+07	1.94529e+07	1.36528e+07	6.35711e+06	8.23781e+06	9.96755e+06	4.70791e+06	22.5478	24.7771	18.2236	50.685	Ik	24010	IK	3550	1.34298	1.41019	0.621695	0.625126	0.2338	0.518986
P61222	108773782	ATP-binding cassette sub-family E member 1 [Homo sapiens]	0	29.277	14	7	14	7	599	67.3	8.34	239	7	1.25701e+07	1.20105e+07	6.01417e+06	9.61001e+06	7.20426e+06	6.30392e+06	5.65645e+06	7.57039e+06	3.2191	32.5475	9.42596	20.4638	Abce1	24015	ABCE1	6059	1.46882	0.933625	0.807184	0.790373	0.0383	0.360156
O55236	6755342	mRNA-capping enzyme isoform 1 [Mus musculus]	0	19.776	11	6	12	6	597	68.6	8.16	67	6	1.07658e+07	6.37178e+06	7.29908e+06	6.28147e+06	6.18664e+06	3.79616e+06	2.86396e+06	5.22498e+06	36.2599	10.5969	33.8647	41.2784	Rngtt	24018	RNGTT	8732	1.40501	1.11339	0.818433	0.663166	0.4516	0.657773
O35680	6755360	28S ribosomal protein S12, mitochondrial precursor [Mus musculus]	0	7.685	14	2	6	2	139	15.4	10.71	0	2	2.83348e+07	1.35412e+07	3.67499e+07	1.49702e+07	1.93172e+07	2.5205e+07	2.1557e+07	2.07993e+07	49.9601	59.5534	18.7023	2.52971	Mrps12	24030	MRPS12	6183	0.928131	1.14631	0.986781	0.938775	0.9761	0.984335
A0A571BE69	147744591	RecName: Full=Neuronal-specific septin-3	0	233.257	54	20	210	3	350	40	6.81	4016	20	1.20871e+09	6.91398e+08	9.16241e+08	7.93333e+08	9.04423e+08	1.01134e+09	1.6689e+09	7.15034e+08	38.5024	10.1673	7.89257	56.5857	Septin3	24050	SEPTIN3	55964	0.960939	0.864581	0.968857	1.20562	0.7741	0.85514
Q9CU62	258613892	structural maintenance of chromosomes protein 1A [Mus musculus]	0	248.574	38	39	132	39	1233	143.1	7.64	2066	39	3.62896e+08	2.73727e+08	3.53527e+08	3.03582e+08	2.0282e+08	2.37253e+08	2.46709e+08	2.83343e+08	19.8082	10.749	11.0651	9.77424	Smc1a	24061	SMC1A	8243	1.12485	1.16104	0.777564	0.936546	0.246	0.525108
Q9D6K5	148670762	mCG7931, isoform CRA_f, partial [Mus musculus]	0	31.707	32	5	23	5	175	19	5.78	367	5	1.47545e+07	2.30163e+07	2.16299e+07	3.2987e+07	3.13576e+07	2.76663e+07	3.49428e+07	3.15443e+07	30.9339	29.4074	8.84427	7.22873	Synj2bp	24071	SYNJ2BP	55333	0.693364	1.00261	1.08351	1.22051	0.3148	0.569169
Q9Z2M6	6755925	ubiquitin-like protein 3 precursor [Mus musculus]	0	27.931	57	6	31	6	117	13.2	6.92	264	6	2.17673e+07	27909760	1.88651e+07	2.46065e+07	2.19041e+07	2.37581e+07	1.43967e+07	3.40677e+07	17.4864	18.6779	5.74193	57.4008	Ubl3	24109	UBL3	5412	1.06105	0.928507	0.975295	1.03515	0.944	0.963616
F8VQ87	115495455	5'-3' exoribonuclease 1 isoform 1 [Mus musculus]	0	24.615	4	5	9	5	1723	194.6	7.62	124	5	1.3538e+07	1.09421e+07	1.14706e+07	8.75253e+06	7.26241e+06	7.43446e+06	8.96495e+06	8.44364e+06	14.9967	19.0076	1.65555	4.23489	Xrn1	24127	XRN1	54464	1.27486	1.05317	0.765375	0.906594	0.1339	0.455133
Q9DBR1	148696569	5'-3' exoribonuclease 2, isoform CRA_d, partial [Mus musculus]	0	49.784	13	11	26	11	1002	114	7.78	441	11	2.3775e+07	1.56318e+07	1.58912e+07	1.53714e+07	4.62854e+06	8.26277e+06	8.81465e+06	3.78146e+06	29.2239	2.35158	39.8685	56.5095	Xrn2	24128	XRN2	22803	1.63927	1.30048	0.536262	0.523982	0.1497	0.469254
Q7TMS5	6752944	ATP-binding cassette sub-family G member 2 [Mus musculus]	0	7.149	3	2	4	2	657	73	8.54	78	2	4.53006e+06	1.91058e+06	3.23725e+06	3.52187e+06	2.98173e+06	3.85862e+06	1.66197e+06	4.0511e+06	57.5175	5.95528	18.1292	59.1406	Abcg2	26357	ABCG2	9429	1.00036	1.04983	1.06245	0.887358	0.9858	0.990496
Q9R1K9	10257421	centrin-2 [Mus musculus]	0	17.217	27	4	10	4	172	19.8	5	123	4	1.1791e+07	9.88825e+06	9.4576e+06	8.32454e+06	4.18165e+06	6.87718e+06	8.39011e+06	9.51393e+06	12.4121	9.01124	34.4707	8.87685	Cetn2	26370	CETN2	1069	1.26734	1.03952	0.646486	1.04665	0.3241	0.57822
A2A7F6	6753434	chloride transport protein 6 [Mus musculus]	0	96.725	20	14	31	14	870	96.9	7.02	462	14	9.63164e+06	2.78479e+07	3.07294e+07	6.18242e+07	9.75125e+06	2.11349e+07	3.5954e+07	6.64865e+07	68.7353	47.5126	52.1235	42.1508	Clcn6	26372	CLCN6	1185	0.569252	1.40574	0.46911	1.5559	0.4153	0.632725
A0A494B909	6753622	peroxisomal 2,4-dienoyl-CoA reductase [Mus musculus]	0	24.569	16	3	7	3	292	31.3	8.81	159	3	4.5285e+07	2.88021e+07	2.54196e+07	1.93295e+07	2.04433e+07	2.04803e+07	1.85095e+07	2.44657e+07	31.4633	19.2467	0.127888	19.6003	Decr2	26378	DECR2	26063	1.46175	0.882909	0.80743	0.847909	0.5969	0.748421
O70296	3004994	G protein-coupled receptor kinase 6 [Mus musculus]	0	56.419	21	9	28	7	589	67	8.59	461	9	2.08963e+07	1.17086e+07	2.17638e+07	2.37778e+07	1.71151e+07	1.16994e+07	8.28075e+06	4.51127e+06	39.851	6.25396	26.5805	41.6732	Grk6	26385	GRK6	2870	1.08907	1.52118	0.962464	0.42728	0.07645	0.391595
P31938	6678794	dual specificity mitogen-activated protein kinase kinase 1 [Mus musculus]	0	68.188	36	12	43	8	393	43.4	6.7	521	12	2.3541e+07	1.86222e+07	2.39618e+07	3.03377e+07	2.72236e+07	2.60613e+07	2.62344e+07	4.82107e+07	16.4984	16.6061	3.08475	41.7479	Map2k1	26395	MAP2K1	5604	0.752267	0.968801	0.950698	1.32823	0.519	0.697457
P47809	939699106	dual specificity mitogen-activated protein kinase kinase 4 isoform a [Mus musculus]	0	17.376	10	3	3	3	408	45.4	8.03	58	3	4.50184e+06	2.02089e+06	2.35288e+06	1.94948e+06	2.09082e+06	1.02253e+06	1.36869e+06	3.75205e+06	53.7902	13.2602	48.5265	65.822	Map2k4	26398	MAP2K4	6416	1.36894	0.902947	0.653406	1.0747	0.7668	0.851786
P70236	148702439	mitogen activated protein kinase kinase 6, isoform CRA_c, partial [Mus musculus]	0	15.051	12	4	8	4	394	44.6	6.55	0	4	1.96458e+07	1.46634e+07	1.3935e+07	3.47587e+06	8.69701e+06	7.4986e+06	6.81173e+06	2.9468e+06	20.5372	84.9551	10.4646	56.0108	Map2k6	26399	MAP2K6	5608	1.76683	0.896609	0.834028	0.502536	0.2727	0.542676
Q8CE90	81877892	RecName: Full=Dual specificity mitogen-activated protein kinase kinase 7; Short=MAP kinase kinase 7; Short=MAPKK 7; AltName: Full=JNK-activating kinase 2; AltName: Full=MAPK/ERK kinase 7; Short=MEK 7; AltName: Full=c-Jun N-terminal kinase kinase 2; Short=JNK kinase 2; Short=JNKK 2	0	7.98	6	3	6	3	535	59.3	9.11	20	3	3.41875e+06	3.27664e+06	1.10514e+06	499411	2.52479e+06	2.09576e+06	2.91794e+06	6.63527e+06	3.00161	53.3876	13.1314	55.0297	Map2k7	26400	MAP2K7	5609	1.19168	0.285587	0.822392	1.70034	0.07074	0.39055
Q60700	148672025	mitogen activated protein kinase kinase kinase 12, isoform CRA_b, partial [Mus musculus]	0	6.294	3	2	6	2	914	98.9	6.11	37	2	1.00949e+07	9908025	8.28831e+06	1.07011e+07	1.46109e+07	6.11004e+06	1.05985e+07	8.89837e+06	1.32129	17.9692	58.0188	12.3321	Map3k12	26404	MAP3K12	7786	1.01012	0.958939	1.04638	0.984564	0.9811	0.98771
Q61084	148702316	mitogen activated protein kinase kinase kinase 3, isoform CRA_b, partial [Mus musculus]	0.002	3.804	2	2	15	2	641	72.2	8.87	46	2	8.5547e+06	9.88006e+06	7.96216e+06	8.81849e+06	7.48947e+06	6.89213e+06	7.75804e+06	1.72856e+07	10.1675	7.21689	5.87387	53.802	Map3k3	26406	MAP3K3	4215	0.987921	0.899277	0.770712	1.34209	0.3094	0.564635
O35099	171846249	mitogen-activated protein kinase kinase kinase 5 [Mus musculus]	0	16.202	4	5	11	5	1380	154.4	5.78	38	5	1.56684e+07	8.72387e+06	1.08447e+07	1.73931e+07	2.76701e+07	1.64379e+07	1.72956e+07	2.71808e+07	40.2631	32.7962	36.0132	31.4319	Map3k5	26408	MAP3K5	4217	0.690929	0.799856	1.24939	1.25982	0.5625	0.726892
P63085	6754632	mitogen-activated protein kinase 1 [Mus musculus]	0	93.534	47	15	61	11	358	41.2	6.98	757	15	6.67635e+07	8.17849e+07	7.7134e+07	9.31665e+07	8.3753e+07	8.41666e+07	7.0282e+07	8.79721e+07	14.3006	13.3137	0.34837	15.8085	Mapk1	26413	MAPK1	5594	0.921198	1.05609	1.04133	0.981386	0.7912	0.86576
Q63844	21489933	mitogen-activated protein kinase 3 [Mus musculus]	0	59.856	35	12	39	8	380	43	6.61	311	12	1.93201e+07	1.72666e+07	2.33082e+07	2.73078e+07	2.48711e+07	2.59901e+07	1.38042e+07	2.72654e+07	7.93758	11.1749	3.11132	46.353	Mapk3	26417	MAPK3	5595	0.816971	1.13024	1.13571	0.917073	0.1243	0.44798
Q9EPN1	158854037	neurobeachin [Mus musculus]	0	168.167	15	32	86	25	2936	326.5	6.2	1412	32	9.72924e+07	9.75621e+07	6.50495e+07	5.62719e+07	4.84705e+07	4.94391e+07	3.83522e+07	5.82721e+07	0.195722	10.2318	1.39906	29.1551	Nbea	26422	NBEA	26960	1.52615	0.950218	0.766852	0.756785	0.001317	0.26039
Q9R1P4	33563282	proteasome subunit alpha type-1 [Mus musculus]	0	58.667	52	12	47	12	263	29.5	6.46	613	12	7.37065e+07	9.84392e+07	5.57322e+07	8.21344e+07	5.46904e+07	6.77252e+07	5.86374e+07	7.92798e+07	20.3185	27.083	15.0586	21.1669	Psma1	26440	PSMA1	5682	1.20731	0.966899	0.858537	0.967255	0.646	0.777609
Q9R1P0	6755196	proteasome subunit alpha type-4 [Mus musculus]	0	57.274	42	9	38	9	261	29.5	7.72	596	9	4.38565e+07	6.99273e+07	3.12146e+07	4.45454e+07	2.89047e+07	3.30231e+07	2.24619e+07	4.75382e+07	32.4033	24.8846	9.40508	50.6618	Psma4	26441	PSMA4	5685	1.41579	0.942664	0.770553	0.870996	0.5715	0.731795
Q9QUM9	148704781	proteasome (prosome, macropain) subunit, alpha type 6, isoform CRA_b, partial [Mus musculus]	0	73.269	49	10	52	10	251	27.9	7.2	1011	10	7.56183e+07	8.3984e+07	3.60451e+07	5.54695e+07	4.33516e+07	4.28864e+07	2.68516e+07	5.73467e+07	7.41269	30.0175	0.762956	51.2203	Psma6	26443	PSMA6	5687	1.51442	0.868356	0.818288	0.798934	0.09154	0.41479
Q9Z2U0	7106389	proteasome subunit alpha type-7 isoform 1 [Mus musculus]	0	53.935	47	10	45	10	248	27.8	8.46	835	10	7.65215e+07	100023600	5.52845e+07	7.53116e+07	6.32091e+07	7.30302e+07	3.7318e+07	7.68083e+07	18.8264	21.6871	10.1947	48.935	Psma7	26444	PSMA7	5688	1.26668	0.937001	0.97749	0.818833	0.657	0.78455
Q9R1P3	227116345	proteasome subunit beta type-2 [Mus musculus]	0	39.056	36	7	26	7	201	22.9	7.02	422	7	3.11937e+07	4.07499e+07	1.57885e+07	2.69936e+07	1.93737e+07	2.10227e+07	1.33232e+07	3.11802e+07	18.7848	37.0398	5.77307	56.7452	Psmb2	26445	PSMB2	5690	1.44157	0.857246	0.809444	0.891739	0.3737	0.606089
Q9R1P1	6755202	proteasome subunit beta type-3 [Mus musculus]	0	42.392	34	5	18	4	205	22.9	6.55	149	5	2.9882e+07	3.35062e+07	1.5377e+07	1.98454e+07	2.2263e+07	1.85888e+07	1.44996e+07	1.86379e+07	8.0859	17.9414	12.7195	17.6611	Psmb3	26446	PSMB3	5691	1.46902	0.816279	0.946739	0.767961	0.09403	0.41695
Q9JLV5	39104526	mKIAA0617 protein [Mus musculus]	0	51.568	16	12	39	12	792	91.2	8.68	297	12	2.96151e+07	28798509	1.98503e+07	2.79199e+07	2.74697e+07	1.8136e+07	2.05999e+07	2.82777e+07	1.97709	23.8897	28.9437	22.2149	Cul3	26554	CUL3	8452	1.16439	0.952227	0.909082	0.974302	0.5681	0.730182
Q9Z2Y3	171846263	homer protein homolog 1 isoform L [Mus musculus]	0	183.888	66	22	165	21	366	41.4	5.53	2891	22	7.40206e+08	8.13845e+08	6.43553e+08	6.40096e+08	5.02028e+08	6.12322e+08	6.25951e+08	8.03321e+08	6.70131	0.380862	13.9973	17.5501	Homer1	26556	HOMER1	9456	1.15514	0.954152	0.828309	1.0624	0.2888	0.553926
Q9QWW1	58372172	homer protein homolog 2 isoform 1 [Mus musculus]	0	66.292	32	11	58	10	354	40.5	6.01	876	11	9.35479e+07	8.00277e+07	2.14546e+07	1.88045e+07	7.45705e+06	1.25182e+07	1.05995e+07	1.22677e+07	11.0157	9.30917	35.832	10.317	Homer2	26557	HOMER2	9455	2.70496	0.627389	0.31129	0.356357	0.03286	0.360156
Q9Z0E0	568929156	PREDICTED: neurochondrin isoform X1 [Mus musculus]	0	98.74	32	17	53	17	712	77.3	5.54	973	17	4.59155e+07	4.00994e+07	4.60216e+07	3.50774e+07	3.85221e+07	3.53197e+07	4.12129e+07	5.92777e+07	9.5626	19.0847	6.13315	25.4228	Ncdn	26562	NCDN	23154	1.00765	0.950065	0.865047	1.17723	0.5294	0.704426
Q91VE0	45597453	long-chain fatty acid transport protein 4 [Mus musculus]	0	58.081	24	13	41	13	643	72.3	8.59	724	13	3.02269e+07	2.65933e+07	1.85727e+07	1.69552e+07	3.09803e+07	2.39037e+07	1.93019e+07	4.26066e+07	9.04386	6.43835	18.2345	53.2362	Slc27a4	26569	SLC27A4	10999	1.08674	0.679502	1.04971	1.18406	0.1432	0.464948
O88543	6753488	COP9 signalosome complex subunit 3 [Mus musculus]	0	52.071	20	6	25	6	423	47.8	6.65	747	6	1.26616e+07	1.62612e+07	8.8763e+06	1.48771e+07	8.66558e+06	9.56292e+06	1.06796e+07	1.73633e+07	17.6007	35.7272	6.96178	33.706	Cops3	26572	COPS3	8533	1.16922	0.960242	0.736896	1.13364	0.3644	0.599421
Q3TE95	74146742	unnamed protein product [Mus musculus]	0	63.424	25	7	31	7	355	41	4.59	590	7	2.71566e+07	1.73258e+07	2.40667e+07	1.61984e+07	4.17015e+07	2.04681e+07	6.23898e+07	2.96838e+07	31.2545	27.6355	48.301	50.2352	Rcn2	26611	RCN2	5955	0.744504	0.673919	1.04054	1.54104	0.6617	0.786829
O35864	7304971	COP9 signalosome complex subunit 5 isoform 1 [Mus musculus]	0	20.848	23	7	13	7	334	37.5	6.54	138	7	2.84553e+07	2.84844e+07	2.84995e+07	2.55137e+07	2.09527e+07	2.261e+07	2.67335e+07	3.68012e+07	0.0723769	7.81757	5.38042	22.4096	Cops5	26754	COPS5	10987	1.04452	0.99084	0.799131	1.1655	0.103	0.430905
A0A0R4J1N0	74216868	unnamed protein product [Mus musculus]	0	203.908	65	25	113	3	593	64.3	7.09	1923	25	2.3751e+08	1.63663e+08	1.63281e+08	1.796e+08	1.39154e+08	1.25818e+08	6.36549e+07	1.74363e+08	26.0325	6.731	7.11741	65.7785	Dpysl4	26757	DPYSL4	10570	1.2868	1.09982	0.849921	0.763461	0.247	0.525819
Q61285	26349805	unnamed protein product [Mus musculus]	0	48.132	15	10	38	10	741	83.4	9.13	542	10	3.39188e+07	2.4867e+07	2.74092e+07	2.4506e+07	3.30429e+07	2.69775e+07	2.4766e+07	4.2201e+07	21.7759	7.90838	14.2915	36.8195	Abcd2	26874	ABCD2	225	0.989292	0.873669	1.01007	1.12697	0.7395	0.834105
Q9QYX7	160707976	protein piccolo isoform 1 [Mus musculus]	0	2389.42	55	202	1987	196	5068	550.5	6.51	45620	202	4.44681e+09	3.93037e+09	5.26254e+09	4.91993e+09	4.77443e+09	4.17168e+09	4.70888e+09	5.35966e+09	8.71838	4.75846	9.52849	9.14069	Pclo	26875	PCLO	27445	0.891798	1.08398	0.952365	1.07185	0.3283	0.581311
O88544	6753490	COP9 signalosome complex subunit 4 [Mus musculus]	0	66.492	33	10	34	10	406	46.3	5.83	754	10	3.00291e+07	3.46962e+07	2.30893e+07	2.66559e+07	2.91137e+07	2.9642e+07	2.83794e+07	4.82662e+07	10.1973	10.1398	1.27179	36.6938	Cops4	26891	COPS4	51138	1.03614	0.796332	0.940574	1.22696	0.4232	0.637913
O88545	33563284	COP9 signalosome complex subunit 6 [Mus musculus]	0	15.761	13	4	15	4	324	35.9	5.73	94	4	5.74702e+06	7.86036e+06	5.78651e+06	6.53824e+06	8.55139e+06	6.37556e+06	5.93427e+06	1.02552e+07	21.9639	8.62576	20.6142	37.7451	Cops6	26893	COPS6	10980	0.954091	0.864158	1.04661	1.13514	0.7637	0.84945
Q9CZ04	148667367	COP9 (constitutive photomorphogenic) homolog, subunit 7a (Arabidopsis thaliana), isoform CRA_b, partial [Mus musculus]	0	39.604	26	6	13	6	318	34.3	8.22	375	6	1.41569e+07	9.62754e+06	1.32805e+07	1.66902e+07	2.19197e+07	2.17241e+07	2.14671e+07	3.48166e+07	26.9316	16.0893	0.633818	33.5424	Cops7a	26894	COPS7A	50813	0.619055	0.780066	1.13595	1.46493	0.1645	0.470823
Q62095	25141235	ATP-dependent RNA helicase DDX3Y [Mus musculus]	0	262.12	62	36	267	10	658	73.4	7.53	4618	36	7.45034e+08	6.35719e+08	6.91289e+08	5.854e+08	5.07272e+08	5.6015e+08	6.07558e+08	4.66132e+08	11.1964	11.7296	7.00578	18.6281	Ddx3y	26900	DDX3Y	8653	1.15097	1.06423	0.889787	0.895011	0.3812	0.611079
Q9Z0N1	6753738	eukaryotic translation initiation factor 2 subunit 3, X-linked [Mus musculus]	0	156.353	51	17	85	4	472	51	8.4	1575	17	3.0874e+08	2.10292e+08	1.90136e+08	1.25144e+08	6.43468e+07	8.91713e+07	4.77503e+07	5.16032e+07	26.8243	29.1529	22.8684	5.4843	Eif2s3x	26905	EIF2S3	1968	1.90964	1.15999	0.564829	0.365545	0.1701	0.474691
Q3UNH4	74188195	unnamed protein product [Mus musculus]	0	281.426	51	42	237	42	932	95.5	7.93	4560	42	2.80956e+08	7.02127e+08	2.37066e+08	5.4701e+08	2.38846e+08	4.27737e+08	1.48153e+08	6.72723e+08	60.5875	55.9037	40.075	90.3735	Gprin1	26913	GPRIN1	114787	1.20823	0.963647	0.819246	1.00887	0.9487	0.965391
Q9QZQ8	41152517	core histone macro-H2A.1 isoform 1 [Mus musculus]	0	127.332	54	16	102	14	372	39.7	9.8	1622	16	4.90455e+08	2.83794e+08	3.49098e+08	1.50273e+08	9.42943e+07	1.11721e+08	1.14612e+08	5.48127e+07	37.7479	56.3072	11.9625	49.9152	Macroh2a1	26914	MACROH2A1	9555	1.87804	1.21129	0.499715	0.41096	0.3808	0.610711
A0A0A6YW53	568906488	PREDICTED: mitogen-activated protein kinase kinase kinase kinase 4 isoform X6 [Mus musculus]	0	136.273	23	25	114	2	1329	151.5	7.34	1552	25	5.68904e+07	5.01288e+07	4.22755e+07	4.33094e+07	3.52926e+07	4.37076e+07	3.29311e+07	3.18885e+07	8.93515	1.70837	15.0641	2.27472	Map4k4	26921	MAP4K4	9448	1.27243	1.01758	0.939294	0.770689	0.02157	0.353632
Q9Z0X1	6755004	apoptosis-inducing factor 1, mitochondrial isoform 1 precursor [Mus musculus]	0	180.225	48	22	126	22	612	66.7	9.17	2425	22	2.13497e+08	1.53329e+08	1.94661e+08	1.90281e+08	2.71633e+08	1.53763e+08	1.98166e+08	1.81081e+08	23.1966	1.60916	39.1853	6.37116	Aifm1	26926	AIFM1	9131	0.942749	0.989306	1.09327	0.974671	0.9765	0.984461
Q60996	568979761	PREDICTED: serine/threonine-protein phosphatase 2A 56 kDa regulatory subunit gamma isoform isoform X1 [Mus musculus]	0	162.893	36	20	119	14	606	70.1	7.97	2631	20	8.17209e+07	7.57788e+07	8.83369e+07	8.6505e+07	6.3634e+07	6.62998e+07	7.03181e+07	9.59087e+07	5.33548	1.48173	2.90149	21.7717	Ppp2r5c	26931	-	-	1.00238	1.11275	0.826943	1.05792	0.0253	0.358318
Q61151	33859660	serine/threonine-protein phosphatase 2A 56 kDa regulatory subunit epsilon isoform [Mus musculus]	0	123.26	38	15	87	13	467	54.7	6.95	2223	15	2.52515e+07	3.34158e+07	2.55408e+07	3.27781e+07	2.51717e+07	2.71263e+07	2.774e+07	3.18382e+07	19.6807	17.5502	5.28555	9.72794	Ppp2r5e	26932	PPP2R5E	5529	1.02537	1.01928	0.914052	1.04129	0.6547	0.783368
Q9QZH6	150382601	RecName: Full=Evolutionarily conserved signaling intermediate in Toll pathway, mitochondrial; AltName: Full=Protein SITPEC; Flags: Precursor	0	16.333	7	3	14	3	435	49.8	6.6	158	3	5.45955e+06	4.11378e+06	3.38931e+06	4.0831e+06	6.30969e+06	2.98238e+06	4.35894e+06	2.99234e+06	19.8802	13.1305	50.6403	26.2901	Ecsit	26940	ECSIT	51295	1.13667	0.88722	1.10327	0.872839	0.7418	0.834409
P70441	6755566	Na(+)/H(+) exchange regulatory cofactor NHE-RF1 [Mus musculus]	0	33.146	22	6	13	6	355	38.6	5.9	226	6	8.72627e+06	1.26973e+07	1.09375e+07	1.94296e+07	3.41797e+07	1.38451e+07	1.60485e+07	1.00373e+07	26.2137	39.5479	59.8805	32.5895	Nherf1	26941	NHERF1	9368	0.680647	0.964791	1.52579	0.828769	0.7175	0.820458
Q80ZX8	148676879	sperm associated antigen 1, isoform CRA_b, partial [Mus musculus]	0	46.725	11	7	22	7	917	102.5	5.81	532	7	7.7051e+06	1.03341e+07	8.29981e+06	1.1599e+07	1.46795e+07	2.72435e+07	2.53664e+07	1.10628e+07	20.6104	23.4472	42.383	55.5278	Spag1	26942	SPAG1	6674	0.620489	0.684452	1.44201	1.25305	0.5392	0.711008
Q62465	33859662	synaptic vesicle membrane protein VAT-1 homolog [Mus musculus]	0	89.694	41	12	49	12	406	43.1	6.37	480	12	3.49879e+07	4.42507e+07	9.17175e+06	1.30065e+07	4.15054e+07	2.06921e+07	1.89701e+07	1.24065e+07	16.5318	24.4527	47.324	29.5835	Vat1	26949	VAT1	10493	1.62548	0.45496	1.27591	0.643653	0.127	0.44922
P62761	6755983	visinin-like protein 1 [Mus musculus]	0	88.801	65	12	65	12	191	22.1	5.15	1233	12	6.83169e+07	8.92926e+07	1.02516e+08	1.46668e+08	2.44586e+08	1.72725e+08	1.23237e+08	1.55107e+08	18.8213	25.0583	24.353	16.1928	Vsnl1	26950	VSNL1	7447	0.571852	0.904112	1.51413	1.00991	0.1981	0.497042
O54692	148693771	ZW10 homolog (Drosophila), centromere/kinetochore protein [Mus musculus]	0	9.655	3	2	4	2	779	88	5.92	64	2	2.51705e+06	1984136	1.34589e+06	801129	1.34138e+06	1.34651e+06	985563	582470	16.7433	35.8827	0.269827	36.3551	Zw10	26951	ZW10	9183	1.65119	0.787599	0.986007	0.575208	0.2511	0.52812
P62918	4506663	60S ribosomal protein L8 [Homo sapiens]	0	128.419	48	11	105	11	257	28	11.03	1579	11	7.41357e+08	7.3146e+08	7.32849e+08	7.42839e+08	6.18955e+08	6.44195e+08	7.76163e+08	7.935e+08	0.950362	0.957318	2.82596	1.56202	Rpl8	26961	RPL8	6132	1.01902	1.021	0.873953	1.08602	0.04044	0.360156
Q9WTX6	74150930	unnamed protein product [Mus musculus]	0	33.045	12	7	14	7	776	89.6	8	139	7	5.66238e+06	5.69454e+06	2.39894e+06	4.55988e+06	2.93855e+06	1.36828e+07	1.85724e+06	4.57646e+06	0.400444	43.916	91.4165	59.772	Cul1	26965	CUL1	8454	1.09806	0.672825	1.60706	0.622053	0.4632	0.664844
Q8BGT6	37360502	mKIAA1668 protein [Mus musculus]	0	12.189	4	3	3	3	883	95.3	6.87	61	3	2.06062e+06	3.0789e+06	1.05522e+06	1.81351e+06	1.22183e+06	1.39132e+06	1.08155e+06	426814	28.0197	37.3818	9.17242	61.387	Micall1	27008	MICALL1	85377	1.69485	0.946012	0.86173	0.497411	0.3994	0.624814
Q571F9	7305075	ras GTPase-activating protein-binding protein 1 [Mus musculus]	0	77.847	31	11	38	10	465	51.8	5.59	540	11	1.22821e+08	1.02398e+08	3.98927e+07	4.80692e+07	2.01604e+07	2.66281e+07	1.32424e+07	2.86134e+07	12.8243	13.1458	19.5493	51.935	G3bp1	27041	G3BP1	10146	2.24196	0.875623	0.465759	0.416657	0.05441	0.372303
P62908	6755372	40S ribosomal protein S3 [Mus musculus]	0	154.813	80	19	246	19	243	26.7	9.66	3846	19	9.72469e+08	8.64327e+08	1.01304e+09	8.90486e+08	6.67836e+08	8.64438e+08	7.71347e+08	8.78885e+08	8.32623	9.10531	18.1454	9.21575	Rps3	27050	RPS3	6188	1.0613	1.09986	0.885345	0.953501	0.563	0.727276
P49962	6755662	signal recognition particle 9 kDa protein [Mus musculus]	0	7.172	22	2	3	2	86	10.2	7.99	0	2	341586	961142	4.41581e+06	1.58158e+06	3.53685e+06	4.90943e+06	2.03168e+06	1.80666e+06	67.2576	66.8324	22.982	8.29083	Srp9	27058	SRP9	6726	0.26607	1.22491	1.72507	0.783944	0.1779	0.48247
O55013	149243468	Chain A, Crystal Structure Of Bet3 Homolog (13277653) From Mus Musculus At 2.04 A Resolution	0	9.336	19	4	10	4	192	21.6	5.76	55	4	1.28817e+07	1.81175e+07	8.57967e+06	1.08756e+07	1.07923e+07	1.28817e+07	7.93916e+06	1.64729e+07	23.8865	16.6893	12.4814	49.4369	Trappc3	27096	TRAPPC3	27095	1.25833	0.789738	0.960983	0.990947	0.5416	0.712203
Q80UT7	30410942	Rpl7a protein, partial [Mus musculus]	0	180.07	53	19	182	19	270	30.5	10.55	3332	19	1.05802e+09	1.0205e+09	1.1105e+09	1.00677e+09	9.21257e+08	1.10676e+09	1.17584e+09	1.17564e+09	2.55266	6.92849	12.9358	0.0119614	Rpl7a	27176	RPL7A	6130	0.969542	0.987611	0.945983	1.09686	0.1102	0.433388
Q8JZP2	20514282	SYN3 [Mus musculus]	0	171.211	43	16	97	15	579	63.3	9.38	1844	16	1.20983e+08	8.55645e+07	8.35133e+07	7.81094e+07	3.94912e+07	3.16862e+07	3.67361e+07	5.84503e+07	24.2508	4.72845	15.5076	32.2615	Syn3	27204	SYN3	8224	1.54563	1.20945	0.532631	0.712294	0.0491	0.370051
Q9DB79	12836870	unnamed protein product [Mus musculus]	0	89.757	58	12	150	12	166	19.4	10.14	1825	12	8.24502e+08	8.75965e+08	8.54436e+08	8.85521e+08	7.11321e+08	8.70369e+08	8.53624e+08	8.77447e+08	4.27998	2.52657	14.2207	1.94623	Rps11	27207	RPS11	6205	1.00721	1.0306	0.936856	1.02534	0.8497	0.899889
P70399	160333077	tumor suppressor p53-binding protein 1 isoform a [Mus musculus]	0	169.644	22	25	40	25	1969	212.6	4.63	934	25	8.86221e+07	1.2613e+08	3.65257e+07	2.95181e+07	1.58865e+07	3.47048e+07	2.34938e+07	3.58632e+07	24.7002	15.0057	52.6041	29.4708	Trp53bp1	27223	TP53BP1	7158	2.19839	0.676083	0.517896	0.607631	0.2395	0.520219
Q9ER72	11191800	Cysteinyl-tRNA-synthetase [Mus musculus domesticus]	0	95.529	28	20	56	20	831	94.8	6.76	813	20	1.1705e+08	9.63942e+07	8.76539e+07	9.53512e+07	1.00657e+08	1.02403e+08	7.21136e+07	8.14186e+07	13.6856	5.94826	1.21594	8.57099	Cars	27267	CARS1	833	1.13377	0.972085	1.07861	0.815532	0.1625	0.470823
Q9QYE9	148684523	pleckstrin homology domain containing, family B (evectins) member 1, isoform CRA_c [Mus musculus]	0	56.281	47	8	42	8	209	23.5	5.26	871	8	2.91296e+07	5.52669e+07	3.2858e+07	6.0591e+07	4.49005e+07	7.23352e+07	4.5515e+07	3.71092e+07	43.7977	41.9698	33.0944	14.3876	Plekhb1	27276	PLEKHB1	58473	0.893781	0.989649	1.24156	0.875013	0.8268	0.888494
B7ZMW4	568967679	PREDICTED: paladin isoform X1 [Mus musculus]	0	52.752	15	9	21	9	860	96.8	6.57	396	9	4.2574e+06	9.00425e+06	3.16529e+06	7.52777e+06	2.90348e+06	1.13809e+07	2.40811e+06	3.16167e+06	50.6201	57.696	83.9299	19.1337	Pald1	27355	PALD1	27143	1.21087	0.976339	1.30424	0.508553	0.5772	0.735289
K3W4S6	7305121	glycogenin-1 [Mus musculus]	0	9.523	7	2	6	2	333	37.4	5.29	38	2	1.05562e+06	2.67591e+06	1.49579e+06	1.89285e+06	1.0394e+06	2.10424e+06	1.83214e+06	1.49228e+06	61.4077	16.5707	47.9033	14.4575	Gyg	27357	GYG1	2992	1.09846	0.997521	0.9254	0.978618	0.9944	0.995989
Q9QYB5	255759890	gamma-adducin isoform b [Mus musculus]	0	326.64	58	29	320	2	674	75.4	6.34	6032	29	7.57727e+08	7.00929e+08	8.52054e+08	8.41075e+08	7.57025e+08	8.35156e+08	8.01512e+08	7.86515e+08	5.50678	0.917046	6.93979	1.33549	Add3	27360	ADD3	120	0.921451	1.06957	1.0058	1.00318	0.1035	0.431149
P27659	255308899	60S ribosomal protein L3 [Mus musculus]	0	283.997	57	23	272	23	403	46.1	10.21	4292	23	8.63379e+08	7.46239e+08	9.3132e+08	8.40663e+08	6.26073e+08	6.97654e+08	8.24493e+08	1.14409e+09	10.292	7.23531	7.6474	22.9596	Rpl3	27367	RPL3	6122	0.964723	1.06204	0.793374	1.17987	0.2136	0.504163
Q9R099	148687432	transducin (beta)-like 2, isoform CRA_a, partial [Mus musculus]	0	138.717	50	19	86	19	446	49.9	8.98	1104	19	1.61663e+08	1.41993e+08	1.69153e+08	1.17731e+08	8.50588e+07	8.9546e+07	5.85184e+07	9.25805e+07	9.16061	25.3491	3.63443	31.8805	Tbl2	27368	TBL2	26608	1.32566	1.25244	0.762263	0.659645	0.1273	0.44922
Q9JMK2	148672704	casein kinase 1, epsilon, isoform CRA_b, partial [Mus musculus]	0	113.606	48	17	111	6	417	47.4	9.66	1565	17	1.77535e+08	1.83076e+08	1.13167e+08	1.09643e+08	1.01767e+08	1.10895e+08	9.63742e+07	1.45196e+08	2.17327	2.2364	6.06976	28.5813	Csnk1e	27373	CSNK1E	1454	1.3901	0.858899	0.81978	0.931217	0.0104	0.318122
Q8CIG8	148704398	protein arginine N-methyltransferase 5, isoform CRA_c [Mus musculus]	0	60.254	22	11	37	11	649	74	6.49	448	11	1.98907e+07	2.32359e+07	1.14545e+07	1.76282e+07	1.44339e+07	1.25026e+07	1.23232e+07	1.97011e+07	10.9697	30.0209	10.1397	32.5811	Prmt5	27374	PRMT5	10419	1.31513	0.886872	0.821422	0.976572	0.2283	0.514895
Q9QZD8	254826790	mitochondrial dicarboxylate carrier [Mus musculus]	0	44.433	35	7	30	7	287	31.7	9.32	557	7	2.24038e+07	7.94878e+06	1.91251e+07	1.2127e+07	1.84758e+07	3.6458e+06	1.44926e+07	1.88076e+07	67.3502	31.6672	94.8068	18.3251	Slc25a10	27376	SLC25A10	1468	1.03746	1.06821	0.756124	1.13821	0.9454	0.964285
O88967	1039760901	PREDICTED: ATP-dependent zinc metalloprotease YME1L1 isoform X1 [Mus musculus]	0	102.808	24	14	70	14	790	88.1	9.26	1983	14	1.88116e+08	2.13026e+08	1.82586e+08	1.80796e+08	1.8674e+08	1.59065e+08	1.39362e+08	1.43689e+08	8.78209	0.696338	11.3183	2.16218	Yme1l1	27377	YME1L1	10730	1.15156	1.04317	0.992709	0.812559	0.02276	0.353632
Q9Z1X2	31560497	phosphatidylserine synthase 2 [Mus musculus]	0	6.22	4	2	5	2	473	55	7.09	63	2	5.81582e+06	2.69724e+06	7.20025e+06	4.12047e+06	6.39524e+06	2.50566e+06	3.31764e+06	1.47174e+06	51.8069	38.4735	61.7993	54.5059	Ptdss2	27388	PTDSS2	81490	1.01576	1.35076	1.06203	0.571456	0.5955	0.747188
Q9CPR5	295054166	39S ribosomal protein L15, mitochondrial isoform 1 precursor [Mus musculus]	0	58.3	37	10	35	10	295	33.5	10.07	245	10	4.88152e+07	4.82527e+07	5.27505e+07	4.07403e+07	5.45145e+07	6.5425e+07	6.93117e+07	5.37232e+07	0.819496	18.1676	12.8646	17.9181	Mrpl15	27395	MRPL15	29088	0.895598	0.862595	1.10662	1.13518	0.4766	0.672075
Q9D8P4	13384658	39S ribosomal protein L17, mitochondrial precursor [Mus musculus]	0	22.076	29	6	28	6	176	20.2	9.82	154	6	3.33129e+07	6.96172e+07	4.41867e+07	3.89545e+07	4.50527e+07	5.06691e+07	6.32807e+07	5.49525e+07	49.8805	8.89983	8.29779	9.96155	Mrpl17	27397	MRPL17	63875	1.02923	0.831357	0.957155	1.18225	0.2772	0.547472
Q9D773	13384660	39S ribosomal protein L2, mitochondrial isoform 1 precursor [Mus musculus]	0	54.471	35	8	36	8	306	33.3	11.06	638	8	5.1656e+07	3.41306e+07	5.60962e+07	5.76466e+07	8.354e+07	6.04561e+07	7.64484e+07	5.04755e+07	28.891	1.92767	22.6711	28.9396	Mrpl2	27398	MRPL2	51069	0.729401	0.967098	1.22433	1.07917	0.5973	0.74866
Q8BKZ9	28201978	pyruvate dehydrogenase protein X component, mitochondrial [Mus musculus]	0	159.26	45	14	126	14	501	54	7.75	2747	14	1.74885e+08	1.47236e+08	1.43862e+08	1.72079e+08	2.52308e+08	1.78997e+08	1.96092e+08	3.96128e+08	12.139	12.6305	24.0383	47.7684	Pdhx	27402	PDHX	8050	0.775454	0.760575	1.0383	1.42567	0.5952	0.747188
[truncated: 2,321 more rows]
