# Supplementary material for: Remodeling of the postsynaptic proteome in male mice and marmosets during synapse development
Source: Nat Commun. 2024 Mar 28;15:2496. doi: 10.1038/s41467-024-46529-9 (PMC10979008; doi:10.1038/s41467-024-46529-9)
Supplement: Supplementary file 4 — Supplementary Data 1–9 [file 41467_2024_46529_MOESM4_ESM.zip › Supplementary Data 240118/Supplementary Data 5_240118.xlsx]

## Sheet: Sheet1
Supplementary Data 5 LC-MS/MS quantification and comparison of 1,960 PSD proteins in seven brain regions in adult marmoset
Description of protein			Detection by LC-MS/MS											LFQ intensity normalized with total peptide abundance																					Coefficient of Variation (CV)							Marmoset Gene ID		Mouse Gene ID		Mean relative abundance
Uniprot ID	GI Number	Description	Exp. q-value: Combined	Sum PEP Score	Coverage [%]	# Peptides	# PSMs	# Unique Peptides	# AAs	MW [kDa]	calc. pI	Score Mascot: Mascot	# Peptides (by Search Engine): Mascot	NCX1	NCX2	NCX3	TH1	TH2	TH3	HT1	HT2	HT3	ST1	ST2	ST3	HC1	HC2	HC3	BS1	BS2	BS3	CB1	CB2	CB3	CV NCX	CV TH	CV HT	CV ST	CV HC	CV BS	CV CB	Gene ID	Gene Symbol	Gene ID	Gene Symbol	NCX	TH	HT	ST
A0A8I4A5G3	296206333	PREDICTED: abl interactor 1 isoform X1 [Callithrix jacchus]	0	126.05	37	16	140	11	508	55.1	7.06	1805	16	1.89498e+07	1.13392e+08	1.05791e+08	4.20978e+07	6.65692e+07	4.58139e+07	8.34577e+07	7.99256e+07	5.26118e+07	5.04195e+07	7.65235e+07	1.0895e+08	1.20187e+08	9.96823e+07	1.1871e+08	3.25101e+07	4.2345e+07	5.11812e+07	6.3781e+07	6.89053e+07	1.42141e+08	66.1015	42.3351	40.8472	43.8268	47.5504	58.7664	47.8521	100408906	ABI1	11308	Abi1	1.05239	0.682704	0.954557	1.04249
A0A8J8Y1I0	532503413	very long-chain specific acyl-CoA dehydrogenase, mitochondrial isoform 1 precursor [Callithrix jacchus]	0	116.328	34	19	108	19	655	70.2	8.76	1734	19	3.28868e+07	1.07693e+07	1.10979e+07	1.65268e+07	1.51517e+07	1.62289e+07	3.21848e+07	2.77649e+07	3.71249e+07	2.20051e+07	1.38816e+07	1.59243e+07	2.66404e+07	4.00233e+07	3.61749e+07	3.3811e+07	4.22053e+07	1.29374e+07	4.23449e+07	4.75532e+07	1.10292e+08	69.4511	68.5762	64.3766	70.3621	62.1332	68.046	56.6692	100399197	ACADVL	11370	Acadvl	0.595588	0.521114	1.05593	0.563575
F7FU72	1061016719	PREDICTED: LOW QUALITY PROTEIN: acid-sensing ion channel 1 [Callithrix jacchus]	0	40.843	18	10	70	9	528	59.8	5.73	238	10	1.70068e+07	1.60841e+07	1.58834e+07	1.41167e+07	1.16591e+07	1.57048e+07	7.26437e+06	8.09687e+06	9.03665e+06	2.15235e+07	2.83599e+07	3.01481e+07	1.24242e+07	1.17591e+07	1.47259e+07	4.8611e+06	6.31421e+06	1.08615e+07	1.01342e+07	1.1093e+07	6.89181e+06	3.67	54.3298	60.2141	58.9042	32.5125	31.8566	23.4888	100399222	ASIC1	11419	Asic1	1.20733	1.02259	0.601464	1.97296
U3B8W7	1060937427	PREDICTED: aconitate hydratase, mitochondrial [Callithrix jacchus]	0	264.801	44	34	409	34	857	94.2	7.91	6774	34	1.85067e+08	1.93919e+08	1.98064e+08	2.04387e+08	1.92348e+08	2.18047e+08	1.6932e+08	1.80488e+08	1.86611e+08	1.74431e+08	1.80834e+08	1.94568e+08	1.51834e+08	1.16361e+08	1.12036e+08	1.97044e+08	1.87095e+08	1.70768e+08	2.21161e+08	2.02137e+08	1.75752e+08	3.45151	16.3531	16.8082	18.9021	22.0207	9.63456	11.4199	100389367	ACO2	11429	Aco2	1.05956	1.12885	0.984959	1.00959
U3CJJ6	390474818	PREDICTED: low molecular weight phosphotyrosine protein phosphatase isoform X1 [Callithrix jacchus]	0	12.832	21	3	11	3	158	18	6.32	78	3	1.04197e+06	5.86034e+06	6.36558e+06	3.53701e+06	2.69162e+06	2.90329e+06	8.04138e+06	8.12223e+06	4.12643e+06	2.25333e+06	3.48534e+06	232451	3.66492e+06	9.57254e+06	8.78744e+06	2.73695e+06	2.79356e+06	6.86297e+06	1.93483e+06	3.6805e+06	2.01892e+06	66.445	63.2648	64.2496	71.9233	63.1051	55.0931	38.687	100388151	ACP1	11431	Acp1	1.02383	0.704673	1.5657	0.460767
F7HBQ7	675750393	PREDICTED: alpha-actinin-2 [Callithrix jacchus]	0	500.593	70	56	879	37	894	103.8	5.45	14765	56	2.33465e+08	2.10582e+08	2.09626e+08	8.01186e+07	1.74831e+08	8.62777e+07	1.57786e+08	1.54387e+08	8.85433e+07	7.93348e+08	9.49119e+08	8.79721e+08	3.61632e+08	3.43052e+08	4.10039e+08	1.99281e+07	3.52497e+07	1.47743e+07	4.97636e+07	4.37816e+07	2.2906e+07	6.19386	119.081	114.963	110.85	118.62	45.175	36.325	100407884	ACTN2	11472	Actn2	0.860269	0.449074	0.527364	3.45094
F7IH64	675709781	PREDICTED: actin, aortic smooth muscle [Callithrix jacchus]	0	428.793	85	27	3176	3	377	42	5.39	44097	27	5.13608e+06	2.55683e+06	1.60383e+06	2.14358e+07	9269820	2.14497e+07	6.52235e+06	5.4443e+06	9.46337e+06	3.87612e+06	2.25123e+06	2.39821e+06	6.17623e+06	2.03254e+06	3.49839e+06	1.89441e+06	5.92603e+06	4.4832e+06	1.81386e+06	2.98019e+06	2.04976e+06	58.9708	95.7474	55.4516	47.1225	50.4339	52.5745	27.0317	100396597	ACTA2	11475	Acta2	0.532275	2.9861	1.22695	0.488122
U3DVT7	532273828	aspartoacylase [Callithrix jacchus]	0	42.589	36	9	31	9	313	35.6	6.92	173	9	1.7847e+07	1.18431e+07	1.23864e+07	1.87244e+07	2.41277e+07	2.84455e+07	2.24155e+07	2.56176e+07	3.32403e+07	2.58798e+07	1.03076e+07	1.11342e+07	1.89775e+07	2.38588e+07	2.03611e+07	2.67567e+07	3.40065e+07	2.51059e+07	3.68589e+07	9.39333e+07	7.03545e+06	23.6759	68.4131	73.0567	81.5159	77.8974	79.5142	96.1099	100896561	ASPA	11484	Aspa	0.556922	0.943691	1.07573	0.626345
A0A8I3WS32	532281686	disintegrin and metalloproteinase domain-containing protein 11 preproprotein [Callithrix jacchus]	0	53.441	16	8	31	8	769	83.6	7.34	435	8	3.83552e+06	6.21474e+06	7.65016e+06	2.74082e+06	8.40187e+06	7.27246e+06	2.32777e+06	2.55022e+06	2.74561e+06	3.93435e+06	8.35431e+06	7.44997e+06	2.39235e+07	5.15705e+06	5.12093e+06	5.40766e+06	5.69493e+06	3.30648e+06	2.02844e+07	2.10876e+07	7.39321e+06	32.6549	84.1444	86.9229	76.0745	76.9829	75.7718	47.2781	100398230	ADAM11	11488	Adam11	0.770284	0.801388	0.331763	0.858983
A0A8I4A427	675673469	PREDICTED: disintegrin and metalloproteinase domain-containing protein 22 isoform X1 [Callithrix jacchus]	0	258.002	31	26	208	26	1024	113.5	7.14	3480	26	4.22331e+07	5.00828e+07	5.12851e+07	6.30112e+07	5.57587e+07	5.54583e+07	4.56636e+07	4.71723e+07	2.9574e+07	5.89256e+07	5.20994e+07	3.90619e+07	3.27746e+07	3.73271e+07	3.74698e+07	1.02509e+08	9.98115e+07	5.89015e+07	4.88873e+07	5.30735e+07	7.65772e+07	10.2701	36.8423	40.8294	40.3919	43.4912	32.1669	25.0801	100395237	ADAM22	11496	Adam22	0.883576	1.07203	0.753187	0.923484
A0A8J8YNF2	296227203	PREDICTED: LOW QUALITY PROTEIN: adenylate cyclase type 8 [Callithrix jacchus]	0.009	3.767	1	2	10	2	1252	140.1	6.99	16	2	1.27683e+06	1.20118e+06	1.00743e+06	1.37011e+06	1.84497e+06	1.99591e+06	2.10056e+06	1.66647e+06	1.3739e+06	501090	830057	2.54594e+06	1.01517e+06	1.28085e+06	1.0972e+06	1.86932e+06	2.16564e+06	1.58848e+06	1.20048e+06	882952	886611	11.9593	37.8713	41.2677	45.8407	33.8383	37.0306	18.4117	100404484	ADCY8	11514	Adcy8	0.821454	1.22813	1.21162	0.913756
A0A2R8MXG8	296223606	PREDICTED: beta-adducin [Callithrix jacchus]	0	393.519	57	36	712	34	726	80.8	5.92	13673	36	3.79931e+08	2.7053e+08	2.77915e+08	2.48278e+08	2.4092e+08	2.52204e+08	2.90089e+08	3.45817e+08	3.24748e+08	3.20542e+08	3.94949e+08	4.50906e+08	3.00209e+08	3.15981e+08	3.55362e+08	1.16598e+08	1.45774e+08	1.26544e+08	2.43036e+08	2.88129e+08	3.2564e+08	19.758	31.2884	33.0505	37.5293	37.6913	43.2668	14.4816	100402289	ADD2	11519	Add2	1.08057	0.862941	1.11814	1.3576
A0A5F4W3U5	296230268	PREDICTED: poly [ADP-ribose] polymerase 1 [Callithrix jacchus]	0	120.307	28	23	121	23	1013	113	8.9	515	23	1.46716e+07	1.76687e+07	2.29739e+07	3.26333e+07	3.36571e+07	3.3765e+07	5.00925e+07	4.92355e+07	4.68148e+07	2.92888e+07	2.25149e+07	2.18359e+07	4.93633e+07	4.72078e+07	3.71034e+07	2.90466e+07	2.64917e+07	3.24132e+07	3.97048e+07	5.9027e+07	3.34753e+07	22.8021	28.3277	30.0626	32.0425	27.1056	32.2252	30.2326	100403519	PARP1	11545	Parp1	0.531149	0.960771	1.40332	0.707117
F7DRQ4	675680730	PREDICTED: advillin isoform X1 [Callithrix jacchus]	0	49.995	16	11	23	11	862	96.6	5.8	196	11	3.76073e+07	1.83865e+07	1.97952e+07	7.2735e+06	9.69498e+06	3.03274e+06	1.60102e+07	1.51489e+07	6.00289e+06	8.57694e+06	1.48741e+07	1.64237e+07	1.73083e+07	2.07014e+07	2.66963e+07	1.89147e+07	9.10885e+06	2.54682e+07	2.48087e+07	2.76572e+07	1.78777e+07	42.4085	46.9141	37.4183	33.4861	28.262	33.1108	21.4509	100409280	AVIL	11567	Avil	1.46809	0.38744	0.719859	0.772408
#N/A	1061002891	PREDICTED: LOW QUALITY PROTEIN: aggrecan core protein [Callithrix jacchus]	0	261.202	19	32	311	32	2264	234.8	4.31	3876	32	1.1597e+08	7.16291e+07	8.4146e+07	2.52248e+08	2.22477e+08	2.62646e+08	3.31795e+08	3.43564e+08	3.02895e+08	7.34347e+07	7.0111e+07	5.74614e+07	8.67105e+07	6.56055e+07	7.82201e+07	2.9073e+08	3.19737e+08	3.02179e+08	5.34334e+07	6.01148e+07	5.49482e+07	25.2372	66.5361	76.3956	85.715	82.0259	75.5836	6.23705	100385452	ACAN	11595	Acan	0.543481	1.47472	1.95648	0.402008
F6YY30	296218936	PREDICTED: AH receptor-interacting protein isoform X1 [Callithrix jacchus]	0	13.6	14	4	30	4	330	37.5	6.54	193	4	5.71705e+06	2.64734e+06	3.03099e+06	1.73221e+06	2777600	3.62902e+06	3.33442e+06	3.743e+06	3.15693e+06	3.88857e+06	1.10491e+06	1.84344e+06	6.5895e+06	4.60758e+06	3.53138e+06	1.46639e+06	1.55619e+06	1.56689e+06	3.03284e+06	2.72793e+06	5.24898e+06	44.0331	46.9688	48.8786	55.909	53.6471	56.1692	37.4936	100407721	AIP	11632	Aip	1.19175	0.851175	1.07033	0.715018
A0A8I3W691	532524482	adenylate kinase isoenzyme 1 [Callithrix jacchus]	0	119.425	67	14	185	13	194	21.6	8.62	2694	14	2.95872e+07	1.80216e+07	1.57404e+07	9.65953e+07	6.33866e+07	1.05592e+08	1.18451e+08	1.22861e+08	1.62018e+08	6.0598e+07	5.14205e+07	5.48172e+07	8.70198e+07	8.13829e+07	7.40117e+07	7.04065e+07	7.98004e+07	3.22336e+07	1.1769e+08	1.3211e+08	8.03146e+07	35.1578	37.2391	39.9325	35.7648	33.878	41.6616	24.2935	100400464	AK1	11636	Ak1	0.268095	1.12391	1.7069	0.706051
F7CSG0	296196349	PREDICTED: serum albumin [Callithrix jacchus]	0	161.62	44	26	236	26	608	69.4	5.99	2195	26	1.60151e+07	3.84571e+07	3.6703e+07	3.94043e+07	8.6376e+07	4.33819e+07	1.39058e+08	1.34021e+08	7.16218e+07	6.98452e+07	7.54536e+07	7.54437e+07	6.81001e+07	7.157e+07	4.50349e+07	1.79341e+08	1.65504e+08	5.78203e+07	1.06245e+08	1.2001e+08	1.47934e+08	41.0683	46.0537	41.9264	45.4297	46.2434	34.3482	17.0299	100391910	ALB	11657	Alb	0.357082	0.662512	1.35	0.864523
A0A8I3WN11	1061018166	PREDICTED: aldehyde dehydrogenase, mitochondrial [Callithrix jacchus]	0	84.885	35	14	94	14	517	56.2	6.65	1095	14	2.21676e+07	3.13054e+07	3.25271e+07	4.23758e+07	3.87771e+07	4.00764e+07	4.19034e+07	4.47853e+07	4.30492e+07	2.63209e+07	4.85482e+07	4.83913e+07	2.37731e+07	2.74741e+07	2.10245e+07	2.01818e+07	2.98802e+07	2.4599e+07	1.6955e+07	1.7714e+07	4.22953e+07	19.7491	33.4	36.6591	39.0749	31.3764	38.1072	56.1928	100388478	ALDH2	11669	Aldh2	0.879958	1.24042	1.32749	1.26121
F6RS03	1060946290	PREDICTED: fructose-bisphosphate aldolase A isoform X2 [Callithrix jacchus]	0	257.175	84	28	558	22	364	39.4	8.24	8542	28	1.5899e+08	1.34857e+08	1.32865e+08	2.9036e+08	2.57593e+08	2.87148e+08	4.50396e+08	3.79239e+08	2.77618e+08	2.63852e+08	2.78619e+08	2.65662e+08	2.10994e+08	2.34188e+08	2.65294e+08	1.49625e+08	1.68496e+08	1.84601e+08	2.79084e+08	2.52759e+08	2.6444e+08	10.2242	26.3041	29.0527	19.2816	21.028	25.5705	4.96941	103796602	ALDOA	11674	Aldoa	0.575895	1.12706	1.49436	1.09066
F7I8Q1	296202196	PREDICTED: fructose-bisphosphate aldolase C [Callithrix jacchus]	0	227.901	76	26	428	20	364	39.4	6.44	8828	26	6.37837e+07	6.75501e+07	6.58271e+07	9.78195e+07	8.98291e+07	1.22563e+08	1.41832e+08	1.34683e+08	1.09529e+08	5.33995e+07	6.87544e+07	6.6426e+07	6.92801e+07	5.03849e+07	4.79741e+07	1.27003e+08	1.50723e+08	8.34651e+07	3.99103e+08	3.83508e+08	1.79479e+08	2.86892	76.9512	80.4553	89.0739	81.8406	61.6857	38.2126	100408520	ALDOC	11676	Aldoc	0.536406	0.843977	1.05029	0.51306
F6Y871	1060950263	PREDICTED: ankyrin-1 isoform X3 [Callithrix jacchus]	0	394.697	42	62	497	56	1908	209.1	6.73	5780	62	4.19551e+07	4.19174e+07	4.35981e+07	1.21199e+08	4.40373e+07	1.33025e+08	4.46718e+07	5.37082e+07	1.56763e+08	3.69629e+07	2.5929e+07	2.48129e+07	4.15106e+07	2.7085e+07	3.61314e+07	1.27541e+08	1.37874e+08	9.18191e+07	3.63398e+08	3.26354e+08	3.17633e+08	2.25852	93.867	98.9563	100.632	83.0403	53.0537	7.23626	100388861	ANK1	11733	Ank1	0.398715	0.932931	0.798061	0.274332
F7D3K5	532519378	ankyrin-3 isoform 1 [Callithrix jacchus]	0	895.288	33	114	1515	69	4382	480.6	6.52	21663	114	1.55419e+08	1.89576e+08	1.93875e+08	1.47854e+08	1.72922e+08	1.60571e+08	1.76609e+08	1.88633e+08	1.52392e+08	2.34372e+08	3.09997e+08	2.97915e+08	2.37602e+08	1.90365e+08	2.07861e+08	1.2617e+08	1.08385e+08	1.27816e+08	2.02864e+08	1.85508e+08	2.47781e+08	11.7308	28.9397	29.6168	31.1633	27.5858	32.6812	15.1552	100408683	ANK3	11735	Ank3	0.93962	0.839317	0.902591	1.46868
U3DD70	675657852	PREDICTED: rabankyrin-5 [Callithrix jacchus]	0	42.989	12	10	36	10	1169	128.7	6.06	60	10	2.27186e+06	4.14784e+06	8.99701e+06	3.85272e+06	6.20114e+06	8.14596e+06	9.10689e+06	9.89112e+06	9.38545e+06	6.91499e+06	8.14912e+06	9.0802e+06	5.40571e+06	6.20878e+06	6.15597e+06	6.32106e+06	2.00098e+06	4.26319e+06	4.67187e+06	5.19333e+06	7.1363e+06	67.5316	32.6604	33.0777	31.2595	28.7713	36.2343	22.917	100415707	ANKFY1	11736	Ankfy1	0.808358	0.954287	1.48825	1.26598
F7C9V4	296213563	PREDICTED: acidic leucine-rich nuclear phosphoprotein 32 family member A [Callithrix jacchus]	0	56.006	38	12	108	6	249	28.6	4.09	1775	12	3.51887e+07	4.95609e+07	3.9629e+07	1.40213e+07	1.3088e+07	2.0958e+07	1.49265e+07	1.88662e+07	2.61715e+07	3.45631e+07	2.33728e+07	2.34112e+07	2.46265e+07	1.10525e+07	7.40693e+06	1.2799e+07	1.24377e+07	2.37871e+07	1.21629e+08	1.11139e+08	3.21445e+07	17.7496	106.057	104.405	104.797	111.616	96.0833	55.3968	100398495	ANP32A	11737	Anp32a	1.29797	0.501613	0.625763	0.848908
A0A5K1TXJ1	532520188	ADP/ATP translocase 1 [Callithrix jacchus]	0	162.852	61	21	608	6	298	33	9.76	7010	21	8.3538e+07	1.18691e+08	1.08788e+08	8.9555e+07	8.81434e+07	1.07247e+08	9.59965e+07	1.01689e+08	1.38056e+08	1.02134e+08	7.72894e+07	8.0863e+07	1.8049e+08	1.91228e+08	1.9087e+08	9.69336e+07	1.11922e+08	6.2357e+07	9.28159e+07	9.24275e+07	7.66322e+07	17.4842	35.7524	37.608	41.4591	42.1126	19.3467	10.5778	100411371	SLC25A4	11739	Slc25a4	0.951677	0.871901	1.02733	0.796448
U3F849	296236267	PREDICTED: ADP/ATP translocase 2 [Callithrix jacchus]	0	196.106	58	22	641	9	298	32.9	9.74	8163	22	1.99809e+08	2.97779e+08	2.51417e+08	1.52391e+08	2.25189e+08	1.83863e+08	3.0896e+08	3.27874e+08	2.52468e+08	2.21712e+08	2.86074e+08	3.05951e+08	3.65552e+08	1.95239e+08	1.92889e+08	2.05676e+08	2.23759e+08	2.31571e+08	3.26861e+08	3.06503e+08	3.55572e+08	19.6294	24.845	21.642	23.6282	26.5522	22.7048	7.47858	100387000	SLC25A5	11740	Slc25a5	0.967865	0.725499	1.14916	1.05151
A0A8I3WX22	296195660	PREDICTED: annexin A5 [Callithrix jacchus]	0	28.263	22	7	25	7	321	36.1	5.11	195	7	8.18078e+06	1.7778e+07	1.65446e+07	7.14915e+06	8.43732e+06	4.19897e+06	1.3419e+07	2.53118e+07	2.82519e+06	1.54138e+06	8.97895e+06	1.01015e+07	1.02434e+07	3.7243e+06	4.78509e+06	9.52791e+06	1.33355e+07	1.50496e+07	8.89861e+06	8.14984e+06	1.45541e+07	36.8543	59.4839	59.5286	45.9426	40.8689	26.4999	33.2388	100404725	ANXA5	11747	Anxa5	1.39856	0.651036	1.36739	0.678556
A0A5F4W0J3	532503130	annexin A6 isoform 1 [Callithrix jacchus]	0	114.185	37	23	123	23	673	75.8	5.55	1022	23	2.55556e+07	3.03703e+07	2.4713e+07	2.73499e+07	48976741	2.7591e+07	4.36686e+07	4.18466e+07	3.87697e+07	1.979e+07	2.30356e+07	2.4476e+07	2.92928e+07	2.07191e+07	1.80782e+07	5.00768e+07	5.10248e+07	5.51533e+07	3.28199e+07	3.54487e+07	3.63045e+07	11.3551	33.8802	34.7863	39.3604	36.1745	22.2157	5.20955	100411129	ANXA6	11749	Anxa6	0.8006	1.03172	1.23393	0.668184
F7DW50	675708723	PREDICTED: annexin A7 isoform X1 [Callithrix jacchus]	0	22.784	14	6	24	6	491	53	6.29	119	6	2.86835e+06	9.89862e+06	1.19023e+07	2.70988e+07	7.66882e+06	4.04857e+06	7.41415e+06	7.33735e+06	3.053e+06	1.6584e+06	8.24356e+06	9.34611e+06	4.2171e+06	9.17963e+06	1.00125e+07	3.08623e+06	2.97749e+06	8.53496e+06	2.82284e+06	3.89643e+06	3.57181e+06	57.6952	83.1008	51.4456	55.481	55.2161	52.6977	16.0507	100388250	ANXA7	11750	Anxa7	1.16023	1.82558	0.837369	0.905262
F7D6R2	296221338	PREDICTED: thioredoxin-dependent peroxide reductase, mitochondrial [Callithrix jacchus]	0	31.756	34	6	44	6	256	28	7.83	497	6	4.33683e+07	4.77111e+07	4.69483e+07	2.83355e+07	4.10376e+07	2.93838e+07	5.52005e+07	5.07372e+07	3.116e+07	3.97947e+07	2.70769e+07	3.80178e+07	2.50967e+07	2.62737e+07	2.60136e+07	1.87824e+07	1.75818e+07	2.87273e+07	6.85177e+07	4.96229e+07	2.82286e+08	5.03972	121.672	124.704	135.804	140.638	131.709	96.8113	100399960	PRDX3	11757	Prdx3	0.945697	0.676634	0.939325	0.718651
A0A5F4WBI8	296229779	PREDICTED: peroxiredoxin-6 [Callithrix jacchus]	0	67.92	61	10	49	10	224	24.9	6.01	321	10	8.25605e+06	7.85333e+06	6.60511e+06	2.41937e+07	1.19507e+07	2.80136e+07	7.12839e+06	7.64807e+06	1.08577e+07	1.15049e+07	4.55394e+06	7.36431e+06	1.45006e+06	1.96625e+06	5.01758e+06	3.19621e+07	2.83223e+07	1.01347e+07	1.98001e+07	3.16316e+07	1.31335e+07	11.3689	72.3964	80.3283	81.4411	78.0411	42.3901	43.5303	100403759	PRDX6	11758	Prdx6	0.569188	1.60769	0.64235	0.586945
U3FL25	675752514	PREDICTED: AP-1 complex subunit gamma-1 isoform X1 [Callithrix jacchus]	0	87.629	22	15	127	15	825	91.7	6.8	1043	15	3.55819e+07	4.27058e+07	4.69807e+07	5.62896e+07	3.38941e+07	5.93454e+07	3.13271e+07	3.19109e+07	5.58406e+07	4.21428e+07	4.33135e+07	4.93709e+07	3.61184e+07	4.21474e+07	3.43428e+07	2.61083e+07	2.61083e+07	1.66613e+07	4.21882e+07	5.13285e+07	8.05407e+07	13.7906	35.6737	37.4885	39.4134	46.9902	57.4554	34.5274	100394696	AP1G1	11765	Ap1g1	0.991667	1.18372	0.942667	1.06734
F7I3N8	675642271	PREDICTED: AP-1 complex subunit sigma-1A isoform X1 [Callithrix jacchus]	0	25.631	31	5	41	3	161	19.1	5.73	1129	5	1.39164e+07	6.55456e+06	9.81205e+06	6.5845e+06	4089172	6.95576e+06	3.64819e+07	2.16142e+07	1.59424e+07	1.3046e+07	5.1264e+06	7.51877e+06	3.48041e+07	4.20183e+07	7.63109e+06	3.8624e+06	3.54874e+06	344267	2.72281e+06	2.73859e+06	1.92508e+06	36.5455	107.99	105.239	129.997	142.136	50.2378	18.8935	100384920	AP1S1	11769	Ap1s1	0.857398	0.49914	2.09624	0.727389
A0A5K1UK04	1060971792	PREDICTED: AP-2 complex subunit alpha-1 isoform X2 [Callithrix jacchus]	0	592.06	71	53	1722	9	955	105.3	7.66	31977	53	5.19385e+08	2.60636e+08	2.76159e+08	2.54056e+08	2.06301e+08	2.97529e+08	1.46694e+08	1.83859e+08	3.09493e+08	2.12207e+08	1.76188e+08	2.04017e+08	2.10444e+08	1.76606e+08	1.93152e+08	1.08723e+08	2.14153e+08	2.2135e+08	1.03287e+08	1.43658e+08	1.38248e+08	41.219	28.9244	28.2813	23.953	27.2087	33.0771	17.0673	100414497	AP2A1	11771	Ap2a1	1.6227	1.16441	0.983359	0.910174
A0A8I3W2X5	532291188	AP-2 complex subunit alpha-2 isoform 2 [Callithrix jacchus]	0	605.542	62	50	1507	6	939	103.9	6.96	29251	50	3.35014e+07	3.41248e+07	2.42335e+07	9.44492e+07	9.82141e+07	8.99526e+07	1.29293e+08	1.1002e+08	1.09435e+08	1.24811e+08	8.04126e+07	8.0571e+07	1.50211e+08	1.4785e+08	1.34843e+08	3.38209e+07	3.07748e+07	4.17719e+07	2.75006e+07	5.61008e+07	7.82574e+07	18.0913	44.3012	49.1969	56.6007	67.083	43.2916	47.1643	100407362	AP2A2	11772	Ap2a2	0.376001	1.15681	1.4275	1.16982
F7FLF7	296224700	PREDICTED: AP-2 complex subunit mu isoform X1 [Callithrix jacchus]	0	363.271	69	28	774	28	435	49.6	9.54	15727	28	1.23983e+09	1.73374e+09	1.75878e+09	1.25212e+09	1.39609e+09	1.19456e+09	1.4856e+09	1.61049e+09	1.24271e+09	1.65758e+09	1.55735e+09	1.45437e+09	1.89118e+09	1.14585e+09	1.26568e+09	8.02157e+08	9.18252e+08	5.35575e+08	1.20625e+09	1.27495e+09	1.06491e+09	18.5525	25.3783	27.8193	30.7648	33.5378	28.4084	9.06011	100385882	AP2M1	11773	Ap2m1	1.19642	0.971518	1.09692	1.18048
F7IH39	296204176	PREDICTED: AP-3 complex subunit beta-2 isoform X2 [Callithrix jacchus]	0	200.055	35	31	256	27	1084	119.3	5.59	4643	31	5.8896e+07	1.4138e+08	8.27401e+07	4.6307e+07	7.55424e+07	5.2574e+07	5.6326e+07	8.34262e+07	6.28606e+07	7.04642e+07	6.38867e+07	7.30139e+07	7.0139e+07	5.93672e+07	5.63558e+07	6.24154e+07	5.42424e+07	7.19612e+07	7.48431e+07	6.04931e+07	5.14806e+07	44.9949	15.7134	13.7974	12.3492	13.1891	14.9148	18.9208	100394963	AP3B2	11775	Ap3b2	1.38664	0.854589	0.992703	1.01599
F7HJB5	532282834	AP-3 complex subunit delta-1 isoform 3 [Callithrix jacchus]	0	201.212	27	25	245	25	1217	136.3	7.44	3421	25	5.42347e+07	2.49909e+07	6.11293e+07	4.65707e+07	4.3822e+07	4.77065e+07	5.37443e+07	4.87028e+07	8.37683e+07	4.73419e+07	6.28082e+07	4.90963e+07	7.33211e+07	6.47807e+07	7.9295e+07	3.74681e+07	2.84242e+07	4.9431e+07	3.26122e+07	3.94715e+07	4.31491e+07	41.0099	29.7572	31.5779	31.9288	36.9313	19.449	13.9229	100407169	AP3D1	11776	Ap3d1	0.916608	0.901878	1.21611	1.03998
F7A561	296193924	PREDICTED: AP-3 complex subunit sigma-1 isoform X2 [Callithrix jacchus]	0	28.252	33	6	45	6	193	21.7	5.39	521	6	5.46299e+06	8.71671e+06	9.93709e+06	6.55877e+06	7.55361e+06	6.75903e+06	1.39866e+07	1.55509e+07	1.39449e+07	1.30722e+07	9.39287e+06	1.13636e+07	1.55094e+07	1.13019e+07	1.74467e+07	1.41677e+07	1.32188e+07	9.04692e+06	7.44891e+06	1.11696e+07	1.02056e+07	28.7697	28.4887	22.2563	23.9871	26.2689	23.242	20.0977	100406901	AP3S1	11777	Ap3s1	0.728243	0.630244	1.31302	1.02151
U3F3E4	532347965	amyloid beta A4 precursor protein-binding family A member 2 isoform a [Callithrix jacchus]	0	27.625	10	5	23	4	751	82.5	4.92	434	5	3.08677e+06	1.7502e+06	1.13962e+06	3.7483e+06	1.61492e+06	3.58971e+06	2.35421e+06	2.14461e+06	7.25144e+06	6.00052e+06	1.99535e+06	2.54047e+06	6.76109e+06	6.28084e+06	8.31941e+06	2.40027e+06	1.96797e+06	503966	2.85891e+06	5.72577e+06	1.28737e+06	49.9889	62.7239	64.6722	65.8361	69.4109	73.4095	68.3896	100403686	APBA2	11784	Apba2	0.570583	0.854734	1.12179	1.0059
A0A5K1VML3	1060942657	PREDICTED: amyloid beta A4 precursor protein-binding family B member 1 [Callithrix jacchus]	0	62.315	21	10	47	10	711	77.3	5.06	648	10	1.3257e+06	7.1228e+06	6.3915e+06	1.84902e+06	8.26213e+06	4.55755e+06	7.07253e+06	6.95481e+06	5.56233e+06	3.87939e+06	6.19679e+06	5.00312e+06	8.66676e+06	7.10227e+06	4.0878e+06	5.07197e+06	1.19064e+06	2.80473e+06	5.05562e+06	5.3062e+06	1.94289e+07	63.8226	65.1608	65.7973	74.8659	81.3669	101.146	82.8482	100401543	APBB1	11785	Apbb1	0.845291	0.835534	1.11583	0.858922
A0A8I3VXL2	675645049	PREDICTED: adenomatous polyposis coli protein isoform X1 [Callithrix jacchus]	0	154.242	14	33	152	33	2869	313.5	7.8	1611	33	1.89531e+07	2.55981e+07	2.12354e+07	2.39871e+07	2.82778e+07	2.77897e+07	4.04307e+07	4.23979e+07	2.74542e+07	2.79594e+07	2.90535e+07	2.69983e+07	5.06954e+07	5.59748e+07	8.13484e+07	9.61433e+06	1.15191e+07	1.17033e+07	2.03971e+07	2.03536e+07	2.00133e+07	15.3969	57.8597	61.6414	70.8623	80.7023	33.03	1.03756	100385653	APC	11789	Apc	0.740656	0.901291	1.24161	0.945836
F7HKI5	675688272	PREDICTED: DNA-(apurinic or apyrimidinic site) lyase [Callithrix jacchus]	0	24.425	17	4	19	4	318	35.5	8.12	246	4	6.34613e+06	3.4445e+06	3.65294e+06	2.42017e+06	4.01571e+06	2.15206e+06	1.30543e+06	1.47492e+06	1.80531e+06	2.56222e+06	2.96382e+06	1.28326e+06	1.13516e+06	708782	933949	1.38721e+06	981676	5.78696e+06	2.78377e+06	2.29464e+06	7.0359e+06	36.1164	71.334	79.4592	80.6252	90.0405	73.006	64.5764	100400557	APEX1	11792	Apex1	1.66633	1.06447	0.568392	0.844011
U3FCJ0	296216647	PREDICTED: amyloid-like protein 2 isoform X1 [Callithrix jacchus]	0	52.377	16	11	75	10	768	87.4	4.73	1304	11	5.44217e+06	3.2645e+06	9.21932e+06	2.04489e+07	9.21641e+06	1.69227e+07	8.878e+06	1.34956e+07	9.73458e+06	5.32845e+06	9.7915e+06	8.46673e+06	7.4729e+06	8.473e+06	8.34035e+06	1.60537e+07	1.32623e+07	1.74491e+07	1.00344e+07	1.26497e+07	1.61618e+07	50.4241	35.4702	32.5527	35.1648	31.084	19.4347	23.745	100414190	APLP2	11804	Aplp2	0.545322	1.41724	0.976756	0.717524
U3D0I3	296234066	PREDICTED: apolipoprotein E [Callithrix jacchus]	0	72.256	43	12	86	12	320	36.4	5.36	1895	12	2.13062e+07	1.18835e+07	1.20512e+07	2.83844e+07	2.87841e+07	2.58024e+07	3.28924e+07	3.18476e+07	2.27186e+07	3.97566e+07	2.03632e+07	2.97616e+07	3.79126e+07	2.28453e+07	2.70381e+07	3.72873e+07	1.59669e+07	1.2266e+07	5.98675e+07	4.08326e+07	3.65424e+07	35.7581	35.507	38.0369	41.3742	45.0515	51.7701	27.1381	100401608	APOE	11816	Apoe	0.531254	0.974311	1.02701	1.05546
F7I6W3	675716223	PREDICTED: aquaporin-4 isoform X1 [Callithrix jacchus]	0	75.743	25	11	330	11	358	38.8	8.72	5506	11	6.30774e+07	8.33527e+07	9.52557e+07	2.32092e+08	3.53843e+08	1.71938e+08	3.83617e+08	4.60242e+08	4.29857e+08	2.00315e+08	2.05313e+08	2.02049e+08	1.14955e+08	1.09584e+08	1.65441e+08	2.16845e+08	2.00529e+08	2.04523e+08	9.1914e+07	1.19065e+08	1.11823e+08	20.1952	50.9312	54.9193	29.7424	32.7379	35.3046	13.0664	100409781	AQP4	11829	Aqp4	0.401316	1.25844	2.11499	1.00904
F6WAG2	296213086	PREDICTED: 60S acidic ribosomal protein P0 [Callithrix jacchus]	0	118.7	52	12	309	12	318	34.3	5.97	5202	12	2.01321e+08	1.51958e+08	1.43562e+08	2.72565e+08	2.17627e+08	3.29851e+08	1.97437e+08	1.82465e+08	2.51862e+08	1.72526e+08	1.5827e+08	1.47589e+08	1.19191e+08	9.23887e+07	1.05058e+08	2.30324e+08	2.36121e+08	1.75983e+08	1.73154e+08	1.84711e+08	1.97832e+08	18.8434	31.1017	26.3433	27.1284	31.0473	13.7321	6.66573	100410963	RPLP0	11837	Rplp0	0.882311	1.45627	1.12191	0.849534
F6XY54	296225497	PREDICTED: ADP-ribosylation factor 4 [Callithrix jacchus]	0	71.306	56	9	79	5	180	20.5	7.14	1382	9	192235	2.0707e+07	2.18873e+07	7.52743e+06	1.61928e+07	1.29257e+07	2.13582e+07	2.18573e+07	9.85545e+06	1.02829e+07	2.08804e+07	2.1987e+07	4.40022e+06	1.95113e+07	2.33688e+07	1.01997e+07	9.95568e+06	9.64654e+06	4.72841e+06	5.93259e+06	6.51325e+06	85.5354	50.7791	53.624	57.9164	63.6234	30.4336	15.9027	100407980	ARF4	11843	Arf4	1.07001	0.916442	1.3272	1.32918
F6RB87	296225196	PREDICTED: transforming protein RhoA [Callithrix jacchus]	0	148.392	56	11	236	4	193	21.8	6.1	4398	11	7.17943e+07	6.41393e+07	6.95605e+07	6.39683e+07	6.9639e+07	7.28613e+07	4.02008e+07	4.42391e+07	4.70648e+07	5.33666e+07	5.88819e+07	6.54336e+07	2.95327e+07	3.34347e+07	3.89099e+07	3.12249e+07	4.79866e+07	5.42848e+07	1.63341e+07	3.96942e+07	5.36746e+07	5.74696	31.7896	29.383	33.0163	32.2226	36.4316	51.591	100393236	RHOA	11848	Rhoa	1.34911	1.35551	0.863356	1.16652
U3C097	390474730	PREDICTED: rho-related GTP-binding protein RhoB [Callithrix jacchus]	0	83.761	49	9	176	7	196	22.1	5.24	3378	9	7.33459e+07	9.6232e+07	8.87246e+07	7.85531e+07	1.26421e+08	1.17315e+08	8.29144e+07	8.36687e+07	8.07621e+07	1.0661e+08	1.04722e+08	1.02426e+08	3.45182e+07	3.77951e+07	3.8693e+07	1.05474e+08	1.05439e+08	1.47947e+08	3.05498e+07	3.81993e+07	6.44601e+07	13.5497	42.7393	45.7647	52.3095	63.28	55.4034	40.0558	100390079	RHOB	11852	Rhob	1.03631	1.29302	0.992346	1.25879
U3C9T9	1060939397	PREDICTED: rho GTPase-activating protein 5 [Callithrix jacchus]	0	252.925	29	36	239	36	1501	172	6.67	3534	36	6.2853e+07	1.16106e+08	1.10245e+08	5.44001e+07	9.22895e+07	7.05731e+07	7.89871e+07	6.40372e+07	5.53457e+07	5.21686e+07	4.83259e+07	4.55215e+07	3.89948e+07	3.624e+07	3.58711e+07	6.08217e+07	5.40772e+07	8.19062e+07	1.34306e+08	1.19593e+08	1.62218e+08	30.2912	49.5177	53.7755	59.0399	58.7362	42.3889	15.6088	100388004	ARHGAP5	11855	Arhgap5	1.28545	0.965685	0.881711	0.649009
U3DX24	1060962774	PREDICTED: actin-related protein 2/3 complex subunit 1B [Callithrix jacchus]	0	37.736	14	3	29	2	372	41	8.35	772	3	789676	761427	774741	3.22199e+06	959661	1.13823e+06	5.5071e+06	1.64445e+06	4.89341e+06	1.38536e+06	914707	1.16945e+06	648899	596503	585848	2.2399e+06	613957	588171	866370	994425	3.06252e+06	1.82287	86.9327	92.257	67.6991	79.1089	73.1124	75.1107	100410640	LOC100410640	11867	Arpc1b	0.488084	1.11639	2.52766	0.728087
U3DSW8	1060959163	PREDICTED: astrotactin-1 [Callithrix jacchus]	0	113.889	23	20	120	20	1294	144	5.19	1404	20	2.51994e+07	4.26635e+07	4.35299e+07	1.33211e+07	1.87005e+07	1.17646e+07	2.78442e+07	2.93615e+07	2.90011e+07	1.08049e+07	1.14834e+07	1.22155e+07	2.85269e+07	3.61872e+07	5.01299e+07	1.42147e+07	1.38925e+07	2.84152e+07	4.37942e+06	1.63048e+07	3.8673e+07	27.853	55.0483	54.2534	63.3289	56.9398	63.207	87.9915	100389868	ASTN1	11899	Astn1	1.53914	0.605005	1.19114	0.476747
F7I861	296208963	PREDICTED: sodium/potassium-transporting ATPase subunit alpha-1 [Callithrix jacchus]	0	711.315	50	55	2061	35	1023	112.9	5.54	46347	55	1.41275e+09	1.47375e+09	1.4134e+09	1.40615e+09	8.89581e+08	1.36362e+09	8.60284e+08	8.12706e+08	9.64368e+08	9.39139e+08	1.20499e+09	1.19641e+09	7.25316e+08	6.66158e+08	8.39845e+08	9.22122e+08	9.61897e+08	1.15036e+09	1.32079e+09	1.33599e+09	1.12112e+09	2.44403	22.1325	20.8999	21.5712	24.1966	15.2869	9.5216	100393318	ATP1A1	11928	Atp1a1	1.30976	1.11465	0.803347	1.01754
A0A5F4W9X4	296229852	PREDICTED: sodium/potassium-transporting ATPase subunit beta-1 [Callithrix jacchus]	0	217.523	49	17	399	17	303	35.1	8.53	7163	17	1.13713e+09	1.01572e+09	7.47953e+08	9.44306e+08	8.21123e+08	1.04101e+09	6.65642e+08	7.1602e+08	7.04068e+08	6.86358e+08	5.94091e+08	6.36149e+08	6.72366e+08	6.46645e+08	6.61629e+08	1.41961e+09	1.41529e+09	1.00745e+09	5.04186e+08	4.75303e+08	4.93144e+08	20.5932	35.864	39.4361	43.4025	46.7832	51.6931	2.96901	100414358	ATP1B1	11931	Atp1b1	1.19408	1.15524	0.858568	0.788947
U3BNL0	1060995112	PREDICTED: sodium/potassium-transporting ATPase subunit beta-2 [Callithrix jacchus]	0	132.527	50	13	238	13	290	33.4	8.31	4636	13	2.8123e+08	1.09664e+08	1.07753e+08	2.13861e+08	2.46126e+08	1.93648e+08	1.42121e+08	1.41371e+08	1.63833e+08	8.36887e+07	1.3553e+08	1.36543e+08	1.22242e+08	1.07347e+08	1.35514e+08	3.2249e+08	3.75256e+08	2.59738e+08	4.14815e+08	4.22115e+08	2.64491e+08	59.9282	49.7409	54.7283	54.8232	46.3087	21.0038	24.2338	100392174	ATP1B2	11932	Atp1b2	0.797037	1.04477	0.715005	0.56865
U3FJ70	532447777	sarcoplasmic/endoplasmic reticulum calcium ATPase 2 isoform b [Callithrix jacchus]	0	269.612	40	34	277	34	1042	114.7	5.38	3799	34	8.16439e+07	1.0676e+08	1.15233e+08	7.94058e+07	9.08697e+07	7.83639e+07	8.82837e+07	1.21906e+08	1.18475e+08	8.19259e+07	1.39228e+08	1.06594e+08	1.51992e+08	1.51935e+08	1.42349e+08	2.91861e+07	6.48726e+07	6.65805e+07	1.08018e+08	9.01658e+07	7.08176e+07	17.2592	34.1377	35.4589	39.7417	45.2381	37.164	20.7494	100398261	ATP2A2	11938	Atp2a2	1.0196	0.834918	1.10364	1.10056
U3DMP2	532519798	ubiquitin carboxyl-terminal hydrolase 5 isoform 1 [Callithrix jacchus]	0	241.838	49	31	329	30	858	95.8	5.03	5588	31	1.46074e+08	1.25564e+08	1.26305e+08	1.41903e+08	1.2251e+08	1.38519e+08	1.76161e+08	1.46385e+08	1.34582e+08	1.08396e+08	1.03803e+08	1.0718e+08	1.56642e+08	1.27842e+08	1.21158e+08	9.88603e+07	1.20057e+08	5.36175e+07	1.13666e+08	1.13109e+08	9.98699e+07	8.77032	22.0512	23.9793	21.5069	24.7812	24.1719	7.1722	100404341	ATP2B2	11941	Atp2b2	1.07877	1.09229	1.23921	0.865791
U3EFQ6	675716768	PREDICTED: ATP synthase subunit alpha, mitochondrial [Callithrix jacchus]	0	278.431	56	30	717	30	553	59.6	9.13	17927	30	6.20186e+08	4.51823e+08	4.71493e+08	7.56714e+08	7.32686e+08	7.10543e+08	5.15264e+08	5.78882e+08	6.1809e+08	5.91192e+08	5.81021e+08	6.09236e+08	3.10765e+08	5.0367e+08	4.12849e+08	7.10736e+08	6.18207e+08	7.5642e+08	4.692e+08	4.01236e+08	3.59253e+08	17.8918	24.3062	23.7225	26.5997	31.1605	30.0801	13.5358	100395383	LOC100395383	11946	Atp5a1	0.917233	1.30733	1.0175	1.05863
#N/A	1061018738	PREDICTED: LOW QUALITY PROTEIN: ATP synthase subunit beta, mitochondrial [Callithrix jacchus]	0	366.388	53	19	489	3	502	53.6	5.62	11350	19	9.21464e+07	5.92049e+07	5.81631e+07	2.73195e+07	60154771	2.98493e+07	4.22332e+07	4.39836e+07	8.065e+07	9.78509e+07	4.37312e+07	4.49016e+07	3.49236e+07	3.98693e+07	3.75561e+07	2.69966e+07	2.9503e+07	6.75711e+07	4.38392e+07	4.13843e+07	5.65107e+07	27.6733	40.3873	39.7677	41.2709	30.6159	35.227	17.1827	100394984	ATP5F1B	11947	Atp5b	1.38575	0.775992	1.10368	1.23343
F7I4L8	296206131	PREDICTED: ATP synthase subunit gamma, mitochondrial isoform X1 [Callithrix jacchus]	0	77.863	48	12	216	12	298	33	9.25	3107	12	8.39271e+07	1.20144e+08	1.11351e+08	1.60582e+08	1.44981e+08	1.57155e+08	1.47666e+08	1.26426e+08	1.83528e+08	1.20248e+08	1.19153e+08	1.16134e+08	7.4514e+07	1.04573e+08	1.14705e+08	2.03226e+08	2.02299e+08	1.88044e+08	1.01562e+08	1.06017e+08	1.27896e+08	17.9667	26.7256	29.4749	32.1602	35.8638	31.1663	12.6045	100388706	ATP5F1C	11949	Atp5c1	0.784595	1.15098	1.13831	0.884373
A0A8I4A1U1	296208831	PREDICTED: ATP synthase F(0) complex subunit B1, mitochondrial [Callithrix jacchus]	0	96.064	36	11	153	11	256	28.7	9.38	1106	11	5.2276e+07	1.03928e+08	6.81861e+07	1.30484e+08	1.65966e+08	1.3833e+08	1.28859e+08	1.36779e+08	1.1737e+08	1.08321e+08	4.61051e+07	4.75816e+07	6.44272e+07	4.24645e+07	3.52858e+07	8.67647e+07	6.27143e+07	3.93393e+07	2.30044e+07	5.57398e+07	7.2169e+07	35.3663	52.5587	50.9351	41.6461	37.633	40.4049	49.7549	100392086	ATP5PB	11950	Atp5pb	0.90999	1.76321	1.55325	0.819222
F6WL53	675754462	PREDICTED: ATP synthase-coupling factor 6, mitochondrial isoform X1 [Callithrix jacchus]	0	62.627	26	5	69	5	170	19.4	9.98	2782	5	1.6163e+07	1.66114e+07	1.47733e+07	1.31439e+07	1.54122e+07	1.86872e+07	4.11719e+07	4.78669e+07	5.64543e+07	1.75163e+07	2.15695e+07	1.44891e+07	3.185e+07	2.56529e+07	2.8638e+07	2.46878e+07	2.45893e+07	1.47735e+07	5.1152e+07	4.71274e+07	5.91661e+07	6.04697	50.6495	45.4628	48.7876	43.2387	48.363	11.6774	100411036	ATP5PF	11957	Atp5j	0.553344	0.549801	1.6932	0.623486
#N/A	1060983445	PREDICTED: ATP synthase subunit e, mitochondrial [Callithrix jacchus]	0	10.974	42	3	35	3	71	8.2	9.31	452	3	4.05469e+07	2.83593e+07	2.90132e+07	3.60938e+07	3.46885e+07	4.42694e+07	3.02031e+07	3.52877e+07	4.30426e+07	4.51717e+07	3.06085e+07	3.2633e+07	3.64277e+07	2.23117e+07	2.24677e+07	4.86537e+07	4.4686e+07	2.95651e+07	5.29389e+07	4.87249e+07	2.97537e+07	21.0037	24.4063	26.4965	28.7932	31.7482	24.0609	28.1939	108591023	ATP5ME	11958	Atp5k	0.895471	1.05215	0.992536	0.991437
A0A8J8XGP7	675732066	PREDICTED: V-type proton ATPase catalytic subunit A [Callithrix jacchus]	0	637.635	85	47	1142	47	618	68.4	5.52	22209	47	1.00021e+09	8.51018e+08	8.27065e+08	8.13523e+08	9.58674e+08	9.43007e+08	8.7356e+08	9.22864e+08	9.73508e+08	1.24855e+09	1.23698e+09	1.21916e+09	1.18296e+09	1.39658e+09	1.42025e+09	4.27315e+08	4.4474e+08	4.70352e+08	8.52131e+08	7.86753e+08	6.14294e+08	10.509	33.3749	36.3907	40.8213	47.4169	30.7136	16.3596	100411357	ATP6V1A	11964	Atp6v1a	0.963243	0.976516	0.996199	1.33238
A0A2R8MBE4	675714064	PREDICTED: V-type proton ATPase subunit B, brain isoform [Callithrix jacchus]	0	355.537	63	27	777	27	540	59.4	6.48	12434	27	8.24916e+08	6.40373e+08	7.65489e+08	6.67319e+08	7.26119e+08	5.65503e+08	5.64588e+08	6.51462e+08	6.2283e+08	5.14636e+08	6.33866e+08	7.57042e+08	6.04439e+08	1.12594e+09	1.18279e+09	3.11468e+08	3.89437e+08	3.09717e+08	3.52313e+08	3.869e+08	4.36689e+08	12.6682	40.8273	45.2709	51.4288	60.8647	13.6084	10.8212	100405540	ATP6V1B2	11966	Atp6v1b2	1.19807	1.05208	0.987596	1.0234
F7HR82	296231337	PREDICTED: V-type proton ATPase subunit d 1 [Callithrix jacchus]	0	202.701	67	18	398	18	351	40.3	5	7574	18	3.29243e+08	1.95501e+08	1.84196e+08	2.45062e+08	3.41279e+08	3.19936e+08	2.91773e+08	2.45544e+08	4.39643e+08	5.0359e+08	3.26131e+08	2.81842e+08	9.8637e+08	3.52248e+08	3.49533e+08	2.5627e+08	2.58117e+08	1.67574e+08	2.7425e+08	2.56987e+08	1.42064e+08	34.1402	54.7019	58.6305	64.0933	74.8007	24.804	32.0161	100385552	ATP6V0D1	11972	Atp6v0d1	0.735507	0.940239	1.01357	1.15322
U3CF89	532281318	V-type proton ATPase subunit E 1 isoform a [Callithrix jacchus]	0	254.789	72	18	685	18	226	26.1	8	12652	18	5.20519e+08	3.91094e+08	4.12102e+08	5.17525e+08	3.9266e+08	5.11648e+08	4.83597e+08	5.03733e+08	4.93016e+08	5.86725e+08	5.51192e+08	5.80191e+08	7.34294e+08	6.66164e+08	5.47154e+08	2.30743e+08	2.55661e+08	2.34208e+08	3.13418e+08	2.57559e+08	3.14355e+08	15.7416	34.056	37.3268	42.7513	50.3438	13.9814	11.0209	100402779	ATP6V1E1	11973	Atp6v1e1	0.97562	1.04794	1.09106	1.2663
F6PPI0	675660928	PREDICTED: V-type proton ATPase 116 kDa subunit a isoform X7 [Callithrix jacchus]	0	445.632	45	37	1020	37	837	96.3	6.43	22977	37	5.88311e+08	8.6303e+08	8.29187e+08	8.31389e+08	8.42212e+08	8.70488e+08	1.00689e+09	1.02691e+09	1.12057e+09	1.20623e+09	1.18272e+09	1.18845e+09	1.54157e+09	1.55237e+09	1.76657e+09	3.06169e+08	4.35715e+08	4.29868e+08	3.31938e+08	3.61516e+08	6.29662e+08	19.7057	48.3648	52.2669	60.2877	74.9483	28.1141	37.1897	100412131	ATP6V0A1	11975	Atp6v0a1	0.844115	0.941669	1.16756	1.32414
U3ECZ6	296196650	PREDICTED: phospholipid-transporting ATPase IA isoform X1 [Callithrix jacchus]	0	206.461	33	32	338	31	1164	131.3	6.84	4071	32	8.56791e+07	6.87943e+07	1.37309e+08	1.0246e+08	1.20752e+08	1.20764e+08	1.09345e+08	1.13813e+08	1.03172e+08	1.30583e+08	1.58792e+08	1.30156e+08	1.64887e+08	1.63357e+08	1.68029e+08	5.96486e+07	6.82528e+07	9.32721e+07	3.90084e+07	4.0326e+07	9.35975e+07	36.7008	36.5654	40.4135	45.5125	54.0161	36.9039	54.0276	100404856	ATP8A1	11980	Atp8a1	0.898978	1.05979	1.00542	1.29257
U3BDB5	1060993557	PREDICTED: probable phospholipid-transporting ATPase IIA [Callithrix jacchus]	0	116.178	22	22	125	22	1047	118.5	7.77	1691	22	3.55567e+07	5.14268e+07	6.00495e+07	2.72936e+07	3.79078e+07	3.26482e+07	3.64466e+07	3.76229e+07	2.46501e+07	3.35006e+07	4.10247e+07	3.73418e+07	4.18721e+07	5.51574e+07	5.19123e+07	2.69693e+07	3.17097e+07	4.37399e+07	2.12496e+07	1.49221e+07	6.01983e+07	25.3491	32.004	33.7137	35.4852	40.917	49.7404	76.3266	100415211	ATP9A	11981	Atp9a	1.28141	0.852773	0.860355	0.974937
U3B823	1060980907	PREDICTED: heterogeneous nuclear ribonucleoprotein D0 [Callithrix jacchus]	0	66.424	26	9	104	7	355	38.4	7.81	1489	9	4.1768e+07	3.75886e+07	3.7766e+07	1.03194e+07	2.00983e+07	1.17241e+07	2.58769e+07	2.98547e+07	1.589e+07	1.47675e+07	2.44607e+07	2.51241e+07	7.0922e+06	1.04185e+07	9.29567e+06	1.47547e+07	1.46934e+07	1.80339e+07	6.66905e+07	6.89218e+07	7.75978e+07	6.05373	84.3223	82.1437	88.186	92.8603	70.1985	8.10785	100400250	HNRNPD	11991	Hnrnpd	1.40691	0.506218	0.860339	0.773018
F7ISC3	1060933915	PREDICTED: methylglutaconyl-CoA hydratase, mitochondrial isoform X1 [Callithrix jacchus]	0	85.918	37	12	126	12	356	38	9.63	1921	12	1.78629e+08	1.76461e+08	1.80718e+08	1.36088e+08	1.42959e+08	1.60127e+08	1.41755e+08	1.32029e+08	1.33311e+08	1.00675e+08	1.30389e+08	1.37484e+08	1.44567e+08	1.35969e+08	1.42267e+08	1.17758e+08	1.41738e+08	1.84642e+08	1.51945e+08	1.46451e+08	1.26322e+08	1.19195	12.4139	13.1374	14.6467	13.019	16.1162	9.52856	100395264	AUH	11992	Auh	1.23284	1.0105	0.936685	0.847993
U3DP31	532291164	brevican core protein isoform 1 precursor [Callithrix jacchus]	0	282.107	43	29	849	28	908	98.3	4.72	19536	29	6.53818e+08	5.72773e+08	5.26931e+08	8.39873e+08	7.08163e+08	6.8817e+08	7.70948e+08	7.94095e+08	6.76541e+08	7.17318e+08	7.27781e+08	7.32142e+08	1.31596e+09	1.61152e+09	1.64725e+09	8.90953e+08	7.32897e+08	6.73234e+08	9.56473e+08	9.32933e+08	7.67621e+08	10.9926	34.0485	35.1383	36.0672	35.2143	14.1332	11.6198	100409333	BCAN	12032	Bcan	0.684305	0.872671	0.87477	0.84966
U3BL34	296211243	PREDICTED: prohibitin-2 [Callithrix jacchus]	0	142.769	64	16	401	16	299	33.3	9.83	8964	16	2.92197e+08	2.90408e+08	3.18531e+08	2.38086e+08	3.08189e+08	2.78574e+08	2.03696e+08	2.19693e+08	2.56536e+08	2.6893e+08	2.54892e+08	2.63703e+08	2.87452e+08	2.63752e+08	2.45405e+08	3.11119e+08	2.35408e+08	2.68832e+08	1.53331e+08	1.81181e+08	1.52466e+08	5.24212	19.0903	19.7717	21.3482	24.8986	30.1301	10.063	100410593	PHB2	12034	Phb2	1.19189	1.09099	0.899307	1.04162
U3EU98	296220024	PREDICTED: 3-methyl-2-oxobutanoate dehydrogenase [lipoamide] kinase, mitochondrial isoform X1 [Callithrix jacchus]	0	85.21	30	9	73	9	412	46.4	8.66	1004	9	2.46228e+07	1.46278e+07	1.66033e+07	1.30532e+07	1.22467e+07	1.07444e+07	1.85912e+07	2.27405e+07	1.91181e+07	1.41232e+07	1.57697e+07	1.41704e+07	2.49483e+07	3.13543e+07	3.44831e+07	1.07021e+07	1.03583e+07	1.17608e+07	2.74893e+07	2.3782e+07	1.76723e+07	28.4311	40.1137	37.7476	42.4795	42.7359	43.1404	21.571	100386931	BCKDK	12041	Bckdk	1.00518	0.648676	1.08789	0.79299
A0A8I3X0S5	296199151	PREDICTED: fatty acid-binding protein, brain [Callithrix jacchus]	0	46.758	51	7	35	7	132	14.9	5.58	453	7	4.99954e+06	5.97442e+06	7.16409e+06	5.19765e+06	6.59869e+06	4.74936e+06	3.61593e+06	4.25818e+06	3.58309e+06	3.6507e+06	5.42587e+06	6.19876e+06	1.87736e+06	4.1905e+06	3.30935e+06	8.39193e+06	8.98687e+06	6.10978e+06	2.03225e+07	1.98575e+07	1.73523e+07	17.93	76.9095	79.5032	74.9824	72.2238	47.1726	8.33081	100392165	FABP7	12140	Fabp7	0.836327	0.762905	0.528279	0.704329
F6T4B8	1060954285	PREDICTED: LOW QUALITY PROTEIN: protein bassoon [Callithrix jacchus]	0	2085.05	61	170	4590	166	3961	421	7.49	85521	170	2.68626e+09	1.77784e+09	1.82448e+09	1.26547e+09	1.20854e+09	1.31673e+09	1.52247e+09	1.64412e+09	1.78872e+09	2.06412e+09	2.25863e+09	2.23827e+09	3.51909e+09	3.4017e+09	3.5076e+09	5.90642e+08	5.90305e+08	5.68735e+08	1.70542e+09	1.53024e+09	1.40514e+09	24.4035	51.8434	52.1201	56.4891	68.4066	50.3675	9.75053	100395893	BSN	12217	Bsn	1.14592	0.690759	0.90297	1.19557
F6RLE6	390473415	PREDICTED: mitotic checkpoint protein BUB3 isoform X1 [Callithrix jacchus]	0	34.328	22	6	32	6	328	37.1	6.84	374	6	6.35189e+06	9.62888e+06	9.66299e+06	1.96514e+06	1.64458e+06	6.39633e+06	6.58238e+06	2.05905e+06	1.98538e+06	3.40283e+06	4.02605e+06	5.64671e+06	1.1799e+06	1.19573e+07	1.45826e+07	5.53e+06	4.89787e+06	9.28552e+06	5.79028e+06	6.62777e+06	8.98816e+06	22.2498	64.6321	60.6952	55.2657	52.6039	27.0862	23.2401	100392614	BUB3	12237	Bub3	1.4003	0.546388	0.580285	0.714002
F7HBC3	296202338	PREDICTED: complement component 1 Q subcomponent-binding protein, mitochondrial [Callithrix jacchus]	0	140.933	62	10	128	10	284	31.3	4.82	3735	10	4.96078e+07	1.12705e+08	1.03297e+08	8.23628e+07	8.2753e+07	8.72811e+07	1.14137e+08	1.21174e+08	9.81398e+07	9.37586e+07	7.78426e+07	7.84978e+07	9.79988e+07	8.30136e+07	3.37129e+07	1.01532e+08	1.13236e+08	1.37373e+08	2.08416e+08	2.07666e+08	2.1492e+08	38.4473	44.0904	44.5431	49.145	48.2225	31.8995	1.89645	100399302	C1QBP	12261	C1qbp	0.80858	0.768357	1.0151	0.761361
F7GXU8	675666217	PREDICTED: calcium-binding protein 39 [Callithrix jacchus]	0	31.195	22	7	53	7	341	39.9	6.89	394	7	1.14531e+07	1.21173e+07	1.21769e+07	1.0635e+07	1.08509e+07	6.03794e+06	8.697e+06	5.93864e+06	1.14741e+07	1.32573e+07	6.15109e+06	7.02169e+06	1.11298e+07	1.42756e+07	1.42503e+07	6.11942e+06	5.51224e+06	7.59051e+06	2.69523e+07	2.40005e+07	1.06286e+07	3.37208	53.7933	55.8953	57.0509	56.6136	70.6518	42.3756	100391713	CAB39	12283	Cab39	1.05909	0.815452	0.773554	0.783045
F7HU80	1060970825	PREDICTED: voltage-dependent P/Q-type calcium channel subunit alpha-1A, partial [Callithrix jacchus]	0	145.083	12	23	179	21	2522	284.1	9.31	1456	23	6.24673e+07	4.25429e+07	3.79545e+07	2.3656e+07	2.75674e+07	2.72147e+07	3.69264e+07	3.27213e+07	3.27278e+07	4.58509e+07	4.36979e+07	4.33305e+07	6.01888e+07	5.29731e+07	6.40131e+07	1.58699e+07	1.0224e+07	1.29273e+07	9.18823e+07	7.18403e+07	6.68257e+07	27.3455	52.7674	50.9255	52.2688	59.3507	80.1357	17.2521	100390599	CACNA1A	12286	Cacna1a	1.10776	0.607777	0.793255	1.02961
F7IHT7	532282214	voltage-dependent R-type calcium channel subunit alpha-1E isoform 1 [Callithrix jacchus]	0	198.295	21	38	187	37	2313	261.6	8.16	2435	38	2.84847e+07	7.88862e+07	9.24347e+07	2.42233e+07	7.72542e+07	2.29206e+07	3.37524e+07	4.17354e+07	2.97536e+07	8.20556e+07	1.12395e+08	1.06522e+08	1.22893e+08	1.00819e+08	1.02775e+08	1.47124e+07	1.47571e+07	2.16719e+07	3.73103e+07	5.58099e+07	1.99214e+07	50.5967	67.9274	67.0322	64.8376	79.1237	59.2628	47.6296	100406548	CACNA1E	12290	Cacna1e	1.1454	0.713124	0.603306	1.72536
A0A8J8XG50	532521562	voltage-dependent calcium channel subunit alpha-2/delta-1 precursor [Callithrix jacchus]	0	570.105	53	52	948	51	1091	123.2	5.25	17957	52	3.54804e+08	3.80157e+08	3.66325e+08	4.14255e+08	4.07191e+08	4.21402e+08	7.50263e+08	8.11571e+08	7.05228e+08	6.08243e+08	6.59472e+08	6.80113e+08	1.01786e+09	9.41832e+08	1.02787e+09	2.28759e+08	2.62062e+08	3.08091e+08	1.60268e+08	1.77977e+08	1.9589e+08	3.45798	54.3244	55.9799	65.4107	81.2479	25.0544	10.0036	100385605	CACNA2D1	12293	Cacna2d1	0.708573	0.799654	1.45864	1.25324
F7IIU4	296225455	PREDICTED: voltage-dependent calcium channel subunit alpha-2/delta-3 isoform X1 [Callithrix jacchus]	0	180.125	32	30	223	30	1091	123.1	5.82	3237	30	3.9749e+07	5.06009e+07	4.60597e+07	4.80943e+07	5.65308e+07	5.60345e+07	7.31047e+07	8.13992e+07	7.00689e+07	1.34099e+08	1.37114e+08	1.41097e+08	1.55031e+08	1.35878e+08	1.09149e+08	2.29568e+07	2.06297e+07	3.27417e+07	1.60281e+07	1.47935e+07	1.77283e+07	11.9858	67.8787	69.7048	77.8941	98.8775	31.5481	9.10513	100400467	CACNA2D3	12294	Cacna2d3	0.654517	0.770873	1.07754	1.97834
U3CS13	296202707	PREDICTED: LOW QUALITY PROTEIN: voltage-dependent L-type calcium channel subunit beta-1 [Callithrix jacchus]	0	87.474	36	16	157	10	598	65.7	6.77	2206	16	4.28555e+06	5.3566e+06	2.02174e+06	3.27965e+07	1.0569e+06	3.4118e+07	7.74753e+06	7.68818e+06	2.99523e+06	7.01237e+06	9.1457e+06	1.0259e+07	1.65668e+07	1.93952e+07	2.12922e+07	2.59008e+07	2.81593e+07	3.14705e+06	3.55603e+06	1.46961e+07	5.42111e+06	43.7917	76.6985	68.2236	62.861	61.62	84.0235	75.6125	100387356	CACNB1	12295	Cacnb1	0.310897	1.81176	0.491271	0.704139
U3D4S4	296204797	PREDICTED: voltage-dependent L-type calcium channel subunit beta-4 isoform X1 [Callithrix jacchus]	0	152.011	48	18	297	12	520	58.1	9.32	4367	18	5.95706e+07	5.2863e+07	5.95246e+07	1.36054e+07	2.00236e+07	1.3157e+07	1.96283e+07	2.29323e+07	2.59006e+07	4.71661e+07	6.60032e+07	6.61813e+07	5.49043e+07	5.04232e+07	4.68591e+07	1.75648e+07	1.87657e+07	1.57729e+07	5.72925e+07	5.02376e+07	5.11434e+07	6.73318	52.9669	45.272	39.6749	43.3578	55.8817	7.25725	100393056	CACNB4	12298	Cacnb4	1.45109	0.394809	0.577718	1.51347
U3FK28	532506114	voltage-dependent calcium channel gamma-2 subunit [Callithrix jacchus]	0	80.728	21	6	85	4	323	35.9	8.98	924	6	4.79951e+07	4.26031e+07	4.29028e+07	1.78172e+07	17213902	1.6922e+07	1.63293e+07	1.75981e+07	1.9026e+07	1.60688e+07	1.82205e+07	1.75189e+07	1.89543e+07	1.30453e+07	1.7906e+07	1.17778e+07	6.66638e+06	1.24925e+07	1.94762e+07	4.40408e+07	4.48656e+07	6.80948	50.6066	54.4551	59.6073	66.0476	72.9868	39.9318	100390087	CACNG2	12300	Cacng2	1.94916	0.758534	0.773137	0.756418
U3B8Y1	296229729	PREDICTED: calcyclin-binding protein isoform X3 [Callithrix jacchus]	0	94.045	64	14	93	14	228	26.3	8.25	656	14	5.74326e+07	5.19056e+07	3.71886e+07	3.23681e+07	4.55097e+07	3.87222e+07	5.30052e+07	4.40554e+07	3.641e+07	2.80804e+07	3.39107e+07	3.38794e+07	3.04441e+07	3.43165e+07	3.48978e+07	2.55157e+07	2.84447e+07	2.92811e+07	2.82832e+07	2.60761e+07	2.90424e+07	21.4238	21.6201	22.1234	10.8869	10.9254	5.7093	5.54293	100396375	CACYBP	12301	Cacybp	1.35178	1.07569	1.23133	0.884449
A0A8I3WCN7	675685027	PREDICTED: annexin A2 [Callithrix jacchus]	0	162.227	65	22	140	22	339	38.6	7.69	2129	22	4.35963e+07	9.28179e+06	8.05754e+06	4.88504e+07	2.80987e+07	4.2247e+07	3.78595e+07	5.54567e+07	4.81882e+07	1.80392e+07	7.949e+06	9.40537e+06	3.51618e+07	4.59153e+07	3.65339e+07	7.78529e+07	8.08794e+07	8.71403e+07	5.51225e+07	2.78736e+07	1.63402e+07	99.3221	55.2631	59.3951	67.932	49.3746	51.6586	60.1436	100397902	ANXA2	12306	Anxa2	0.520277	1.01771	1.20819	0.302196
F7DD39	675752598	PREDICTED: calretinin [Callithrix jacchus]	0	47.499	38	9	60	8	271	31.4	5.08	475	9	2.38472e+06	3.70925e+06	9.10132e+06	7.64764e+06	8.4116e+06	7.07578e+06	1.54871e+07	1.70356e+07	3.89316e+07	2.28741e+07	1.10234e+07	1.01183e+07	3.96835e+07	4.23331e+07	3.97191e+07	4.15977e+06	7.25062e+06	1.44572e+07	1.64345e+07	1.94315e+07	1.00991e+07	70.2387	69.7333	63.5361	68.3825	69.9332	48.4984	31.0977	100396139	CALB2	12308	Calb2	0.306208	0.466205	1.43991	0.886983
A0A8I4A404	1060974884	PREDICTED: calmodulin [Callithrix jacchus]	0	210.331	81	14	473	14	149	16.8	4.22	11877	14	7.02296e+08	8.56078e+08	8.08024e+08	1.0518e+09	9.91575e+08	1.01527e+09	1.1712e+09	1.16303e+09	1.18015e+09	1.26424e+09	1.18595e+09	1.25948e+09	1.02529e+09	1.00361e+09	7.54006e+08	7.77034e+08	7.58351e+08	7.4083e+08	8.26406e+08	8.07533e+08	7.02318e+08	9.97377	19.9029	21.9829	22.9741	14.018	5.87471	8.58596	100406081	CALM3	12315	Calm3	0.826402	1.06815	1.22731	1.2955
A0A5F4WBQ7	532515066	calcium/calmodulin-dependent protein kinase type II subunit alpha isoform 2 [Callithrix jacchus]	0	432.119	86	37	1990	3	478	54.1	7.08	32450	37	1.42354e+08	1.22126e+08	9.8982e+07	4.66818e+07	46135839	6.98295e+07	9.15602e+07	8.37348e+07	7.31049e+07	1.8378e+08	1.56302e+08	9.24015e+07	2.65328e+08	3.06889e+08	3.36944e+08	6.29967e+06	5.88094e+06	6.37733e+06	5.18997e+06	3.66888e+06	5.17713e+06	17.9132	108.781	107.761	114.053	143.249	18.5554	18.6917	100390938	CAMK2A	12322	Camk2a	1.18406	0.529858	0.809216	1.40891
F7CW72	1061013343	PREDICTED: calcium/calmodulin-dependent protein kinase type II subunit beta isoform X1 [Callithrix jacchus]	0	526.633	66	33	1665	4	642	70.4	6.87	30512	33	7.95313e+06	3.85377e+07	7.56724e+06	2.02531e+07	8.1956e+06	1.95337e+07	1.13941e+07	8.90548e+06	1.78856e+07	1.5267e+07	9.25535e+06	1.20703e+07	1.28715e+07	3.2472e+07	2.5175e+07	1.40552e+07	2.52159e+07	1.3397e+07	3.86067e+07	3.41138e+07	1.86872e+07	98.6187	48.4185	49.5891	47.265	40.7011	43.9414	34.29	100410352	CAMK2B	12323	Camk2b	0.966772	0.858115	0.682901	0.654421
F7I122	675645109	PREDICTED: calcium/calmodulin-dependent protein kinase type IV isoform X1 [Callithrix jacchus]	0	97.342	32	14	115	14	473	52.1	6.1	1755	14	1.81832e+07	1.61923e+07	1.4587e+07	3.13649e+07	1.75299e+07	2.14036e+07	1.8084e+07	1.29687e+07	1.15856e+07	5.75882e+07	3.76647e+07	3.82492e+07	2.88744e+07	2.11474e+07	2.45682e+07	4.20522e+06	1.74108e+07	4.80638e+06	5.67198e+07	4.29173e+07	3.51261e+07	11.0385	58.5296	61.8382	56.7561	65.3489	79.9525	24.3437	100388410	CAMK4	12326	Camk4	0.645241	0.926413	0.561898	1.75933
F7I0Y1	532515500	adenylyl cyclase-associated protein 1 [Callithrix jacchus]	0	134.689	45	16	162	15	475	51.6	7.8	2259	16	4.70909e+07	2.05069e+07	2.20298e+07	6.66484e+07	4.79606e+07	6.0197e+07	7.77185e+07	7.1989e+07	1.34054e+08	1.81052e+08	6.72031e+07	3.26555e+07	3.73998e+07	2.14158e+07	3.41314e+07	1.27853e+08	9.88985e+07	2.32472e+07	2.87422e+07	3.92537e+07	3.57347e+07	49.967	66.9516	71.6817	82.5861	75.2725	73.771	15.4743	100402974	CAP1	12331	Cap1	0.491771	0.959131	1.55695	1.54131
F7C609	532450289	calpain-1 catalytic subunit [Callithrix jacchus]	0	71.441	29	17	89	17	714	81.8	5.6	960	17	4.26906e+07	2.03662e+07	2.17867e+07	2.58124e+07	3.34779e+07	2.98834e+07	3.08869e+07	3.14144e+07	2.59945e+07	2.07285e+07	2.23648e+07	2.15854e+07	4.92186e+07	2.83514e+07	2.49183e+07	2.39046e+07	7.16698e+07	7.53884e+07	5.68047e+07	4.50131e+07	2.6213e+07	44.196	47.2695	49.549	51.867	45.3141	44.2569	36.1532	100411931	CAPN1	12333	Capn1	0.815272	0.856882	0.848446	0.621506
A0A8I3W7E4	675747100	PREDICTED: calpain-2 catalytic subunit [Callithrix jacchus]	0	71.524	22	13	64	13	700	80	5	592	13	1.09713e+07	3.6622e+06	2.7705e+06	8.09475e+06	1.63046e+07	7.29342e+06	9.30431e+06	9.58198e+06	1.15225e+07	3.43815e+06	2.26702e+06	1.6193e+06	3.47016e+06	7.10028e+06	8.63967e+06	8.5465e+06	1.21778e+07	1.03243e+07	1.75234e+07	2.10572e+07	1.04843e+07	77.5595	55.4075	58.7815	67.6134	48.5114	36.4806	32.9098	100405215	CAPN2	12334	Capn2	0.65445	1.19175	1.14347	0.275424
F7I2W2	532336059	calpain small subunit 1 [Callithrix jacchus]	0	70.271	57	8	80	8	269	28.4	5.2	825	8	1.12522e+07	1.86452e+07	1.99531e+07	1.92847e+07	3.3178e+07	2.71949e+07	2.60897e+07	2.7834e+07	2.6377e+07	1.81763e+07	1.79548e+07	1.5546e+07	1.75363e+07	1.27045e+07	9.25699e+06	2.35896e+07	2.15772e+07	2.26181e+07	4.10066e+07	3.42048e+07	3.16717e+07	28.2348	34.4359	36.6379	41.9028	43.228	26.759	13.5496	100396389	CAPNS1	12336	Capns1	0.733633	1.17229	1.18176	0.760514
F6QUE9	296208851	PREDICTED: F-actin-capping protein subunit alpha-1 [Callithrix jacchus]	0	162.73	70	14	293	12	286	32.9	5.69	4830	14	1.17826e+08	1.12593e+08	8.72826e+07	1.29505e+08	1.24768e+08	1.33402e+08	1.90866e+08	1.95248e+08	1.85222e+08	1.27791e+08	1.55246e+08	1.58288e+08	1.35944e+08	1.1867e+08	1.28218e+08	1.05473e+08	1.18821e+08	1.05369e+08	1.4412e+08	1.32812e+08	1.31435e+08	15.4243	19.2652	20.5131	13.0021	10.7771	12.8491	5.11294	100395596	CAPZA1	12340	Capza1	0.78337	0.955906	1.40877	1.08819
Q2QLG4	296210072	PREDICTED: F-actin-capping protein subunit alpha-2 isoform X2 [Callithrix jacchus]	0	177.205	75	16	307	14	286	32.9	5.85	7809	16	2.74835e+08	2.20151e+08	2.2179e+08	1.95209e+08	1.65685e+08	2.01718e+08	1.9462e+08	2.13469e+08	2.59936e+08	2.90521e+08	2.45214e+08	2.40784e+08	1.99905e+08	2.11072e+08	2.18285e+08	1.47796e+08	1.62048e+08	1.33202e+08	2.08179e+08	1.89957e+08	2.1628e+08	13.0205	19.0332	19.8642	21.329	16.9696	19.1141	6.58293	100409274	CAPZA2	12343	Capza2	1.13757	0.892902	1.0602	1.23238
A0A2R8N3V0	675668401	PREDICTED: F-actin-capping protein subunit beta isoform X4 [Callithrix jacchus]	0	363.815	85	26	900	7	272	30.6	6	13252	26	8.55649e+07	4.86981e+07	4.9797e+07	5.63458e+07	5.39494e+07	7.22593e+07	3.17704e+07	3.05764e+07	9.75758e+07	7.49039e+07	1.13355e+08	1.09427e+08	3.09259e+07	1.19351e+08	1.19818e+08	2.45571e+07	2.09669e+07	2.69485e+07	7.13424e+07	5.01293e+07	4.25649e+07	34.1872	55.0193	59.7612	59.1147	69.4453	48.9376	27.2838	100391719	CAPZB	12345	Capzb	0.968135	0.960216	0.841175	1.56579
A0A8J8XAH1	296226838	PREDICTED: carbonic anhydrase 2 [Callithrix jacchus]	0	55.497	38	8	57	8	260	29.2	7.43	790	8	1.80399e+07	9.18249e+06	8.50566e+06	4.66498e+07	2.31442e+07	4.88654e+07	8.44363e+06	9.6036e+06	2.55126e+07	5.55913e+07	1.44945e+07	1.39768e+07	2.75258e+07	2.42197e+07	1.9808e+07	4.31942e+07	3.72026e+07	1.10028e+07	2.27141e+07	1.99456e+07	3.3502e+07	44.6708	52.9354	54.519	49.2576	37.4198	43.1928	28.2133	100399152	CA2	12349	Car2	0.479917	1.59389	0.585117	1.12917
F7ADG4	675659270	PREDICTED: carbonic anhydrase 4 [Callithrix jacchus]	0	99.839	40	13	245	2	312	34.9	7.58	2639	13	4.35628e+06	1.77014e+07	1.78669e+07	863715	1.31096e+06	835115	3.50129e+06	2.41853e+06	2.03876e+06	1.15406e+07	1.14502e+07	1.61678e+07	4.55038e+07	5.71798e+07	5.37155e+07	3.70788e+06	985473	1.57215e+06	3.92362e+07	5.29375e+07	4.64134e+07	58.2576	114.078	97.6186	79.5939	72.0664	101.735	14.8353	100402336	CA4	12351	Car4	0.714209	0.053842	0.142371	0.700505
A0A8I3XEE9	532343131	peripheral plasma membrane protein CASK isoform 2 [Callithrix jacchus]	0	309.254	51	43	477	2	904	102.8	6.54	5522	43	1.27224e+07	4.07762e+06	3.65145e+06	9.96395e+06	2.43993e+06	7.38365e+06	6.93737e+06	5.24813e+06	4.40503e+06	7.38079e+06	8.81304e+06	5.67115e+06	1.16128e+07	1.11955e+07	2.30552e+07	5.85584e+06	7.33737e+06	1.30985e+07	9.60812e+06	1.34342e+07	7.63262e+06	75.083	51.4435	50.0466	45.9749	44.5846	33.2675	28.8466	100401236	CASK	12361	Cask	0.788655	0.763052	0.639768	0.843163
A0A2R8MPZ2	532516954	catenin alpha-2 isoform 1 [Callithrix jacchus]	0	703.256	76	60	953	47	905	100.4	5.96	22670	60	3.96009e+08	4.04038e+08	4.33045e+08	2.95363e+08	3.79386e+08	3.45936e+08	4.0006e+08	4.7565e+08	4.19666e+08	3.94078e+08	3.78815e+08	4.12837e+08	7.14172e+08	7.34764e+08	7.72854e+08	1.6672e+08	1.84645e+08	2.84592e+08	1.70028e+08	1.69335e+08	2.14217e+08	4.73997	49.7645	53.159	61.053	72.2857	23.1383	13.9354	100390556	CTNNA2	12386	Ctnna2	1.05959	0.87707	1.11311	1.01889
A0A8I3W0P4	1060958789	PREDICTED: catenin beta-1 [Callithrix jacchus]	0	624.18	75	41	958	36	781	85.4	5.86	21687	41	5.16772e+08	5.45135e+08	5.06979e+08	5.67685e+08	5.60804e+08	5.85985e+08	5.60912e+08	5.40195e+08	6.70329e+08	5.41295e+08	5.11106e+08	4.92052e+08	7.8974e+08	7.05073e+08	6.77015e+08	3.02371e+08	3.52723e+08	2.4285e+08	3.70582e+08	3.84575e+08	3.03242e+08	3.78936	30.2793	33.5895	37.5157	44.7883	16.2998	12.3256	100395047	CTNNB1	12387	Ctnnb1	1.02375	1.11875	1.15592	1.00781
F7GZ16	1060943655	PREDICTED: catenin delta-1 [Callithrix jacchus]	0	255.24	42	33	305	33	967	108.1	6.29	4050	33	1.08751e+08	1.03253e+08	1.01229e+08	8.83195e+07	8.59196e+07	1.01886e+08	1.2456e+08	1.44471e+08	1.78644e+08	1.43065e+08	9.88362e+07	1.10855e+08	2.41041e+08	9.24901e+07	8.52385e+07	6.53781e+07	6.29848e+07	6.72386e+07	5.78074e+07	6.51441e+07	6.49681e+07	3.72819	45.7478	48.803	54.108	65.1345	5.14012	6.6826	100388734	CTNND1	12388	Ctnnd1	1.00025	0.881753	1.42957	1.12646
F7HUP8	296231035	PREDICTED: cerebellin-1 [Callithrix jacchus]	0	60.861	44	6	40	5	193	21.1	7.28	895	6	1.91005e+07	4.83714e+06	4.0079e+06	1.86361e+07	1.14706e+07	1.70185e+07	4.86316e+06	7.4646e+06	5.87015e+06	1.08424e+07	7.66674e+06	7.88464e+06	9.24139e+06	9.0257e+06	7.80191e+06	5.80333e+06	4.44356e+06	4.19966e+06	4.66784e+07	4.15607e+07	3.05451e+07	91.0822	91.3409	102.523	97.4799	96.1774	88.9779	20.8219	100398677	CBLN1	12404	Cbln1	0.701238	1.18251	0.456641	0.6623
U3BQB7	296232127	PREDICTED: carbonyl reductase [NADPH] 1 isoform X1 [Callithrix jacchus]	0	78.981	47	11	94	11	277	30.3	8.62	2740	11	2.09605e+07	3.14481e+07	3.27334e+07	1.59602e+07	2.639e+07	1.34484e+07	2.6995e+07	2.69814e+07	1.35319e+07	1.06872e+07	2.75534e+07	3.09042e+07	1.15876e+07	1.15607e+07	1.32264e+07	2.1893e+07	2.89354e+07	3.72962e+07	2.49972e+07	1.99788e+07	3.19643e+07	22.7552	38.0246	38.3131	40.6307	41.4179	23.6816	23.4693	100385429	CBR1	12408	Cbr1	1.24416	0.815373	0.986482	1.0104
U3FVV8	296212344	PREDICTED: T-complex protein 1 subunit beta isoform X1 [Callithrix jacchus]	0	445.956	76	34	587	34	535	57.5	6.46	12107	34	1.33176e+08	1.75052e+08	1.82654e+08	3.06628e+08	2.85368e+08	2.73067e+08	3.59391e+08	3.64559e+08	3.66698e+08	2.71666e+08	2.77327e+08	2.88849e+08	2.7613e+08	2.75848e+08	2.50897e+08	1.64913e+08	1.88908e+08	1.62609e+08	2.74955e+08	2.23177e+08	1.7163e+08	16.2836	24.0525	26.4895	21.2915	22.5556	22.2569	23.1406	100394409	CCT2	12461	Cct2	0.651592	1.14828	1.44772	1.11214
F7A7J9	296223756	PREDICTED: T-complex protein 1 subunit delta [Callithrix jacchus]	0	227.465	63	30	443	29	539	57.9	7.83	7328	30	1.06104e+08	1.21952e+08	1.26251e+08	1.89191e+08	1.90872e+08	2.23561e+08	3.64023e+08	3.42967e+08	3.45968e+08	2.35974e+08	2.15115e+08	2.41192e+08	1.9795e+08	1.99263e+08	1.89646e+08	1.52822e+08	1.40999e+08	1.54989e+08	1.65441e+08	1.74412e+08	1.55123e+08	8.98428	31.8269	34.2879	18.0618	12.5532	7.27584	5.84996	100408333	CCT4	12464	Cct4	0.585795	0.998005	1.74091	1.14459
F6Y1Q5	296194937	PREDICTED: T-complex protein 1 subunit epsilon [Callithrix jacchus]	0	279.931	62	35	548	34	541	59.7	5.73	6201	35	1.67687e+08	1.59328e+08	1.64169e+08	1.89901e+08	2.88174e+08	2.99015e+08	3.7189e+08	4.42735e+08	4.80536e+08	2.63125e+08	2.94876e+08	3.09523e+08	3.05076e+08	2.18281e+08	2.17207e+08	1.39563e+08	2.06215e+08	1.63133e+08	1.55011e+08	1.85435e+08	1.94181e+08	2.56312	36.8101	39.52	26.8417	24.5606	14.6371	11.5372	100409570	CCT5	12465	Cct5	0.6593	1.04306	1.73845	1.16445
F7IN44	296228498	PREDICTED: T-complex protein 1 subunit zeta [Callithrix jacchus]	0	186.259	53	24	282	24	531	58	6.62	4460	24	9.07741e+07	9.02483e+07	8.45013e+07	9.77123e+07	1.40439e+08	1.07887e+08	2.76288e+08	2.50027e+08	2.54971e+08	1.63799e+08	1.69598e+08	1.68691e+08	1.39652e+08	1.32832e+08	1.37676e+08	8.35597e+07	9.09242e+07	1.2022e+08	1.23273e+08	1.18145e+08	1.21719e+08	3.93156	37.7378	37.773	21.1111	16.4212	16.0406	2.17244	100413629	CCT6A	12466	Cct6a	0.627305	0.817521	1.8458	1.18619
F7HHD2	296223552	PREDICTED: T-complex protein 1 subunit eta isoform X1 [Callithrix jacchus]	0	381.441	65	30	532	30	543	59.4	7.64	8828	30	1.76836e+08	1.37118e+08	1.16193e+08	2.65489e+08	2.1147e+08	2.47834e+08	2.60693e+08	2.55923e+08	3.10436e+08	1.73887e+08	2.0575e+08	2.38845e+08	1.94062e+08	1.91154e+08	2.12621e+08	1.52561e+08	1.49296e+08	1.65579e+08	1.13059e+08	1.41017e+08	1.19741e+08	21.4831	27.4995	29.1854	22.3888	21.3063	14.3907	11.7172	100390924	CCT7	12468	Cct7	0.745383	1.25596	1.43317	1.07174
U3BFL1	1060969642	PREDICTED: T-complex protein 1 subunit theta isoform X3 [Callithrix jacchus]	0	286.545	62	33	534	33	571	62.1	6.04	8109	33	3.13954e+08	3.54943e+08	3.09373e+08	3.91751e+08	3.74719e+08	4.11645e+08	4.13663e+08	4.98958e+08	6.35146e+08	4.11528e+08	3.77785e+08	3.91462e+08	4.11488e+08	4.05451e+08	4.31144e+08	2.1188e+08	2.34754e+08	2.43225e+08	3.83489e+08	3.67405e+08	3.4075e+08	7.69484	24.8752	27.4388	21.9052	25.0973	25.3662	5.93222	100414490	CCT8	12469	Cct8	0.865232	1.04199	1.36892	1.04434
U3CHI9	296196852	PREDICTED: ADP-ribosyl cyclase/cyclic ADP-ribose hydrolase 1 [Callithrix jacchus]	0	96.392	43	11	93	11	306	35	7.5	1320	11	7.02272e+07	1.75707e+07	1.87088e+07	8.40556e+07	4.38214e+07	9.8576e+07	4.08131e+07	5.62345e+07	5.10635e+07	7.97704e+06	1.75048e+07	1.48742e+07	7.20105e+06	8.07775e+06	1.88894e+07	3.2809e+07	7.59756e+07	1.92648e+07	1.41275e+07	1.41494e+07	1.33195e+07	84.7218	82.6826	79.4155	92.4679	94.391	86.6393	3.41113	100387937	CD38	12494	Cd38	1.028	2.18572	1.42956	0.389515
F6SUS4	675699476	PREDICTED: CD59 glycoprotein [Callithrix jacchus]	0	18.892	17	3	95	3	128	14.2	7.97	1985	3	1.83423e+08	2.63427e+08	2.56109e+08	1.19736e+08	2.40203e+08	2.45555e+08	3.7313e+08	4.04465e+08	4.08643e+08	2.91884e+08	3.13369e+08	3.08726e+08	3.37634e+08	3.54649e+08	3.57018e+08	1.35248e+08	1.51086e+08	2.5252e+08	5.01942e+07	1.84073e+08	3.26824e+08	18.8756	38.8544	37.7344	39.5463	47.3034	52.5789	73.9658	100386445	CD59	12509	Cd59a	0.885351	0.762598	1.49403	1.15112
U3C0P2	532438251	CD81 antigen [Callithrix jacchus]	0	81.101	25	3	60	3	236	25.9	5.52	2382	3	9.28116e+07	7.35364e+07	7.71228e+07	8.52904e+07	6.43908e+07	6.73723e+07	3.26173e+07	4.2956e+07	6.99124e+07	7.96294e+07	2.77646e+07	2.44906e+07	7.09303e+07	9.74282e+07	8.93201e+07	9.7545e+07	8.69331e+07	5.63034e+07	9.6803e+07	1.08563e+08	3.71027e+07	12.6314	38.6511	42.5051	40.4151	28.0959	34.4709	47.4083	100391984	CD81	12520	Cd81	1.15247	1.02742	0.688655	0.624275
F7GXW9	296232876	PREDICTED: hsp90 co-chaperone Cdc37 [Callithrix jacchus]	0	67.076	32	10	76	10	378	44.5	5.3	596	10	3.35313e+06	9.70217e+06	1.0278e+07	2.56587e+06	1.56291e+07	8.66542e+06	1.20269e+07	1.53988e+07	6.19798e+06	2.83723e+06	5.30765e+06	1.19724e+07	9.17625e+06	1.16923e+07	1.09843e+07	3.95983e+06	1.54434e+06	3.61353e+06	6.42761e+06	5.55983e+06	2.13713e+07	49.4056	62.6166	63.2223	70.4156	72.6217	101.737	79.9387	100408993	CDC37	12539	Cdc37	0.916244	1.05474	1.32032	0.789956
F7HMJ4	675668540	PREDICTED: cell division control protein 42 homolog isoform X1 [Callithrix jacchus]	0	108.827	63	10	513	2	191	21.2	6.55	6983	10	1.04463e+08	1.07661e+08	1.10924e+08	5.0845e+07	5.22848e+07	4.36965e+07	7.14237e+07	8.07745e+07	8.40419e+07	6.91849e+07	1.00546e+08	9.92342e+07	3.10903e+07	2.82355e+07	3.92974e+07	1.41312e+08	1.55104e+08	1.39293e+08	1.37081e+08	1.34591e+08	1.41654e+08	2.99982	48.973	44.851	47.12	51.9362	5.06903	2.60024	100404291	CDC42	12540	Cdc42	1.1761	0.534542	0.860066	0.979207
U3DH31	1060967134	PREDICTED: cadherin-11 isoform X1 [Callithrix jacchus]	0	72.884	22	12	64	12	796	88	4.91	423	12	1.43677e+07	3.60306e+07	3.40262e+07	1.34862e+07	4.39806e+07	1.43998e+07	4.66033e+07	5.41965e+07	3.29009e+07	2.78545e+07	4.80084e+07	4.99741e+07	3.80068e+07	6.85795e+07	6.89351e+07	1.32954e+07	2.2461e+07	5.6251e+07	2.25863e+07	1.6363e+07	1.48651e+07	42.5368	52.5182	48.8925	55.2202	64.7095	66.3537	22.8256	100405577	CDH11	12552	Cdh11	0.801674	0.682427	1.26959	1.19492
U3FE75	1060968869	PREDICTED: cadherin-13 isoform X1 [Callithrix jacchus]	0	115.526	27	14	146	14	715	78.6	5.03	3012	14	1.89769e+08	6.01745e+07	6.1365e+07	4.06795e+07	3.66863e+07	4.73494e+07	8.1773e+07	9.07243e+07	8.94628e+07	1.1656e+08	1.02033e+08	1.02779e+08	2.0115e+08	1.92517e+08	1.94591e+08	4.31327e+07	4.78611e+07	4.61273e+07	4.25126e+06	3.48019e+06	6.741e+06	71.7747	78.6265	75.7469	85.2044	106.157	88.9327	35.3269	100395434	CDH13	12554	Cdh13	1.23872	0.49625	1.04236	1.27876
B0KW95	296222447	PREDICTED: cadherin-2 isoform X1 [Callithrix jacchus]	0	216.687	32	20	226	18	906	99.7	4.81	4510	20	1.0941e+08	9.9317e+07	9.78142e+07	1.02131e+08	82646204	1.00211e+08	1.19811e+08	1.36082e+08	1.58906e+08	1.08556e+08	7.70223e+07	8.36194e+07	2.32971e+08	2.22634e+08	2.34668e+08	6.64561e+07	6.72324e+07	6.14592e+07	9.6467e+07	9.98014e+07	8.3851e+07	6.17113	47.9375	49.7598	57.0014	59.1727	20.8557	9.01032	100411112	CDH2	12558	Cdh2	0.879036	0.81723	1.18948	0.771952
A0A2R8M804	1060993855	PREDICTED: cadherin-4 [Callithrix jacchus]	0	56.021	13	9	59	7	918	100.6	4.87	541	9	7.88309e+06	6.48678e+06	7.27933e+06	1.32463e+07	7.06761e+06	1.45269e+07	1.41526e+07	1.05173e+07	1.36999e+07	2.73497e+06	7.41829e+06	8.18714e+06	1.36028e+07	2.21952e+07	2.20605e+07	1.64034e+07	1.64179e+07	8.63799e+06	6.8004e+06	9.20863e+06	8.42158e+06	9.70403	43.9082	46.421	52.5961	42.8735	38.9804	15.0789	100390248	CDH4	12561	Cdh4	0.639566	1.02928	1.13353	0.541817
F6ZE37	296210220	PREDICTED: cyclin-dependent-like kinase 5 [Callithrix jacchus]	0	67.697	40	11	152	10	292	33.3	7.66	1492	11	4.95292e+07	5.50605e+07	6.16953e+07	4.42105e+07	3.92253e+07	4.55175e+07	4.82141e+07	4.83944e+07	4.67666e+07	4.47921e+07	5.1774e+07	5.60502e+07	4.93594e+07	4.81595e+07	4.4646e+07	3.4788e+07	3.98147e+07	3.67718e+07	4.1162e+07	4.13528e+07	5.85398e+07	10.9897	13.7012	14.4098	16.2371	16.6695	20.1345	21.2226	100411309	CDK5	12568	Cdk5	1.18073	0.915654	1.01806	1.08368
F7GPI9	532524672	cofilin-1 [Callithrix jacchus]	0	138.304	82	16	339	6	166	18.5	8.09	4216	16	4.65078e+07	1.03897e+08	9.53157e+07	6.26526e+07	6.6344e+07	6.79094e+07	9.58784e+07	9.70266e+07	1.03563e+08	7.43272e+07	1.27047e+08	1.41423e+08	5.96992e+07	5.30525e+07	3.31946e+07	2.4131e+07	2.98908e+07	7.1001e+07	8.05161e+07	9.29853e+07	1.6471e+08	37.7931	46.9239	49.0642	56.8829	64.0207	66.0727	40.3056	103796391	CFL1	12631	Cfl1	1.01713	0.81507	1.2272	1.41897
F7DMB4	675689491	PREDICTED: cofilin-2 isoform X2 [Callithrix jacchus]	0	85.647	69	11	217	7	166	18.7	7.88	3085	11	4.49323e+07	5.81247e+07	6.19196e+07	3.92966e+07	3.84745e+07	4.31856e+07	6.35533e+07	6.00354e+07	6.64164e+07	5.9497e+07	4.43379e+07	4.70853e+07	1.07285e+08	2.49987e+07	2.66125e+07	2.76754e+07	2.88065e+07	2.89048e+07	1.03176e+08	1.22994e+08	1.0474e+08	16.2139	54.778	55.0808	62.6415	68.3311	65.3861	9.98902	100397668	CFL2	12632	Cfl2	0.960721	0.704376	1.10647	0.878865
U3B5Y6	532211801	cold-inducible RNA-binding protein [Callithrix jacchus]	0	33.635	33	4	44	4	172	18.7	9.64	888	4	2.95448e+07	1.93766e+07	2.09672e+07	3.54374e+07	3.04274e+07	3.54078e+07	4.23998e+07	4.89842e+07	5.00465e+07	2.29647e+07	1.9402e+07	2.12181e+07	1.35516e+07	1.57042e+07	1.4362e+07	1.94969e+07	2.03303e+07	1.72453e+07	6.96931e+07	6.90403e+07	2.66126e+07	23.4783	55.8092	62.0895	72.4722	77.4716	68.0075	44.7901	100394350	CIRBP	12696	Cirbp	0.761772	1.10385	1.54157	0.693062
F6XE30	1061018783	PREDICTED: LOW QUALITY PROTEIN: citron Rho-interacting kinase [Callithrix jacchus]	0	482.442	37	75	681	75	2083	237.9	6.79	8064	75	1.75154e+08	3.55113e+08	3.80432e+08	3.63244e+08	4.3808e+08	3.63621e+08	5.70215e+08	6.24545e+08	5.11238e+08	2.18835e+08	1.75698e+08	1.92506e+08	1.64213e+08	1.80185e+08	1.59236e+08	2.03759e+08	2.2287e+08	1.83909e+08	1.00759e+08	9.83611e+07	4.05126e+08	36.8706	56.8011	64.2519	40.5142	47.4436	55.4487	87.5915	100403341	CIT	12704	Cit	1.04728	1.33965	1.96185	0.675079
B0KWF4	675686640	PREDICTED: creatine kinase U-type, mitochondrial [Callithrix jacchus]	0	426.817	65	26	1345	26	417	47	8.34	30088	26	4.56974e+09	4.83583e+09	4.82965e+09	5.51684e+09	5.95573e+09	5.67007e+09	5.48382e+09	5.36192e+09	5.86175e+09	5.53853e+09	6.08399e+09	6.20314e+09	4.27332e+09	4.18245e+09	4.23418e+09	6.46068e+09	6.93366e+09	6.84914e+09	1.14775e+10	1.31325e+10	1.23697e+10	3.20069	39.9329	41.9929	43.6953	46.5306	32.5492	6.72015	100393688	LOC100393688	12716	Ckmt1	0.733644	0.883484	0.861058	0.918686
U3DJZ2	675707185	PREDICTED: coronin-1A [Callithrix jacchus]	0	181.467	55	23	551	23	461	51	6.68	9512	23	2.41399e+08	2.47094e+08	2.30728e+08	2.38573e+08	2.5948e+08	2.52253e+08	3.80022e+08	3.6513e+08	3.54143e+08	3.87787e+08	3.71653e+08	3.46163e+08	5.25778e+08	5.90365e+08	5.29639e+08	6.2207e+07	9.26918e+07	1.01843e+08	1.51974e+08	1.65779e+08	2.36289e+08	3.46557	51.4663	54.2291	63.0764	78.1711	46.431	24.4879	100392238	CORO1A	12721	Coro1a	0.821164	0.856654	1.25511	1.26231
F7GSJ0	532449679	clusterin preproprotein [Callithrix jacchus]	0	113.191	31	15	192	13	449	52.2	5.66	3901	15	2.95955e+07	3.80501e+07	3.708e+07	4.72122e+07	5.30565e+07	5.85146e+07	7.92754e+07	8.43693e+07	9.93197e+07	5.35935e+07	6.07582e+07	6.399e+07	1.23104e+08	1.01766e+08	1.04696e+08	3.38416e+07	3.40848e+07	4.86157e+07	8.07386e+07	8.3078e+07	7.61073e+07	13.2538	35.3646	34.7612	39.1603	41.647	39.1537	4.43591	100404579	CLU	12759	Clu	0.527074	0.799141	1.32348	0.897577
U3EIZ5	532444497	N-acylneuraminate cytidylyltransferase [Callithrix jacchus]	0	89.518	40	13	126	13	434	48.4	7.97	1738	13	3.54049e+07	3.40155e+07	2.88637e+07	4.79805e+07	2.48416e+07	3.95226e+07	4.1271e+07	4.452e+07	5.46621e+07	3.86893e+07	3.21187e+07	3.07244e+07	4.1406e+07	3.26609e+07	2.81101e+07	4.29994e+07	4.25756e+07	1.6294e+07	9.96145e+07	9.96202e+07	1.99419e+07	10.5192	52.6161	55.1982	62.6964	66.5775	69.8959	62.9638	100406904	CMAS	12764	Cmas	0.785522	0.897899	1.12255	0.811483
A0A8I3X301	532437489	2',3'-cyclic-nucleotide 3'-phosphodiesterase [Callithrix jacchus]	0	724.611	84	61	4310	5	421	47.7	9.06	118709	61	1.77875e+08	2.11918e+08	1.62251e+08	4.40524e+08	4.52615e+08	2.90127e+08	6.47809e+07	8.62149e+07	2.91367e+07	1.77437e+08	1.72356e+08	1.27574e+08	2.3819e+07	6.71579e+06	1.22542e+07	9.08159e+07	1.16813e+08	5.49052e+07	2.48342e+07	1.97898e+07	5.14669e+07	13.8013	110.669	79.8794	84.8169	84.7239	63.1756	53.1388	100409009	CNP	12799	Cnp	1.38296	2.96428	0.451262	1.19588
F6YQC8	532440427	ciliary neurotrophic factor receptor subunit alpha preproprotein [Callithrix jacchus]	0	117.591	40	11	185	11	372	40.7	6.83	2305	11	4.13909e+07	4.79249e+07	4.99296e+07	9.13256e+07	1.19991e+08	9.13629e+07	1.05e+08	1.15967e+08	1.23024e+08	9.376e+07	9.83648e+07	1.07907e+08	8.36359e+07	7.49811e+07	8.03801e+07	7.13042e+07	6.67652e+07	6.22515e+07	6.61373e+07	6.43751e+07	3.77968e+07	9.61984	26.6861	28.1401	24.8903	19.7244	19.4774	28.3017	100394434	CNTFR	12804	Cntfr	0.575539	1.25106	1.42181	1.24011
U3BT82	532517813	contactin-1 isoform 1 precursor [Callithrix jacchus]	0	843.84	66	60	2223	60	1018	113.3	6.04	45192	60	2.22733e+09	2.25823e+09	2.3697e+09	3.40001e+09	3.30276e+09	3.18001e+09	3.69623e+09	4.04937e+09	3.87318e+09	3.13352e+09	3.45059e+09	3.34029e+09	4.35181e+09	3.90091e+09	3.74941e+09	1.70585e+09	1.80999e+09	1.69286e+09	1.73146e+09	1.56193e+09	1.36537e+09	3.27742	34.0617	37.9247	41.364	49.1793	9.64437	11.7979	100386201	CNTN1	12805	Cntn1	0.797775	1.1501	1.35213	1.15494
F7IAN6	1060960588	PREDICTED: LOW QUALITY PROTEIN: coatomer subunit alpha [Callithrix jacchus]	0	120.102	22	23	145	23	1224	138.3	7.66	1304	23	8.77487e+07	4.3204e+07	3.99078e+07	2.28731e+07	4.13179e+07	2.6457e+07	8.3841e+07	5.07785e+07	4.48686e+07	3.56429e+07	3.1544e+07	3.87057e+07	4.38879e+07	4.54937e+07	6.04146e+07	3.94719e+07	3.63171e+07	5.46613e+07	5.39044e+07	5.12612e+07	7.04476e+07	46.916	32.6682	28.4247	24.7218	21.1379	23.9872	17.7639	100403880	COPA	12847	Copa	1.19274	0.632796	1.25297	0.739216
F7HZK4	296213958	PREDICTED: COP9 signalosome complex subunit 2 isoform X2 [Callithrix jacchus]	0	64.482	30	11	54	11	443	51.6	5.53	358	11	8.45629e+06	1.29575e+07	1.40784e+07	1.76071e+07	8.67035e+06	1.64881e+07	1.35858e+07	1.62516e+07	1.09463e+07	8.35679e+06	1.55498e+07	1.79939e+07	8.56402e+06	6.14582e+06	7.88045e+06	9.4186e+06	8.77845e+06	7.73954e+06	1.24463e+07	1.22686e+07	1.73116e+07	25.1516	33.3878	33.3087	36.3847	33.8699	30.8264	20.4278	100393555	COPS2	12848	Cops2	0.987874	1.19032	1.13515	1.16624
A0A2R8MBJ1	675753462	PREDICTED: cytochrome c oxidase subunit 4 isoform 1, mitochondrial [Callithrix jacchus]	0	104.845	51	13	435	13	169	19.5	9.41	5991	13	9.11719e+08	9.84629e+08	1.06382e+09	5.65562e+08	1.06165e+09	7.74127e+08	2.21473e+08	2.55376e+08	2.15609e+08	3.59423e+08	5.5322e+08	5.47338e+08	1.10851e+08	1.4382e+08	1.2834e+08	5.7353e+08	7.08797e+08	1.17987e+09	1.57037e+08	1.27671e+08	2.81459e+08	7.70941	73.7426	79.7448	79.6621	97.8282	79.9955	43.261	100404859	LOC100404859	12857	Cox4i1	1.89662	1.53857	0.443667	0.935429
F7A3K0	296213717	PREDICTED: cytochrome c oxidase subunit 5A, mitochondrial [Callithrix jacchus]	0	99.149	58	9	156	9	150	16.5	6.77	2721	9	6.00068e+08	3.04521e+08	8.30986e+08	3.52826e+08	2.03214e+08	2.2334e+08	2.79279e+07	2.82309e+07	1.95413e+07	2.31704e+08	1.2122e+08	1.44176e+08	4.69727e+07	2.69969e+07	2.43462e+07	6.0408e+08	6.60539e+08	4.11116e+08	1.80245e+08	1.86614e+08	2.77855e+07	45.6148	100.728	116.245	99.6274	105.73	73.7618	68.3533	100401281	LOC100401281	12858	Cox5a	2.31126	1.0379	0.10081	0.661986
U3D3R8	675645705	PREDICTED: cytochrome c oxidase subunit 5B, mitochondrial [Callithrix jacchus]	0	68.664	37	8	403	8	129	13.6	8.5	5537	8	2.52931e+08	5.14867e+08	4.38628e+08	4.72608e+08	2.82416e+08	2.6736e+08	1.07418e+08	1.06367e+08	8.2431e+07	2.3344e+08	2.20531e+08	1.89724e+08	9.51879e+07	4.54133e+07	3.91036e+07	4.09316e+08	5.19076e+08	5.23902e+08	9.76147e+07	1.141e+08	1.04137e+08	33.502	75.0182	84.4805	81.0411	94.6815	71.7905	7.88565	100412088	LOC100412088	12859	Cox5b	1.65051	1.39873	0.405254	0.880642
F7I4Z3	390468269	PREDICTED: cytochrome c oxidase subunit 6A1, mitochondrial [Callithrix jacchus]	0	22.932	16	2	40	2	108	12	10.1	366	2	1.70167e+08	1.29267e+08	1.4267e+08	1.21852e+08	9.67599e+07	5.02387e+07	1.35168e+07	1.78994e+07	6.05152e+07	1.21245e+08	7.37513e+07	6.37843e+07	9.21728e+06	364601	1.81111e+07	1.00406e+08	8.7114e+07	8.88686e+07	2.47029e+07	1.38389e+07	2.22052e+07	14.1488	74.9329	82.1811	80.1348	97.4621	70.8278	28.1005	100388954	LOC100388954	12861	Cox6a1	2.16946	1.31928	0.451119	1.26987
#N/A	532512400	cytochrome c oxidase subunit 6C proprotein [Callithrix jacchus]	0	79.864	52	5	264	5	75	8.5	10.05	2307	5	5.18549e+08	2.37737e+08	3.2161e+08	1.32989e+08	3.25599e+08	2.46023e+08	4.68559e+07	7.71473e+07	7.85187e+07	1.09814e+08	1.96735e+08	2.05739e+08	5.20164e+07	3.48031e+07	4.61777e+07	8.95527e+07	2.10476e+08	4.22157e+08	2.52382e+07	2.29004e+07	3.96501e+07	40.1198	86.8552	97.7843	98.1768	126.493	116.621	30.999	100385293	LOC100385293	12864	Cox6c	2.19321	1.43368	0.412074	1.04236
A0A8I3WPA8	1060978398	PREDICTED: carboxypeptidase E [Callithrix jacchus]	0	60.365	32	11	59	11	476	53.2	5.19	454	11	2.64058e+07	8.18254e+06	9.39217e+06	1.39227e+07	3.30479e+07	1.48276e+07	4.43504e+07	4.14858e+07	3.44672e+07	4.52689e+07	1.19616e+07	1.22086e+07	1.35471e+07	1.75918e+07	1.69949e+07	2.32547e+07	2.42457e+07	1.48303e+07	1.34475e+08	1.05807e+08	1.16755e+07	69.5078	98.8524	98.5834	113.474	114.309	102.098	76.4916	100397838	CPE	12876	Cpe	0.467918	0.657484	1.27994	0.738779
A0A2R8M7M2	1060983418	PREDICTED: complexin-1 [Callithrix jacchus]	0	39.214	51	5	45	5	134	15.1	4.97	332	5	9.08223e+06	5.58411e+06	5.64468e+06	1.35143e+07	7.39385e+06	1.00774e+07	7.30668e+06	7.57223e+06	1.0248e+07	4.95228e+06	4.51176e+06	4.88718e+06	1.3986e+06	760446	729894	9.3436e+06	8.96195e+06	5.47723e+06	1.25267e+07	1.81913e+07	1.56179e+07	29.5758	61.7831	68.8701	79.1539	80.3904	40.1248	18.3631	100389024	CPLX1	12889	Cplx1	0.868087	1.32431	1.07391	0.613367
A0A8I4A4D8	1060962268	PREDICTED: LOW QUALITY PROTEIN: complexin-2 [Callithrix jacchus]	0	58.481	20	4	85	2	244	27.2	9.03	1249	4	3.03599e+07	2.77563e+07	3.92438e+07	2.18894e+07	50401593	4.83144e+07	1.62335e+07	2.34656e+07	7.3667e+06	6.47648e+06	1.31936e+07	1.67936e+07	1.32586e+07	1.01965e+07	1.32562e+07	4.72659e+06	5.15576e+06	1.08306e+07	2.47073e+06	1.2913e+07	2.1299e+07	18.5592	80.5333	51.0174	49.9955	54.9588	72.9785	77.144	100399262	CPLX2	12890	Cplx2	1.72274	2.13406	0.832808	0.645209
A0A8I3WZD1	675688956	PREDICTED: LOW QUALITY PROTEIN: copine-6 [Callithrix jacchus]	0	110.592	49	21	108	20	558	62.1	5.68	1275	21	2.79534e+07	3.17761e+07	3.07453e+07	3.77434e+07	2.75397e+07	3.24243e+07	3.71652e+07	4.26105e+07	3.68221e+07	2.95486e+07	2.40587e+07	2.98806e+07	9.95838e+07	8.12669e+07	8.02617e+07	2.75111e+07	2.08499e+07	9.52332e+06	1.62064e+07	2.35848e+07	1.84147e+07	6.55816	65.3943	69.7335	78.78	82.6286	32.2027	19.5186	100404073	CPNE6	12891	Cpne6	0.827365	0.893506	1.06625	0.763472
U3CVJ4	1060944403	PREDICTED: carnitine O-palmitoyltransferase 1, liver isoform isoform X1 [Callithrix jacchus]	0	19.393	7	5	27	5	778	88.9	8.94	497	5	4.12539e+06	7.21774e+06	6.4192e+06	6.58646e+06	6.62051e+06	9.86038e+06	1.04124e+07	9.97785e+06	4.60811e+06	2.28515e+06	5.95994e+06	6.38789e+06	1.48731e+07	2.29303e+07	2.86628e+07	7.43383e+06	8.49403e+06	6.79868e+06	2.11495e+06	476052	2.31156e+06	27.113	82.6731	88.4649	96.9399	93.7439	72.9662	61.6686	100403111	CPT1A	12894	Cpt1a	0.712299	0.925039	1.00248	0.586807
B0KWF0	1060935992	PREDICTED: carnitine O-acetyltransferase [Callithrix jacchus]	0	100.25	29	15	132	15	627	70.9	7.91	1718	15	3.00475e+07	4.23539e+07	4.26415e+07	5.29083e+07	2.9077e+07	7.96057e+07	2.60991e+07	3.49166e+07	3.39359e+07	3.29105e+07	3.27105e+07	3.14124e+07	2.25346e+07	2.43567e+07	3.06194e+07	4.75835e+07	5.85872e+07	3.87016e+07	4.02994e+07	3.7511e+07	3.44139e+07	18.7485	36.5038	25.8578	27.3187	30.1961	20.7022	7.87022	100391765	CRAT	12908	Crat	1.00258	1.40824	0.82749	0.845632
A0A2R8MRI9	532337963	dihydropyrimidinase-related protein 1 isoform 2 [Callithrix jacchus]	0	287.154	66	26	434	12	572	62.2	7.03	7680	26	1.03538e+08	8.6691e+07	8.63565e+07	9.29665e+07	7.13252e+07	1.26868e+08	8.6898e+07	1.21468e+08	1.28621e+08	1.20992e+08	1.07319e+08	1.16543e+08	1.61265e+08	2.22918e+08	2.57695e+08	4.78536e+07	4.99338e+07	4.56536e+07	1.46271e+08	1.02603e+08	7.10815e+07	10.656	48.9963	50.9651	56.0401	64.5103	51.9641	35.4031	100384942	CRMP1	12933	Crmp1	0.82217	0.865495	1.00172	1.0251
U3F2W7	675713556	PREDICTED: dihydropyrimidinase-related protein 2 [Callithrix jacchus]	0	547.75	81	39	1072	24	677	73.5	6.35	27860	39	7.03699e+08	6.2295e+08	6.26177e+08	7.49397e+08	6.94838e+08	8.52059e+08	6.93351e+08	7.49239e+08	6.99668e+08	5.51274e+08	5.33574e+08	6.10414e+08	5.18367e+08	5.74341e+08	6.18497e+08	4.34053e+08	5.79923e+08	5.99227e+08	4.84643e+08	5.26489e+08	3.6116e+08	7.02327	20.3139	17.8698	14.3028	16.09	18.1458	18.7915	100391260	DPYSL2	12934	Dpysl2	1.06934	1.25742	1.17307	0.928305
A0A5F4VX83	1060964810	PREDICTED: hyaluronan and proteoglycan link protein 1 [Callithrix jacchus]	0	122.508	62	19	672	18	354	40.3	7.96	13640	19	2.74933e+08	3.39679e+08	3.04735e+08	3.36597e+08	3.03208e+08	4.06543e+08	3.60757e+08	3.24523e+08	3.45896e+08	6.21491e+08	5.56355e+08	6.69579e+08	2.00107e+09	2.37978e+09	2.07588e+09	6.46385e+08	5.71442e+08	4.71419e+08	1.00772e+09	1.24414e+09	9.72206e+08	10.5749	77.2525	71.2687	61.4405	56.5828	36.7054	13.7548	100402072	HAPLN1	12950	Hapln1	0.396897	0.451726	0.445176	0.797564
A0A2R8P261	1060941353	PREDICTED: alpha-crystallin B chain [Callithrix jacchus]	0	133.696	69	13	417	12	175	20.1	7.33	5188	13	5.6055e+08	4.52828e+08	4.87351e+08	9.33101e+08	8.84136e+08	1.00614e+09	6.97437e+08	7.10126e+08	8.65365e+08	5.21195e+08	4.20512e+08	4.64228e+08	2.96059e+08	2.58159e+08	3.40984e+08	8.93349e+08	1.06039e+09	8.20183e+08	4.90757e+08	6.67702e+08	3.55436e+08	10.9958	40.2581	41.628	46.7526	51.1409	36.7023	31.0315	100410127	CRYAB	12955	Cryab	0.796687	1.49884	1.20662	0.746364
F7F4A4	675680173	PREDICTED: citrate synthase, mitochondrial [Callithrix jacchus]	0	100.986	44	16	173	16	466	51.7	8.32	2400	16	6.39422e+07	5.76395e+07	6.12526e+07	7.35273e+07	1.20647e+08	1.22504e+08	9.36639e+07	8.51604e+07	7.18264e+07	1.11414e+08	8.62312e+07	8.98951e+07	5.04745e+07	3.96738e+07	3.20162e+07	7.37029e+07	7.34147e+07	7.8667e+07	8.20544e+07	8.01328e+07	6.26531e+07	5.18926	30.7108	28.1038	31.1496	29.3034	9.34193	14.2633	100413462	CS	12974	Cs	0.794688	1.37644	1.08945	1.24979
A0A5F4WA47	675655755	PREDICTED: casein kinase II subunit alpha isoform X1 [Callithrix jacchus]	0	210.336	58	19	253	18	391	45.1	7.74	4298	19	1.36848e+08	2.41471e+08	2.32257e+08	1.79265e+08	2.1023e+08	2.0066e+08	1.552e+08	1.5441e+08	1.63209e+08	1.67122e+08	1.51216e+08	1.51647e+08	8.28415e+07	9.72095e+07	9.95373e+07	1.78084e+08	1.9062e+08	1.74892e+08	2.79681e+08	2.77846e+08	2.75997e+08	28.4622	32.443	35.9409	39.2931	43.5812	23.1817	0.662987	100414021	CSNK2A1	12995	Csnk2a1	1.12467	1.08706	0.870928	0.865704
F6R0E2	1060968055	PREDICTED: casein kinase II subunit alpha' [Callithrix jacchus]	0	153.142	58	17	147	16	350	41.2	8.56	1930	17	3.10472e+07	5.83694e+07	5.77079e+07	6.21361e+07	7.2613e+07	6.7422e+07	6.49605e+07	7.06648e+07	5.66784e+07	3.33131e+07	3.85606e+07	5.2756e+07	2.05684e+07	5.43596e+06	5.10938e+06	3.92951e+07	4.12664e+07	4.18595e+07	7.52282e+07	5.98563e+07	7.65946e+07	31.7834	45.8511	50.4552	57.076	66.1624	31.1491	13.1726	100388528	CSNK2A2	13000	Csnk2a2	0.998476	1.37206	1.30509	0.845814
A0A8I3X264	532503692	casein kinase II subunit beta [Callithrix jacchus]	0	103.468	49	9	178	9	215	24.9	5.55	2904	9	1.61908e+08	1.94106e+08	1.9828e+08	1.72142e+08	1.86841e+08	1.44275e+08	1.12204e+08	1.47135e+08	1.16905e+08	5.92782e+07	1.04255e+08	1.11183e+08	5.79678e+07	6.80122e+07	6.40734e+07	6.38771e+07	9.4097e+07	1.15367e+08	1.10506e+08	1.34174e+08	1.76733e+08	10.7727	36.3426	34.23	37.5581	40.6822	32.8757	23.8909	100401722	CSNK2B	13001	Csnk2b	1.49617	1.35841	1.01557	0.741525
F6Q2V0	675657553	PREDICTED: dnaJ homolog subfamily C member 5 isoform X1 [Callithrix jacchus]	0	27.959	20	4	31	4	286	32	7.91	131	4	1.08728e+07	3.42229e+06	3.99875e+06	7.57076e+06	1.04064e+07	5.41027e+06	7.30873e+06	9.10083e+06	5.63031e+06	5.30772e+06	1.54919e+07	5.67031e+06	1.13285e+07	1.83856e+07	1.62634e+07	1.24517e+07	5.9296e+06	3.12206e+06	1.7318e+06	9.01821e+06	2.21671e+06	67.9765	56.8681	60.5726	64.8967	68.6189	74.3245	94.2578	100401108	DNAJC5	13002	Dnajc5	0.750456	0.959406	0.904128	1.08586
F7ECL4	296194181	PREDICTED: LOW QUALITY PROTEIN: versican core protein [Callithrix jacchus]	0	369.302	12	34	1028	34	3399	373.5	4.54	14169	34	8.02289e+08	9.16416e+08	1.06935e+09	3.09353e+09	1.19245e+09	2.77294e+09	1.19584e+09	1.30032e+09	1.23483e+09	6.31729e+08	8.23191e+08	8.76384e+08	8.7344e+08	9.01305e+08	1.01678e+09	9.4647e+08	9.1073e+08	1.19242e+09	1.25372e+09	1.31123e+09	1.73327e+09	14.4186	50.2366	25.2632	28.0773	24.8811	24.3333	18.2765	100402664	VCAN	13003	Vcan	0.749229	1.89693	1.00262	0.626487
F6QGW2	675748513	PREDICTED: cysteine and glycine-rich protein 1 [Callithrix jacchus]	0	115.614	60	11	153	11	193	20.6	8.57	2789	11	8.72196e+07	8.54652e+07	8.79921e+07	7.961e+07	7.42009e+07	8.63352e+07	1.05045e+08	1.08874e+08	1.15039e+08	1.2564e+08	1.40541e+08	1.50062e+08	5.59095e+07	5.29914e+07	5.7462e+07	3.84542e+07	5.64707e+07	2.48438e+07	2.97621e+07	4.10315e+07	3.00747e+07	1.49016	52.1163	57.8723	67.2407	30.2503	30.8933	19.0884	100398809	CSRP1	13007	Csrp1	1.1174	1.02939	1.41009	1.78423
A0A5F4W883	532348537	cathepsin B preproprotein [Callithrix jacchus]	0	26.794	19	5	29	5	339	37.8	5.9	91	5	1.68276e+07	3.66207e+07	3.97205e+07	3.50279e+07	3.02658e+07	4.52217e+07	2.38751e+07	2.50469e+07	7.94631e+06	1.66759e+07	2.84847e+07	2.63675e+07	9.52776e+06	1.68857e+07	1.25837e+07	9.5141e+06	1.03005e+07	2.7174e+07	1.03844e+07	1.71473e+07	3.62751e+07	39.9902	50.5569	47.2049	48.7667	55.9596	59.6607	63.1366	100389833	CTSB	13030	Ctsb	1.35343	1.60542	0.826106	1.03906
F6YDJ0	532513446	src substrate cortactin isoform a [Callithrix jacchus]	0	169.812	56	27	417	27	550	61.5	5.4	7964	27	1.80706e+08	1.69977e+08	1.62616e+08	1.19297e+08	1.35572e+08	1.23608e+08	2.11938e+08	1.94374e+08	1.94451e+08	2.19445e+08	2.17134e+08	2.08967e+08	3.8464e+08	3.06506e+08	2.90432e+08	1.42193e+08	9.10223e+07	1.18388e+08	1.13986e+08	1.33349e+08	3.28936e+08	5.3168	42.9987	40.8287	45.3831	53.3847	56.3739	61.9016	100411333	CTTN	13043	Cttn	0.887723	0.654556	1.03899	1.11644
F7AI40	296230859	PREDICTED: cytochrome c [Callithrix jacchus]	0	131.752	62	11	289	11	105	11.8	9.51	8903	11	3.50862e+08	4.64581e+08	4.6734e+08	2.46163e+08	3.5449e+08	2.43698e+08	1.03362e+08	1.17292e+08	6.39124e+07	1.07641e+08	2.30006e+08	2.5972e+08	6.54896e+07	7.44234e+07	8.0591e+07	2.55605e+08	3.61813e+08	3.3994e+08	1.09721e+08	2.55335e+08	2.95942e+08	15.5443	53.7867	58.9184	53.606	59.247	33.2042	44.4421	100401718	LOC100401718	13063	Cycs	1.85223	1.21917	0.410889	0.862547
F6ZV49	532522798	disabled homolog 2 isoform 1 [Callithrix jacchus]	0	35.016	13	8	20	8	767	82.1	5.8	231	8	4.61841e+06	2.37502e+06	2.09629e+06	1.2407e+06	3.92376e+06	743645	4.67279e+06	4.13966e+06	9.42705e+06	3.6681e+06	8.31419e+06	1.96553e+06	1.26813e+06	767338	891448	4.11062e+06	2.38303e+06	6.19386e+06	3.67187e+07	3.66094e+07	1.59923e+07	45.6359	139.986	129.73	133.249	128.104	93.7766	40.086	100411016	DAB2	13132	Dab2	0.418276	0.27187	0.839315	0.641828
U3CZS1	296214486	PREDICTED: dolichyl-diphosphooligosaccharide--protein glycosyltransferase subunit DAD1 [Callithrix jacchus]	0	10.866	19	2	21	2	113	12.5	7.08	438	2	1.24381e+07	7.74868e+06	8.41505e+06	1.10686e+07	9.44637e+06	1.36595e+07	1.60268e+07	1.0211e+07	1.44248e+07	9.5406e+06	5.07195e+06	6.96535e+06	2.71453e+07	2.59195e+07	2.79305e+07	1.24814e+07	1.07237e+07	1.30162e+07	1.77307e+07	2.44131e+07	2.12591e+07	26.6106	46.222	46.5057	48.9923	33.7268	32.8073	15.8176	100385974	DAD1	13135	Dad1	0.655068	0.782699	0.931298	0.4942
A0A8I3WUV9	675664604	PREDICTED: acyl-CoA-binding protein isoform X1 [Callithrix jacchus]	0	32.06	61	6	21	6	90	10.2	6.13	76	6	5.08984e+06	1.30469e+07	1.19463e+07	9.08583e+06	13483242	9.6706e+06	4.98789e+06	3.3375e+06	6.13704e+06	3.93139e+06	7.39888e+06	9.90723e+06	4.17592e+06	1.62343e+06	1.89374e+06	2.1511e+07	1.75312e+07	9.78654e+06	1.33409e+07	1.08963e+07	1.01029e+07	42.9964	60.6795	68.1174	65.3097	67.4495	34.11	14.7441	100402353	DBI	13167	Dbi	1.11487	1.19479	0.535973	0.787055
F7EDL0	296208629	PREDICTED: lipoamide acyltransferase component of branched-chain alpha-keto acid dehydrogenase complex, mitochondrial [Callithrix jacchus]	0	103.217	43	15	122	15	482	53.5	8.4	849	15	2.07326e+07	3.0033e+07	8.4801e+07	2.24299e+07	28629520	1.89574e+07	6.33777e+07	6.93539e+07	5.28957e+07	4.30542e+07	5.0729e+07	6.51282e+07	8.38232e+07	1.46048e+08	1.54415e+08	2.54532e+07	3.54258e+07	3.40618e+07	3.04281e+07	2.87042e+07	3.31345e+07	76.6093	71.4864	65.5927	74.01	82.2489	11.9612	7.26129	100386196	DBT	13171	Dbt	0.84607	0.436975	1.1585	0.991766
F7H677	296223516	PREDICTED: dynactin subunit 1 isoform X1 [Callithrix jacchus]	0	545.674	54	64	754	2	1278	141.6	5.86	12313	64	1.83082e+07	1.09616e+07	1.20266e+07	1.11118e+07	7.17618e+06	8.30077e+06	1.62589e+07	1.412e+07	1.73617e+07	1.41796e+07	1.0001e+07	1.84366e+07	1.90756e+07	1.77073e+07	1.77673e+07	1.0423e+07	1.00973e+07	9.62224e+06	1.57111e+07	1.42849e+07	1.22028e+07	28.8404	27.906	23.0295	25.4932	25.9441	20.577	12.543	100401682	DCTN1	13191	Dctn1	1.01382	0.652748	1.17202	1.04624
F7GX55	675701540	PREDICTED: LOW QUALITY PROTEIN: DNA damage-binding protein 1 [Callithrix jacchus]	0	106.969	22	20	114	20	1140	126.9	5.26	940	20	4.33563e+07	3.59385e+07	3.60683e+07	3.62436e+07	3.87594e+07	3.4809e+07	2.72366e+07	2.66405e+07	3.24107e+07	3.79812e+07	4.17525e+07	4.66017e+07	3.14543e+07	2.40866e+07	2.2796e+07	3.29161e+07	3.23514e+07	2.08753e+07	5.30578e+07	5.97396e+07	3.39546e+07	11.0408	28.9982	32.0735	33.0136	38.6499	37.5592	27.356	100386689	DDB1	13194	Ddb1	1.07812	1.02624	0.806396	1.18066
F7HGM8	296196793	PREDICTED: pre-mRNA-splicing factor ATP-dependent RNA helicase DHX15 [Callithrix jacchus]	0	96.615	26	18	96	18	795	90.8	7.46	803	18	2.46517e+07	1.0667e+07	1.22092e+07	2.84644e+07	1.66743e+07	1.9995e+07	1.64838e+07	1.50317e+07	4.17322e+07	9.1522e+06	1.41652e+07	1.33682e+07	7.16693e+06	1.86447e+07	1.49151e+07	2.61612e+07	2.20212e+07	1.33069e+07	5.07568e+07	5.06253e+07	2.48802e+07	48.3994	57.949	62.613	65.8621	61.1165	50.1126	35.4074	100410660	DHX15	13204	Dhx15	0.737563	1.01078	1.1367	0.569308
A0A8J8YJN0	675659115	PREDICTED: probable ATP-dependent RNA helicase DDX5 [Callithrix jacchus]	0	121.217	40	23	338	15	614	69.1	8.92	3237	23	5.48904e+07	4.99371e+07	4.73211e+07	6.15491e+07	8.79855e+07	5.83821e+07	9.61403e+07	9.58851e+07	6.08229e+07	6.12852e+07	1.52325e+08	1.50666e+08	1.25455e+08	3.93704e+08	4.31509e+08	5.83189e+07	4.96229e+07	3.18674e+07	1.28194e+08	1.57875e+08	1.13587e+08	7.58015	85.7998	83.7591	83.0468	88.3946	55.9113	16.9401	100396762	DDX5	13207	Ddx5	0.431658	0.589877	0.717352	1.03348
F7A1X2	1060941602	PREDICTED: probable ATP-dependent RNA helicase DDX6 [Callithrix jacchus]	0	118.962	49	19	176	19	483	54.4	8.66	1714	19	1.86412e+07	2.52109e+07	3.67721e+07	4.05236e+07	3.88735e+07	4.10774e+07	4.73498e+07	4.53777e+07	3.30227e+07	2.41729e+07	3.96761e+07	3.43486e+07	3.4995e+07	3.96003e+07	4.35219e+07	3.16025e+07	3.99205e+07	2.9822e+07	2.77431e+07	3.78103e+07	3.16065e+07	34.1556	16.979	18.4049	16.6799	15.1794	14.3451	15.6817	100408438	DDX6	13209	Ddx6	0.760945	1.13706	1.18685	0.926806
U3CWY8	296229583	PREDICTED: ATP-dependent RNA helicase A isoform X1 [Callithrix jacchus]	0	295.595	39	41	290	41	1270	141	6.84	4599	41	1.27135e+08	1.02354e+08	9.47737e+07	9.33354e+07	5.56572e+07	9.00335e+07	5.98084e+07	6.31087e+07	6.25821e+07	3.26502e+07	4.32176e+07	4.61631e+07	4.96802e+07	1.96405e+07	2.91064e+07	8.48976e+07	9.21585e+07	4.99396e+07	2.4036e+08	2.20297e+08	1.37946e+08	15.6589	74.831	81.4796	85.5019	78.7971	56.2233	27.1993	100403386	DHX9	13211	Dhx9	1.26464	0.932216	0.723458	0.475928
U3EX65	296191331	PREDICTED: tricarboxylate transport protein, mitochondrial [Callithrix jacchus]	0	73.223	29	7	76	7	311	34	9.88	573	7	3.61099e+06	8.58905e+06	8.60572e+06	1.01079e+07	2.72148e+07	7.56533e+06	7.60271e+07	7.57728e+07	9.54571e+07	3.33141e+07	3.40497e+07	2.80117e+07	5.95062e+07	4.47321e+07	5.42948e+07	5.72254e+06	1.6608e+07	1.20394e+07	2.05647e+07	2.01484e+07	1.38517e+07	41.5113	75.7864	69.4051	59.9115	72.2766	37.687	20.6801	100405921	SLC25A1	13358	Slc25a1	0.222082	0.479139	2.63924	1.01805
F7I3R3	296209967	PREDICTED: dihydrolipoyl dehydrogenase, mitochondrial isoform X1 [Callithrix jacchus]	0	336.875	63	25	845	25	509	54.1	7.85	21144	25	8.40903e+08	6.90382e+08	7.08606e+08	7.94452e+08	7.1449e+08	7.71076e+08	5.95642e+08	6.45736e+08	8.16076e+08	8.31524e+08	7.19452e+08	7.201e+08	4.45449e+08	6.27505e+08	5.55862e+08	6.30237e+08	7.19333e+08	5.69546e+08	1.51192e+09	1.58183e+09	1.27823e+09	11.0027	39.6057	42.9981	45.3977	50.7043	44.0095	10.9098	100399824	DLD	13382	Dld	0.93505	0.951801	0.858891	0.948068
F6Z588	1060995254	PREDICTED: LOW QUALITY PROTEIN: disks large homolog 4 [Callithrix jacchus]	0	480.223	58	42	878	37	754	83.6	6.13	16933	42	1.10923e+09	1.11172e+09	1.08758e+09	3.8378e+08	4.25639e+08	4.242e+08	5.71315e+08	5.82352e+08	5.81509e+08	1.05303e+09	1.04824e+09	1.09096e+09	1.56899e+09	1.46315e+09	1.46399e+09	2.22363e+08	2.07785e+08	2.03283e+08	3.60536e+08	3.59455e+08	2.79735e+08	1.20352	68.652	67.5285	71.2989	90.5598	26.9252	13.9063	100398576	DLG4	13385	Dlg4	1.48471	0.553588	0.778662	1.43252
A0A2R8MYF4	1061018931	PREDICTED: dystrophin [Callithrix jacchus]	0	127.495	9	29	128	16	3690	426.6	6	1276	29	4.03994e+07	5.92173e+07	5.81628e+07	9.53331e+07	7.76388e+07	1.07684e+07	6.02285e+07	5.66887e+07	1.06745e+08	2.84132e+07	5.93672e+07	6.5339e+07	2.44024e+07	1.62849e+07	1.37124e+07	8.50721e+07	9.88632e+07	5.32991e+07	1.75028e+08	1.44903e+08	7.20722e+07	20.104	64.5098	65.0395	72.3298	74.7592	44.0862	40.5101	100406331	DMD	13405	Dmd	0.787806	0.917431	1.11676	0.764538
U3E2G7	532446661	cytoplasmic dynein 1 heavy chain 1 [Callithrix jacchus]	0	2716.46	65	267	4157	267	4646	532.1	6.42	67824	267	2.1713e+09	2.28965e+09	2.27764e+09	2.19053e+09	1.99874e+09	2.1648e+09	2.57498e+09	2.40521e+09	2.40448e+09	1.81612e+09	1.91048e+09	1.9523e+09	1.62767e+09	1.73625e+09	1.86319e+09	1.46247e+09	1.63218e+09	1.53381e+09	2.44347e+09	2.41724e+09	2.07994e+09	2.90005	17.0871	18.7328	16.8531	19.7299	23.0513	8.76318	100415628	DYNC1H1	13424	Dync1h1	1.09819	1.03553	1.20349	0.925495
F6YXR6	675663826	PREDICTED: cytoplasmic dynein 1 intermediate chain 2 isoform X3 [Callithrix jacchus]	0	200.342	44	19	251	18	650	72.7	5.24	4613	19	5.23281e+07	3.94336e+07	5.35101e+07	6.18281e+07	5.17003e+07	5.43154e+07	5.36546e+07	5.5243e+07	5.33185e+07	4.43279e+07	4.0496e+07	4.86036e+07	3.9843e+07	3.72406e+07	3.76452e+07	3.85818e+07	3.29239e+07	3.98892e+07	4.24289e+07	4.06406e+07	4.81919e+07	16.1248	17.4848	15.5354	10.9824	10.4568	12.3303	9.01894	100406953	DYNC1I2	13427	Dync1i2	1.05254	1.21608	1.1753	0.966722
A0A8I3X432	1060935888	PREDICTED: dynamin-1 isoform X1 [Callithrix jacchus]	0	693.269	55	61	1422	7	1186	133.3	6.58	28506	61	1.68385e+08	1.70406e+08	2.01928e+08	9.38311e+07	9.16049e+07	1.07556e+08	7.15393e+07	7.04385e+07	6.68514e+07	9.35316e+07	8.54817e+07	9.43642e+07	7.94391e+07	7.18939e+07	7.58579e+07	6.84827e+07	6.9007e+07	8.52237e+07	1.04553e+08	9.73662e+07	9.1594e+07	10.4359	15.4815	15.0407	14.0252	15.6793	17.2466	6.63609	100388870	DNM1	13429	Dnm1	1.83799	0.995926	0.709843	0.929252
U3BMH7	1061014635	PREDICTED: dipeptidyl aminopeptidase-like protein 6 [Callithrix jacchus]	0	154.258	33	24	232	22	864	97.5	6.48	2082	24	5.78397e+07	5.27887e+07	4.45527e+07	1.07642e+08	8.61053e+07	1.06261e+08	6.46866e+07	7.19785e+07	8.76555e+07	6.9885e+07	7.78322e+07	7.67392e+07	1.14097e+08	1.58237e+08	1.50195e+08	8.99205e+07	6.30224e+07	6.70396e+07	7.63632e+07	6.1681e+07	9.10403e+07	12.9658	31.1816	34.2774	35.8761	37.7334	17.5824	19.2239	100398486	DPP6	13483	Dpp6	0.611788	1.18276	0.884364	0.884899
F6XJZ9	675653092	PREDICTED: LOW QUALITY PROTEIN: dystonin [Callithrix jacchus]	0	1062.88	37	174	1182	169	5679	649.9	5.96	15060	174	3.22877e+08	3.3026e+08	3.70344e+08	3.4604e+08	4.53561e+08	3.16371e+08	4.32549e+08	5.03584e+08	3.36699e+08	3.58306e+08	3.782e+08	3.7264e+08	2.86703e+08	2.7525e+08	2.83506e+08	3.32891e+08	3.34568e+08	3.03484e+08	4.23479e+08	4.22744e+08	4.51401e+08	7.4867	18.2146	18.6831	16.9225	19.7979	16.2746	3.77703	100408733	DST	13518	Dst	0.938302	1.0231	1.1669	1.01684
F7FUR0	675716445	PREDICTED: dystrobrevin alpha isoform X1 [Callithrix jacchus]	0	147.526	36	22	125	22	814	92.1	7.15	2177	22	1.04563e+07	1.75565e+07	1.75339e+07	4.61013e+07	9.18388e+07	3.99432e+07	5.57147e+07	6.1054e+07	7.6873e+07	3.84602e+07	4.02641e+07	4.08761e+07	5.12288e+07	5.38418e+07	5.4906e+07	2.99154e+07	1.96452e+07	1.51203e+07	4.8575e+07	3.25485e+07	4.72196e+07	26.9577	39.3112	36.1862	32.9707	38.7776	42.8106	20.7744	100388745	DTNA	13527	Dtna	0.358364	1.3996	1.52359	0.941023
F7HBI1	532440747	sphingosine 1-phosphate receptor 1 [Callithrix jacchus]	0	14.378	7	3	24	3	380	42.5	9.45	238	3	4.78899e+06	5.56597e+06	5.81173e+06	1.01928e+07	8.31699e+06	9.73496e+06	6.1118e+06	7.4518e+06	8.05309e+06	4.00909e+06	3.92516e+06	4.24917e+06	4.01169e+06	3.27565e+06	3.85154e+06	909204	3.16957e+06	3.11673e+06	515110	1.42826e+06	2.27373e+06	9.90681	62.6194	57.4839	45.0589	51.2872	59.2661	62.5687	100413093	S1PR1	13609	S1pr1	1.1231	1.96216	1.50171	0.846382
A0A2R8PIU1	1060964806	PREDICTED: EGF-like repeat and discoidin I-like domain-containing protein 3 [Callithrix jacchus]	0	80.785	36	13	70	13	480	53.8	7.28	762	13	2.43063e+07	1.73231e+07	1.64839e+07	2.6972e+07	3.03766e+07	2.8651e+07	4.08377e+07	4.18341e+07	4.248e+07	2.80383e+07	1.95128e+07	2.00698e+07	4.11494e+07	5.06023e+07	4.69576e+07	1.90515e+07	1.44346e+07	1.93421e+07	2.39332e+07	1.90465e+07	7.67219e+06	22.17	42.5985	46.7969	51.8336	56.9886	32.3014	49.4162	100405071	EDIL3	13612	Edil3	0.702488	1.03958	1.51287	0.817418
A0A5F4WG72	675657475	PREDICTED: elongation factor 1-alpha 2 [Callithrix jacchus]	0	279.202	65	18	525	9	463	50.5	8.94	9385	18	1.72014e+08	1.56133e+08	1.51467e+08	1.30666e+08	1.73868e+08	1.74986e+08	1.22166e+08	8.83592e+07	7.43094e+07	9.19029e+07	9.67709e+07	9.50711e+07	7.67083e+07	7.22036e+07	6.32018e+07	1.27991e+08	1.42477e+08	1.18262e+08	6.22531e+08	2.65081e+08	1.787e+08	6.73762	84.9171	94.4366	95.5049	94.7961	79.8649	66.2023	100397123	EEF1A2	13628	Eef1a2	1.05084	1.05063	0.624076	0.621689
A0A6D5IET1	117949938	eukaryotic translation elongation factor 2 [Callithrix jacchus]	0	274.575	51	39	335	38	858	95.3	6.83	3599	39	1.0694e+08	1.64698e+08	1.59361e+08	9.86826e+07	1.6823e+08	1.38767e+08	1.81439e+08	1.8769e+08	1.93653e+08	1.29646e+08	1.17215e+08	1.20039e+08	1.82761e+08	1.38494e+08	1.39353e+08	1.36625e+08	1.35613e+08	9.3988e+07	2.4902e+08	2.27649e+08	1.77848e+08	22.2167	27.0629	27.0289	30.1018	30.0225	34.9765	16.739	100392531	EEF2	13629	Eef2	0.92896	0.874387	1.213	0.790803
F6YKT0	1060944065	PREDICTED: EH domain-containing protein 1 [Callithrix jacchus]	0	178.933	60	28	184	17	534	60.6	6.83	1316	28	2.21002e+07	2.58084e+07	2.31898e+07	2.00072e+07	1.57905e+07	1.80584e+07	1.54689e+07	1.39041e+07	8.53732e+06	1.22132e+07	2.6748e+07	2.19746e+07	1.69798e+07	2.79165e+07	9.67737e+06	1.53258e+07	2.59918e+07	2.07123e+07	4.68199e+07	4.52401e+07	3.76624e+07	8.04192	50.6231	52.8169	47.6577	48.6117	41.2397	11.3208	100405531	EHD1	13660	Ehd1	1.05863	0.801896	0.564469	0.907309
F7ANJ2	675690860	PREDICTED: eukaryotic translation initiation factor 2 subunit 1 [Callithrix jacchus]	0	77.622	48	13	74	13	315	36.1	5.08	972	13	8.03743e+06	1.4392e+07	1.74255e+07	1.69948e+07	2.49816e+07	1.5678e+07	2.3345e+07	3.22581e+07	4.25551e+06	8.79822e+06	2.33178e+07	2.61908e+07	3.23018e+07	3.00951e+07	3.47856e+07	2.16472e+07	2.2322e+07	2.93475e+07	2.09997e+07	2.84792e+07	4.09769e+07	36.0627	37.2578	37.342	30.652	22.8797	27.8565	33.4741	100399114	EIF2S1	13665	Eif2s1	0.585327	0.846739	0.87911	0.85632
F7F9K3	296221330	PREDICTED: eukaryotic translation initiation factor 3 subunit A [Callithrix jacchus]	0	284.973	36	45	293	45	1364	164.2	7.93	2591	45	6.10205e+07	5.79716e+07	6.30197e+07	1.25879e+08	7.98108e+07	1.04476e+08	5.29907e+07	5.522e+07	7.82804e+07	1.07892e+08	4.35126e+07	5.31572e+07	5.14122e+07	4.34113e+07	6.23928e+07	8.05585e+07	9.48734e+07	9.98718e+07	9.79442e+07	1.00137e+08	8.86956e+07	4.19016	31.8567	31.3222	31.8322	27.5748	8.22236	6.35254	100398634	EIF3A	13669	Eif3a	0.795046	1.35483	0.814612	0.893548
U3DYJ0	326807000	eukaryotic initiation factor 4A-I [Callithrix jacchus]	0	84.797	33	13	129	6	406	46.1	5.48	1541	13	2.16582e+07	1.23478e+07	1.27434e+07	2.73163e+07	1.19191e+07	2.10062e+07	1.38026e+07	1.37281e+07	1.22233e+07	1.81447e+07	1.36557e+07	1.55212e+07	1.25666e+07	1.272e+07	1.34631e+07	1.14304e+07	1.5393e+07	1.09699e+07	1.72002e+07	1.26525e+07	1.77453e+07	33.7859	26.9287	15.9446	17.1951	17.6482	20.7219	17.6245	100388544	EIF4A1	13681	Eif4a1	1.0284	1.32521	0.874519	1.04099
F7BZU4	296195952	PREDICTED: eukaryotic translation initiation factor 4E [Callithrix jacchus]	0	35.479	40	6	51	6	217	25	6.15	350	6	1.56321e+07	2.52937e+07	2.38752e+07	2.91351e+07	1.57653e+07	3.02071e+07	1.61736e+07	1.83794e+07	1.74382e+07	2.74038e+07	2.50143e+07	2.88149e+07	2.27097e+07	3.17118e+07	2.54788e+07	1.49794e+07	1.26424e+07	1.09043e+07	2.08329e+07	2.32193e+07	2.29456e+07	24.1526	28.9137	28.5409	28.9355	32.2446	30.8175	5.84784	100395777	EIF4E	13684	Eif4e	0.989206	1.14654	0.793659	1.24005
F7BSW0	1060942826	PREDICTED: eukaryotic translation initiation factor 4 gamma 2 isoform X2 [Callithrix jacchus]	0	135.47	40	21	159	21	701	79.5	6.74	1700	21	4.09218e+07	4.13612e+07	3.83298e+07	3.30213e+07	3.85065e+07	3.46636e+07	4.63953e+07	4.75052e+07	2.7734e+07	2.19515e+07	4.86012e+07	5.32293e+07	2.10036e+07	1.47094e+07	1.8551e+07	2.71074e+07	3.55293e+07	3.77359e+07	4.82897e+07	4.00894e+07	6.46203e+07	4.07462	36.4132	39.7177	43.617	46.5115	30.628	24.4863	100390541	EIF4G2	13690	Eif4g2	1.08262	0.953175	1.09179	1.11107
A0A8I3WJA6	675648290	PREDICTED: aminoacyl tRNA synthase complex-interacting multifunctional protein 1 isoform X1 [Callithrix jacchus]	0	63.381	34	9	39	9	368	40.8	8.59	723	9	3.56273e+06	1.90023e+07	1.88466e+07	2.31537e+07	20691421	1.93038e+07	2.66086e+07	2.98545e+07	1.4209e+07	1.73175e+07	2.68631e+07	2.31956e+07	2.3797e+06	1.27218e+06	1.33782e+06	1.37296e+07	2.0833e+07	1.37929e+07	8.67225e+07	9.09695e+07	6.86185e+06	64.2533	102.61	109.806	121.208	136.249	100.534	77.0201	100403280	AIMP1	13722	Aimp1	0.603282	0.919948	1.02955	0.98153
B0KWW4	1061020807	PREDICTED: emerin [Callithrix jacchus]	0	93.478	60	10	99	10	258	29.3	5.86	3034	10	3.9026e+07	4.68763e+07	2.77337e+07	3.38296e+07	2.5805e+07	3.78996e+07	3.10707e+07	3.10622e+07	2.5831e+07	2.45441e+07	3.79231e+07	3.40189e+07	3.04783e+07	6.37439e+07	6.0194e+07	1.81724e+07	2.25429e+07	2.13895e+07	5.75857e+07	6.12046e+07	3.26279e+07	25.4041	40.3787	42.8818	44.4935	47.3362	53.6696	30.8278	100415714	EMD	13726	Emd	1.04177	0.894154	0.806416	0.884545
F6ZBH9	1060943939	PREDICTED: serine/threonine-protein kinase MARK2 [Callithrix jacchus]	0	195.722	43	30	277	23	787	87.8	9.72	3684	30	1.06156e+08	6.36463e+07	6.44303e+07	4.14792e+07	4.15666e+07	4.54877e+07	6.3649e+07	5.59357e+07	6.27226e+07	1.13757e+08	8.27511e+07	8.09088e+07	1.39315e+08	2.5004e+08	1.14356e+08	3.77268e+07	4.78988e+07	6.78761e+07	2.32958e+07	5.48244e+07	4.42145e+07	31.1485	69.8262	67.7759	70.2126	82.9651	32.9476	39.3414	100406863	MARK2	13728	Mark2	1.02347	0.561619	0.79658	1.21215
A0A5F4VT24	1060961031	PREDICTED: protein enabled homolog isoform X5 [Callithrix jacchus]	0	140.303	32	21	236	21	581	64.8	6.62	2835	21	3.97581e+07	3.5387e+07	3.90351e+07	5.14194e+07	7.12724e+07	6.76872e+07	6.73058e+07	7.97355e+07	8.41069e+07	4.61007e+07	4.29637e+07	3.90156e+07	1.1811e+08	7.92142e+07	8.28162e+07	2.61207e+07	3.95964e+07	5.26545e+07	6.93926e+07	6.76168e+07	1.37117e+07	6.15619	40.4409	44.3849	50.5237	52.3471	50.1517	62.9915	100410899	ENAH	13800	Enah	0.658902	1.09862	1.33389	0.739114
B0KWD9	296190956	PREDICTED: endonuclease G, mitochondrial [Callithrix jacchus]	0	21.889	21	5	30	5	299	32.7	9.28	194	5	1.39874e+07	7.34939e+06	7.76572e+06	1.8587e+07	9.74033e+06	1.84391e+07	1.01382e+07	9.19107e+06	8.76971e+06	5.30005e+06	6.99395e+06	7.29307e+06	5.12594e+06	3.9192e+06	5.54608e+06	1.48349e+07	1.75211e+07	6.58904e+06	2.44698e+07	2.24855e+07	7.73037e+06	38.3277	56.9763	61.9728	67.9376	66.1174	47.3934	50.1723	100410999	ENDOG	13804	Endog	0.878937	1.41242	0.84863	0.591558
F6QR75	532452889	alpha-enolase isoform 1 [Callithrix jacchus]	0	209.809	60	22	227	6	434	47.1	7.39	6136	22	1.59699e+07	2.29307e+07	2.24259e+07	2.3323e+07	3.54112e+07	2.5252e+07	3.42977e+07	3.54533e+07	2.40603e+07	1.91118e+07	3.04256e+07	3.33125e+07	1.37009e+07	1.41479e+07	1.21473e+07	2.42691e+07	1.93032e+07	4.17611e+07	4.72847e+07	3.90955e+07	3.77211e+07	18.987	36.5353	39.2175	43.9352	49.6597	30.9164	12.4995	100415373	ENO1	13806	Eno1	0.751281	1.02887	1.14924	1.01495
F6QLJ3	675677644	PREDICTED: gamma-enolase [Callithrix jacchus]	0	239.426	64	19	225	17	434	47.2	5.03	6138	19	9.49621e+07	1.63537e+08	1.53885e+08	1.39272e+08	2.35935e+08	1.11625e+08	1.75482e+08	1.93718e+08	1.32776e+08	1.09022e+08	2.18334e+08	2.34708e+08	5.18488e+07	1.11866e+08	1.23462e+08	6.13097e+07	1.10943e+08	1.44495e+08	1.71812e+08	7.64236e+07	2.00102e+08	27.0043	39.1322	40.0962	44.9733	42.5114	42.6485	43.3613	100409160	ENO2	13807	Eno2	0.957278	1.1301	1.16525	1.30473
A0A2R8MX26	675654311	PREDICTED: band 4.1-like protein 2 isoform X1 [Callithrix jacchus]	0	533.86	51	53	1015	6	1071	119.1	5.35	15451	53	1.80618e+07	9.13769e+06	7.40052e+06	2.58911e+07	1.11764e+07	2.72496e+07	1.13885e+07	1.22606e+07	2.85081e+07	1.33383e+07	4.60693e+06	4.91842e+06	5.65954e+06	9.87733e+06	1.65053e+07	3.48469e+07	3.27746e+07	1.54106e+07	2.53936e+07	2.21419e+07	7.76086e+06	49.5966	57.2289	61.6681	65.8017	55.974	44.7487	50.9085	100408873	EPB41L2	13822	Epb41l2	0.703439	1.30761	1.06039	0.464832
U3FRC1	1060950529	PREDICTED: band 4.1-like protein 3 isoform X6 [Callithrix jacchus]	0	924.717	60	75	1684	15	1197	133.6	5.66	36091	75	1.81609e+07	4.15599e+06	5.28673e+06	9.55212e+06	6.17362e+06	1.13708e+07	1.51949e+07	1.36852e+07	7.72374e+06	6.53976e+06	1.13212e+07	1.53184e+07	5.26381e+06	1.83879e+07	3.17079e+07	3.38234e+07	3.67237e+07	1.95635e+07	5.77119e+07	4.7464e+07	5.3922e+07	84.5531	76.3279	70.0476	64.6061	51.5097	34.3143	9.77043	100400936	EPB41L3	13823	Epb41l3	0.450356	0.442082	0.597194	0.541324
U3F359	675713947	PREDICTED: dematin [Callithrix jacchus]	0	183.114	66	22	420	5	405	45.5	8.88	5307	22	3.18566e+07	5.78852e+06	8.17783e+06	4.85822e+06	4.00993e+06	4.94092e+06	6.68445e+06	5.10369e+06	4.67013e+06	1.36198e+07	3.52193e+07	3.46458e+07	1.249e+07	1.1788e+07	1.40372e+07	1.93828e+06	3.21659e+06	5.0133e+06	5.61166e+06	4.03065e+06	3.62383e+06	94.3431	101.465	98.174	95.209	66.8783	33.5352	23.7475	100401424	DMTN	13829	Dmtn	1.44928	0.43675	0.520538	2.64044
U3EYB4	296196458	PREDICTED: ephrin type-A receptor 5 isoform X1 [Callithrix jacchus]	0	52.611	10	8	57	4	1038	114.8	6.93	1126	8	7.10397e+06	8.80607e+06	9.98512e+06	3.38465e+06	7.30629e+06	3.6638e+06	8.52542e+06	1.03783e+07	5.9341e+06	3.30857e+06	9.18622e+06	9.46871e+06	9.95544e+06	1.36115e+07	1.48848e+07	500999	604151	448194	827614	605483	789114	16.7808	83.7668	87.8504	105.457	132.739	24.1354	16.0252	100392278	EPHA5	13839	Epha5	1.40214	0.777261	1.34489	1.18925
U3D4W5	1060971028	PREDICTED: LOW QUALITY PROTEIN: epsin-1 [Callithrix jacchus]	0	110.099	29	10	143	9	577	60.7	4.86	1872	10	4.53318e+07	2.59796e+07	3.84691e+07	2.20235e+07	1.3015e+07	3.0953e+07	1.69981e+07	2.02579e+07	2.78789e+07	3.14557e+07	3.37479e+07	3.23554e+07	2.56028e+07	2.459e+07	2.78051e+07	9.13946e+06	1.16533e+07	9.40703e+06	2.76149e+07	2.37643e+07	2.2189e+07	26.8121	34.7211	34.9619	37.4115	38.7435	47.1777	11.3827	100398936	EPN1	13854	Epn1	1.47715	0.88795	0.876426	1.31271
U3FWH5	675657891	PREDICTED: epsin-2 isoform X1 [Callithrix jacchus]	0	81.11	21	10	90	9	638	68.1	7.55	1442	10	8.55131e+06	3.66026e+06	7.51005e+06	5.254e+06	1.02356e+07	4.98828e+06	7.14085e+06	9.78836e+06	1.23952e+07	1.66646e+07	1.62408e+07	1.29791e+07	3.20546e+07	2.99851e+07	3.11118e+07	1.81319e+07	5.77869e+06	9.82904e+06	2.27639e+07	1.39183e+07	6.04617e+06	39.1917	60.6612	54.7037	51.5172	56.4358	53.5261	58.7215	100400745	EPN2	13855	Epn2	0.484343	0.502916	0.720179	1.12688
A0A8J8XTT0	675670062	PREDICTED: epidermal growth factor receptor substrate 15 isoform X4 [Callithrix jacchus]	0	134.125	34	24	131	24	898	99.1	4.61	1836	24	4.0988e+07	3.09219e+07	2.82412e+07	3.38227e+07	3.75015e+07	4.32249e+07	3.34596e+07	3.20421e+07	2.47738e+07	2.24136e+07	1.9786e+07	2.63848e+07	2.43967e+07	2.69773e+07	2.3079e+07	2.00832e+07	2.26196e+07	2.7762e+07	2.38598e+07	1.72686e+07	2.60193e+07	20.1311	24.8055	17.5421	13.652	14.1521	16.7745	20.3665	100403565	EPS15	13858	Eps15	1.19711	1.36921	1.07906	0.819792
F7E9A4	296215366	PREDICTED: enhancer of rudimentary homolog [Callithrix jacchus]	0	42.45	49	5	93	5	104	12.3	5.92	2776	5	5.28854e+07	5.20637e+07	5.47636e+07	2.75372e+07	4.6822e+07	2.17836e+07	5.8044e+07	6.49864e+07	2.02368e+07	3.27272e+07	4.03538e+07	5.69643e+07	2.96383e+07	3.00899e+07	2.84127e+07	3.27574e+07	6.68343e+07	4.11496e+07	9.39604e+07	9.25978e+07	8.65188e+07	2.59965	49.8403	47.9237	49.1515	51.953	38.8005	4.3527	100409646	ERH	13877	Erh	1.08424	0.652683	0.972596	0.882837
F7HEZ2	296228512	PREDICTED: coiled-coil-helix-coiled-coil-helix domain-containing protein 2 [Callithrix jacchus]	0	15.959	25	2	9	2	151	15.5	8.87	40	2	1.35234e+07	5.45177e+06	4.74446e+06	4.76863e+06	3.98957e+06	3.16997e+06	1.72289e+06	3.82102e+06	4.68427e+06	7.12574e+06	4.01324e+06	4.4343e+06	5.77032e+06	1.88805e+06	2.647e+06	7.03699e+06	5.45787e+06	514614	2.53346e+07	2.06641e+07	1.48633e+07	61.6853	98.8775	98.684	93.9282	94.5709	77.8919	25.8575	100415675	CHCHD2	14004	Chchd2	1.14016	0.573366	0.491651	0.74858
A0A8I3VZ19	296215886	PREDICTED: ena/VASP-like protein isoform X3 [Callithrix jacchus]	0	94.546	49	16	78	16	418	44.8	8.84	1465	16	1.09077e+07	1.5127e+07	1.69214e+07	2.63123e+07	1.41463e+07	1.62688e+07	1.86441e+07	2.40957e+07	1.70997e+07	1.63711e+07	2.10081e+07	1.9862e+07	1.18325e+07	1.78661e+07	1.95138e+07	3.57163e+06	6.11255e+06	7.7512e+06	3.01464e+06	4.27339e+06	6.3993e+06	21.5613	51.8709	55.4181	61.4003	68.7661	35.6154	37.4963	100408931	EVL	14026	Evl	1.0121	1.33656	1.40989	1.34867
A0A8I3W271	1060964075	PREDICTED: sideroflexin-1 isoform X1 [Callithrix jacchus]	0	71.09	39	10	63	9	327	36.1	9.22	822	10	5.85566e+07	2.26632e+07	2.62443e+07	3.17866e+07	1.69819e+07	2.53052e+07	1.24487e+07	1.30823e+07	3.04477e+07	3.51517e+07	1.21472e+07	1.40733e+07	3.4297e+07	3.38879e+07	3.35883e+07	4.86149e+07	5.42571e+07	3.06816e+07	2.67541e+07	2.33182e+07	1.02408e+07	55.192	46.2265	48.8209	45.6124	39.6104	50.8348	43.3396	100397948	SFXN1	14057	Sfxn1	1.26529	0.872146	0.659096	0.722598
A0A8I3X515	1061010729	PREDICTED: fatty acid-binding protein, heart isoform X2 [Callithrix jacchus]	0	16.548	32	4	16	4	133	14.8	6.8	213	4	2.66318e+06	1.05102e+07	1.10326e+07	1.16471e+07	6.94187e+06	1.18668e+07	3.34025e+06	7.27023e+06	2.41036e+06	1.16017e+06	8.74082e+06	1.03515e+07	6.24899e+06	7.58053e+06	6.62409e+06	8.31358e+06	1.17442e+07	6.11004e+06	5.8663e+06	3.16915e+06	1.22436e+07	58.1082	46.4261	48.7626	44.2917	38.3169	45.0784	65.6974	100411910	FABP3	14077	Fabp3	1.08731	1.36805	0.584885	0.909726
U3E7B0	296223800	PREDICTED: fascin [Callithrix jacchus]	0	157.804	55	20	232	20	493	54.5	7.44	3189	20	6.64032e+07	9.97016e+07	9.32986e+07	8.48717e+07	1.21913e+08	8.06139e+07	1.05105e+08	1.24385e+08	1.03257e+08	1.36626e+08	1.74527e+08	1.91396e+08	1.14571e+08	9.20151e+07	1.49052e+08	2.33642e+07	3.24978e+07	4.17068e+07	1.51053e+07	1.1396e+07	2.34729e+07	20.4341	61.6432	68.0133	80.0623	89.2696	45.3681	37.1374	100385514	FSCN1	14086	Fscn1	0.963159	1.06711	1.23548	1.86595
A0A8I3WB95	532517748	fatty acid synthase [Callithrix jacchus]	0	284.914	28	51	295	51	2506	271.1	6.52	3336	51	1.21867e+08	4.92864e+07	5.59842e+07	6.36407e+07	5.69062e+07	6.6677e+07	6.10868e+07	6.83228e+07	8.14138e+07	6.62347e+07	6.2204e+07	5.07542e+07	6.40331e+07	7.97884e+07	1.45611e+08	6.74991e+07	6.21292e+07	6.35176e+07	8.93708e+07	7.70303e+07	1.13708e+08	52.9779	30.5979	31.586	34.0871	33.2131	25.182	19.9884	100402953	FASN	14104	Fasn	1.01461	0.836319	0.941737	0.800445
F7HZN9	296207043	PREDICTED: serine/arginine-rich splicing factor 10 isoform X1 [Callithrix jacchus]	0	14.787	19	4	15	4	262	31.3	11.27	139	4	3.80637e+06	9.18947e+06	1.187e+07	4.09716e+06	4.01568e+06	2.24769e+06	8.07234e+06	3.5824e+06	2.38148e+06	1.45672e+07	1.04867e+07	1.24818e+07	1.9745e+07	9.15128e+06	8.94319e+06	4.52734e+06	5.50415e+06	9.18612e+06	2.3183e+07	8.31989e+06	1.25851e+07	49.5451	64.247	56.34	47.3296	56.0231	64.6025	52.0761	100387136	SRSF10	14105	Srsf10	0.926135	0.385881	0.522783	1.39802
A0A5F4W8Z4	675761145	PREDICTED: rRNA 2'-O-methyltransferase fibrillarin [Callithrix jacchus]	0	46.752	43	8	38	6	235	26	8.38	166	8	1.65311e+07	1.20109e+07	1.17929e+07	6.87343e+06	9.79345e+06	6.41741e+06	1.14581e+07	1.27705e+07	8.09574e+06	8.04671e+06	1.03441e+07	8.79462e+06	5.84862e+06	6.16057e+06	2.43083e+06	1.17116e+07	1.2685e+07	1.40848e+07	2.35818e+07	1.9132e+07	1.63105e+07	19.895	47.7888	47.4538	51.9232	54.6945	27.5274	18.6327	100412824	FBL	14113	Fbl	1.2021	0.687984	0.963368	0.810212
A0A2R8MYB4	1060999116	PREDICTED: NADPH:adrenodoxin oxidoreductase, mitochondrial [Callithrix jacchus]	0	14.673	9	4	14	4	499	54.5	7.27	79	4	5.87777e+06	7.19486e+06	7.826e+06	2.82035e+06	2.23994e+06	1.76274e+06	1.01196e+07	1.11356e+07	3.28416e+06	178887	1.10119e+07	6.91415e+06	870080	4.35557e+06	3.89592e+06	1.50586e+06	1.04616e+07	6.09759e+06	3.22131e+06	3.36758e+06	2.862e+06	14.2694	75.915	71.6819	76.2459	69.7851	70.7347	8.25832	100385090	FDXR	14149	Fdxr	1.36716	0.446351	1.60533	1.1844
A0A2R8PMK0	1060949086	PREDICTED: ferrochelatase, mitochondrial [Callithrix jacchus]	0	50.964	22	7	45	7	423	47.7	8.73	522	7	4.25437e+06	6.35978e+06	5.8769e+06	4.49462e+06	7.74396e+06	4.07791e+06	1.19349e+07	1.33572e+07	8.8222e+06	4.50476e+06	6.50229e+06	7.45658e+06	3.5397e+06	2.43449e+06	3.31507e+06	3.30307e+06	3.6589e+06	4.07779e+06	3.10515e+06	5.72591e+06	4.65467e+06	20.0638	54.1102	57.538	34.5261	25.6283	23.8955	29.3117	100397929	FECH	14151	Fech	0.968433	0.958181	2.00335	1.08427
A0A2R8NAI2	1060953833	PREDICTED: fibroblast growth factor 12 isoform X1 [Callithrix jacchus]	0	13.263	12	3	21	3	277	31.1	9.91	18	3	7.00845e+06	1.65569e+07	1.35699e+07	9.46098e+06	9.87712e+06	1.58222e+07	6.71357e+06	6.89405e+06	4.09821e+06	7.06153e+06	5.51508e+06	6.7133e+06	3.35251e+06	4.4247e+06	4.73614e+06	6.76853e+06	7.06477e+06	3.79493e+06	6.63358e+06	8.18634e+06	7.72951e+06	39.4595	41.4279	25.5361	26.4637	30.589	22.9907	10.6167	100396242	FGF12	14167	Fgf12	1.60479	1.51944	0.76515	0.833606
A0A2R8MVC0	296236507	PREDICTED: four and a half LIM domains protein 1 isoform X3 [Callithrix jacchus]	0	41.867	37	10	63	10	280	31.9	8.28	434	10	2.75326e+07	1.57825e+07	1.51287e+07	2.17974e+07	14378058	1.75232e+07	2.75632e+07	2.64205e+07	2.45974e+07	7.9803e+06	2.22288e+07	2.81598e+07	1.11216e+07	2.95758e+07	2.93454e+07	1.57088e+07	1.56983e+07	2.41087e+07	3.88265e+07	3.49215e+07	3.05277e+07	35.8309	35.5575	35.211	40.1334	37.2429	36.7069	11.9447	100387250	FHL1	14199	Fhl1	0.854215	0.784861	1.14854	0.85312
A0A8I4A1L0	532452005	protein flightless-1 homolog isoform 1 [Callithrix jacchus]	0	128.65	22	24	107	24	1269	144.7	6.07	1271	24	1.55493e+07	1.91247e+07	2.20488e+07	1.73636e+07	2.00039e+07	2.95312e+07	3.52743e+07	3.22163e+07	4.23568e+07	5.638e+07	3.64408e+07	4.06906e+07	3.93187e+07	4.42653e+07	4.54691e+07	4.93175e+07	5.16791e+07	1.47555e+07	3.1392e+07	2.39545e+07	1.92144e+07	17.2164	35.4277	31.4589	34.7583	38.4491	49.0978	24.6981	100398338	FLII	14248	Flii	0.578512	0.682294	1.12033	1.36167
F6PWD9	390461368	PREDICTED: LOW QUALITY PROTEIN: flotillin-1 [Callithrix jacchus]	0	362.345	70	29	668	29	427	47.4	6.96	13661	29	4.42001e+08	4.05172e+08	3.92239e+08	5.86863e+08	6.15924e+08	6.49983e+08	6.47414e+08	6.28577e+08	6.75245e+08	5.61104e+08	6.01707e+08	6.15324e+08	7.34548e+08	7.1565e+08	7.53764e+08	1.72724e+08	2.15451e+08	1.77713e+08	4.79049e+08	4.49858e+08	1.61009e+08	6.2497	38.8144	43.2887	49.3849	60.0274	53.4212	48.3893	100412222	FLOT1	14251	Flot1	0.812248	1.21421	1.27874	1.1653
F6ZCB9	675639679	PREDICTED: formin-binding protein 1 isoform X1 [Callithrix jacchus]	0	86.23	27	15	76	15	650	75.2	6.11	1067	15	4.08297e+07	1.9669e+07	1.28335e+07	4.60501e+07	5.51762e+07	6.85976e+07	6.51552e+07	6.77953e+07	5.00731e+07	1.38229e+07	1.5984e+07	2.31155e+07	1.17176e+07	9.93694e+06	9.31611e+06	4.26851e+07	3.72395e+07	2.57881e+07	4.20591e+07	8.72552e+07	3.50117e+07	59.7126	59.4167	66.4145	74.7504	72.76	47.9498	51.7536	100386354	FNBP1	14269	Fnbp1	0.658015	1.52384	1.64228	0.474876
A0A8J8YD77	532272006	SLIT-ROBO Rho GTPase-activating protein 2 isoform a [Callithrix jacchus]	0	343.413	51	43	407	41	1071	120.7	6.7	4994	43	2.46032e+08	2.16621e+08	2.19703e+08	4.32116e+08	3.12544e+08	4.15338e+08	2.25006e+08	2.63158e+08	1.72794e+08	1.32152e+08	1.50615e+08	1.46128e+08	9.71677e+07	1.60569e+08	1.32238e+08	4.26557e+08	4.98119e+08	4.92345e+08	6.26609e+08	6.64084e+08	5.49072e+08	7.10682	57.1952	64.2267	65.0886	53.9757	16.4425	9.56496	100415197	SRGAP2	14270	Srgap2	0.726024	1.23423	0.703257	0.456343
U3E900	675639735	PREDICTED: neuronal calcium sensor 1 [Callithrix jacchus]	0	74.886	68	9	98	9	190	21.9	4.83	1245	9	6.03556e+07	6.26475e+07	6.65879e+07	4.46886e+07	4.64319e+07	4.6451e+07	3.5653e+07	3.31854e+07	2.28141e+07	2.42474e+07	4.06172e+07	4.06347e+07	1.81807e+07	2.90254e+07	4.06168e+07	5.39682e+07	4.43781e+07	5.40257e+07	4.90344e+07	3.37069e+07	3.05297e+07	4.98802	27.4848	29.7163	29.8198	31.3669	22.8631	26.2067	100395029	NCS1	14299	Ncs1	1.51192	1.09709	0.730898	0.841321
F7G1I6	675762863	PREDICTED: ferritin light chain [Callithrix jacchus]	0	86.121	74	8	69	8	175	20.1	5.78	1898	8	1.81946e+07	1.89478e+07	1.89276e+07	3.69945e+07	4.89015e+07	3.93011e+07	5.08796e+07	4.59134e+07	1.08414e+07	8.43466e+06	3.07644e+07	3.32727e+07	1.05821e+07	1.06485e+07	1.22024e+07	1.76257e+07	1.1833e+07	2.34824e+07	2.86937e+07	2.24217e+07	2.62196e+07	2.2959	54.3768	57.6944	45.0847	39.455	28.1653	12.2554	100390971	FTL	14325	Ftl1	0.747482	1.66903	1.4349	0.966138
F7I1J4	1060953568	PREDICTED: fragile X mental retardation syndrome-related protein 1 [Callithrix jacchus]	0	142.115	44	22	216	20	614	69.4	7.3	2389	22	2.72396e+07	2.16256e+07	2.09038e+07	4.27125e+07	2.38062e+07	3.08894e+07	4.72311e+07	3.60072e+07	3.97323e+07	2.09266e+07	2.08637e+07	2.88048e+07	3.71979e+07	3.69132e+07	2.86765e+07	3.17041e+07	4.0375e+07	2.35623e+07	5.98108e+07	5.27304e+07	5.36305e+07	14.9138	31.7328	32.3765	36.3641	30.5173	32.4126	6.95864	100399500	FXR1	14359	Fxr1	0.673313	0.940048	1.18674	0.681285
F7IB43	1060987886	PREDICTED: tyrosine-protein kinase Fyn isoform X1 [Callithrix jacchus]	0	136.227	49	21	253	15	537	60.7	6.67	2754	21	6.12293e+07	1.03668e+08	9.10438e+07	7.53248e+07	9.51726e+07	7.04623e+07	1.92203e+08	1.79434e+08	4.24018e+07	5.90214e+07	1.39913e+08	1.3971e+08	4.85446e+07	6.90745e+07	6.51126e+07	1.10714e+08	8.37807e+07	3.21852e+07	2.88781e+07	3.66623e+07	9.15647e+07	25.543	56.1218	60.5784	51.4138	45.5692	55.6103	65.2444	100391434	FYN	14360	Fyn	0.986501	0.928758	1.59588	1.30527
U3FBT5	675775484	PREDICTED: LOW QUALITY PROTEIN: X-ray repair cross-complementing protein 6 [Callithrix jacchus]	0	154.3	44	22	167	22	609	69.9	6.52	1688	22	6.40378e+07	3.51356e+07	3.9546e+07	3.11079e+07	3.35946e+07	2.59201e+07	3.11609e+07	3.69898e+07	7.88588e+07	9.4158e+07	2.5892e+07	3.54013e+07	7.20013e+07	5.09116e+07	4.33891e+07	1.39876e+07	2.15699e+07	3.10143e+07	1.40534e+08	1.27651e+08	1.22247e+08	33.6733	70.5708	67.7556	69.7235	70.5575	78.3416	7.21889	100390745	XRCC6	14375	Xrcc6	0.840645	0.549177	0.890883	0.942041
F7IG34	1060943880	PREDICTED: neutral alpha-glucosidase AB [Callithrix jacchus]	0	44.82	13	8	13	8	887	100.8	6.05	57	8	2.40537e+06	4.06502e+06	4.51358e+06	4.5895e+06	6.29955e+06	7.88203e+06	5.03066e+06	5.1882e+06	9.59336e+06	4.95036e+06	3.5962e+06	4.12624e+06	3.61955e+06	3.64516e+06	3.79599e+06	2.5125e+06	3.6713e+06	4.48744e+06	2.60585e+06	4.02615e+06	4.50758e+06	30.3324	37.5818	37.8128	18.8868	19.3239	24.4863	26.6276	100392473	GANAB	14376	Ganab	0.808395	1.38151	1.45813	0.932689
F7DAV1	390459183	PREDICTED: gamma-aminobutyric acid receptor subunit beta-2 isoform X2 [Callithrix jacchus]	0	107.215	32	12	168	7	474	54.6	9.32	2404	12	2.66875e+07	3.4256e+07	3.3407e+07	1.12563e+07	1.68976e+07	1.55933e+07	9.21285e+06	1.06052e+07	2.45227e+06	5.66575e+06	2.46157e+07	2.44288e+07	8.12166e+06	9.27696e+06	8.11692e+06	3.61301e+06	5.99642e+06	7.40881e+06	1.48876e+07	1.04246e+07	1.77008e+07	13.184	55.8006	62.5272	61.0949	45.9035	54.1765	25.5909	100402064	GABRB2	14401	Gabrb2	2.19693	1.01864	0.518559	1.27392
F6PK22	532508175	gamma-aminobutyric acid receptor subunit beta-3 isoform 1 precursor [Callithrix jacchus]	0	64.907	23	9	105	5	473	54.1	9.11	1675	9	692404	2.09828e+07	2.12053e+07	2.12196e+06	9.78554e+06	2.74114e+06	8.91453e+06	8.93781e+06	4.35209e+06	8.12026e+06	1.5817e+07	2.92384e+07	1.4501e+07	1.60965e+07	1.89298e+07	4.9237e+06	3.4556e+06	6.0853e+06	6.6586e+06	4.3962e+06	6.44943e+06	82.411	73.2718	68.3224	69.3241	63.946	23.9459	21.4268	100387971	GABRB3	14402	Gabrb3	1.39998	0.478256	0.72494	1.7361
F6XHD1	296192687	PREDICTED: gamma-aminobutyric acid receptor subunit gamma-2 isoform X1 [Callithrix jacchus]	0	55.675	19	9	117	8	475	55.2	8.62	1236	9	3.00578e+07	2.43531e+07	2.52187e+07	2.89872e+07	3.30931e+07	2.10302e+07	2.63124e+07	2.5685e+07	2.24253e+07	2.20288e+07	1.11322e+07	1.80561e+07	2.99815e+07	2.74224e+07	3.72286e+07	2.46766e+07	2.5392e+07	2.15473e+07	1.29207e+07	1.22447e+07	1.56608e+07	11.5826	31.121	32.4927	36.8659	36.12	31.3794	13.2928	100405062	GABRG2	14406	Gabrg2	1.12504	1.17422	1.05148	0.723617
F7I4W5	296206328	PREDICTED: glutamate decarboxylase 2 [Callithrix jacchus]	0	143.63	43	17	144	16	585	65.4	6.93	1799	17	2.70552e+07	2.68435e+07	2.85403e+07	3.9805e+07	5.79114e+07	6.272e+07	6.66336e+07	6.17014e+07	1.77546e+08	1.44089e+08	4.5079e+07	4.22229e+07	3.02299e+07	3.25303e+07	3.4073e+07	9.40122e+07	9.82441e+07	3.99659e+07	1.56138e+07	2.08114e+07	2.6088e+07	3.3647	71.5578	76.4902	75.3129	70.5711	75.989	25.1331	100392568	GAD2	14417	Gad2	0.492502	0.95847	1.82738	1.38236
F6YK85	390475484	PREDICTED: neuromodulin [Callithrix jacchus]	0	417.568	77	24	1643	24	238	24.8	4.75	42641	24	1.74392e+08	1.6481e+08	1.62289e+08	6.57444e+08	8.96086e+08	7.53418e+08	1.49415e+09	1.40304e+09	1.81029e+09	1.34123e+09	1.42401e+09	1.2009e+09	1.79875e+09	1.54456e+09	1.60537e+09	2.77721e+08	2.39993e+08	3.12785e+08	2.76543e+08	2.11208e+08	1.08704e+08	3.81996	63.525	66.3948	77.602	100.406	30.3764	42.5526	100395758	GAP43	14432	Gap43	0.196579	0.904296	1.84527	1.55468
U3C8A7	675658116	PREDICTED: growth arrest-specific protein 7 isoform X1 [Callithrix jacchus]	0	219.154	48	18	327	18	476	54.4	7.34	4379	18	2.25262e+08	1.33893e+08	1.85892e+08	9.89594e+07	8.8691e+07	1.10348e+08	4.03964e+07	4.90131e+07	1.75005e+08	1.52115e+08	9.59748e+07	8.62811e+07	9.49907e+07	6.81114e+07	7.12858e+07	4.51111e+07	5.40949e+07	3.14347e+07	2.04673e+08	2.40489e+08	1.29629e+08	25.2254	57.305	62.6734	60.7168	70.276	75.6364	29.5283	100395810	GAS7	14457	Gas7	1.60197	0.87586	0.77715	0.982761
U3FEV3	1060958918	PREDICTED: protein NipSnap homolog 2 isoform X3 [Callithrix jacchus]	0	82.589	43	9	85	9	286	33.5	9.19	626	9	1.48251e+08	9.64496e+07	9.91014e+07	6.01605e+07	5.23371e+07	5.20184e+07	3.67482e+07	4.1379e+07	5.82077e+07	3.72268e+07	3.33993e+07	5.15235e+07	1.42099e+07	8.7408e+06	6.18943e+06	4.38793e+07	8.77318e+07	5.52286e+07	5.11053e+07	7.24877e+07	4.17046e+07	25.4555	46.4689	52.1082	58.5232	66.9838	30.5861	28.6309	100385899	NIPSNAP2	14467	Nipsnap2	2.09621	1.00308	0.831253	0.744763
A0A8I3W5S5	1060934392	PREDICTED: guanine deaminase [Callithrix jacchus]	0	154.069	64	24	242	24	454	51.1	5.88	2686	24	6.74883e+07	8.2377e+07	8.01097e+07	7.39702e+07	9.52311e+07	6.40194e+07	7.16057e+07	8.05244e+07	6.39746e+07	4.53661e+07	7.26625e+07	8.74241e+07	7.57773e+07	1.02892e+08	1.10967e+08	2.47492e+07	2.51963e+07	2.95656e+07	1.31376e+07	9.90994e+06	4.18455e+07	10.4646	51.1079	56.747	66.1931	79.8166	48.0231	81.2744	100408213	GDA	14544	Gda	1.22068	1.23791	1.14706	1.09052
A0A8I3WUV5	296226731	PREDICTED: ganglioside-induced differentiation-associated protein 1 [Callithrix jacchus]	0	188.556	60	18	214	18	358	41.3	8.7	2929	18	1.85006e+08	1.21567e+08	1.18905e+08	1.72976e+08	1.57372e+08	1.89568e+08	1.74302e+08	1.53819e+08	1.88295e+08	2.4249e+08	1.86291e+08	1.69228e+08	1.38659e+08	1.83554e+08	1.83082e+08	1.20132e+08	1.13565e+08	9.04313e+07	1.14786e+08	1.11387e+08	8.95263e+07	26.3835	26.5695	29.0515	32.4736	27.5657	12.4016	13.0266	100407030	GDAP1	14545	Gdap1	0.929298	1.13556	1.12792	1.30613
F7IF48	532207077	rab GDP dissociation inhibitor alpha [Callithrix jacchus]	0	198.84	62	21	219	15	453	51.4	5.1	3999	21	5.24563e+07	8.50846e+07	5.79374e+07	7.32412e+07	9.92861e+07	7.65031e+07	8.01556e+07	9.34142e+07	7.54096e+07	5.73511e+07	5.00861e+07	4.59193e+07	2.18129e+07	3.4925e+07	4.24049e+07	4.08255e+07	5.29173e+07	5.65795e+07	4.43639e+07	7.27295e+07	8.16996e+07	26.8142	34.9212	35.2839	32.0451	37.3491	27.5751	29.4116	100386294	GDI1	14567	Gdi1	1.05656	1.346	1.34573	0.828889
U3C6M1	296206102	PREDICTED: rab GDP dissociation inhibitor beta isoform X1 [Callithrix jacchus]	0	130.745	56	19	137	13	445	50.5	6.05	2032	19	1.2964e+07	1.39421e+07	1.80569e+07	1.55349e+07	2.6216e+07	2.08091e+07	2.02954e+07	1.73406e+07	2.98347e+07	1.43122e+07	1.44555e+07	1.35355e+07	2.16243e+07	1.97138e+07	2.13186e+07	1.76805e+07	1.98857e+07	1.87112e+07	1.29344e+07	1.57443e+07	9.75066e+06	18.0325	26.5349	26.9024	22.4812	22.8467	24.2922	23.4098	100409744	GDI2	14569	Gdi2	0.840069	1.16884	1.2606	0.790374
A0A2R8MSJ7	532443013	glycerol-3-phosphate dehydrogenase, mitochondrial precursor [Callithrix jacchus]	0	304.592	55	36	514	36	727	80.8	7.69	6542	36	2.25295e+08	2.28464e+08	2.1998e+08	1.50843e+08	1.93157e+08	1.61918e+08	1.77888e+08	1.71102e+08	1.84836e+08	2.2804e+08	1.87138e+08	2.03003e+08	2.72703e+08	2.97747e+08	3.1071e+08	1.19274e+08	1.08353e+08	9.37081e+07	1.28522e+08	1.14867e+08	1.03334e+08	1.90885	36.7444	39.7053	44.6262	53.5693	11.0329	10.9101	100409379	GPD2	14571	Gpd2	1.21523	0.912531	0.96287	1.11502
A0A8I3WB40	532504008	glial fibrillary acidic protein isoform 1 [Callithrix jacchus]	0	552.328	77	47	2523	44	431	49.8	5.45	48191	47	1.16395e+09	1.85826e+09	1.90971e+09	4.34031e+09	4.77877e+09	4.35634e+09	4.75643e+09	5.00195e+09	4.6602e+09	1.50362e+09	1.87546e+09	1.91885e+09	1.18465e+09	1.27115e+09	1.40717e+09	1.29537e+10	1.42549e+10	1.58905e+10	3.49427e+09	3.73525e+09	5.41873e+09	25.3353	87.3832	93.6411	103.146	90.7786	61.0874	24.8682	100393644	GFAP	14580	Gfap	0.353238	0.965149	1.0327	0.379454
U3CT67	675711801	PREDICTED: GDNF family receptor alpha-1 isoform X1 [Callithrix jacchus]	0	34.965	18	7	28	7	467	51.7	7.91	164	7	8.06129e+06	8.32435e+06	7.38375e+06	4.4787e+06	6.12176e+06	6.60439e+06	2.11059e+07	2.73581e+07	1.77885e+07	8.33673e+06	1.04237e+07	6.39584e+06	3.04251e+07	1.30159e+07	1.39053e+07	3.14454e+06	2.88076e+06	1.14218e+07	7.54067e+06	6.90808e+06	8.42678e+06	6.1249	69.5255	65.6508	70.6115	76.5981	48.5611	10.0046	100390427	GFRA1	14585	Gfra1	0.723253	0.523508	2.01592	0.765453
U3EFF3	1060949939	PREDICTED: GDNF family receptor alpha-2 [Callithrix jacchus]	0	67.6	25	10	90	10	464	51.5	7.66	1168	10	1.26046e+07	3.99252e+07	4.01561e+07	2.82214e+07	2.88608e+07	2.96084e+07	5.43325e+07	5.80074e+07	5.0849e+07	2.92585e+07	4.4822e+07	4.18422e+07	1.26107e+07	1.83651e+07	1.95557e+07	1.88422e+07	2.00654e+07	1.40657e+07	1.14953e+07	1.04187e+07	4.47275e+06	51.2719	58.8737	65.4663	60.2468	36.3579	43.6312	43.001	100402519	GFRA2	14586	Gfra2	1.10269	1.03136	1.94147	1.37914
F6S7E5	1060988084	PREDICTED: gap junction alpha-1 protein [Callithrix jacchus]	0	333.02	53	19	865	7	382	43	8.76	16915	19	1.19129e+08	3.58724e+07	3.71705e+07	3.11346e+08	200970160	3.30347e+08	1.58925e+08	2.66034e+08	4.48877e+08	1.48929e+08	7.50481e+07	8.67025e+07	1.64867e+08	1.60455e+08	1.59218e+08	1.36895e+08	1.9643e+08	5.8429e+07	4.61929e+07	7.37501e+07	6.90211e+07	74.4615	63.0347	68.267	44.7147	47.4809	60.0151	23.3949	100388674	GJA1	14609	Gja1	0.409548	1.79584	1.86228	0.662104
F6RE67	675767717	PREDICTED: gap junction beta-1 protein [Callithrix jacchus]	0	27.195	20	5	53	5	283	32	8.94	386	5	1.93654e+07	2.42835e+07	1.34811e+07	4.52853e+07	3.40825e+07	4.45767e+07	4.49374e+07	4.30022e+07	5.025e+07	5.65358e+07	5.07715e+07	4.71051e+07	5.25841e+07	3.30485e+07	3.0284e+07	7.04613e+07	7.02381e+07	3.07345e+07	8.17445e+07	9.10009e+07	1.0198e+08	28.4004	38.2732	38.3041	39.7423	43.3997	33.1036	11.0617	100385933	GJB1	14618	Gjb1	0.386106	0.837663	0.933937	1.04358
F7IEX2	675661907	PREDICTED: gap junction beta-6 protein [Callithrix jacchus]	0	65.832	31	5	75	5	261	30.2	8.38	817	5	9.1006e+06	1.89559e+07	3.4149e+07	5.78178e+07	1.04451e+08	6.7559e+07	4.32759e+07	6.19422e+07	4.53445e+07	1.37972e+07	1.66366e+07	2.50173e+07	1.11474e+07	1.28675e+07	1.16495e+07	2.35242e+07	3.46321e+07	2.59306e+07	6.70604e+06	2.02428e+07	2.62176e+07	60.8562	75.4886	60.5809	43.0928	47.6507	40.4226	56.4098	100411891	GJB6	14623	Gjb6	0.648974	2.39773	1.57078	0.578508
F7I5X3	532208183	glutamine synthetase [Callithrix jacchus]	0	168.117	59	16	376	16	373	42	6.89	7014	16	2.91796e+08	2.51198e+08	2.61355e+08	1.94446e+08	1.845e+08	1.67924e+08	2.01025e+08	1.88765e+08	1.53278e+08	2.05005e+08	2.02768e+08	1.86114e+08	2.60578e+08	1.69596e+08	1.92498e+08	1.3547e+08	1.21231e+08	2.06502e+08	2.4967e+08	2.57783e+08	4.43122e+08	7.87957	33.809	35.8441	37.8661	42.437	49.3864	34.5337	100405813	GLUL	14645	Glul	1.2444	0.846057	0.840175	0.918797
A0A8J8XLB1	532439363	hydroxyacylglutathione hydrolase, mitochondrial isoform 1 precursor [Callithrix jacchus]	0	8.94	11	3	27	3	308	33.8	7.78	108	3	3.63694e+06	2.97964e+06	3.56776e+06	4.26494e+06	3.63258e+06	4.80818e+06	1.70218e+06	2.50372e+06	2.93387e+06	3.59467e+06	2.95379e+06	2.61848e+06	2.91747e+06	3.08077e+06	2.85439e+06	5.42478e+06	4.04375e+06	4.28814e+06	7.03296e+06	7.18969e+06	3.75567e+06	10.6394	38.2765	42.3108	38.3335	37.219	28.7677	32.3551	100415034	HAGH	14651	Hagh	0.893538	1.11475	0.626418	0.804275
A0A5F4WBF7	1060978583	PREDICTED: glycine receptor subunit beta [Callithrix jacchus]	0	52.908	20	8	41	8	497	56	8.85	575	8	1.80677e+07	1.21955e+07	1.22082e+07	5.09822e+06	3.10808e+06	1.18064e+07	8.18688e+06	1.10721e+07	1.1434e+07	4.06652e+06	2.06684e+06	2.81102e+06	4.0927e+06	1.63566e+06	627716	3.33915e+07	3.32705e+07	1.04589e+07	5.89622e+06	4.72666e+06	1.30221e+07	23.9218	103.284	105.477	120.083	107.215	78.3494	56.9678	100392393	GLRB	14658	Glrb	1.42083	0.669502	1.0268	0.299224
F6YA69	675664811	PREDICTED: glutaminase kidney isoform, mitochondrial isoform X1 [Callithrix jacchus]	0	124.714	34	15	105	15	669	73.4	7.85	1552	15	8.89636e+06	2.53222e+07	2.47732e+07	2.19578e+07	2.37579e+07	2.28894e+07	1.07343e+07	1.73787e+07	1.38399e+07	4.73845e+07	1.73435e+07	1.85441e+07	2.4436e+07	2.31563e+07	2.26941e+07	3.29528e+07	3.50867e+07	2.384e+07	8.29214e+06	8.44708e+06	1.15596e+07	47.4423	46.4528	51.773	50.384	46.558	61.2241	19.5419	100395945	GLS	14660	Gls	0.931547	1.08335	0.662485	1.31496
U3C0I9	1060946636	PREDICTED: glutamate dehydrogenase 1, mitochondrial [Callithrix jacchus]	0	230.918	56	25	332	25	558	61.3	8	5242	25	1.34704e+08	9.82014e+07	9.718e+07	3.01107e+08	2.22301e+08	2.61273e+08	2.21191e+08	2.57801e+08	3.2311e+08	1.60974e+08	1.5524e+08	1.67145e+08	1.59475e+08	1.7e+08	1.49104e+08	3.12497e+08	3.34595e+08	1.83354e+08	2.57849e+08	2.26017e+08	1.26788e+08	19.4275	29.9954	32.2087	33.7244	34.7586	32.6475	33.5825	100404206	GLUD1	14661	Glud1	0.534872	1.2715	1.29973	0.783238
F6XWQ8	296197592	PREDICTED: guanine nucleotide-binding protein-like 1 isoform X1 [Callithrix jacchus]	0	72.856	27	15	102	15	607	68.7	5.87	1141	15	3.22533e+07	3.02585e+07	2.81828e+07	1.99802e+07	1.9294e+07	2.12793e+07	5.23397e+07	5.4773e+07	6.44742e+07	8.00078e+07	2.10832e+07	2.2123e+07	3.41022e+07	2.66071e+07	3.329e+07	1.04286e+07	6.723e+06	2.0992e+07	8.38027e+06	1.94098e+07	1.87136e+07	6.73255	68.3253	69.0973	76.868	51.155	44.5593	39.8467	100409463	GNL1	14670	Gnl1	1.01627	0.67853	1.92271	1.38067
U3EPK0	296232500	PREDICTED: guanine nucleotide-binding protein subunit alpha-11 isoform X2 [Callithrix jacchus]	0	179.177	57	18	190	7	359	42.1	5.69	2642	18	2.35814e+07	1.19256e+07	1.03975e+07	9.58344e+06	5.50501e+06	1.20059e+07	1.11232e+07	1.14297e+07	3.84025e+06	1.11445e+07	1.90005e+07	1.48622e+07	8.39951e+06	9.40778e+06	1.1738e+07	1.17831e+07	1.56766e+07	7.32409e+06	3.64787e+07	3.57463e+07	1.02131e+07	47.1272	65.3412	64.9658	62.2656	70.4024	67.1628	54.4318	100386734	GNA11	14672	Gna11	1.1036	0.651382	0.634524	1.08203
F7HMM5	296192593	PREDICTED: guanine nucleotide-binding protein subunit alpha-12 [Callithrix jacchus]	0	47.331	30	12	196	10	380	44.2	9.83	1998	12	1.68296e+07	2.91478e+07	2.91517e+07	3.82687e+07	3.35305e+07	4.2611e+07	3.0005e+07	2.95949e+07	3.41853e+07	1.16476e+07	3.01026e+07	3.19687e+07	4.75026e+06	2.34491e+07	2.62446e+07	3.99601e+07	4.06096e+07	3.86331e+07	6.51098e+07	5.64811e+07	5.9517e+07	28.4032	42.6303	47.2961	51.6139	49.0291	23.2834	7.25047	100387912	GNA12	14673	Gna12	0.738838	1.12514	0.922308	0.724969
U3EV79	296202997	PREDICTED: guanine nucleotide-binding protein subunit alpha-13 isoform X1 [Callithrix jacchus]	0	115.302	52	18	255	16	377	44.1	8	3793	18	3.04129e+07	7.41951e+07	6.95213e+07	6.30899e+07	6.97337e+07	8.69752e+07	1.06947e+08	1.08212e+08	5.77453e+07	3.19518e+07	1.11022e+08	1.03736e+08	4.60252e+07	4.34157e+07	3.2272e+07	4.13952e+07	4.33042e+07	7.80193e+07	5.26115e+07	5.39215e+07	9.43529e+07	41.4214	40.5876	44.7128	46.2371	36.6705	34.7635	35.4384	100394016	GNA13	14674	Gna13	0.871356	1.09989	1.36564	1.23456
F7IEH0	296209836	PREDICTED: guanine nucleotide-binding protein G(i) subunit alpha-1 isoform X1 [Callithrix jacchus]	0	302.251	67	22	1320	12	354	40.4	5.97	24082	22	2.15296e+08	2.74333e+08	2.75377e+08	2.49831e+08	3.25216e+08	2.45178e+08	2.54077e+08	2.48882e+08	2.4176e+08	2.70565e+08	3.83716e+08	3.81411e+08	2.48526e+08	2.95349e+08	2.97397e+08	1.83662e+08	1.79328e+08	3.00684e+08	8.20548e+07	1.24958e+08	1.07648e+08	13.4863	34.4063	37.6866	42.8222	42.7605	48.0666	20.5788	100388113	GNAI1	14677	Gnai1	1.03275	1.10729	1.00536	1.39817
F6ZZK3	296225271	PREDICTED: guanine nucleotide-binding protein G(i) subunit alpha-2 [Callithrix jacchus]	0	306.24	69	23	1262	13	355	40.4	5.54	23367	23	1.72099e+08	2.61773e+08	2.97771e+08	2.82138e+08	3.98994e+08	3.32645e+08	3.86028e+08	3.78441e+08	3.18496e+08	2.78584e+08	4.01806e+08	3.98575e+08	1.64381e+08	1.66842e+08	1.77155e+08	2.61111e+08	2.90399e+08	4.84104e+08	1.70104e+08	2.199e+08	1.86213e+08	26.5369	33.7848	36.7654	40.7933	43.909	42.7142	13.2292	100404474	GNAI2	14678	Gnai2	0.849681	1.17733	1.25768	1.25304
F7IH31	1061012643	PREDICTED: guanine nucleotide-binding protein G(k) subunit alpha [Callithrix jacchus]	0	226.059	55	19	1101	9	361	41.6	6.57	17584	19	1.59891e+07	3.38339e+07	1.9502e+07	4.08623e+07	4.0976e+07	3.61897e+07	4.08208e+07	3.76012e+07	4.39089e+07	4.98975e+07	7.97404e+07	7.58799e+07	4.73921e+07	9.62163e+07	9.71977e+07	3.34784e+07	3.17425e+07	4.13201e+07	3.12028e+07	4.53238e+07	3.79427e+07	40.9083	42.3527	43.3669	44.5413	51.3631	15.4684	18.5104	100405745	GNAI3	14679	Gnai3	0.496689	0.84563	0.876459	1.47246
A0A2R8P4V7	296231109	PREDICTED: guanine nucleotide-binding protein G(o) subunit alpha [Callithrix jacchus]	0	421.054	74	24	1916	7	354	40	5.53	35287	24	7.72251e+07	9.28312e+07	1.07319e+08	1.28818e+08	1.77465e+08	2.07101e+08	7.99437e+07	9.15097e+07	5.02732e+07	2.53745e+07	1.06594e+08	1.12004e+08	4.41442e+07	4.03319e+07	4.11955e+07	2.02415e+07	1.7966e+07	4.16774e+06	2.23528e+07	2.00333e+07	5.62558e+07	16.2779	83.4384	69.6094	80.4967	55.7782	73.7262	61.6676	100389396	GNAO1	14681	Gnao1	1.27475	2.35938	1.019	1.12124
F7IC22	296189680	PREDICTED: guanine nucleotide-binding protein G(q) subunit alpha [Callithrix jacchus]	0	229.503	62	19	279	9	359	42.1	5.68	4921	19	4.05081e+07	3.65418e+07	3.52566e+07	6.18652e+07	6.17659e+07	6.19842e+07	4.25251e+07	3.89145e+07	4.11182e+07	7.27982e+07	7.04551e+07	5.70802e+07	4.18698e+07	4.50716e+07	3.16808e+07	4.36663e+07	5.41151e+07	5.67592e+07	3.17497e+07	3.10484e+07	3.73699e+07	7.31242	27.2551	28.4057	30.3197	22.9866	26.0744	10.3776	100403006	GNAQ	14682	Gnaq	0.790776	1.30696	0.862958	1.4106
A0A8I3WHR2	675657292	PREDICTED: guanine nucleotide-binding protein G(s) subunit alpha isoforms XLas isoform X1 [Callithrix jacchus]	0	221.97	22	21	381	16	1047	111.6	5.02	6273	21	1.85677e+08	2.11965e+08	2.15818e+08	2.14783e+08	2.43466e+08	1.99446e+08	2.38665e+08	2.35656e+08	2.33351e+08	1.96353e+08	2.00934e+08	2.19144e+08	2.16953e+08	2.12965e+08	2.1251e+08	2.08805e+08	2.21319e+08	1.86572e+08	2.03135e+08	1.85306e+08	1.82722e+08	8.02171	8.65912	8.54324	6.69115	7.26584	7.86423	5.83803	100408515	LOC100408515	14683	Gnas	0.970327	1.04029	1.11934	0.975024
A0A8I3X494	296191481	PREDICTED: guanine nucleotide-binding protein G(z) subunit alpha [Callithrix jacchus]	0	187.901	68	19	463	18	355	40.9	7.61	8845	19	3.87313e+08	4.78604e+08	4.8569e+08	3.44999e+08	4.33828e+08	3.54013e+08	4.5881e+08	5.40167e+08	4.72125e+08	4.69344e+08	6.52872e+08	7.14051e+08	6.39147e+08	6.82398e+08	6.83664e+08	1.59837e+08	2.03317e+08	2.48925e+08	1.85245e+08	1.83592e+08	2.14891e+08	12.1782	46.2375	49.3642	56.8523	66.3951	15.4218	9.05194	100391403	GNAZ	14687	Gnaz	1.05209	0.881799	1.1451	1.42935
U3BCS5	1061009740	PREDICTED: guanine nucleotide-binding protein G(I)/G(S)/G(T) subunit beta-1 [Callithrix jacchus]	0	372.257	71	19	1101	12	340	37.4	6	28016	19	1.92587e+09	1.67271e+09	1.76046e+09	2.54621e+09	1.76205e+09	2.53496e+09	1.38937e+09	1.61538e+09	2.60321e+09	2.97208e+09	2.13159e+09	2.26311e+09	2.2068e+09	1.74526e+09	1.81348e+09	1.13136e+09	1.56779e+09	1.57076e+09	6.70821e+08	1.04446e+09	9.84362e+08	7.19646	35.1675	37.1245	39.2053	34.4354	30.2983	22.2956	100412968	GNB1	14688	Gnb1	0.98948	1.26352	1.03544	1.36019
F7GNL2	675642346	PREDICTED: guanine nucleotide-binding protein G(I)/G(S)/G(T) subunit beta-2 [Callithrix jacchus]	0	266.22	70	18	884	8	340	37.3	6	17981	18	6.98578e+06	3.54962e+07	3.69876e+07	3.34131e+07	3.4794e+07	5.77543e+07	6.24618e+07	7.84802e+07	3.06082e+07	1.7158e+07	5.04197e+07	5.4018e+07	1.14321e+08	1.25369e+08	9.11353e+07	6.01665e+06	6.51129e+06	1.99178e+07	6.87599e+06	7.16835e+06	2.18852e+07	63.8262	81.5366	87.7022	101.387	113.954	64.9294	71.6605	100395033	GNB2	14693	Gnb2	0.619627	0.982125	1.33758	0.948084
F7ICV3	390459533	PREDICTED: receptor of activated protein C kinase 1 [Callithrix jacchus]	0	153.873	63	17	203	17	317	35.1	7.69	2857	17	1.4355e+08	1.70169e+08	1.74485e+08	2.32381e+08	9.4515e+07	1.3172e+08	8.85741e+07	9.51912e+07	2.13179e+08	1.67513e+08	9.11266e+07	1.02637e+08	6.73172e+07	8.50251e+07	9.35417e+07	1.15486e+08	1.28802e+08	7.60255e+07	2.46787e+08	2.30863e+08	1.83349e+08	10.2952	44.3771	45.3732	45.9318	49.6736	41.4955	14.9791	100394803	RACK1	14694	Rack1	1.16547	1.09483	0.947607	0.862459
A0A8I3WB13	675725314	PREDICTED: guanine nucleotide-binding protein subunit beta-4 isoform X1 [Callithrix jacchus]	0	152.731	52	15	649	8	340	37.5	6	11081	15	3.28894e+07	5.1609e+07	4.76577e+07	3.01445e+07	3.32419e+07	2.42212e+07	3.94944e+07	3.80989e+07	2.95584e+07	4.83833e+07	4.21906e+07	4.40521e+07	2.41366e+07	2.01003e+07	3.39189e+07	6.97278e+06	7.55581e+06	1.23206e+07	9.66003e+06	4.86607e+06	1.33243e+07	22.3984	54.7926	61.2769	71.4295	64.6206	35.8351	45.6905	100395633	GNB4	14696	Gnb4	1.55635	1.03172	1.26189	1.58544
A0A2R8PDI1	296214036	PREDICTED: guanine nucleotide-binding protein subunit beta-5 isoform X2 [Callithrix jacchus]	0	160.417	50	14	214	14	353	38.7	6.06	4702	14	2.81422e+08	1.94384e+08	2.04429e+08	1.45014e+08	1.27782e+08	1.74922e+08	1.14509e+08	1.25539e+08	1.5846e+08	1.87815e+08	1.67327e+08	1.83599e+08	1.5891e+08	1.32354e+08	1.45411e+08	7.30249e+07	7.84247e+07	5.62495e+07	1.20692e+08	1.28694e+08	9.48725e+07	21.0003	28.8537	31.1449	34.5451	32.3326	30.7477	15.4034	100415506	GNB5	14697	Gnb5	1.55924	1.02626	0.91346	1.2349
F7ESA3	326368250	guanine nucleotide-binding protein G(I)/G(S)/G(O) subunit gamma-10 [Callithrix jacchus]	0	69.731	88	6	91	6	68	7.2	7.85	2927	6	1.66508e+07	6.50559e+07	8.11937e+07	7.99725e+07	8.52672e+07	7.35878e+07	1.66077e+08	1.40747e+08	1.24815e+08	8.44642e+07	4.61365e+07	7.78143e+07	1.13581e+08	3.56231e+07	3.58328e+07	2.69637e+07	3.3182e+07	7.05741e+07	8.65936e+07	8.88989e+07	9.43436e+07	61.8578	46.9307	51.411	44.0506	49.9863	44.2844	4.42441	100385281	GNG10	14700	Gng10	0.700701	1.02729	1.85665	0.896478
F7E106	675670701	PREDICTED: guanine nucleotide-binding protein G(I)/G(S)/G(O) subunit gamma-12 [Callithrix jacchus]	0	50.375	69	5	138	5	72	8	8.97	1849	5	6.72146e+07	7.68024e+07	7.93593e+07	7.99308e+07	1.16518e+08	2.03273e+08	1.51809e+08	1.51925e+08	2.86541e+08	1.32258e+08	1.35511e+08	1.31856e+08	1.25356e+08	2.57953e+08	2.8261e+08	1.03962e+08	7.53586e+07	5.28444e+07	9.8581e+07	6.49924e+07	8.79379e+07	8.59882	50.8965	52.7953	55.4205	65.6388	24.588	20.475	100394978	GNG12	14701	Gng12	0.566002	1.01284	1.49567	1.01259
A0A8I3WG67	1060939669	PREDICTED: guanine nucleotide-binding protein G(I)/G(S)/G(O) subunit gamma-2 [Callithrix jacchus]	0	41.805	79	5	222	5	71	7.8	7.99	2887	5	1.01016e+08	1.38248e+08	1.2894e+08	4.39012e+08	2.98902e+08	3.94871e+08	5.12529e+08	5.99704e+08	6.36243e+08	3.7049e+08	2.23552e+08	1.72348e+08	3.52172e+08	6.27727e+07	2.39633e+08	7.92297e+07	7.45595e+07	1.23517e+08	2.02072e+07	1.70876e+07	4.51452e+07	15.7869	77.7778	90.0869	83.2606	99.6495	67.7963	55.9601	100391372	GNG2	14702	Gng2	0.512393	1.57638	2.43318	1.06651
F7I3K5	1060943898	PREDICTED: guanine nucleotide-binding protein G(I)/G(S)/G(O) subunit gamma-3 [Callithrix jacchus]	0	77.421	81	5	160	5	75	8.3	7.78	3730	5	1.65495e+08	1.84174e+08	1.83946e+08	2.65188e+08	2.6579e+08	2.54108e+08	2.71033e+08	2.99396e+08	3.11038e+08	2.68068e+08	6.79571e+07	8.63817e+07	1.80235e+08	3.44683e+07	3.78596e+07	4.54689e+07	7.5688e+07	6.17959e+07	2.14933e+07	6.25168e+07	1.65922e+08	6.02648	70.4259	80.2493	80.1863	75.451	68.7002	89.3352	100397915	GNG3	14704	Gng3	1.12917	1.6613	1.86524	0.893841
F6Z244	1060975883	PREDICTED: guanine nucleotide-binding protein G(I)/G(S)/G(O) subunit gamma-7 [Callithrix jacchus]	0	65.731	72	5	298	5	68	7.5	8.51	6947	5	4.18562e+08	3.60274e+08	3.80168e+08	4.46269e+08	5.25089e+08	3.92193e+08	1.96361e+08	3.63257e+08	6.55064e+08	3.55035e+08	1.0844e+09	1.05424e+09	4.16917e+08	2.81024e+08	3.97767e+08	2.63148e+08	2.8176e+08	3.19081e+08	1.41721e+08	1.77543e+08	1.97859e+08	7.66936	64.0923	71.4378	76.5805	34.1328	29.6504	16.4894	100411155	GNG7	14708	Gng7	0.931704	1.09614	0.976462	2.00462
F7HWA1	296220967	PREDICTED: aspartate aminotransferase, cytoplasmic [Callithrix jacchus]	0	88.723	51	17	121	17	413	46.4	7.44	977	17	4.22449e+07	4.97608e+07	3.39012e+07	4.03275e+07	7.73884e+07	5.86459e+07	6.57149e+07	7.25392e+07	6.12768e+07	5.40631e+07	6.86409e+07	6.68737e+07	5.9216e+07	6.7827e+07	6.87648e+07	3.85504e+07	4.23643e+07	6.33409e+07	4.37655e+07	5.28767e+07	7.81524e+07	18.903	20.6237	19.3939	21.188	23.8926	28.4781	30.5766	100409421	GOT1	14718	Got1	0.73066	1.02346	1.15791	1.10015
F7GQT4	296231243	PREDICTED: aspartate aminotransferase, mitochondrial [Callithrix jacchus]	0	132.379	52	18	201	18	430	47.5	9.17	2876	18	7.43248e+07	1.02058e+08	8.66863e+07	1.14802e+08	1.08697e+08	1.17228e+08	6.79901e+07	7.72657e+07	7.55068e+07	6.87802e+07	6.58728e+07	8.24413e+07	3.14356e+07	4.05595e+07	4.8175e+07	6.11074e+07	4.77892e+07	7.76335e+07	5.20846e+07	5.63249e+07	8.60733e+07	15.8441	34.4542	25.852	28.3426	30.9963	23.8163	28.5697	100387939	GOT2	14719	Got2	1.19357	1.54591	1.00162	0.984979
F6RXE9	532446899	glucose-6-phosphate isomerase isoform 2 [Callithrix jacchus]	0	83.833	33	16	209	16	558	63.1	7.94	2423	16	5.31011e+07	4.65648e+07	4.13205e+07	1.1379e+08	9.6791e+07	8.38791e+07	7.95975e+07	8.95051e+07	7.49599e+07	6.32543e+07	7.90934e+07	8.08996e+07	4.05655e+07	5.03895e+07	4.11134e+07	6.29339e+07	5.75259e+07	5.41329e+07	1.49667e+08	1.4575e+08	9.13386e+07	12.5589	38.5814	42.314	48.0833	55.5157	46.9996	25.2905	100399188	GPI	14751	Gpi1	0.618294	1.29135	1.07033	0.979049
U3EW35	296210736	PREDICTED: prosaposin receptor GPR37 [Callithrix jacchus]	0	20.384	7	5	46	5	612	66.9	8.09	573	5	2.42293e+07	1.66983e+07	1.65656e+07	2.2305e+07	1.08411e+07	2.11734e+07	6.0114e+06	7.58185e+06	9.86182e+06	8.49324e+06	2.96771e+06	4.67336e+06	4.38993e+06	6.02251e+06	2.21953e+06	3.1161e+07	3.12979e+07	1.74757e+07	1.77313e+07	1.54051e+07	5.73371e+06	22.8906	73.4365	82.6982	84.544	75.8455	49.9001	49.1059	100410356	GPR37	14763	Gpr37	1.4229	1.34436	0.580492	0.399309
F7EEA2	390464779	PREDICTED: lanC-like protein 1 isoform X1 [Callithrix jacchus]	0	134.409	55	15	278	15	410	46.2	7.9	5970	15	1.8638e+08	2.2511e+08	2.4002e+08	1.21858e+08	1.58656e+08	1.49779e+08	1.70634e+08	1.88884e+08	1.5324e+08	1.44183e+08	1.8568e+08	1.79008e+08	1.46932e+08	8.82498e+07	1.05509e+08	1.09657e+08	1.10156e+08	1.38072e+08	1.46079e+08	1.64313e+08	1.28482e+08	12.7491	20.0385	21.4841	22.0022	19.4275	16.0248	12.2469	100402242	LANCL1	14768	Lancl1	1.4072	0.929392	1.10751	1.09911
A0A2R8PIM9	63115346	cytosolic glutathione peroxidase [Callithrix jacchus]	0	87.648	62	11	125	5	202	22	6.55	1415	11	1.59084e+07	1.32689e+07	1.29568e+07	2.91494e+07	2.67182e+07	3.94693e+07	1.69697e+07	2.75373e+07	2.17538e+07	5.40752e+06	1.30486e+07	2.16549e+07	6.02624e+06	1.04875e+07	7.73548e+06	1.49761e+07	1.88233e+07	2.86231e+07	9.67936e+06	1.56052e+07	1.23528e+07	11.5456	51.8326	47.0891	49.6679	49.6915	39.6873	23.6543	100392863	GPX1	14775	Gpx1	0.801131	1.81273	1.25988	0.762666
F7IQR6	296203176	PREDICTED: growth factor receptor-bound protein 2 [Callithrix jacchus]	0	49.27	47	10	106	10	217	25.2	6.32	1159	10	5.35366e+07	3.79747e+07	3.43526e+07	2.24592e+07	2.75426e+07	2.83556e+07	2.46644e+07	2.98092e+07	3.28817e+07	3.17906e+07	4.34236e+07	4.75239e+07	5.30442e+07	5.1415e+07	3.74481e+07	1.19208e+07	1.64655e+07	2.1124e+07	2.17985e+07	1.61214e+07	1.74236e+07	24.294	41.9393	44.5384	49.3011	57.5524	20.7444	16.1206	100395682	GRB2	14784	Grb2	1.33275	0.82971	0.924988	1.29965
F7E4U9	296195985	PREDICTED: glutamate receptor ionotropic, delta-2 [Callithrix jacchus]	0	202.636	35	27	166	26	1007	113.2	6.02	2936	27	1.39364e+07	3.5265e+07	2.5296e+07	9.42049e+06	1.28731e+07	6.51909e+06	3.04531e+07	2.77364e+07	3.9519e+07	1.47071e+07	3.75411e+07	4.41593e+07	3.36097e+07	4.23164e+07	2.49955e+07	1.19988e+07	1.25573e+07	2.06326e+07	2.3188e+08	3.68129e+08	4.12563e+08	42.9754	162.616	147.755	140.066	127.217	105.739	27.8942	100400487	GRID2	14804	Grid2	0.358134	0.138512	0.469718	0.463463
F7ILH5	390467285	PREDICTED: LOW QUALITY PROTEIN: glutamate receptor ionotropic, NMDA 2B [Callithrix jacchus]	0	389.185	39	51	580	47	1483	166	6.83	7684	51	2.07675e+08	1.64708e+08	1.79535e+08	1.54778e+08	1.24367e+08	1.73128e+08	1.6859e+08	2.05937e+08	1.91085e+08	3.14598e+08	3.01099e+08	3.06424e+08	9.0559e+08	9.64184e+08	9.27099e+08	5.45523e+07	8.73084e+07	1.33294e+08	5.02571e+07	8.30341e+07	5.9164e+07	11.8631	106.302	104.545	104.903	118.037	39.9365	26.4189	100415252	GRIN2B	14812	Grin2b	0.671152	0.549979	0.687804	1.12133
F7E6E2	675654739	PREDICTED: metabotropic glutamate receptor 1 isoform X1 [Callithrix jacchus]	0	126.756	26	27	174	24	1194	132.5	6.83	1408	27	3.81782e+07	4.30271e+07	2.45964e+07	5.57498e+07	8.13078e+07	5.7588e+07	6.51083e+07	6.14016e+07	1.0619e+08	3.17076e+07	2.49778e+07	3.13743e+07	5.83717e+07	5.95776e+07	6.98985e+07	1.73682e+07	1.90574e+07	4.40207e+07	2.048e+08	2.066e+08	1.91191e+08	27.0902	79.5394	84.3447	93.6505	82.7992	84.2803	4.19442	100410312	GRM1	14816	Grm1	0.496358	0.913161	1.09169	0.413124
B0KWG0	296213817	PREDICTED: protein disulfide-isomerase A3 [Callithrix jacchus]	0	83.877	41	19	93	19	505	56.7	6.3	624	19	1.58576e+07	1.62969e+07	2.14641e+07	3.79202e+07	2.04661e+07	3.87323e+07	4.06582e+07	3.81601e+07	3.14609e+07	1.78546e+07	2.76619e+07	3.07004e+07	2.1395e+07	2.30811e+07	2.72144e+07	2.31635e+07	3.54841e+07	3.76138e+07	2.68404e+07	3.94566e+07	2.60231e+07	17.4445	24.6685	23.99	23.7312	23.4901	21.9389	24.4725	100395129	PDIA3	14827	Pdia3	0.628162	1.13778	1.29196	0.89291
U3FXT1	675639373	PREDICTED: 78 kDa glucose-regulated protein [Callithrix jacchus]	0	273.41	49	33	553	31	654	72.3	5.16	11483	33	1.69261e+08	1.49946e+08	1.49087e+08	2.54864e+08	2.48989e+08	1.95731e+08	3.31202e+08	2.94379e+08	2.99324e+08	2.13709e+08	1.8301e+08	1.78602e+08	3.02784e+08	3.2538e+08	3.20443e+08	1.72567e+08	1.58724e+08	2.27785e+08	3.09679e+08	2.40894e+08	1.8352e+08	7.30826	24.2747	25.8476	27.072	27.0461	26.0447	25.8137	100389117	HSPA5	14828	Hspa5	0.667645	0.997394	1.31863	0.820234
U3EHV9	675703178	PREDICTED: glutathione S-transferase P isoform X2 [Callithrix jacchus]	0	65.48	51	8	30	8	210	23.5	7.33	459	8	9.87402e+06	2.83749e+06	3.20376e+06	1.07283e+07	8.82892e+06	1.32013e+07	3.87847e+06	4.44682e+06	3.46336e+06	7.79498e+06	1.72761e+06	2.42893e+06	1.15632e+06	1.03526e+07	9.03923e+06	5.70912e+06	1.04605e+07	3.90451e+06	4.50449e+06	4.68932e+06	2.5703e+06	74.6651	59.6691	59.2238	61.8775	58.0837	51.4045	29.9311	100398632	GSTP1	14870	Gstp1	0.89268	1.83741	0.661221	0.670356
U3DP83	532507207	general transcription factor II-I isoform 1 [Callithrix jacchus]	0	89.456	19	15	70	15	999	112.5	6.44	454	15	6.43809e+06	1.24412e+07	1.31171e+07	3.11394e+06	2.03025e+07	9.07808e+06	2.14621e+07	2.87709e+07	1.96469e+07	9.58715e+06	1.6755e+07	1.71657e+07	1.98838e+07	9.84289e+06	1.43329e+07	1.50211e+06	2.91105e+06	6.87901e+06	1.70785e+07	1.77478e+07	1.66257e+07	34.4717	52.9013	49.801	49.5247	57.4124	72.1946	3.29141	100395532	GTF2I	14886	Gtf2i	0.786753	0.799002	1.71826	1.0698
U3BM57	532524034	GTP-binding protein 1 [Callithrix jacchus]	0	46.929	17	9	58	9	669	72.5	8.29	701	9	5.59684e+06	1.46959e+07	1.49969e+07	1.17213e+07	1.19243e+07	7.92658e+06	8.97265e+06	1.07666e+07	6.42152e+06	7.17935e+06	6.08936e+06	5.60243e+06	7.15745e+06	4.33428e+06	2.74919e+06	4.30097e+06	3.96459e+06	2.82282e+06	1.5813e+07	4.48957e+06	1.17417e+07	45.4158	49.4918	53.4449	60.6609	70.6087	73.6575	53.6979	100410520	GTPBP1	14904	Gtpbp1	1.45939	1.30566	1.08187	0.780411
A0A2R8MR67	1060954796	PREDICTED: membrane-associated guanylate kinase, WW and PDZ domain-containing protein 1 [Callithrix jacchus]	0	69.975	13	13	62	12	1480	163.3	7.34	790	13	1.16084e+07	6.04478e+06	6.61457e+06	5.40225e+06	5.48583e+06	4.34347e+06	1.03588e+07	7.02302e+06	1.20649e+07	6.64497e+06	7.97749e+06	6.07933e+06	1.65774e+07	9.48642e+06	1.9934e+06	2.40989e+06	3.05172e+06	5.42948e+06	3.28046e+06	3.77339e+06	4.35465e+06	37.8399	58.2238	60.6057	68.5624	83.7297	28.6879	14.1394	100403010	MAGI1	14924	Magi1	1.21335	0.761552	1.47229	1.03506
A0A2R8MDU3	675766132	PREDICTED: glycerol kinase isoform X4 [Callithrix jacchus]	0	136.279	49	21	152	21	562	61.6	6.39	1912	21	6.0474e+07	5.33706e+07	5.65175e+07	4.60478e+07	5.94818e+07	4.82824e+07	3.19825e+07	3.17601e+07	3.37189e+07	5.50026e+07	5.27075e+07	3.75519e+07	3.09392e+07	3.35373e+07	2.90198e+07	2.20036e+07	2.56703e+07	2.91034e+07	2.79464e+07	3.03712e+07	2.46565e+07	6.26791	31.0861	28.0993	31.5161	12.5379	11.6451	10.3704	100400994	GK	14933	Gk	1.45405	1.3128	0.831841	1.23982
F7G1L5	1060971473	PREDICTED: glycogen [starch] synthase, muscle [Callithrix jacchus]	0	46.335	13	8	28	8	737	83.8	6.23	360	8	7.01524e+06	7.76353e+06	6.77731e+06	1.72641e+07	1.19222e+07	1.69718e+07	1.47308e+07	1.55895e+07	2.08752e+07	1.114e+07	8.12181e+06	8.94645e+06	1.58499e+07	8.88536e+06	9.81778e+06	3.40763e+07	4.01227e+07	3.33816e+07	1.75342e+07	1.88956e+07	1.64627e+07	7.1624	51.5269	54.5131	59.8752	52.141	38.456	6.91592	100406574	GYS1	14936	Gys1	0.44102	0.944358	1.04742	0.577119
U3D1B8	296235560	PREDICTED: 3-hydroxyacyl-CoA dehydrogenase type-2 [Callithrix jacchus]	0	125.557	67	12	155	12	261	27.2	8.6	2899	12	2.3428e+07	8.72607e+07	8.25506e+07	4.25295e+07	1.01482e+08	5.29212e+07	6.3553e+07	6.78959e+07	1.12831e+08	6.28584e+07	1.02933e+08	1.18789e+08	1.25648e+08	1.10339e+08	1.16057e+08	4.84439e+07	4.23298e+07	7.87547e+07	6.55263e+07	6.84414e+07	5.38228e+07	55.2251	36.205	34.6758	36.3606	39.4548	22.978	12.3601	100402832	HSD17B10	15108	Hsd17b10	0.83068	0.846556	1.05009	1.22333
U3F172	675643343	PREDICTED: histidine--tRNA ligase, cytoplasmic [Callithrix jacchus]	0	96.51	40	17	77	11	509	57.4	6.04	735	17	3.70686e+06	1.58669e+06	1.96846e+06	1.89721e+06	7.9602e+06	1.87102e+06	1.89442e+07	1.84131e+07	8.54257e+06	6.07737e+06	5.86026e+06	5.37855e+06	2.13425e+07	2.52901e+07	1.92664e+07	2.46002e+07	2.1073e+07	7.88344e+06	1.54988e+07	2.04308e+07	1.42222e+07	46.6859	58.0276	45.3901	48.4323	29.1414	34.5887	19.6126	100396722	HARS	15115	Hars	0.201871	0.326031	1.27594	0.48136
U3C8Y8	532439169	host cell factor 1 [Callithrix jacchus]	0	25.83	4	7	14	7	2035	208.5	7.53	42	7	4.61413e+07	1.33227e+08	1.29006e+08	9.55081e+07	9.61056e+07	9.52042e+07	1.45875e+08	1.43298e+08	1.33509e+08	1.16259e+08	1.08732e+08	1.20517e+08	2.54894e+06	8.96961e+06	1.06148e+07	7.29639e+07	8.16731e+07	9.06945e+07	6.19726e+07	5.73217e+07	1.76826e+08	47.7722	54.0716	60.2592	68.7108	86.59	48.9386	68.5802	100413551	HCFC1	15161	Hcfc1	1.12022	1.04191	1.53546	1.25511
U3DFW5	1060991013	PREDICTED: LOW QUALITY PROTEIN: hepatocyte growth factor-regulated tyrosine kinase substrate [Callithrix jacchus]	0	14.909	5	5	18	5	831	91.9	6.01	24	5	1.29494e+06	2.76032e+06	2.7033e+06	3.6936e+06	4.2545e+06	4.13793e+06	6.77551e+06	8.58521e+06	7.5904e+06	4.35286e+06	2.24974e+06	2.5644e+06	2.65428e+06	2.04522e+06	2.61433e+06	2.20516e+06	1.24831e+06	2.45198e+06	5.87772e+06	3.75119e+06	5.5096e+06	36.8453	51.6279	56.8163	45.9521	50.3304	53.4926	22.5218	100391698	HGS	15239	Hgs	0.59644	1.06659	2.02543	0.808983
A0A2R8M646	296214080	PREDICTED: histidine triad nucleotide-binding protein 1 [Callithrix jacchus]	0	9.029	23	2	14	2	126	13.8	6.95	47	2	4.55192e+06	4.88534e+06	5.57639e+06	3.75335e+06	6.28391e+06	3.6439e+06	9.60155e+06	1.07541e+07	1.46489e+07	3.48593e+06	6.76595e+06	6.99429e+06	1.24113e+07	1.00455e+07	9.46333e+06	2.06352e+06	1.23221e+06	4.30555e+06	1.00725e+07	1.22653e+07	3.70649e+06	10.4412	54.5462	52.5328	56.9356	60.7708	80.2579	51.2097	100385973	LOC100385973	15254	Hint1	0.717321	0.653658	1.67244	0.823986
U3CDD7	1060941638	PREDICTED: histone H2AX [Callithrix jacchus]	0	37.944	48	4	70	2	143	15.1	10.74	1045	4	4.63908e+06	4.86141e+06	5.27489e+06	585356	681731	624019	709450	938787	833361	295987	259759	435457	955888	1.02902e+06	972275	2.84938e+06	3.21318e+06	2.50724e+06	5.78889e+06	4.65849e+06	4.27501e+06	6.55134	96.8977	90.1438	83.6285	60.096	32.1681	16.0378	100415512	H2AFX	15270	H2ax	2.22959	0.285366	0.374471	0.149572
F7A7M9	532447223	hexokinase-1 isoform HKI [Callithrix jacchus]	0	837.381	70	66	1880	56	917	102.2	6.8	43449	66	3.66459e+09	3.33083e+09	3.484e+09	2.69358e+09	2.5941e+09	2.84406e+09	1.3735e+09	1.48506e+09	1.6601e+09	2.53026e+09	2.45396e+09	2.37949e+09	1.21502e+09	1.32817e+09	1.40138e+09	1.54452e+09	1.78276e+09	1.24672e+09	1.49559e+09	1.30509e+09	1.14823e+09	4.7827	32.8506	28.4544	31.0366	14.2067	16.3563	13.2153	100413117	HK1	15275	Hk1	1.7075	1.32497	0.736264	1.19983
U3DFP3	532343747	heterogeneous nuclear ribonucleoproteins C1/C2 isoform b [Callithrix jacchus]	0	73.337	31	10	74	10	293	32.3	5.08	1393	10	3.6837e+07	2.80548e+07	2.83185e+07	7.91076e+06	7.14401e+06	6.3341e+06	9.93322e+06	1.00139e+07	7.18494e+06	7.78316e+06	1.60233e+07	1.16487e+07	1.16868e+07	3.74586e+07	4.89658e+07	2.21447e+07	2.34698e+07	4.04261e+07	3.16869e+07	2.88704e+07	4.36541e+07	16.0799	69.4783	60.9675	50.8471	36.8769	27.713	22.5974	100404309	HNRNPC	15381	Hnrnpc	1.40151	0.321603	0.407958	0.533103
U3F130	532345905	heterogeneous nuclear ribonucleoprotein A1 isoform a [Callithrix jacchus]	0	209.25	55	19	353	12	320	34.4	9.11	6075	19	6.77642e+07	9.98157e+07	9.47451e+07	7.2181e+07	9.31229e+07	5.91751e+07	7.83206e+07	7.85262e+07	5.3388e+07	5.66957e+07	5.88335e+07	6.68783e+07	5.40438e+07	4.62338e+07	6.11492e+07	7.34841e+07	7.18853e+07	6.96241e+07	1.35504e+08	1.43223e+08	1.09348e+08	19.7032	35.579	38.0755	40.9283	41.8385	33.3875	13.7246	100385123	HNRNPA1	15382	Hnrnpa1	1.117	0.955845	0.895192	0.776702
U3DAK5	532517941	heterogeneous nuclear ribonucleoprotein A/B isoform a [Callithrix jacchus]	0	20.813	17	5	35	4	332	35.9	6.95	332	5	529739	3.0489e+06	2.81729e+06	865071	1.96688e+06	596942	685273	695062	1.6985e+06	2.38761e+06	1.58401e+06	1.60432e+06	2.60339e+06	2.07227e+06	1.5217e+06	2.15065e+06	2.32626e+06	1.58133e+06	3.06998e+06	2.6078e+06	5.58105e+06	65.3104	58.1609	54.2191	45.8021	46.6059	48.8296	42.6322	100390818	HNRNPAB	15384	Hnrnpab	1.06614	0.571564	0.513212	0.929456
F6V7W4	296233743	PREDICTED: LOW QUALITY PROTEIN: heterogeneous nuclear ribonucleoprotein L [Callithrix jacchus]	0	122.498	37	15	116	14	589	64.1	8.22	1197	15	5.80933e+07	6.83235e+07	5.92708e+07	2.82543e+07	3.43789e+07	2.48945e+07	3.51697e+07	4.15276e+07	4.7797e+07	2.97424e+07	2.68135e+07	4.00616e+07	6.47808e+07	3.47565e+07	5.9987e+07	6.93453e+07	7.4293e+07	4.27745e+07	1.33348e+08	1.20471e+08	8.2445e+07	9.04346	57.0487	53.0882	52.7954	43.109	38.8206	23.6125	100392905	HNRNPL	15388	Hnrnpl	1.10479	0.520764	0.740705	0.574846
U3EX45	532517785	heterochromatin protein 1-binding protein 3 [Callithrix jacchus]	0	21.91	12	6	23	6	553	61.1	9.67	139	6	8.94335e+06	8.48765e+06	5.73411e+06	3.14539e+06	3.53201e+06	2.97892e+06	1.1151e+07	8.10129e+06	8.73361e+06	4.35206e+06	6.6943e+06	1.66471e+06	1.3307e+07	1.43948e+07	1.39421e+07	1.23246e+06	2.39039e+06	2.41317e+06	6.19124e+06	4.96785e+06	1.06463e+07	22.4863	66.602	62.1221	72.5413	69.6924	74.7906	41.117	100399092	HP1BP3	15441	Hp1bp3	1.13393	0.472674	1.3699	0.622203
F7EBM9	675763277	PREDICTED: LOW QUALITY PROTEIN: protein arginine N-methyltransferase 1 [Callithrix jacchus]	0	68.668	35	13	71	11	414	47.3	6.23	739	13	1.85571e+07	2.10878e+07	2.54775e+07	2.36798e+06	8.91598e+06	8.46109e+06	1.37628e+07	1.972e+07	9.89643e+06	1.43687e+07	1.80914e+07	1.78307e+07	1.09682e+07	1.16916e+07	2.6989e+07	9.40063e+06	6.70372e+06	1.84111e+06	2.20397e+06	6.72639e+06	1.07613e+07	16.1309	58.9634	55.7355	62.3693	76.5959	58.1453	65.2201	100390972	PRMT1	15469	Prmt1	1.71489	0.519952	1.14232	1.32432
F7HVD2	675694793	PREDICTED: heat shock cognate 71 kDa protein isoform X1 [Callithrix jacchus]	0	507.782	64	39	1337	18	699	76.4	6.09	24564	39	7.56479e+08	8.53111e+08	8.73231e+08	5.9971e+08	9.11275e+08	6.13269e+08	8.88622e+08	9.26881e+08	9.92227e+08	6.99799e+08	9.78372e+08	9.56217e+08	8.90518e+08	1.12747e+09	1.27438e+09	3.10536e+08	3.49383e+08	5.06201e+08	4.73819e+08	5.35323e+08	7.60145e+08	7.54161	35.265	37.1161	42.199	49.6009	32.6446	25.5571	100389824	HSPA8	15481	Hspa8	1.06775	0.913547	1.20748	1.13293
A0A2R8NEI3	296193889	PREDICTED: peroxisomal multifunctional enzyme type 2 isoform X1 [Callithrix jacchus]	0	307.074	59	28	380	28	736	79.4	8.6	8821	28	7.35745e+07	6.94418e+07	7.63185e+07	1.66803e+08	1.45147e+08	1.80857e+08	1.91056e+08	2.05811e+08	1.84866e+08	1.01797e+08	1.12061e+08	1.2106e+08	1.26307e+08	1.30908e+08	1.1834e+08	1.28127e+08	1.65289e+08	1.5437e+08	1.5397e+08	1.61142e+08	1.76745e+08	4.73477	19.855	21.3361	17.3248	14.0661	10.3929	7.10259	100390100	HSD17B4	15488	Hsd17b4	0.521518	1.17176	1.3832	0.796343
F7I6Q8	675638135	PREDICTED: dnaJ homolog subfamily A member 1 [Callithrix jacchus]	0	246.169	66	21	323	21	397	44.8	7.08	5095	21	1.15148e+08	9.00786e+07	9.96973e+07	1.11091e+08	1.0365e+08	1.17359e+08	1.08132e+08	1.07351e+08	1.08432e+08	1.22347e+08	1.37992e+08	1.22736e+08	1.38268e+08	1.13699e+08	1.20041e+08	8.07515e+07	9.04764e+07	7.27125e+07	5.35362e+07	4.37768e+07	3.88754e+07	12.4432	30.2454	33.4869	38.2803	42.0649	33.1447	16.4404	100412197	DNAJA1	15502	Dnaja1	1.01828	1.10903	1.0817	1.27926
F7IPT8	296203664	PREDICTED: heat shock protein 105 kDa isoform X1 [Callithrix jacchus]	0	271.142	49	35	459	30	859	96.9	5.35	6291	35	1.25681e+08	1.28731e+08	1.3485e+08	1.85925e+08	1.47161e+08	2.04354e+08	1.9788e+08	1.98034e+08	2.50118e+08	2.10068e+08	1.62442e+08	1.7378e+08	2.23585e+08	2.49541e+08	2.10552e+08	3.63064e+08	8.99808e+07	8.4699e+07	2.40463e+08	2.27199e+08	3.60423e+08	3.59866	34.4937	35.8501	39.969	42.8872	53.9877	26.5873	100394735	HSPH1	15505	Hsph1	0.653668	0.902495	1.08485	0.917358
F7I2I3	296192276	PREDICTED: heat shock protein beta-1 [Callithrix jacchus]	0	70.441	40	10	298	9	205	22.8	6.7	2768	10	2.67997e+07	3.74154e+07	3.56803e+07	5.76194e+07	5.67629e+07	5.49913e+07	8.09973e+07	7.93126e+07	9.52267e+07	4.38862e+07	4.4645e+07	4.15617e+07	4.42968e+07	8.80593e+07	6.57685e+07	4.03388e+07	2.62467e+07	6.33092e+07	1.97928e+08	1.51364e+08	1.72037e+08	17.1017	61.8728	63.2269	71.7776	66.9071	68.1114	13.4258	100408221	HSPB1	15507	Hspb1	0.464862	0.788179	1.18914	0.605386
U3D4H6	675664919	PREDICTED: 60 kDa heat shock protein, mitochondrial [Callithrix jacchus]	0	369.484	74	37	544	12	573	61	5.87	13714	37	3.11063e+07	2.76977e+07	3.35302e+07	4.57562e+07	6.03039e+07	5.99212e+07	4.85855e+07	5.12122e+07	4.90643e+07	3.00041e+07	6.16409e+07	5.90515e+07	2.15879e+07	2.10154e+07	3.30249e+07	1.70528e+07	1.50079e+07	3.13214e+07	2.94783e+07	4.59387e+07	3.62789e+07	9.51992	39.4477	41.0983	45.5243	36.0587	40.0785	22.216	103787195	HSPD1	15510	Hspd1	0.799351	1.43692	1.28872	1.3046
U3BYK3	1060939881	PREDICTED: heat shock-related 70 kDa protein 2 [Callithrix jacchus]	0	182.223	42	27	542	16	641	70.1	5.74	8175	27	1.38305e+07	2.18488e+07	2.00305e+07	1.12628e+07	2.05649e+07	1.38822e+07	1.68432e+07	2.11517e+07	1.0504e+07	1.04909e+07	2.08735e+07	1.34959e+07	8.64822e+06	3.18844e+07	1.92571e+07	3.2762e+06	5.42815e+06	1.60003e+06	1.22271e+07	8.27316e+06	1.15178e+07	22.6386	55.3738	60.7586	68.9049	82.2729	61.7415	19.7522	100387043	HSPA2	15512	Hspa2	1.31351	1.07773	1.14349	1.0577
F7H4G2	675692814	PREDICTED: heat shock protein HSP 90-alpha [Callithrix jacchus]	0	110.708	43	14	359	5	258	28.5	5.17	6440	14	1.09195e+08	6.75975e+07	6.14566e+07	7.36385e+07	6.44017e+07	7.50441e+07	9.19629e+07	8.60044e+07	4.47198e+07	6.01693e+07	7.59707e+07	6.34859e+07	8.45316e+07	3.91639e+07	3.07625e+07	8.29774e+07	6.57976e+07	6.40827e+07	6.42576e+07	4.75743e+07	1.07794e+08	32.7028	28.6405	31.5996	31.948	37.0913	28.8313	42.4703	100388239	HSP90AA1	15519	Hsp90aa1	1.14183	1.02123	1.06725	0.956725
F7HTM4	296193719	PREDICTED: heat shock 70 kDa protein 4 isoform X1 [Callithrix jacchus]	0	261.266	53	34	342	31	840	94.3	5.16	6476	34	1.454e+08	1.46944e+08	1.42745e+08	1.00992e+08	1.05226e+08	9.27572e+07	1.04629e+08	1.30063e+08	1.96882e+08	2.28863e+08	1.49048e+08	1.56235e+08	2.04396e+08	2.68447e+08	2.50544e+08	2.73378e+07	3.73911e+07	1.17754e+08	1.11304e+08	8.93367e+07	2.41777e+08	1.4644	49.4611	49.0334	52.6929	62.2009	74.0673	55.8785	100401198	HSPA4	15525	Hspa4	0.999197	0.686606	0.991125	1.22668
F7GCZ5	296192860	PREDICTED: stress-70 protein, mitochondrial [Callithrix jacchus]	0	353.89	54	33	510	33	679	73.7	6.16	10817	33	1.19244e+08	1.32487e+08	1.14029e+08	1.49331e+08	3.27765e+08	1.70861e+08	1.61996e+08	1.69013e+08	1.80992e+08	1.47311e+08	1.46496e+08	1.31849e+08	1.25725e+08	1.3494e+08	1.51743e+08	1.58147e+08	1.60717e+08	1.60131e+08	2.18907e+08	1.62062e+08	1.68607e+08	7.8046	26.7017	14.1558	15.4116	16.2618	13.7267	16.9781	100406895	HSPA9	15526	Hspa9	0.754732	1.33704	1.0565	0.878325
U3B7A7	532213181	ELAV-like protein 1 [Callithrix jacchus]	0	45.153	36	9	48	8	326	36.1	9.28	363	9	1.72977e+07	3.07935e+07	2.94696e+07	1.06856e+07	1.89993e+07	1.66279e+07	1.4741e+07	1.7859e+07	7.41544e+06	5.04769e+06	2.70412e+07	2.56713e+07	8.26927e+06	1.19296e+07	1.03913e+07	1.33512e+07	1.97874e+07	2.0126e+07	2.99624e+07	2.98911e+07	3.02561e+07	28.7741	46.3227	48.5788	47.9024	46.1847	29.914	0.644095	100896727	ELAVL1	15568	Elavl1	1.37236	0.819461	0.708034	1.02201
F6VAA6	1060973103	PREDICTED: ELAV-like protein 3 isoform X1 [Callithrix jacchus]	0	89.806	43	14	112	7	367	39.5	9.28	1192	14	6.86215e+06	3.39248e+07	3.18831e+07	7.77979e+06	3.31491e+07	7.81626e+06	3.2185e+07	3.24251e+07	2.59313e+06	2.96148e+06	5.10181e+07	5.30948e+07	5.9989e+06	5.02447e+06	860672	1.23042e+07	1.54336e+07	1.83855e+07	6.08756e+06	5.8507e+06	3.61562e+06	62.2121	101.26	106.115	119.938	71.4317	58.0376	26.3075	100391077	ELAVL3	15571	Elavl3	1.37762	0.92407	1.27398	2.02982
F7ID92	1060975487	PREDICTED: intercellular adhesion molecule 5 [Callithrix jacchus]	0	153.093	38	21	164	21	924	96.9	5.62	2183	21	9.54615e+07	4.00795e+07	4.43488e+07	3.27862e+07	4.29347e+06	3.32202e+07	1.7886e+07	1.38199e+07	7.57291e+07	1.59003e+08	1.09682e+08	1.12173e+08	4.08265e+08	3.86093e+08	3.98379e+08	2.01482e+07	1.58465e+07	1.07193e+07	1.27394e+08	1.19471e+08	1.28738e+07	51.3922	121.685	110.24	98.364	107.424	110.019	73.8671	100401727	ICAM5	15898	Icam5	0.562741	0.219915	0.336084	1.19142
A0A2R8N2L7	296205433	PREDICTED: isocitrate dehydrogenase [NADP] cytoplasmic [Callithrix jacchus]	0	22.549	16	6	20	5	414	46.7	7.18	61	6	4.05205e+06	913139	1.15071e+06	3.71691e+06	1.94362e+06	3.48837e+06	1.93815e+06	2.44785e+06	4.05541e+06	5.21342e+06	3.43226e+06	3.61331e+06	2.57169e+06	2.49678e+06	1.16334e+06	2.28593e+06	2.94054e+06	1.62346e+06	3.39587e+06	4.2625e+06	5.12885e+06	85.7297	36.9285	38.8292	39.7944	43.242	39.234	20.3286	100414768	IDH1	15926	Idh1	0.692356	1.03571	0.95562	1.38779
U3D151	296236714	PREDICTED: isocitrate dehydrogenase [NAD] subunit gamma, mitochondrial [Callithrix jacchus]	0	68.164	39	11	55	11	393	42.7	8.63	428	11	2.38729e+07	1.77296e+07	1.78355e+07	2.31357e+07	2.10141e+07	1.96012e+07	2.01617e+07	2.45111e+07	2.62488e+07	2.02594e+07	9.62712e+06	1.15327e+07	1.36174e+07	1.17735e+07	1.34965e+07	2.16157e+07	2.86021e+07	1.87536e+07	2.06849e+07	2.03074e+07	1.00929e+07	17.7494	30.3572	33.4179	35.0164	33.3984	29.7243	35.2898	100405727	IDH3G	15929	Idh3g	1.05474	1.13127	1.25851	0.73499
F7DKL4	675697881	PREDICTED: integrin-linked protein kinase isoform X1 [Callithrix jacchus]	0	25.28	14	6	21	6	483	54.6	7.97	192	6	2.39968e+06	1.2042e+06	1.31677e+06	5.06109e+06	5.12086e+06	3.99395e+06	4.31532e+06	4.3039e+06	3.81946e+06	1.47153e+06	2.64626e+06	2.80515e+06	1.48122e+06	2.80555e+06	2.01213e+06	1.07716e+07	2.46134e+06	2.39144e+06	2.35798e+07	3.12272e+06	6.41482e+06	40.2459	104.492	114.116	123.302	117.376	101.323	99.5061	100406751	ILK	16202	Ilk	0.368395	1.06131	0.931249	0.518301
F7IN96	296202645	PREDICTED: importin subunit beta-1 [Callithrix jacchus]	0	131.364	27	18	170	18	876	97.1	4.78	3155	18	4.39629e+07	2.79587e+07	3.32698e+07	8.56022e+07	3.40733e+07	4.24308e+07	2.75427e+07	3.8208e+07	2.55383e+07	2.66114e+07	2.4567e+07	3.02349e+07	3.20574e+07	3.35329e+07	2.80334e+07	6.85326e+07	8.38619e+07	3.40784e+07	1.76555e+07	1.88196e+07	3.55931e+07	23.2477	52.8976	51.194	54.8583	57.0141	62.9855	41.7818	100408890	KPNB1	16211	Kpnb1	0.929528	1.43246	0.806679	0.719412
A0A8J8XXE5	532524052	eukaryotic translation initiation factor 3 subunit E [Callithrix jacchus]	0	109.725	42	17	162	17	445	52.2	6.04	1343	17	2.68176e+07	6.11225e+07	6.06978e+07	3.78904e+07	4.64686e+07	3.78432e+07	4.9696e+07	5.043e+07	2.43208e+07	2.64959e+07	4.14593e+07	3.87283e+07	4.2162e+07	3.51779e+07	2.8338e+07	4.71303e+07	4.61025e+07	4.24527e+07	5.62098e+07	5.43355e+07	7.67015e+07	39.7298	28.17	30.2004	30.2628	29.2305	22.9529	19.8787	100413143	EIF3E	16341	Eif3e	1.11808	0.919227	0.936112	0.802493
U3DBV7	532524710	E3 ubiquitin-protein ligase Itchy homolog isoform 2 [Callithrix jacchus]	0	53.36	16	11	57	8	864	98.8	6.34	379	11	4.07679e+06	1.0542e+07	1.09549e+07	7.03706e+06	5.37162e+06	6.1095e+06	1.10026e+07	4.41793e+06	8.47353e+06	9.17556e+06	4.81572e+06	7.22657e+06	6.13383e+06	6.53845e+06	6.50939e+06	2.83944e+06	5.20648e+06	1.32426e+07	3.22261e+06	6.66585e+06	6.71221e+06	45.2506	38.1862	40.9696	41.85	47.0651	59.7335	36.1698	100400273	ITCH	16396	Itch	1.22383	0.886191	1.14346	1.01538
A0A5F4WJ54	1060955751	PREDICTED: leukocyte surface antigen CD47 isoform X1 [Callithrix jacchus]	0	24.109	12	5	106	5	323	35.2	7.91	477	5	3.92494e+07	1.21258e+08	1.25124e+08	3.81076e+07	7.71777e+07	4.18978e+07	1.06166e+08	1.08428e+08	7.01577e+07	1.36992e+08	9.31072e+07	7.93679e+07	8.6785e+07	1.61905e+08	1.59979e+08	3.08177e+07	3.00304e+07	3.6478e+07	6.35772e+07	6.61832e+07	9.22551e+07	50.9422	50.0009	47.5405	53.4523	62.679	46.9263	21.429	100406894	CD47	16423	Cd47	1.13279	0.623373	1.1293	1.22732
U3EHU1	675636795	PREDICTED: integral membrane protein 2B [Callithrix jacchus]	0	85.53	58	11	127	11	266	30.4	5.14	1413	11	1.73031e+07	1.87279e+07	1.80198e+07	4.24973e+07	2.95905e+07	2.34743e+07	3.76169e+07	3.7008e+07	2.57973e+07	3.4273e+07	3.22631e+07	3.01298e+07	5.99355e+07	4.24413e+07	4.80717e+07	1.36758e+07	1.48498e+07	2.17701e+07	4.98894e+07	4.37556e+07	8.62224e+07	3.95406	46.0685	47.8171	51.2151	54.9969	72.713	38.2838	100399006	ITM2B	16432	Itm2b	0.52021	0.919735	0.966511	0.930358
F7G4X1	675756670	PREDICTED: caytaxin [Callithrix jacchus]	0	50.085	23	8	65	8	372	42.1	4.64	351	8	1.83357e+07	1.705e+07	1.64039e+07	1.5267e+07	2.38827e+07	1.49371e+07	2.61449e+07	2.30624e+07	1.4494e+07	6.71213e+06	1.13917e+07	1.3615e+07	9.98408e+06	1.82056e+07	1.94815e+07	2.32521e+06	6.92013e+06	1.72316e+07	8.65619e+06	7.70668e+06	5.17224e+06	5.69659	50.1817	54.419	51.5538	58.0493	63.0081	25.09	100392163	ATCAY	16467	Atcay	1.22071	1.27486	1.50148	0.747634
U3C320	1061012684	PREDICTED: potassium voltage-gated channel subfamily A member 2 [Callithrix jacchus]	0	115.049	38	15	149	8	499	56.7	4.86	2055	15	3.17655e+07	3.59677e+07	3.88019e+07	1.28827e+07	1.56395e+07	1.32473e+07	5.36184e+06	8.57785e+06	8.68613e+06	6.80471e+06	1.40843e+07	1.23764e+07	6.20501e+06	3.85829e+06	4.66901e+06	1.5183e+07	2.8052e+07	5.45813e+07	8.25679e+06	1.54623e+07	1.02853e+07	9.96929	86.3467	95.5497	94.1202	99.459	79.1903	32.7805	100387142	KCNA2	16490	Kcna2	2.12615	0.833606	0.45155	0.663888
F7IQA3	675699271	PREDICTED: LOW QUALITY PROTEIN: potassium voltage-gated channel subfamily A member 4 [Callithrix jacchus]	0	31.462	14	8	41	6	654	73.3	5.21	460	8	1.46727e+06	4.09051e+06	5.15103e+06	1.07067e+06	7.95175e+06	3.64831e+06	4.26579e+06	4.92139e+06	1.14013e+07	1.12845e+07	8.67782e+06	2.01209e+07	1.09154e+07	3.24208e+06	5.34556e+06	5.76365e+06	5.35914e+06	4.57562e+06	2.32152e+06	2.49864e+06	2.68153e+06	53.1242	72.3027	70.171	75.2295	56.4114	40.0522	7.19892	100398276	KCNA4	16492	Kcna4	0.591393	0.69974	1.137	2.21359
A0A2R8M402	532523718	voltage-gated potassium channel subunit beta-1 isoform 3 [Callithrix jacchus]	0	60.923	29	8	79	5	401	44.7	9.32	709	8	1.9447e+06	1.86172e+06	1.43039e+06	4.01291e+06	3.05532e+06	4.6138e+06	4.7479e+06	3.40121e+06	2.06713e+06	6.31166e+06	8.80951e+06	6.82297e+06	3.05535e+06	4.69607e+06	4.73627e+06	353041	1.06794e+06	3.00784e+06	4.65375e+06	4.37324e+06	7.87884e+06	15.8179	50.5895	54.0447	54.9878	59.416	76.8231	34.5686	100411362	KCNAB1	16497	Kcnab1	0.442184	0.986401	0.862634	1.85291
F7D1X2	1060942964	PREDICTED: potassium voltage-gated channel subfamily C member 1 [Callithrix jacchus]	0	36.669	20	8	31	4	589	65.6	6.01	235	8	1.70213e+06	3.35539e+06	3.24576e+06	3.82619e+06	2.47828e+06	5.07088e+06	4.82767e+06	6.17827e+06	3.77904e+06	593107	5.18267e+06	3.71425e+06	1.63639e+07	1.48528e+07	1.63571e+07	4.36285e+06	7.19766e+06	5.8988e+06	2.31059e+07	2.17302e+07	1.56339e+07	33.4022	78.1646	72.4792	67.5127	48.2364	63.8602	19.7293	100414681	KCNC1	16502	Kcnc1	0.342996	0.469898	0.610744	0.392018
U3CD42	1061015467	PREDICTED: potassium voltage-gated channel subfamily D member 2 [Callithrix jacchus]	0	78.74	18	8	91	7	630	70.6	8.05	2286	8	7.24085e+06	8.13149e+06	9.57927e+06	1.51906e+07	1.40935e+07	1.43828e+07	1.25437e+07	1.98726e+07	2.69655e+07	1.2858e+07	1.76992e+07	2.46927e+07	1.99627e+07	3.39141e+07	2.57507e+07	9.13751e+06	2.83604e+06	5.27679e+06	2.63642e+07	1.15233e+07	1.40384e+07	14.1901	47.5853	50.409	55.3542	64.0015	72.2306	45.8874	100395491	KCND2	16508	Kcnd2	0.526002	0.920538	1.25182	1.16472
F7A6N6	1060972295	PREDICTED: LOW QUALITY PROTEIN: far upstream element-binding protein 2, partial [Callithrix jacchus]	0	55.346	21	12	73	12	723	75	7.74	597	12	9.95796e+06	1.45246e+07	1.34393e+07	4.07722e+06	4.40137e+06	2.81919e+06	1.00614e+07	1.04822e+07	9.13089e+06	7.50531e+06	9.12666e+06	9.42517e+06	1.42224e+07	2.4259e+07	1.82995e+07	1.01986e+07	5.86093e+06	5.52236e+06	2.34807e+07	2.01698e+07	3.72301e+07	18.874	71.1837	61.3056	61.9263	57.2592	72.3538	33.5559	100399048	KHSRP	16549	Khsrp	1.00476	0.299342	0.786244	0.6904
A0A8I3WHZ1	296206929	PREDICTED: dolichyl-diphosphooligosaccharide--protein glycosyltransferase 48 kDa subunit [Callithrix jacchus]	0	44.248	28	9	48	9	439	48.9	5.81	346	9	5.29271e+07	3.20531e+07	2.86174e+07	1.02315e+07	4.6763e+06	1.16887e+07	2.30017e+07	2.2256e+07	1.74514e+07	3.18279e+07	5.3164e+07	4.91247e+07	6.36493e+07	6.69214e+07	4.78766e+07	3.89383e+07	3.60255e+07	2.05855e+07	3.48233e+07	3.04003e+07	6.59864e+07	34.7438	55.737	41.954	33.9716	37.7186	40.2827	44.3456	100398011	DDOST	16559	Kif17	1.07135	0.250835	0.591415	1.26486
A0A5F4WC17	532291778	kinesin-like protein KIF1A isoform 2 [Callithrix jacchus]	0	50.272	10	14	46	14	1699	191.7	6.25	139	14	8.69416e+06	8.41389e+06	9.29485e+06	3.60491e+06	1.04107e+07	1.03375e+07	1.41075e+07	1.29766e+07	4.86095e+07	2.92015e+07	9.74454e+06	1.02977e+07	7.60972e+07	4.86011e+07	4.42613e+07	6.19242e+06	7.06013e+06	6.47864e+06	4.82237e+07	3.2681e+07	1.31906e+07	5.11406	87.2113	79.3395	82.1002	78.961	92.4584	55.9655	100393535	KIF1A	16560	Kif1a	0.403116	0.37182	1.15568	0.751846
U3CUB4	532292208	kinesin-like protein KIF21A isoform 1 [Callithrix jacchus]	0	309.491	29	37	238	33	1673	187	6.47	3921	37	2.37167e+07	4.0404e+07	2.12521e+07	4.33163e+07	4.68496e+07	4.7352e+07	3.4747e+07	4.39439e+07	5.34983e+07	3.71235e+07	3.03709e+07	3.3737e+07	3.00723e+07	3.25238e+07	2.64421e+07	4.01126e+07	3.891e+07	5.2241e+07	1.55836e+07	1.29387e+07	3.49388e+07	36.6123	30.441	32.4427	32.9791	38.8061	47.0031	56.7809	100388364	KIF21A	16564	Kif21a	0.8075	1.30072	1.25031	0.957498
A0A8J8XE41	675644673	PREDICTED: kinesin-like protein KIF3A isoform X1 [Callithrix jacchus]	0	94.405	28	18	96	17	778	88.4	7.69	916	18	1.44312e+07	2.691e+07	2.00764e+07	2.86498e+07	2.34645e+07	2.18949e+07	3.419e+07	2.74557e+07	2.81767e+07	1.56921e+07	2.59003e+07	2.60137e+07	2.28558e+07	1.70337e+07	1.95115e+07	1.444e+07	1.511e+07	1.73258e+07	2.47329e+07	2.23338e+07	3.14777e+07	30.5229	24.966	27.0449	25.4563	26.4582	31.4915	18.108	100406166	KIF3A	16568	Kif3a	0.900029	1.08455	1.31628	0.990719
F6YJP5	296206410	PREDICTED: kinesin-1 heavy chain [Callithrix jacchus]	0	196.704	40	33	208	22	963	109.6	6.44	3940	33	1.38486e+07	1.50647e+07	1.25631e+07	2.62377e+07	1.96812e+07	2.66468e+07	2.8817e+07	3.18763e+07	4.47975e+07	1.87047e+07	1.38781e+07	1.76724e+07	3.24647e+07	2.20749e+07	2.28357e+07	1.9109e+07	1.75637e+07	1.35085e+07	3.54469e+07	3.26529e+07	2.55993e+07	9.04805	33.1082	35.7398	32.8713	30.7617	36.5394	16.2489	100389442	KIF5B	16573	Kif5b	0.591261	1.03445	1.50381	0.716405
A0A8I4A0C8	675664329	PREDICTED: kinesin heavy chain [Callithrix jacchus]	0	328.512	57	45	404	30	957	109.4	6.19	6793	45	4.82852e+07	5.4638e+07	5.66732e+07	5.10762e+07	5.82452e+07	4.46181e+07	8.41777e+07	8.43751e+07	6.52017e+07	6.07158e+07	4.97847e+07	4.6552e+07	5.22689e+07	5.39125e+07	4.80234e+07	8.56083e+07	8.26292e+07	4.67961e+07	6.19582e+07	5.07018e+07	8.92572e+07	8.22441	25.5582	25.5687	26.3326	27.4114	26.9055	29.4569	100392318	KIF5C	16574	Kif5c	0.875873	0.844828	1.28286	0.861912
F6X733	675693059	PREDICTED: kinesin light chain 1 isoform X21 [Callithrix jacchus]	0	147.173	45	28	192	20	559	63.8	6.34	1788	28	3.15312e+07	6.74792e+07	7.48048e+07	4.18002e+07	9.91881e+07	5.43727e+07	1.16554e+08	1.18877e+08	1.02948e+08	6.93479e+07	5.5933e+07	6.08376e+07	5.45564e+07	3.89764e+07	4.05757e+07	1.46776e+07	1.45412e+07	2.2318e+07	1.20674e+08	1.07606e+08	2.12483e+08	39.9748	66.5853	69.6701	83.2825	94.7047	97.2302	38.9008	100394278	KLC1	16593	Klc1	0.800421	0.89964	1.55824	0.857078
A0A8I3X1Y8	532517328	kinesin light chain 2 isoform 1 [Callithrix jacchus]	0	64.414	25	14	119	9	622	68.7	6.9	1070	14	8.50209e+06	4.16056e+06	5.84299e+06	1.09649e+07	7.08081e+06	1.08576e+07	1.33037e+07	1.62267e+07	1.77259e+07	2.14038e+07	5.038e+06	9.85607e+06	2.64444e+07	2.61752e+07	3.06796e+07	1.01022e+07	9.01891e+06	2.36338e+07	3.01106e+07	2.58849e+07	8.71084e+06	35.4865	50.6127	47.1019	50.5049	43.3985	54.1247	52.5481	100393453	KLC2	16594	Klc2	0.402642	0.628873	1.0282	0.789761
U3BKZ4	1060933739	PREDICTED: importin subunit alpha-4 [Callithrix jacchus]	0	27.187	14	7	26	4	521	57.8	4.94	23	7	6.60381e+06	807683	3.09288e+06	2.84871e+06	1.08163e+06	2.78669e+06	5.8187e+06	4.44778e+06	1.18506e+07	3.73622e+06	3.56227e+06	5.14594e+06	5.53643e+06	2.34849e+06	2.39501e+06	2.43646e+06	9.77487e+06	2.89391e+06	2.42729e+07	2.31613e+07	4.26138e+06	83.382	103.114	95.8036	105.449	104.056	90.7052	65.2658	100393709	KPNA3	16648	Kpna3	0.570608	0.364875	1.20142	0.675994
U3BW75	296227675	PREDICTED: importin subunit alpha-3 [Callithrix jacchus]	0	42.443	17	7	32	4	521	57.9	4.96	381	7	1.5363e+07	6.16172e+06	4.4776e+06	7.25883e+06	1.35109e+07	7.19738e+06	8.64907e+06	1.43053e+07	7.17736e+06	6.29781e+06	8.6024e+06	1.22453e+07	4.23734e+06	4.76233e+06	3.60174e+06	3.38594e+06	2.43812e+06	3.72412e+06	1.66735e+07	1.67518e+07	6.95032e+06	67.6018	56.0807	60.7469	68.1605	81.6551	80.2291	41.8799	100413872	KPNA4	16649	Kpna4	1.04744	1.12659	1.21379	1.09349
F6QEN0	296211766	PREDICTED: LOW QUALITY PROTEIN: keratin, type II cytoskeletal 1 [Callithrix jacchus]	0	116.023	22	17	316	15	653	66.4	8.12	5338	17	5.31497e+07	6.54571e+07	5.61696e+07	9.19306e+07	8.43551e+07	6.25564e+07	3.94325e+07	4.52962e+07	4.05892e+07	6.75314e+07	6.82162e+07	6.56525e+07	6.02842e+07	5.82768e+07	8.8335e+07	4.34604e+07	5.56963e+07	3.97149e+07	9.23774e+07	1.3753e+08	1.26414e+08	11.0098	40.4781	44.5067	40.7016	45.458	51.7684	19.8074	100400059	KRT1	16678	Krt1	0.848179	1.15909	0.60816	0.977382
F7HVR8	1060997320	PREDICTED: kinase suppressor of Ras 1 [Callithrix jacchus]	0	56.87	20	13	60	12	868	97.3	8.84	513	13	5.34265e+06	3.80908e+07	3.554e+07	8.6796e+06	3.04884e+07	1.08721e+07	1.87134e+07	3.41761e+07	1.99474e+07	1.1245e+07	2.58826e+07	2.79947e+07	5.73186e+07	4.68929e+07	4.45692e+07	8.34617e+06	1.03331e+07	3.25885e+07	9.04333e+06	8.29121e+06	1.74662e+07	69.1961	64.0666	62.658	68.7226	74.6622	66.822	43.9125	100403547	KSR1	16706	Ksr1	1.10161	0.698018	1.01601	0.908402
A0A2R8MHR7	532452481	kinectin isoform a [Callithrix jacchus]	0	439.808	54	66	531	3	1357	156.6	5.63	7290	66	666218	3.35902e+06	3.23077e+06	9.26155e+06	7.39899e+06	7.09033e+06	6.37096e+06	5.33535e+06	7.63341e+06	3.80884e+06	2.90584e+06	3.0502e+06	6.95345e+06	3.79337e+06	2.50223e+06	1.30772e+07	1.21196e+07	9.7532e+06	8.21042e+06	7.9187e+06	6.00956e+06	62.804	44.1883	49.1405	54.5417	44.9082	28.2278	16.1986	100410243	KTN1	16709	Ktn1	0.389362	1.27449	1.03778	0.523991
A0A8I3WI70	167045807	L1 cell adhesion molecule isoform 1 precursor (predicted) [Callithrix jacchus]	0	281.89	30	32	367	32	1252	139.5	6.3	4455	32	9.60906e+07	1.01481e+08	8.35456e+07	2.20509e+08	1.63463e+08	2.42241e+08	2.75475e+08	2.62129e+08	3.28291e+08	1.51726e+08	1.5242e+08	1.61783e+08	1.72024e+08	1.52822e+08	1.56931e+08	9.66203e+07	7.95214e+07	8.32846e+07	1.28995e+08	1.058e+08	1.4496e+08	9.82057	40.394	44.0813	24.5479	27.5215	24.298	15.5556	100406828	L1CAM	16728	L1cam	0.585641	1.30457	1.80389	0.970654
F7IDW5	532337435	rho guanine nucleotide exchange factor 2 isoform 1 [Callithrix jacchus]	0	342.08	53	42	403	42	987	111.8	7.3	6612	42	1.16626e+08	1.59015e+08	1.64126e+08	1.11536e+08	1.48967e+08	1.06762e+08	1.67524e+08	1.73571e+08	1.7614e+08	2.00724e+08	2.09765e+08	2.2788e+08	1.41882e+08	1.33259e+08	1.2759e+08	4.50376e+07	5.47455e+07	5.89593e+07	1.79834e+08	1.78859e+08	1.7636e+08	17.7871	36.6628	37.9285	43.4977	45.4273	59.5525	1.00474	100410054	ARHGEF2	16800	Arhgef2	1.00628	0.84038	1.18354	1.46072
F6TJ32	402239590	lactate dehydrogenase A [Callithrix jacchus]	0	124.268	60	19	203	18	332	36.6	8.05	3774	19	2.27531e+07	2.66183e+07	3.13215e+07	8.06983e+07	7.93447e+07	8.02525e+07	8.67743e+07	8.83457e+07	8.82659e+07	6.96898e+07	7.12099e+07	7.61377e+07	4.54512e+07	6.81199e+07	5.54809e+07	3.80186e+07	3.98876e+07	3.54668e+07	1.16087e+08	1.11123e+08	9.22087e+07	15.9532	31.88	35.469	40.1307	47.7574	53.3452	11.8339	100404572	LDHA	16828	Ldha	0.402528	1.19869	1.31387	1.08267
A0A8J8YBZ3	532292138	L-lactate dehydrogenase B chain [Callithrix jacchus]	0	192.369	55	19	288	18	334	36.6	6.05	5031	19	1.263e+08	2.3426e+08	2.41779e+08	1.94922e+08	1.83012e+08	1.79273e+08	1.81227e+08	1.98983e+08	1.62678e+08	1.22366e+08	1.1543e+08	1.23127e+08	7.55541e+07	8.52318e+07	7.10551e+07	1.76239e+08	1.45384e+08	2.23901e+08	2.23567e+08	2.3325e+08	2.05542e+08	32.1798	32.1065	35.5551	40.3119	42.3248	16.9183	6.36906	100415308	LDHB	16832	Ldhb	1.20362	1.11343	1.08482	0.721212
U3ES44	675771806	PREDICTED: LIM domain kinase 1 [Callithrix jacchus]	0	18.266	11	6	24	6	640	72	6.95	176	6	862407	3.29621e+06	2.5637e+06	6.5998e+06	5.71625e+06	7.30432e+06	8.41378e+06	3.98994e+06	7.0262e+06	6.15926e+06	4.59265e+06	5.18652e+06	5.01339e+06	5.58797e+06	6.13081e+06	3.19665e+06	4.28982e+06	5.68854e+06	2.15344e+06	1.98707e+06	3.23872e+06	55.7229	34.2987	36.6404	33.2033	37.7106	40.5386	27.6339	100395466	LIMK1	16885	Limk1	0.475327	1.38734	1.37387	1.12699
U3EU59	532510754	lethal(2) giant larvae protein homolog 1 [Callithrix jacchus]	0	370.823	44	34	422	34	1062	115.2	6.42	5653	34	1.70311e+08	1.61035e+08	1.53937e+08	4.41546e+08	2.78887e+08	3.65381e+08	3.13114e+08	2.66976e+08	2.64026e+08	1.31891e+08	1.78362e+08	1.3181e+08	9.57041e+07	1.32777e+08	1.71159e+08	4.00445e+08	4.35506e+08	3.85641e+08	1.96166e+08	2.11685e+08	2.57572e+08	5.07629	43.0039	44.75	51.4478	48.8991	33.3193	14.3951	100395080	LLGL1	16897	Llgl1	0.660386	1.47761	1.1487	0.601571
#N/A	296219361	PREDICTED: 40S ribosomal protein S2 [Callithrix jacchus]	0	96.21	53	15	260	15	293	31.3	10.24	3410	15	1.87245e+08	1.46193e+08	1.479e+08	1.95211e+08	2.37564e+08	1.66029e+08	2.29197e+08	2.58215e+08	1.42835e+08	1.06152e+08	1.24842e+08	1.12322e+08	9.65101e+07	7.20063e+07	8.37548e+07	1.50639e+08	1.3911e+08	1.9586e+08	2.78136e+08	2.93225e+08	2.33566e+08	14.4749	40.0989	44.1357	48.0828	48.5182	29.9274	11.5611	100407233	RPS2	16898	Rps2	0.936842	1.16547	1.22667	0.668206
U3BDJ1	532338430	lamin-B2 [Callithrix jacchus]	0	170.958	46	27	209	25	621	69.8	5.54	3131	27	7.67862e+07	9.19038e+07	1.13804e+08	4.33546e+07	6.41976e+06	1.80054e+07	6.30008e+06	8.07305e+06	2.79839e+07	8.81764e+06	1.93459e+07	1.59441e+07	1.55249e+07	7.58692e+06	1.48272e+07	7.18172e+07	7.18067e+07	9.32154e+07	5.37019e+07	5.5145e+07	7.94365e+07	19.7657	84.9395	83.8751	74.9157	61.1972	21.0902	23.0387	100410429	LMNB2	16907	Lmnb2	2.19766	0.527293	0.329517	0.343136
A0A8J8YCD2	532341497	prolow-density lipoprotein receptor-related protein 1 precursor [Callithrix jacchus]	0	139.659	9	34	156	34	4544	504.6	5.38	873	34	4.28759e+07	2.05488e+07	1.22349e+07	9.37437e+06	1.4405e+07	1.24487e+07	1.88513e+07	2.08701e+07	4.94219e+07	2.29625e+07	2.04056e+07	2.2871e+07	4.9678e+07	4.13443e+07	4.52056e+07	1.78043e+07	1.62175e+07	2.92953e+07	6.89946e+07	7.50502e+07	4.45237e+07	62.8296	60.7768	52.3752	52.2059	47.0778	60.6271	25.7135	100397899	LRP1	16971	Lrp1	0.808103	0.386943	0.952119	0.707485
U3DUJ3	675733207	PREDICTED: tyrosine-protein kinase Lyn isoform X2 [Callithrix jacchus]	0	58.116	37	15	98	13	491	56	6.57	861	15	1.2718e+07	6.1282e+06	6.09465e+06	3.59911e+07	3.70079e+07	2.46352e+07	1.86334e+07	1.63375e+07	2.07185e+07	1.31371e+07	7.78025e+06	5.94784e+06	2.8182e+07	2.72611e+07	3.37513e+07	1.70333e+07	1.10687e+07	1.91712e+06	4.27728e+07	3.81567e+07	5.23407e+07	45.8807	57.9734	64.9494	69.5486	56.8486	73.4418	16.2857	100390096	LYN	17096	Lyn	0.381514	1.49349	0.851868	0.41095
F7HYZ1	296199048	PREDICTED: myristoylated alanine-rich C-kinase substrate [Callithrix jacchus]	0	155.082	81	10	354	10	331	31.6	4.42	9428	10	2.85197e+07	3.16954e+07	3.39585e+07	8.95971e+07	9.09246e+07	8.35206e+07	1.28823e+08	1.27144e+08	1.25134e+08	5.17072e+07	4.83473e+07	4.58553e+07	5.85431e+07	3.997e+07	3.83575e+07	1.50946e+08	1.31597e+08	1.38835e+08	1.9544e+08	1.45319e+08	1.82167e+08	8.70347	48.038	50.7759	58.9778	49.677	16.2205	14.8977	100400860	MARCKS	17118	Marcks	0.335239	0.939938	1.35665	0.51941
A0A2R8MX17	1060940704	PREDICTED: MAP/microtubule affinity-regulating kinase 3 [Callithrix jacchus]	0	147.26	36	24	211	13	753	84.4	9.54	1827	24	1.20688e+07	1.52264e+07	1.16733e+07	1.27184e+07	2.7067e+07	1.31593e+07	2.0292e+07	2.21363e+07	1.53546e+07	1.82523e+07	4.64271e+07	4.8416e+07	2.76544e+07	2.54247e+07	2.72595e+07	6.00151e+06	7.55653e+06	1.74099e+07	1.58592e+07	8.94754e+06	1.63995e+07	14.9913	55.8818	57.469	62.4949	49.66	42.1529	30.2518	103795961	MARK3	17169	Mark3	0.656818	0.892389	0.973937	1.90624
A0A8I3WLN4	1060957525	PREDICTED: matrilin-2, partial [Callithrix jacchus]	0	56.214	18	15	47	15	978	109.5	6.55	480	15	3.25179e+07	9.36648e+06	3.58427e+07	3.04555e+07	9.7324e+06	3.32077e+07	1.69632e+07	1.31998e+07	1.01866e+07	1.45675e+07	1.96016e+07	1.81299e+07	1.32483e+07	2.31277e+07	2.16317e+07	3.88227e+07	4.13825e+07	7.34775e+06	1.09171e+08	9.62653e+07	1.21763e+07	55.6655	97.054	101.903	96.6838	92.4365	83.8154	72.6123	100408967	MATN2	17181	Matn2	0.896441	0.846484	0.465359	0.603174
F7FHK3	1060962144	PREDICTED: matrin-3 isoform X1 [Callithrix jacchus]	0	154.278	31	21	201	21	895	100	6.04	1966	21	6.65882e+07	5.07036e+07	5.77671e+07	4.22029e+07	1.59222e+07	4.01736e+07	2.18258e+07	3.23603e+07	5.58187e+07	4.08316e+07	4.14713e+07	5.49051e+07	8.1083e+07	6.31717e+07	8.68711e+07	4.53194e+07	4.13321e+07	4.10576e+07	1.08614e+08	1.02584e+08	6.49021e+07	13.6385	47.4953	43.7179	38.6697	36.4802	46.0552	25.7397	100568451	MATR3	17184	Matr3	1.0605	0.595489	0.666404	0.831199
A0A5F4WE24	1060949316	PREDICTED: myelin basic protein [Callithrix jacchus]	0	302.01	55	33	5217	10	330	36	10.01	62597	33	7.78865e+09	6.65252e+09	6.87086e+09	6.95962e+09	6.45774e+09	6.85043e+09	4.48535e+09	4.51575e+09	4.19595e+09	4.4461e+09	5.15779e+09	5.16315e+09	1.62098e+09	1.82728e+09	1.67377e+09	9.91964e+09	1.0052e+10	1.017e+10	8.04268e+09	7.37703e+09	6.95408e+09	8.48646	46.0353	51.6728	53.6497	57.8971	16.7061	7.35847	100397069	MBP	17196	Mbp	1.173	1.11553	0.72636	0.81277
A0A8I3WTE5	1060933370	PREDICTED: LOW QUALITY PROTEIN: guanine nucleotide exchange factor DBS [Callithrix jacchus]	0	24.75	8	9	20	8	1209	135.7	6.25	101	9	5.02096e+06	2.70794e+06	2.82619e+06	4.56581e+06	3.31439e+06	1.18704e+06	5.17884e+06	4.71466e+06	4.73087e+06	5.05666e+06	3.79233e+06	2.81571e+06	5.94571e+06	3.39251e+06	4.26461e+06	787126	1.2749e+06	1.2179e+06	3.57733e+07	8.78896e+06	8.02021e+06	37.0237	133.808	132.27	140.282	141.477	144.495	90.1784	100410021	MCF2L	17207	Mcf2l	0.640386	0.550117	0.887273	0.707707
U3AY96	390470681	PREDICTED: 4F2 cell-surface antigen heavy chain [Callithrix jacchus]	0	89.383	29	15	112	15	630	67.9	5	923	15	3.7996e+07	2.79528e+07	2.99665e+07	3.56199e+07	2.77021e+07	2.81737e+07	4.00764e+07	4.08723e+07	2.54098e+07	2.53217e+07	3.99126e+07	4.3269e+07	9.43451e+07	9.44559e+07	9.32623e+07	4.36612e+07	3.71451e+07	4.84165e+07	9.11674e+07	6.98859e+07	1.30665e+07	16.6192	54.0635	52.1822	50.8153	46.8826	53.5174	69.5651	100395002	SLC3A2	17254	Slc3a2	0.679783	0.64846	0.753797	0.768998
H9KWP1	296236904	PREDICTED: macrophage migration inhibitory factor [Callithrix jacchus]	0	19.148	36	3	28	3	115	12.5	7.88	464	3	5.78053e+07	2.41552e+07	2.41972e+07	4.48806e+07	40928022	4.74455e+07	2.10963e+07	2.58528e+07	2.05687e+07	1.46301e+07	2.06855e+07	2.15894e+07	1.30462e+07	1.74361e+07	1.93276e+07	2.01937e+07	2.65872e+07	2.61836e+07	2.20055e+07	3.18792e+07	4.05661e+07	54.8688	39.5348	30.0796	33.3877	34.3902	26.5821	29.4968	100392923	MIF	17319	Mif	1.27888	1.60531	0.813384	0.685532
U3CP24	1061010775	PREDICTED: MARCKS-related protein [Callithrix jacchus]	0	17.594	18	3	111	3	197	19.7	4.63	3328	3	1.37885e+07	1.19608e+07	1.15222e+07	6.7937e+06	1.37431e+07	1.42667e+07	2.00466e+07	1.7193e+07	2.3447e+07	8.36927e+06	7.15977e+06	7.052e+06	2.61065e+07	7.22914e+06	6.87961e+06	8.89182e+06	9.40332e+06	2.32052e+07	1.8597e+07	2.12002e+07	2.41879e+07	9.67506	48.5078	49.2308	56.0087	49.2576	38.7276	13.1169	100410948	MARCKSL1	17357	Marcksl1	0.866656	0.809265	1.41111	0.525065
F6T0D9	1060958752	PREDICTED: myelin-associated oligodendrocyte basic protein isoform X1 [Callithrix jacchus]	0	56.885	30	6	190	6	150	16.5	9.54	2970	6	1.16848e+09	7.91808e+08	7.93973e+08	9.73747e+08	9.44845e+08	6.05628e+08	4.38834e+08	5.14247e+08	3.1991e+08	2.52564e+08	4.21701e+08	3.57776e+08	6.33991e+07	9.4e+07	9.38116e+07	6.04493e+08	8.95861e+08	6.65184e+08	1.82475e+07	2.46887e+08	3.18087e+08	23.6196	68.8796	69.5625	80.7335	94.5479	69.9611	80.5821	100392144	MOBP	17433	Mobp	1.82169	1.66954	0.841966	0.6826
A0A5F4W2S7	380848769	myelin-oligodendrocyte glycoprotein isoform 1 precursor [Callithrix jacchus]	0	211.736	49	19	1065	19	245	27.9	8.56	19393	19	2.23002e+09	4.03336e+09	4.18013e+09	4.76816e+09	4.77185e+09	4.36637e+09	1.65086e+09	1.67982e+09	1.72657e+09	2.27509e+09	1.99563e+09	2.18523e+09	3.81116e+08	3.94296e+08	3.51922e+08	7.17384e+09	7.82291e+09	5.82381e+09	2.19577e+09	2.05217e+09	2.25602e+09	31.1967	75.5565	88.0834	88.8679	94.3554	59.135	4.83059	100400400	MOG	17441	Mog	1.13666	1.51356	0.550429	0.702663
F6RTH7	296192270	PREDICTED: malate dehydrogenase, mitochondrial [Callithrix jacchus]	0	125.874	61	17	197	17	338	35.5	8.68	3119	17	1.5368e+08	1.5152e+08	1.65242e+08	9.8744e+07	1.69267e+08	1.72624e+08	1.0333e+08	1.27002e+08	1.18334e+08	1.78037e+08	1.77353e+08	1.86469e+08	6.46233e+07	7.74031e+07	6.8956e+07	9.04721e+07	1.25736e+08	1.6795e+08	1.084e+08	1.08999e+08	9.46502e+07	4.70525	32.8114	33.8152	37.5846	31.8983	24.3996	7.80354	100407619	MDH2	17448	Mdh2	1.21571	1.13868	0.901015	1.40026
U3B352	532209689	malate dehydrogenase, cytoplasmic isoform 2 [Callithrix jacchus]	0	77.252	40	11	126	11	334	36.4	7.36	2188	11	5.37864e+07	9.53798e+07	9.70407e+07	1.5149e+08	1.16701e+08	1.59693e+08	1.05704e+08	1.0333e+08	1.10423e+08	1.32732e+08	1.02091e+08	1.0011e+08	3.42264e+07	2.67189e+07	2.89501e+07	7.83829e+07	9.03486e+07	8.56173e+07	1.04583e+08	1.32237e+08	1.25627e+08	29.8621	38.541	38.5949	44.2304	51.4891	21.4771	11.9532	100402890	MDH1	17449	Mdh1	0.846832	1.47171	1.09878	1.15201
F7CPH6	675637834	PREDICTED: multiple PDZ domain protein isoform X2 [Callithrix jacchus]	0	85.647	11	17	54	17	2073	221.9	5.03	685	17	6.41351e+06	2.57242e+07	2.28501e+07	1.03503e+07	3.00311e+07	1.19512e+07	3.52731e+07	3.02719e+07	1.96471e+07	1.35216e+07	3.14237e+06	2.9828e+06	1.42621e+07	1.10852e+07	1.46832e+07	8.70919e+06	7.43788e+06	4.67138e+06	9.0287e+06	5.94061e+06	1.43927e+07	56.8431	68.7786	72.1047	48.2599	37.7621	40.4672	43.6973	100397073	MPDZ	17475	Mpdz	1.27299	1.21152	1.97223	0.454831
B0KWU3	675771061	PREDICTED: 55 kDa erythrocyte membrane protein isoform X1 [Callithrix jacchus]	0	49.524	26	10	57	10	487	54.6	7.31	426	10	1.29266e+07	1.152e+07	1.13635e+07	1.03293e+07	6.62107e+06	9.56658e+06	6.72426e+06	3.67871e+06	8.46839e+06	7.10729e+06	3.32906e+06	3.93532e+06	7.47403e+06	6.67413e+06	5.24021e+06	1.01346e+07	1.39566e+07	6.93986e+06	3.28474e+07	1.85554e+07	1.21471e+07	7.21179	71.8336	77.3658	77.1437	68.4518	58.5236	50.0271	100394243	MPP1	17524	Mpp1	1.1963	0.88584	0.630428	0.480108
F6R0X9	532209093	myelin protein P0 precursor [Callithrix jacchus]	0	60.987	23	6	142	5	248	27.6	9.54	1498	6	8.37152e+06	7.88846e+06	1.10912e+07	1.39492e+09	1.32588e+09	1.36833e+09	4.23303e+08	4.24771e+08	3.88045e+08	1.02727e+07	8.95075e+06	7.09577e+06	1.40408e+07	9.79329e+06	1.07843e+07	6.51254e+08	7.21621e+08	6.28092e+08	1.28397e+09	1.30204e+09	1.11166e+09	18.9385	89.6335	101.985	111.587	83.5683	33.5152	8.5261	100410776	MPZ	17528	Mpz	0.0172296	2.57591	0.778681	0.0165795
A0A5F4WBH8	1060958138	PREDICTED: ras-related protein M-Ras isoform X1 [Callithrix jacchus]	0	63.944	59	10	94	10	208	23.8	8.79	1235	10	3.31837e+07	1.75636e+07	2.6472e+07	2.42209e+07	2.95777e+07	2.4466e+07	1.6976e+07	1.68788e+07	1.38893e+07	2.79197e+07	2.50975e+07	3.10046e+07	1.53476e+07	3.02105e+07	2.55972e+07	3.70187e+07	3.15765e+07	3.07195e+07	5.23218e+07	4.33987e+07	3.31398e+07	30.4421	34.4628	36.9751	29.212	31.5068	22.0979	22.3469	100390332	MRAS	17532	Mras	0.921503	0.933976	0.569758	1.00268
F7CYB3	532522948	moesin [Callithrix jacchus]	0	254.216	58	36	415	26	577	67.8	6.4	3411	36	3.73846e+07	5.62368e+07	6.41318e+07	6.66871e+07	1.12772e+08	1.06329e+08	9.70644e+07	1.0055e+08	8.96578e+07	1.13447e+08	5.90345e+07	6.08752e+07	3.58977e+07	2.17926e+07	2.19996e+07	8.37817e+07	9.30033e+07	1.54303e+08	5.86955e+07	4.80783e+07	9.19909e+07	26.1343	44.3175	48.1475	55.6361	63.2117	42.0871	34.5809	100397751	MSN	17698	Msn	0.701699	1.27121	1.27781	1.03799
E1CJB2	722490420	cytochrome c oxidase subunit II (mitochondrion) [Callithrix jacchus]	0	32.725	23	4	96	4	229	26.2	4.7	1021	4	5.03358e+08	4.30732e+08	4.31869e+08	2.77385e+08	6.32781e+08	6.92724e+08	1.47507e+08	1.38237e+08	1.57696e+08	4.48525e+08	3.1588e+08	3.34856e+08	3.87659e+07	6.35517e+07	6.29233e+07	5.37362e+08	5.05379e+08	7.00236e+08	1.18558e+08	1.20061e+08	1.14128e+08	9.13786	76.5012	81.6251	80.4077	101.241	75.0931	2.62329	22203903	COX2	17709	COX2	1.41184	1.65673	0.458334	1.13618
A0A7H1R7C4	722490417	NADH dehydrogenase subunit 1 (mitochondrion) [Callithrix jacchus]	0	38.821	9	3	41	3	318	35.8	6.07	1000	3	1.67471e+07	3.27834e+07	3.24042e+07	2.76478e+07	2.92201e+07	3.10961e+07	9.32065e+06	1.46111e+07	8.03595e+06	8.63715e+06	1.60135e+07	2.36377e+07	7.27026e+06	1.63165e+07	7.37198e+06	7.04458e+06	3.08633e+07	1.51052e+07	3.56244e+06	1.0719e+07	1.06241e+07	33.5061	59.3354	56.6448	59.8363	67.0965	73.7715	49.4435	22203913	ND1	17716	ND1	1.59747	1.71502	0.623271	0.941471
A0A0U1XIU7	301170777	NADH dehydrogenase subunit 4 (mitochondrion) [Callithrix jacchus]	0	125.681	22	7	102	7	458	51.9	9.33	2080	7	6.91332e+06	4.76339e+07	5.44554e+07	2.56093e+07	3.54697e+07	3.14576e+07	9.69095e+06	1.04598e+07	4.40543e+06	8.44817e+06	2.16393e+07	2.12122e+07	9.80725e+06	7.77379e+06	7.49654e+06	1.10688e+07	2.76325e+07	4.49533e+07	4.15452e+06	7.06325e+06	318626	70.7502	78.2001	87.56	87.5508	105.158	107.852	87.9716	22203909	ND4	17719	ND4	1.91875	1.6289	0.432258	0.90302
F7HYN0	532438497	microtubule-associated protein 1A [Callithrix jacchus]	0	1503.15	59	134	2551	4	2804	306	4.96	45913	134	1.07225e+07	8.34495e+06	1.20368e+07	1.23786e+07	1.13384e+07	2.70426e+06	1.50312e+07	1.45502e+07	2.27759e+07	2.19303e+07	1.33708e+07	1.28097e+07	1.82839e+07	2.24564e+07	1.45117e+07	3.26527e+06	6.42279e+06	9.63278e+06	4.78231e+06	7.69682e+06	5.66013e+06	18.0485	52.5283	50.8458	56.2459	64.4811	35.7985	24.728	100392958	MAP1A	17754	Map1a	0.868468	0.737712	1.46188	1.34331
F6RH40	296194378	PREDICTED: LOW QUALITY PROTEIN: microtubule-associated protein 1B [Callithrix jacchus]	0	1684.57	68	129	2903	127	2465	270.2	4.82	67982	129	1.39652e+09	1.50417e+09	1.46493e+09	1.9611e+09	2.29501e+09	2.17775e+09	2.70304e+09	2.83119e+09	2.99224e+09	1.69019e+09	1.9241e+09	1.73907e+09	2.24008e+09	2.47705e+09	2.38372e+09	2.37272e+09	2.49615e+09	2.73665e+09	1.21622e+09	1.37942e+09	1.48552e+09	3.7437	23.8148	26.0024	25.0454	27.0743	33.8653	9.97176	100414350	MAP1B	17755	Map1b	0.70305	1.03612	1.37312	0.862117
A0A2R8P7U8	675665520	PREDICTED: microtubule-associated protein 2 isoform X10 [Callithrix jacchus]	0	1573.79	78	120	2692	120	1830	199.7	4.94	49839	120	1.24827e+09	1.35316e+09	1.35561e+09	1.15332e+09	1.40749e+09	1.1995e+09	2.1606e+09	2.32583e+09	2.18857e+09	1.57625e+09	1.78566e+09	1.81316e+09	3.54369e+09	3.88038e+09	3.43357e+09	1.00828e+09	9.9784e+08	9.80429e+08	6.02934e+08	6.02965e+08	5.96933e+08	4.64578	58.8603	59.9065	70.1375	81.9978	27.0988	0.577999	100399929	MAP2	17756	Map2	0.786589	0.747481	1.32687	1.02871
A0A8I3WY35	1060954170	PREDICTED: microtubule-associated protein 4 isoform X2 [Callithrix jacchus]	0	348.037	47	44	498	44	1120	117.7	5.4	6427	44	1.43205e+08	7.1899e+07	8.60269e+07	2.81376e+08	2.3314e+08	2.60891e+08	3.80833e+08	4.15123e+08	3.25121e+08	1.5734e+08	1.92802e+08	1.88146e+08	2.03147e+08	2.94317e+08	2.73121e+08	2.18085e+08	2.41991e+08	2.05115e+08	2.38542e+08	2.2979e+08	2.71112e+08	37.6152	25.9694	28.4415	17.6995	13.2103	9.67874	8.8342	100414462	MAP4	17758	Map4	0.429213	1.10521	1.59791	0.76724
F6UHV8	675696856	PREDICTED: microtubule-associated protein 6 [Callithrix jacchus]	0	506.397	80	61	1290	61	825	88	9.33	18629	61	3.71832e+08	5.54759e+08	5.66979e+08	5.92945e+08	8.55235e+08	7.59639e+08	9.85649e+08	9.7185e+08	1.01469e+09	5.96322e+08	7.7596e+08	7.4467e+08	6.34495e+08	5.46488e+08	6.16375e+08	3.60764e+08	3.57915e+08	6.55499e+08	2.9928e+08	2.48402e+08	3.36835e+08	21.9564	38.2823	41.9552	35.6795	35.5944	38.0114	15.0535	100399715	MAP6	17760	Map6	0.813835	1.20302	1.61952	1.15351
F7GZV8	532523022	ensconsin isoform 2 [Callithrix jacchus]	0	26.353	11	6	43	6	777	87.5	9.82	924	6	8.95013e+06	1.27986e+07	1.10865e+07	1.75596e+07	1.09459e+07	6.76529e+06	3.23774e+07	2.0477e+07	5.69217e+06	8.33783e+06	3.51101e+07	2.83121e+07	1.36264e+07	2.51822e+07	2.59195e+07	1.09286e+07	8.22533e+06	1.86716e+07	1.72105e+07	1.85208e+07	2.80103e+07	17.6162	49.3961	46.6285	43.8517	37.2255	40.9453	27.7381	100405954	MAP7	17761	Map7	0.630221	0.676968	1.12371	1.37732
F6UBM9	1060995948	PREDICTED: microtubule-associated protein tau [Callithrix jacchus]	0	198.733	34	22	465	22	852	89.3	6.4	5407	22	2.43273e+08	1.81943e+08	2.09041e+08	2.7075e+08	2.75613e+08	2.54315e+08	4.88858e+08	4.93945e+08	4.52211e+08	3.94266e+08	3.49837e+08	3.58831e+08	6.69421e+08	4.92986e+08	4.76876e+08	1.60527e+08	1.72294e+08	1.65414e+08	8.37311e+08	8.50738e+08	1.74017e+08	14.5371	52.3014	51.352	59.0489	65.5618	88.7491	62.3319	100403309	MAPT	17762	Mapt	0.556891	0.703013	1.25997	0.9684
F6QE66	296236635	PREDICTED: myotubularin isoform X1 [Callithrix jacchus]	0	83.992	30	15	69	15	603	69.9	8.19	1188	15	3.19593e+06	1.91246e+07	2.09049e+07	1.33987e+07	1.88207e+07	1.26564e+07	3.29353e+07	3.2246e+07	6.06934e+06	2.59096e+06	2.60726e+07	2.74966e+07	1.65049e+06	1.75596e+07	1.45609e+07	9.9344e+06	9.33313e+06	1.90665e+07	4.15031e+07	3.51761e+07	3.67811e+07	67.6759	61.8298	63.5151	66.2392	67.7071	56.5057	8.69634	100387480	MTM1	17772	Mtm1	0.754412	0.783218	1.24354	0.980163
A0A5F4W981	296229087	PREDICTED: metaxin-1 isoform X1 [Callithrix jacchus]	0	61.357	21	10	90	10	467	51.3	9.82	1215	10	2.69874e+07	3.90864e+07	3.46902e+07	1.55171e+07	3.25145e+07	1.60173e+07	8.60466e+06	1.16221e+07	1.50449e+07	2.33043e+07	3.86347e+07	3.21906e+07	1.4382e+07	4.46211e+07	3.75139e+07	1.01529e+07	7.6613e+06	9.21592e+06	7.44928e+06	3.93075e+06	3.77446e+06	18.2337	70.4114	77.012	77.5666	97.3178	37.7969	41.1365	100397722	MTX1	17827	Mtx1	1.6293	1.03563	0.570322	1.52202
U3EGN4	1060969801	PREDICTED: interferon-induced GTP-binding protein Mx1 isoform X1 [Callithrix jacchus]	0	38.095	16	8	33	8	662	75.6	5.59	180	8	2.08096e+06	1.42912e+06	1.60383e+06	5.39275e+06	5.75995e+06	7.41629e+06	1.36077e+07	1.59683e+07	1.59104e+07	3.32476e+06	3.97861e+06	5.06031e+06	7.75735e+06	7.26565e+06	6.9032e+06	7.52829e+06	7.76528e+06	5.98921e+06	1.94878e+06	2.85786e+06	2.81657e+06	19.7935	59.1048	62.999	41.698	42.5768	53.7153	20.2023	100405704	MX1	17857	Mx1	0.270444	0.982002	2.40551	0.65384
F7CPM8	1060948535	PREDICTED: myosin-11 [Callithrix jacchus]	0	252.448	21	37	381	14	1963	225.9	5.69	6901	37	4.02527e+06	9.24458e+06	1.11194e+07	1.11516e+07	1.78277e+07	7.54205e+06	4.81137e+06	1.05489e+07	4.8545e+06	8.17256e+06	7.81302e+06	7.90665e+06	1.30581e+07	1.09145e+07	4.09267e+06	1.14888e+07	1.77434e+06	9.04722e+06	5.20379e+07	2.08419e+07	9.43126e+06	45.2181	93.2057	101.896	100.774	101.7	103.357	80.3865	100392841	MYH11	17880	Myh11	0.718224	1.07549	0.595291	0.703586
F6ZZ90	1060937228	PREDICTED: myosin-9 [Callithrix jacchus]	0	987.703	56	110	1220	73	1960	226.5	5.6	25585	110	1.78553e+08	2.34076e+08	2.33076e+08	1.85155e+08	2.31142e+08	1.62923e+08	2.74806e+08	3.08599e+08	2.77858e+08	2.13786e+08	2.33402e+08	2.26878e+08	2.48379e+08	2.63384e+08	3.49126e+08	1.86881e+08	1.94256e+08	2.74848e+08	4.02028e+08	3.45629e+08	1.12665e+09	14.7612	70.0915	69.6765	75.8368	77.0208	84.276	69.7145	100387432	MYH9	17886	Myh9	0.734778	0.659121	0.980071	0.76705
A0A8I4A4S3	1060966136	PREDICTED: unconventional myosin-X isoform X1 [Callithrix jacchus]	0	31.726	5	8	23	8	2097	241.6	6.52	180	8	5.40811e+06	1.18805e+07	1.35501e+07	9.6573e+06	5.22572e+06	8.92563e+06	6.35303e+06	7.38929e+06	1.57171e+06	4.80297e+06	1.78334e+07	1.00809e+07	1.85094e+06	3.27974e+06	1.74993e+06	3.55255e+06	3.90043e+06	7.94523e+06	6.26274e+06	9.72926e+06	9.10673e+06	41.8364	60.8155	67.5329	68.975	58.4022	38.8844	22.0898	100389861	MYO10	17909	Myo10	1.4386	1.11065	0.714388	1.52623
A0A2R8MBT4	675664833	PREDICTED: unconventional myosin-Ib isoform X1 [Callithrix jacchus]	0	209.545	35	34	148	34	1143	132.7	9.36	1195	34	5.05428e+07	5.81625e+07	5.49893e+07	5.44002e+07	7.845e+07	5.41792e+07	7.68182e+07	8.28775e+07	9.36909e+07	2.99822e+07	3.85698e+07	3.39493e+07	8.89851e+07	6.23387e+07	6.24827e+07	1.62186e+07	1.41884e+07	3.30342e+07	2.33333e+07	2.25587e+07	3.12166e+07	7.01466	52.6283	58.5199	58.4007	65.6183	32.5702	18.6388	100407567	MYO1B	17912	Myo1b	1.08002	1.23397	1.67178	0.676278
F7DTS4	532216297	unconventional myosin-Ic isoform a [Callithrix jacchus]	0	138.501	29	24	117	24	1063	121.6	9.22	1507	24	2.27754e+07	1.73761e+07	2.03325e+07	4.25608e+07	3.34924e+07	4.02671e+07	3.97884e+07	3.72742e+07	3.32939e+07	2.66626e+07	1.62286e+07	1.5874e+07	2.2405e+07	4.05556e+07	3.7006e+07	3.55189e+07	2.86374e+07	7.49358e+07	6.23993e+07	4.58313e+07	4.58615e+07	13.4104	38.5458	42.4285	47.4867	37.4105	35.0705	18.606	100405352	MYO1C	17913	Myo1c	0.572861	1.1017	1.04522	0.556581
A0A8I3WWH3	1060938715	PREDICTED: LOW QUALITY PROTEIN: unconventional myosin-Va [Callithrix jacchus]	0	1172.75	62	122	2464	115	1855	215.3	8.44	41817	122	1.47583e+09	1.32971e+09	1.29306e+09	1.50106e+09	1.45163e+09	1.40749e+09	1.52543e+09	1.55573e+09	1.70748e+09	1.67147e+09	1.47201e+09	1.54372e+09	1.57551e+09	1.33416e+09	1.28106e+09	1.04706e+09	1.09803e+09	8.95016e+08	1.20646e+09	1.1609e+09	1.03906e+09	7.07763	17.5017	19.1862	19.2253	16.8397	10.1663	7.62216	100394767	MYO5A	17918	Myo5a	1.00414	1.06823	1.1732	1.14835
A0A8I3WTU5	675653306	PREDICTED: LOW QUALITY PROTEIN: unconventional myosin-VI [Callithrix jacchus]	0	476.478	56	62	690	62	1294	149.6	8.48	9423	62	3.00824e+08	2.61196e+08	2.65338e+08	2.63642e+08	3.06528e+08	2.64364e+08	3.33869e+08	3.6938e+08	3.66733e+08	2.52685e+08	3.2248e+08	3.24292e+08	2.08579e+08	2.90243e+08	2.78539e+08	2.33303e+08	2.40829e+08	2.29674e+08	4.27831e+08	4.59461e+08	3.86963e+08	7.89835	23.0436	24.2249	26.97	30.7271	32.37	8.55727	100391794	MYO6	17920	Myo6	0.906799	0.914665	1.17272	0.985822
A0A2R8MN60	1060944489	PREDICTED: nucleosome assembly protein 1-like 4 isoform X1 [Callithrix jacchus]	0	98.871	41	12	136	11	386	44.1	4.67	1658	12	3.67232e+07	2.07506e+07	2.12386e+07	2.00755e+07	2.62376e+07	2.26063e+07	3.75768e+07	3.3482e+07	3.48481e+07	2.8934e+07	2.37897e+07	1.93056e+07	1.94017e+07	2.54711e+07	2.89289e+07	3.21601e+07	3.44633e+07	7.58111e+07	3.75977e+07	3.48757e+07	1.87482e+07	34.6229	42.1804	42.3469	48.5009	49.7352	49.4143	33.5062	100385493	NAP1L4	17955	Nap1l4	0.870402	0.76211	1.17112	0.796499
F6Z057	675656437	PREDICTED: beta-soluble NSF attachment protein isoform X1 [Callithrix jacchus]	0	284.717	78	20	417	17	298	33.5	5.47	8957	20	5.5278e+07	1.23956e+08	1.23747e+08	1.11081e+08	1.19922e+08	1.29202e+08	8.40996e+07	1.08436e+08	8.78571e+07	1.09361e+08	1.19789e+08	1.26536e+08	1.0173e+08	8.17202e+07	8.33449e+07	8.76999e+07	1.02805e+08	1.889e+08	2.81974e+07	3.47813e+07	4.76461e+07	39.2015	38.3625	42.4139	47.5454	57.2619	73.8655	26.8256	100401982	NAPB	17957	Napb	1.0315	1.22632	0.954602	1.21094
A0A2R8PJF0	1060941385	PREDICTED: neural cell adhesion molecule 1 [Callithrix jacchus]	0	510.192	54	44	1671	10	1181	126.2	4.79	41331	44	3.96512e+07	4.49831e+07	4.55042e+07	5.40566e+07	6.60989e+07	5.10352e+07	1.08456e+08	1.1281e+08	1.10504e+08	7.21028e+07	8.21289e+07	7.91828e+07	4.94732e+07	6.89587e+07	7.22015e+07	5.26714e+07	6.07742e+07	4.87136e+07	4.09671e+07	3.61941e+07	4.47137e+07	7.46733	35.2738	36.7204	26.4358	23.3187	18.4769	10.511	100398755	NCAM1	17967	Ncam1	0.67923	0.893493	1.7316	1.21826
A0A5F4WH69	1060969353	PREDICTED: neural cell adhesion molecule 2 [Callithrix jacchus]	0	194.632	40	30	412	30	837	93	5.66	6338	30	8.4122e+07	1.3252e+08	1.3185e+08	1.40903e+08	1.54394e+08	1.48771e+08	2.08973e+08	4.7057e+08	1.7199e+08	1.5193e+08	2.06657e+08	1.8771e+08	1.44202e+08	1.92441e+08	1.99862e+08	6.56479e+07	6.50577e+07	8.28129e+07	1.11592e+08	1.41824e+08	8.02228e+07	23.8897	55.4776	59.8762	39.5859	43.2495	32.9184	27.6966	100404503	NCAM2	17968	Ncam2	0.745085	0.949427	1.8206	1.16799
F7HUY1	1060951385	PREDICTED: cytoplasmic protein NCK2 isoform X1 [Callithrix jacchus]	0	38.553	26	9	55	7	380	42.9	6.95	426	9	1.25761e+07	1.39933e+07	1.94622e+07	3.53729e+06	9.24609e+06	5.74015e+06	1.06363e+07	1.11322e+07	2.4e+06	2.97808e+06	1.08718e+07	1.17402e+07	6.89979e+06	8.11185e+06	7.68473e+06	3.1768e+06	2.8508e+06	2.37465e+06	8.74448e+06	7.74083e+06	4.82394e+06	23.6989	49.2554	50.8336	49.5073	43.2759	54.4764	28.6719	100401429	NCK2	17974	Nck2	1.93269	0.777732	1.01475	1.07443
A0A8I3W7I7	532515560	nucleolin [Callithrix jacchus]	0	216.631	40	28	479	28	712	76.8	4.7	6910	28	2.13854e+08	2.60361e+08	2.43784e+08	1.39874e+08	1.28268e+08	1.4085e+08	1.89163e+08	1.75982e+08	2.15053e+08	2.01707e+08	1.75437e+08	1.63768e+08	1.50719e+08	1.45168e+08	1.48388e+08	1.63779e+08	1.7978e+08	1.69507e+08	6.96246e+08	7.3769e+08	6.46863e+08	9.84867	80.4578	78.2481	80.3589	79.4517	66.5527	6.55586	100395223	NCL	17975	Ncl	0.95077	0.541584	0.768293	0.716272
A0A2R8N2P0	390459299	PREDICTED: NADH dehydrogenase [ubiquinone] 1 alpha subcomplex subunit 2 isoform X1 [Callithrix jacchus]	0	32.505	50	7	103	7	108	11.9	9.73	1628	7	1.46618e+08	1.16675e+08	1.0045e+08	8.61247e+07	9.63216e+07	9.92085e+07	5.48338e+07	5.91486e+07	7.10093e+07	8.2274e+07	5.9159e+07	6.47886e+07	6.05722e+07	7.36901e+07	6.58754e+07	2.68949e+08	2.85761e+08	1.94621e+08	8.74693e+07	7.90635e+07	9.971e+07	19.3169	66.818	71.8824	69.7441	66.6975	55.3058	11.6988	100395996	NDUFA2	17991	Ndufa2	1.13048	0.875356	0.574936	0.640917
#N/A	1060933597	PREDICTED: cytochrome c oxidase subunit NDUFA4-like [Callithrix jacchus]	0	33.425	56	6	178	6	82	9.4	9.5	1715	6	1.12388e+08	3.25892e+08	3.11125e+08	3.24983e+08	3.07661e+08	3.58726e+08	2.61808e+08	1.99783e+08	2.78493e+08	1.46553e+08	3.17326e+08	3.14381e+08	1.73681e+08	2.77282e+08	2.84565e+08	2.85865e+08	2.96331e+08	2.59493e+08	1.13818e+08	1.15335e+08	2.80469e+08	47.7308	28.8074	29.4937	32.6284	32.6806	38.4254	56.3835	108591148	LOC108591148	17992	Ndufa4	0.981272	1.2981	0.969065	1.01905
U3CCC1	296194616	PREDICTED: NADH dehydrogenase [ubiquinone] iron-sulfur protein 4, mitochondrial isoform X1 [Callithrix jacchus]	0	94.487	35	6	56	6	175	20.1	10.04	1061	6	8.13747e+07	7.51954e+07	8.22742e+07	5.2022e+07	5.41202e+07	6.72162e+07	4.09246e+07	5.06952e+07	5.01854e+07	3.77096e+07	3.32863e+07	3.70029e+07	3.7376e+07	3.97596e+07	6.56629e+07	9.9659e+07	9.80064e+07	8.69407e+07	4.37199e+07	4.17395e+07	3.46627e+07	4.84033	39.4901	43.6028	47.2553	44.7561	45.2102	11.8919	100412322	NDUFS4	17993	Ndufs4	1.38228	1.00329	0.820678	0.625027
A0A8I3WPK1	296218952	PREDICTED: NADH dehydrogenase [ubiquinone] flavoprotein 1, mitochondrial isoform X1 [Callithrix jacchus]	0	293.064	74	27	315	27	464	50.6	8.07	5210	27	6.60854e+08	3.9258e+08	3.92442e+08	3.19385e+08	2.8942e+08	2.35509e+08	1.6736e+08	2.20665e+08	1.79698e+08	1.63373e+08	2.59867e+08	2.65251e+08	3.01807e+08	3.46371e+08	3.71803e+08	4.64584e+08	4.46054e+08	4.83474e+08	1.55119e+08	1.51823e+08	2.38295e+08	32.1455	38.023	41.5176	39.3559	38.57	49.0351	26.9614	100409776	NDUFV1	17995	Ndufv1	1.55572	0.908461	0.610855	0.740798
U3FNX7	675666542	PREDICTED: septin-2 isoform X1 [Callithrix jacchus]	0	351.968	80	24	522	23	379	43.3	6.48	11118	24	5.77564e+08	5.58348e+08	5.90448e+08	6.04667e+08	5.87639e+08	5.97787e+08	4.6984e+08	4.82111e+08	5.46121e+08	4.36038e+08	3.42162e+08	2.94856e+08	2.2461e+08	2.5355e+08	2.53486e+08	6.9344e+08	7.7278e+08	7.03257e+08	5.25085e+08	3.63222e+08	5.17791e+08	2.80712	34.4045	37.7188	43.0191	44.6939	25.7329	19.5048	100392077	SEPTIN2	18000	Septin2	1.16255	1.20547	1.00882	0.72261
A0A8I4A296	1060996977	PREDICTED: neurofibromin isoform X3 [Callithrix jacchus]	0	346.63	25	63	370	63	2857	321.3	7.42	3668	63	7.61033e+07	6.39356e+07	6.09824e+07	9.15525e+07	8.9228e+07	9.10385e+07	9.79796e+07	1.04675e+08	8.03823e+07	5.6408e+07	7.74718e+07	7.1986e+07	8.99777e+07	9.31063e+07	1.19379e+08	6.45095e+07	7.01023e+07	6.96881e+07	1.0293e+08	9.49575e+07	7.95952e+07	11.961	18.5376	20.4522	21.8268	20.5183	19.2401	12.8232	100392547	NF1	18015	Nf1	0.805933	1.08977	1.13475	0.825355
F6UX82	296221730	PREDICTED: neurofilament light polypeptide [Callithrix jacchus]	0	522.558	73	44	976	40	543	61.5	4.68	17375	44	7.51008e+08	8.21963e+08	8.32007e+08	3.13632e+08	5.38593e+08	4.04115e+08	3.4795e+08	3.04665e+08	3.11263e+08	7.91178e+08	8.66878e+08	8.39998e+08	3.67992e+08	4.57271e+08	5.51372e+08	8.26058e+08	8.85804e+08	1.32372e+09	2.62287e+08	2.75131e+08	3.58238e+08	5.50758	53.3558	54.2255	49.6182	60.2538	65.3369	17.4465	100409901	NEFL	18039	Nefl	1.35425	0.707448	0.542762	1.40666
A0A8I3WVA2	1060949795	PREDICTED: neurofilament medium polypeptide isoform X1 [Callithrix jacchus]	0	492.085	59	52	1175	47	921	103.2	4.98	14589	52	1.30042e+09	9.51127e+08	8.19285e+08	6.60652e+08	1.43422e+09	1.26769e+09	1.30378e+09	1.15442e+09	1.04239e+09	7.31199e+08	1.19782e+09	1.44207e+09	1.34433e+09	7.75133e+08	7.02378e+08	1.70659e+09	1.67744e+09	1.48507e+09	3.94399e+08	3.93335e+08	4.23994e+08	24.2889	41.1012	43.2977	49.4885	56.7015	66.3223	4.30844	100410259	NEFM	18040	Nefm	0.967944	1.0599	1.10341	1.06258
F7IBG7	296191340	PREDICTED: 39S ribosomal protein L40, mitochondrial [Callithrix jacchus]	0	38.87	39	6	33	6	207	24.5	9.69	360	6	1.76805e+07	1.31047e+07	1.4163e+07	1.39601e+07	1.20203e+07	1.7659e+07	1.03839e+07	9.45547e+06	1.20464e+07	1.88078e+07	9.24619e+06	9.90706e+06	5.27752e+06	2.45929e+06	6.74074e+06	1.48781e+07	3.59234e+07	1.22815e+07	3.34468e+07	3.32182e+07	1.83364e+07	15.9884	63.2164	68.5474	69.5779	72.2944	43.1168	30.5598	100408341	MRPL40	18100	Mrpl40	0.980191	0.951648	0.695335	0.827821
F6WF21	325910861	nucleoside diphosphate kinase A [Callithrix jacchus]	0	113.957	66	11	294	6	152	17.2	6.54	4270	11	5.44951e+07	5.62608e+07	4.80853e+07	5.70496e+07	5.89477e+07	5.96982e+07	6.76004e+07	7.31758e+07	5.93928e+07	3.0545e+07	4.98308e+07	4.86899e+07	3.72845e+07	2.13676e+07	2.95674e+07	3.46202e+07	3.9259e+07	2.44038e+07	3.29883e+07	3.34924e+07	2.26918e+07	8.12507	37.3533	39.9052	27.0667	21.193	20.428	20.5066	100406584	NME1	18102	Nme1	1.18356	1.30914	1.4915	0.961694
F6YGJ2	325910863	nucleoside diphosphate kinase B [Callithrix jacchus]	0	115.727	69	10	295	5	152	17.3	8.41	4585	10	4.08143e+08	3.37898e+08	3.33472e+08	3.2286e+08	2.99573e+08	2.8168e+08	1.81892e+08	1.91157e+08	1.57142e+08	2.67367e+08	2.69612e+08	2.54865e+08	8.08537e+07	7.13185e+07	7.44849e+07	6.68973e+08	6.3525e+08	3.54323e+08	2.22299e+08	2.07813e+08	1.95699e+08	11.642	62.1469	70.0548	71.3935	82.5252	57.2806	6.38413	100534596	NME2	18103	Nme2	1.29913	1.08804	0.638051	0.952934
A0A8J8XUM1	296201692	PREDICTED: glycylpeptide N-tetradecanoyltransferase 1 isoform X1 [Callithrix jacchus]	0	17.834	9	3	11	3	496	56.9	7.99	60	3	2.57484e+06	3.21544e+06	2.32519e+06	1.47746e+06	4.20108e+06	323286	5.54313e+06	4.41018e+06	366503	4.36502e+06	5.72852e+06	5.22076e+06	1.24207e+06	3.58483e+06	4.81488e+06	3.04453e+06	1.7597e+06	2.06581e+06	1.06077e+06	3.33161e+06	4.29086e+06	16.9754	56.8597	51.1395	46.5999	47.782	45.4889	57.3116	100394723	NMT1	18107	Nmt1	0.874695	0.646884	1.11228	1.65059
F7HV59	296194659	PREDICTED: NAD(P) transhydrogenase, mitochondrial [Callithrix jacchus]	0	190.906	34	29	187	29	1086	113.8	8.28	2301	29	4.25995e+07	6.56791e+07	6.77299e+07	6.42288e+07	8.28469e+07	8.00645e+07	5.97093e+07	5.94865e+07	7.4496e+07	9.1214e+07	4.28693e+07	4.27266e+07	6.69089e+07	3.14628e+07	4.25262e+07	4.90211e+07	4.78142e+07	6.94865e+07	5.02851e+07	4.2862e+07	3.2065e+07	23.7854	30.7831	30.9533	33.7976	27.6233	25.1424	21.9514	100391057	NNT	18115	Nnt	1.02154	1.3183	1.12417	1.02619
U3ANS0	532504078	39S ribosomal protein L49, mitochondrial [Callithrix jacchus]	0	28.065	27	4	42	4	166	19.1	9	954	4	5.51934e+06	1.09843e+07	4.62772e+06	1.2187e+07	1.23695e+07	8.02687e+06	9.3981e+06	9.72766e+06	5.4578e+06	5.59867e+06	9.68019e+06	1.03078e+07	3.33794e+06	3.20778e+06	2.22362e+06	4.46664e+06	4.774e+06	1.05731e+07	6.90005e+06	7.62795e+06	1.22124e+07	48.8595	43.1973	44.6352	49.3139	56.2866	40.0393	32.3111	103796410	MRPL49	18120	Mrpl49	0.929093	1.43261	1.08088	1.12498
F7IH77	532515720	nitric oxide synthase, brain isoform 1 [Callithrix jacchus]	0	91.167	19	21	80	21	1434	160.9	7.34	717	21	1.22618e+07	4.23717e+06	2.95886e+06	9.60998e+06	4.65614e+06	2.68515e+07	4.83746e+06	7.75656e+06	1.20093e+07	1.46752e+07	1.53359e+07	2.17697e+07	2.09438e+07	2.14315e+07	2.39863e+07	1.27835e+07	1.19087e+07	3.08879e+06	5.05391e+07	4.33699e+07	2.43231e+07	77.7483	69.4845	68.1316	60.0869	63.6267	77.7117	34.379	100895717	NOS1	18125	Nos1	0.389898	0.82392	0.493004	1.03759
A0A8J8YQ07	532291672	Niemann-Pick C1 protein precursor [Callithrix jacchus]	0	19.203	5	5	22	5	1277	142	5.3	155	5	8.4698e+06	1.64771e+06	3.37016e+06	4.26106e+06	3.10903e+06	3.41639e+06	5.27525e+06	5.95434e+06	5.69174e+06	1.24253e+07	2.7353e+06	4.32306e+06	937342	1.54255e+06	610489	2.85154e+06	3.00578e+06	2.56819e+06	1.74697e+07	1.27713e+07	9.34538e+06	78.9084	84.5034	85.5552	95.6746	106.559	78.0839	30.9101	100401048	NPC1	18145	Npc1	0.844629	0.675474	1.05965	1.22011
F7FL37	296193667	PREDICTED: nucleophosmin [Callithrix jacchus]	0	270.642	60	16	392	16	296	32.8	4.74	10716	16	3.8725e+08	2.97728e+08	3.15229e+08	3.23356e+08	2.61404e+08	3.28277e+08	3.0354e+08	3.24558e+08	4.29461e+08	2.80597e+08	3.12039e+08	2.96264e+08	5.16324e+08	5.99365e+08	5.85557e+08	1.99965e+08	2.01797e+08	2.44682e+08	5.06134e+08	5.14759e+08	5.57167e+08	14.2314	35.7975	36.6243	39.2649	38.7432	46.3146	5.1931	100403017	NPM1	18148	Npm1	0.899299	0.820923	0.950865	0.799222
A0A8I3W5R6	532510748	catenin delta-2 [Callithrix jacchus]	0	498.24	54	50	801	45	1225	132.6	7.75	12943	50	1.69539e+08	1.64548e+08	1.66368e+08	1.94012e+08	2.20883e+08	2.15417e+08	2.84461e+08	2.76969e+08	2.68916e+08	2.27979e+08	2.47207e+08	2.26927e+08	3.44467e+08	3.55345e+08	3.50207e+08	1.21046e+08	1.18263e+08	1.2922e+08	9.57363e+07	1.15515e+08	1.95169e+08	1.51415	37.5143	40.7637	46.5949	56.0806	26.4723	38.853	100406541	CTNND2	18163	Ctnnd2	0.780534	0.983063	1.29505	1.09505
U3FBQ1	675661613	PREDICTED: neuronal pentraxin-1 [Callithrix jacchus]	0	102.466	40	15	108	14	432	47.1	6.55	2187	15	4.15375e+07	6.53002e+07	6.77079e+07	7.51794e+07	58749291	7.58339e+07	5.56922e+07	6.06728e+07	9.07462e+07	1.26526e+07	3.04145e+07	4.5045e+07	9.97166e+07	4.84965e+07	4.34623e+07	5.21883e+07	5.96087e+07	9.06239e+06	4.76631e+07	2.98657e+07	4.0633e+07	24.861	45.9641	50.4918	54.2085	50.9017	45.6264	22.7583	100415356	NPTX1	18164	Nptx1	1.10051	1.32256	1.30584	0.555547
A0A2R8MRG4	1060950908	PREDICTED: LOW QUALITY PROTEIN: neurexin-1 [Callithrix jacchus]	0	324.756	33	37	362	31	1467	161.1	6.13	5032	37	1.37123e+08	8.99909e+07	9.04512e+07	1.37005e+08	9.86174e+07	1.24457e+08	1.08742e+08	1.05298e+08	1.32574e+08	9.95892e+07	7.84892e+07	8.78223e+07	1.32407e+08	1.29358e+08	9.98593e+07	5.77594e+07	8.13e+07	6.50036e+07	1.51602e+08	1.16546e+08	5.7995e+07	25.5821	27.1936	28.8835	31.9231	35.6157	43.0849	43.5016	100410393	NRXN1	18189	Nrxn1	1.01877	1.15516	1.11197	0.85303
A0A2R8NAK1	1060940948	PREDICTED: neurexin 3 [Callithrix jacchus]	0	398.583	31	39	456	35	1615	177.9	5.85	8228	39	1.26591e+08	1.51429e+08	1.59707e+08	2.11439e+08	2.39014e+08	2.2211e+08	2.33016e+08	2.45077e+08	2.57089e+08	2.22554e+08	2.31787e+08	2.51987e+08	2.97144e+08	2.36445e+08	2.50806e+08	1.02938e+08	8.71197e+07	9.44844e+07	6.80835e+07	6.07153e+07	1.23808e+08	11.8119	40.2822	44.9804	51.0707	60.8242	25.8382	40.9691	100404677	NRXN3	18191	Nrxn3	0.79107	1.21547	1.32864	1.27649
F6WMH6	532524258	vesicle-fusing ATPase [Callithrix jacchus]	0	521.039	72	55	1378	55	744	82.6	6.95	21467	55	1.29125e+09	1.13649e+09	1.14973e+09	1.66711e+09	1.53879e+09	1.58912e+09	1.51812e+09	1.53255e+09	1.41817e+09	1.48853e+09	1.44826e+09	1.39282e+09	1.96416e+09	2.54254e+09	2.65271e+09	9.45128e+08	1.07779e+09	9.16304e+08	7.6693e+08	7.82941e+08	7.72488e+08	7.19381	37.6916	42.0412	47.9257	56.7617	14.2781	1.05015	100399301	NSF	18195	Nsf	0.846253	1.13427	1.05711	1.02417
A0A2R8MR76	675663148	PREDICTED: NT-3 growth factor receptor isoform X7 [Callithrix jacchus]	0	32.32	10	7	30	5	864	97.1	6.74	216	7	1.91469e+06	1.12031e+07	8.30356e+06	4.30246e+06	5.71822e+06	4.26338e+06	6.20607e+06	5.62448e+06	5.12627e+06	8.63823e+06	9.79035e+06	1.16209e+07	2.55925e+07	2.91975e+07	3.00403e+07	6.08627e+06	6.61486e+06	9.46925e+06	3.4645e+06	4.14633e+06	6.1197e+06	66.553	85.7304	81.8628	78.0497	84.4806	35.294	30.129	100413191	NTRK3	18213	Ntrk3	0.737058	0.491481	0.583445	1.03393
U3B7N7	532213481	protein numb homolog isoform 1 [Callithrix jacchus]	0	120.681	31	17	184	13	652	70.8	8.5	1378	17	5.16235e+07	4.82735e+07	5.01222e+07	4.5505e+07	4.22971e+07	5.08749e+07	4.47194e+07	4.72081e+07	5.72477e+07	4.23339e+07	6.23538e+07	6.23707e+07	3.9191e+07	5.40427e+07	3.99308e+07	3.74945e+07	3.66549e+07	2.78947e+07	1.12323e+08	9.36493e+07	5.73942e+07	3.35551	39.0548	41.3825	45.1753	52.0042	56.6623	31.8143	100401784	NUMB	18222	Numb	0.951636	0.879687	0.946281	1.05972
A0A8J8XFD0	532276178	numb-like protein [Callithrix jacchus]	0	104.319	34	18	180	14	598	63.6	8.85	1828	18	4.54529e+07	4.54501e+07	4.29758e+07	4.51447e+07	5.21073e+07	4.44565e+07	6.02781e+07	5.77779e+07	7.08539e+07	6.45713e+07	7.1644e+07	8.01778e+07	1.01533e+08	9.62862e+07	1.1006e+08	3.45793e+07	3.53472e+07	2.84657e+07	8.20263e+07	8.11696e+07	3.69832e+07	3.20293	38.1692	37.8254	41.5786	49.1321	49.8969	38.6083	100397248	NUMBL	18223	Numbl	0.727975	0.770549	1.02721	1.17665
A0A5F4WCN8	296202091	PREDICTED: oligodendrocyte-myelin glycoprotein [Callithrix jacchus]	0	85.655	21	11	289	11	440	49.7	8.4	4017	11	6.84984e+08	5.90438e+08	5.86838e+08	5.73814e+08	6.65741e+08	6.63709e+08	8.88659e+08	9.41505e+08	7.81286e+08	7.49562e+08	8.30854e+08	9.11399e+08	8.37246e+08	7.95954e+08	9.68043e+08	7.53627e+08	7.28464e+08	7.88717e+08	2.35064e+08	3.00551e+08	3.61656e+08	8.96567	30.2397	32.0846	35.6969	41.653	48.2316	21.1671	100393647	OMG	18377	Omg	0.89054	0.910148	1.24881	1.1916
A0A8I3WMV3	296195612	PREDICTED: heat shock 70 kDa protein 4L [Callithrix jacchus]	0	274.9	55	37	328	33	840	94.5	5.81	5128	37	5.44867e+07	2.51491e+08	2.57985e+08	7.42057e+07	1.23564e+08	6.0448e+07	1.0698e+08	1.23618e+08	9.5045e+07	5.4006e+07	3.91189e+08	3.35133e+08	6.25833e+07	3.50489e+08	2.75868e+08	5.36687e+07	5.58251e+07	2.53624e+08	1.27915e+08	1.42851e+08	4.03882e+08	61.5257	73.4952	69.6429	67.3161	69.3918	77.8778	69.0127	100396854	HSPA4L	18415	Hspa4l	1.08014	0.494554	0.623692	1.49453
F6Y431	296227579	PREDICTED: claudin-11 [Callithrix jacchus]	0	101.654	36	5	521	5	207	21.9	7.72	11524	5	1.12289e+09	2.005e+09	2.68533e+09	2.0326e+09	2.55198e+09	2.25021e+09	5.02157e+08	3.58703e+08	1.02078e+09	1.3615e+09	6.22637e+08	6.2884e+08	1.34167e+08	3.42214e+08	3.3799e+08	1.40047e+09	1.83682e+09	1.81923e+09	9.78757e+08	8.23812e+08	1.34378e+09	40.428	64.7414	60.984	59.8531	64.1231	30.5583	25.4548	100399156	CLDN11	18417	Cldn11	1.55553	1.82889	0.503501	0.699194
F7HRX1	296213129	PREDICTED: P2X purinoceptor 7 isoform X1 [Callithrix jacchus]	0	68.479	20	9	53	9	595	68.6	8.31	389	9	1.16655e+07	1.57829e+07	6.87373e+06	1.79597e+07	1.62677e+07	2.52155e+07	9.59386e+06	1.48064e+07	3.32239e+07	1.74359e+07	1.48951e+07	1.82069e+07	1.11043e+07	7.1999e+06	5.87315e+06	1.09927e+07	2.78246e+07	2.03789e+07	4.3931e+06	1.83762e+06	4.32846e+06	38.9736	59.1753	66.1207	65.2805	81.6539	89.4546	41.3982	100393329	P2RX7	18439	P2rx7	0.812057	1.40641	1.36338	1.19572
A0A8I4A3P3	675777894	PREDICTED: protein disulfide-isomerase isoform X1 [Callithrix jacchus]	0	29.098	14	8	58	8	531	59.5	4.91	410	8	5.92439e+06	6.73302e+06	6.00999e+06	8.26202e+06	7.08189e+06	8.25103e+06	6.87561e+06	7.66735e+06	5.09957e+06	1.28566e+07	1.41108e+07	1.46935e+07	9.79221e+06	8.20381e+06	9.56226e+06	5.35588e+06	5.12934e+06	6.26966e+06	1.72035e+07	1.55871e+07	8.6338e+06	7.13891	39.9372	41.6489	39.1641	44.7857	55.2734	32.9763	100388463	P4HB	18453	P4hb	0.690277	0.872486	0.726336	1.54052
F7I5L7	532218439	polyadenylate-binding protein 1 [Callithrix jacchus]	0	217.856	42	28	399	19	636	70.7	9.5	4651	28	1.61309e+08	1.95491e+08	1.93596e+08	1.8483e+08	1.713e+08	1.73581e+08	1.95349e+08	1.97419e+08	1.56487e+08	9.16637e+07	1.4992e+08	1.50952e+08	1.53995e+08	2.05257e+08	2.09172e+08	1.59034e+08	1.56668e+08	1.79966e+08	2.60463e+08	2.60858e+08	2.46482e+08	10.4714	23.3217	25.3916	28.0725	21.6897	24.0329	3.19927	100413032	PABPC1	18458	Pabpc1	0.999734	0.962163	0.997661	0.713
A0A8I4A445	532507082	platelet-activating factor acetylhydrolase IB subunit beta isoform a [Callithrix jacchus]	0	13.766	12	2	25	2	229	25.5	6.21	305	2	6.43809e+06	3.24359e+06	3.43701e+06	5.78391e+06	4062244	5.72156e+06	4.11658e+06	3.95082e+06	5.93172e+06	5.34941e+06	3.79511e+06	1.27811e+07	3.47998e+06	2.465e+06	2.45629e+06	6.17256e+06	5.90653e+06	4.95713e+06	7.20285e+06	6.6893e+06	6.14398e+06	40.9596	42.8559	46.3478	49.1938	35.9505	12.2772	7.92842	100415752	PAFAH1B2	18475	Pafah1b2	0.834184	0.98991	0.890168	1.39419
F7IHK8	1061011331	PREDICTED: peroxiredoxin-1 [Callithrix jacchus]	0	233.39	92	19	540	16	199	22.1	8.05	7057	19	3.70253e+08	3.05981e+08	3.36787e+08	6.62991e+08	8.22705e+08	6.5045e+08	7.37059e+08	8.36475e+08	7.10969e+08	2.96645e+08	2.73329e+08	3.34332e+08	1.92716e+08	1.5636e+08	1.77984e+08	7.57536e+08	8.03296e+08	7.97827e+08	4.33612e+08	5.1057e+08	5.08734e+08	9.51967	45.8664	50.5767	55.2178	55.1237	26.5125	9.06684	100399691	PRDX1	18477	Prdx1	0.664176	1.40054	1.49781	0.592898
A0A5K1VQY4	532519804	serine/threonine-protein kinase PAK 1 isoform 2 [Callithrix jacchus]	0	83.904	27	12	80	6	547	60.8	5.58	1042	12	2.4766e+06	8.46621e+06	7.86785e+06	7.62811e+06	5.39106e+06	7.42085e+06	9.65215e+06	8.88856e+06	8.23172e+06	8.30139e+06	1.07517e+07	1.01805e+07	5.67629e+06	9.57229e+06	7.62709e+06	3.82727e+06	1.92713e+06	5.49873e+06	9.26596e+06	1.25905e+07	8.09733e+06	52.6133	33.1466	34.5692	39.3617	45.5843	56.5964	23.3479	100392970	PAK1	18479	Pak1	0.826379	0.897959	1.17615	1.28427
F6WKM9	675769253	PREDICTED: serine/threonine-protein kinase PAK 3 isoform X2 [Callithrix jacchus]	0	87.036	30	14	75	8	559	62.3	5.45	845	14	3.98458e+06	5.25188e+06	4.48909e+06	7.31585e+06	3.49434e+06	6.84925e+06	4.59429e+06	6.43598e+06	7.63014e+06	5.66752e+06	3.21913e+06	4.17899e+06	1.05976e+07	8.26461e+06	7.77742e+06	4.71002e+06	6.42503e+06	2.22719e+06	1.32109e+06	1.79572e+06	4.12156e+06	13.9452	46.5447	49.863	56.3982	61.559	57.7417	62.1168	100413676	PAK3	18481	Pak3	0.870663	1.1202	1.1837	0.828804
U3B7V4	532199877	paralemmin-1 isoform 1 [Callithrix jacchus]	0	300.139	64	24	483	23	379	41.4	4.92	17058	24	1.68668e+08	2.48415e+08	2.37733e+08	2.5945e+08	2.57911e+08	2.40713e+08	3.02173e+08	3.34675e+08	2.78841e+08	3.43095e+08	4.69842e+08	5.10852e+08	3.6226e+08	3.60266e+08	3.70615e+08	1.63554e+08	1.42102e+08	9.72514e+07	7.61383e+07	7.32644e+07	8.95891e+07	19.8326	50.6891	55.3709	64.1038	68.4941	34.7719	10.9394	100388172	PALM	18483	Palm	0.85082	0.984985	1.18978	1.72003
F7GUL2	1061016920	PREDICTED: LOW QUALITY PROTEIN: poly(rC)-binding protein 2 [Callithrix jacchus]	0	148.245	38	12	196	8	466	48.6	7.64	4286	12	2.76279e+07	3.2224e+07	3.07814e+07	3.53293e+07	3.8773e+07	3.80659e+07	4.21365e+07	4.0158e+07	4.14159e+07	2.5783e+07	2.16138e+07	2.12627e+07	3.81072e+07	3.29971e+07	3.30442e+07	3.29329e+07	3.35665e+07	3.17882e+07	4.84073e+07	6.6752e+07	5.90779e+07	7.78032	30.4085	33.3733	38.118	31.3724	33.1385	15.8629	100409398	PCBP2	18521	Pcbp2	0.82197	1.01727	1.12195	0.622686
F7IEG7	532284048	protocadherin-10 isoform 1 precursor [Callithrix jacchus]	0	132.845	24	20	143	20	1041	112.9	4.87	2624	20	4.81724e+07	2.33064e+07	2.2531e+07	2.29446e+07	3.58344e+07	2.37329e+07	4.16316e+07	4.04848e+07	5.2903e+07	7.05087e+07	3.91702e+07	4.94157e+07	4.32081e+07	4.1958e+07	3.77341e+07	3.60022e+07	3.17634e+07	1.75861e+07	6.15801e+07	3.93552e+07	9.26692e+06	46.5443	38.4308	36.9925	41.7445	42.6777	56.0333	71.4729	100400724	PCDH10	18526	Pcdh10	0.833958	0.731961	1.19775	1.41133
A0A8I3X043	296199435	PREDICTED: protein-L-isoaspartate(D-aspartate) O-methyltransferase isoform X1 [Callithrix jacchus]	0	154.747	53	12	202	12	286	30.3	6.73	3206	12	3.66898e+07	3.25892e+07	3.88263e+07	5.9595e+07	6.50011e+07	4.69678e+07	5.18151e+07	3.65102e+07	4.74948e+07	4.12313e+07	6.33984e+07	7.72969e+07	7.91322e+07	5.62639e+07	5.01212e+07	2.80943e+07	2.69715e+07	4.9572e+07	2.65894e+07	2.30931e+07	1.79601e+07	8.79615	38.4308	42.0477	46.9049	50.7172	37.8392	19.2502	100411045	PCMT1	18537	Pcmt1	0.792218	1.25726	0.995318	1.3332
A0A2R8M5U1	532503730	cyclin-dependent kinase 18 isoform b [Callithrix jacchus]	0	51.536	34	14	81	12	474	54.5	8.73	556	14	1.69008e+07	1.90527e+07	1.69647e+07	6.33578e+06	1.47789e+07	9.62758e+06	1.54697e+07	1.73539e+07	1.53263e+07	1.4042e+07	2.53543e+07	2.29115e+07	2.87161e+07	4.45727e+07	5.36342e+07	5.38031e+06	8.55495e+06	5.95755e+06	8.53095e+06	1.30232e+07	2.98129e+07	6.94108	71.0341	68.0714	71.7322	81.7543	77.3979	65.5138	100412102	CDK18	18557	Cdk18	0.944244	0.548548	0.859159	1.11179
U3CS07	532290248	pyruvate carboxylase, mitochondrial precursor [Callithrix jacchus]	0	130.383	27	24	143	24	1178	129.5	6.83	1813	24	1.53261e+08	6.41708e+07	4.87602e+07	1.01931e+08	6.60789e+07	1.19085e+08	7.4054e+07	8.13913e+07	1.49542e+08	3.44372e+07	4.45377e+07	3.82275e+07	2.16924e+07	2.12317e+07	1.19405e+07	2.75688e+07	6.1525e+07	9.94167e+07	7.30492e+07	7.92379e+07	7.68273e+07	63.5785	56.584	61.355	57.1078	61.0024	34.468	4.08458	100401792	PC	18563	Pcx	1.28687	1.38792	1.47442	0.566599
U3CNQ7	532501925	programmed cell death protein 6 isoform 1 [Callithrix jacchus]	0	17.122	23	4	22	4	191	21.8	5.4	194	4	1.0262e+07	1.53227e+07	1.84167e+07	1.69837e+07	1.86227e+07	1.70424e+07	2.3589e+07	2.39326e+07	1.91368e+07	1.54184e+07	1.46984e+07	1.55538e+07	1.9953e+07	2.49894e+07	2.48503e+07	9.44292e+06	1.14951e+07	1.0037e+07	2.13876e+07	1.86594e+07	1.52034e+07	28.0673	26.9059	29.4786	31.3167	34.9875	34.0406	16.8282	100399028	PDCD6	18570	Pdcd6	0.843868	1.00971	1.27839	0.875881
A0A8I3WQ59	296211904	PREDICTED: calcium/calmodulin-dependent 3',5'-cyclic nucleotide phosphodiesterase 1B isoform X1 [Callithrix jacchus]	0	95.948	35	16	81	14	536	61.3	5.58	885	16	1.8674e+07	1.12777e+07	1.24512e+07	4.49768e+07	2.86842e+07	2.31276e+07	1.13282e+07	1.31575e+07	3.05512e+07	7.10495e+07	5.42566e+07	3.75839e+07	1.65281e+07	2.18914e+07	2.48088e+07	6.63297e+06	7.78571e+06	5.69596e+06	7.47397e+06	2.10545e+06	1.57537e+07	28.1235	79.0283	89.7079	94.8863	65.5456	59.4175	81.4231	100388587	PDE1B	18574	Pde1b	0.637235	1.45455	0.827099	2.44792
U3FGT0	1061020067	PREDICTED: pyruvate dehydrogenase E1 component subunit alpha, somatic form, mitochondrial [Callithrix jacchus]	0	236.583	62	20	563	16	390	43.3	8.06	8156	20	6.45888e+08	5.95124e+08	6.27086e+08	4.19668e+08	6.84192e+08	5.76703e+08	8.68727e+08	9.94567e+08	4.13493e+08	5.66453e+08	8.55837e+08	9.14629e+08	4.5401e+08	4.6406e+08	5.04502e+08	2.27292e+08	2.89709e+08	3.63222e+08	3.82359e+08	4.72454e+08	1.44425e+09	4.12153	50.433	54.014	58.9118	70.7104	85.9935	76.8312	100400144	PDHA1	18597	Pdha1	1.02448	0.921633	1.24861	1.28158
A0A8J8XQU1	532504907	protein-arginine deiminase type-2 [Callithrix jacchus]	0	165.906	40	19	236	19	665	75.4	5.6	5769	19	1.02371e+08	1.76843e+08	1.8283e+08	2.65727e+08	2.99752e+08	2.50264e+08	2.63092e+08	2.71219e+08	1.9297e+08	1.42585e+08	1.6991e+08	1.75912e+08	7.50435e+07	1.04984e+08	1.14702e+08	3.66563e+08	4.00538e+08	4.56651e+08	1.19293e+08	1.59177e+08	1.86574e+08	29.1041	48.0432	53.948	61.8324	66.2139	50.8361	21.8257	100414410	PADI2	18600	Padi2	0.722429	1.27545	1.13714	0.763647
F6PY58	675660315	PREDICTED: LOW QUALITY PROTEIN: pyruvate dehydrogenase kinase, isozyme 2 [Callithrix jacchus]	0	80.325	32	10	73	9	414	46.8	6.74	758	10	3.11313e+07	5.21707e+07	5.91086e+07	2.34221e+07	4.4824e+07	2.84201e+07	5.00444e+07	6.94931e+07	4.90226e+07	2.81728e+07	4.38141e+07	4.7571e+07	2.59827e+07	5.87896e+07	5.204e+07	4.77139e+07	5.55601e+07	4.27805e+07	3.65431e+07	3.44314e+07	4.42082e+07	30.6906	28.1127	25.0166	23.7911	24.0304	17.6373	13.3994	100386396	PDK2	18604	Pdk2	1.07742	0.731335	1.27525	0.904524
F7HA88	1060945431	PREDICTED: 3-phosphoinositide-dependent protein kinase 1 isoform X1 [Callithrix jacchus]	0	17.223	9	5	19	5	650	73.6	8.13	185	5	726143	1.84364e+06	1.95898e+06	337665	1.98556e+06	837154	6.1327e+06	2.68002e+06	1.60254e+06	2.89447e+06	6.02387e+06	5.83018e+06	5.28952e+06	1.16437e+07	9.17114e+06	350675	2.7412e+06	1.9045e+06	1.82933e+06	1.19298e+06	1.51545e+06	45.107	88.8544	79.5452	82.8366	99.7726	50.1922	21.036	100389944	PDPK1	18607	Pdpk1	0.462852	0.323	1.06447	1.50734
A0A8I3X0K8	1060960585	PREDICTED: astrocytic phosphoprotein PEA-15 isoform X3 [Callithrix jacchus]	0	33.382	48	4	54	4	130	15	5.02	1022	4	2.20772e+06	6.60251e+06	1.95888e+06	1.00564e+07	1.12816e+07	1.03537e+07	1.45077e+07	1.4407e+07	1.36047e+07	5.35923e+06	3.89348e+06	4.5856e+06	6.11322e+06	4.84212e+06	5.12701e+06	4.2605e+06	3.8461e+06	5.62315e+06	6.51862e+06	6.00087e+06	8.04018e+06	72.7674	48.2434	53.5741	22.6418	22.6809	26.825	15.4676	100405211	PEA15	18611	Pea15a	0.505286	1.48697	1.99501	0.649293
F7HBT1	675755692	PREDICTED: ATP-dependent 6-phosphofructokinase, liver type isoform X1 [Callithrix jacchus]	0	239.426	44	24	355	18	780	85	7.65	7255	24	3.24628e+07	4.24254e+07	4.48045e+07	4.56669e+07	6.26071e+07	5.70497e+07	6.71686e+07	6.58268e+07	7.04541e+07	5.51254e+07	4.89828e+07	5.0075e+07	6.88779e+07	6.39075e+07	6.54544e+07	2.94459e+07	3.03481e+07	2.50714e+07	2.22933e+07	3.09607e+07	2.05368e+07	16.4112	36.5046	40.1618	42.39	50.8572	16.799	22.6887	100393627	PFKL	18641	Pfkl	0.83823	1.15779	1.42479	1.07977
A0A8I3W4E1	1061015727	PREDICTED: ATP-dependent 6-phosphofructokinase, muscle type [Callithrix jacchus]	0	411.309	56	36	650	33	780	85.2	7.99	11870	36	5.16952e+08	6.78384e+08	6.65308e+08	3.19949e+08	7.24626e+08	5.03393e+08	8.71213e+08	9.36318e+08	3.73091e+08	2.03958e+08	2.9395e+08	3.06501e+08	2.81095e+08	2.22336e+08	1.95137e+08	2.0797e+08	2.62916e+08	5.68903e+08	4.74685e+08	4.22057e+08	5.27642e+08	14.4574	52.9694	56.9077	40.2576	41.8439	35.4302	11.119	100403092	PFKM	18642	Pfkm	1.36291	1.13388	1.59729	0.589225
A0A8I3XEX4	390463383	PREDICTED: profilin-1 [Callithrix jacchus]	0	32.159	46	5	37	5	140	15	8.27	266	5	9.77207e+06	6.19974e+06	5.25646e+06	1.13017e+07	5.85457e+06	1.08947e+07	1.32688e+07	1.11367e+07	1.16292e+07	8.73721e+06	6.92182e+06	6.06771e+06	5.15475e+06	3.83341e+06	4.83046e+06	9.93239e+06	5.95416e+06	1.39823e+07	1.49219e+07	1.7724e+07	1.03936e+07	33.662	40.9749	43.3078	49.4737	52.3144	34.6228	25.7825	100395089	PFN1	18643	Pfn1	0.766887	1.01336	1.30178	0.784895
F6Y5Q5	359338981	phosphoglycerate mutase 1 [Callithrix jacchus]	0	135.471	54	13	126	13	254	28.8	7.18	1194	13	3.17375e+07	6.57427e+07	4.74464e+07	8.07676e+07	106330983	8.94521e+07	7.67106e+07	6.80325e+07	4.54729e+07	4.77884e+07	5.79611e+07	5.80144e+07	2.85766e+07	2.75583e+07	1.33019e+07	6.61522e+07	6.37128e+07	5.64857e+07	5.30754e+07	5.52274e+07	6.58173e+07	35.2295	38.0115	33.1529	34.5644	40.8258	9.66309	11.7517	100400929	PGAM1	18648	Pgam1	0.841643	1.60603	1.10465	0.951038
F7GSF5	675768055	PREDICTED: phosphoglycerate kinase 1 [Callithrix jacchus]	0	232.572	71	25	199	25	417	44.6	8.09	3392	25	4.71186e+07	1.11536e+08	9.96006e+07	1.23669e+08	1.0623e+08	1.417e+08	1.15382e+08	1.08293e+08	1.56593e+08	1.14429e+08	1.34046e+08	1.45487e+08	5.55465e+07	1.40181e+08	1.31657e+08	9.38366e+07	8.35985e+07	8.76002e+07	1.05474e+08	1.02233e+08	9.91193e+07	39.8088	22.4246	23.9886	24.7121	25.2432	8.95852	3.10679	100392550	PGK1	18655	Pgk1	0.784856	1.12932	1.15567	1.19728
F7AH92	1060998022	PREDICTED: prohibitin [Callithrix jacchus]	0	146.082	85	18	365	18	272	29.8	5.76	6047	18	3.35799e+08	4.3528e+08	4.37452e+08	2.69105e+08	2.61584e+08	2.68579e+08	2.98423e+08	2.74857e+08	4.18833e+08	4.37314e+08	2.38858e+08	2.63603e+08	3.27992e+08	3.03917e+08	2.58027e+08	3.2222e+08	2.99024e+08	2.011e+08	2.94067e+08	2.66e+08	2.10533e+08	14.4157	20.8823	22.2842	22.0046	16.6081	18.7015	16.5492	100392673	PHB	18673	Phb	1.31719	0.871128	1.08131	1.02427
F7AN83	675682353	PREDICTED: phosphate carrier protein, mitochondrial isoform X2 [Callithrix jacchus]	0	78.962	33	14	228	14	361	40	9.36	1803	14	1.69234e+08	1.14703e+08	1.13309e+08	1.14498e+08	9.72804e+07	1.07194e+08	7.07316e+07	9.35504e+07	2.13258e+08	5.36239e+08	1.26366e+08	1.34153e+08	8.10277e+08	8.55263e+08	9.85939e+08	1.88769e+08	2.53609e+08	1.95553e+08	4.2528e+07	4.20936e+07	7.11685e+07	24.0859	110.654	105.041	98.3265	100.673	69.1493	32.0863	100387869	SLC25A3	18674	Slc25a3	0.521153	0.418465	0.4953	1.04528
F7HV37	296206295	PREDICTED: phosphatidylinositol 5-phosphate 4-kinase type-2 alpha isoform X1 [Callithrix jacchus]	0	155.028	50	21	315	12	406	46.2	6.99	3833	21	3.10628e+07	3.80825e+07	3.97787e+07	7.02508e+07	4.87926e+07	7.01226e+07	3.25984e+07	3.52014e+07	4.02626e+07	2.2246e+07	1.52366e+07	1.73814e+07	1.17005e+07	1.14421e+07	9.63036e+06	7.63057e+07	9.43581e+07	9.4573e+07	1.35869e+07	1.92267e+07	7.27729e+06	12.7271	78.3875	90.7187	104.163	102.823	82.1581	44.7321	100386767	PIP4K2A	18718	Pip4k2a	0.954138	1.65703	0.946591	0.48059
U3EGC5	675742745	PREDICTED: phosphatidylinositol 4-phosphate 5-kinase type-1 alpha isoform X6 [Callithrix jacchus]	0	138.479	46	17	127	15	563	62.8	8.46	2557	17	3.80656e+07	2.69099e+07	2.44187e+07	2.54993e+07	2.43322e+07	2.82598e+07	1.45942e+07	1.69452e+07	1.896e+07	2.41225e+07	1.80267e+07	2.03404e+07	2.06486e+07	1.39957e+07	1.87235e+07	2.66477e+07	3.51387e+07	2.69145e+07	3.16512e+07	3.27737e+07	2.32978e+07	24.3889	26.264	28.831	26.6164	27.4725	15.2376	17.706	100398080	PIP5K1A	18720	Pip5k1a	1.22634	1.07128	0.692767	0.857252
A0A8I3W3T5	675703149	PREDICTED: membrane-associated phosphatidylinositol transfer protein 1 isoform X1 [Callithrix jacchus]	0	61.84	13	13	76	12	1248	135.3	5.91	393	13	2.2421e+07	1.71593e+07	1.88581e+07	3.2883e+07	1.51098e+07	2.90297e+07	1.9636e+07	1.77417e+07	5.15784e+07	2.87579e+07	2.81993e+07	3.29512e+07	8.21778e+07	7.16892e+07	7.82995e+07	1.38358e+07	1.72755e+07	8.83682e+06	3.05111e+07	2.39675e+07	5.67933e+07	13.7853	64.205	65.0201	65.5957	69.3927	68.4376	46.8417	100408084	PITPNM1	18739	Pitpnm1	0.5863	0.772751	0.892479	0.902033
F6Y9H9	1060938161	PREDICTED: pyruvate kinase PKM isoform X1 [Callithrix jacchus]	0	403.294	71	33	525	4	531	57.9	7.71	8674	33	2.11048e+07	2.52475e+07	2.48073e+07	2.57434e+07	3.78716e+07	3.57111e+07	3.28181e+07	5.20278e+07	1.15969e+07	1.47483e+07	2.36774e+07	2.14973e+07	1.12245e+07	1.20846e+07	5.61997e+06	3.13546e+07	2.81111e+07	2.55629e+07	6.73974e+07	6.91339e+07	6.65286e+07	9.5927	62.8004	69.3065	73.5932	73.1528	45.0774	1.95984	100412392	PKM	18746	Pkm	0.773631	1.07985	1.0485	0.65147
U3D6C9	532521172	cAMP-dependent protein kinase catalytic subunit alpha isoform 1 [Callithrix jacchus]	0	79.829	33	11	159	3	351	40.6	8.79	1628	11	4.09632e+07	1.8969e+07	2.14875e+07	2.73001e+07	1.57646e+07	2.62988e+07	2.78025e+07	2.23828e+07	2.40128e+07	2.45293e+07	2.60315e+07	2.79565e+07	3.34631e+07	3.37036e+07	3.08639e+07	2.39315e+07	2.09309e+07	2.02162e+07	3.55786e+07	3.7738e+07	2.48634e+07	44.3531	21.2321	19.8639	20.6056	22.7897	27.7696	21.068	100400737	PRKACA	18747	Prkaca	1.00912	0.859694	0.919614	0.973146
F7I3D0	675670970	PREDICTED: cAMP-dependent protein kinase catalytic subunit beta isoform X2 [Callithrix jacchus]	0	119.062	44	15	216	7	355	41	8.56	2946	15	3.33243e+07	3.21071e+07	3.09891e+07	2.6335e+07	3.14189e+07	3.29338e+07	3.65595e+07	4.0207e+07	3.32689e+07	4.81186e+07	4.33224e+07	5.09416e+07	4.83683e+07	4.4749e+07	3.82759e+07	2.81556e+07	2.20236e+07	2.57123e+07	1.463e+08	4.4589e+07	2.44509e+07	3.63399	64.4363	65.607	69.9154	82.098	100.054	90.9963	100407692	PRKACB	18749	Prkacb	0.782859	0.736314	0.893402	1.15604
A0A8J8YEN1	1060998649	PREDICTED: protein kinase C alpha type [Callithrix jacchus]	0	223.613	45	26	259	14	688	78.6	7.25	5149	26	4.26057e+07	2.20689e+07	2.43123e+07	1.27514e+07	2.44145e+07	1.79596e+07	2.289e+07	1.81967e+07	2.11046e+07	1.40128e+07	1.0171e+07	1.50757e+07	6.96142e+07	5.58806e+07	6.06742e+07	1.19186e+07	1.39067e+07	1.50334e+07	7.86652e+06	1.33432e+07	2.37793e+07	37.9785	77.0415	79.94	85.9644	81.0064	36.7878	53.9077	100391814	PRKCA	18750	Prkca	1.2035	0.745543	0.841105	0.530964
F7I4K8	532344533	protein kinase C beta type isoform 2 [Callithrix jacchus]	0	323.049	68	36	366	25	673	76.9	7.02	5953	36	1.05199e+08	1.16241e+08	1.13318e+08	1.1226e+08	96170314	8.01071e+07	6.07683e+07	6.44649e+07	6.36776e+07	1.0434e+08	1.14404e+08	1.20741e+08	5.26847e+07	3.52319e+07	4.39964e+07	2.93276e+07	3.75847e+07	3.3162e+07	5.48326e+07	3.92551e+07	2.92452e+07	5.12717	48.7134	51.9638	59.492	23.6915	25.6712	31.3645	100410136	PRKCB	18751	Prkcb	1.55493	1.34024	0.877483	1.57689
F6W4P5	675763884	PREDICTED: protein kinase C gamma type [Callithrix jacchus]	0	518.549	79	45	902	43	697	78.4	7.46	18834	45	5.49332e+08	4.83537e+08	4.9832e+08	6.52134e+08	5.63436e+08	6.5519e+08	6.16581e+08	6.96071e+08	6.29632e+08	6.71603e+08	7.72734e+08	8.22142e+08	1.78423e+09	1.75588e+09	1.78189e+09	1.67849e+08	1.7405e+08	1.62701e+08	1.52039e+09	1.85422e+09	1.96961e+09	6.76335	65.9021	65.8001	65.0312	65.518	91.8987	13.0962	100404028	PRKCG	18752	Prkcg	0.570684	0.697244	0.723902	0.844732
F6ZHC0	1060954545	PREDICTED: protein kinase C delta type [Callithrix jacchus]	0	50.138	20	13	81	12	676	77.5	7.75	302	13	8.35525e+06	1.47707e+07	1.73366e+07	4.27966e+06	2.25745e+07	9.64948e+06	4.1765e+07	4.37858e+07	4.03639e+07	2.88496e+07	2.7381e+07	3.036e+07	2.48826e+07	2.82741e+07	2.70782e+07	3.32178e+06	5.55926e+06	1.33127e+07	9.93357e+06	2.06688e+07	3.13427e+07	34.2993	55.8936	49.9439	48.5566	57.3318	74.6223	51.8423	100395399	PRKCD	18753	Prkcd	0.624084	0.563024	1.94208	1.33555
A0A8I3ZZN7	532521246	protein kinase C epsilon type [Callithrix jacchus]	0	116.557	26	19	179	15	737	83.6	7.12	2070	19	1.09397e+07	1.60648e+07	4.18694e+06	2.12204e+07	2.37327e+07	2.2082e+07	2.48885e+07	2.3555e+07	3.25338e+07	2.4273e+07	2.06833e+07	1.69586e+07	5.93578e+07	5.22842e+07	5.00962e+07	4.18169e+06	6.00749e+06	6.37319e+06	2.58732e+07	2.55018e+07	2.80678e+07	57.2991	57.966	61.7248	69.3853	73.9402	72.1068	5.23698	100388620	PRKCE	18754	Prkce	0.437676	0.940633	1.13627	0.868786
A0A8I3ZYG8	675737598	PREDICTED: protein kinase C iota type [Callithrix jacchus]	0	8.371	5	2	12	2	596	68.2	5.85	92	2	724290	7.22837e+06	7.74734e+06	4.42353e+06	5.12819e+06	6.24838e+06	4.86798e+06	4.38192e+06	1.06418e+06	900200	7.05472e+06	8.05709e+06	2.18546e+06	1.39122e+06	1.60331e+06	1.20718e+06	1.24765e+06	4.96892e+06	3.24274e+06	3.93259e+06	4.49053e+06	74.7814	59.7785	67.2314	71.5253	55.1379	50.9024	16.074	100399514	PRKCI	18759	Prkci	1.33868	1.34722	0.879444	1.36528
U3EKX0	1060992206	PREDICTED: 1-phosphatidylinositol 4,5-bisphosphate phosphodiesterase beta-1 [Callithrix jacchus]	0	727.662	68	76	1075	7	1216	138.4	6.23	17908	76	3.94416e+07	7.36734e+07	6.28145e+07	8.94621e+06	25083653	8.32976e+06	1.04428e+07	1.19334e+07	3.2688e+06	1.15613e+07	2.95171e+07	3.1458e+07	5.48089e+06	1.83493e+07	1.58844e+07	2.36826e+06	2.58525e+06	8.31777e+06	9.65436e+06	6.17873e+06	8.54996e+06	29.8295	72.2968	75.9855	77.3453	63.7022	50.2147	21.8497	100409716	PLCB1	18795	Plcb1	3.12692	0.752889	0.455808	1.28924
U3BBD1	1060943976	PREDICTED: 1-phosphatidylinositol 4,5-bisphosphate phosphodiesterase beta-3 [Callithrix jacchus]	0	210.698	34	31	224	31	1233	138.9	6.06	3244	31	3.88262e+07	3.99435e+07	4.71482e+07	5.61841e+07	5.94607e+07	5.22856e+07	5.78451e+07	5.905e+07	4.09721e+07	1.92155e+07	3.48676e+07	2.29557e+07	2.25365e+07	4.23022e+07	4.28883e+07	5.56167e+07	4.72311e+07	6.68068e+07	1.35467e+08	1.35334e+08	1.74811e+08	10.7613	68.0344	73.2114	78.2321	66.8469	51.4552	15.3187	100400803	PLCB3	18797	Plcb3	0.704156	0.939098	0.882822	0.430814
F7DT02	532276962	1-phosphatidylinositol 4,5-bisphosphate phosphodiesterase beta-4 isoform a [Callithrix jacchus]	0	416.458	50	54	442	54	1206	137.5	6.7	6665	54	6.77418e+07	9.96731e+07	9.41501e+07	2.88788e+08	2.28972e+08	2.26959e+08	2.41913e+08	2.48307e+08	3.0285e+08	7.71573e+07	8.1578e+07	8.48885e+07	9.18946e+07	1.1471e+08	6.79297e+07	2.24982e+08	1.5303e+08	1.32257e+08	1.19761e+09	1.1771e+09	9.84384e+08	19.5738	113.548	118.603	125.666	108.556	81.6129	10.5058	100410075	PLCB4	18798	Plcb4	0.295942	0.842595	0.897301	0.275643
A0A8I4A463	1060997379	PREDICTED: phospholipase D2 isoform X1 [Callithrix jacchus]	0	12.799	5	4	10	4	950	107.3	7.59	19	4	4.48107e+06	2.28509e+06	2.6227e+06	3.72103e+06	3.54308e+06	3.90287e+06	3.11985e+06	3.19628e+06	2.59915e+06	3.59425e+06	3.60948e+06	5.09828e+06	322249	1.43612e+06	687471	3.60674e+06	3.17462e+06	5.21649e+06	4.78788e+06	4.14107e+06	3.71213e+06	37.7843	40.6021	45.3797	49.8535	59.0694	18.7721	12.8519	100391217	PLD2	18806	Pld2	0.954458	1.13522	0.906314	1.2506
A0A5F4WBT7	1060955933	PREDICTED: LOW QUALITY PROTEIN: plectin [Callithrix jacchus]	0	1859.41	58	248	3556	248	4640	526.4	5.96	51270	248	1.81082e+09	1.54474e+09	1.50318e+09	1.24997e+09	1.26193e+09	1.20941e+09	1.59221e+09	1.57421e+09	1.55898e+09	2.11889e+09	2.09386e+09	2.02796e+09	1.99074e+09	1.98389e+09	1.79899e+09	1.04351e+09	1.08495e+09	1.2857e+09	1.67216e+09	1.75701e+09	1.11548e+09	10.3062	23.5888	22.6321	25.1303	25.6825	23.5869	23.0039	100405931	PLEC	18810	Plec	1.02201	0.782758	0.993966	1.31271
A0A8I3WNS3	296236083	PREDICTED: myelin proteolipid protein isoform X1 [Callithrix jacchus]	0	171.344	68	17	1568	17	277	30.1	8.35	29288	17	1.33769e+10	2.0263e+10	2.12081e+10	1.19265e+10	1.70167e+10	1.50908e+10	6.44186e+09	7.40768e+09	6.58277e+09	4.05398e+09	8.01969e+09	8.34343e+09	8.4632e+08	1.0182e+09	1.11319e+09	1.95127e+10	1.75342e+10	3.48069e+10	3.8605e+09	7.79835e+09	1.50037e+10	23.3813	81.9271	95.2093	99.1177	102.023	65.7626	63.5823	100394731	PLP1	18823	Plp1	1.59161	1.2778	0.592915	0.592474
U3DEK9	532518720	septin-5 isoform 1 [Callithrix jacchus]	0	289.591	71	24	761	7	369	42.8	6.67	11210	24	2.6329e+08	3.45129e+08	3.83924e+08	4.21893e+08	4.37121e+08	4.52228e+08	2.42705e+08	3.21953e+08	4.16233e+08	2.42012e+08	2.13688e+08	2.2582e+08	7.88067e+07	8.94733e+07	5.0267e+07	1.19045e+08	2.02589e+08	2.67871e+08	1.40042e+08	1.29747e+08	3.12995e+08	18.6177	53.3501	50.4562	47.9607	57.5091	41.1607	52.9982	100411592	SEPT5	18951	Septin5	1.29674	1.71346	1.28177	0.890572
F7ISM3	296213430	PREDICTED: peptidyl-prolyl cis-trans isomerase B [Callithrix jacchus]	0	75.793	56	14	162	13	216	23.7	9.41	1412	14	1.27186e+08	5.24222e+07	5.15522e+07	1.60666e+08	7.79061e+07	7.92341e+07	5.54704e+07	5.91384e+07	7.11778e+07	6.42493e+07	8.77147e+07	1.00077e+08	1.55525e+08	5.45789e+07	6.41121e+07	4.56559e+07	7.02742e+07	5.13371e+07	4.19348e+07	4.78646e+07	7.67646e+07	56.3483	44.3643	40.9839	44.259	51.7994	25.7574	33.5629	100402261	PPIB	19035	Ppib	1.0146	1.3949	0.815445	1.10625
F7BFW2	532449211	serine/threonine-protein phosphatase PP1-alpha catalytic subunit isoform 1 [Callithrix jacchus]	0	207.329	71	19	346	5	330	37.4	6.33	7473	19	2.04261e+07	3.112e+07	4.08262e+07	2.95814e+07	36606598	1.83974e+07	3.77103e+07	2.83286e+07	2.14383e+07	5.96581e+07	6.13688e+07	6.22234e+07	3.45264e+07	4.1045e+07	4.61615e+07	1.20814e+07	1.04567e+07	1.13994e+07	6.96612e+06	6.88845e+06	2.69776e+07	33.1399	59.9114	63.8876	69.987	71.0709	59.757	85.0514	100396453	PPP1CA	19045	Ppp1ca	1.00375	0.919139	0.950562	1.99127
U3EGJ6	675723479	PREDICTED: serine/threonine-protein phosphatase PP1-beta catalytic subunit isoform X1 [Callithrix jacchus]	0	213.074	74	19	373	3	327	37.2	6.19	8286	19	1.52661e+07	1.22593e+07	1.13963e+07	1.10915e+07	6571040	7.35282e+06	9.18599e+06	8.3724e+06	8.54581e+06	1.27965e+07	1.14692e+07	1.4411e+07	3.16055e+07	3.81871e+07	3.96425e+07	6.94017e+06	7.92226e+06	7.38871e+06	7.13951e+07	4.09702e+07	1.5336e+07	15.6582	91.7213	86.8322	79.6425	74.9154	104.783	65.928	100394435	PPP1CB	19046	Ppp1cb	0.702005	0.451186	0.470824	0.697586
U3B0P1	296195900	PREDICTED: serine/threonine-protein phosphatase 2B catalytic subunit alpha isoform [Callithrix jacchus]	0	182.635	49	18	416	12	521	58.7	5.86	6551	18	6.6686e+07	2.40064e+07	3.01963e+07	3.82066e+07	2.2528e+07	4.47269e+07	1.94917e+07	3.73221e+07	5.52851e+07	1.12105e+08	6.90817e+07	7.57918e+07	1.20154e+08	1.07814e+08	1.16448e+08	1.67692e+07	2.36411e+07	1.35871e+07	9.5936e+07	5.97447e+07	5.1483e+07	57.2332	61.4792	59.1106	54.9379	65.0414	73.2362	34.2391	100386369	PPP3CA	19055	Ppp3ca	0.704594	0.614678	0.653363	1.49779
A0A2R8MN08	675708690	PREDICTED: serine/threonine-protein phosphatase 2B catalytic subunit beta isoform isoform X1 [Callithrix jacchus]	0	93.868	40	15	172	9	534	60.2	6.1	2291	15	3.10704e+07	2.85575e+07	2.66008e+07	2.11682e+07	1.97893e+07	2.68663e+07	2.13236e+07	2.50512e+07	3.15289e+07	3.03467e+07	3.46788e+07	2.94979e+07	9.98081e+07	6.90231e+07	7.70059e+07	1.73196e+07	1.84475e+07	1.22148e+07	7.74198e+07	6.83871e+07	2.62273e+07	7.79523	66.9796	65.0105	63.3568	63.6752	77.902	47.6492	100387059	PPP3CB	19056	Ppp3cb	0.761801	0.599201	0.688254	0.835083
A0A2R8MIH9	296221785	PREDICTED: serine/threonine-protein phosphatase 2B catalytic subunit gamma isoform isoform X1 [Callithrix jacchus]	0	25.543	12	6	63	4	520	59.3	7.01	712	6	2.69686e+06	5.48325e+06	5.30365e+06	4.76345e+06	2.93384e+06	4.30492e+06	4.77289e+06	4.05553e+06	5.06127e+06	2.86084e+06	4.66358e+06	3.56382e+06	1.33148e+06	2.18548e+06	2.5203e+06	2.64951e+06	1.14482e+06	2.83354e+06	3.33568e+06	4.70041e+06	3.79162e+06	34.6966	34.9545	37.2932	38.0351	41.4957	38.9812	17.6224	100386452	PPP3CC	19057	Ppp3cc	1.25921	1.12085	1.29712	1.0355
A0A8I3X6E5	398303826	calcineurin subunit B type 1 [Callithrix jacchus]	0	102.218	74	11	128	11	170	19.3	4.81	2448	11	2.45669e+07	8.14875e+07	8.2919e+07	4.24279e+07	4.66304e+07	3.67253e+07	4.71461e+07	3.90511e+07	4.34614e+07	7.67955e+07	1.07434e+08	9.965e+07	4.93197e+07	2.27157e+07	3.16299e+07	6.46799e+06	1.80071e+07	2.84983e+07	1.62742e+07	3.4385e+07	6.20591e+07	52.8393	60.1735	65.2186	72.5006	57.4392	70.6108	61.3696	100388148	PPP3R1	19058	Ppp3r1	1.32593	0.882557	0.909746	1.99183
U3D8K9	675657774	PREDICTED: inositol polyphosphate 5-phosphatase K isoform X1 [Callithrix jacchus]	0	11.522	4	2	16	2	450	51.6	7.33	129	2	2.07403e+06	1.98099e+06	1.88899e+06	1.72738e+06	1.73942e+06	1.40412e+06	847451	1.25419e+06	943727	1.41945e+06	1.08505e+06	992587	457939	1.03672e+06	3.37348e+06	1.22759e+06	1.50769e+06	2.06585e+06	1.1786e+06	611966	480727	4.66956	52.0309	58.5696	62.1183	69.8249	49.5552	48.9872	100399558	INPP5K	19062	Inpp5k	1.42017	1.16378	0.727613	0.835539
U3F3H5	1060998742	PREDICTED: cAMP-dependent protein kinase type I-alpha regulatory subunit [Callithrix jacchus]	0	166.068	45	19	370	17	381	43	5.35	6679	19	9.93083e+07	1.10894e+08	1.04403e+08	1.39339e+08	1.54804e+08	1.46166e+08	1.84382e+08	1.67004e+08	1.94305e+08	1.22316e+08	1.35424e+08	1.30018e+08	1.91822e+08	1.64319e+08	1.51757e+08	1.31891e+08	1.42335e+08	1.64611e+08	1.28693e+08	1.43227e+08	1.28269e+08	5.53703	14.7672	15.9972	14.0724	14.0328	9.87074	6.38429	100395681	PRKAR1A	19084	Prkar1a	0.725544	1.01544	1.25848	0.89425
F7IC18	390475024	PREDICTED: cAMP-dependent protein kinase type II-alpha regulatory subunit isoform X1 [Callithrix jacchus]	0	185.726	60	21	244	18	404	45.5	5.1	5729	21	4.12521e+07	8.52047e+07	7.28338e+07	3.79873e+07	5.53593e+07	5.04197e+07	9.70059e+07	9.49741e+07	8.13853e+07	6.54922e+07	7.53481e+07	7.58307e+07	5.84561e+07	6.31672e+07	8.70198e+07	2.92695e+07	3.00516e+07	5.52858e+07	3.29619e+07	2.38609e+07	2.94046e+07	34.1189	41.1457	42.6208	42.3106	47.1802	33.1166	15.9572	100415419	PRKAR2A	19087	Prkar2a	1.1227	0.809905	1.54	1.22061
A0A8I3WS06	296209931	PREDICTED: cAMP-dependent protein kinase type II-beta regulatory subunit [Callithrix jacchus]	0	241.831	74	24	310	21	418	46.3	4.93	9577	24	7.51617e+07	8.15618e+07	8.09037e+07	7.25593e+07	7.95973e+07	6.59249e+07	1.09565e+08	1.23657e+08	1.19043e+08	1.57751e+08	1.78288e+08	1.97445e+08	1.15445e+08	1.12787e+08	1.23835e+08	2.26649e+07	2.67306e+07	3.6659e+07	1.91702e+07	1.68836e+07	1.8427e+07	4.44463	64.9603	68.4665	81.0758	86.6298	31.5194	6.42279	100394872	PRKAR2B	19088	Prkar2b	0.906945	0.832345	1.34448	2.03613
A0A5F4W476	532219415	DNA-dependent protein kinase catalytic subunit isoform 1 [Callithrix jacchus]	0	641.445	32	113	795	113	4134	469.9	7.18	11006	113	1.63973e+08	1.81703e+08	1.72994e+08	1.65698e+08	1.59276e+08	1.82264e+08	2.29618e+08	2.26036e+08	2.26489e+08	2.06524e+08	2.0855e+08	1.91956e+08	2.28627e+08	2.59502e+08	2.72138e+08	1.81872e+08	1.84304e+08	1.53705e+08	4.00806e+08	4.21355e+08	4.04633e+08	5.12805	35.3732	34.0014	36.9585	37.6415	44.5518	2.67232	100399020	PRKDC	19090	Prkdc	0.752939	0.736343	0.990249	0.881208
U3C263	532285030	C-Jun-amino-terminal kinase-interacting protein 1 [Callithrix jacchus]	0	42.015	13	7	35	7	713	77.7	4.93	516	7	966943	1.59593e+07	1.59266e+07	1.33984e+07	1.63956e+07	4.31569e+06	1.40324e+07	1.31637e+07	7.97712e+06	1.14479e+07	1.97006e+07	3.63844e+06	1.37249e+07	1.30284e+07	1.32493e+07	3.4088e+06	2.91305e+06	1.27003e+07	1.64282e+06	2.86215e+06	906409	78.9559	62.529	65.9517	76.3796	80.4543	106.257	54.76	100404808	MAPK8IP1	19099	Mapk8ip1	1.14209	1.18578	1.22276	1.20932
A0A2R8MM57	675656015	PREDICTED: major prion protein [Callithrix jacchus]	0	79.758	52	8	382	8	252	27.7	9.22	6974	8	2.08529e+07	1.70708e+08	1.6524e+08	2.30572e+08	2.68128e+08	2.74466e+08	2.28035e+08	2.24622e+08	2.14882e+08	3.03367e+08	3.12345e+08	2.98406e+08	2.39447e+08	1.98304e+08	2.2463e+08	7.37082e+07	1.06849e+08	1.52389e+08	1.75802e+07	1.47805e+07	6.64204e+07	71.4553	50.4642	56.4738	66.1199	70.7144	73.3989	88.1947	100398566	PRNP	19122	Prnp	0.656275	1.42211	1.22782	1.68137
F7HZL5	296211578	PREDICTED: LOW QUALITY PROTEIN: peripherin [Callithrix jacchus]	0	128.413	50	23	144	18	477	54.5	5.4	1876	23	5.09309e+06	5.20553e+06	7.05157e+06	5.33848e+06	2.74126e+06	980486	9.82524e+06	8.23058e+06	7.73267e+06	6.03195e+06	3.09079e+07	2.83148e+07	1.88261e+07	1.32788e+07	3.85025e+06	2.5177e+07	3.28686e+07	6.52631e+07	8.47033e+06	1.35173e+07	7.48696e+06	19.015	98.5223	86.3127	81.1711	90.3434	85.9236	32.93	100393188	PRPH	19132	Prph	0.396651	0.20713	0.589563	1.49182
F7HZU6	1061020560	PREDICTED: ribose-phosphate pyrophosphokinase 1 [Callithrix jacchus]	0	83.878	42	11	159	5	318	34.8	6.98	2386	11	1.26033e+07	7.45266e+06	8.02689e+06	1.64603e+07	8.24942e+06	1.71284e+07	3.24873e+07	3.20023e+07	3.03466e+07	2.61598e+07	2.32055e+07	2.09429e+07	1.80119e+07	2.74268e+07	2.84135e+07	1.69951e+07	1.06474e+07	1.08788e+07	1.74203e+07	2.24122e+07	1.72872e+07	30.153	35.3509	31.8222	29.3552	33.4338	28.1449	15.343	100406823	PRPS1	19139	Prps1	0.485912	0.723917	1.64093	1.21653
F7IN47	296233836	PREDICTED: periaxin isoform X1 [Callithrix jacchus]	0	366.596	46	49	319	49	1443	153.2	8.37	3961	49	1.11194e+08	1.25085e+08	1.33621e+08	2.54198e+08	2.39279e+08	3.32062e+08	1.08148e+08	1.90578e+08	1.99997e+08	6.26029e+07	3.61123e+07	3.88385e+07	8.35903e+07	4.37673e+07	4.78131e+07	1.17222e+08	1.36175e+08	1.19123e+08	3.09919e+08	2.78217e+08	2.23221e+08	9.18042	63.0091	66.7182	76.8415	64.4281	43.1014	16.2199	100389887	PRX	19153	Prx	0.811497	1.81109	1.09412	0.30177
U3CJM4	532519674	puromycin-sensitive aminopeptidase [Callithrix jacchus]	0	131.477	31	23	140	23	921	103.5	5.83	1571	23	4.06425e+07	2.33176e+07	2.09928e+07	3.11949e+07	3.15678e+07	3.13297e+07	2.78178e+07	2.92886e+07	2.84304e+07	2.24674e+07	3.09348e+07	2.63866e+07	1.54144e+07	2.07034e+07	2.7957e+07	3.17427e+07	3.40701e+07	3.42318e+07	6.46486e+07	6.41732e+07	4.18108e+07	37.9155	38.6683	42.1149	45.112	46.4001	33.98	22.9446	100409612	NPEPPS	19155	Npepps	0.875645	0.96985	0.881663	0.822416
#N/A	675708947	PREDICTED: prosaposin isoform X1 [Callithrix jacchus]	0	37.072	22	10	49	10	527	58.3	5.17	499	10	2.26525e+07	2.44236e+07	2.39197e+07	2.48217e+07	2.67072e+07	3.3301e+07	3.79187e+07	4.01166e+07	7.35086e+07	3.23729e+07	2.44042e+07	2.45645e+07	4.47758e+07	5.15879e+07	5.38965e+07	3.32664e+07	4.06094e+07	3.66613e+07	2.74924e+07	5.37966e+07	4.42802e+07	3.85603	33.2572	31.8093	27.8839	21.7103	23.2752	31.8197	100399482	PSAP	19156	Psap	0.641189	0.766128	1.36865	0.734624
A0A8I3X081	296215138	PREDICTED: proteasome subunit alpha type-3 isoform X1 [Callithrix jacchus]	0	36.766	27	7	62	7	255	28.4	5.33	268	7	1.09826e+07	1.13973e+07	1.22334e+07	1.78407e+07	11208176	1.17812e+07	1.61673e+07	1.45998e+07	1.84337e+07	1.71868e+07	1.79821e+07	2.25303e+07	1.98663e+07	2.1716e+07	2.19399e+07	1.41049e+07	8.03804e+06	1.40388e+07	2.09675e+07	2.12801e+07	1.1432e+07	5.52216	25.8397	24.6252	26.8182	30.5859	35.0743	31.2841	100398028	PSMA3	19167	Psma3	0.721696	0.851318	1.02585	1.20305
A0A8I3W5Y8	296199648	PREDICTED: proteasome subunit beta type-1 [Callithrix jacchus]	0	41.843	33	6	33	6	241	26.5	8.13	353	6	1.47778e+07	9.95539e+06	1.29042e+07	4.72863e+06	2.34757e+07	1.15305e+07	2.02429e+07	4.80458e+07	1.85122e+07	2.47236e+07	2.19528e+07	1.9879e+07	4.1107e+07	8.61687e+07	7.31683e+07	1.55091e+07	1.64975e+07	3.99076e+07	6.27206e+07	3.78522e+07	6.54793e+07	19.3777	66.7693	58.3997	57.6206	50.6606	54.3297	27.4916	100404747	PSMB1	19170	Psmb1	0.393733	0.415674	0.908042	0.69625
A0A8I3WL98	296228789	PREDICTED: proteasome subunit beta type-4 [Callithrix jacchus]	0	63.472	32	6	78	6	264	29.1	6.23	1642	6	8.45773e+06	1.10323e+07	1.1129e+07	1.41508e+07	1.62189e+07	1.63488e+07	2.01338e+07	2.49213e+07	3.17049e+07	2.50036e+07	1.897e+07	2.30222e+07	1.05803e+07	6.39276e+07	6.23562e+07	1.21495e+07	1.17119e+07	1.31499e+07	1.45601e+07	2.62844e+07	1.4388e+07	14.8449	67.0385	67.4258	75.9474	85.8656	35.5583	37.0391	100388778	PSMB4	19172	Psmb4	0.476083	0.726407	1.19351	1.04169
F6ZUS5	296202288	PREDICTED: proteasome subunit beta type-6 isoform X1 [Callithrix jacchus]	0	17.142	18	4	36	4	239	25.4	4.92	393	4	369429	6.09336e+06	3.01716e+06	6.83968e+06	1.01648e+07	9.8501e+06	1.19475e+07	1.32712e+07	2.38743e+07	2.06991e+07	1.7223e+07	1.82994e+07	2.3732e+07	3.12059e+07	3.01427e+07	7.73122e+06	6.81956e+06	7.9794e+06	581562	1.86822e+06	4.93429e+06	90.6536	67.1601	67.0268	75.0335	94.8263	62.7772	90.8508	100390863	PSMB6	19175	Psmb6	0.258567	0.732462	1.33902	1.53345
F7DZ95	296215716	PREDICTED: 26S protease regulatory subunit 4 [Callithrix jacchus]	0	62.687	34	11	64	10	440	49.2	6.21	744	11	8.34642e+06	1.21548e+08	1.29316e+08	2.95358e+07	1.44727e+07	3.51422e+07	3.79278e+07	5.29714e+07	2.89189e+07	1.95722e+07	5.18152e+07	5.46741e+07	3.8195e+07	3.65772e+07	5.06518e+07	1.1842e+08	1.28565e+08	2.51389e+07	5.09559e+07	4.57902e+07	9.53025e+06	78.3659	67.8998	65.4873	68.7491	72.3586	78.0147	63.7229	100389462	PSMC1	19179	Psmc1	1.66761	0.509211	0.770843	0.811009
U3CFZ1	390466836	PREDICTED: 26S protease regulatory subunit 7 [Callithrix jacchus]	0	51.69	29	11	98	11	437	49	6.13	1064	11	1.85475e+07	1.73067e+07	1.77087e+07	1.39673e+07	1.1566e+07	1.26005e+07	3.16822e+07	3.81758e+07	3.37058e+07	2.1257e+07	1.95787e+07	2.70205e+07	2.70109e+07	3.3663e+07	4.6098e+07	2.59893e+07	2.3386e+07	1.73771e+07	2.97215e+07	2.02452e+07	2.80951e+07	3.54592	35.8121	27.2752	29.018	29.9794	19.5822	19.4742	100400663	PSMC2	19181	Psmc2	0.72846	0.518623	1.40848	0.92285
U3E6L1	532327639	26S protease regulatory subunit 6A [Callithrix jacchus]	0	78.485	45	14	72	14	439	49.1	5.24	696	14	6.00164e+06	9.03596e+06	6.35079e+06	6.5787e+06	5.2483e+06	6.987e+06	1.22924e+07	1.23902e+07	1.4075e+07	8.72141e+06	1.00997e+07	8.36371e+06	1.16598e+07	2.04621e+07	1.45895e+07	3.32097e+06	4.08561e+06	8.44923e+06	8.3501e+06	8.23086e+06	1.82615e+07	23.2876	45.7459	43.167	49.617	54.9791	62.9978	49.5697	100391982	PSMC3	19182	Psmc3	0.735522	0.646991	1.33283	0.934853
F7E548	1060996156	PREDICTED: LOW QUALITY PROTEIN: 26S protease regulatory subunit 8 [Callithrix jacchus]	0	111.968	44	16	79	15	406	45.6	7.55	795	16	2.12875e+07	1.37787e+07	1.72658e+07	2.78822e+07	3.07785e+07	2.69342e+07	3.4936e+07	3.31131e+07	3.55995e+07	2.48215e+07	2.21742e+07	2.13606e+07	2.19531e+07	4.36674e+07	4.50119e+07	2.69197e+07	1.98726e+07	1.91094e+07	3.7327e+07	5.91174e+07	2.09222e+07	21.5408	34.7466	37.5333	43.0025	43.6842	50.9884	48.9767	100392176	PSMC5	19184	Psmc5	0.606665	0.992269	1.20156	0.792428
A0A2R8MIC2	532508558	phosphatidylserine synthase 1 [Callithrix jacchus]	0	30.5	11	4	37	4	473	55.3	8.47	882	4	2.96501e+06	4.46505e+06	5.53327e+06	2.7944e+06	5.38031e+06	3.25929e+06	1.12616e+07	1.12995e+07	5.52402e+06	7.21862e+06	1.36377e+07	5.6998e+06	9.04889e+06	1.23765e+07	1.21163e+07	2.39855e+06	2.50251e+06	4.44506e+06	4.24365e+06	4.21693e+06	5.09374e+06	29.8573	55.7102	52.0914	57.1549	62.118	28.9544	11.0376	100413392	PTDSS1	19210	Ptdss1	0.669788	0.590771	1.4511	1.3721
U3E9K3	390473546	PREDICTED: LOW QUALITY PROTEIN: protein-tyrosine kinase 2-beta [Callithrix jacchus]	0	144.258	36	29	123	28	1009	115.8	6.18	1220	29	3.96656e+07	5.71897e+07	6.05116e+07	1.3422e+07	2.1453e+07	1.96597e+07	2.61425e+07	2.68951e+07	3.89826e+07	2.75733e+07	4.00532e+07	4.27419e+07	9.34052e+07	1.33623e+08	1.38706e+08	8.60114e+06	1.09112e+07	1.53026e+07	3.86135e+07	2.31663e+07	2.25566e+07	21.352	95.5427	91.1355	93.0731	98.7819	55.0478	32.3687	100404210	PTK2B	19229	Ptk2b	1.22509	0.424548	0.716369	0.859208
U3F5N5	296210532	PREDICTED: pleiotrophin isoform X1 [Callithrix jacchus]	0	32.728	30	4	68	4	168	19	9.6	1227	4	9.8897e+06	1.52686e+07	1.03702e+07	8.99673e+06	1.03085e+07	1.0431e+07	8.63377e+06	6.2335e+06	9.28773e+06	9.34454e+06	6.0606e+06	8.14141e+06	1.18728e+07	1.1604e+07	1.26224e+07	6.79978e+06	1.69905e+07	1.12877e+07	1.48741e+07	1.68929e+07	3.30548e+06	25.1333	35.7533	39.037	39.5415	37.9374	48.335	62.7137	100410355	PTN	19242	Ptn	1.13449	0.949536	0.771317	0.751888
F7DW77	296198505	PREDICTED: protein tyrosine phosphatase type IVA 1 [Callithrix jacchus]	0	20.769	29	4	23	4	173	19.8	9.11	82	4	7.66814e+06	7.3839e+06	4.66268e+06	5.72214e+06	3.41792e+06	6.90739e+06	4.24047e+06	3.66234e+06	1.01526e+07	8.29398e+06	6.06677e+06	9.04275e+06	8.15635e+06	8.19152e+06	7.13952e+06	8.48565e+06	1.03664e+07	7.66916e+06	4.4208e+06	4.52112e+06	1.7796e+07	25.2488	45.0837	44.2067	41.3649	46.3767	55.6964	86.3199	100396020	PTP4A1	19243	Ptp4a1	0.896312	0.729583	0.820873	1.06402
U3C430	675683661	PREDICTED: tyrosine-protein phosphatase non-receptor type 11 isoform X1 [Callithrix jacchus]	0	120.862	46	22	157	22	609	69.5	7.05	2026	22	3.97677e+07	4.01134e+07	3.72402e+07	4.9806e+07	4.72382e+07	4.3057e+07	4.18748e+07	4.12623e+07	4.73146e+07	2.67877e+07	2.33789e+07	3.0585e+07	3.85048e+07	2.5236e+07	2.50089e+07	3.37361e+07	3.24958e+07	2.70011e+07	2.91949e+07	2.74493e+07	2.61333e+07	4.01785	25.8613	23.0425	15.1111	15.5856	10.6315	5.56618	100414905	PTPN11	19247	Ptpn11	1.1182	1.3376	1.24547	0.770966
A0A8I3X5Q5	532348905	receptor-type tyrosine-protein phosphatase delta isoform 1 precursor [Callithrix jacchus]	0	413.897	35	50	404	31	1916	214.9	6.54	7939	50	5.6089e+07	5.28987e+07	5.96588e+07	6.03244e+07	6.55261e+07	6.73539e+07	7.77121e+07	7.59734e+07	1.04698e+08	6.57002e+07	7.98239e+07	7.841e+07	8.99184e+07	1.23616e+08	1.36355e+08	4.10168e+07	2.76251e+07	3.51734e+07	3.79014e+07	3.41851e+07	4.36764e+07	6.01574	44.5235	48.2329	54.9768	66.4007	15.4427	12.3945	100406145	PTPRD	19266	Ptprd	0.835099	0.956704	1.27945	1.10887
A0A8I3WZ29	1060948357	PREDICTED: receptor-type tyrosine-protein phosphatase epsilon isoform X1 [Callithrix jacchus]	0	36.285	15	10	36	9	700	80.5	6.99	176	10	1.61354e+07	9.30176e+07	8.73996e+07	7.60908e+07	8.707e+07	7.06709e+07	7.83929e+07	7.6003e+07	1.01379e+07	1.52976e+07	9.45908e+07	9.11144e+07	1.93367e+07	1.65614e+07	2.35496e+07	9.22475e+07	1.12423e+08	1.07627e+08	1.04432e+08	1.07927e+08	1.11112e+08	65.4151	51.8053	57.7257	56.2076	56.3026	6.87469	3.09857	100410865	PTPRE	19267	Ptpre	0.922698	1.0977	0.772388	0.943589
A0A5F4VY69	675665868	PREDICTED: receptor-type tyrosine-protein phosphatase-like N isoform X1 [Callithrix jacchus]	0	59.33	15	8	39	8	989	107	6.92	235	8	1.69086e+06	247715	2.55013e+06	6.30972e+06	5.85884e+06	8.30856e+06	1.23813e+07	1.45483e+07	1.05951e+07	6.57239e+06	6.26186e+06	7.3929e+06	7.85219e+06	1.05243e+07	8.50871e+06	9.26914e+06	5.87598e+06	5.97022e+06	3.38401e+06	2.03185e+06	3.24838e+06	77.7605	42.6373	45.4898	39.7607	47.0725	52.8598	25.7821	100401385	PTPRN	19275	Ptprn	0.22543	1.02839	1.88455	1.01584
U3DMN1	532511420	receptor-type tyrosine-protein phosphatase N2 isoform 1 precursor [Callithrix jacchus]	0	44.663	11	8	39	8	1011	110.8	5.9	448	8	1.43159e+07	7.89179e+06	8.22524e+06	1.70281e+07	9.96985e+06	9.30674e+06	1.23199e+07	1.32374e+07	1.07879e+07	6.34758e+06	6.08684e+06	3.51367e+06	7.62746e+06	9.65105e+06	1.52025e+07	4.21295e+06	5.6376e+06	5.61725e+06	3.80427e+06	3.1514e+06	5.38114e+06	35.6511	50.3174	50.9885	52.4809	56.1241	22.8292	27.876	100390644	PTPRN2	19276	Ptprn2	1.18801	1.41723	1.41881	0.622567
A0A5F4WJB4	1060975013	PREDICTED: LOW QUALITY PROTEIN: receptor-type tyrosine-protein phosphatase S [Callithrix jacchus]	0	386.007	33	44	384	27	1916	213.3	6.64	7512	44	2.7157e+07	4.20192e+07	4.41651e+07	1.98469e+07	18599760	1.91393e+07	3.85965e+07	3.51189e+07	3.90813e+07	8.54993e+07	6.6063e+07	6.70983e+07	1.70149e+08	1.47349e+08	2.11222e+08	1.87089e+07	2.11125e+07	2.5864e+07	1.02734e+07	1.29442e+07	1.16624e+07	24.5167	105.946	98.7825	98.6114	116.575	36.6086	11.4886	100406806	PTPRS	19280	Ptprs	0.701079	0.356201	0.69771	1.35254
A0A8I4A2K4	532283718	receptor-type tyrosine-protein phosphatase zeta isoform 1 precursor [Callithrix jacchus]	0	402.631	24	44	646	44	2327	256.1	4.89	10680	44	5.19118e+08	4.07954e+08	4.19322e+08	3.9173e+08	4.8986e+08	3.05165e+08	4.2964e+08	5.36129e+08	4.39869e+08	3.42475e+08	5.27032e+08	5.30449e+08	8.96792e+08	1.10031e+09	1.13554e+09	1.97113e+08	2.20697e+08	2.85518e+08	2.36126e+08	2.49318e+08	2.79716e+08	13.6283	60.0112	62.9867	69.921	79.3746	13.949	8.76432	100394042	PTPRZ1	19283	Ptprz1	0.948177	0.835754	0.989898	0.985898
A0A2R8MMW8	1060963262	PREDICTED: LOW QUALITY PROTEIN: transcriptional activator protein Pur-alpha [Callithrix jacchus]	0	167.721	54	14	299	14	325	35.9	8.47	5979	14	6.11348e+08	4.02529e+08	4.00786e+08	3.58906e+08	3.45693e+08	2.39514e+08	3.54611e+08	3.70247e+08	3.91338e+08	2.6028e+08	2.88451e+08	2.84908e+08	3.11758e+08	3.5346e+08	3.98048e+08	2.59582e+08	2.88025e+08	5.01188e+08	4.2408e+08	4.83992e+08	6.79204e+08	25.6743	29.33	29.9456	33.6099	31.8306	35.084	25.2144	100405797	PURA	19290	Pura	1.2366	0.825279	0.975703	0.72871
#N/A	675672416	PREDICTED: transcriptional activator protein Pur-beta [Callithrix jacchus]	0	113.767	63	13	247	12	312	33.2	5.43	4922	13	7.65039e+07	6.4051e+07	6.09097e+07	4.30853e+07	4.28817e+07	3.96455e+07	5.78574e+07	6.05505e+07	4.20654e+07	5.28759e+07	5.77969e+07	5.79307e+07	9.45178e+07	6.8263e+07	6.80152e+07	2.8569e+07	3.34017e+07	2.66468e+07	1.68422e+08	1.90659e+08	1.29106e+08	12.2812	66.7666	65.4011	66.6361	67.9905	78.6398	19.1538	100389193	PURB	19291	Purb	0.963448	0.600707	0.767418	0.806299
A0A8I4A2J4	296208572	PREDICTED: ATP-binding cassette sub-family D member 3 isoform X1 [Callithrix jacchus]	0	125.304	30	16	130	16	659	75.5	9.33	2223	16	1.25326e+07	2.51338e+07	2.35707e+07	2.62185e+07	3.17937e+07	1.82489e+07	7.71772e+07	5.99797e+07	5.7244e+07	2.48032e+07	2.06101e+07	2.11689e+07	2.23581e+07	2.04215e+07	3.20235e+07	2.37735e+07	2.44821e+07	2.32223e+07	4.69008e+07	4.03954e+07	3.33901e+07	33.6497	49.3286	49.9628	30.8618	30.9336	31.0884	16.7962	100406482	ABCD3	19299	Abcd3	0.644167	0.802207	2.04495	0.700393
A0A2R8MNS7	1060944007	PREDICTED: glycogen phosphorylase, muscle form [Callithrix jacchus]	0	233.636	44	35	271	28	842	97.1	7.05	2992	35	2.76057e+07	4.48415e+07	4.03687e+07	6.41058e+07	6.5102e+07	5.38022e+07	1.13311e+08	1.24162e+08	1.00784e+08	6.83649e+07	5.98358e+07	5.03978e+07	9.30407e+07	1.23461e+08	1.25222e+08	1.20023e+08	1.09396e+08	7.94095e+07	1.66867e+08	1.55864e+08	1.39644e+08	23.7839	35.5403	31.1383	35.0886	22.6471	25.07	8.88536	100404453	PYGM	19309	Pygm	0.41011	0.665281	1.22964	0.649244
U3DBQ1	532217337	protein quaking isoform HQK-5 [Callithrix jacchus]	0	34.495	22	7	37	7	341	37.6	8.56	248	7	1.22254e+07	2.06574e+06	5.43193e+06	1.30592e+07	5.4547e+06	1.05485e+07	7.02684e+06	7.80931e+06	1.06683e+07	5.54268e+06	4.35059e+06	4.81583e+06	7.09076e+06	7.54422e+06	1.62639e+07	1.15693e+07	7.53277e+06	8.45123e+06	1.08755e+07	7.97873e+06	8.50114e+06	78.7192	35.6468	35.7354	39.2341	30.987	18.1057	16.9317	100391320	QKI	19317	Qk	0.789795	1.16378	1.02131	0.589014
F7GPY7	296224339	PREDICTED: ras-related protein Rab-10 [Callithrix jacchus]	0	44.039	42	9	182	6	200	22.5	8.38	2272	9	7.18824e+07	2.40674e+07	2.3311e+07	3.23015e+07	2.02102e+07	3.46961e+07	2.46793e+07	2.45801e+07	9.02859e+06	1.28438e+07	1.53856e+07	1.66957e+07	7.23203e+06	8.76293e+06	1.047e+07	1.28901e+07	1.10421e+07	1.85663e+07	7.94298e+06	5.12609e+06	2.52256e+07	69.9985	52.9816	47.3962	44.3291	52.9816	54.6296	85.2558	100391637	RAB10	19325	Rab10	2.00227	1.46413	0.978597	0.754246
F7BT36	532208303	ras-related protein Rab-11B [Callithrix jacchus]	0	46.3	47	10	85	10	218	24.5	5.94	455	10	8.53675e+07	4.07593e+07	3.98021e+07	2.86619e+07	3.26153e+07	3.21242e+07	2.41935e+07	2.57231e+07	5.4393e+07	6.27302e+07	2.73806e+07	3.61072e+07	4.92978e+07	3.97632e+07	4.25995e+07	3.41728e+07	3.84928e+07	2.18694e+07	5.73583e+07	4.42731e+07	2.93706e+07	47.0718	31.4248	32.23	29.7585	26.5741	32.8555	32.0691	100415694	RAB11B	19326	Rab11b	1.37122	0.771861	0.862006	1.04306
F6UH25	532277530	ras-related protein Rab-12 [Callithrix jacchus]	0	32.532	33	7	101	6	245	27.3	8.41	1331	7	2.3306e+06	6.15107e+06	6.78205e+06	3.18087e+06	8.06362e+06	3.21608e+06	3.99143e+06	3.84519e+06	2.88821e+06	3.609e+06	5.70057e+06	4.64583e+06	2.7771e+06	2.89694e+07	2.63582e+07	2.50018e+06	3.09713e+06	2.90685e+06	4.62299e+06	4.23452e+06	3.85135e+06	47.3406	118.403	122.219	120.329	121.753	23.4276	9.10755	100402641	RAB12	19328	Rab12	0.799015	0.756972	0.561416	0.730528
F6WFR3	296233287	PREDICTED: ras-related protein Rab-3A [Callithrix jacchus]	0	97.924	56	10	183	5	220	25	5.03	3005	10	5.0597e+07	1.25468e+07	1.42071e+07	3.59513e+07	1.36822e+07	3.98793e+07	5.81476e+06	8.82612e+06	3.47857e+07	2.8914e+07	1.02187e+07	1.14289e+07	2.97422e+07	3.02789e+07	3.05956e+07	9.86402e+06	1.85164e+07	1.14216e+07	7.06622e+06	1.23138e+07	5.25593e+06	83.4057	62.1325	62.7498	57.9669	60.3898	43.2255	44.6393	100407777	RAB3A	19340	Rab3d	1.28336	1.48514	0.820055	0.838884
U3EFM6	390467774	PREDICTED: ras-related protein Rab-5B [Callithrix jacchus]	0	69.198	42	7	106	4	215	23.7	8.13	1123	7	1.10013e+07	1.1766e+07	8.76952e+06	1.50189e+07	1.07928e+07	1.99345e+07	1.98111e+07	1.84946e+07	1.94736e+07	1.89641e+07	6.42189e+06	7.49435e+06	1.56849e+07	1.18887e+07	1.44568e+07	1.50377e+07	1.23823e+07	1.05343e+07	1.44092e+07	1.31043e+07	9.96132e+06	14.8106	29.5444	30.3701	28.3631	15.4166	16.2015	18.3033	100408426	RAB5B	19344	Rab5b	0.773496	1.12201	1.41714	0.806451
U3BVZ6	532215943	ras-related C3 botulinum toxin substrate 1 isoform Rac1b [Callithrix jacchus]	0	101.019	37	9	475	5	211	23.5	8.63	7147	9	8.03384e+08	5.4979e+08	5.01914e+08	3.80462e+08	4.39778e+08	3.86151e+08	3.64982e+08	4.26866e+08	5.08302e+08	4.1406e+08	4.11908e+08	5.52077e+08	4.15777e+08	4.4059e+08	4.5941e+08	4.2689e+08	5.31712e+08	3.05467e+08	2.46124e+08	9.51883e+07	2.91259e+08	26.2001	27.4793	30.2212	33.5006	37.608	47.598	48.6978	100404109	RAC1	19353	Rac1	1.45057	0.943326	1.01664	1.07755
A0A8I4A188	390474166	PREDICTED: LOW QUALITY PROTEIN: E3 SUMO-protein ligase RanBP2 [Callithrix jacchus]	0	30.364	3	8	17	8	3233	359.6	6.11	70	8	1.90833e+06	5.30144e+06	6.12119e+06	1.24414e+06	2.68705e+06	210108	6.10496e+06	2.78608e+06	2.80724e+06	961999	1.7488e+06	2.24906e+06	808552	485157	1.51146e+06	3.64141e+06	1.63218e+06	1.53159e+06	7.21707e+06	6.95647e+06	3.48912e+06	50.2646	79.4176	74.9112	84.4176	83.6864	61.1999	35.3489	100386461	RANBP2	19386	Ranbp2	1.51973	0.472109	1.33361	0.565425
A0A8I3WDS6	1060933406	PREDICTED: ras GTPase-activating protein 3 [Callithrix jacchus]	0	27.35	12	9	38	9	834	95.6	7.15	91	9	2.54694e+07	1.06556e+07	5.74843e+06	2.38823e+07	5.14916e+06	1.78705e+07	1.26854e+07	1.12917e+07	3.43122e+06	7.48944e+06	7.51748e+06	6.36576e+06	2.00421e+07	7.67133e+06	1.10982e+07	6.96906e+06	8.34119e+06	7.5524e+06	1.10115e+07	1.64874e+07	2.13293e+07	73.5562	52.494	48.3353	48.3674	45.5442	48.3121	31.7162	100415408	RASA3	19414	Rasa3	1.18163	1.32353	0.773438	0.603118
U3CG96	532515580	ras-specific guanine nucleotide-releasing factor 1 isoform 1 [Callithrix jacchus]	0	55.34	14	14	59	11	1262	143.7	7.36	281	14	2.93035e+07	2.62572e+07	2.40713e+07	2.73381e+07	2.93394e+07	2.73745e+07	2.42193e+07	2.39906e+07	5.98013e+06	4.47438e+06	1.59348e+07	1.6664e+07	9.42672e+06	9.24305e+06	7.42194e+06	1.39096e+07	2.13403e+07	1.68821e+07	4.22449e+07	4.26346e+07	2.02313e+07	9.89998	56.2556	63.5948	67.2491	65.8689	49.004	36.6001	100413467	RASGRF1	19417	Rasgrf1	1.27184	1.34243	0.865494	0.592112
A0A8I3WHL6	675645551	PREDICTED: ras-specific guanine nucleotide-releasing factor 2 [Callithrix jacchus]	0	125.461	25	24	96	21	1237	140.7	7.61	673	24	3.35623e+07	3.69415e+07	3.1714e+07	4.68826e+06	1.86785e+07	1.01262e+07	9.1798e+06	7.36847e+06	6.03673e+06	1.88307e+07	1.93054e+07	1.66826e+07	2.69965e+07	1.93585e+07	1.51249e+07	7.70752e+06	5.49054e+06	1.97064e+07	5.63813e+06	6.35432e+06	9.0476e+06	7.78002	53.618	53.6533	50.0511	60.6447	60.2913	25.6331	100402073	RASGRF2	19418	Rasgrf2	2.1779	0.713616	0.481206	1.16799
A0A8I3WH80	532339727	membrane-associated phosphatidylinositol transfer protein 2 [Callithrix jacchus]	0	26.843	9	10	23	9	1347	149.2	7.17	46	10	9.60149e+06	1.18673e+06	4.0284e+06	2.46703e+06	725275	1.95132e+06	2.39979e+06	2.47597e+06	3.2529e+06	1.41822e+07	4.01208e+06	4.49515e+06	2.73922e+07	2.15203e+07	2.00811e+07	6.62718e+06	5.9364e+06	754535	8.76663e+06	8.77101e+06	2.38339e+06	86.6722	103.106	92.1646	81.5545	82.0315	59.8981	55.5186	100411090	PITPNM2	19679	Pitpnm2	0.677835	0.235312	0.371873	1.038
F6RLQ7	1060941272	PREDICTED: radixin isoform X1 [Callithrix jacchus]	0	272.242	50	35	413	22	604	71	6.71	4438	35	5.88194e+07	4.58138e+07	5.09319e+07	1.16616e+08	7.60417e+07	8.67464e+07	5.67232e+07	6.72718e+07	7.00908e+07	5.1969e+07	3.28549e+07	3.29697e+07	2.39708e+07	4.1331e+07	3.48445e+07	1.60531e+08	1.72131e+08	9.98051e+07	1.10124e+08	1.14815e+08	5.18969e+07	12.6348	56.0024	62.4968	67.6746	60.9749	36.8946	37.9829	100405284	RDX	19684	Rdx	0.699709	1.25672	0.872969	0.529819
F7HDF7	1060972513	PREDICTED: regulator of nonsense transcripts 1 isoform X1 [Callithrix jacchus]	0	215.952	40	37	284	37	1129	124.3	6.61	3133	37	6.46344e+07	1.17249e+08	1.09499e+08	8.10718e+07	1.06753e+08	8.90215e+07	1.31495e+08	1.2934e+08	7.95853e+07	9.15615e+07	8.65606e+07	9.07999e+07	1.37925e+08	8.3255e+07	7.5483e+07	4.70737e+07	8.05536e+07	8.03061e+07	1.5043e+08	1.23219e+08	1.71836e+08	29.2455	31.1682	33.0224	35.6619	39.4165	43.7192	16.4088	100388434	UPF1	19704	Upf1	0.958651	0.910828	1.11999	0.884756
U3BML0	532511170	ralBP1-associated Eps domain-containing protein 1 isoform a [Callithrix jacchus]	0	95.189	27	16	98	15	796	86.7	5.69	830	16	1.90567e+07	8.77663e+06	7.03573e+06	2.59113e+07	1.46253e+07	1.94634e+07	1.42012e+07	1.88854e+07	1.68862e+07	2.92851e+07	1.68621e+07	1.34563e+07	1.40213e+07	2.37296e+07	2.3033e+07	1.45758e+07	9.70076e+06	1.14111e+07	1.16723e+07	2.9453e+07	1.76964e+07	55.892	33.2207	34.9529	38.3381	39.1095	46.2173	46.1212	100401974	REPS1	19707	Reps1	0.678502	1.16751	0.972398	1.1598
F6Z9D4	1060950446	PREDICTED: ralA-binding protein 1 [Callithrix jacchus]	0	56.172	19	13	74	13	655	76	5.88	808	13	1.52181e+07	2.60609e+07	2.62669e+07	1.35468e+07	2.03981e+07	1.17401e+07	2.86708e+07	2.41884e+07	1.71261e+07	1.96006e+07	1.10119e+07	1.29235e+07	2.09651e+07	9.19498e+06	1.85316e+07	6.31594e+06	6.78548e+06	4.29675e+06	1.1573e+07	1.05879e+07	2.38264e+07	28.0717	45.7246	49.1664	48.7793	56.0632	66.7345	48.1134	100390070	RALBP1	19765	Ralbp1	1.39546	0.943822	1.44585	0.899425
A0A8I3WZ25	1060953002	PREDICTED: LOW QUALITY PROTEIN: rho-associated protein kinase 2 [Callithrix jacchus]	0	117.176	23	26	130	26	1448	167.6	5.69	1204	26	2.24768e+07	5.14211e+07	5.83403e+07	2.14067e+07	4.90205e+07	2.27326e+07	4.42594e+07	4.53198e+07	2.94502e+07	3.94069e+07	5.5494e+07	6.59204e+07	7.00138e+07	4.55033e+07	3.21408e+07	8.34493e+07	7.49345e+07	2.92412e+07	7.07611e+07	5.88795e+07	4.84316e+07	43.162	37.666	32.6453	31.1129	33.823	32.5214	18.8223	100408337	ROCK2	19878	Rock2	0.908761	0.640208	0.817988	1.10519
F6ZU00	296235341	PREDICTED: protein XRP2 isoform X1 [Callithrix jacchus]	0	31.356	17	5	39	5	350	39.6	5.68	187	5	5.63641e+06	1.29672e+07	1.56676e+07	1.29486e+07	2.07497e+07	1.1716e+07	1.29004e+07	1.52283e+07	1.17204e+07	1.58393e+07	2.69817e+07	2.44375e+07	1.51023e+07	2.51346e+07	1.98384e+07	1.18082e+07	9.3078e+06	7.81366e+06	2.67692e+06	1.92515e+06	8.71339e+06	45.4374	50.4276	54.6502	60.6099	66.9899	55.5457	83.8395	100413670	RP2	19889	Rp2	0.829773	1.09957	0.964826	1.62846
A0A2R8MQY9	532512390	rabphilin-3A isoform 1 [Callithrix jacchus]	0	249.238	52	28	439	27	694	77	8.34	7260	28	2.40231e+08	2.40559e+08	2.52245e+08	1.74584e+08	1.78115e+08	1.61081e+08	1.9604e+08	2.15495e+08	1.49519e+08	1.59503e+08	1.98096e+08	2.15818e+08	2.31844e+08	2.64794e+08	2.36435e+08	6.91906e+07	7.81266e+07	8.42249e+07	5.92974e+07	6.16386e+07	1.17349e+08	2.80079	41.6143	46.3742	52.7857	63.7424	27.2804	41.3719	100385003	RPH3A	19894	Rph3a	1.43164	1.00342	1.09575	1.1199
F6XC43	675652340	PREDICTED: 60S ribosomal protein L10a [Callithrix jacchus]	0	142.593	60	12	176	12	217	24.8	9.94	1691	12	1.78992e+08	2.25713e+08	2.28006e+08	2.29084e+08	2.72254e+08	2.27079e+08	1.90144e+08	2.3573e+08	2.07371e+08	7.06399e+07	1.17713e+08	1.28226e+08	1.04308e+08	1.2483e+08	1.3815e+08	1.56628e+08	1.65149e+08	1.55529e+08	1.85637e+08	2.73027e+08	3.44285e+08	13.1152	37.7653	40.6433	46.1955	42.0844	36.5175	29.6882	100400624	RPL10A	19896	Rpl10a	1.11885	1.28809	1.1198	0.559822
F6QKI9	390479205	PREDICTED: 60S ribosomal protein L18 [Callithrix jacchus]	0	39.065	35	7	206	7	188	21.6	11.69	3812	7	2.18819e+08	1.21216e+08	1.16816e+08	2.11419e+08	1.53102e+08	1.99762e+08	1.73001e+08	1.77391e+08	2.40569e+08	1.83872e+08	1.17386e+08	1.19616e+08	2.59497e+08	1.35764e+08	1.06026e+08	2.3409e+08	2.12226e+08	1.31909e+08	4.83418e+08	4.89613e+08	2.74132e+08	37.8659	50.7466	53.8274	58.2438	54.9298	48.8555	29.505	100403300	RPL18	19899	Rpl18	0.733535	0.906032	0.948868	0.675771
F7EZL4	296202709	PREDICTED: 60S ribosomal protein L19 isoform X1 [Callithrix jacchus]	0	48.696	27	7	135	7	196	23.5	11.47	1917	7	3.77957e+07	3.38499e+07	2.27409e+07	1.12958e+08	9.73098e+07	8.20852e+07	8.27306e+07	8.66427e+07	1.14367e+08	7.44952e+07	6.80407e+07	5.98703e+07	9.3503e+07	6.01865e+07	7.32051e+07	6.51596e+07	7.37141e+07	4.42533e+07	1.37315e+08	1.32366e+08	6.53806e+07	24.8116	30.3418	32.7967	36.1565	38.9768	44.9503	35.9745	100387727	RPL19	19921	Rpl19	0.408355	1.26484	1.22758	0.875692
A0A2R8MC53	1061000566	PREDICTED: 60S ribosomal protein L21 [Callithrix jacchus]	0	36.296	28	5	66	5	160	18.6	10.49	850	5	2.86534e+07	1.88974e+07	2.24821e+07	1.04332e+08	2.3634e+07	9.92813e+07	6.30766e+07	5.3294e+07	8.18038e+07	2.24423e+07	1.99678e+07	1.73885e+07	1.69078e+07	9.57073e+06	1.18102e+07	1.37552e+07	3.4587e+07	1.54012e+07	4.14031e+07	5.39094e+07	6.41798e+07	21.1392	73.7548	67.2867	66.4232	69.6786	54.5082	21.4555	100389788	RPL21	19933	Rpl21	0.6002	1.94757	1.69841	0.51249
#N/A	1061009858	PREDICTED: 60S ribosomal protein L22 isoform X1 [Callithrix jacchus]	0	37.481	36	5	76	5	183	20.5	9.7	2125	5	8.06755e+07	2.92623e+07	3.34863e+07	8.03566e+07	3.85173e+07	9.03041e+07	4.07961e+07	4.89414e+07	8.94147e+07	6.29871e+07	6.41998e+07	6.80453e+07	6.81369e+07	3.69452e+07	3.96251e+07	8.0612e+07	8.09886e+07	3.76203e+07	1.93081e+08	1.75662e+08	7.16542e+07	59.7019	57.3058	60.5108	61.895	66.6262	58.6707	44.7261	100407446	RPL22	19934	Rpl22	0.664302	0.968858	0.829786	0.904264
U3DBP2	1060944570	PREDICTED: 39S ribosomal protein L23, mitochondrial [Callithrix jacchus]	0	50.98	59	5	43	5	153	17.9	9.98	250	5	1.26347e+07	6.2176e+06	1.24157e+07	1.16142e+07	1.56084e+07	2.01626e+07	6.66481e+06	9.51774e+06	1.303e+07	7.10554e+06	9.66937e+06	4.29827e+06	5.47978e+06	1.2585e+07	1.45175e+07	2.6419e+07	3.05896e+07	2.57416e+07	1.52527e+07	1.20613e+07	1.93607e+07	34.956	51.939	57.0012	56.512	45.31	33.2671	23.5199	100395974	MRPL23	19935	Mrpl23	0.752292	1.14006	0.702838	0.507009
F7I424	675658525	PREDICTED: 60S ribosomal protein L27 isoform X1 [Callithrix jacchus]	0	41.45	43	6	109	6	136	15.8	10.56	491	6	1.11072e+08	1.34148e+08	1.22465e+08	1.52387e+08	1.29886e+08	1.45896e+08	1.36402e+08	1.41247e+08	1.21946e+08	9.40237e+07	9.57811e+07	1.03517e+08	7.94112e+07	9.78496e+07	8.90439e+07	1.08722e+08	1.42981e+08	5.09784e+07	1.0912e+08	1.44595e+08	1.42166e+08	9.41433	24.3172	24.9433	26.526	29.9677	31.1046	15.0176	100386524	RPL27	19942	Rpl27	1.04897	1.22152	1.14001	0.836819
F6VGW5	1060971006	PREDICTED: 60S ribosomal protein L28 isoform X1 [Callithrix jacchus]	0	38.506	36	6	192	6	137	15.8	12.02	2050	6	8.7034e+06	2.6454e+07	3.13123e+07	9.4652e+07	5.49559e+07	6.22763e+07	1.06532e+08	9.90988e+07	7.08731e+07	3.32038e+07	4.78103e+07	4.42169e+07	5.83321e+07	5.89101e+07	4.70852e+07	3.38215e+07	2.5056e+07	7.77405e+07	4.22826e+07	3.49623e+07	2.87053e+07	53.7146	43.3625	46.1978	33.9043	37.8571	47.4879	19.2419	100391210	RPL28	19943	Rpl28	0.428054	1.3645	1.78064	0.806467
U3CEW4	532279836	60S ribosomal protein L29 [Callithrix jacchus]	0	11.93	14	2	38	2	161	17.9	12.03	633	2	1.61026e+07	1.4344e+07	1.31207e+07	2.20482e+07	1.72962e+07	1.545e+07	3.60624e+07	3.64246e+07	2.79631e+07	1.5986e+07	3.18449e+07	4.93943e+07	3.81535e+07	3.79363e+07	3.64528e+07	1.40369e+07	2.20617e+07	8.74816e+06	1.01253e+08	5.38928e+07	5.04112e+07	10.3215	62.5846	59.1725	64.5729	68.1647	83.0587	41.4512	103792812	RPL29	19944	Rpl29	0.46279	0.582049	1.06702	1.03277
#N/A	675665684	PREDICTED: 60S ribosomal protein L37a [Callithrix jacchus]	0	41.618	19	4	103	4	248	27.3	9.7	1571	4	5.21123e+07	3.81683e+07	4.22316e+07	5.75848e+07	5.55786e+07	7.8728e+07	3.5308e+07	4.27397e+07	6.76048e+07	2.93569e+07	3.14743e+07	3.7308e+07	2.95625e+07	5.29448e+06	8.28905e+06	3.32137e+07	5.4601e+07	4.25103e+07	1.43565e+07	5.41174e+07	4.31995e+07	16.2357	48.784	48.5292	50.5307	59.3547	37.3059	55.1863	100411901	RPL37A	19981	Rpl37a	1.08701	1.5741	1.1948	0.805042
A0A8I3WR85	675683659	PREDICTED: 60S ribosomal protein L6 [Callithrix jacchus]	0	130.987	48	18	514	18	289	32.8	10.59	7468	18	2.08291e+08	1.82702e+08	1.85954e+08	2.26334e+08	2.104e+08	2.43742e+08	2.00199e+08	1.9759e+08	2.41541e+08	1.58093e+08	2.26879e+08	1.94949e+08	1.65848e+08	2.11165e+08	1.86159e+08	3.54933e+08	3.33023e+08	3.20207e+08	4.51771e+08	4.03787e+08	3.28867e+08	7.24336	33.0499	34.9387	35.7618	32.1774	14.2026	15.6892	100415260	RPL6	19988	Rpl6	0.771844	0.910348	0.855301	0.775824
#N/A	296226698	PREDICTED: 60S ribosomal protein L7 [Callithrix jacchus]	0	117.001	51	19	347	19	259	30.5	10.84	2971	19	2.42751e+08	1.72301e+08	1.61887e+08	2.58148e+08	2.61617e+08	2.83478e+08	2.6922e+08	2.61528e+08	2.10333e+08	2.20293e+08	1.74825e+08	1.47288e+08	1.9212e+08	1.56692e+08	1.11472e+08	2.62814e+08	2.44823e+08	1.91359e+08	5.03492e+08	4.851e+08	3.6087e+08	22.8741	41.0449	45.5601	50.8061	50.6168	38.2612	17.247	100408843	RPL7	19989	Rpl7	0.780792	1.08706	1.00293	0.734056
A0A2R8M251	675649807	PREDICTED: 60S ribosomal protein L9 isoform X1 [Callithrix jacchus]	0	134.722	54	10	170	10	221	25.1	9.92	2725	10	2.56876e+08	1.54933e+08	1.40894e+08	1.30146e+08	1.42126e+08	1.60715e+08	1.44557e+08	1.69458e+08	1.63501e+08	7.86825e+07	1.00729e+08	1.06449e+08	9.00695e+07	1.00004e+08	1.16736e+08	1.11866e+08	1.48635e+08	1.37233e+08	2.22201e+08	2.0791e+08	1.66581e+08	34.3584	28.1599	30.9266	34.792	32.2509	25.5622	14.5223	100388301	RPL9	20005	Rpl9	1.26837	0.993643	1.09583	0.656008
A0A2R8MU06	675656549	PREDICTED: dolichyl-diphosphooligosaccharide--protein glycosyltransferase subunit 2 isoform X1 [Callithrix jacchus]	0	60.326	18	8	44	8	647	71	6.2	1059	8	1.51203e+07	3.80045e+06	2.65126e+06	3.39182e+06	5.55266e+06	3.00486e+06	4.72891e+06	5.79574e+06	5.18764e+06	2.17077e+06	1.68995e+06	2.25395e+06	4.70129e+06	4.87041e+06	5.1947e+06	3.22716e+06	3.13073e+06	3.1737e+06	2.1003e+07	1.5973e+07	9.38139e+06	95.8361	86.5209	88.0598	95.2998	82.1425	82.3168	37.7175	100385212	RPN2	20014	Rpn2	1.19841	0.663833	0.87288	0.339694
F7I360	296199284	PREDICTED: 40S ribosomal protein S12 [Callithrix jacchus]	0	121.388	71	9	202	9	132	14.5	7.21	2549	9	1.75599e+08	1.42687e+08	1.53399e+08	2.02661e+08	2.18867e+08	2.37872e+08	2.12192e+08	2.22043e+08	2.23957e+08	1.15304e+08	1.00866e+08	1.06999e+08	9.58707e+07	1.22143e+08	1.18423e+08	2.3417e+08	2.19125e+08	2.29244e+08	2.46801e+08	3.11018e+08	2.72087e+08	10.6768	33.9487	37.6356	43.111	36.6682	13.5464	11.6937	100386515	RPS12	20042	Rps12	0.833507	1.16522	1.16308	0.571065
A0A8J8YPD1	532512576	40S ribosomal protein S14 [Callithrix jacchus]	0	85.116	41	8	251	8	151	16.3	10.05	4620	8	6.51551e+07	4.5732e+07	5.32944e+07	6.13225e+07	8.93024e+07	6.28177e+07	8.33331e+07	7.38721e+07	2.40703e+07	5.12095e+07	4.40034e+07	4.09715e+07	2.85959e+07	3.45313e+07	3.62818e+07	1.0036e+08	7.95594e+07	8.18648e+07	7.74161e+07	6.68563e+07	4.75825e+07	17.8896	37.7429	40.8198	40.0062	41.3798	23.1571	23.6545	100407503	RPS14	20044	Rps14	0.920793	1.19707	1.01666	0.763774
F7HKF5	296233780	PREDICTED: 40S ribosomal protein S16 [Callithrix jacchus]	0	30.684	47	8	87	8	146	16.4	10.21	1257	8	1.62677e+08	2.15456e+08	2.04672e+08	1.8734e+08	1.96724e+08	1.99951e+08	1.92709e+08	1.85036e+08	1.19262e+08	1.037e+08	1.13774e+08	1.1829e+08	5.9211e+07	7.01615e+07	7.12807e+07	2.65887e+08	2.59977e+08	2.23382e+08	2.13039e+08	2.01155e+08	2.28993e+08	14.354	39.3895	44.0188	48.7823	48.0981	11.1123	6.5152	100397979	RPS16	20055	Rps16	1.13554	1.1379	0.968374	0.654205
F7HKW4	675663222	PREDICTED: 40S ribosomal protein S17 [Callithrix jacchus]	0	128.883	57	10	165	10	135	15.5	9.85	2754	10	2.558e+07	8.71954e+07	1.06118e+08	3.25223e+07	8.47989e+07	2.98812e+07	5.75228e+07	8.43057e+07	5.38195e+07	5.6806e+07	4.36163e+07	3.54702e+07	6.13256e+07	2.29962e+07	2.42696e+07	5.99311e+07	1.03272e+08	1.22481e+08	4.65065e+07	6.3636e+07	1.17877e+08	57.7167	49.7402	48.4549	53.8377	54.1541	38.3268	49.0204	100394605	RPS17	20068	Rps17	1.16086	0.78066	1.03758	0.72068
F7I089	296197873	PREDICTED: 40S ribosomal protein S18 [Callithrix jacchus]	0	51.93	53	11	282	11	152	17.7	10.99	4296	11	9.56186e+07	1.12685e+08	1.25423e+08	1.56966e+08	2.07728e+08	2.18025e+08	1.88798e+08	2.21905e+08	1.50086e+08	1.11792e+08	7.52923e+07	8.43936e+07	8.46473e+07	7.30647e+07	7.95915e+07	9.72283e+07	1.17598e+08	1.57425e+08	1.37451e+08	1.02332e+08	2.62043e+08	13.4431	41.7508	44.1336	45.9666	47.6461	42.0481	50.174	100399899	RPS18	20084	Rps18	0.816786	1.42619	1.37252	0.664435
F7DXF3	1060975100	PREDICTED: 40S ribosomal protein S19 isoform X1 [Callithrix jacchus]	0	44.253	47	10	207	10	154	16.9	10.21	2272	10	1.21468e+08	1.19576e+08	1.1159e+08	1.55153e+08	1.75476e+08	1.51395e+08	1.74403e+08	1.55642e+08	1.81289e+08	1.17447e+08	1.06902e+08	1.03323e+08	1.33609e+08	1.16883e+08	8.92751e+07	2.4703e+08	1.66248e+08	1.31769e+08	2.73585e+08	2.52424e+08	2.23448e+08	4.46025	33.0256	36.0995	40.8776	37.5751	25.5814	10.0753	100403899	RPS19	20085	Rps19	0.746216	1.02002	1.08205	0.693394
F7FTX6	675673819	PREDICTED: 40S ribosomal protein S3a [Callithrix jacchus]	0	147.281	69	22	391	22	264	29.9	9.73	4725	22	2.25959e+08	2.84617e+08	2.75167e+08	5.07174e+08	4.56543e+08	5.02887e+08	3.16312e+08	3.71443e+08	3.31674e+08	1.54414e+08	2.26528e+08	2.65118e+08	1.21926e+08	1.52606e+08	1.6162e+08	4.2239e+08	5.02876e+08	4.43e+08	2.49557e+08	3.31551e+08	4.32145e+08	12.0248	39.9309	40.422	46.2969	46.3747	22.8776	27.0767	103794898	LOC103794898	20091	Rps3a1	0.816598	1.5242	1.05946	0.671429
A0A8I3W8W3	296234784	PREDICTED: 40S ribosomal protein S5 [Callithrix jacchus]	0	87.025	50	10	182	10	204	22.9	9.72	4430	10	8.65016e+07	7.20232e+07	7.62239e+07	1.43916e+08	1.33578e+08	1.37254e+08	7.51589e+07	1.01663e+08	1.02099e+08	6.3055e+07	4.70685e+07	5.14029e+07	5.77562e+07	6.22274e+07	6.74107e+07	1.01349e+08	1.23098e+08	7.38601e+07	1.45356e+08	1.37843e+08	1.21242e+08	9.51923	36.1292	36.4943	40.8918	34.6979	22.2629	9.15287	100393284	RPS5	20103	Rps5	0.829883	1.46622	0.98604	0.571028
#N/A	296189985	PREDICTED: 40S ribosomal protein S6 [Callithrix jacchus]	0	48.798	23	6	88	6	249	28.7	10.84	1269	6	9.57598e+07	6.46878e+07	6.37966e+07	1.08019e+08	7.8697e+07	1.26482e+08	8.79561e+07	9.39937e+07	1.69445e+08	5.02685e+07	2.77274e+07	2.78688e+07	3.42976e+07	1.13501e+07	1.24284e+07	9.34953e+07	1.12841e+08	2.25936e+07	1.97884e+08	1.87202e+08	1.10227e+08	24.3513	68.3263	77.02	89.37	83.1522	53.5827	28.9661	100412650	RPS6	20104	Rps6	0.883338	1.23374	1.38421	0.41702
F6Y6J2	390462649	PREDICTED: 40S ribosomal protein S7 [Callithrix jacchus]	0	64.485	60	10	126	10	194	22.1	10.1	981	10	7.20432e+07	5.98367e+07	5.18835e+07	7.36388e+07	6.69419e+07	6.22844e+07	9.54478e+07	7.46812e+07	8.51572e+07	5.74995e+07	8.59837e+07	7.26993e+07	3.1893e+07	6.68432e+07	5.77771e+07	6.66786e+07	5.34482e+07	5.47372e+07	1.41523e+08	1.12306e+08	9.14791e+07	16.5773	33.011	35.2154	39.8736	45.235	40.6576	21.8403	100402218	LOC100402218	20115	Rps7	0.838128	0.925249	1.16434	0.985988
F6PPW3	296207770	PREDICTED: 40S ribosomal protein S8 [Callithrix jacchus]	0	107.639	59	12	208	12	208	24.2	10.32	4007	12	2.30685e+08	2.3947e+08	2.55762e+08	3.4369e+08	3.06153e+08	3.29777e+08	2.71968e+08	2.61887e+08	2.46879e+08	1.28113e+08	1.6914e+08	1.87229e+08	9.30736e+07	1.20691e+08	1.23643e+08	2.58618e+08	2.90866e+08	3.62335e+08	3.68495e+08	3.53432e+08	3.65371e+08	5.25861	37.3491	40.7791	46.667	44.9396	14.0091	2.19347	100392699	RPS8	20116	Rps8	0.957444	1.29206	1.02974	0.639005
F6XMV5	532283964	reticulon-3 isoform e [Callithrix jacchus]	0	180.796	36	28	149	24	1038	112.9	5.02	2054	28	4.70321e+07	2.20498e+07	2.09278e+07	2.06046e+07	3.46854e+07	2.10496e+07	2.38111e+07	2.64917e+07	3.96551e+07	4.09879e+07	2.54625e+07	2.69538e+07	5.0931e+07	3.99218e+07	4.27209e+07	1.41301e+07	1.39709e+07	1.28779e+07	1.19918e+07	2.38916e+07	1.11073e+07	49.1885	45.4651	48.2786	53.8877	63.5538	31.83	45.5795	100405288	RTN3	20168	Rtn3	1.10295	0.935445	1.10232	1.14455
A0A8I3X306	532504387	ruvB-like 2 [Callithrix jacchus]	0	86.696	42	16	152	16	462	51	5.64	1190	16	1.59218e+07	3.08338e+07	3.45011e+07	4.19876e+07	3.70789e+07	4.41644e+07	3.57729e+07	4.01999e+07	1.99926e+07	2.04257e+07	3.3458e+07	3.44574e+07	1.40145e+07	2.34493e+07	3.145e+07	2.74369e+07	3.97501e+07	4.45723e+07	6.2578e+07	5.79047e+07	7.5818e+07	36.331	41.0812	45.6742	47.6354	48.3591	33.9594	14.2004	100406934	RUVBL2	20174	Ruvbl2	0.74278	1.12647	0.877235	0.807539
F7FIY3	1060961953	PREDICTED: ryanodine receptor 2 [Callithrix jacchus]	0	381.713	20	77	402	66	4958	562.5	6.14	3490	77	1.61695e+08	7.33748e+07	7.33016e+07	1.44442e+08	4.33083e+07	1.39395e+08	5.05928e+07	6.11322e+07	1.09069e+08	1.56754e+08	7.20406e+07	8.76406e+07	1.63981e+08	1.59043e+08	1.55131e+08	1.24642e+08	1.37775e+08	2.19397e+07	4.59198e+08	3.78888e+08	1.08466e+08	49.6279	77.2417	79.1481	74.2953	72.7992	84.05	58.2385	100406916	RYR2	20191	Ryr2	0.749042	0.794647	0.536315	0.76863
U3DMI6	296207324	PREDICTED: KH domain-containing, RNA-binding, signal transduction-associated protein 1 [Callithrix jacchus]	0	25.661	15	5	24	4	443	48.2	8.66	222	5	1.51634e+07	1.54681e+07	1.30197e+07	9.07206e+06	9.97823e+06	1.04698e+07	1.64427e+07	1.79863e+07	1.61368e+07	1.93536e+07	8.39467e+06	8.38082e+06	1.17145e+07	1.28019e+07	1.28672e+07	1.17547e+07	9.48389e+06	8.62098e+06	2.01207e+07	2.13145e+07	2.34327e+07	9.17056	35.7059	34.5288	39.2977	37.1657	41.5473	7.7575	100414412	KHDRBS1	20218	Khdrbs1	1.04651	0.707728	1.21229	0.866175
U3DNS0	296208728	PREDICTED: serine--tRNA ligase, cytoplasmic isoform X1 [Callithrix jacchus]	0	31.063	18	8	38	8	512	58.6	6.3	332	8	4.69555e+06	1.72964e+06	1.87053e+06	6.74188e+06	3.91308e+06	6.95511e+06	3.27333e+06	3.22041e+06	9.9825e+06	7.96942e+06	3.30348e+06	2.75549e+06	6.96872e+06	6.34683e+06	3.93199e+06	6.27473e+06	6.63265e+06	5.44076e+06	1.61899e+07	1.48694e+07	6.61248e+06	60.5077	55.4352	58.4674	57.3075	52.79	51.7804	41.3346	100402130	SARS	20226	Sars	0.447802	0.95059	0.889386	0.757251
F6SS84	675683427	PREDICTED: ataxin-2 isoform X5 [Callithrix jacchus]	0	87.959	15	14	75	14	1342	143.4	9.32	920	14	1.71018e+07	1.50268e+07	1.52107e+07	1.97492e+07	1.68713e+07	1.78607e+07	1.88038e+07	1.16946e+07	1.49608e+07	1.87014e+07	2.06229e+07	2.86052e+07	2.76288e+07	3.10246e+07	2.84489e+07	2.23327e+07	1.34179e+07	1.53443e+07	1.43385e+07	9.57301e+06	2.15564e+07	7.27892	31.592	34.0375	33.0972	37.2896	30.7038	39.8085	100410598	ATXN2	20239	Atxn2	0.830775	0.956112	0.797782	1.19212
F7GQJ8	296211697	PREDICTED: sodium channel protein type 8 subunit alpha isoform X2 [Callithrix jacchus]	0	35.165	6	8	38	4	1979	225	6.28	423	8	4.05634e+06	5.47519e+06	5.37611e+06	4.50277e+06	5.13654e+06	3.9869e+06	2.27903e+06	2.99188e+06	1.47758e+06	1.54737e+06	4.44874e+06	4.68507e+06	1.21854e+06	1.56275e+06	1.25513e+06	2.19027e+06	201643	4.65303e+06	2.34696e+06	2.7281e+06	5.09499e+06	15.9406	54.0352	58.2753	62.124	68.1567	62.3585	43.9171	100390284	SCN8A	20273	Scn8a	1.55253	1.41908	0.702811	1.11238
U3F3J4	675641614	PREDICTED: zinc finger CCCH domain-containing protein 7B [Callithrix jacchus]	0	31.732	9	8	33	7	976	109.7	7.25	104	8	8.18175e+06	6.60737e+06	7.54072e+06	6.95218e+06	7.47039e+06	4.89556e+06	5.54492e+06	5.70942e+06	9.02136e+06	3.00436e+06	4.48429e+06	3.13676e+06	1.25751e+07	1.27841e+07	1.29469e+07	5.47836e+06	5.84382e+06	2.70067e+06	2.19485e+07	2.25604e+07	1.94299e+07	10.6364	69.4167	70.4394	71.3416	56.5428	71.0947	7.7851	100396352	ZC3H7B	20286	Zc3h7b	0.827834	0.71618	0.75168	0.393916
F6PJT0	675686116	PREDICTED: neuroplastin isoform X2 [Callithrix jacchus]	0	88.516	32	11	179	11	394	43.9	8.53	2218	11	9.37573e+07	7.69669e+07	7.94047e+07	5.08339e+07	5.24889e+07	4.91386e+07	4.99094e+07	5.34616e+07	5.33494e+07	8.98742e+07	1.02909e+08	1.11155e+08	1.2076e+08	1.04694e+08	1.01251e+08	3.73136e+07	4.03479e+07	3.58471e+07	4.6045e+07	4.67115e+07	3.20097e+07	10.8813	45.826	47.0945	48.4388	56.2093	14.6621	19.963	100387039	NPTN	20320	Nptn	1.22593	0.74724	0.768115	1.48965
F6UXM5	1060959717	PREDICTED: vesicle-trafficking protein SEC22b [Callithrix jacchus]	0	39.444	34	6	40	6	215	24.7	8.51	521	6	1.34473e+07	3.69552e+06	4.77031e+06	6.23202e+06	4.49002e+06	9.78431e+06	7.52189e+06	8.6553e+06	1.11429e+07	1.00674e+07	7.81115e+06	6.88416e+06	7.5188e+06	6.08827e+06	4.81973e+06	4.06553e+06	4.30432e+06	2.92772e+06	3.47452e+06	1.9539e+06	7.48465e+06	73.2028	40.6108	42.2505	42.7973	41.1284	46.8182	66.38	100389503	SEC22B	20333	Sec22b	1.11851	1.0467	1.39449	1.26396
F6VTP4	675689705	PREDICTED: protein transport protein Sec23A [Callithrix jacchus]	0	155.763	40	22	139	18	765	86.1	7.08	2413	22	1.4717e+07	3.55516e+07	3.25698e+07	4.77562e+07	2.92469e+07	5.55086e+07	4.06043e+07	4.17395e+07	3.27516e+07	2.84006e+07	4.47631e+07	4.83695e+07	3.01688e+07	2.87038e+07	3.56496e+07	1.31134e+07	2.94012e+07	3.16654e+07	5.13651e+07	3.73001e+07	6.94518e+07	40.8041	33.306	34.4609	38.6642	43.8606	50.3323	30.5806	100413347	SEC23A	20334	Sec23a	0.744569	1.19104	1.0345	1.09237
A0A8J8YEA6	296210590	PREDICTED: exocyst complex component 4 isoform X1 [Callithrix jacchus]	0	275.333	47	38	397	38	975	110.6	6.46	7613	38	9.72513e+07	1.14334e+08	1.09036e+08	1.02683e+08	8.11232e+07	9.42266e+07	7.14623e+07	1.10191e+08	1.01078e+08	1.07498e+08	1.04045e+08	1.07765e+08	7.27311e+07	7.37671e+07	5.89471e+07	9.26884e+07	8.56109e+07	1.52346e+08	1.7193e+08	1.53248e+08	9.58072e+07	8.18178	29.6011	31.4537	33.2893	39.0316	30.2825	28.2707	100388834	EXOC4	20336	Exoc4	1.04013	0.901964	0.917205	1.03586
F7HV21	675752696	PREDICTED: Golgi apparatus protein 1 [Callithrix jacchus]	0	327.152	39	39	314	39	1230	140.6	6.89	5104	39	7.53636e+07	6.17232e+07	7.45527e+07	7.05843e+07	1.06668e+08	7.94489e+07	1.03861e+08	1.13335e+08	9.08427e+07	6.41291e+07	7.87891e+07	7.19562e+07	4.99394e+07	6.29873e+07	5.86597e+07	4.14002e+07	5.56164e+07	6.01027e+07	1.2139e+08	1.53016e+08	1.12682e+08	10.8467	35.7395	38.6442	43.4443	49.1803	49.0736	16.4491	100399767	GLG1	20340	Glg1	0.867859	1.05264	1.26316	0.881124
U3NLN1	545561432	semaphorin 7A [Callithrix jacchus]	0	335.429	54	28	554	28	662	74.7	7.5	10489	28	4.30111e+08	3.44909e+08	4.17091e+08	3.01603e+08	2.82965e+08	4.73133e+08	2.13395e+08	2.41487e+08	2.67376e+08	2.30205e+08	2.70881e+08	2.58424e+08	2.01939e+08	1.74341e+08	1.92742e+08	1.25502e+08	2.19843e+08	1.80535e+08	1.51773e+08	1.85593e+08	2.64772e+08	11.5501	32.3998	20.885	22.2637	21.0372	26.261	28.8955	100390290	SEMA7A	20361	Sema7a	1.53718	1.36387	0.931324	0.97936
A0A2R8P6S6	1060964233	PREDICTED: septin-8 isoform X2 [Callithrix jacchus]	0	417.714	73	32	838	3	481	55.5	6.28	14536	32	6.55651e+06	2.78356e+06	4.45942e+06	4.55017e+07	4.01113e+07	4.63316e+07	4.09066e+07	3.75429e+07	5.13433e+07	3.0808e+07	3.1489e+07	2.38024e+07	2.48115e+07	1.98186e+07	1.87914e+07	2.90815e+07	4.07951e+07	6.68137e+06	1.52956e+07	2.4591e+07	4.69138e+07	41.0969	39.2155	41.678	41.7771	49.4356	55.6183	56.1641	100405800	SEPTIN8	20362	Septin8	0.164163	1.56966	1.54406	1.02427
F7IJZ7	532340023	serine/arginine-rich splicing factor 2 [Callithrix jacchus]	0	60.096	22	4	79	4	221	25.4	11.84	2310	4	1.37416e+07	1.96194e+07	1.36557e+07	2.67508e+07	6.8872e+06	1.39781e+07	1.03802e+07	6.41434e+06	1.45728e+07	1.66088e+07	2.09782e+07	1.87249e+07	7.04735e+06	1.56153e+07	1.29154e+07	1.78607e+07	1.64928e+07	9.4131e+06	4.3133e+07	5.48664e+07	5.07316e+07	21.8132	72.437	73.6547	68.6461	73.8843	61.526	12.0042	100409845	SRSF2	20382	Srsf2	0.801967	0.812191	0.535034	0.960515
F7I9Z5	532520286	serine/arginine-rich splicing factor 3 [Callithrix jacchus]	0	21.892	30	5	79	4	164	19.3	11.59	612	5	4.86114e+07	5.59415e+07	5.4912e+07	3.7905e+07	4.66048e+07	4.18058e+07	3.17808e+07	3.87816e+07	3.71553e+07	4.54074e+07	3.50683e+07	3.16144e+07	2.91463e+07	2.29079e+07	2.08856e+07	5.13333e+07	4.83637e+07	6.04043e+07	5.80993e+07	9.2066e+07	9.19202e+07	7.46575	43.858	47.3052	48.867	50.3466	29.5731	24.2502	100408013	SRSF3	20383	Srsf3	1.1382	0.901596	0.768851	0.80006
F7FT56	675691073	PREDICTED: serine/arginine-rich splicing factor 5 isoform X1 [Callithrix jacchus]	0	34.735	25	6	59	5	272	31.2	11.59	495	6	9.31086e+06	1.02273e+07	1.02669e+07	7.62041e+06	10477281	5.1042e+06	1.03419e+07	1.29079e+07	1.62526e+07	7.79553e+06	9.60328e+06	1.07012e+07	1.28491e+07	1.47993e+07	1.26555e+07	7.65262e+06	7.04244e+06	5.50278e+06	4.61591e+07	3.88348e+07	4.18363e+07	5.44442	82.6566	79.3193	83.4979	79.1718	80.0648	8.70918	100411323	SRSF5	20384	Srsf5	0.677517	0.527416	0.897954	0.638758
A0A5F4WHU5	675688012	PREDICTED: neuroendocrine protein 7B2 isoform X1 [Callithrix jacchus]	0	22.573	21	3	28	3	219	24.5	6.34	448	3	617662	1.56924e+06	1.79133e+06	2.7635e+06	3.76879e+06	5.70998e+06	9.39543e+06	5.55005e+06	7.59685e+06	1.7054e+06	415106	2.01136e+06	1.0517e+07	4.46579e+06	4.35476e+06	889242	4.91016e+06	3.11207e+06	9.23357e+06	1.01728e+07	373128	47.0165	69.462	72.9659	85.9083	71.5642	86.8682	82.0113	100400790	SCG5	20394	Scg5	0.306277	0.942508	1.73549	0.318105
U3EZ64	675724067	PREDICTED: LOW QUALITY PROTEIN: intersectin-2 [Callithrix jacchus]	0	191.398	26	39	328	33	1700	193.7	8.27	2205	39	7.75428e+07	7.45032e+07	7.1422e+07	3.19585e+07	4.99458e+07	4.79899e+07	4.67603e+07	4.44843e+07	4.70965e+07	7.71589e+07	5.73397e+07	5.7813e+07	8.33357e+07	8.92152e+07	1.15108e+08	1.91284e+07	2.2713e+07	3.30529e+07	3.36903e+07	3.11183e+07	3.5401e+07	4.10858	49.3868	51.7379	56.0777	67.6883	22.763	6.45362	100396345	ITSN2	20403	Itsn2	1.36406	0.792882	0.844442	1.17388
A0A8I3X6F5	675637929	PREDICTED: endophilin-A1 isoform X1 [Callithrix jacchus]	0	156.067	37	15	257	11	406	45.3	6.81	3836	15	9.51241e+07	1.19667e+08	1.10529e+08	6.16031e+07	7.4485e+07	6.60222e+07	8.12949e+07	9.18017e+07	6.10546e+07	5.94978e+07	8.73236e+07	9.38733e+07	1.20842e+08	6.57759e+07	7.44284e+07	3.28083e+07	3.72085e+07	3.77131e+07	1.59213e+08	1.65118e+08	9.82255e+07	11.4386	45.3714	47.4649	51.8034	58.318	70.2544	26.2925	100403486	SH3GL2	20404	Sh3gl2	1.26964	0.788785	0.913833	0.939371
F7BM23	296204201	PREDICTED: endophilin-A3 isoform X1 [Callithrix jacchus]	0	92.942	46	14	75	14	347	39.2	5.38	1319	14	1.05082e+07	1.63209e+07	1.68585e+07	1.10571e+07	1.28583e+07	1.40506e+07	1.59563e+07	2.05208e+07	1.40468e+07	1.23843e+07	2.21741e+07	1.53498e+07	8.1717e+06	9.30086e+06	1.25739e+07	1.0257e+07	1.8743e+07	1.25868e+07	1.15543e+07	1.2047e+07	9.88217e+06	24.1815	28.17	30.1906	31.3612	26.1951	25.7666	10.1666	100399206	SH3GL3	20408	Sh3gl3	1.0648	0.925348	1.23142	1.21642
F7DLW9	675697291	PREDICTED: caseinolytic peptidase B protein homolog isoform X2 [Callithrix jacchus]	0	138.255	38	21	188	21	677	75.6	8.92	2387	21	2.70403e+07	4.19461e+07	4.73987e+07	5.57283e+07	4.37672e+07	4.08247e+07	5.37019e+07	6.90154e+07	5.52673e+07	5.64864e+07	4.38984e+07	5.51637e+07	6.24333e+07	8.19452e+07	7.36384e+07	4.85538e+07	4.52154e+07	4.88385e+07	4.31562e+07	4.31955e+07	6.31245e+07	27.1649	21.273	20.9846	22.8833	25.14	15.4073	23.1154	100409890	CLPB	20480	Clpb	0.740404	0.892671	1.13228	0.989549
A0A8I3WUF6	296193820	PREDICTED: solute carrier family 12 member 2 isoform X1 [Callithrix jacchus]	0	248.499	30	32	338	32	1208	131.1	6.52	3797	32	1.1036e+08	1.07868e+08	1.10145e+08	1.23869e+08	1.80312e+08	1.50135e+08	1.54874e+08	1.49311e+08	1.32495e+08	1.74942e+08	1.00423e+08	9.84187e+07	1.53392e+08	1.66413e+08	1.56162e+08	1.68895e+08	1.85256e+08	2.06458e+08	8.75862e+07	7.75281e+07	1.04892e+08	1.2617	25.772	27.5598	31.081	30.8812	39.7854	15.3784	100393963	SLC12A2	20496	Slc12a2	0.792698	1.09672	1.05415	0.902319
F7AIN6	1061012765	PREDICTED: monocarboxylate transporter 1 [Callithrix jacchus]	0	37.354	11	4	59	4	500	54.1	8.84	1052	4	3.14875e+06	7.58215e+06	7.69358e+06	1.80364e+07	1.55001e+07	1.92119e+07	7.72081e+06	1.37004e+07	1.14531e+07	5.74718e+06	6.36921e+06	3.19551e+06	1.41277e+07	6.69646e+06	1.76885e+06	6.91396e+06	1.21332e+07	1.49751e+07	2.18594e+07	1.77948e+07	1.38339e+07	42.2111	49.6208	53.4035	59.5274	50.5318	34.7979	22.5072	100398254	SLC16A1	20501	Slc16a1	0.562059	1.60915	1.00287	0.467106
U3F5T5	1061017270	PREDICTED: monocarboxylate transporter 2 isoform X1 [Callithrix jacchus]	0	9.174	4	2	20	2	478	52.2	9.22	158	2	1.8581e+06	2.11413e+06	2.91346e+06	3.33086e+06	776740	1.89218e+06	1.02237e+06	759326	1.11064e+06	663722	2.4357e+06	1.76948e+06	665159	1.48585e+06	750203	1.03829e+06	1.1791e+06	1.04125e+06	1.15376e+06	1.01476e+06	367942	23.9841	57.9331	45.9905	49.4077	33.9109	31.116	49.6004	100410960	SLC16A7	20503	Slc16a7	1.64263	1.43129	0.689988	1.16151
F6SWJ0	532275886	excitatory amino acid transporter 2 isoform 1 [Callithrix jacchus]	0	198.593	29	17	567	17	574	62	6.54	11066	17	4.21305e+08	4.80593e+08	4.48693e+08	2.75144e+08	4.58443e+08	3.87114e+08	4.55557e+08	4.67951e+08	5.08772e+08	6.1188e+08	4.29083e+08	4.19474e+08	6.90614e+08	6.70439e+08	7.70073e+08	2.0489e+08	1.87803e+08	4.82131e+08	1.05869e+08	8.42274e+07	2.42217e+08	6.5911	48.198	51.2034	59.125	71.2427	65.53	59.4391	100391501	SLC1A2	20511	Slc1a2	1.07406	0.891236	1.13902	1.16141
U3CHS6	1060965913	PREDICTED: excitatory amino acid transporter 1 [Callithrix jacchus]	0	150.394	24	10	174	7	542	59.5	8.41	4886	10	4.74204e+07	5.15502e+07	5.65114e+07	3.42633e+07	4.81256e+07	4.29062e+07	6.20228e+07	7.29658e+07	5.51405e+07	4.54284e+07	5.57486e+07	6.40358e+07	2.78433e+08	2.90247e+08	2.90085e+08	4.10837e+07	4.53968e+07	5.39023e+07	9.73051e+07	8.23676e+07	6.15339e+07	8.78268	93.1631	88.5912	88.1427	81.7985	34.6272	22.3457	100408230	SLC1A3	20512	Slc1a3	0.58001	0.467401	0.709258	0.61631
F6PYB0	296207679	PREDICTED: solute carrier family 2, facilitated glucose transporter member 1 [Callithrix jacchus]	0	52.002	12	7	69	7	492	54.1	8.4	899	7	3.26354e+07	1.34778e+07	1.60615e+07	5.83279e+07	3.21514e+07	5.81079e+07	1.94005e+07	1.95112e+07	4.66419e+07	2.66858e+07	9.5204e+06	1.11178e+07	2.63592e+07	2.73117e+07	2.49427e+07	6.58935e+07	6.34776e+07	4.21535e+07	8.0342e+07	6.06252e+07	2.59633e+07	50.1588	54.4067	59.7204	60.1994	46.3332	34.1977	49.4747	100404544	SLC2A1	20525	Slc2a1	0.572129	1.36729	0.78726	0.435473
F7G889	390463103	PREDICTED: LOW QUALITY PROTEIN: band 3 anion transport protein [Callithrix jacchus]	0	54.306	14	10	73	10	917	102.2	5.06	763	10	2.41464e+08	2.31742e+08	2.29832e+08	1.20419e+08	1.17714e+08	1.16652e+08	2.96599e+08	2.97386e+08	2.88717e+08	2.30683e+08	2.21447e+08	2.26857e+08	4.03969e+08	4.14354e+08	4.02083e+08	7.89377e+07	8.83868e+07	8.79726e+07	3.77303e+08	3.77575e+08	3.24727e+08	2.66199	49.1261	42.6906	48.8514	53.2974	68.2121	8.45679	100403307	SLC4A1	20533	Slc4a1	0.951002	0.479919	1.19403	0.91847
F7HA33	1060952388	PREDICTED: sodium/calcium exchanger 1 isoform X2 [Callithrix jacchus]	0	123.613	27	21	149	21	968	107.8	4.96	1731	21	1.00173e+07	1.87238e+07	1.65259e+07	2.51442e+07	2.66793e+07	3.30562e+07	3.36513e+07	3.40357e+07	4.47252e+07	2.08708e+07	1.56337e+07	2.04797e+07	6.01838e+07	3.58367e+07	4.5993e+07	1.09197e+07	1.10026e+07	1.95374e+07	2.30722e+06	1.11429e+07	1.40586e+07	30.0062	57.6316	64.2432	75.0128	82.9487	48.6503	66.7334	100412198	SLC8A1	20541	Slc8a1	0.620672	1.16382	1.54133	0.781332
F6ZMV1	296207180	PREDICTED: sodium/hydrogen exchanger 1 [Callithrix jacchus]	0	103.523	18	10	73	10	815	90.6	7.2	1757	10	8.49108e+06	1.53968e+07	2.34908e+07	1.7851e+07	2.94468e+07	2.08392e+07	1.59657e+07	1.422e+07	7.25045e+06	8.96291e+06	1.21858e+07	9.28199e+06	7.05494e+06	6.70285e+06	8.07187e+06	1.65678e+07	2.05602e+07	1.79939e+07	6.93056e+06	5.62924e+06	5.9019e+06	47.5384	52.1739	45.4523	49.0169	56.1899	55.6773	11.152	100388466	SLC9A1	20544	Slc9a1	1.18958	1.71078	0.939947	0.764054
F7HLH8	296218993	PREDICTED: DNA-binding protein SMUBP-2 [Callithrix jacchus]	0	13.488	3	3	10	3	1008	110.3	8.68	183	3	1.71606e+06	1.16947e+06	444691	1.07839e+06	1.5532e+06	401031	1.80632e+06	2.11851e+06	414757	504197	641635	490965	1.79934e+06	1.83247e+06	1.86621e+06	461898	1.25901e+06	1.83909e+06	1.22043e+06	913330	2.05437e+06	57.4523	51.3517	51.0815	50.1266	36.4902	45.4078	42.294	100403840	IGHMBP2	20589	Ighmbp2	0.911127	0.829707	1.18728	0.447818
A0A8I3W4Z5	296200179	PREDICTED: synaptosomal-associated protein 25 isoform X1 [Callithrix jacchus]	0	361.748	83	24	1251	6	206	23.3	4.77	28556	24	4.20088e+08	3.26434e+08	3.95942e+08	4.67396e+08	5.01423e+08	5.34657e+08	1.96735e+08	3.64803e+08	4.08213e+08	2.18316e+08	3.18717e+08	3.67977e+08	1.85999e+08	9.43777e+07	1.16222e+08	5.69589e+07	2.06161e+08	1.23656e+08	1.90244e+07	5.23293e+07	1.24048e+08	12.768	68.0099	65.409	68.032	56.3942	69.9561	82.3994	100413178	SNAP25	20614	Snap25	1.45418	1.9137	1.23434	1.15194
U3F4M1	532348863	clathrin coat assembly protein AP180 isoform a [Callithrix jacchus]	0	281.673	29	24	393	22	907	92.5	4.86	6434	24	1.9187e+08	1.41948e+08	1.58837e+08	1.36369e+08	1.62621e+08	1.46704e+08	1.21921e+08	1.43123e+08	2.26895e+08	1.63492e+08	1.32934e+08	1.47737e+08	2.01726e+08	1.39916e+08	1.76934e+08	8.35531e+07	8.67096e+07	6.27198e+07	1.23304e+08	1.25774e+08	9.56312e+07	15.4624	29.816	32.928	32.0853	37.4459	25.3579	14.565	100387455	SNAP91	20616	Snap91	1.16086	1.0502	1.15917	1.04659
F6U4X0	296220175	PREDICTED: gamma-synuclein isoform X4 [Callithrix jacchus]	0	105.545	87	10	85	9	127	13.3	4.7	1444	10	3.38984e+07	1.5218e+07	1.39274e+07	2.87216e+07	2.40378e+07	2.49805e+07	3.62777e+07	3.90878e+07	3.29268e+07	1.13049e+07	1.53208e+07	1.47241e+07	1.56284e+07	1.77897e+07	1.58262e+07	3.94236e+07	4.90038e+07	3.80985e+07	2.93926e+07	2.83357e+07	1.61419e+07	53.1837	41.3172	45.1777	50.7924	44.5425	33.9107	29.9073	100401551	SNCG	20618	Sncg	0.817135	1.00762	1.40362	0.53595
U3EQ25	675775854	PREDICTED: synaptosomal-associated protein 23 isoform X1 [Callithrix jacchus]	0	113.03	66	12	84	12	211	23.4	5.08	2858	12	3.01636e+07	5.61822e+06	7.37816e+06	3.61712e+07	1.29534e+07	2.73149e+07	1.6434e+07	2.38958e+07	2.09035e+07	2.67612e+07	1.00085e+07	8.68715e+06	1.71015e+07	5.54111e+06	6.67292e+06	1.82054e+07	2.50365e+07	1.44172e+07	2.40074e+07	2.53766e+07	6.41113e+06	95.1683	48.0521	45.9175	52.0991	51.331	39.7332	56.8686	100390512	SNAP23	20619	Snap23	0.81862	1.44984	1.16142	0.862185
F7D867	532452383	U1 small nuclear ribonucleoprotein 70 kDa [Callithrix jacchus]	0	32.079	16	6	22	6	438	51.6	9.98	256	6	9.36096e+06	6.7061e+06	6.57374e+06	3.02905e+06	1577293	2.87705e+06	6.51038e+06	2.48216e+06	2.82188e+06	1.77877e+06	2.07647e+06	2.09753e+06	4.52784e+06	4.41188e+06	6.05895e+06	1.37649e+07	9.8893e+06	5.03481e+06	3.67155e+07	2.27051e+07	1.02916e+07	20.8348	116.929	109.354	104.291	85.5675	70.4931	56.8909	100392779	SNRNP70	20637	Snrnp70	0.982605	0.324778	0.512743	0.258349
A0A5F4WIF1	532507754	small nuclear ribonucleoprotein-associated proteins B and B' isoform B' [Callithrix jacchus]	0	17.076	21	5	34	5	240	24.6	11.19	471	5	5.8114e+06	7.32862e+06	6.74987e+06	6.04311e+06	5594741	5.80667e+06	6.86308e+06	5.83795e+06	5.54014e+06	3.90465e+06	5.25822e+06	7.84068e+06	3.83072e+06	2.9109e+06	3.27411e+06	6.93898e+06	6.50892e+06	4.90193e+06	1.48277e+07	1.55306e+07	1.37352e+07	11.5488	54.6904	57.7878	62.0685	64.3547	45.9611	6.15525	100401360	SNRPB	20638	Snrpb	0.959949	0.841928	0.880376	0.820645
A0A2R8PEC0	532290996	alpha-1-syntrophin [Callithrix jacchus]	0	135.889	47	17	160	17	505	53.5	7.01	2040	17	3.36914e+07	4.15929e+07	3.86944e+07	4.87165e+07	6.4114e+07	4.40517e+07	9.63114e+07	9.12754e+07	6.29876e+07	5.40277e+07	7.19275e+07	6.83123e+07	5.79711e+07	6.36925e+07	5.75464e+07	4.43725e+07	4.75763e+07	4.66914e+07	4.38165e+07	4.05922e+07	4.94699e+07	10.5209	27.0512	27.9265	18.907	15.4832	6.93752	10.0701	100405465	SNTA1	20648	Snta1	0.683424	0.940677	1.50246	1.16484
F7H1Y4	1060957263	PREDICTED: beta-1-syntrophin [Callithrix jacchus]	0	75.579	31	13	63	13	539	58.1	8.37	451	13	3.56892e+06	3.21816e+06	4.06781e+06	1.37071e+07	1.82596e+07	1.30872e+07	3.01209e+07	2.79607e+07	2.03836e+07	5.61421e+06	8.94317e+06	1.072e+07	5.88844e+06	8.12382e+06	2.14538e+07	5.50132e+06	6.97915e+06	1.23685e+07	1.17831e+07	1.05074e+07	1.09392e+07	11.8004	54.7181	60.8915	44.3006	46.8269	28.7328	5.85788	100402662	SNTB1	20649	Sntb1	0.300101	1.24558	2.16929	0.698832
F6XEH9	296232048	PREDICTED: superoxide dismutase [Cu-Zn] [Callithrix jacchus]	0	40.659	45	5	61	5	154	15.8	6.32	1013	5	9.69694e+06	2.82278e+07	2.97e+07	1.33686e+07	3.18882e+07	1.13252e+07	1.739e+07	1.24281e+07	1.31308e+07	1.02699e+07	1.10164e+07	1.14982e+07	8.97653e+06	7.72974e+06	7.56297e+06	2.08887e+07	1.48212e+07	1.97672e+07	1.2659e+07	1.2086e+07	1.69772e+07	49.4558	41.1725	31.1355	34.3952	36.9928	22.5419	19.2265	100391925	SOD1	20655	Sod1	1.47281	1.23231	0.935391	0.714017
F6PSK1	532334195	superoxide dismutase [Mn], mitochondrial isoform A precursor [Callithrix jacchus]	0	56.957	41	9	99	9	222	24.7	7.94	1620	9	7.59414e+07	4.16198e+07	4.14905e+07	4.28631e+07	4.70609e+07	5.00064e+07	3.78868e+07	3.70782e+07	2.64065e+07	3.39268e+07	2.89256e+07	2.96522e+07	2.8684e+07	2.11752e+07	1.7222e+07	3.69689e+07	4.03306e+07	4.60976e+07	2.83703e+07	2.93977e+07	5.22886e+07	37.4465	28.0514	27.7059	30.2921	34.3654	24.0549	36.8603	100410185	SOD2	20656	Sod2	1.40329	1.23459	0.894387	0.816156
A0A8I3WLJ1	532518988	sortilin isoform 1 preproprotein [Callithrix jacchus]	0	22.622	7	5	28	5	831	92.1	6.01	227	5	2.76079e+07	8.99569e+06	9.68515e+06	2.07689e+07	1.90616e+07	2.23139e+07	1.03851e+07	1.257e+07	2.94551e+07	3.07682e+07	1.14745e+07	1.0713e+07	1.28802e+07	6.46705e+06	6.99195e+06	2.48084e+07	2.38477e+07	1.13203e+07	4.4814e+07	4.72167e+07	2.27949e+07	68.3905	57.9567	63.9381	65.8542	67.6914	47.9811	35.1665	100403209	SORT1	20661	Sort1	0.780885	1.04837	0.884155	0.893356
A0A2R8MQN3	390459448	PREDICTED: SPARC isoform X1 [Callithrix jacchus]	0	69.025	45	10	55	10	303	34.7	4.91	732	10	2.35008e+06	5.30355e+06	3.95254e+06	3.28119e+07	3.72479e+07	2.7692e+07	3.25642e+07	3.61989e+07	2.6476e+07	5.61406e+06	9.28414e+06	8.0265e+06	4.81204e+06	7.12198e+06	1.0588e+07	2.40303e+07	2.03423e+07	1.85807e+07	3.7461e+07	4.3398e+07	4.9753e+07	38.2173	58.9356	66.6728	78.7481	67.4221	40.5103	14.1194	100414590	SPARC	20692	Sparc	0.183141	1.54249	1.50284	0.361744
F7I615	675665961	PREDICTED: glia-derived nexin [Callithrix jacchus]	0	69.399	33	11	49	11	397	44	9.38	501	11	8.35058e+06	1.99327e+06	4.28355e+06	1.43847e+07	8.81643e+06	9.38965e+06	3.03903e+06	3.4094e+06	2.61532e+06	1.54758e+07	7.64459e+06	6.34004e+06	7.08754e+06	7.53746e+06	5.72966e+06	1.06603e+07	8.72736e+06	9.10808e+06	1.70514e+08	1.68513e+08	1.01715e+06	66.0357	205.456	201.323	180.665	165.839	136.423	85.8299	100411540	SERPINE2	20720	Serpine2	0.215727	0.480653	0.133673	0.434486
F7IMR9	1060960517	PREDICTED: LOW QUALITY PROTEIN: spectrin alpha chain, erythrocytic 1 [Callithrix jacchus]	0	133.425	15	28	62	28	2470	285.6	5.06	598	28	1.96446e+06	1.14394e+06	4.4268e+06	9.10719e+06	3.59911e+06	8.36619e+06	6.2286e+06	4.73977e+06	2.04512e+07	7.955e+06	6.95989e+06	7.13232e+06	1.82852e+07	1.04192e+07	1.65555e+07	1.45708e+07	8.89555e+06	4.42576e+06	4.90242e+07	5.22239e+07	2.23183e+07	68.0201	93.526	89.5915	88.0021	78.5301	81.5057	39.8664	100397475	SPTA1	20739	Spta1	0.189196	0.529093	0.78889	0.553567
U3D3F3	1060939885	PREDICTED: spectrin beta chain, erythrocytic [Callithrix jacchus]	0	798.992	54	104	1131	96	2328	267.8	5.44	13546	104	1.90973e+08	1.80317e+08	1.71388e+08	1.4436e+08	1.18981e+08	1.08952e+08	2.36771e+08	2.17529e+08	2.26482e+08	2.51225e+08	2.42007e+08	2.31399e+08	2.58536e+08	3.85273e+08	3.72336e+08	1.75063e+08	1.6191e+08	2.12688e+08	1.35874e+09	1.32885e+09	9.91379e+08	5.42022	101.921	94.0183	91.0501	85.6804	83.1413	16.6362	100387766	SPTB	20741	Sptb	0.502137	0.34448	0.629924	0.670498
U3CSG0	1060952217	PREDICTED: spectrin beta chain, non-erythrocytic 1 isoform X1 [Callithrix jacchus]	0	3381.13	81	215	7881	199	2364	274.5	5.6	162861	215	1.02636e+10	1.00887e+10	1.02209e+10	9.52966e+09	9.56022e+09	9.88779e+09	1.02396e+10	1.124e+10	1.10184e+10	1.08118e+10	1.16495e+10	1.19944e+10	1.0047e+10	1.04774e+10	1.06402e+10	5.89445e+09	6.14418e+09	6.02132e+09	7.94692e+09	7.88666e+09	8.45629e+09	0.89475	20.5284	22.6868	24.7514	23.3332	16.395	3.86503	100395747	SPTBN1	20742	Sptbn1	1.06996	1.01412	1.13732	1.20584
A0A8I3WMR6	532290632	spectrin beta chain, non-erythrocytic 2 [Callithrix jacchus]	0	1391.97	62	127	2809	115	2390	270.6	6.13	41852	127	8.72889e+08	1.03522e+09	1.03266e+09	5.94455e+08	6.37524e+08	5.41265e+08	9.68418e+08	8.33009e+08	7.51174e+08	1.10366e+09	1.18587e+09	1.16376e+09	1.5793e+09	1.51741e+09	1.57414e+09	3.875e+08	4.31809e+08	4.81252e+08	3.29624e+09	3.34597e+09	3.85458e+09	9.48626	79.1505	74.1161	71.89	73.8995	85.9815	8.83127	100400444	SPTBN2	20743	Sptbn2	0.757145	0.456549	0.657207	0.889104
A0A5F4W7Z4	1060992804	PREDICTED: proto-oncogene tyrosine-protein kinase Src isoform X1 [Callithrix jacchus]	0	157.266	46	22	268	16	553	62	8.02	3010	22	8.99792e+07	8.33198e+07	6.51644e+07	6.31574e+07	5.48898e+07	6.03156e+07	3.43137e+07	4.05207e+07	6.50916e+07	7.69913e+07	6.07981e+07	6.96792e+07	8.24761e+07	6.53307e+07	6.89132e+07	4.37154e+07	4.88026e+07	4.74034e+07	5.32041e+07	5.39655e+07	5.178e+07	16.1579	21.8395	24.0006	20.5995	21.7868	7.85867	2.0938	100386165	SRC	20779	Src	1.30429	0.975565	0.765333	1.13476
A0A8I4A1Q4	675687851	PREDICTED: signal recognition particle 14 kDa protein [Callithrix jacchus]	0	26.603	23	4	64	4	160	16.5	10.04	1815	4	1.89793e+07	1.92855e+07	1.99553e+07	1.39308e+07	1.82267e+07	1.22828e+07	1.86922e+07	2.07804e+07	2.14011e+07	1.95217e+07	1.87356e+07	2.22278e+07	2.68253e+07	1.51471e+07	1.78146e+07	2.06628e+07	1.82781e+07	1.21876e+07	5.67645e+07	5.40096e+07	4.32829e+07	2.57202	55.7126	53.9591	56.5544	58.6766	57.0835	13.8705	100388844	SRP14	20813	Srp14	0.83343	0.636171	0.871417	0.865854
F7I592	1061014366	PREDICTED: SRSF protein kinase 2 isoform X1 [Callithrix jacchus]	0	102.703	28	16	129	13	729	82.6	5.4	1072	16	1.20688e+07	2.57057e+07	2.90898e+07	2.90369e+07	4.50036e+07	2.84302e+07	3.4693e+07	3.52069e+07	3.05929e+07	3.39572e+07	2.7536e+07	3.288e+07	3.89951e+07	2.68892e+07	3.58652e+07	1.58862e+07	8.29713e+06	3.07281e+07	3.72545e+07	3.3036e+07	4.34305e+07	40.4273	27.761	28.6041	32.3879	37.9146	47.5082	13.7913	100390282	SRPK2	20817	Srpk2	0.737572	1.13034	1.10852	1.04102
A0A2R8PDK3	390476349	PREDICTED: signal recognition particle receptor subunit beta isoform X1 [Callithrix jacchus]	0	47.894	37	8	60	8	271	29.6	9.01	1445	8	8.76046e+06	4.11703e+06	4.81962e+06	2.20367e+06	8.63106e+06	4.07025e+06	9.45698e+06	8.82473e+06	1.55004e+07	7.97333e+06	9.90788e+06	8.72772e+06	1.94209e+07	2.13045e+07	1.62526e+07	8.82711e+06	8.30909e+06	6.11667e+06	2.66553e+06	1.38e+06	3.96791e+06	42.4279	63.1638	58.9055	66.3021	75.5599	58.3299	48.4422	100896943	SRPRB	20818	Srprb	0.683522	0.57568	1.30478	1.02773
F6ZHA8	1060959474	PREDICTED: 60 kDa SS-A/Ro ribonucleoprotein isoform X1 [Callithrix jacchus]	0	47.976	14	7	40	7	657	72.9	8.91	467	7	4.47027e+06	1.96802e+07	1.86818e+07	1.07495e+07	1.1447e+07	1.02371e+07	1.47407e+07	1.21827e+07	4.15055e+06	7.21271e+06	2.03175e+07	2.11891e+07	9.11048e+06	2.9982e+07	2.70271e+07	7.62496e+06	7.93951e+06	1.19601e+07	1.52223e+07	1.20736e+07	1.83948e+07	59.5899	49.8414	51.358	49.3995	52.8383	34.1185	20.7522	100393494	RO60	20822	Ro60	1.01845	0.771196	0.738866	1.15843
F7H2Y7	296204578	PREDICTED: lupus La protein [Callithrix jacchus]	0	24.149	15	6	13	6	405	46.5	7.78	116	6	578549	495714	1.13582e+06	1.1608e+06	184976	326485	3.12983e+06	1.17709e+06	1.6681e+06	1.09852e+06	574078	899480	1.17792e+06	1.3375e+06	1.23841e+06	570511	418383	1.39941e+06	3.00213e+06	9.91141e+06	6.74965e+06	47.2551	124.576	115.298	124.412	114.34	104.831	52.7703	100398844	SSB	20823	Ssb	0.404621	0.306156	1.0939	0.470895
F7E7C6	296206236	PREDICTED: signal transducing adapter molecule 1 isoform X1 [Callithrix jacchus]	0	41.115	22	8	37	8	539	58.9	4.82	304	8	1.45675e+06	1.30792e+07	1.51565e+07	4.15194e+06	8.87308e+06	9.14098e+06	6.54945e+06	1.41247e+07	1.09787e+07	7.49055e+06	1.50601e+07	1.79807e+07	9.9104e+06	9.63598e+06	1.13879e+07	3.773e+06	1.51547e+06	6.30134e+06	5.9494e+06	7.99832e+06	6.87734e+06	74.5979	47.2019	48.4401	52.8926	44.2919	43.634	14.7799	100409144	STAM	20844	Stam	1.10916	0.828009	1.18239	1.51404
F6SRY5	296218619	PREDICTED: stress-induced-phosphoprotein 1 [Callithrix jacchus]	0	142.469	38	24	218	23	543	62.6	6.65	1587	24	2.86677e+07	4.68412e+07	5.06611e+07	7.1821e+07	6.06728e+07	6.02767e+07	6.9526e+07	8.57025e+07	9.49846e+07	6.16316e+07	6.91042e+07	7.03696e+07	8.62286e+07	6.82866e+07	7.76318e+07	9.3567e+07	4.83221e+07	3.67382e+07	1.12391e+08	1.19855e+08	9.29307e+07	27.9419	27.5615	28.1502	31.2506	33.5389	40.4551	12.8242	100409178	STIP1	20867	Stip1	0.586366	0.895887	1.16285	0.934622
A0A8I3WKM1	296210875	PREDICTED: serine-threonine kinase receptor-associated protein [Callithrix jacchus]	0	98.624	54	15	109	15	350	38.5	5.12	1642	15	3.79438e+07	4.17765e+07	3.36549e+07	3.6575e+07	5.05485e+07	4.2473e+07	6.42476e+07	5.68724e+07	6.47742e+07	4.03238e+07	5.37731e+07	4.07633e+07	6.03297e+07	5.0907e+07	5.72111e+07	4.46424e+07	3.58339e+07	3.24258e+07	5.88415e+07	4.88542e+07	4.27959e+07	10.7509	20.466	20.5643	19.4695	20.7432	21.5212	16.1522	100393682	STRAP	20901	Strap	0.79716	0.911215	1.30705	0.948224
F6Z4V9	296192233	PREDICTED: syntaxin-1A isoform X1 [Callithrix jacchus]	0	248.464	63	22	414	20	304	34.5	5.39	9166	22	1.2731e+08	1.19434e+08	1.31013e+08	1.872e+08	1.71858e+08	2.23754e+08	1.5779e+08	1.65671e+08	2.01693e+08	2.77862e+08	1.49148e+08	1.57854e+08	2.24109e+08	2.12689e+08	2.28599e+08	2.0272e+07	2.3724e+07	3.01206e+07	4.88274e+07	3.77442e+07	2.60076e+07	4.69598	60.9671	69.2334	82.1262	101.18	33.9187	30.4092	100399018	STX1A	20907	Stx1a	0.90475	1.39587	1.25778	1.40079
U3APT5	390471525	PREDICTED: syntaxin-4 isoform X1 [Callithrix jacchus]	0	27.685	17	5	19	5	389	44.3	8.98	135	5	2.75836e+06	1.38345e+07	1.44692e+07	6.46016e+06	9.28827e+06	1.53602e+07	1.40473e+07	1.42031e+07	6.30708e+06	6.11803e+06	3.87544e+07	3.93634e+07	8.50649e+06	1.35445e+08	1.31813e+08	5.06191e+06	6.68014e+06	8.57349e+06	4.11693e+06	4.92467e+06	2.12245e+07	63.6051	152.616	147.284	140.633	152.91	76.6942	95.6747	100385856	STX4	20909	Stx4a	0.428602	0.429245	0.476833	1.16231
F6SYW8	296190870	PREDICTED: syntaxin-binding protein 1 isoform X2 [Callithrix jacchus]	0	544.114	68	42	1246	3	594	67.5	6.96	23959	42	4.54505e+07	3.55625e+07	3.51611e+07	2.72048e+07	3.00754e+07	2.77566e+07	1.79698e+07	1.84073e+07	1.85973e+07	2.30667e+07	2.29408e+07	2.37247e+07	1.68137e+07	1.91247e+07	1.7372e+07	7.6891e+06	8.46066e+06	7.91543e+06	1.31898e+07	1.21556e+07	6.67595e+06	15.0502	40.9333	37.7161	43.1876	39.0404	28.4542	32.7965	100397821	STXBP1	20910	Stxbp1	1.86812	1.36742	0.884007	1.12132
A0A8I3WHG2	296208700	PREDICTED: syntaxin-binding protein 3 isoform X1 [Callithrix jacchus]	0	57.376	21	11	67	11	592	67.9	7.93	765	11	8.20235e+06	1.14588e+07	1.12614e+07	1.02065e+07	1.04766e+07	1.19753e+07	9.39927e+06	1.27743e+07	1.35846e+07	9.21576e+06	9.85298e+06	9.85429e+06	1.19596e+07	1.38697e+07	1.7654e+07	8.80593e+06	1.36614e+07	9.79536e+06	4.93486e+06	2.07749e+06	1.63844e+07	17.7134	33.8501	37.1345	41.5884	46.7493	57.2278	97.0808	100397410	STXBP3	20912	Stxbp3	0.951863	1.00529	1.10071	0.890311
A0A8I4A1T5	532523116	succinyl-CoA ligase [ADP-forming] subunit beta, mitochondrial precursor [Callithrix jacchus]	0	73.554	39	15	125	15	463	50.3	8.16	1138	15	4.43583e+07	7.06953e+07	7.07806e+07	3.24573e+07	4.33458e+07	4.82155e+07	5.81013e+07	6.02662e+07	6.42896e+07	5.63732e+07	4.64094e+07	4.96612e+07	1.13773e+08	8.05508e+07	7.36818e+07	4.21792e+07	3.65433e+07	5.34604e+07	7.82855e+07	9.29993e+07	5.93043e+07	24.587	34.2975	31.8076	35.203	35.383	35.7271	21.9774	100400096	SUCLA2	20916	Sucla2	1.01968	0.680496	1.00225	0.836467
U3EAG2	390479710	PREDICTED: LOW QUALITY PROTEIN: synapsin-1 [Callithrix jacchus]	0	680.571	82	36	1723	35	706	74.3	9.83	37059	36	1.43983e+09	1.10669e+09	1.12261e+09	8.63811e+08	8.12232e+08	8.36921e+08	1.01204e+09	1.03521e+09	1.57372e+09	2.38072e+09	1.78066e+09	1.74655e+09	4.08122e+09	3.5516e+09	3.55568e+09	4.26529e+08	4.53446e+08	2.72756e+08	7.44007e+08	7.48553e+08	5.59012e+08	15.3643	80.1395	78.806	82.346	100.791	35.2354	15.8137	100387609	SYN1	20964	Syn1	0.853179	0.584337	0.84198	1.37376
F6Z6F3	1060955115	PREDICTED: LOW QUALITY PROTEIN: synapsin-2 [Callithrix jacchus]	0	419.812	53	24	642	22	584	63.8	9.03	16696	24	2.52975e+08	3.87157e+08	3.80109e+08	2.37812e+08	3.22354e+08	2.80432e+08	4.34495e+08	4.28391e+08	4.19789e+08	6.0494e+08	6.16212e+08	6.31142e+08	1.07005e+09	1.17195e+09	1.52945e+09	1.06093e+08	1.16708e+08	1.48214e+08	3.36976e+08	3.1156e+08	2.88625e+08	22.2059	77.36	75.4837	79.8122	95.6497	48.3439	7.74242	100413382	SYN2	20965	Syn2	0.708823	0.584014	0.891152	1.2869
#N/A	1061020300	PREDICTED: synaptophysin [Callithrix jacchus]	0	20.854	10	3	72	3	296	31.8	4.91	704	3	1.59714e+08	1.36861e+08	1.4878e+08	5.58797e+07	1.39213e+08	6.8868e+07	9.35786e+07	1.23097e+08	6.03375e+07	7.15224e+07	1.27e+08	1.25861e+08	7.67981e+07	1.22594e+08	1.48408e+08	3.67358e+07	6.89778e+07	4.62086e+07	2.60475e+07	1.88569e+07	4.63939e+07	7.69951	50.5409	52.3294	58.1386	67.1789	43.7104	46.9319	100385689	SYP	20977	Syp	1.63929	0.971599	1.01964	1.19401
A0A8J8YQP4	390467977	PREDICTED: synaptotagmin-1 isoform X1 [Callithrix jacchus]	0	425.01	63	28	741	4	422	47.5	8.12	10954	28	7.53498e+07	5.62929e+07	4.84074e+07	5.11208e+07	5.64976e+07	5.64744e+07	9.56177e+07	7.72717e+07	7.5814e+07	8.5861e+07	1.01857e+08	8.52905e+07	2.13608e+08	2.14028e+08	1.79343e+08	1.07114e+07	1.29381e+07	2.36449e+06	3.42311e+07	2.5694e+07	1.44543e+06	23.08	86.495	89.0789	100.887	123.092	89.476	83.1443	100391482	SYT1	20979	Syt1	0.807804	0.736211	1.11582	1.22486
A0A8I3XAU8	532521304	synaptotagmin-2 [Callithrix jacchus]	0	253.313	55	24	493	16	421	47.1	7.99	8199	24	4.10234e+07	3.56539e+07	2.88262e+07	1.16795e+08	1.39891e+08	1.33131e+08	4.89807e+07	4.88205e+07	6.52488e+07	6.58565e+07	3.67858e+07	5.1912e+07	1.10643e+08	1.03241e+08	9.91478e+07	2.1746e+08	1.81183e+08	3.43935e+08	1.23082e+08	1.49312e+08	1.97379e+08	17.3827	61.4986	68.2775	61.1988	46.1795	38.2349	24.0622	100404855	SYT2	20980	Syt2	0.315837	1.16696	0.488109	0.462676
F7I0N6	296234439	PREDICTED: synaptotagmin-3 [Callithrix jacchus]	0	66.939	29	13	60	12	590	63.3	6.62	496	13	3.20599e+07	7.82093e+06	1.08019e+07	1.42197e+07	8.05357e+06	1.26042e+07	5.16422e+06	6.14158e+06	7.09843e+06	1.21517e+07	6.13909e+06	6.39888e+06	2.06475e+07	1.42964e+07	3.75487e+07	1.1791e+07	1.06131e+07	5.00656e+06	1.79393e+07	1.72741e+07	3.00356e+06	78.2406	67.5925	73.3193	68.9973	66.2467	56.0807	66.2351	100398460	SYT3	20981	Syt3	1.32989	0.915164	0.482916	0.647843
F6QNJ1	532288306	transaldolase [Callithrix jacchus]	0	17.643	12	4	24	4	337	37.5	6.57	101	4	1.97734e+07	6.42418e+06	8.03309e+06	1.28631e+07	6.11156e+06	1.25942e+07	7.86406e+06	1.12606e+07	2.23584e+06	7.10321e+06	8.78406e+06	5.11187e+06	2.72238e+06	2.95769e+07	2.7025e+07	8.99442e+06	1.20886e+07	2.74099e+06	1.66222e+07	1.83186e+07	9.76884e+06	63.8661	68.454	73.3586	71.3463	67.6078	49.3753	30.3739	100404318	TALDO1	21351	Taldo1	1.01524	0.936295	0.633529	0.622811
U3E7A1	532521118	contactin-2 precursor [Callithrix jacchus]	0	257.115	42	31	334	31	1040	113	7.94	6577	31	1.37312e+08	1.10755e+08	1.29727e+08	1.21515e+08	1.13979e+08	1.23197e+08	8.95374e+07	1.18369e+08	1.64671e+08	9.83742e+07	1.28413e+08	1.24563e+08	1.14198e+08	7.94084e+07	7.24993e+07	1.37274e+08	1.18379e+08	2.01232e+08	2.42549e+08	2.34566e+08	1.41144e+08	10.8626	35.6118	37.953	39.8022	42.3355	30.0206	27.3589	100403521	CNTN2	21367	Cntn2	0.943923	0.896198	0.93089	0.877856
A0A8I3WGK0	675672433	PREDICTED: LOW QUALITY PROTEIN: protein TBRG4 [Callithrix jacchus]	0	17.001	8	5	32	5	633	71.6	8.72	239	5	537667	1.23724e+06	706778	5.47284e+06	4.19971e+06	5.84454e+06	3.19023e+06	3.98377e+06	4.32139e+06	5.45214e+06	2.45696e+06	2.97845e+06	2.4883e+06	3.07461e+06	2.50885e+06	894936	4.61945e+06	3.57049e+06	3.40023e+06	2.99139e+06	2.75557e+06	44.1244	35.3502	33.2032	36.7859	34.3312	40.5473	10.6976	100390279	TBRG4	21379	Tbrg4	0.260503	1.62883	1.20667	1.14287
U3CKA4	675644606	PREDICTED: S-phase kinase-associated protein 1 [Callithrix jacchus]	0	119.563	77	16	194	16	163	18.6	4.54	4227	16	6.70674e+07	6.81033e+07	3.26822e+07	3.25435e+07	8.69918e+07	3.64507e+07	1.22214e+08	1.1568e+08	4.44493e+07	4.27712e+07	9.00535e+07	9.1494e+07	7.8848e+07	5.88151e+07	1.42889e+08	3.64007e+07	3.80805e+07	6.46797e+07	3.16496e+07	3.01145e+07	5.68631e+07	36.0279	52.2	51.4635	52.0417	59.0866	33.3215	37.9841	100398187	SKP1	21402	Skp1a	0.858369	0.797684	1.44385	1.14712
U3DN24	1060995659	PREDICTED: LOW QUALITY PROTEIN: nucleolar transcription factor 1 [Callithrix jacchus]	0	89.138	25	17	87	17	764	89.3	5.81	966	17	1.73264e+07	1.8058e+07	1.50167e+07	1.15526e+07	1.00485e+07	1.35213e+07	1.56101e+07	1.48134e+07	1.67643e+07	3.51549e+07	1.50227e+07	1.57482e+07	2.36516e+07	1.66644e+07	1.00157e+07	1.09087e+07	1.05517e+07	3.22273e+07	1.05102e+08	1.00255e+08	1.20944e+08	9.44883	112.445	106.129	100.814	97.4168	80.2921	9.9484	100402944	UBTF	21429	Ubtf	0.56094	0.390896	0.525177	0.733722
U3CAP4	296199555	PREDICTED: T-complex protein 1 subunit alpha [Callithrix jacchus]	0	377.436	72	34	523	34	556	60.2	6.11	9499	34	1.00465e+08	1.69988e+08	1.55914e+08	1.563e+08	2.71596e+08	1.78665e+08	4.33765e+08	4.73404e+08	3.5241e+08	2.42892e+08	2.33719e+08	2.50211e+08	1.88082e+08	2.37959e+08	2.51059e+08	1.2298e+08	1.15436e+08	1.63154e+08	1.19427e+08	1.29945e+08	1.72445e+08	25.8622	45.6075	47.8352	29.8661	30.6004	17.7306	19.9641	100409470	TCP1	21454	Tcp1	0.66033	0.939403	1.95075	1.12566
U3BQQ2	296233039	PREDICTED: peroxiredoxin-2 [Callithrix jacchus]	0	115.141	73	12	393	11	198	21.8	5.91	6229	12	3.5864e+08	3.03199e+08	2.78859e+08	3.93501e+08	3.82823e+08	3.25728e+08	5.64334e+08	5.30518e+08	3.68923e+08	2.71434e+08	3.14479e+08	2.98129e+08	3.33085e+08	4.6595e+08	4.73964e+08	3.42605e+08	3.5434e+08	3.64731e+08	5.27264e+08	5.32083e+08	4.80596e+08	13.0397	22.718	23.8455	23.4517	18.8489	20.6241	5.53993	100399545	PRDX2	21672	Prdx2	0.796701	0.933356	1.23971	0.748719
U3D5V6	532205695	THO complex subunit 4 [Callithrix jacchus]	0	72.904	44	7	62	7	264	27.6	10.93	1559	7	1.0838e+07	4.18273e+06	6.05744e+06	5.95551e+06	1.75572e+07	4.31894e+06	1.23079e+07	1.52785e+07	1.91223e+07	1.20765e+07	1.11788e+07	1.43461e+07	1.22609e+07	1.5927e+07	1.93513e+07	1.5234e+07	1.35953e+07	1.32692e+07	5.9332e+07	4.34204e+07	3.00536e+07	48.843	72.0661	67.0763	69.8676	66.8255	65.1462	33.1106	100392427	ALYREF	21681	Alyref	0.41485	0.54777	0.919297	0.740052
U3BFK1	532518045	26S proteasome non-ATPase regulatory subunit 2 [Callithrix jacchus]	0	121.031	33	24	139	24	908	100.1	5.2	1592	24	1.83026e+07	2.9184e+07	2.56506e+07	2.61631e+07	3.73001e+07	2.78969e+07	4.65525e+07	4.45245e+07	4.64654e+07	4.66547e+07	3.53078e+07	3.61046e+07	3.20243e+07	3.43443e+07	3.21483e+07	2.33468e+07	2.26613e+07	2.16559e+07	1.41202e+07	1.4651e+07	2.8136e+07	22.7695	32.5604	34.8382	33.5341	29.9883	26.1091	41.8747	100399255	PSMD2	21762	Psmd2	0.795965	0.994287	1.4969	1.28494
A0A2R8MHR3	675652664	PREDICTED: serine/threonine-protein phosphatase 2A 56 kDa regulatory subunit delta isoform [Callithrix jacchus]	0	114.538	27	14	156	9	666	77.3	9.07	2796	14	7.67918e+06	8.89339e+06	9.74448e+06	1.42282e+07	2.42312e+07	1.30612e+07	9.92972e+06	1.51409e+07	1.34286e+07	5.29591e+06	1.11599e+07	1.17525e+07	6.79532e+06	1.12296e+07	7.18193e+06	6.23467e+06	6.1728e+06	7.99344e+06	509251	4.24257e+06	4.98118e+06	11.8322	55.8582	48.0098	46.8037	47.2435	50.8404	73.8909	100414007	PPP2R5D	21770	Ppp2r5d	0.921623	1.80425	1.34824	0.987856
F6QBQ9	675709637	PREDICTED: transcription factor A, mitochondrial [Callithrix jacchus]	0	85.591	39	13	182	13	247	28.9	9.45	1088	13	7.64459e+07	9.55949e+07	9.62777e+07	1.14236e+08	1.0922e+08	1.25625e+08	1.22034e+08	1.53999e+08	1.50926e+08	9.76729e+07	1.19782e+08	1.16697e+08	2.45772e+08	2.73781e+08	3.21222e+08	8.18753e+07	7.49508e+07	5.73013e+07	1.78903e+08	1.7447e+08	1.8114e+08	12.5872	46.9184	48.2299	52.7234	52.478	47.3495	1.90536	100385496	TFAM	21780	Tfam	0.632843	0.823322	1.00701	0.788114
F6RQB8	675732583	PREDICTED: protein TFG isoform X1 [Callithrix jacchus]	0	16.755	14	3	11	3	400	43.4	5.1	27	3	2.44262e+07	8.15922e+06	7.90327e+06	9.18627e+06	7.02634e+06	1.05584e+07	1.07612e+07	1.29208e+07	1.17405e+07	7.50867e+06	1.37542e+07	1.21256e+07	1.07841e+07	9.04439e+06	1.00085e+07	5.69704e+06	8.35927e+06	6.37883e+06	1.84638e+07	1.34718e+07	1.52831e+07	70.1419	30.7323	31.1233	35.23	38.7858	46.2801	16.0558	100415422	TFG	21787	Tfg	1.21347	0.802344	1.06164	1.00068
A0A5F4WGV9	675694619	PREDICTED: thy-1 membrane glycoprotein [Callithrix jacchus]	0	92.175	42	5	502	5	161	17.9	8.73	11953	5	4.57257e+09	2.84038e+09	2.46913e+09	2.56127e+09	3.60407e+09	3.00432e+09	1.92514e+09	1.98733e+09	3.4502e+09	5.2122e+09	3.8076e+09	3.73029e+09	4.93306e+09	2.82632e+09	2.98062e+09	1.37803e+09	1.5568e+09	2.47406e+09	1.58407e+09	1.07752e+09	6.76496e+08	34.0831	46.8206	51.992	55.8435	60.1848	41.3845	40.8745	100410128	THY1	21838	Thy1	1.17942	1.09439	0.878728	1.52171
F6ZNN5	532210639	T-lymphoma invasion and metastasis-inducing protein 1 [Callithrix jacchus]	0	146.287	24	25	95	25	1591	177.4	6.64	2068	25	1.56523e+07	1.43862e+07	1.41705e+07	3.37057e+07	9.72307e+06	4.01585e+07	1.19788e+07	1.10626e+07	6.03396e+06	8.84941e+06	1.62944e+07	1.35314e+07	1.48693e+07	1.69063e+07	1.9116e+07	4.98426e+06	1.20529e+07	2.59157e+07	1.00821e+08	1.0235e+08	8.25087e+07	5.4324	107.785	115.669	106.366	96.1725	82.825	11.5939	100390844	TIAM1	21844	Tiam1	0.538129	1.01746	0.353918	0.470771
A0A8I3WHQ0	532215947	tight junction protein ZO-1 isoform a [Callithrix jacchus]	0	370.164	42	54	516	54	1755	196.2	6.73	8206	54	2.50629e+08	1.09065e+08	1.02379e+08	3.64379e+08	1.18526e+08	2.25905e+08	1.4969e+08	1.51261e+08	2.53462e+08	3.81591e+08	2.90381e+08	2.56452e+08	3.03573e+08	2.93365e+08	2.88038e+08	1.90895e+08	2.2147e+08	1.40208e+08	3.4382e+08	3.50018e+08	1.19741e+08	54.361	35.1437	33.4601	31.0877	34.1391	43.5437	48.3781	100395578	TJP1	21872	Tjp1	0.659452	1.01158	0.791236	1.32501
U3FQ00	532515268	transketolase isoform 1 [Callithrix jacchus]	0	127.014	45	20	112	20	623	67.8	7.68	2010	20	3.4905e+07	1.91309e+07	1.86236e+07	4.75804e+07	4.71667e+07	5.53409e+07	3.76763e+07	3.22769e+07	3.47082e+07	2.87581e+07	3.17275e+07	2.28761e+07	2.83904e+07	2.93473e+07	2.29215e+07	3.21585e+07	3.96088e+07	3.3459e+07	5.79739e+07	4.03757e+07	4.20616e+07	38.2212	27.2933	25.4193	28.5856	28.3576	22.5618	20.747	100396350	TKT	21881	Tkt	0.690054	1.4254	0.99398	0.791694
A0A5K1UUA7	1060935017	PREDICTED: talin-1 isoform X1 [Callithrix jacchus]	0	136.336	15	28	88	20	2542	269.8	6.14	954	28	8.11591e+06	5.57344e+06	3.84249e+06	7.71844e+06	7.99434e+06	4.43581e+06	1.19535e+07	1.02374e+07	1.16126e+07	8.18697e+06	7.46804e+06	6.12081e+06	1.29965e+07	1.64025e+07	1.26705e+07	4.18972e+06	4.33017e+06	7.4018e+06	2.43865e+07	2.1368e+07	6.40895e+06	36.7819	54.9965	53.7392	60.8147	60.159	79.8842	55.3664	100408584	TLN1	21894	Tln1	0.603315	0.693363	1.16326	0.749361
A0A8I3ZYS7	1060935144	PREDICTED: tropomodulin-1 isoform X1 [Callithrix jacchus]	0	85.906	45	15	80	14	359	40.5	5.2	1314	15	3.74985e+07	2.64837e+07	2.08987e+07	1.393e+07	5.62951e+06	1.12159e+07	8.20789e+06	1.07605e+07	1.07013e+07	5.1208e+07	4.98015e+07	4.97581e+07	4.79331e+07	4.36701e+07	4.37766e+07	1.59597e+07	1.59986e+07	3.04512e+07	6.42739e+07	4.87599e+07	2.47444e+07	29.8535	63.3636	53.8554	37.5542	44.1539	58.113	43.3666	100397199	TMOD1	21916	Tmod1	0.940642	0.34105	0.328797	1.67079
F7HXW6	296190669	PREDICTED: tenascin isoform X1 [Callithrix jacchus]	0	262.776	25	37	202	37	2201	241.1	4.94	2522	37	3.1348e+07	2.4767e+07	1.80695e+07	4.22942e+07	2.5857e+07	3.80208e+07	4.51537e+07	4.83079e+07	6.36321e+07	1.32126e+08	1.51146e+08	1.60483e+08	1.17766e+08	1.02615e+08	9.93506e+07	1.39436e+07	9.99703e+06	2.09548e+07	7.11954e+07	6.32299e+07	1.43816e+07	26.8494	71.4584	68.2437	69.6812	75.867	84.871	62.0152	100414580	TNC	21923	Tnc	0.401109	0.574063	0.849392	2.39934
F7C5R7	1060959175	PREDICTED: tenascin-R isoform X1 [Callithrix jacchus]	0	690.384	52	52	1505	52	1358	149.6	4.82	36134	52	1.29889e+09	1.34723e+09	1.34117e+09	2.31009e+09	1.84407e+09	2.26041e+09	2.03561e+09	2.06064e+09	2.21782e+09	2.09823e+09	1.68486e+09	1.65432e+09	3.24969e+09	3.00905e+09	3.29118e+09	1.59208e+09	1.61562e+09	1.53243e+09	1.48945e+09	1.46187e+09	1.41251e+09	1.98145	29.3008	32.1482	36.4889	40.4664	5.13208	2.67995	100395051	TNR	21960	Tnr	0.683971	1.10034	1.08311	0.932724
F7HYH1	296191752	PREDICTED: target of Myb protein 1 [Callithrix jacchus]	0	55.99	25	8	43	8	499	54.6	4.72	1604	8	9.71734e+06	5.39816e+06	5.46052e+06	1.0629e+07	7.85317e+06	1.11787e+07	9.54395e+06	8.71165e+06	6.78472e+06	4.83016e+06	5.18661e+06	7.06633e+06	6.80924e+06	5.35605e+06	7.50797e+06	8.7731e+06	9.1587e+06	6.44842e+06	7.04495e+06	5.60592e+06	1.21451e+07	36.0984	27.1395	26.692	28.9306	27.6223	28.8435	41.5735	100413258	TOM1	21968	Tom1	0.893445	1.28792	1.08729	0.741777
U3BD56	675740399	PREDICTED: DNA topoisomerase 2-beta isoform X1 [Callithrix jacchus]	0	91.369	15	21	76	21	1625	183	8.06	592	21	6.54657e+06	1.32811e+07	1.41678e+07	2.89597e+07	1.96644e+07	1.6719e+07	2.4698e+07	3.01534e+07	2.14047e+07	3.22165e+07	2.29013e+07	2.60403e+07	1.71952e+07	1.14916e+07	1.28563e+07	1.37393e+07	1.18003e+07	1.64569e+07	3.93066e+07	3.62005e+07	3.8852e+07	36.7796	39.5041	41.5812	46.89	55.8212	51.1772	4.40073	100396004	TOP2B	21974	Top2b	0.523408	1.00605	1.17407	1.24954
A0A8I3ZZ07	675654138	PREDICTED: tumor protein D53 isoform X3 [Callithrix jacchus]	0	34.324	36	6	29	6	209	23.1	6.23	311	6	4.429e+06	7.67622e+06	6.77028e+06	5.84833e+06	1.06659e+07	6.77219e+06	4.88459e+06	5.69722e+06	4.95802e+06	1.70059e+07	3.10311e+07	2.9418e+07	2.28891e+06	2.73906e+06	3.25699e+06	1.4195e+06	1.0342e+06	2.04166e+06	1.07203e+06	1.37688e+06	5.04581e+06	26.6321	120.275	132.532	137.566	57.5193	76.868	88.5231	100394709	TPD52L1	21987	Tpd52l1	0.850073	1.04872	0.699849	3.48825
F7BWS5	675677637	PREDICTED: triosephosphate isomerase [Callithrix jacchus]	0	151.973	48	15	234	15	385	41.5	8.91	4132	15	7.95894e+07	5.87496e+07	1.82707e+08	6.24464e+07	6.55588e+07	6.88606e+07	6.26744e+07	6.20255e+07	2.82756e+08	6.88114e+07	6.38437e+07	6.43462e+07	1.07775e+08	4.6565e+07	3.16544e+07	7.66357e+08	5.62354e+08	6.78134e+07	1.16933e+08	1.18581e+08	6.21303e+07	62.0228	133.131	129.447	135.812	126.845	107.581	32.381	100408059	TPI1	21991	Tpi1	0.748476	0.458966	0.949929	0.459282
A0A8I4A3I7	675685158	PREDICTED: tropomyosin alpha-1 chain isoform X16 [Callithrix jacchus]	0	147.99	67	25	434	2	245	28.3	4.77	7520	25	1.66269e+06	7.36227e+06	3.26011e+06	667107	2.95378e+06	573458	1.1561e+07	1.36438e+07	1.07517e+07	3.28245e+07	2.84342e+07	2.88537e+07	2.34798e+07	2.4646e+07	2.352e+07	3.77955e+06	2.05737e+07	2.52162e+07	1.80892e+07	1.70718e+07	2.80999e+07	71.7966	59.7183	39.1194	33.0428	35.0253	45.1166	28.9025	100393554	TPM1	22003	Tpm1	0.262964	0.0897804	0.769652	1.92887
F7BZ13	675636055	PREDICTED: tripeptidyl-peptidase 2 isoform X1 [Callithrix jacchus]	0	83.434	20	19	104	19	1262	139.7	6.52	818	19	2.36323e+07	2.28953e+07	2.07969e+07	1.90208e+07	3.15208e+07	4.79472e+07	2.14591e+07	2.41215e+07	4.15268e+07	1.87171e+07	1.67189e+07	1.46752e+07	4.4336e+07	4.61496e+07	5.47609e+07	1.12324e+07	8.02213e+06	8.84158e+06	2.25698e+07	2.44615e+07	3.75998e+07	6.55555	53.1369	56.3407	62.3641	61.5483	61.7189	29.0189	100391991	TPP2	22019	Tpp2	0.840049	1.2289	1.08689	0.625267
U3CJF9	296212726	PREDICTED: endoplasmin [Callithrix jacchus]	0	126.245	32	22	123	20	804	92.5	4.86	1077	22	2.2742e+07	6.23279e+07	6.15299e+07	2.90154e+07	3.29674e+07	2.88426e+07	5.57131e+07	7.34048e+07	4.51175e+07	2.94136e+07	2.48223e+07	1.98821e+07	5.46961e+07	2.89471e+07	1.96019e+07	1.41506e+07	1.30622e+07	3.13782e+07	3.41297e+07	3.01704e+07	3.5163e+07	46.3059	46.0616	49.5547	40.1012	43.8129	38.0929	7.94858	100397163	HSP90B1	22027	Hsp90b1	1.37362	0.851019	1.63256	0.694474
F7IEC2	1060940686	PREDICTED: TNF receptor-associated factor 3 isoform X1 [Callithrix jacchus]	0	238.08	62	33	265	33	568	64.5	7.91	3086	33	5.28853e+07	2.13794e+07	2.25328e+07	1.03006e+08	9.51938e+07	8.7139e+07	1.71981e+08	1.87802e+08	1.75039e+08	6.05303e+07	4.89079e+07	4.36553e+07	1.12586e+08	7.53483e+07	7.95323e+07	1.93012e+08	2.12905e+08	1.2514e+08	9.15176e+07	8.49862e+07	5.79957e+07	55.3722	48.1556	50.9769	55.0803	47.0297	48.9753	22.7349	100387401	TRAF3	22031	Traf3	0.322186	0.949738	1.78013	0.509565
A0A8I3WEV9	675739694	PREDICTED: serotransferrin [Callithrix jacchus]	0	34.02	12	7	32	7	699	77.1	6.9	458	7	1.56513e+07	1.56711e+07	1.44605e+07	3.46437e+06	1.04265e+07	7.7829e+06	3.06189e+07	2.73046e+07	5.52777e+06	1.82804e+06	2.1484e+07	2.1671e+07	3.37775e+06	9.74024e+06	1.3625e+07	1.34211e+07	2.12731e+07	8.37908e+06	7.3663e+07	7.3967e+07	4.71888e+07	4.543	100.705	92.989	98.2224	95.7225	74.7758	23.6734	100403271	TF	22041	Trf	0.727495	0.344398	1.00825	0.714785
U3EML3	1060945490	PREDICTED: tuberin isoform X1 [Callithrix jacchus]	0	163.004	21	28	162	28	1799	200	7.33	1939	28	5.95761e+07	8.03809e+07	7.70034e+07	2.9127e+07	3.53856e+07	3.21179e+07	6.21104e+07	5.93755e+07	5.0066e+07	5.48466e+07	3.53765e+07	3.76066e+07	1.31565e+08	1.46634e+08	1.40901e+08	2.06562e+07	2.10714e+07	3.76082e+07	2.83764e+07	3.82316e+07	2.99426e+07	15.4385	74.0408	72.7612	81.0967	84.1831	26.0909	16.4556	100390664	TSC2	22084	Tsc2	1.25726	0.559964	0.994126	0.74076
F7EY23	296234343	PREDICTED: 60S ribosomal protein L13a isoform X1 [Callithrix jacchus]	0	39.646	44	10	229	10	203	23.6	11.02	2368	10	1.47448e+08	1.57367e+08	1.57529e+08	2.46753e+08	2.23817e+08	2.64639e+08	2.21308e+08	1.76188e+08	2.29335e+08	1.33595e+08	1.56161e+08	1.45848e+08	8.4573e+07	1.33708e+08	1.53823e+08	2.50432e+08	2.67238e+08	2.08079e+08	2.16295e+08	2.11808e+08	2.04465e+08	3.74671	26.3059	27.1175	29.9309	30.1407	11.4798	2.83226	100396027	RPL13A	22121	Rpl13a	0.811047	1.28971	1.09959	0.764138
U3D1B4	532345857	26S proteasome non-ATPase regulatory subunit 3 [Callithrix jacchus]	0	100.018	37	16	96	16	534	61	8.22	969	16	2.21766e+06	1.59837e+07	1.34857e+07	1.35537e+07	1.1946e+07	1.00618e+07	1.72243e+07	1.97843e+07	8.74447e+06	1.5936e+07	2.30505e+07	2.09294e+07	6.92981e+06	3.1703e+07	2.90191e+07	1.01128e+07	1.32322e+07	4.44757e+06	2.68736e+07	1.43656e+07	1.55923e+07	69.4339	46.8869	47.0432	49.2789	58.643	52.6092	36.3954	100412477	PSMD3	22123	Psmd3	0.682084	0.765485	0.984866	1.28973
F7HZP3	296205655	PREDICTED: tubulin alpha-4A chain [Callithrix jacchus]	0	710.653	90	35	2838	10	448	49.9	5.06	71602	35	8.85186e+08	9.10433e+08	9.05738e+08	7.05746e+08	5.64291e+08	7.98082e+08	4.23952e+08	4.29277e+08	7.39018e+08	8.35556e+08	4.62675e+08	4.62654e+08	3.23775e+08	3.54797e+08	2.94264e+08	7.75166e+08	7.92597e+08	6.41353e+08	1.13441e+09	1.05659e+09	6.79108e+08	1.49122	38.0294	41.7947	42.9859	45.6078	23.9267	25.4554	100400294	TUBA4A	22145	Tuba4a	1.33403	1.02132	0.786313	0.869593
F7BS59	1060972304	PREDICTED: tubulin beta-4A chain [Callithrix jacchus]	0	729.885	75	33	3824	6	444	49.6	4.88	96636	33	2.37439e+09	1.3005e+09	1.304e+09	1.37754e+09	7.94079e+08	1.41407e+09	5.57979e+08	5.6241e+08	1.01966e+09	7.68117e+08	7.42517e+08	8.18855e+08	3.51177e+08	4.34673e+08	3.91002e+08	1.20864e+09	1.59718e+09	1.41872e+08	1.03145e+09	1.10439e+09	9.55707e+08	37.2978	47.3609	49.3539	52.421	60.9132	47.6493	7.21456	100415692	TUBB4A	22153	Tubb4a	1.72108	1.23949	0.739763	0.805246
A0A2R8MF87	296190552	PREDICTED: thioredoxin [Callithrix jacchus]	0	41.491	55	6	65	6	105	11.8	4.82	674	6	5.43566e+07	3.29354e+07	3.41846e+07	7.31994e+07	7.45849e+07	6.22733e+07	9.2007e+07	9.91596e+07	1.06762e+08	4.11782e+07	4.70422e+07	5.09755e+07	7.01413e+07	6.0017e+07	6.44908e+07	2.2545e+07	4.57322e+07	3.89933e+07	7.97151e+07	7.7842e+07	7.60967e+07	29.6925	33.6082	37.1679	32.0378	33.2641	42.7716	2.3234	100413131	TXN	22166	Txn1	0.651982	1.12741	1.59903	0.747085
A0A5K1TY78	1061018940	PREDICTED: ubiquitin-like modifier-activating enzyme 1 [Callithrix jacchus]	0	160.968	28	21	114	21	1057	117.6	5.73	1921	21	4.63861e+07	3.10243e+07	3.30446e+07	3.8554e+07	2.96243e+07	3.2868e+07	3.93036e+07	4.32797e+07	3.13468e+07	1.79718e+07	2.55285e+07	1.95635e+07	2.33551e+07	2.2531e+07	3.267e+07	5.19666e+07	3.96091e+07	1.33179e+07	6.24089e+07	6.38032e+07	6.8586e+07	22.6715	44.676	48.1211	54.1649	48.6187	41.4899	4.98941	100385080	UBA1	22201	Uba1	1.0084	0.922504	1.04013	0.575743
U3FKC1	296196670	PREDICTED: ubiquitin carboxyl-terminal hydrolase isozyme L1 [Callithrix jacchus]	0	126.724	53	10	79	10	223	24.8	5.34	1332	10	5.12101e+07	3.28766e+07	3.47781e+07	5.13127e+07	5.48434e+07	6.74564e+07	1.61459e+07	2.5624e+07	4.2844e+07	3.56839e+07	3.71847e+07	3.89574e+07	4.13351e+07	1.91054e+07	1.9557e+07	2.79671e+07	5.0244e+07	4.55192e+07	2.87974e+07	2.69458e+07	1.30703e+07	25.4429	41.5383	36.5138	35.5105	42.2202	42.4067	37.4733	100409098	UCHL1	22223	Uchl1	1.09271	1.596	0.777845	1.028
F6PHK0	675753401	PREDICTED: ubiquitin carboxyl-terminal hydrolase 10 [Callithrix jacchus]	0	68.273	22	12	75	12	798	87	5.4	1016	12	1.13951e+07	2.71572e+07	2.85325e+07	1.203e+07	2.96214e+07	1.23515e+07	2.06362e+07	1.6409e+07	1.22923e+07	9.3822e+06	1.44847e+07	1.12661e+07	5.47537e+06	6.49117e+06	1.2691e+07	1.6292e+07	1.78752e+07	1.77856e+07	5.14499e+07	5.34065e+07	3.85278e+07	42.5826	71.2737	74.5917	79.1991	75.7208	53.654	16.9158	100397606	USP10	22224	Usp10	1.10349	0.888304	0.811562	0.577909
A0A2R8MN94	532209281	dihydropyrimidinase-related protein 3 isoform 1 [Callithrix jacchus]	0	234.827	51	23	267	18	684	73.9	6.4	5080	23	4.02869e+06	1.68561e+06	2.64734e+06	2.78548e+07	2.80846e+07	2.94086e+07	4.69202e+07	4.89395e+07	6.04014e+07	2.13509e+07	2.23627e+07	2.6896e+07	1.04792e+07	1.66819e+07	9.86374e+06	1.73577e+07	3.17317e+07	2.65039e+07	1.73937e+07	1.90486e+07	1.66006e+07	42.2568	50.8935	56.7642	32.9996	37.8215	29.0343	7.06429	100409804	DPYSL3	22240	Dpysl3	0.120375	1.22868	2.24956	1.01651
F7FA82	675644655	PREDICTED: cytochrome b-c1 complex subunit 8 [Callithrix jacchus]	0	32.776	63	4	86	4	82	9.8	9.98	514	4	1.14488e+07	6.60515e+07	6.21442e+07	4.19927e+07	5.10845e+07	4.79738e+07	1.16855e+07	1.09722e+07	1.18884e+07	1.9357e+07	1.5331e+07	1.70503e+07	9.51194e+06	1.37202e+07	2.30175e+07	3.95416e+07	5.71469e+07	6.69693e+07	6.82028e+06	4.9767e+06	1.05773e+07	65.4369	76.8323	87.5396	85.3043	89.9429	88.0838	38.2703	100405068	UQCRQ	22272	Uqcrq	1.63119	1.64762	0.403535	0.604357
A0A2R8MIH3	1060954212	PREDICTED: cytochrome b-c1 complex subunit 1, mitochondrial isoform X1 [Callithrix jacchus]	0	318.997	58	23	460	23	526	57.8	6.95	14022	23	7.30703e+08	6.89002e+08	6.94648e+08	5.78596e+08	5.8894e+08	5.85353e+08	2.5271e+08	3.12146e+08	2.46037e+08	2.46282e+08	2.75648e+08	2.91254e+08	1.20815e+08	1.37098e+08	1.53963e+08	7.43935e+08	8.11876e+08	9.32565e+08	2.29714e+08	2.59175e+08	2.12317e+08	3.20988	64.6047	73.8748	77.8274	82.0875	62.4865	10.1337	100413740	LOC100413740	22273	Uqcrc1	1.62772	1.34945	0.624259	0.626023
U3F1D6	675766351	PREDICTED: probable ubiquitin carboxyl-terminal hydrolase FAF-X isoform X2 [Callithrix jacchus]	0	253.094	22	47	281	47	2570	292	5.78	2572	47	7.32271e+07	6.66811e+07	6.29982e+07	5.30874e+07	7.45911e+07	7.93405e+07	7.28235e+07	7.7131e+07	8.6383e+07	9.30682e+07	5.63156e+07	5.39151e+07	1.10502e+08	8.53875e+07	9.32742e+07	7.85774e+07	6.19915e+07	5.58015e+07	6.79065e+07	5.11892e+07	4.57371e+07	7.65992	24.5703	25.7552	28.9565	29.5952	19.7951	21.0248	100398696	USP9X	22284	Usp9x	0.946941	0.966135	1.10296	0.948773
F7IDU8	296201313	PREDICTED: vesicle-associated membrane protein 2 isoform X2 [Callithrix jacchus]	0	124.605	60	7	202	4	116	12.7	8.13	5483	7	6.17367e+07	5.86586e+07	7.24225e+07	5.11504e+07	94765627	8.91487e+07	2.27749e+07	2.94654e+07	3.27516e+07	3.57788e+07	4.29986e+07	4.52046e+07	3.19314e+07	3.55582e+07	3.31175e+07	2.01449e+07	2.37097e+07	2.80962e+07	1.75486e+07	1.7655e+07	1.78435e+07	11.2395	59.5378	30.8393	33.7658	28.9354	20.5146	0.844587	100410194	VAMP2	22318	Vamp2	1.56497	1.90786	0.68982	1.00628
F6V924	532335259	valine--tRNA ligase [Callithrix jacchus]	0	96.518	17	16	91	16	1264	140.4	7.15	1766	16	8.26576e+06	1.20192e+07	1.14134e+07	1.16432e+07	1.75753e+07	1.43108e+07	2.0399e+07	2.28918e+07	1.41987e+07	1.12585e+07	1.34938e+07	1.35565e+07	2.83681e+07	2.12437e+07	1.08908e+07	9.38931e+06	8.52208e+06	1.17831e+07	1.08969e+07	8.84521e+06	2.64449e+07	19.071	39.7765	42.6813	47.2327	52.3706	54.3548	62.5097	100405701	VARS	22321	Vars	0.7218	0.991202	1.30908	0.872326
U3FGU8	675708582	PREDICTED: vinculin isoform X1 [Callithrix jacchus]	0	129.127	28	29	161	29	1135	123.9	5.71	2072	29	6.66943e+07	3.04545e+07	2.43786e+07	2.35358e+07	2.21673e+07	2.65307e+07	4.2125e+07	5.58613e+07	3.93343e+07	8.42165e+07	4.12857e+07	3.85943e+07	5.66526e+07	5.94717e+07	1.06491e+08	2.23525e+07	2.0069e+07	1.90871e+07	3.00158e+07	4.19843e+07	4.63229e+07	56.4801	53.89	50.5056	56.0462	62.0905	39.0881	21.4138	100410985	VCL	22330	Vcl	0.947713	0.563305	1.07087	1.27968
A0A8I3W4L6	532345273	voltage-dependent anion-selective channel protein 1 [Callithrix jacchus]	0	359.009	83	21	1138	20	283	30.8	8.54	37046	21	2.75529e+09	4.71808e+09	4.7177e+09	2.78306e+09	3.30551e+09	2.66107e+09	1.91561e+09	1.88525e+09	2.39034e+09	3.29304e+09	2.87884e+09	3.12869e+09	1.82552e+09	1.73595e+09	1.74606e+09	1.54844e+09	1.38808e+09	2.30482e+09	9.62369e+08	8.43718e+08	1.54803e+09	27.8837	35.9087	36.8997	41.6052	28.8486	36.3706	33.7268	100399873	VDAC1	22333	Vdac1	1.69537	1.21679	0.860991	1.2934
U3BRF6	296220295	PREDICTED: voltage-dependent anion-selective channel protein 2 isoform X1 [Callithrix jacchus]	0	241.587	69	17	889	17	294	31.5	7.83	35651	17	3.1943e+09	4.08791e+09	4.11213e+09	2.47416e+09	3.1358e+09	2.50556e+09	2.13549e+09	2.08103e+09	1.78629e+09	2.23819e+09	2.93838e+09	2.93873e+09	1.58507e+09	1.36723e+09	1.41595e+09	1.91134e+09	1.87453e+09	2.4155e+09	1.88657e+09	1.80732e+09	1.93581e+09	13.7715	24.0822	23.0796	25.663	17.6102	11.2397	3.45454	100399481	VDAC2	22334	Vdac2	1.60074	1.14011	0.843306	1.14008
A0A8J8XBM0	1060950304	PREDICTED: voltage-dependent anion-selective channel protein 3 isoform X1 [Callithrix jacchus]	0	266.233	65	17	600	2	284	30.8	8.78	16727	17	1.31244e+08	9.51541e+07	9.95315e+07	7.55983e+07	9.09477e+07	8.68136e+07	2.52974e+07	3.39493e+07	2.94797e+07	4.04055e+07	4.99232e+07	5.77277e+07	1.61744e+07	2.32458e+07	2.66264e+07	1.32439e+07	2.2243e+07	1.63753e+07	379436	4.78904e+06	4.05183e+06	18.1281	80.5236	67.7198	79.2768	65.8893	82.8793	76.8524	100398162	VDAC3	22335	Vdac3	2.4189	1.88032	0.658486	1.09881
U3D1I7	532503521	protein lin-7 homolog B [Callithrix jacchus]	0	38.027	38	7	84	5	207	22.9	8.66	820	7	5.90009e+06	8.63496e+06	7.71956e+06	6.46032e+06	2.15281e+07	2.91081e+07	1.45912e+07	1.35812e+07	2.056e+07	1.40206e+07	1.19765e+07	1.14906e+07	2.03729e+07	1.24863e+07	1.36787e+07	1.20883e+07	7.79885e+06	4.76266e+06	5.23933e+06	2.19815e+06	5.52851e+06	18.7662	54.976	47.5001	50.6128	61.3989	53.6923	42.6882	100407662	LIN7B	22342	Lin7b	0.623815	1.60046	1.36601	1.05081
U3EPF2	296200450	PREDICTED: vesicular inhibitory amino acid transporter [Callithrix jacchus]	0	72.762	31	13	110	13	525	57.4	6.64	1625	13	1.10612e+07	1.54583e+07	1.27857e+07	3.24359e+07	4.6206e+07	2.32019e+07	3.49287e+07	4.01802e+07	4.48494e+07	3.84482e+07	3.01257e+07	3.14638e+07	1.90344e+07	1.95446e+07	1.93366e+07	4.47898e+07	5.43147e+07	3.77334e+07	1.21972e+07	1.50313e+07	2.33461e+07	16.9101	38.4404	40.4517	45.1084	53.958	54.4417	34.3728	100391438	SLC32A1	22348	Slc32a1	0.453667	1.1755	1.38457	1.15465
F7BQY8	296206226	PREDICTED: vimentin [Callithrix jacchus]	0	210.03	64	34	565	25	466	53.6	5.12	6573	34	1.14809e+08	1.13978e+08	1.12089e+08	1.58852e+08	1.41316e+08	1.52643e+08	1.94681e+08	2.18115e+08	2.07169e+08	1.44045e+08	1.22289e+08	1.33057e+08	1.31499e+08	1.51725e+08	1.58661e+08	1.44159e+08	1.70999e+08	1.46946e+08	1.45881e+08	1.47249e+08	1.90441e+08	1.22681	16.9327	18.183	12.2175	11.253	12.0272	15.7212	100408168	VIM	22352	Vim	0.745526	0.990338	1.35592	0.873501
F7HUN3	296202224	PREDICTED: vitronectin [Callithrix jacchus]	0	16.789	13	5	26	5	458	52.2	5.57	75	5	1.35772e+06	3.43199e+06	3.55189e+06	3.23649e+06	4.71345e+06	3.2946e+06	6.40329e+06	9.08692e+06	2.34231e+06	1.54284e+06	3.46034e+06	3.23448e+06	2.76466e+06	3.52494e+06	2.06986e+06	1.62098e+06	2.50009e+06	4.10373e+06	3.45161e+06	9.62094e+06	1.09434e+07	44.3673	64.9728	69.046	74.2178	74.826	72.8923	49.9501	100401491	VTN	22370	Vtn	0.676949	0.912531	1.44717	0.668514
U3CR73	1060940597	PREDICTED: tryptophan--tRNA ligase, cytoplasmic [Callithrix jacchus]	0	47.003	22	7	25	7	477	53.7	6.3	262	7	2.74489e+06	4.49605e+06	7.86034e+06	1.65398e+06	1391516	1.91842e+06	1.05899e+07	6.06964e+06	2.9786e+06	2.45944e+06	1.25668e+07	1.10853e+07	6.13705e+06	3.86066e+06	4.05343e+06	3.42186e+06	2.44648e+06	4.58749e+06	3.25345e+06	4.27351e+06	1.63372e+07	51.6467	77.7158	68.3651	73.3562	78.8064	91.9059	91.4845	100410006	WARS	22375	Wars	0.925761	0.304305	1.20388	1.60073
A0A2R8PB92	675650188	PREDICTED: WD repeat-containing protein 1 [Callithrix jacchus]	0	198.222	53	26	177	26	606	66.2	6.7	2108	26	4.68025e+07	6.19924e+07	6.24989e+07	9.00993e+07	1.07808e+08	7.51198e+07	1.32557e+08	1.33522e+08	9.81083e+07	9.26087e+07	2.11075e+08	1.69213e+08	1.01072e+08	1.68091e+08	1.42817e+08	4.90901e+07	4.67512e+07	5.53673e+07	4.58951e+07	4.67961e+07	8.74131e+07	15.6218	46.9892	49.932	57.1997	55.9443	29.2419	39.5015	100406063	WDR1	22388	Wdr1	0.592215	0.943938	1.25911	1.63495
A0A8I4A344	296196929	PREDICTED: wolframin [Callithrix jacchus]	0	66.112	21	15	133	15	890	100.3	7.83	1393	15	1.58381e+07	1.08419e+07	9.824e+06	1.18713e+07	1.50783e+07	1.03162e+07	1.64652e+07	1.5671e+07	1.78599e+07	1.96239e+07	1.86198e+07	1.70534e+07	1.98715e+07	1.75329e+07	1.87527e+07	3.64186e+06	3.64569e+06	8.902e+06	1.9032e+07	1.63161e+07	5.94671e+06	26.4537	38.4787	40.3806	46.3218	55.1971	69.0547	50.1681	100386022	WFS1	22393	Wfs1	0.872988	0.89121	1.19565	1.32242
A0A8I3X7R5	296221926	PREDICTED: dynactin subunit 6 isoform X2 [Callithrix jacchus]	0	24.79	26	4	34	4	190	20.7	6.32	650	4	5.46056e+06	5.84557e+06	6.29928e+06	1.45912e+07	1.51006e+06	1.74451e+07	1.53195e+07	1.37371e+07	2.3345e+07	1.03577e+07	7.62855e+06	8.73175e+06	8.18069e+06	6.80644e+06	6.82109e+06	4.6691e+06	5.45953e+06	1.20821e+07	1.07455e+07	1.07877e+07	6.92797e+06	7.15394	50.7054	46.944	27.9917	32.1087	37.2492	23.3616	100391509	DCTN6	22428	Dctn6	0.607827	1.15819	1.80917	0.922438
F7HTR0	1061006340	PREDICTED: X-ray repair cross-complementing protein 5 [Callithrix jacchus]	0	137.956	37	21	148	21	732	82.9	5.81	1563	21	3.23807e+07	3.03117e+07	3.16039e+07	2.11181e+07	1.56434e+07	2.8697e+07	2.20039e+07	3.59673e+07	2.06874e+07	1.36276e+07	2.19825e+07	2.19951e+07	1.48811e+07	1.09511e+07	1.45599e+07	8.84203e+06	1.04727e+07	1.83129e+07	8.50147e+07	6.99428e+07	4.765e+07	3.3251	77.9298	81.8146	90.0465	92.9259	81.2716	27.8345	100409742	XRCC5	22596	Xrcc5	1.14468	0.794612	0.95485	0.69928
U3CA08	532507749	nuclease-sensitive element-binding protein 1 [Callithrix jacchus]	0	61.982	62	8	57	8	324	35.9	9.88	1561	8	1.41556e+06	644826	2.38336e+06	6.72221e+06	5.92957e+06	5.79759e+06	5.83989e+06	6.61693e+06	8.75393e+06	5.90954e+06	6.12195e+06	5.15488e+06	8.03551e+06	7.17521e+06	7.82813e+06	9.5973e+06	1.04083e+07	1.67416e+07	1.34655e+07	1.19724e+07	1.71938e+07	58.8102	42.1655	41.2475	41.17	33.0047	24.1023	18.9242	100401646	YBX1	22608	Ybx1	0.19001	0.788877	0.906951	0.734872
A0A8I3WZP9	296201052	PREDICTED: 14-3-3 protein epsilon isoform X1 [Callithrix jacchus]	0	248.2	74	23	1019	20	255	29.1	4.74	18329	23	5.6188e+08	5.5294e+08	5.79279e+08	6.45425e+08	6.37159e+08	6.33277e+08	4.85157e+08	6.85991e+08	6.57019e+08	5.21325e+08	4.51296e+08	5.11102e+08	5.36074e+08	4.45834e+08	4.89663e+08	3.37316e+08	4.01535e+08	5.72196e+08	4.43411e+08	4.40346e+08	4.24841e+08	2.37182	19.4634	18.7523	13.9224	15.4691	17.644	2.28229	100400280	YWHAE	22627	Ywhae	1.07678	1.21774	1.162	0.943067
F7DNK1	296192280	PREDICTED: 14-3-3 protein gamma [Callithrix jacchus]	0	176.859	85	20	897	14	247	28.3	4.89	14901	20	3.14049e+08	3.52918e+08	2.79507e+08	3.19836e+08	262636766	3.1486e+08	3.6157e+08	3.4049e+08	3.37523e+08	3.24708e+08	3.42483e+08	3.08634e+08	4.65642e+08	4.46183e+08	4.48607e+08	2.80978e+08	2.90495e+08	2.52235e+08	1.95278e+08	1.98971e+08	2.02281e+08	11.6411	25.5356	27.4481	31.1799	36.8365	18.3368	1.7617	100408839	YWHAG	22628	Ywhag	0.997807	0.945999	1.09596	1.02875
B0KWS1	296191727	PREDICTED: 14-3-3 protein eta [Callithrix jacchus]	0	125.514	68	17	536	12	246	28.2	4.84	8595	17	1.0044e+08	9.73951e+07	9.72287e+07	1.08023e+08	1.41529e+08	1.2194e+08	1.47777e+08	1.63567e+08	1.64984e+08	1.65878e+08	1.45154e+08	1.4091e+08	2.24456e+08	1.62299e+08	1.94385e+08	6.4432e+07	7.25084e+07	7.61888e+07	1.35199e+08	1.28475e+08	1.53139e+08	1.83796	29.3721	30.8412	35.0317	41.5326	36.4236	9.17701	100402417	YWHAH	22629	Ywhah	0.736106	0.926774	1.18831	1.12748
A0A8I4A0C2	675724732	PREDICTED: 14-3-3 protein theta [Callithrix jacchus]	0	238.805	69	20	624	14	245	27.7	4.78	14862	20	1.21698e+08	1.70064e+08	1.70737e+08	1.34515e+08	1.81301e+08	1.53641e+08	2.30318e+08	2.50842e+08	1.86649e+08	1.11791e+08	1.36202e+08	1.59011e+08	1.32451e+08	2.09416e+08	2.04448e+08	7.83642e+07	9.44617e+07	1.26549e+08	1.75301e+08	2.80222e+08	3.44851e+08	18.2405	38.3894	40.6311	45.7957	47.8978	58.5988	32.0735	100405784	YWHAQ	22630	Ywhaq	0.886296	0.899629	1.27974	0.779951
U3E3R3	1060957442	PREDICTED: 14-3-3 protein zeta/delta [Callithrix jacchus]	0	167.172	76	20	745	14	245	27.7	4.79	15743	20	2.74353e+08	4.23266e+08	4.26638e+08	4.56184e+08	4.83731e+08	4.89663e+08	4.55327e+08	5.08837e+08	4.61609e+08	4.01739e+08	5.26711e+08	5.56154e+08	4.32714e+08	5.94852e+08	6.74979e+08	1.514e+08	2.03379e+08	2.59066e+08	2.75919e+08	2.24107e+08	2.31389e+08	23.2058	36.6725	40.8592	46.835	54.8345	19.6198	11.5046	100411134	YWHAZ	22631	Ywhaz	0.924552	1.17564	1.17251	1.22089
A0A8I3X5K9	532501852	coronin-1B [Callithrix jacchus]	0	115.278	38	18	182	18	489	54.2	6.02	2179	18	3.98399e+07	6.38813e+07	5.74148e+07	8.06909e+07	1.56334e+08	9.45587e+07	1.6156e+08	1.72596e+08	1.95687e+08	1.67648e+08	1.60154e+08	1.71827e+08	1.21638e+08	8.28002e+07	7.86681e+07	1.05832e+08	1.32407e+08	7.97066e+07	8.11505e+07	7.48931e+07	1.65709e+08	23.1625	33.1952	33.0799	33.407	30.7655	33.9135	47.2937	100405766	CORO1B	23789	Coro1b	0.461331	0.94932	1.51693	1.43043
F6VNZ9	296212827	PREDICTED: coronin-1C [Callithrix jacchus]	0	121.115	44	21	271	19	474	53.2	7.08	4460	21	6.11932e+07	9.84283e+07	8.91912e+07	9.26569e+07	1.40232e+08	9.91425e+07	1.63391e+08	1.54249e+08	1.61155e+08	1.47939e+08	1.26902e+08	1.19994e+08	1.823e+08	1.30601e+08	1.42837e+08	7.96093e+07	6.9791e+07	6.68103e+07	1.3388e+08	1.46781e+08	1.43703e+08	23.3782	26.1538	26.2361	28.2744	33.015	36.0385	4.76363	100412276	CORO1C	23790	Coro1c	0.682804	0.911178	1.31393	1.08353
A0A5F4VY66	675665338	PREDICTED: disintegrin and metalloproteinase domain-containing protein 23 isoform X1 [Callithrix jacchus]	0	142.362	23	13	107	13	843	93.2	7.18	1246	13	2.61723e+07	1.71051e+07	1.78209e+07	3.23564e+07	3.75794e+07	3.59835e+07	1.96964e+07	1.62864e+07	1.52415e+07	1.30585e+07	2.51492e+07	2.62626e+07	1.52756e+07	2.52239e+07	1.94076e+07	3.92677e+07	5.30892e+07	5.4451e+07	4.03846e+06	7.25e+06	1.62256e+07	24.7521	56.5928	63.9809	65.9165	71.9845	78.3784	68.874	100404532	ADAM23	23792	Adam23	0.827343	1.43427	0.693638	0.873004
F7HYR5	296205707	PREDICTED: phenylalanine--tRNA ligase beta subunit isoform X1 [Callithrix jacchus]	0	126.816	44	24	266	24	589	66.2	6.9	2664	24	8.70934e+07	1.58379e+08	1.55805e+08	1.66788e+08	1.59722e+08	1.6475e+08	1.89551e+08	1.89629e+08	1.66252e+08	9.04208e+07	9.65784e+07	1.04324e+08	1.3575e+08	1.00794e+08	8.32876e+07	2.00239e+08	1.6481e+08	1.99336e+08	1.51335e+08	1.60298e+08	2.45777e+08	30.2292	28.956	32.1416	35.9501	31.6799	18.9245	28.0575	100407803	FARSB	23874	Farsb	0.885845	1.08449	1.20407	0.643114
U3DT35	296201373	PREDICTED: fragile X mental retardation syndrome-related protein 2 isoform X1 [Callithrix jacchus]	0	128.221	40	18	171	15	673	74.1	6.23	1252	18	3.34489e+07	2.11798e+07	2.3296e+07	4.84085e+07	3.79613e+07	5.07403e+07	3.57538e+07	3.32717e+07	5.53605e+07	4.13867e+07	3.90643e+07	4.11279e+07	3.49171e+07	4.49591e+07	4.52196e+07	6.06711e+06	1.08035e+07	3.64405e+07	6.92254e+07	8.01843e+07	6.88331e+07	25.2496	42.2334	46.5871	50.7162	58.0995	70.9169	8.85713	100387469	FXR2	23879	Fxr2	0.636009	1.11907	1.01522	0.992308
U3CDU2	675649043	PREDICTED: ras GTPase-activating protein-binding protein 2 [Callithrix jacchus]	0	143.764	52	18	253	17	482	54.1	5.55	2693	18	8.53062e+07	7.94453e+07	8.55997e+07	9.2551e+07	137528168	1.11292e+08	1.25812e+08	1.33925e+08	1.11832e+08	1.44825e+08	7.6055e+07	7.0817e+07	1.85322e+08	6.94887e+07	8.12277e+07	6.12225e+07	7.3897e+07	8.88501e+07	9.06777e+07	9.76175e+07	1.00625e+08	4.1601	31.4134	33.8953	37.6742	38.728	17.646	5.29705	100413275	G3BP2	23881	G3bp2	0.83295	1.13579	1.23626	0.970513
F7HKQ9	296188827	PREDICTED: glypican-6 isoform X1 [Callithrix jacchus]	0	57.847	20	7	45	6	555	62.6	5.41	1116	7	3.39259e+07	1.45488e+07	1.43466e+07	1.98511e+07	1.407e+07	8.50531e+06	1.88079e+07	1.77467e+07	9.64388e+06	1.25945e+07	1.67532e+07	1.84647e+07	4.53226e+06	8.80694e+06	8.46333e+06	7.7629e+06	4.22643e+06	9.5233e+06	7.13213e+06	5.32044e+06	1.79594e+07	53.7056	46.1094	48.1837	50.6525	50.3868	56.8847	67.4184	100388614	GPC6	23888	Gpc6	1.61089	1.08792	1.18464	1.22602
A0A8I3WDJ2	296228983	PREDICTED: HCLS1-associated protein X-1 isoform X1 [Callithrix jacchus]	0	48.203	36	7	74	7	283	32	5.05	1864	7	1.21212e+07	1.59615e+07	1.9034e+07	9.43868e+06	1.2165e+07	1.07468e+07	1.31156e+07	9.45966e+06	1.00756e+07	8.80431e+06	9.62901e+06	9.27891e+06	4.28956e+06	1.01494e+07	9.50426e+06	1.50329e+07	1.37501e+07	1.51944e+07	5.26864e+07	3.23851e+07	1.92933e+07	22.0526	75.9442	78.3149	80.4511	77.4061	62.0104	48.3662	100414479	HAX1	23897	Hax1	1.05671	0.725543	0.732279	0.621518
U3DEZ5	1061018403	PREDICTED: rho-related GTP-binding protein RhoF [Callithrix jacchus]	0	18.802	22	4	19	4	211	23.7	8.5	124	4	1.35891e+06	2.12604e+06	2.44566e+06	1.79087e+06	1.70325e+06	1.80809e+06	482146	1.55818e+06	2.31304e+06	965760	1.25074e+06	1.32727e+06	574274	579408	662432	458066	779101	653275	2.58076e+06	2.22847e+06	896373	28.2527	54.6773	61.5953	62.7475	75.0991	71.1495	46.7131	100401779	RHOF	23912	Rhof	1.45449	1.30038	1.06767	0.869116
A0A8I3WF27	675735786	PREDICTED: ly-6/neurotoxin-like protein 1 [Callithrix jacchus]	0	11.098	20	2	79	2	116	12.5	7.5	2537	2	7.66611e+07	8.68565e+07	8.54763e+07	4.78562e+07	1.11592e+08	9.91715e+07	1.40229e+08	1.38097e+08	1.30752e+08	1.23366e+08	9.46505e+07	8.17537e+07	6.65014e+07	1.54351e+08	1.82669e+08	3.69047e+07	5.16443e+07	9.92766e+07	1.65724e+07	3.43187e+07	3.59182e+07	6.66413	52.433	55.3579	63.4477	77.3024	62.2299	37.1067	100410279	LYNX1	23936	Lynx1	0.919951	0.955517	1.51141	1.10755
F6RL52	296212001	PREDICTED: extended synaptotagmin-1 [Callithrix jacchus]	0	121.444	21	16	123	16	1104	122.7	5.77	2145	16	1.60958e+07	1.34769e+07	1.5738e+07	1.37277e+07	2.15883e+07	1.47723e+07	1.49532e+07	1.41778e+07	1.03577e+07	4.67713e+06	1.67342e+07	9.02694e+06	3.85644e+06	2.18154e+06	1.23006e+06	2.29686e+07	1.8143e+07	2.23556e+07	1.11699e+07	1.09447e+07	1.17254e+07	9.40233	53.0709	58.3407	66.9433	71.0062	34.9262	3.56222	100409399	ESYT1	23943	Esyt1	1.17515	1.29906	1.02416	0.789428
U3CHA0	390461864	PREDICTED: LOW QUALITY PROTEIN: 5'-nucleotidase [Callithrix jacchus]	0	165.69	49	21	187	21	574	63.5	7.18	2418	21	3.9157e+07	3.18434e+07	3.20802e+07	7.54069e+07	8.03435e+07	7.28813e+07	9.48266e+07	8.79229e+07	1.19507e+08	8.42259e+07	8.21779e+07	8.23727e+07	8.65069e+07	1.10254e+08	1.03295e+08	5.59758e+07	5.90024e+07	6.48961e+07	5.01958e+07	5.61619e+07	5.6016e+07	12.0949	25.1371	27.3889	26.9662	31.7502	8.42092	6.28764	100413654	NT5E	23959	Nt5e	0.473142	1.04942	1.38736	1.14189
A0A8I3WCZ1	1061019314	PREDICTED: teneurin-1 [Callithrix jacchus]	0	60.592	7	15	44	15	2512	281	6.51	466	15	2.76539e+06	3.00156e+06	3.79753e+06	9.45379e+06	1.0115e+07	8.45319e+06	1.02793e+07	1.21545e+07	2.7693e+07	3.19497e+07	7.22129e+06	6.33525e+06	1.61273e+07	1.9854e+07	1.62883e+07	1.48962e+07	6.60389e+06	2.64001e+06	4.25281e+06	4.53678e+06	579353	16.9622	71.9308	75.6017	83.0366	75.4329	89.2913	70.683	100405123	TENM1	23963	Tenm1	0.305717	0.895689	1.60224	1.45455
A0A2R8M4B6	296192709	PREDICTED: teneurin-2 isoform X1 [Callithrix jacchus]	0	98.323	11	22	76	20	2765	306.6	6.68	1356	22	6.03982e+06	9.84905e+06	9.38961e+06	3.71371e+06	5.82709e+06	5.99108e+06	1.32702e+07	1.43488e+07	2.84946e+07	1.45336e+07	1.18153e+07	1.76736e+07	4.40781e+07	3.70237e+07	3.36142e+07	772575	2.96046e+06	6.055e+06	7.87756e+06	1.78319e+07	8.63978e+06	24.6774	82.606	74.7123	83.2222	92.6728	80.6569	48.3875	100411600	TENM2	23964	Tenm2	0.590225	0.362653	1.31019	1.02788
F7A7B8	296197946	PREDICTED: protein kinase C and casein kinase substrate in neurons protein 1 [Callithrix jacchus]	0	436.168	67	31	804	29	444	50.9	5.24	14338	31	1.0257e+09	9.4305e+08	9.57453e+08	8.05966e+08	8.01404e+08	8.01431e+08	5.74306e+08	5.47571e+08	4.06924e+08	4.40713e+08	5.06142e+08	5.4371e+08	3.47747e+08	2.73766e+08	3.17613e+08	7.13705e+08	9.31555e+08	1.03555e+09	5.82023e+08	5.45562e+08	3.88462e+08	4.52631	37.1674	39.3523	43.0044	48.0958	35.0901	20.3534	100395435	PACSIN1	23969	Pacsin1	1.51837	1.2499	0.793279	0.773438
A0A8J8XAB3	1060937455	PREDICTED: protein kinase C and casein kinase substrate in neurons protein 2 isoform X3 [Callithrix jacchus]	0	106.94	37	16	128	14	512	59.3	5.96	968	16	3.5674e+07	1.79859e+07	2.76098e+07	4.67341e+07	2.69876e+07	4.93692e+07	2.44315e+07	3.14547e+07	4.26225e+07	4.20622e+07	2.31647e+07	1.93032e+07	3.02542e+07	3.25654e+07	3.09246e+07	7.05072e+07	6.81836e+07	7.39987e+07	9.2588e+07	7.63563e+07	5.75602e+07	32.6893	46.7177	48.9757	47.7853	38.6301	15.7375	23.2175	100400703	PACSIN2	23970	Pacsin2	0.61813	0.936218	0.749248	0.642928
F7HLW5	1061018287	PREDICTED: phosphatidylethanolamine-binding protein 1 [Callithrix jacchus]	0	111.534	80	12	126	12	187	21	7.99	3346	12	3.6918e+07	4.27378e+07	4.73041e+07	7.79945e+07	8.68959e+07	5.97221e+07	4.89673e+07	3.99572e+07	4.04352e+07	4.17215e+07	4.43661e+07	3.74763e+07	4.25351e+07	3.42293e+07	3.76457e+07	7.25611e+07	7.66714e+07	7.51588e+07	3.27631e+07	3.28498e+07	5.14533e+07	12.3006	34.7866	32.1998	34.9101	37.5883	36.5241	27.5892	100407703	PEBP1	23980	Pebp1	0.838127	1.48278	0.85397	0.815708
U3DPC0	296223628	PREDICTED: poly(rC)-binding protein 1 [Callithrix jacchus]	0	138.256	57	13	161	6	356	37.5	7.09	2770	13	8.77457e+06	3.75671e+07	4.27331e+07	1.30153e+07	2.66657e+07	1.48079e+07	3.61735e+07	3.49395e+07	2.5698e+07	2.21915e+07	3.18303e+07	3.01485e+07	2.07078e+07	1.85123e+07	1.83729e+07	1.27973e+07	1.79718e+07	3.02366e+07	1.06247e+07	1.78478e+07	6.03743e+07	61.6266	48.2065	47.6605	54.2876	65.1688	74.5822	90.7683	100405918	PCBP1	23983	Pcbp1	1.17206	0.716972	1.27385	1.10752
A0A2R8N4P4	532520264	cAMP and cAMP-inhibited cGMP 3',5'-cyclic phosphodiesterase 10A [Callithrix jacchus]	0	136.235	32	21	69	21	789	89.4	6.43	1165	21	1.18436e+07	7.78101e+06	2.09561e+07	3.24001e+07	27179466	2.81743e+07	1.56299e+07	8.738e+06	1.00717e+07	5.0422e+07	4.43724e+07	5.5929e+07	7.26188e+06	1.32591e+07	1.28375e+07	1.49317e+07	1.42548e+07	6.06281e+06	1.46043e+07	1.82072e+07	1.93564e+07	49.8779	68.4347	78.5918	76.2342	32.7964	32.0088	14.2583	100415092	PDE10A	23984	Pde10a	0.654116	1.4145	0.555128	2.42949
U3DKU4	1060974389	PREDICTED: peptidyl-prolyl cis-trans isomerase NIMA-interacting 1 [Callithrix jacchus]	0	78.807	55	6	100	6	163	18.2	8.82	2694	6	3.13163e+07	4.88202e+07	5.32834e+07	2.66908e+07	4.56343e+07	3.66885e+07	5.11963e+07	5.4817e+07	6.04027e+07	2.73743e+07	6.16111e+07	6.04266e+07	7.40669e+07	7.54924e+07	5.93435e+07	2.47984e+07	2.51155e+07	2.27123e+07	8.1277e+06	1.2462e+07	1.11417e+07	26.1073	53.4271	56.6457	66.2246	78.0895	43.9382	21.0039	100397242	PIN1	23988	Pin1	1.07162	0.87559	1.33664	1.20007
U3CX70	675663625	PREDICTED: interferon-inducible double-stranded RNA-dependent protein kinase activator A [Callithrix jacchus]	0	158.188	55	16	276	16	313	34.4	8.41	4197	16	1.6676e+08	2.0313e+08	1.94343e+08	2.72614e+08	3.02633e+08	2.51925e+08	2.60421e+08	2.67729e+08	2.91108e+08	1.21364e+08	1.33678e+08	1.40597e+08	7.94786e+07	1.58038e+08	1.60539e+08	3.27611e+08	3.06153e+08	3.65325e+08	3.64893e+08	3.67394e+08	3.80707e+08	10.0901	38.2855	42.5339	48.766	40.9906	8.13637	2.29121	100393166	PRKRA	23992	Prkra	0.771948	1.13169	1.12086	0.541289
U3CPR7	296233807	PREDICTED: 26S protease regulatory subunit 6B [Callithrix jacchus]	0	90.158	47	12	63	12	418	47.4	5.21	987	12	1.28345e+06	1.986e+07	2.81597e+07	5.31949e+06	1.78754e+07	1.09885e+07	2.43769e+07	2.09803e+07	1.3173e+07	1.8432e+07	2.71058e+07	1.59962e+07	1.49632e+07	2.52418e+07	2.82396e+07	1.21202e+07	9.39582e+06	1.79818e+07	1.60041e+07	1.50351e+07	2.30678e+07	83.7372	35.9978	30.6019	32.1987	34.7712	30.4083	24.312	100387347	PSMC4	23996	Psmc4	0.943987	0.654495	1.12065	1.17817
F7BU95	296219151	PREDICTED: 26S proteasome non-ATPase regulatory subunit 13 isoform X2 [Callithrix jacchus]	0	49.348	31	10	60	10	376	42.9	5.81	368	10	5.56537e+06	1.06879e+07	1.20425e+07	1.47292e+07	1.49013e+07	1.45244e+07	1.72486e+07	1.96877e+07	2.13237e+07	8.89393e+06	1.53064e+07	1.48389e+07	1.73382e+07	1.8272e+07	1.45299e+07	8.78804e+06	7.21417e+06	9.88158e+06	1.70615e+07	1.37e+07	8.16054e+06	36.2211	28.9441	32.0596	31.1297	33.885	35.2142	34.6435	100415274	PSMD13	23997	Psmd13	0.695726	1.08566	1.43248	0.959884
F7HX66	675728269	PREDICTED: twinfilin-2 isoform X1 [Callithrix jacchus]	0	191.059	59	18	221	16	349	39.4	7.17	3536	18	1.12815e+08	1.31975e+08	1.15477e+08	9.95988e+07	7.86087e+07	9.81028e+07	1.57922e+08	1.80311e+08	1.49288e+08	1.97975e+08	1.95911e+08	1.95081e+08	2.24878e+08	2.33901e+08	2.29508e+08	3.65364e+07	5.69873e+07	3.31236e+07	6.69071e+07	6.8556e+07	7.95676e+07	8.64272	53.3583	53.3908	61.7578	76.4721	32.6624	9.60299	100411708	TLR9	23999	Twf2	0.919373	0.705122	1.24412	1.50299
F7GRP3	675750307	PREDICTED: regulator of G-protein signaling 7 isoform X1 [Callithrix jacchus]	0	120.08	39	18	144	14	494	57.6	7.72	1881	18	5.10594e+07	1.3715e+08	1.31709e+08	6.58928e+07	8.80995e+07	4.19351e+07	1.14124e+08	1.21038e+08	6.6749e+07	6.91545e+07	1.07196e+08	1.15375e+08	1.11774e+08	9.90493e+07	1.05426e+08	9.78454e+07	1.01074e+08	3.03448e+07	3.05302e+07	3.21411e+07	1.19795e+08	45.209	38.6826	38.0262	41.0431	46.9986	61.0411	83.98	100405219	RGS7	24012	Rgs7	1.21876	0.746405	1.15016	1.11136
U3FUZ0	296195476	PREDICTED: ATP-binding cassette sub-family E member 1 [Callithrix jacchus]	0	18.185	10	5	13	5	599	67.3	8.34	112	5	1.19096e+06	2.43455e+06	2.82755e+06	1.86321e+06	3.18994e+06	1.54551e+06	2.31073e+06	2.41396e+06	1.55783e+06	2.79671e+06	2.82241e+06	2.66294e+06	6.83047e+06	5.01529e+06	4.25048e+06	2.05931e+06	2.33791e+06	1.18496e+06	1.64155e+06	2.37128e+06	3.5509e+06	39.7178	49.9574	50.4981	50.5199	56.4379	36.7111	38.214	100403878	ABCE1	24015	Abce1	0.794454	0.812378	0.773458	1.01963
A0A2R8P316	1060931802	PREDICTED: neuronal-specific septin-3 [Callithrix jacchus]	0	246.112	59	21	588	21	358	40.7	7.18	6540	21	7.78739e+08	6.6788e+08	6.24675e+08	7.18714e+08	6.18993e+08	7.13391e+08	7.38963e+08	7.22728e+08	6.8349e+08	5.40911e+08	5.8731e+08	5.75419e+08	4.39329e+08	3.87913e+08	4.14882e+08	3.35429e+08	3.12155e+08	3.08011e+08	6.66376e+08	6.48691e+08	5.78287e+08	11.51	27.1819	28.6111	27.2243	31.1171	36.6409	7.38369	100387629	SEPTIN3	24050	Septin3	1.20202	1.1903	1.24489	0.988658
U3EG95	675689515	PREDICTED: signal recognition particle 54 kDa protein isoform X1 [Callithrix jacchus]	0	77.227	32	13	87	13	504	55.7	8.75	899	13	1.46706e+07	1.22536e+07	2.47626e+07	3.1373e+07	1.44737e+07	2.50669e+07	1.46841e+07	1.07648e+07	1.27104e+07	2.59604e+07	1.65579e+07	1.59885e+07	2.71236e+07	2.71544e+07	7.57164e+06	2.45967e+07	2.61656e+07	1.82857e+07	8.61379e+07	7.93524e+07	2.18817e+07	38.5124	79.1281	84.0522	78.7402	78.0508	72.9573	56.5233	100398983	SRP54	24067	Srp54a	0.673085	0.923464	0.496925	0.761898
F6YU90	675662128	PREDICTED: ubiquitin-like protein 3 isoform X1 [Callithrix jacchus]	0	18.765	32	4	30	4	136	15.6	9	162	4	3.85979e+06	2.29776e+07	1.94779e+07	1.15618e+07	2.49542e+07	1.05892e+07	1.38445e+07	1.44202e+07	1.36908e+07	2.35993e+07	1.00087e+07	9.82263e+06	1.75092e+07	1.49538e+07	7.94863e+06	7.99396e+06	7.46492e+06	5.84381e+06	2.78176e+06	4.10176e+06	5.20856e+06	65.9324	53.6868	53.4202	62.2647	59.9829	35.5742	30.1427	100408280	UBL3	24109	Ubl3	1.28341	1.3053	1.1626	1.20348
F6YJI7	532522194	chloride transport protein 6 isoform 1 [Callithrix jacchus]	0	89.786	23	16	82	16	870	97.3	6.9	1319	16	8.01193e+06	7.99614e+06	1.13727e+07	1.24763e+07	11615446	5.64572e+06	1.13739e+07	1.55891e+07	1.70544e+07	9.31242e+06	7.75446e+06	9.49281e+06	1.39385e+07	1.52025e+07	1.54463e+07	8.70582e+06	6.79232e+06	9.83102e+06	4.80934e+06	6.86559e+06	7.01472e+06	21.3094	35.9374	36.7512	36.3318	40.8975	23.6918	19.7834	100392079	CLCN6	26372	Clcn6	0.886102	0.96237	1.4245	0.859532
U3DXG3	296219202	PREDICTED: peroxisomal 2,4-dienoyl-CoA reductase [Callithrix jacchus]	0	16.555	21	5	11	5	292	30.8	8.81	66	5	2.10684e+06	393306	1.33182e+06	3.17764e+06	280725	1.29849e+06	1.52119e+06	1.79082e+06	2.22322e+06	421774	841091	1.1991e+06	2.85816e+06	2.97284e+06	3.48114e+06	1.56426e+06	1.08451e+06	276013	8.53026e+06	6.65831e+06	1.59991e+06	67.1769	93.5534	93.0801	97.6272	84.1167	104.187	64.065	100393816	DECR2	26378	Decr2	0.588093	0.730037	0.849494	0.377838
A0A8I3X0G6	296213521	PREDICTED: dual specificity mitogen-activated protein kinase kinase 1 isoform X1 [Callithrix jacchus]	0	125.831	50	17	117	12	393	43.4	6.62	1387	17	2.21513e+07	2.95504e+07	3.07304e+07	4.46791e+07	4.29175e+07	3.22324e+07	3.71992e+07	3.66454e+07	3.466e+07	4.45961e+07	4.75387e+07	3.98574e+07	7.18432e+07	6.47022e+07	5.62588e+07	2.21866e+07	2.36114e+07	1.82802e+07	4.75793e+07	4.63324e+07	3.77465e+07	16.9234	33.0746	35.5879	38.007	44.5434	39.583	12.1985	100387394	MAP2K1	26395	Map2k1	0.694125	1.00903	0.91367	1.11145
A0A8I3WWX8	675658057	PREDICTED: dual specificity mitogen-activated protein kinase kinase 4 isoform X1 [Callithrix jacchus]	0	19.677	14	4	25	4	410	45.6	8.03	266	4	1.71423e+06	3.69858e+06	3.93033e+06	1.79636e+06	2.39632e+06	5.39264e+06	2.26294e+06	2.4469e+06	6.24728e+06	4.64701e+06	1.91136e+06	3.75175e+06	8.70688e+06	7.97899e+06	7.12945e+06	4.42206e+06	5.69128e+06	1.43843e+06	7.18719e+06	8.23697e+06	1.03368e+06	39.1118	56.0426	54.3475	52.8846	50.0557	63.4226	70.9329	100386168	MAP2K4	26398	Map2k4	0.710733	0.729154	0.833507	0.78429
U3DSH8	296199326	PREDICTED: mitogen-activated protein kinase kinase kinase 5 [Callithrix jacchus]	0	65.308	14	16	53	16	1373	154.3	5.85	481	16	4.50936e+06	7.7846e+06	8.21578e+06	1.66988e+07	1.9611e+07	2.35024e+07	1.98988e+07	2.26704e+07	2.78219e+07	2.26808e+07	3.13164e+07	3.16316e+07	4.73614e+07	5.34998e+07	7.26395e+07	1.96712e+06	2.02729e+07	2.4875e+07	6.49658e+06	2.91439e+06	1.58362e+07	29.6483	68.6437	71.4424	77.6051	91.5184	79.7374	79.2712	100406322	MAP3K5	26408	Map3k5	0.297733	0.868272	1.02184	1.24304
A0A5F4VYQ8	532522484	mitogen-activated protein kinase kinase kinase kinase 2 [Callithrix jacchus]	0	30.583	7	4	21	4	820	91.4	6.39	150	4	2.44361e+06	6.93833e+06	9.87716e+06	2.66433e+06	4585447	3.31485e+06	5.41298e+06	3.85027e+06	5.40952e+06	3.96714e+06	3.26004e+06	3.25002e+06	8.18416e+06	2.4198e+06	8.78298e+06	3.55899e+06	4.2667e+06	4.02e+06	9.93948e+06	6.02331e+06	9.56186e+06	58.3176	46.7079	45.5407	49.2427	45.4002	45.8509	25.3902	100405174	MAP4K2	26412	Map4k2	1.20659	0.661879	0.919256	0.656401
A0A8I4A506	1060936713	PREDICTED: mitogen-activated protein kinase 1 [Callithrix jacchus]	0	180.99	64	23	240	17	360	41.4	6.98	2384	23	1.19124e+08	8.63746e+07	7.69971e+07	8.54753e+07	6.64593e+07	9.00243e+07	5.78738e+07	6.13491e+07	9.80711e+07	1.11987e+08	9.00582e+07	9.59317e+07	1.64985e+08	1.49343e+08	1.43423e+08	5.95086e+07	3.10845e+07	8.30775e+07	6.13385e+07	7.14151e+07	5.62218e+07	23.488	40.7323	43.6788	44.7705	53.0997	28.7915	12.2721	100400700	MAPK1	26413	Mapk1	1.06309	0.910538	0.817719	1.12134
A0A2R8NBQ6	1060980669	PREDICTED: mitogen-activated protein kinase 10 isoform X1 [Callithrix jacchus]	0	55.658	30	10	68	5	464	52.5	6.74	332	10	8.07693e+06	2.16952e+07	1.11105e+07	1.03326e+07	2.63448e+06	7.08606e+06	2.1419e+06	4.23529e+06	9.78989e+06	9.34747e+06	3.02941e+06	2.20724e+06	5.78035e+06	3.76192e+06	4.14069e+06	3.36883e+06	3.51973e+06	2.87171e+06	1.13695e+07	1.12448e+07	1.65708e+06	52.4639	62.6106	65.5251	67.015	67.4126	77.821	68.869	100390109	MAPK10	26414	Mapk10	2.05291	1.00696	0.811825	0.732337
A0A5F4WGL6	296203704	PREDICTED: neurobeachin isoform X4 [Callithrix jacchus]	0	114.676	11	27	125	27	2946	327.5	6.19	1425	27	2.19693e+07	2.00982e+07	1.38948e+07	1.31222e+07	1.11739e+07	1.89097e+07	3.0555e+07	3.29876e+07	4.38152e+07	1.9448e+07	3.55082e+07	3.21891e+07	6.10865e+07	7.51328e+07	7.0939e+07	1.28076e+07	8.29162e+06	4.1536e+07	2.84491e+07	1.90045e+07	6.222e+07	22.6572	61.335	54.3839	59.7614	61.6725	70.5331	62.1486	100400396	NBEA	26422	Nbea	0.581955	0.449299	1.11642	0.906228
U3E6L0	532518590	ARF GTPase-activating protein GIT2 isoform 1 [Callithrix jacchus]	0	29.084	11	8	48	5	761	84.8	7.46	395	8	705714	2.52089e+06	2.81244e+06	1.87551e+06	3.66492e+06	2.33197e+06	4.96326e+06	6.59772e+06	1.44612e+06	2.65415e+06	1.72318e+06	2.30451e+06	3.81564e+06	1.14097e+06	2.39672e+06	3.16184e+06	1.21833e+06	6.03672e+06	3.4927e+06	2.094e+06	9.33847e+06	56.7061	64.628	66.698	70.8343	71.8754	70.7733	77.2453	100395606	GIT2	26431	Git2	0.637648	0.831225	1.37339	0.705518
A0A5F4WKC3	296217633	PREDICTED: proteasome subunit alpha type-1 isoform X1 [Callithrix jacchus]	0	46.214	47	10	53	10	263	29.5	6.61	366	10	1.31951e+07	1.44662e+07	1.39855e+07	1.16723e+07	1.46188e+07	1.1587e+07	2.16492e+07	2.41533e+07	3.12069e+07	2.42874e+07	2.03287e+07	2.20913e+07	3.20172e+07	2.30776e+07	2.4427e+07	8.99008e+06	7.71305e+06	1.23988e+07	1.73735e+07	2.01806e+07	2.11619e+07	4.6231	36.314	33.4099	35.6443	42.2598	39.3239	10.0456	100392716	PSMA1	26440	Psma1	0.746394	0.678851	1.38016	1.19553
U3EX30	1060959841	PREDICTED: proteasome subunit alpha type-4 isoform X1 [Callithrix jacchus]	0	41.181	36	8	47	8	261	29.5	7.72	157	8	6.31777e+06	8.13166e+06	7.67896e+06	8.96944e+06	7.07972e+06	1.55289e+07	1.19631e+07	1.18993e+07	2.27586e+07	1.75903e+07	4.83037e+06	9.23054e+06	1.93315e+07	3.14889e+07	2.93163e+07	4.96829e+06	7.3405e+06	1.43382e+07	2.70831e+07	2.21739e+07	1.0013e+07	12.7994	54.7571	53.8032	57.7263	53.1917	60.8244	44.4814	100386493	PSMA4	26441	Psma4	0.519738	0.741686	1.09501	0.743403
F7C3R5	296208738	PREDICTED: proteasome subunit alpha type-5 isoform X1 [Callithrix jacchus]	0	46.569	46	9	76	9	241	26.4	4.79	476	9	1.68536e+07	6.82465e+07	6.70661e+07	3.91214e+07	3.46884e+07	3.73758e+07	9.10348e+07	9.99655e+07	7.98357e+07	2.4775e+07	8.4281e+07	9.57007e+07	2.44157e+07	7.00819e+07	6.32703e+07	4.1649e+07	3.17122e+07	2.09417e+07	3.00707e+07	2.66108e+07	7.79895e+07	57.8385	51.8962	51.6416	55.0662	50.4881	54.1529	63.9711	100403566	PSMA5	26442	Psma5	0.946235	0.6914	1.68417	1.27326
U3CQZ3	532448223	proteasome subunit alpha type-6 [Callithrix jacchus]	0	69.768	46	9	68	9	246	27.4	6.76	813	9	1.57572e+07	1.73696e+07	1.74319e+07	2.29026e+07	19581952	1.91881e+07	3.4922e+07	3.47476e+07	4.72712e+07	3.11579e+07	2.51427e+07	2.95808e+07	3.30873e+07	3.74294e+07	3.58424e+07	2.2717e+07	2.9967e+07	1.92504e+07	3.89185e+07	4.13914e+07	2.23431e+07	5.63328	27.491	23.8676	23.2702	25.8786	31.9314	30.2703	100895630	PSMA6	26443	Psma6	0.59381	0.724343	1.37347	1.00867
U3AXR7	675657369	PREDICTED: proteasome subunit alpha type-7 [Callithrix jacchus]	0	54.426	44	9	69	9	248	27.9	8.46	1500	9	2.69397e+07	2.74242e+07	2.5434e+07	3.41242e+07	4.10412e+07	3.54635e+07	4.07103e+07	4.06815e+07	4.87548e+07	4.44585e+07	3.84976e+07	3.02452e+07	2.59056e+07	2.7813e+07	2.39145e+07	2.73439e+07	2.98091e+07	1.30739e+07	5.7329e+07	8.97206e+07	3.80582e+07	3.90181	42.9223	46.8115	53.749	62.5926	64.1477	42.3117	100391324	PSMA7	26444	Psma7	0.728518	1.00999	1.18818	1.03347
U3BW63	1061010901	PREDICTED: proteasome subunit beta type-2 [Callithrix jacchus]	0	12.427	14	3	22	3	201	22.8	7.02	66	3	6.43014e+06	7.21381e+06	8.15354e+06	5.37906e+06	4.1351e+06	4.27623e+06	8.81566e+06	7.63146e+06	5.78839e+06	1.33935e+07	7.42036e+06	8.07135e+06	1.46057e+07	8.05538e+06	6.86796e+06	1.99007e+06	1.98568e+06	3.28556e+06	1.61903e+07	1.23551e+07	8.245e+06	11.8758	54.1105	51.7569	55.9973	64.9056	81.2729	32.4004	100385354	PSMB2	26445	Psmb2	0.951919	0.60224	0.971048	1.26144
A0A8I3WWD1	296217495	PREDICTED: 60S ribosomal protein L27a [Callithrix jacchus]	0	43.902	32	7	91	7	148	16.6	11.12	895	7	6.05927e+07	7.47372e+07	7.84639e+07	8.58176e+07	1.63087e+08	1.30185e+08	1.63668e+08	1.55482e+08	1.57367e+08	6.5706e+07	9.09233e+07	9.37417e+07	9.61212e+07	1.31933e+08	1.29767e+08	8.08049e+07	7.91238e+07	7.10924e+07	1.87157e+08	1.83351e+08	1.88968e+08	13.2297	34.2982	35.9992	40.0977	38.3644	45.6051	1.53731	100398499	RPL27A	26451	Rpl27a	0.606362	1.07517	1.3515	0.710103
A0A8I3X964	296194253	PREDICTED: homer protein homolog 1 [Callithrix jacchus]	0	227.648	67	26	438	23	354	40.3	5.38	5558	26	2.96758e+08	3.77289e+08	3.43815e+08	1.25594e+08	1.34973e+08	1.23873e+08	1.68169e+08	1.58721e+08	2.01707e+08	5.37977e+08	4.19973e+08	3.77407e+08	6.21055e+08	5.45487e+08	4.44425e+08	6.65818e+07	6.70582e+07	6.07791e+07	5.90623e+07	5.90912e+07	6.00166e+07	11.9238	83.8542	82.0094	84.0401	109.604	5.9838	0.914039	100392638	HOMER1	26556	Homer1	1.3572	0.512604	0.704822	1.78054
A0A8I3W916	675663254	PREDICTED: homer protein homolog 2 isoform X1 [Callithrix jacchus]	0	126.222	49	20	207	17	354	40.6	6.01	2717	20	3.71372e+07	2.57028e+07	2.85822e+07	6.28327e+07	1.70114e+08	6.08081e+07	8.59229e+07	8.60553e+07	6.49305e+07	2.67597e+07	2.29885e+07	2.33149e+07	1.05429e+08	1.18011e+08	1.09566e+08	2.46781e+07	7.39732e+07	1.36902e+07	2.35536e+07	2.2548e+07	2.63825e+07	19.516	70.246	68.8002	81.615	75.9572	70.1422	8.22867	100396179	HOMER2	26557	Homer2	0.527589	1.69523	1.36718	0.421641
U3EKU8	532442067	homer protein homolog 3 isoform 1 [Callithrix jacchus]	0	70.925	47	16	140	15	361	39.9	5.55	1071	16	1.93831e+07	1.90441e+07	1.75763e+07	1.03263e+07	8.19623e+06	8.67466e+06	1.37393e+07	2.40864e+07	1.77144e+07	2.09289e+07	3.33602e+07	3.52268e+07	1.30672e+08	1.5145e+08	1.53178e+08	6.04839e+06	9.3607e+06	1.07412e+07	2.82747e+08	3.27331e+08	1.80757e+08	5.14457	128.152	113.744	99.5273	83.9792	108.314	28.5029	100389882	HOMER3	26558	Homer3	0.264784	0.128588	0.262593	0.423231
F7IQN7	1061010895	PREDICTED: neurochondrin isoform X1 [Callithrix jacchus]	0	180.825	37	21	210	21	712	77.2	5.54	3440	21	4.86104e+07	7.18913e+07	7.47764e+07	8.27077e+07	8.6116e+07	6.24225e+07	7.95242e+07	6.86477e+07	7.47274e+07	1.05419e+08	9.99972e+07	9.45102e+07	1.56446e+08	1.58584e+08	1.14843e+08	4.05959e+07	3.0577e+07	5.18329e+07	5.12971e+07	5.68502e+07	6.00219e+07	22.0406	43.3745	46.7782	51.0207	62.0663	22.6689	7.8782	100415247	NCDN	26562	Ncdn	0.818336	0.969065	0.934086	1.25688
U3C442	675639559	PREDICTED: long-chain fatty acid transport protein 4 [Callithrix jacchus]	0	39.201	16	8	29	7	643	72.1	8.47	131	8	1.93832e+06	5.99231e+06	5.98587e+06	3.9741e+06	5.96584e+06	4.04183e+06	4.41456e+06	5.81454e+06	3.51871e+06	2.78728e+06	6.85205e+06	5.42483e+06	4.743e+06	8.24172e+06	7.79103e+06	4.98557e+06	4.7886e+06	1.07317e+07	1.26895e+06	1.31621e+06	2.63025e+06	50.4161	48.6353	52.1762	56.5786	62.7654	82.7714	44.4451	100405669	SLC27A4	26569	Slc27a4	0.943882	0.948309	0.932441	1.02172
U3DU30	296237129	PREDICTED: COP9 signalosome complex subunit 3 isoform X1 [Callithrix jacchus]	0	74.504	30	9	52	9	423	47.8	6.65	954	9	504556	2.03176e+06	2.57733e+06	9.36955e+06	7.52224e+06	5.02455e+06	6.15973e+06	6.68382e+06	7.31943e+06	5.13071e+06	5.27658e+06	4.2973e+06	5.7002e+06	6.57597e+06	6.39515e+06	2.81987e+06	3.54414e+06	2.59003e+06	1.49552e+06	4.91804e+06	7.30708e+06	63.0331	36.4539	35.388	37.9148	44.6951	54.6766	63.8685	100395098	COPS3	26572	Cops3	0.346709	1.48595	1.36707	0.996984
F7GK69	390480433	PREDICTED: reticulocalbin-2 isoform X1 [Callithrix jacchus]	0	152.752	53	16	130	16	317	36.9	4.41	5035	16	2.34561e+07	3.72854e+07	3.91677e+07	8.17597e+07	7.5943e+07	9.38469e+07	3.8047e+07	2.56171e+07	3.46371e+07	2.72534e+07	2.18242e+07	9.39855e+06	4.6951e+07	3.03062e+07	2.5809e+07	1.04225e+08	1.15086e+08	7.74597e+07	3.75811e+07	5.29411e+07	4.13093e+07	25.7619	59.8379	65.9636	67.4488	54.8861	46.059	18.2317	100406707	RCN2	26611	Rcn2	0.672526	1.69328	0.661703	0.393625
A0A2R8MAF0	532511200	COP9 signalosome complex subunit 5 [Callithrix jacchus]	0	42.277	26	8	56	8	334	37.6	6.54	219	8	9.58371e+06	1.41714e+07	1.23407e+07	7.8815e+06	1.68704e+07	9.93751e+06	2.5848e+07	1.65005e+07	9.01959e+06	8.41058e+06	2.18797e+07	2.70796e+07	1.11533e+07	9.24201e+06	8.07366e+06	944668	8.79358e+06	7.40974e+06	9.35032e+06	3.17175e+06	1.19755e+07	19.1938	60.1505	64.2239	68.1987	46.0118	59.391	55.3502	100388876	COPS5	26754	Cops5	1.01215	0.972714	1.44039	1.60869
U3CTK5	1060948424	PREDICTED: dihydropyrimidinase-related protein 4 [Callithrix jacchus]	0	126.47	55	20	83	20	572	61.9	6.98	884	20	3.75838e+06	1.71443e+07	1.7899e+07	1.63371e+07	1.93033e+07	2.02395e+07	3.18463e+07	2.94011e+07	3.71501e+07	4.18332e+07	2.77568e+07	3.22012e+07	9.79112e+07	5.22873e+07	4.88151e+07	8.12276e+06	1.21129e+07	1.20967e+07	1.13077e+07	9.32488e+06	1.06609e+07	61.5065	76.7165	77.1164	88.1368	106.496	15.0859	9.69394	100386100	DPYSL4	26757	Dpysl4	0.487188	0.701619	1.23546	1.27807
F7GR19	390466812	PREDICTED: LOW QUALITY PROTEIN: protein piccolo [Callithrix jacchus]	0	1666.1	48	173	2642	170	4952	540.2	6.47	41518	173	5.76222e+08	5.54442e+08	5.63247e+08	6.14752e+08	6.46202e+08	5.63547e+08	7.54776e+08	8.21876e+08	7.56011e+08	6.69342e+08	7.72001e+08	7.98744e+08	1.47854e+09	1.48e+09	1.58016e+09	2.86621e+08	2.3548e+08	2.30149e+08	5.75065e+08	5.52863e+08	5.09764e+08	1.94043	53.8954	56.6351	64.0776	74.4235	41.2241	6.08224	100388471	PCLO	26875	Pclo	0.78945	0.850311	1.08714	1.044
A0A2R8M7Z7	675648765	PREDICTED: COP9 signalosome complex subunit 4 [Callithrix jacchus]	0	74.519	37	11	80	11	406	46.2	5.83	2262	11	2.00735e+07	6.53238e+06	6.28616e+06	1.27042e+07	5.91878e+06	1.34859e+07	8.94066e+06	7.57443e+06	2.53306e+07	8.3248e+06	9.0471e+06	5.66864e+06	3.60023e+07	4.4375e+07	7.63197e+07	4.44761e+06	6.0335e+06	4.4178e+06	9.342e+06	1.03772e+07	6.0154e+06	71.9629	114.171	116.185	122.129	114.82	37.1597	26.5673	100403516	COPS4	26891	Cops4	0.703644	0.686888	0.895184	0.492895
F6XZK7	296192431	PREDICTED: COP9 signalosome complex subunit 6 [Callithrix jacchus]	0	28.594	22	6	34	6	324	35.9	5.73	182	6	2.52594e+06	4.51957e+06	4.90953e+06	5.38559e+06	6.6631e+06	6.88817e+06	6.9688e+06	7.93751e+06	3.25118e+06	7.65365e+06	7.58032e+06	7.22364e+06	6.23808e+06	6.57647e+06	9.51496e+06	3.30919e+06	6.31919e+06	4.5446e+06	5.45347e+06	6.92801e+06	1.02095e+07	32.084	27.3805	29.4847	28.1339	33.2811	38.788	32.3297	100401939	COPS6	26893	Cops6	0.640773	1.01499	0.973215	1.2037
U3EKK4	532522094	ATP-dependent RNA helicase DDX3Y [Callithrix jacchus]	0	194.647	56	30	337	8	655	72.7	7.53	4288	30	2.96e+07	2.57763e+07	2.33458e+07	3.56511e+07	2.71242e+07	3.30505e+07	3.05791e+07	3.37768e+07	4.61052e+07	2.62448e+07	1.46385e+07	1.32392e+07	3.41848e+07	1.82436e+07	2.39237e+07	3.08464e+07	3.71079e+07	2.67423e+07	4.8175e+07	3.0486e+07	3.47216e+07	12.015	30.6222	33.5525	35.4454	27.04	21.7052	24.4379	100387734	DDX3Y	26900	Ddx3y	0.88372	1.07572	1.24002	0.607569
F7I5N8	296235140	PREDICTED: eukaryotic translation initiation factor 2 subunit 3 isoform X1 [Callithrix jacchus]	0	89.838	47	15	96	15	472	51.1	8.4	950	15	1.77625e+07	1.78505e+07	1.96901e+07	3.99917e+07	2.09819e+07	3.39398e+07	2.49603e+07	3.1428e+07	4.88504e+07	2.17143e+07	2.59244e+07	2.70383e+07	5.7473e+07	3.7805e+07	3.14657e+07	4.15584e+07	4.47053e+07	3.11473e+07	3.50241e+07	4.1789e+07	5.37453e+07	5.90391	29.3267	29.3078	29.3091	22.1233	19.0292	21.7829	100386997	EIF2S3	26908	Eif2s3y	0.54923	0.942609	1.04515	0.741637
U3EW82	532512404	apoptosis-inducing factor 1, mitochondrial isoform 1 precursor [Callithrix jacchus]	0	112.334	33	16	152	16	612	66.8	9.06	2358	16	5.69947e+07	8.18295e+07	5.86153e+07	4.55746e+07	3.12371e+07	5.39113e+07	6.7055e+07	5.35787e+07	3.68836e+07	2.48046e+07	2.04359e+07	2.77196e+07	2.31922e+07	2.22743e+07	2.56935e+07	3.74891e+07	5.7349e+07	5.99029e+07	5.69471e+07	5.15929e+07	3.75102e+07	21.1116	37.2576	40.0534	41.4223	37.4534	20.2501	20.6226	100387002	AIFM1	26926	Aifm1	1.48516	0.983311	1.18486	0.548813
F7DEZ3	675690569	PREDICTED: serine/threonine-protein phosphatase 2A 56 kDa regulatory subunit epsilon isoform [Callithrix jacchus]	0	111.003	34	14	156	11	467	54.7	6.95	2191	14	3.68649e+07	4.68313e+07	4.48143e+07	2.91171e+07	3.3405e+07	3.19909e+07	4.31124e+07	4.21776e+07	3.80408e+07	3.7252e+07	4.45631e+07	4.64629e+07	6.4288e+07	4.41959e+07	5.05579e+07	2.01953e+07	2.21322e+07	3.25841e+07	4.00875e+07	3.98351e+07	3.15001e+07	12.3008	26.986	27.2408	30.7884	36.0841	27.2757	13.1572	100413827	PPP2R5E	26932	Ppp2r5e	1.09703	0.80681	1.05281	1.09504
A0A5F4VTR4	675772390	PREDICTED: myosin phosphatase Rho-interacting protein isoform X1 [Callithrix jacchus]	0	210.584	41	33	244	33	1034	117.7	6.33	3316	33	5.03993e+07	4.51477e+07	4.53921e+07	7.5196e+07	3.84265e+07	3.32563e+07	4.36134e+07	4.40545e+07	4.51479e+07	5.09794e+07	5.67635e+07	5.26033e+07	8.10677e+07	7.9777e+07	8.10363e+07	1.39235e+07	1.71819e+07	3.00882e+07	5.8231e+07	7.4746e+07	7.09908e+07	6.30902	40.6845	40.9953	43.3229	50.0055	61.4997	12.7328	100396544	MPRIP	26936	Mprip	0.906759	0.944973	0.854496	1.03162
F7FEW8	675661189	PREDICTED: Na(+)/H(+) exchange regulatory cofactor NHE-RF1 isoform X1 [Callithrix jacchus]	0	35.419	23	7	60	7	375	40.5	5.63	1034	7	9.4406e+06	3.67078e+06	1.73035e+06	8.3285e+06	2.64919e+06	9.29615e+06	4.02144e+06	1.60095e+06	1.165e+07	6.32505e+06	4.32276e+06	1.91185e+06	3.07777e+07	3.13109e+07	3.13052e+07	1.47268e+07	1.70819e+07	557302	1.97785e+07	2.03938e+07	5.96278e+06	81.0652	85.7374	83.4471	75.6232	57.8365	61.5799	53.0611	100415587	SLC9A3R1	26941	Slc9a3r1	0.438655	0.599204	0.510493	0.371207
F7F7U5	296201522	PREDICTED: synaptic vesicle membrane protein VAT-1 homolog isoform X1 [Callithrix jacchus]	0	74.641	34	11	51	11	401	42.7	6.55	526	11	2.61633e+07	6.13925e+06	7.37254e+06	3.69089e+07	1.77896e+07	3.80536e+07	1.13817e+07	1.34753e+07	1.12691e+07	2.61214e+07	7.26107e+06	5.51326e+06	727924	3.45738e+06	4.11744e+06	4.26101e+07	5.11918e+07	2.88154e+07	1.74409e+07	5.44584e+06	6.39522e+06	84.8529	84.4489	96.1927	101.716	105.459	74.8567	68.3171	100387470	VAT1	26949	Vat1	0.755405	1.76598	0.687834	0.740567
F6YXV9	675724464	PREDICTED: visinin-like protein 1 [Callithrix jacchus]	0	132.44	77	18	423	14	191	22.1	5.15	7294	18	3.83477e+08	4.06941e+08	3.96264e+08	1.39318e+08	3.04375e+08	2.01747e+08	1.99122e+08	2.4507e+08	1.44371e+08	1.18487e+08	1.63042e+08	1.71206e+08	1.126e+08	8.64364e+07	9.28139e+07	1.68009e+08	1.84923e+08	2.53282e+08	2.12327e+08	1.94597e+08	2.41275e+08	2.96994	32.8167	31.227	33.0973	36.1417	15.8364	10.9053	100396346	VSNL1	26950	Vsnl1	1.8795	1.02226	0.93218	0.717053
F7GNR1	296227008	PREDICTED: 60S ribosomal protein L8 isoform X2 [Callithrix jacchus]	0	121.451	45	11	287	11	257	28	11.03	5181	11	4.98523e+07	5.74248e+07	4.7849e+07	1.66447e+08	1.37982e+08	1.0654e+08	8.82955e+07	1.14879e+08	1.45494e+08	9.50011e+07	9.25021e+07	1.06202e+08	7.65112e+07	1.7188e+08	8.9907e+07	1.82099e+08	8.62674e+07	3.24696e+07	1.24667e+08	1.24544e+08	1.98477e+08	9.76742	35.4713	38.2804	41.9513	45.6772	49.0487	28.5799	100387563	RPL8	26961	Rpl8	0.473091	1.25334	1.06334	0.895718
F7AMV9	1060963638	PREDICTED: ras GTPase-activating protein-binding protein 1 isoform X1 [Callithrix jacchus]	0	35.544	13	5	55	4	466	52.1	5.52	757	5	3.32624e+06	5.38334e+06	5.69497e+06	7.38239e+06	5.58709e+06	6.01281e+06	6.72125e+06	6.94136e+06	6.51805e+06	5.65652e+06	7.25428e+06	4.6741e+06	8.24094e+06	6.87088e+06	6.44389e+06	9.35227e+06	5.55514e+06	1.61164e+07	2.39613e+07	6.22511e+06	1.07724e+07	26.8061	56.1067	57.6537	60.1328	58.0792	58.159	67.4748	100415182	G3BP1	27041	G3bp1	0.61225	0.806822	0.857758	0.747427
F6V436	390470016	PREDICTED: 40S ribosomal protein S3 [Callithrix jacchus]	0	150.742	72	19	515	19	243	26.7	9.66	5913	19	2.88213e+08	2.96768e+08	3.01327e+08	3.9794e+08	4.84688e+08	3.92939e+08	3.46158e+08	3.94582e+08	4.32009e+08	1.6465e+08	2.37125e+08	2.33104e+08	1.78696e+08	1.91899e+08	1.87855e+08	3.44146e+08	3.98301e+08	3.81812e+08	4.59342e+08	4.546e+08	4.5325e+08	2.25356	32.4476	34.7006	38.8083	35.6034	11.498	0.702093	100401038	RPS3	27050	Rps3	0.883858	1.27204	1.16951	0.633124
U3CLD4	1061014026	PREDICTED: asparagine synthetase [glutamine-hydrolyzing] [Callithrix jacchus]	0	92.85	28	12	90	12	561	64.3	6.86	1214	12	1.30665e+07	6.57588e+06	5.61527e+06	1.72508e+07	1.24737e+07	1.92116e+07	1.23862e+07	1.36957e+07	1.43619e+07	3.98161e+06	2.91525e+06	2.59276e+06	5.59949e+06	4.80369e+06	6.87515e+06	7.88193e+06	8.15399e+06	5.43262e+06	2.6263e+06	3.30716e+06	5.29686e+06	48.1425	63.9536	59.321	39.4763	33.8045	41.6933	37.0704	100406848	ASNS	27053	Asns	1.0155	1.96751	1.62607	0.381538
A0A2R8NDQ8	296230303	PREDICTED: signal recognition particle 9 kDa protein [Callithrix jacchus]	0	24.722	45	4	74	4	86	10.2	7.97	1206	4	2.38883e+07	1.79078e+07	2.84183e+07	1.48243e+07	2.7531e+07	2.17455e+07	2.60808e+07	3.38042e+07	2.26729e+07	1.65425e+07	2.10458e+07	2.90508e+07	3.0209e+07	1.04477e+07	1.48852e+07	1.28769e+07	1.73217e+07	2.43266e+07	2.93701e+07	4.16759e+07	5.28565e+07	22.5249	42.8644	44.4381	49.9793	54.6005	50.8838	28.4442	100409936	SRP9	27058	Srp9	0.949794	0.867095	1.11676	0.90143
F7DWL8	296207485	PREDICTED: trafficking protein particle complex subunit 3 isoform X1 [Callithrix jacchus]	0	28.751	36	6	42	6	180	20.3	4.96	403	6	2.41745e+07	2.49505e+07	2.56226e+07	2.58636e+07	1.53012e+07	5.13001e+07	2.87056e+07	2.83183e+07	6.49718e+07	3.06202e+07	9.42291e+07	7.02693e+07	2.03588e+07	1.98669e+07	2.07059e+07	1.85955e+07	1.74572e+07	5.47184e+07	2.29143e+07	2.29571e+07	2.49499e+07	2.90837	63.6609	65.3784	71.3138	46.4518	51.6427	4.92684	100388354	TRAPPC3	27096	Trappc3	0.740232	0.915688	1.20813	1.93228
A0A8I4A362	1060960563	PREDICTED: sodium/potassium-transporting ATPase subunit alpha-2 [Callithrix jacchus]	0	764.598	58	60	1939	40	1020	112.2	5.66	40987	60	4.15345e+08	4.97563e+08	5.17778e+08	8.24975e+08	9.33304e+08	9.28685e+08	7.67269e+08	8.07891e+08	6.28076e+08	3.67257e+08	3.61141e+08	3.85185e+08	2.94109e+08	6.40068e+08	7.23079e+08	9.40782e+08	1.06473e+09	1.15591e+09	5.12028e+08	5.34988e+08	6.86034e+08	11.3765	36.4465	39.5924	45.0312	38.3478	33.8498	16.3643	100402438	ATP1A2	27222	Atp1a4	0.716049	1.34481	1.10271	0.557341
U3F230	1060944476	PREDICTED: LOW QUALITY PROTEIN: cysteine--tRNA ligase, cytoplasmic [Callithrix jacchus]	0	25.021	9	7	30	7	832	94.8	6.76	135	7	3.61156e+06	3.56722e+06	3.40051e+06	2.89739e+06	3.42546e+06	4.31173e+06	7.4032e+06	7.33934e+06	5.06183e+06	2.05957e+06	3.13707e+06	4.96513e+06	6.69976e+06	4.69189e+06	2.32575e+06	1.46868e+06	2.98872e+06	497835	847125	978339	3.79057e+06	3.1557	59.2342	64.6203	66.026	76.5481	75.1055	88.825	100385139	CARS	27267	Cars	0.981268	0.986396	1.83693	0.942542
A0A2R8MDN8	1060942454	PREDICTED: LOW QUALITY PROTEIN: pleckstrin homology domain-containing family B member 1 [Callithrix jacchus]	0	45.666	37	7	54	7	224	25.3	8.54	310	7	9.48858e+06	1.94512e+07	1.8668e+07	2.17869e+07	4.19144e+07	1.8976e+07	9.15001e+07	8.74799e+07	2.33187e+07	1.07998e+07	1.37837e+07	1.53116e+07	5.57653e+06	2.04367e+07	1.77587e+07	2.83038e+07	2.90471e+07	2.38992e+07	1.16421e+07	1.10283e+07	9.36388e+06	34.9083	91.1443	99.4431	46.2405	48.9709	48.6558	11.0392	100402390	PLEKHB1	27276	Plekhb1	0.629333	1.09292	2.67422	0.527378
H9KX67	296236921	PREDICTED: 60S ribosomal protein L3 [Callithrix jacchus]	0	248.966	52	21	455	21	403	46.1	10.18	8042	21	2.14388e+08	2.16707e+08	2.20191e+08	3.90263e+08	3.01576e+08	4.25013e+08	3.64842e+08	3.45108e+08	4.45105e+08	2.11527e+08	2.01389e+08	2.2067e+08	2.35653e+08	1.98076e+08	1.64077e+08	2.79464e+08	2.54129e+08	2.40789e+08	2.96965e+08	4.06329e+08	4.1218e+08	1.34544	30.0545	31.1967	30.1569	30.7852	24.0056	17.4535	100397989	RPL3	27367	Rpl3	0.754247	1.29341	1.33766	0.733748
A0A2R8MZE0	296196056	PREDICTED: 40S ribosomal protein S26 [Callithrix jacchus]	0	27.586	44	4	67	4	115	13	11	673	4	4.07911e+07	5.20711e+07	5.41086e+07	8.79748e+07	4.29949e+07	6.024e+07	2.56995e+07	3.08474e+07	2.32933e+07	2.78713e+07	2.79318e+07	2.78903e+07	1.82196e+07	2.19322e+07	2.347e+07	5.58696e+07	5.64955e+07	5.76382e+07	3.53858e+07	4.69161e+07	1.92517e+07	14.6425	49.3622	42.0129	43.5052	45.9256	33.7797	41.0498	100414359	RPS26	27370	Rps26	1.2293	1.59933	0.667805	0.700034
U3DP49	1060991016	PREDICTED: mitochondrial dicarboxylate carrier [Callithrix jacchus]	0	15.314	17	4	22	4	302	33.1	9.92	85	4	662879	2.24879e+06	2.65826e+06	3.37392e+06	3.37782e+06	1.4447e+07	6.71742e+06	7.94196e+06	2.64775e+06	1.99693e+06	749119	1.68324e+06	5.18571e+06	4.16287e+06	5.6541e+06	4.77736e+06	5.2223e+06	4.60655e+06	5.8554e+06	6.97877e+06	1.60709e+06	56.7641	64.8224	49.9337	49.8447	30.1973	37.2512	58.8582	100388090	SLC25A10	27376	Slc25a10	0.421257	1.60327	1.30895	0.33499
F7ADM4	296206357	PREDICTED: ATP-dependent zinc metalloprotease YME1L1 [Callithrix jacchus]	0	19.901	9	6	14	6	716	79.7	8.66	97	6	1.5036e+07	2.04798e+07	1.76687e+07	5.97689e+06	1.55982e+07	1.44177e+07	2.60159e+07	2.33052e+07	2.25305e+07	3.03388e+07	2.48797e+07	2.67572e+07	2.29914e+07	3.13019e+07	2.88057e+07	3.88194e+06	2.94361e+06	6.92247e+06	3.24493e+07	3.07728e+07	1.4786e+07	15.3565	49.5044	45.7867	52.4645	63.8543	87.0952	37.4962	100412146	YME1L1	27377	Yme1l1	0.890948	0.602953	1.20366	1.37326
F6VPC6	296226481	PREDICTED: 39S ribosomal protein L15, mitochondrial [Callithrix jacchus]	0	66.365	36	9	64	9	296	33.6	10.04	467	9	1.50529e+07	1.6704e+07	1.73435e+07	1.57422e+07	17774433	1.48452e+07	1.476e+07	1.6304e+07	1.65788e+07	1.91262e+07	2.15396e+07	2.04327e+07	1.34817e+07	8.88162e+06	8.55884e+06	1.88593e+07	1.48839e+07	1.56082e+07	1.54358e+07	2.14936e+07	1.55372e+07	7.22168	22.2952	24.3197	27.2096	28.2197	15.5119	19.8331	100394316	MRPL15	27395	Mrpl15	1.01404	0.998788	0.983937	1.26183
U3CW35	296217427	PREDICTED: 39S ribosomal protein L17, mitochondrial [Callithrix jacchus]	0	36.787	38	7	29	7	175	19.9	9.79	283	7	1.9571e+07	1.68786e+07	1.7781e+07	1.31426e+07	1.46121e+07	1.49675e+07	7.08743e+06	1.56575e+07	1.87882e+07	1.14419e+07	1.43022e+07	1.04158e+07	1.37776e+07	4.81825e+06	3.83356e+06	7.53888e+06	1.74962e+07	8.06111e+06	3.21621e+07	3.14102e+07	2.16402e+07	7.58094	54.3907	59.6551	64.0674	69.472	54.8287	20.6653	100408444	MRPL17	27397	Mrpl17	1.20366	0.948226	0.921833	0.802576
F7H807	675652680	PREDICTED: 39S ribosomal protein L2, mitochondrial isoform X1 [Callithrix jacchus]	0	41.618	30	7	42	7	313	34.4	11	585	7	4.04798e+06	7.40466e+06	7.57117e+06	9.17628e+06	5.68659e+06	5.88133e+06	8.65628e+06	9.2991e+06	6.26048e+06	7.91424e+06	8.48845e+06	9.57569e+06	1.61193e+06	2.41227e+06	2.43256e+06	3.58559e+06	4.59751e+06	4.45675e+06	8.43609e+06	6.36802e+06	1.06798e+07	31.3469	43.2069	46.7465	52.6623	61.0435	43.0414	25.3863	100385428	MRPL2	27398	Mrpl2	0.989772	1.07928	1.2599	1.35161
F6TYQ7	675680372	PREDICTED: 17-beta-hydroxysteroid dehydrogenase type 6 [Callithrix jacchus]	0	22.934	20	5	13	5	317	35.9	9.1	74	5	9.10214e+06	7.67314e+06	1.02893e+07	6.89203e+06	1.37419e+07	1.1275e+07	8.88802e+06	8.10392e+06	2.58241e+07	1.12109e+07	6.28181e+06	1.45389e+07	1.58348e+07	1.14759e+07	1.73748e+07	5.52102e+06	3.02905e+06	9.89648e+06	1.16373e+07	1.06872e+07	1.26874e+07	14.5201	45.2785	47.8049	39.0029	41.302	42.564	8.57324	100387390	HSD17B6	27400	Hsd17b6	0.816726	0.962916	1.29206	0.966617
A0A5F4VX42	532333613	pyruvate dehydrogenase protein X component, mitochondrial isoform 1 precursor [Callithrix jacchus]	0	117.537	32	14	196	14	502	54.1	8.43	3145	14	8.61558e+07	6.30268e+07	5.63222e+07	6.62872e+07	6.77398e+07	7.22693e+07	6.66095e+07	6.84473e+07	7.81734e+07	7.33216e+07	7.58062e+07	7.85429e+07	6.99505e+07	1.95462e+08	7.2468e+07	4.70017e+07	5.3882e+07	3.9439e+07	1.06904e+08	9.25657e+07	1.09084e+08	22.8494	42.415	44.9673	48.4471	54.4691	42.1946	8.72506	100408808	PDHX	27402	Pdhx	0.877444	0.880824	0.91043	0.972086
F7IGF2	532513496	eukaryotic translation initiation factor 3 subunit B [Callithrix jacchus]	0	181.513	49	28	204	28	810	92.2	5.08	2325	28	4.23319e+07	9.5238e+07	1.03936e+08	7.84964e+07	7.68881e+07	1.20965e+08	1.41197e+08	1.28091e+08	1.15072e+08	7.41359e+07	9.04257e+07	5.4674e+07	6.47663e+07	5.73158e+07	9.06141e+07	6.72122e+07	9.13312e+07	6.77813e+07	1.62687e+08	1.45955e+08	9.98544e+07	41.4166	33.9564	35.7552	38.2481	39.5117	37.8714	23.8976	100399382	EIF3B	27979	Eif3b	0.858593	0.982466	1.36646	0.779417
U3CKF0	532519102	EF-hand domain-containing protein D2 [Callithrix jacchus]	0	112.147	70	16	331	15	241	26.7	5.2	5059	16	2.03583e+08	1.58611e+08	1.47648e+08	2.76871e+08	2.45119e+08	3.17585e+08	3.92013e+08	4.75049e+08	5.05038e+08	3.18454e+08	2.32652e+08	2.2827e+08	2.28835e+08	1.73703e+08	1.83183e+08	1.00894e+08	1.02785e+08	4.76154e+07	1.91433e+08	2.0029e+08	9.74693e+07	17.4409	52.4992	58.9079	43.3212	41.5181	48.4649	34.9427	100408292	EFHD2	27984	Efhd2	0.739345	1.21751	1.98975	1.13021
U3ES00	532338059	WASH complex subunit FAM21A [Callithrix jacchus]	0	245.896	39	33	162	33	1336	147.1	4.79	3483	33	4.23153e+07	1.63781e+07	1.77041e+07	3.66953e+07	3.07816e+07	2.92045e+07	3.19574e+07	2.56217e+07	3.72538e+07	3.07932e+07	1.92711e+07	2.00666e+07	3.3708e+07	5.37851e+07	4.10729e+07	3.13955e+07	5.09134e+07	6.56987e+07	1.12202e+08	8.65083e+07	8.09277e+07	57.3597	56.0016	56.546	55.5957	43.7853	39.8634	17.8947	100412999	FAM21A	28006	Washc2	0.598021	0.756799	0.742328	0.548967
F7I2I7	296190427	PREDICTED: 39S ribosomal protein L50, mitochondrial [Callithrix jacchus]	0	42.31	57	9	39	9	159	18.2	8.6	178	9	6.20606e+06	9.92698e+06	9.83126e+06	9.0264e+06	5.57665e+06	1.04227e+07	3.07803e+06	4.83207e+06	1.10122e+07	6.30009e+06	4.7207e+06	9.42272e+06	9.47106e+06	1.01904e+07	1.05563e+07	8.23547e+06	7.12466e+06	9.37061e+06	3.54182e+07	3.38503e+07	8.32266e+06	24.5088	81.5254	84.589	81.2896	77.0147	80.0147	58.8129	100397819	MRPL50	28028	Mrpl50	0.815405	0.785931	0.594251	0.642025
B0VXH3	675754941	PREDICTED: ATP synthase subunit O, mitochondrial isoform X1 [Callithrix jacchus]	0	110.316	66	11	220	11	213	23.3	9.86	2917	11	1.8918e+08	1.21595e+08	1.3871e+08	1.5764e+08	111070266	1.74854e+08	1.0224e+08	1.07894e+08	1.10324e+08	9.9469e+07	1.21301e+08	1.23326e+08	6.7815e+07	5.90428e+07	9.30943e+07	1.94599e+08	1.87181e+08	1.4084e+08	1.2034e+08	1.12388e+08	8.00838e+07	23.4521	31.7911	32.872	36.2173	41.8418	32.0272	20.4471	103789634	ATP5PO	28080	Atp5o	1.20414	1.18828	0.858484	0.921809
F7I1S7	532445345	tRNA-splicing ligase RtcB homolog [Callithrix jacchus]	0	249.703	54	25	349	25	505	55.2	7.23	4207	25	1.22591e+08	9.65108e+07	1.04995e+08	1.82307e+08	1.42131e+08	1.74259e+08	1.251e+08	1.45585e+08	1.99722e+08	1.31785e+08	8.45435e+07	8.62457e+07	1.66314e+08	2.12612e+08	2.09471e+08	1.90809e+08	2.10524e+08	1.02643e+08	2.22406e+08	2.40747e+08	1.54615e+08	12.3137	28.4907	31.0395	33.0022	22.3141	27.1425	22.0328	100408961	RTCB	28088	Rtcb	0.686247	1.05595	0.996048	0.640675
U3AT82	296226401	PREDICTED: mitochondrial import receptor subunit TOM70 [Callithrix jacchus]	0	284.584	60	24	266	24	608	67.3	6.74	5706	24	6.48151e+07	1.36372e+08	1.25869e+08	1.0299e+08	1.22469e+08	1.12508e+08	1.16571e+08	1.20883e+08	1.07991e+08	1.73616e+08	1.73066e+08	1.81765e+08	9.02834e+07	7.25314e+07	6.51549e+07	6.2258e+07	6.83996e+07	7.56908e+07	6.0919e+07	8.42236e+07	7.33647e+07	35.4435	37.9095	42.1226	48.4067	13.5638	12.4254	16.0104	100386003	TOMM70	28185	Tomm70a	1.04455	1.0794	1.10329	1.68776
U3FEZ4	675755674	PREDICTED: ES1 protein homolog, mitochondrial isoform X2 [Callithrix jacchus]	0	72.188	40	8	61	8	268	28.1	8.35	566	8	2.21728e+07	2.28176e+07	3.16257e+07	2.87703e+07	2.29071e+07	2.2993e+07	4.2312e+07	4.58616e+07	3.64662e+07	2.52204e+07	1.90604e+07	2.51787e+07	2.99463e+06	5.52493e+06	5.74425e+06	1.2623e+07	1.25736e+07	2.81124e+07	5.37334e+07	5.56762e+07	4.44947e+07	20.6799	59.9528	64.6415	75.9196	87.3548	56.7178	11.6455	100390846	GATD3A	28295	Gatd3a	0.946107	0.92208	1.53913	0.857731
A0A8I3XDT6	532218399	BAG family molecular chaperone regulator 3 [Callithrix jacchus]	0	60.425	23	9	56	9	574	61.5	6.67	754	9	9.96205e+06	376009	6.04809e+06	6.67376e+06	4.00598e+06	7.53082e+06	1.67558e+07	1.52897e+07	2.04644e+07	4.38368e+06	2.8781e+06	3.94454e+06	4.54629e+06	1.93651e+07	1.50544e+07	2.18166e+07	2.28118e+07	1.2791e+07	2.95611e+07	9.5915e+06	1.45276e+07	88.2419	61.349	55.9034	64.8232	45.3284	40.3904	58.1309	100414326	BAG3	29810	Bag3	0.461808	0.513225	1.47988	0.315826
A0A8I3WFP0	532346505	huntingtin-interacting protein 1-related protein [Callithrix jacchus]	0	161.549	32	28	190	26	1068	119.5	6.64	2518	28	2.71412e+07	2.48426e+07	2.53933e+07	2.31322e+08	2.92109e+07	4.00387e+08	4.75832e+07	4.28372e+07	9.40267e+07	2.87385e+07	2.97586e+07	3.08774e+07	3.2938e+07	3.39791e+07	3.14664e+07	1.83357e+07	4.54827e+07	1.27739e+07	4.56835e+07	3.9807e+07	2.34098e+07	4.65311	142.307	50.2528	31.7454	36.551	46.9425	31.8002	100412747	HIP1R	29816	Hip1r	0.417934	3.5698	0.996246	0.482735
U3B6B9	532291968	double-stranded RNA-binding protein Staufen homolog 2 isoform a [Callithrix jacchus]	0	50.405	25	11	67	10	570	62.6	9.6	225	11	8.20369e+06	1.52837e+07	1.14708e+07	1.39311e+07	5.04449e+06	1.58099e+07	8.56378e+06	1.24079e+07	1.48805e+07	3.96607e+06	6.06348e+06	2.04038e+06	2.50936e+07	3.16521e+07	2.35603e+07	7.93131e+06	1.02851e+07	8.90465e+06	1.32944e+07	3.34059e+07	1.69786e+07	30.4092	64.6205	66.568	70.5607	51.3532	63.0248	50.4445	100409920	STAU2	29819	Stau2	0.847406	0.843222	0.869078	0.292582
F6ZN16	532510391	sulfotransferase 4A1 [Callithrix jacchus]	0	17.327	13	3	12	3	284	33.1	5.66	129	3	468711	4.27681e+06	3.85465e+06	3.25416e+06	3337821	3.88892e+06	3.98396e+06	4.23698e+06	5.7296e+06	2.25285e+06	3.10382e+06	3.85708e+06	1.76531e+06	2.43337e+06	2.29424e+06	2.79545e+06	3.32335e+06	2.11354e+06	1.57685e+06	1.63346e+06	2.14618e+06	72.8162	36.4432	40.3487	28.8467	25.4492	30.0178	17.5661	100407385	SULT4A1	29859	Sult4a1	0.965891	1.17712	1.56679	1.0348
A0A8J8XFY3	1060954163	PREDICTED: chondroitin sulfate proteoglycan 5 [Callithrix jacchus]	0	37.172	16	6	35	6	566	60.1	4.53	484	6	3.62209e+07	2.83018e+07	2.87136e+07	1.66551e+07	1.64032e+07	2.4355e+07	1.06163e+07	1.07231e+07	1.66019e+07	4.7131e+06	1.86495e+07	1.62895e+07	1.38231e+07	1.63159e+07	2.74389e+07	1.1354e+07	1.07326e+07	1.58625e+07	1.74135e+07	1.17265e+07	9.06807e+06	14.3443	36.1362	37.4743	39.5369	36.9861	25.4168	33.4744	100405787	CSPG5	29873	Cspg5	1.80302	1.11027	0.733714	0.7668
A0A2R8M295	532205813	proSAAS precursor [Callithrix jacchus]	0	85.167	50	9	118	9	260	27.4	7.24	4767	9	1.24956e+07	1.05517e+07	5.22594e+06	7.10792e+07	4.52501e+07	4.9752e+07	7.10513e+07	8.48926e+07	7.33241e+07	2.34009e+07	2.20291e+07	2.66358e+07	2.22763e+07	1.84041e+07	2.90506e+07	6.23571e+07	6.59964e+07	8.23575e+07	1.06725e+07	1.22311e+07	8.93965e+06	39.9353	61.9048	69.5135	75.7833	80.3164	82.5235	15.5119	-	PCSK1N	30052	Pcsk1n	0.24495	1.43887	1.9863	0.624352
F7F0A5	1060939791	PREDICTED: mitochondrial import inner membrane translocase subunit Tim9 [Callithrix jacchus]	0	48.08	74	6	59	6	89	10.4	7.21	889	6	1.52074e+07	1.80706e+07	1.77939e+07	1.78236e+07	1.0599e+07	2.8448e+07	1.51146e+07	1.23358e+07	2.35596e+07	1.54023e+07	8.23315e+06	1.27577e+07	4.99785e+07	4.85275e+07	5.03625e+07	1.6843e+07	2.61919e+07	2.22917e+07	7.4556e+06	4.88194e+06	1.53472e+07	9.2767	67.1637	70.4208	73.3843	67.9766	53.1735	59.0922	100399836	TIMM9	30056	Timm9	0.817663	0.9105	0.816673	0.582657
U3CCB3	675693784	PREDICTED: mitochondrial import inner membrane translocase subunit Tim8 B [Callithrix jacchus]	0	12.801	26	3	33	3	113	13	8.66	209	3	5.43474e+06	5.37821e+06	2.07499e+06	2.12148e+07	1.04463e+07	1.7985e+07	1.74978e+07	1.88375e+07	1.15694e+07	1.59372e+07	8.76151e+06	1.11275e+07	1.95186e+06	3.03286e+06	2.42937e+06	1.93403e+07	1.57102e+07	1.17001e+07	1.22047e+07	1.535e+07	2.46106e+07	44.7777	48.4202	52.0169	59.0058	67.627	29.3777	37.0895	100413592	TIMM8B	30057	Timm8b	0.357155	1.37581	1.32755	0.992829
U3D825	296235993	PREDICTED: mitochondrial import inner membrane translocase subunit Tim8 A [Callithrix jacchus]	0	66.727	76	5	64	5	97	11	5.16	1485	5	4.18332e+07	3.53935e+07	3.71787e+07	3.53137e+07	4.65183e+07	4.01888e+07	1.81618e+07	1.9776e+07	1.61106e+07	2.569e+07	3.53262e+07	3.4483e+07	9.60744e+06	2.11467e+07	1.53163e+07	6.77988e+07	7.77231e+07	9.08183e+07	2.5057e+07	2.18423e+07	2.53414e+07	8.71818	65.1154	73.4622	70.1506	77.345	60.0074	8.07027	100405969	TIMM8A	30058	Timm8a1	1.0813	1.15328	0.510837	0.902607
[truncated: 1,164 more rows]
[truncated: 7 more columns]
