# Supplementary material for: Remodeling of the postsynaptic proteome in male mice and marmosets during synapse development
Source: Nat Commun. 2024 Mar 28;15:2496. doi: 10.1038/s41467-024-46529-9 (PMC10979008; doi:10.1038/s41467-024-46529-9)
Supplement: Supplementary file 4 — Supplementary Data 1–9 [file 41467_2024_46529_MOESM4_ESM.zip › Supplementary Data 240118/Supplementary Data 2_240118.xlsx]

## Sheet: Sheet1
Supplementary Data 2 LC-MS/MS quantitation and comparison of 2,186 PSD proteins in postnatal mouse brains
Description of protein			Detection by LC-MS/MS											LFQ intensity normalized with total peptide abundance																Coefficient of Variation (CV)				Mouse Gene ID		Human Gene ID		Mean relative abudance				Statistics			Classification
Uniprot ID	GI Number	Description	Exp. q-value: Combined	Sum PEP Score	Coverage [%]	# Peptides	# PSMs	# Unique Peptides	# AAs	MW [kDa]	calc. pI	Score Mascot: Mascot	# Peptides (by Search Engine): Mascot	2 week old 1	2 week old 2	2 week old 3	2 week old 4	3 week old 1	3 week old 2	3 week old 3	3 week old 4	6 week old 1	6 week old 2	6 week old 3	6 week old 4	12 week old 1	12 week old 2	12 week old 3	12 week old 4	2week	3week	6week	12week	Official Symbol	Entrez ID	Gene Symbol	Entrez ID	2week	3week	6week	12week	Fold Chance	P value (ANOVA)	Corrected P value	Cluster	DE	Subgroup	#Report
B1AZF3	39104555	mKIAA0641 protein [Mus musculus]	0	8.417	2	2	7	2	1415	149.5	4.55	53	2	5.56786e+06	5.98204e+06	5.66748e+06	4115897	4.64624e+06	5.60395e+06	5.96827e+06	4.56708e+06	8.89909e+06	5.91765e+06	7.3198e+06	4.48493e+06	6.82803e+06	6.37005e+06	8.32423e+06	5.40555e+06	15.5736	13.4278	28.4173	18.0609	Aatk	11302	AATK	9625	0.89197	0.869068	1.11308	1.12589	1.29551	0.246	0.327301	3	No		1
Q61102	148682136	mCG146161, partial [Mus musculus]	0	20.225	8	3	9	3	756	82.9	9.35	102	3	5.51095e+06	6.86225e+06	8.73075e+06	5546798	1.23375e+07	8.59798e+06	234742	2.74692e+06	7.17651e+06	7.55462e+06	5.89558e+06	6.39986e+06	7.27971e+06	1.64912e+06	4.0369e+06	5.22343e+06	22.7431	91.9753	11.0813	51.7036	Abcb7	11306	ABCB7	22	1.11296	0.998798	1.12865	0.759594	1.48586	0.5008	0.572268	2	No		4
Q8CBW3	116089341	abl interactor 1 isoform 1 [Mus musculus]	0	94.157	37	14	161	11	481	52.3	7.64	1392	14	9.80988e+07	1.1177e+08	1.08195e+08	107211697	7.74177e+07	8.64614e+07	9.56452e+07	9.61343e+07	7.28408e+07	7.17795e+07	8.62119e+07	8.09206e+07	7.55995e+07	7.73624e+07	7.99579e+07	8.12856e+07	5.47358	9.96722	8.80448	3.25244	Abi1	11308	ABI1	10006	1.20912	1.01119	0.886359	0.893332	1.36414	0.001318	0.00792949	2	No		14
Q4JIM5	116875856	Abelson tyrosine-protein kinase 2 isoform b [Mus musculus]	0	22.486	5	5	27	5	1182	128.1	7.84	298	5	6.81663e+06	7.49893e+06	6.8114e+06	4.66266e+06	5.74224e+06	3.90172e+06	5.88858e+06	5.37859e+06	2.87019e+06	3.50796e+06	5.02118e+06	5.38086e+06	2.05185e+06	4.76102e+06	5.03843e+06	4.11512e+06	19.1218	17.4007	28.5918	33.8157	Abl2	11352	ABL2	27	1.29845	1.05283	0.844846	0.803874	1.61524	0.1299	0.201391	2	No		4
B2RRQ1	77404288	acid-sensing ion channel 2 isoform MDEG1 [Mus musculus]	0	26.744	18	7	74	6	512	57.7	5.19	303	7	1.82433e+07	1.94285e+07	2.12607e+07	2.05898e+07	1.55456e+07	1.70968e+07	1.45362e+07	1.73179e+07	1.48752e+07	1.0643e+07	9.27763e+06	1.09403e+07	8.23862e+06	8.5217e+06	3.5369e+06	7.41381e+06	6.68127	8.1867	21.0392	33.3284	Asic2	11418	ASIC2	40	1.46271	1.18633	0.841255	0.509708	2.8697	0.0003348	0.00373405	1	Yes	DDP	0
Q6NXK8	568991060	PREDICTED: acid-sensing ion channel 1 isoform X2 [Mus musculus]	0	84.551	24	12	190	11	527	59.8	5.58	1590	12	1.2393e+08	1.31518e+08	1.48541e+08	149090615	9.22638e+07	1.08476e+08	9.92786e+07	1.11339e+08	1.02743e+08	7.45542e+07	9.71003e+07	9.24345e+07	8.87378e+07	7.8408e+07	7.38838e+07	7.55207e+07	9.08904	8.48706	13.2898	8.42567	Asic1	11419	ASIC1	41	1.34257	0.99855	0.890466	0.76841	1.74721	0.001112	0.00748621	2	Yes		6
B1ARU4	755507681	PREDICTED: microtubule-actin cross-linking factor 1 isoform X1 [Mus musculus]	0	2449.77	46	275	4018	18	7348	830.6	5.41	78496	275	9.29952e+07	9.62158e+07	7.73226e+07	8.95999e+07	8.53256e+07	7.5696e+07	8.20106e+07	7.60439e+07	7.53416e+07	7.85624e+07	7.28744e+07	7.6941e+07	7.40887e+07	7.25545e+07	7.9187e+07	8.10344e+07	9.27884	5.89631	3.19308	5.26674	Macf1	11426	MACF1	23499	1.1079	0.99262	0.944847	0.954631	1.17257	0.1213	0.191314	2	No		11
Q99KI0	18079339	aconitate hydratase, mitochondrial precursor [Mus musculus]	0	125.901	30	22	193	22	780	85.4	7.93	2806	22	5.84011e+07	6.72477e+07	7.18509e+07	5.62415e+07	6.79029e+07	9.0685e+07	9.10531e+07	1.08917e+08	1.10691e+08	1.09064e+08	1.0939e+08	1.16562e+08	1.07116e+08	1.26221e+08	1.3548e+08	1.84912e+08	11.6003	18.7471	3.13627	23.9546	Aco2	11429	ACO2	50	0.629734	0.889869	1.10615	1.37424	2.18226	0.0003341	0.00373405	3	Yes	DIP-MH	11
Q9R0H0	66793429	peroxisomal acyl-coenzyme A oxidase 1 isoform 1 [Mus musculus]	0	135.674	47	20	102	20	661	74.7	8.12	1448	20	2.51918e+08	1.32411e+08	1.34012e+08	1.49213e+08	8.02998e+07	5.76025e+07	4.96871e+07	5.71669e+07	4.08182e+07	1.91693e+07	3.08226e+07	2.71549e+07	2.08294e+07	1.86629e+07	1.64034e+07	1.41168e+07	34.2682	21.6515	30.4592	16.5209	Acox1	11430	ACOX1	51	2.42684	0.889789	0.428851	0.254524	9.53479	0.00257	0.0128854	1	Yes	DDP	2
Q9JI91	157951643	alpha-actinin-2 [Mus musculus]	0	398.247	54	44	750	30	894	103.8	5.45	15032	44	4.62777e+08	4.20148e+08	4.90066e+08	6.0143e+08	4.22052e+08	5.14022e+08	5.34139e+08	5.0008e+08	5.23687e+08	4.2119e+08	3.5607e+08	5.91677e+08	4.49665e+08	3.14906e+08	3.48099e+08	4.96415e+08	15.6861	9.95768	22.1697	21.1308	Actn2	11472	ACTN2	88	1.0606	1.05838	1.01666	0.864354	1.22705	0.4465	0.525888	2	No		14
Q7TQG7	568971212	PREDICTED: disintegrin and metalloproteinase domain-containing protein 11 isoform X1 [Mus musculus]	0	16.161	6	3	10	3	854	92.8	7.74	65	3	4.50818e+06	5.06389e+06	5.32117e+06	6.46545e+06	5.03875e+06	5.1671e+06	4.20559e+06	6.17863e+06	6.43534e+06	4.26933e+06	4.28855e+06	6.81449e+06	3.96381e+06	4.31536e+06	4.36627e+06	4.58639e+06	15.4249	15.7131	25.0056	5.98478	Adam11	11488	ADAM11	4185	1.0549	1.01694	1.07708	0.851077	1.26555	0.1273	0.198486	2	No		8
Q9R1V6	568932692	PREDICTED: disintegrin and metalloproteinase domain-containing protein 22 isoform X3 [Mus musculus]	0	109.325	22	18	153	18	970	107.1	7.77	2609	18	1.13794e+08	1.20831e+08	1.35315e+08	1.52986e+08	1.1364e+08	1.19505e+08	1.47176e+08	1.2825e+08	1.39357e+08	1.53075e+08	1.47676e+08	1.34963e+08	1.49495e+08	1.58109e+08	1.58776e+08	1.36995e+08	13.2578	11.5166	5.66352	6.73157	Adam22	11496	ADAM22	53616	0.946496	0.920514	1.04088	1.09211	1.18641	0.151	0.224854	3	No		10
F8VQ52	755550837	PREDICTED: adenylate cyclase type 6 isoform X1 [Mus musculus]	0	31.545	7	7	27	3	1203	134	7.97	139	7	959068	1.93869e+06	2.18148e+06	1226005	1.52458e+06	2.7527e+06	3.58365e+06	1.33428e+06	1.87438e+06	2.43879e+06	3.87879e+06	1.59597e+06	1.85262e+06	2.46172e+06	1.65231e+06	473159	36.6496	46.2188	41.5572	51.7012	Adcy6	11512	ADCY6	112	0.794907	1.15925	1.23397	0.811873	1.55235	0.486	0.558862	2	No		2
P97490	124430532	adenylate cyclase type 8 isoform 1 [Mus musculus]	0	11.337	2	2	3	2	1249	140	6.93	113	2	1.32134e+06	2.08496e+06	1.86166e+06	1.25801e+06	1.30214e+06	1.42382e+06	1.40821e+06	1.18537e+06	1.24147e+06	1.76844e+06	2.16454e+06	1.37833e+06	1.57119e+06	2.10155e+06	2.14694e+06	1.39888e+06	24.8799	8.30706	25.388	20.8435	Adcy8	11514	ADCY8	114	1.01901	0.830631	1.0232	1.12716	1.35699	0.1741	0.251542	2	No		1
Q9QYC0	568933631	PREDICTED: alpha-adducin isoform X1 [Mus musculus]	0	281.949	51	26	520	2	795	87.1	5.87	13215	26	1.3052e+06	768786	1.02414e+06	2.59516e+06	1.86014e+06	1.71569e+06	1.02344e+06	3.30872e+06	1.60062e+06	2.30695e+06	1.7473e+06	4.40468e+06	2.44024e+06	1.74618e+06	2.39241e+06	2.97466e+06	57.0049	48.5577	51.537	21.058	Add1	11518	ADD1	118	0.685643	0.952359	1.21147	1.15053	1.76691	0.3686	0.449643	3	No		16
Q9QYB8	31560504	beta-adducin isoform 1 [Mus musculus]	0	246.426	48	28	356	2	725	80.6	6.21	5609	28	1.01895e+07	1.09621e+07	1.02947e+07	13562464	1.02248e+07	1.1282e+07	1.89528e+07	1.67382e+07	1.37879e+07	1.15619e+07	1.27045e+07	2.4264e+07	1.12539e+07	1.08418e+07	1.29589e+07	2.11929e+07	14.0215	29.4794	37.6167	34.4302	Add2	11519	ADD2	119	0.815478	1.03632	1.12909	1.01911	1.38458	0.4	0.480416	3	No		14
Q3TF18	20806109	poly [ADP-ribose] polymerase 1 [Mus musculus]	0	98.446	22	18	77	18	1014	112.7	8.95	735	18	9.39355e+07	5.85937e+07	6.54035e+07	6.50931e+07	6.12131e+07	4.77897e+07	3.74792e+07	4.7258e+07	3.92632e+07	2.63699e+07	2.47597e+07	2.2377e+07	2.96076e+07	2.08313e+07	2.18215e+07	2.51965e+07	22.2855	20.1274	26.8176	16.2685	Parp1	11545	PARP1	142	1.64791	1.12805	0.6566	0.567441	2.90411	0.004446	0.0187625	1	Yes	DDP-MH	5
Q9DBL0	66792804	alpha-1B adrenergic receptor [Mus musculus]	0.002	5.053	5	2	3	2	515	56.5	9.17	0	2	9.46278e+06	2.6918e+07	2.36864e+07	13704398	1.32753e+07	1.61359e+07	4.45495e+07	2.00875e+07	1.70851e+07	4.18879e+07	5.26945e+07	2.3756e+07	2.36467e+07	5.34897e+07	6.8714e+07	3.25999e+07	44.5383	60.8213	48.3142	45.6368	Adra1b	11548	ADRA1B	147	0.612601	0.780979	1.12456	1.48186	2.41896	0.2074	0.286584	3	No		0
Q61282	568947203	PREDICTED: aggrecan core protein isoform X1 [Mus musculus]	0	87.364	9	14	68	13	2170	225.9	4.28	547	14	1.41078e+07	3.25016e+07	3.09015e+07	18253833	2.85074e+07	3.04493e+07	4.33115e+07	3.51172e+07	4.92484e+07	6.85781e+07	5.86376e+07	5.01028e+07	6.02116e+07	7.56645e+07	7.0773e+07	8.3845e+07	38.1883	19.1843	15.9181	13.5999	Acan	11595	ACAN	176	0.510602	0.732516	1.20802	1.54887	3.03341	0.001215	0.00775616	3	Yes	DIP-M	6
Q9R0Y5	10946936	adenylate kinase isoenzyme 1 isoform 1 [Mus musculus]	0	25.723	30	5	30	5	210	23.1	5.83	588	5	9.08666e+06	1.23831e+07	1.93288e+07	9.10032e+06	6.40675e+06	8.08711e+06	1.23422e+07	9.60476e+06	8.15897e+06	1.41135e+07	1.03825e+07	1.0767e+07	6.79666e+06	1.07757e+07	1.02687e+07	1.35051e+07	38.6812	27.6573	22.6379	26.652	Ak1	11636	AK1	203	1.16649	0.85188	1.01508	0.966552	1.36931	0.6774	0.725525	2	No		8
O54931	78711836	A-kinase anchor protein 2 isoform 1 [Mus musculus]	0	218.396	39	24	265	24	893	98.5	5.21	5453	24	2.34133e+08	1.98316e+08	1.64145e+08	2.0766e+08	1.72939e+08	1.80597e+08	1.65147e+08	1.72804e+08	1.8705e+08	1.8638e+08	1.41957e+08	1.73478e+08	1.62389e+08	1.2807e+08	1.22741e+08	1.2862e+08	14.3793	3.64869	12.2625	13.3999	Akap2	11641	AKAP2	11217	1.17994	1.0145	1.01065	0.794916	1.48436	0.0421	0.0882364	2	No		5
B1ATI0	12698457	fatty aldehyde dehydrogenase variant form [Mus musculus]	0	56.45	33	10	67	10	507	56.6	9.09	824	10	3.60505e+07	3.24293e+07	3.13177e+07	32038198	3.50575e+07	3.44909e+07	4.29867e+07	3.427e+07	3.43432e+07	2.30954e+07	2.11308e+07	2.46683e+07	1.9465e+07	2.15249e+07	2.08524e+07	1.86368e+07	6.40757	11.4531	22.7449	6.50529	Aldh3a2	11671	ALDH3A2	224	1.14055	1.27006	0.893142	0.696249	1.82414	0.0002467	0.0033267	2	Yes		9
P05063	60687506	fructose-bisphosphate aldolase C [Mus musculus]	0	69.355	37	11	89	5	363	39.4	7.12	990	11	3.54115e+07	1.37725e+07	1.49169e+07	1.18528e+07	2.9321e+07	1.42425e+07	9.87782e+06	1.30603e+07	2.03026e+07	1.50685e+07	1.03745e+07	1.4143e+07	2.82076e+07	1.45557e+07	1.26881e+07	1.8898e+07	58.0432	52.1016	27.3349	37.2351	Aldoc	11676	ALDOC	230	1.09802	0.961377	0.865777	1.07483	1.26825	0.8232	0.849229	2	No		12
A0A1L1SRX2	568949368	PREDICTED: AMP deaminase 3 isoform X3 [Mus musculus]	0	23.914	8	6	41	6	816	94	7.55	608	6	7.08646e+06	9.4665e+06	1.32617e+07	1.29688e+07	7.35893e+06	9.55061e+06	1.24622e+07	1.21077e+07	7.31887e+06	8.55318e+06	1.65089e+07	1.44841e+07	8.90747e+06	9.41877e+06	1.69121e+07	1.53149e+07	27.6764	23.0466	38.1615	32.21	Ampd3	11717	AMPD3	272	0.941946	0.913236	1.03181	1.11301	1.21876	0.8275	0.852458	3	No		2
A0A0R4J1N7	568953825	PREDICTED: ankyrin-1 isoform X2 [Mus musculus]	0	285.382	27	43	515	38	1932	212.1	6.65	7455	43	1.27011e+08	1.29634e+08	1.12977e+08	1.16595e+08	1.48861e+08	1.31758e+08	1.23541e+08	1.39708e+08	1.88541e+08	1.83571e+08	1.6433e+08	1.90322e+08	2.15752e+08	2.18012e+08	1.8759e+08	2.05581e+08	6.60246	7.97109	6.56148	6.70463	Ank1	11733	ANK1	286	0.75272	0.841972	1.12512	1.28019	1.70075	0.0001186	0.00243692	3	Yes	DIP-MH	9
P48962	148747424	ADP/ATP translocase 1 [Mus musculus]	0	265.022	84	26	2126	2	298	32.9	9.72	35985	26	1.45272e+09	1.65272e+09	1.32275e+09	1.32872e+09	1.89059e+09	1.39597e+09	1.3109e+09	1.3802e+09	1.28429e+09	1.24265e+09	1.47836e+09	1.36421e+09	1.53606e+09	1.51281e+09	1.36701e+09	1.37917e+09	10.7295	17.8458	7.72807	6.07629	Slc25a4	11739	SLC25A4	291	1.00561	1.04417	0.937941	1.01228	1.11326	0.5229	0.594724	2	No		16
P51881	22094075	ADP/ATP translocase 2 [Mus musculus]	0	229.253	79	25	1768	12	298	32.9	9.73	29685	25	2.53866e+09	2.36916e+09	2.20107e+09	2.28743e+09	3.10335e+09	2.8183e+09	2.03527e+09	2.60116e+09	1.98851e+09	1.65694e+09	1.66934e+09	1.9761e+09	1.84916e+09	1.8431e+09	1.57285e+09	2.01692e+09	6.12235	17.1351	10.117	10.091	Slc25a5	11740	SLC25A5	292	1.08857	1.22316	0.844652	0.843625	1.44988	0.00804	0.0271226	2	No		14
P14824	148701560	annexin A6, isoform CRA_b, partial [Mus musculus]	0	59.634	24	14	78	14	677	76.3	5.52	561	14	5.62524e+07	6.11655e+07	5.71801e+07	5.11917e+07	5.81988e+07	5.38086e+07	5.80368e+07	5.14333e+07	6.11143e+07	5.52127e+07	6.63832e+07	4.60085e+07	6.18359e+07	5.80568e+07	6.96959e+07	5.0865e+07	7.26541	5.99447	15.2747	13.0476	Anxa6	11749	ANXA6	309	0.985509	0.966687	0.998292	1.04951	1.08568	0.7848	0.815386	2	No		9
Q8CC13	339895913	AP-1 complex subunit beta-1 isoform 1 [Mus musculus]	0	132.78	29	25	256	8	953	104.9	5.06	2588	25	1.32185e+07	1.34094e+07	1.24996e+07	1.06436e+07	1.26382e+07	1.98166e+07	1.70242e+07	1.79316e+07	1.9724e+07	1.92616e+07	2.0235e+07	1.68707e+07	1.82314e+07	1.86884e+07	2.27512e+07	2.09578e+07	10.1407	18.0436	7.82643	10.4205	Ap1b1	11764	AP1B1	162	0.726845	0.98445	1.11122	1.17748	1.61999	0.00167	0.00940881	3	Yes	DIP-MH	11
P17426	6671561	AP-2 complex subunit alpha-1 isoform a [Mus musculus]	0	244.76	45	37	404	25	977	107.6	7.03	4684	37	2.49926e+08	2.44566e+08	2.1309e+08	2.11307e+08	2.84675e+08	2.65773e+08	2.57461e+08	2.92791e+08	2.99311e+08	2.93237e+08	3.2552e+08	2.73242e+08	3.56238e+08	3.25295e+08	3.42596e+08	3.22244e+08	8.86536	5.94451	7.23944	4.71466	Ap2a1	11771	AP2A1	160	0.806526	0.966104	1.04563	1.18174	1.46522	0.0009992	0.00719885	3	No		15
Q69ZW4	50510693	mKIAA0899 protein [Mus musculus]	0	236.039	46	40	388	18	967	107.3	8.29	3782	40	1.1088e+08	1.27253e+08	1.07421e+08	105780817	1.13925e+08	1.30015e+08	1.23467e+08	1.33412e+08	1.4129e+08	1.28294e+08	1.29996e+08	1.18028e+08	1.71967e+08	1.34825e+08	1.40514e+08	1.24833e+08	8.72529	6.85127	7.36222	14.226	Ap2a2	11772	AP2A2	161	0.884147	0.981083	1.01397	1.1208	1.26766	0.1263	0.197068	3	No		15
Q6A0C9	50510363	mKIAA0109 protein [Mus musculus]	0	122.817	46	17	253	17	436	49.6	9.54	3361	17	2.69618e+08	2.57623e+08	2.6854e+08	2.26694e+08	3.10666e+08	2.80232e+08	2.56408e+08	3.02162e+08	3.54487e+08	3.52443e+08	3.84366e+08	3.27288e+08	4.32071e+08	3.77105e+08	3.79735e+08	3.54892e+08	7.83583	8.45526	6.58596	8.47353	Ap2m1	11773	AP2M1	1173	0.796579	0.895515	1.10518	1.20273	1.50987	0.001222	0.00776538	3	Yes	DIP	16
A0A571BES1	568947213	PREDICTED: AP-3 complex subunit beta-2 isoform X1 [Mus musculus]	0	65.115	13	12	71	8	1101	121.2	5.45	705	12	1.71634e+07	2.26915e+07	1.49776e+07	1.18572e+07	1.22083e+07	1.31072e+07	2.17404e+07	1.33769e+07	1.50952e+07	1.67069e+07	1.8716e+07	1.29573e+07	1.60775e+07	1.62795e+07	1.57598e+07	1.39699e+07	27.383	29.4515	15.3859	6.80608	Ap3b2	11775	AP3B2	8120	1.0557	0.956652	1.00482	0.982832	1.10354	0.9617	0.965232	2	No		11
O54774	6671565	AP-3 complex subunit delta-1 [Mus musculus]	0	74.779	17	14	63	14	1199	135	7.37	469	14	3.18109e+07	4.60174e+07	4.05923e+07	3.39306e+07	3.73203e+07	3.53787e+07	3.76366e+07	3.95504e+07	3.50684e+07	2.97899e+07	3.64173e+07	3.02898e+07	3.4859e+07	3.2827e+07	4.62248e+07	3.60713e+07	17.0039	4.55809	10.1687	15.9258	Ap3d1	11776	AP3D1	8943	1.04389	1.02699	0.901465	1.02765	1.15799	0.2667	0.347648	2	No		11
Q9DCR2	12832639	unnamed protein product [Mus musculus]	0	9.397	15	3	20	3	193	21.7	5.39	63	3	7.12411e+06	7.19069e+06	4.17462e+06	5454532	4.67879e+06	5.14908e+06	4.93597e+06	5.24877e+06	5.29082e+06	3.45864e+06	5.33879e+06	2.53528e+06	2.78401e+06	3.2217e+06	2.89898e+06	2.76223e+06	24.2282	5.04785	33.4569	7.26774	Ap3s1	11777	AP3S1	1176	1.32567	1.10801	0.920372	0.645946	2.05229	0.000149	0.00252491	2	Yes		6
P98084	39930317	amyloid beta A4 precursor protein-binding family A member 2 [Mus musculus]	0	23.82	5	2	18	2	750	82.7	4.88	378	2	1.09162e+06	1.02415e+06	3.35552e+06	941292	3.57085e+06	3.15594e+06	1.64634e+06	1.35057e+06	4.06528e+06	4.95623e+06	2.99926e+06	4.65317e+06	5.43809e+06	5.20564e+06	6.6415e+06	4.18615e+06	72.9732	45.1118	20.6978	18.7836	Apba2	11784	APBA2	321	0.472542	0.716537	1.2287	1.58222	3.34832	0.01157	0.0355225	3	Yes	DIP	2
Q9QXJ1	148684830	amyloid beta (A4) precursor protein-binding, family B, member 1, isoform CRA_c, partial [Mus musculus]	0	15.541	6	3	24	3	725	78.9	5.08	148	3	3.85735e+06	3.46145e+06	1.45429e+06	2.30316e+06	2.44868e+06	2.8004e+06	1.6804e+06	2.04397e+06	3.47911e+06	2.47762e+06	2.91072e+06	2.94772e+06	2.9396e+06	6.35273e+06	6.68336e+06	3.14298e+06	39.612	21.6722	13.8844	42.1274	Apbb1	11785	APBB1	322	0.869006	0.704027	0.92698	1.49999	2.13058	0.1483	0.222044	3	No		3
Q61315	569003029	PREDICTED: adenomatous polyposis coli protein isoform X1 [Mus musculus]	0	246.573	21	42	282	42	2870	312.8	8.05	3617	42	1.34816e+08	1.58517e+08	1.53148e+08	1.36454e+08	1.1915e+08	1.21128e+08	1.3088e+08	1.26751e+08	1.35567e+08	1.25469e+08	1.18997e+08	1.03457e+08	1.19711e+08	1.11723e+08	1.17555e+08	1.10204e+08	8.15474	4.29542	11.1393	3.96946	Apc	11789	APC	324	1.15231	0.984239	0.95574	0.907707	1.26948	0.01854	0.0497281	2	No		8
Q62407	148667988	SPEG complex locus, isoform CRA_b, partial [Mus musculus]	0	39.729	4	10	41	10	3293	357.1	8.21	246	10	1.99179e+07	2.06686e+07	2.12658e+07	1.58569e+07	1.49685e+07	2.03406e+07	2.07932e+07	1.48655e+07	2.21047e+07	2.4988e+07	2.43853e+07	1.73885e+07	1.97984e+07	2.74747e+07	3.43725e+07	2.13887e+07	12.5768	18.4165	15.5289	25.7287	Speg	11790	SPEG	10290	0.912676	0.833498	1.04371	1.21011	1.45185	0.2282	0.30831	3	No		5
P08226	163644329	apolipoprotein E precursor [Mus musculus]	0	26.477	20	5	42	5	311	35.8	5.68	278	5	1.35949e+07	1.67452e+07	1.73686e+07	1.48422e+07	8.99704e+06	1.07907e+07	1.25386e+07	1.03242e+07	6.33427e+06	2.50549e+07	1.36703e+07	1.03046e+07	8.61449e+06	1.14266e+07	1.18156e+07	1.10058e+07	11.0936	13.7244	58.1948	13.4314	Apoe	11816	APOE	348	1.22994	0.838637	1.08862	0.842803	1.46659	0.02121	0.0543553	2	No		6
P12023	148665902	amyloid beta (A4) precursor protein, isoform CRA_a, partial [Mus musculus]	0	11.986	3	2	24	2	785	88.7	5.12	141	2	5.6586e+06	7.26442e+06	8.024e+06	5960790	4.91739e+06	4.06352e+06	5.97075e+06	3.6878e+06	4.02241e+06	4.96699e+06	4.80122e+06	4.41096e+06	5.29063e+06	5.89896e+06	5.50325e+06	5.63193e+06	16.5081	21.7627	9.27761	4.55698	App	11820	APP	351	1.25046	0.86621	0.845861	1.03747	1.47832	0.02242	0.0567904	2	No		6
A0A5F8MQ17	148669655	aquaporin 4, isoform CRA_c [Mus musculus]	0	13.06	10	3	10	3	355	38	6.65	55	3	1.18402e+06	1.20615e+06	3.86077e+06	992645	1.36577e+06	709114	2.16034e+06	1.76173e+06	4.6656e+06	8.6139e+06	6.95266e+06	5.665e+06	1.3312e+07	1.21521e+07	7.36977e+06	8.12958e+06	75.6497	41.2622	26.3531	28.628	Aqp4	11829	AQP4	361	0.361722	0.299469	1.29322	2.04559	6.8307	0.002907	0.0140903	3	Yes	DIP	7
P04627	755564427	PREDICTED: serine/threonine-protein kinase A-Raf isoform X1 [Mus musculus]	0	38.229	16	9	93	7	641	71.5	9.04	959	9	6.33452e+07	4.99334e+07	4.88134e+07	57159938	4.39613e+07	3.28464e+07	4.11532e+07	3.86284e+07	3.56807e+07	3.58088e+07	3.53156e+07	2.69409e+07	3.50308e+07	3.42888e+07	3.23589e+07	2.47544e+07	12.3786	12.0871	12.9662	14.8885	Araf	11836	ARAF	369	1.3789	0.984807	0.841143	0.79515	1.73414	0.007255	0.0254566	2	Yes		3
Q9WV31	9055166	activity-regulated cytoskeleton-associated protein [Mus musculus]	0	93.541	40	13	194	4	396	45.3	5.39	2142	13	2.45497e+07	3.18281e+07	3.50167e+07	29296094	4.27597e+07	4.51922e+07	5.87811e+07	9.07084e+07	9.26453e+07	1.00743e+08	9.69934e+07	1.00525e+08	9.76232e+07	1.04893e+08	1.0336e+08	9.5326e+07	14.6468	37.1555	3.88702	4.54573	Arc	11838	ARC	23237	0.419705	0.82571	1.35939	1.39519	3.32422	1.268e-06	0.000401404	3	Yes	DIP-MH	7
P84078	4502201	ADP-ribosylation factor 1 [Homo sapiens]	0	43.511	50	7	52	3	181	20.7	6.8	906	7	3.6728e+07	3.22443e+07	4.61168e+07	2.96454e+07	1.60138e+07	2.65096e+07	2.36107e+07	2.24418e+07	2.47895e+07	2.01773e+07	4.48977e+07	1.98767e+07	2.95782e+07	1.88305e+07	2.4684e+07	2.31156e+07	20.0077	20.0059	43.217	18.4503	Arf1	11840	ARF1	375	1.31798	0.806593	0.999328	0.876095	1.63401	0.1008	0.167057	2	No		7
P62331	148704663	mCG3164, partial [Mus musculus]	0	17.809	25	4	30	4	191	21.5	8.38	401	4	1.50106e+07	1.98465e+07	1.77194e+07	18106312	1.71145e+07	1.65171e+07	1.22045e+07	1.45645e+07	1.36678e+07	1.03973e+07	1.12839e+07	8.19031e+06	7.80991e+06	1.02416e+07	8.6627e+06	8.47339e+06	11.3195	14.6778	20.8166	11.7111	Arf6	11845	ARF6	382	1.34756	1.15153	0.83007	0.670846	2.00874	0.001201	0.00775616	1	Yes	DDP-MH	7
Q9QUI0	388327124	Chain A, Crystal Structure Of Geranylgeranylated Rhoa In Complex With Rhogdi In Its Active Gppnhp-Bound Form	0	23.023	32	5	15	3	195	21.9	6.37	96	5	1.70186e+07	1.54792e+07	8.21492e+06	1.42435e+07	1.68816e+07	1.22553e+07	2.25076e+07	1.73899e+07	2.18944e+07	2.52919e+07	1.48877e+07	8.65955e+06	2.81633e+07	2.99141e+07	2.98699e+07	8.51089e+06	28.0495	24.2952	41.9219	43.2698	Rhoa	11848	RHOA	387	0.754939	0.948332	0.971675	1.32505	1.75518	0.3837	0.464419	3	No		9
Q9QYM5	6753116	rho-related GTP-binding protein RhoN precursor [Mus musculus]	0.002	5.047	7	2	7	2	227	25.4	8.35	40	2	4.46988e+06	3.97225e+06	3.94518e+06	4.30057e+06	1.93508e+06	1.88036e+06	2.46567e+06	2.2938e+06	1.94559e+06	1.46243e+06	1.81509e+06	1.75428e+06	1.77248e+06	1.89437e+06	1.77233e+06	1.83928e+06	6.13624	13.1682	11.7058	3.24077	Rnd2	11858	RND2	8153	1.68911	0.867936	0.706237	0.736712	2.39171	4.768e-05	0.00160352	1	Yes	DDP	0
Q91Z25	16307455	Arpc1b protein [Mus musculus]	0	18.796	14	3	18	2	376	41.5	8.35	190	3	3.39521e+06	3.94144e+06	3.37444e+06	3.12948e+06	2.20791e+06	2.53877e+06	1.7997e+06	2.55087e+06	1.57196e+06	791001	1.43481e+06	1.5588e+06	1.64522e+06	833474	819490	1.30054e+06	9.90723	15.5679	27.6756	34.6955	Arpc1b	11867	ARPC1B	10095	1.6831	1.10628	0.651392	0.559232	3.00966	0.000346	0.00377493	1	Yes	DDP	0
P98203	148665105	armadillo repeat gene deleted in velo-cardio-facial syndrome, isoform CRA_b, partial [Mus musculus]	0	255.692	40	28	331	28	982	106.8	6.87	7958	28	2.32347e+08	2.41478e+08	2.46722e+08	2.42022e+08	1.8698e+08	1.93371e+08	2.61457e+08	2.17791e+08	2.3647e+08	2.43612e+08	2.46723e+08	2.38752e+08	2.1937e+08	2.36167e+08	2.65662e+08	2.24919e+08	2.4977	15.709	1.92159	8.72643	Arvcf	11877	ARVCF	421	1.03118	0.920874	1.03438	1.01356	1.12326	0.5822	0.64538	2	No		7
Q61137	755495397	PREDICTED: astrotactin-1 isoform X1 [Mus musculus]	0	108.522	19	16	125	16	1318	146.7	5.27	2335	16	3.16026e+07	5.1048e+07	4.93241e+07	4.03175e+07	3.64764e+07	4.56215e+07	4.82575e+07	5.30052e+07	4.17138e+07	3.79233e+07	5.5786e+07	4.75978e+07	3.66427e+07	3.5313e+07	3.88768e+07	3.10882e+07	20.8449	15.1614	17.0082	9.23469	Astn1	11899	ASTN1	460	1.0126	1.07765	1.07565	0.834099	1.29199	0.09498	0.159713	2	No		9
Q8VDN2	21450277	sodium/potassium-transporting ATPase subunit alpha-1 precursor [Mus musculus]	0	220.754	30	25	338	10	1023	112.9	5.45	7637	25	3.43853e+07	4.07592e+07	3.652e+07	2.9505e+07	4.11985e+07	4.43475e+07	3.99417e+07	4.03748e+07	6.02731e+07	5.9941e+07	6.20859e+07	4.76607e+07	8.03422e+07	7.62431e+07	7.43807e+07	5.8196e+07	13.2609	4.80097	11.5157	13.4468	Atp1a1	11928	ATP1A1	476	0.683502	0.803058	1.1134	1.40004	2.04833	0.002272	0.0117517	3	Yes	DIP-MH	16
P14094	6753138	sodium/potassium-transporting ATPase subunit beta-1 [Mus musculus]	0	50.944	32	9	74	9	304	35.2	8.65	1446	9	1.21318e+08	1.56251e+08	1.25514e+08	1.10912e+08	1.14581e+08	1.46033e+08	1.3539e+08	1.2226e+08	1.50243e+08	1.87744e+08	2.10654e+08	1.39426e+08	1.86981e+08	2.02306e+08	1.98e+08	1.45075e+08	15.1698	10.7593	19.2118	14.2839	Atp1b1	11931	ATP1B1	481	0.838256	0.845217	1.12214	1.19438	1.42484	0.04124	0.0873345	3	No		15
P14231	7242138	sodium/potassium-transporting ATPase subunit beta-2 [Mus musculus]	0	23.185	21	5	27	5	290	33.3	8.31	498	5	6.63303e+06	9.33764e+06	9.0383e+06	3.58669e+06	8.35115e+06	5.31271e+06	6.02568e+06	9.03955e+06	1.25003e+07	1.89798e+07	8.78316e+06	6.94188e+06	1.20014e+07	1.42648e+07	1.29995e+07	2.07508e+07	37.2865	24.9696	45.036	26.2693	Atp1b2	11932	ATP1B2	482	0.69514	0.698383	1.14752	1.45895	2.09879	0.05873	0.110963	3	No		10
Q5DTI2	60360584	mKIAA4195 protein [Mus musculus]	0	85.412	20	15	101	15	1061	116.5	5.5	1462	15	5.37338e+07	5.72947e+07	5.69499e+07	6.10123e+07	4.24985e+07	4.85119e+07	5.55999e+07	5.31588e+07	4.88216e+07	5.09298e+07	6.30342e+07	4.76896e+07	4.43347e+07	5.32998e+07	4.30086e+07	3.78009e+07	5.20249	11.5494	13.4404	14.4414	Atp2a2	11938	ATP2A2	488	1.1202	0.977249	1.02962	0.872929	1.28326	0.06097	0.114208	2	No		14
D5L240	148667089	ATPase, Ca++ transporting, plasma membrane 2, isoform CRA_c, partial [Mus musculus]	0	201.389	27	25	184	16	1249	137.3	5.91	3528	25	4.70601e+07	4.8822e+07	4.5874e+07	3.12611e+07	5.13401e+07	6.29891e+07	5.2443e+07	4.05497e+07	7.0054e+07	7.80007e+07	8.74357e+07	5.48867e+07	7.44216e+07	9.13915e+07	8.83243e+07	6.10026e+07	18.6956	17.6965	18.9796	17.7271	Atp2b2	11941	ATP2B2	491	0.701998	0.841185	1.17817	1.27864	1.82144	0.01597	0.0443026	3	Yes	DIP-MH	12
Q03265	6680748	ATP synthase subunit alpha, mitochondrial precursor [Mus musculus]	0	90.031	30	13	190	13	553	59.7	9.19	2553	13	3.67749e+08	3.90825e+08	3.2181e+08	2.81795e+08	2.62321e+08	2.70363e+08	2.48636e+08	2.52574e+08	3.15693e+08	3.44681e+08	4.08589e+08	3.53145e+08	3.85328e+08	4.18618e+08	4.22021e+08	3.87361e+08	14.256	3.78906	10.9246	4.87986	Atp5a1	11946	ATP5F1A	498	1.00317	0.761404	1.0473	1.18813	1.56044	0.0001406	0.00252491	3	Yes	DIP	15
P56480	23272966	Atp5b protein, partial [Mus musculus]	0	143.912	38	15	159	15	533	56.6	5.4	2538	15	1.34227e+08	1.38026e+08	1.14918e+08	7.92721e+07	5.05863e+07	6.25472e+07	4.80238e+07	5.26009e+07	7.15705e+07	1.02284e+08	8.18483e+07	5.82163e+07	1.0844e+08	1.07639e+08	5.41333e+07	5.94613e+07	23.0423	11.8903	23.6826	35.9948	Atp5b	11947	ATP5F1B	506	1.40941	0.645896	0.948544	0.996148	2.1821	0.02097	0.0540571	2	No		15
Q91VR2	12840425	unnamed protein product [Mus musculus]	0	29.526	22	6	36	6	298	32.8	9.01	141	6	3.42966e+07	3.07963e+07	1.68955e+07	1.93186e+07	1.44312e+07	1.48188e+07	1.15623e+07	7.79236e+06	1.63739e+07	1.34194e+07	1.64288e+07	1.34788e+07	2.07172e+07	1.43976e+07	1.29145e+07	1.60924e+07	33.6238	26.7352	11.4224	21.1069	Atp5c1	11949	ATP5F1C	509	1.48037	0.710245	0.872392	0.936992	2.08431	0.151	0.224854	2	No		11
Q9CQQ7	74195489	unnamed protein product [Mus musculus]	0	19.199	21	5	40	5	256	28.9	9.26	315	5	6.02233e+07	5.37632e+07	3.78835e+07	3.21319e+07	3.20333e+07	2.4974e+07	2.31465e+07	2.82318e+07	2.46976e+07	2.48088e+07	4.66593e+07	1.98813e+07	3.91466e+07	3.48209e+07	4.01767e+07	3.19836e+07	28.6418	14.4148	41.3184	10.4516	Atp5f1	11950	ATP5PB	515	1.32719	0.781774	0.837035	1.054	1.69766	0.05222	0.102563	2	No		11
P97450	148665899	ATP synthase, H+ transporting, mitochondrial F0 complex, subunit F, isoform CRA_b, partial [Mus musculus]	0	17.838	31	3	16	3	122	14.1	9.33	581	3	1.53058e+08	2.27754e+08	1.98308e+08	1.61499e+08	2.52439e+08	2.17081e+08	2.72996e+08	2.23143e+08	2.08466e+08	3.10599e+08	4.0963e+08	2.88074e+08	3.06036e+08	3.81036e+08	4.53442e+08	3.58024e+08	18.6506	10.8146	27.2289	16.3337	Atp5j	11957	ATP5PF	522	0.670004	0.873586	1.10075	1.35566	2.02336	0.01186	0.0361086	3	Yes	DIP-MH	6
P50516	31560731	V-type proton ATPase catalytic subunit A [Mus musculus]	0	153.78	46	21	195	2	617	68.3	5.58	2987	21	7.98061e+06	1.03371e+07	7.93011e+06	6.54429e+06	1.35635e+07	1.25278e+07	1.02985e+07	8.39708e+06	2.01812e+07	1.44895e+07	1.51091e+07	2.0162e+07	2.03163e+07	1.59299e+07	1.71531e+07	1.24613e+07	19.1959	20.6374	17.7978	19.7181	Atp6v1a	11964	ATP6V1A	523	0.614713	0.839565	1.31111	1.23461	2.13289	0.00573	0.0221695	3	Yes	DIP-MH	16
A0A1S6GWG6	74191447	unnamed protein product [Mus musculus]	0	107.805	43	15	159	15	521	57.5	5.81	2580	15	1.01886e+08	1.11502e+08	1.07311e+08	7.62856e+07	1.02618e+08	8.39754e+07	1.13255e+08	1.05149e+08	1.80694e+08	1.50075e+08	1.609e+08	1.13021e+08	1.56707e+08	1.463e+08	1.48094e+08	1.0358e+08	15.9251	12.2246	18.7989	17.1849	Atp6v1b2	11966	ATP6V1B2	526	0.809614	0.825954	1.23321	1.13122	1.52321	0.04191	0.08807	3	No		15
P51863	31981304	V-type proton ATPase subunit d 1 [Mus musculus]	0	48.786	27	9	116	9	351	40.3	5	1422	9	5.56198e+07	5.82193e+07	5.73457e+07	4.78242e+07	5.73129e+07	5.86113e+07	7.09371e+07	6.45414e+07	9.9795e+07	8.91864e+07	8.54335e+07	6.85207e+07	9.49621e+07	1.05059e+08	8.71518e+07	7.82394e+07	8.66326	9.93147	15.1485	12.4891	Atp6v0d1	11972	ATP6V0D1	9114	0.743185	0.853109	1.16372	1.23999	1.66848	0.003872	0.0172387	3	Yes	DIP	13
P50518	45504359	V-type proton ATPase subunit E 1 [Mus musculus]	0	57.775	50	11	97	11	226	26.1	8.43	1206	11	1.11425e+08	9.70129e+07	9.83557e+07	8.46626e+07	1.31983e+08	1.19575e+08	1.22237e+08	1.22555e+08	1.94293e+08	1.48779e+08	1.74816e+08	1.43547e+08	1.94626e+08	1.68311e+08	1.60561e+08	1.34929e+08	11.1802	4.37624	14.2993	14.9304	Atp6v1e1	11973	ATP6V1E1	529	0.709266	0.899321	1.19843	1.19298	1.68968	0.006224	0.0232006	3	Yes	DIP-MH	14
Q9Z1G4	12025532	V-type proton ATPase 116 kDa subunit a isoform 1 isoform 1 [Mus musculus]	0	157.858	32	23	247	10	838	96.2	6.57	3701	23	8.6945e+07	8.38807e+07	8.73137e+07	5.50017e+07	8.29503e+07	8.00092e+07	7.19383e+07	9.09848e+07	1.23075e+08	1.00913e+08	1.0445e+08	9.44444e+07	8.53717e+07	9.58594e+07	8.3768e+07	8.13852e+07	19.9252	9.65731	11.6242	7.378	Atp6v0a1	11975	ATP6V0A1	535	0.889422	0.925612	1.20112	0.983844	1.35045	0.08702	0.149586	3	No		14
Q5DTG0	60360628	mKIAA4233 protein [Mus musculus]	0	14.986	5	4	6	4	1195	134.6	7.05	32	4	1.722e+06	2.26357e+06	1.8362e+06	1.56317e+06	1.82143e+06	2.14622e+06	3.29662e+06	2.64809e+06	2.42473e+06	3.37586e+06	4.29572e+06	2.9886e+06	3.1155e+06	4.13671e+06	4.95931e+06	3.26189e+06	16.244	25.9463	24.0509	22.1212	Atp8a1	11980	ATP8A1	10396	0.644191	0.864658	1.1414	1.34975	2.09527	0.01668	0.0458648	3	Yes	DIP	11
Q6DI68	49902622	Atp9a protein, partial [Mus musculus]	0	21.795	6	6	16	6	1106	124.5	8.21	128	6	3.10374e+06	3.85611e+06	738503	2.8613e+06	1.86606e+06	631342	2.01721e+06	1.01662e+06	292812	1.30986e+06	473193	474615	1.01669e+06	665386	1.02636e+06	1.03407e+06	50.6264	48.2374	71.5501	19.2705	Atp9a	11981	ATP9A	10079	1.88701	0.988432	0.455771	0.668785	4.14026	0.1453	0.219203	1	No		5
Q60668	116256512	heterogeneous nuclear ribonucleoprotein D0 isoform a [Mus musculus]	0	23.27	17	5	47	3	355	38.3	7.81	433	5	1.04149e+07	1.3641e+07	1.38769e+07	1.38349e+07	5.64006e+06	6.74607e+06	1.94578e+07	1.92426e+07	3.60133e+06	3.38742e+06	4.13732e+06	5.51375e+06	2.27914e+06	4.44261e+06	4.30599e+06	3.51648e+06	13.0413	59.5867	22.9824	27.2946	Hnrnpd	11991	HNRNPD	3184	1.54486	1.52454	0.496569	0.434032	3.55933	0.0004831	0.00455856	1	Yes	DDP-MH	4
Q9JLZ3	148709172	AU RNA binding protein/enoyl-coenzyme A hydratase, isoform CRA_b, partial [Mus musculus]	0	30.978	27	8	58	8	317	33.8	9.5	474	8	6.07547e+07	3.81463e+07	5.17865e+07	5.78651e+07	8.20421e+07	3.08917e+07	5.47972e+07	6.29252e+07	5.90114e+07	2.08078e+07	2.40923e+07	6.05841e+07	5.06061e+07	3.34052e+07	3.91571e+07	4.77592e+07	19.2735	36.746	52.558	18.4781	Auh	11992	AUH	549	1.07691	1.19105	0.849413	0.882626	1.4022	0.4653	0.542189	2	No		11
Q62036	1199931	pre-acrosome localization protein [Mus musculus]	0	66.015	16	15	95	15	1060	120.3	8.65	508	15	2.21006e+07	2.47834e+07	2.38785e+07	2.30715e+07	1.98695e+07	1.54849e+07	2.26197e+07	1.7347e+07	2.04143e+07	1.6726e+07	1.77321e+07	1.46139e+07	1.43067e+07	1.30506e+07	1.61398e+07	1.48771e+07	4.87619	16.4633	13.8674	8.78789	Cep131	12009	CEP131	22994	1.26369	1.01437	0.935793	0.786144	1.60746	0.0003863	0.00398326	2	Yes		2
Q61361	157951688	brevican core protein isoform 1 precursor [Mus musculus]	0	170.21	34	22	325	22	883	95.8	4.93	5374	22	9.23836e+07	7.76283e+07	8.48062e+07	9.33113e+07	2.08189e+08	1.64509e+08	1.79007e+08	2.23597e+08	3.92052e+08	4.20677e+08	2.7436e+08	3.40427e+08	4.93122e+08	4.11567e+08	3.52945e+08	4.53565e+08	8.42911	13.8813	18.0056	14.0237	Bcan	12032	BCAN	63827	0.326718	0.727616	1.33972	1.60595	4.91541	0.0001353	0.00249278	3	Yes	DIP-MH	14
O35129	126723336	prohibitin-2 [Mus musculus]	0	83.903	45	12	194	12	299	33.3	9.83	4998	12	2.54447e+08	2.79641e+08	1.65554e+08	1.24052e+08	1.93009e+08	1.3957e+08	9.73805e+07	1.20119e+08	1.88604e+08	2.1141e+08	2.28349e+08	1.33551e+08	2.18036e+08	2.15058e+08	1.76757e+08	1.58182e+08	35.5988	29.6783	21.681	15.2897	Phb2	12034	PHB2	11331	1.13468	0.757756	1.04957	1.058	1.49741	0.2815	0.36155	2	No		14
O55028	6753164	[3-methyl-2-oxobutanoate dehydrogenase [lipoamide]] kinase, mitochondrial precursor [Mus musculus]	0	19.626	7	2	25	2	412	46.6	8.91	423	2	3.54799e+06	3.32105e+06	3.38339e+06	3.33543e+06	3.78225e+06	3.32624e+06	3.06696e+06	3.57451e+06	2.91029e+06	2.59003e+06	3.05002e+06	2.89219e+06	3.00253e+06	2.66746e+06	2.55115e+06	2.65584e+06	3.06595	9.00255	6.77105	7.2067	Bckdk	12041	BCKDK	10295	1.09453	1.10759	0.921719	0.876163	1.26413	0.003276	0.0152694	2	No		7
E9Q0H6	148673176	fatty acid binding protein 7, brain, partial [Mus musculus]	0	35.04	28	3	70	3	155	17.5	8.32	921	3	5.97419e+07	6.33283e+07	5.97978e+07	6.22033e+07	1.79789e+07	1.76497e+07	2.29214e+07	2.17168e+07	1.08502e+07	7.406e+06	8.43101e+06	7.68483e+06	6.20599e+06	3.4561e+06	3.49954e+06	4.05143e+06	2.92124	13.2079	18.2217	30.1423	Fabp7	12140	FABP7	2173	2.60076	0.851811	0.364765	0.182669	14.2375	9.319e-09	2.03713e-05	1	Yes	DDP-MH	2
A0A1S6GWH6	568998717	PREDICTED: baculoviral IAP repeat-containing protein 6 isoform X1 [Mus musculus]	0	6.317	0	2	7	2	4953	539.2	6.13	77	2	1.39059e+06	1.85391e+06	1.32411e+06	982180	936195	1.10826e+06	804625	902173	736364	789043	1.08776e+06	590764	791440	709380	783569	489608	25.8435	13.4969	26.0641	20.3122	Birc6	12211	BIRC6	57448	1.45309	0.982005	0.838728	0.726179	2.00101	0.05323	0.103986	1	No		2
O88737	124487407	protein bassoon [Mus musculus]	0	2218.98	62	167	5168	159	3942	418.6	7.71	108832	167	7.02226e+09	8.08121e+09	8.24947e+09	6.77742e+09	9.24575e+09	9.50309e+09	1.03127e+10	1.06879e+10	1.1088e+10	1.1419e+10	1.21968e+10	1.15162e+10	1.156e+10	1.1292e+10	1.23924e+10	1.16441e+10	9.83241	6.80314	4.02863	4.02131	Bsn	12217	BSN	8927	0.739448	0.975517	1.13431	1.15072	1.55619	0.0003107	0.00367456	3	Yes	DIP-MH	15
Q3ULA2	60360248	mKIAA4123 protein [Mus musculus]	0	11.687	6	3	6	3	639	72.5	8.25	41	3	1.29334e+06	2.06393e+06	5.56724e+06	1.09972e+06	1.631e+06	1.93159e+06	1.55666e+06	1.60059e+06	3.85894e+06	4.54262e+06	4.66776e+06	4.16851e+06	5.12097e+06	4.4536e+06	4.10917e+06	1.36398e+06	83.1125	10.1495	8.53209	43.9373	Btrc	12234	BTRC	8945	0.81781	0.548226	1.40632	1.22764	2.56522	0.0002388	0.0033039	3	Yes	DIP-MH	0
Q9WVA3	31560618	mitotic checkpoint protein BUB3 [Mus musculus]	0	34.661	25	6	27	6	326	36.9	6.84	184	6	6.88106e+06	1.18358e+07	7.08056e+06	6.282e+06	3.7003e+06	1.14601e+07	9.1748e+06	7.19753e+06	5.90817e+06	7.75037e+06	6.5963e+06	6.84033e+06	5.5441e+06	1.31558e+07	1.48687e+07	6.86533e+06	32.0016	41.7066	11.2396	45.4408	Bub3	12237	BUB3	9184	0.978469	0.961794	0.826443	1.23329	1.49229	0.5268	0.596903	2	No		0
Q8R5L1	148680687	complement component 1, q subcomponent binding protein, isoform CRA_a, partial [Mus musculus]	0	57.996	26	5	50	5	301	33.3	5.03	1116	5	2.14555e+07	3.40691e+07	3.1134e+07	2.77501e+07	3.08988e+07	3.76047e+07	3.7654e+07	3.43028e+07	3.26888e+07	3.19438e+07	3.65342e+07	3.65994e+07	3.26801e+07	3.46176e+07	3.58882e+07	3.91497e+07	18.9463	9.1663	7.18007	7.64014	C1qbp	12261	C1QBP	708	0.855439	1.05023	1.03008	1.06425	1.2441	0.2945	0.375818	3	No		9
A2AIR7	568912822	PREDICTED: voltage-dependent N-type calcium channel subunit alpha-1B isoform X1 [Mus musculus]	0	238.322	20	37	469	33	2351	263.8	8.65	6060	37	1.29765e+08	2.02721e+08	1.89234e+08	1.5025e+08	1.46177e+08	1.36199e+08	1.67553e+08	1.83227e+08	1.54356e+08	1.86114e+08	2.27108e+08	2.27299e+08	1.75876e+08	1.90225e+08	2.4358e+08	2.06145e+08	20.1379	13.3638	17.7909	14.2999	Cacna1b	12287	CACNA1B	774	0.921825	0.868577	1.09043	1.11917	1.28851	0.1691	0.245128	3	No		7
C7TQ62	1039774148	PREDICTED: voltage-dependent L-type calcium channel subunit alpha-1C isoform X2 [Mus musculus]	0	15.428	2	3	17	3	2225	249.4	7.06	274	3	2.465e+06	4.41713e+06	5.6146e+06	3.62809e+06	3.04931e+06	3.50514e+06	4.35618e+06	4.02968e+06	1.76012e+06	1.75118e+06	5.43748e+06	3.70371e+06	867364	3.76374e+06	4.41701e+06	4.4799e+06	32.8833	15.4243	56.0413	50.4852	Cacna1c	12288	CACNA1C	775	1.12671	1.04394	0.884084	0.94526	1.27444	0.8863	0.899467	2	No		6
A0A087WS83	187956267	Calcium channel, voltage-dependent, R type, alpha 1E subunit [Mus musculus]	0	246.844	23	39	442	2	2273	257.1	8.18	4671	39	8.98686e+06	6.50734e+06	1.06101e+07	8.76923e+06	6.02595e+06	8.25198e+06	7.31783e+06	6.97864e+06	1.0295e+07	5.22249e+06	1.70161e+07	7.85492e+06	4.98378e+06	1.0905e+07	7.17768e+06	5.30932e+06	19.3547	12.8686	50.0773	38.3196	Cacna1e	12290	CACNA1E	777	1.05508	0.864501	1.22193	0.858491	1.42334	0.4403	0.519824	2	No		10
O08532	755510852	PREDICTED: voltage-dependent calcium channel subunit alpha-2/delta-1 isoform X8 [Mus musculus]	0	70.935	16	15	105	14	1110	125.3	5.4	1781	15	6.45186e+07	6.23044e+07	7.97521e+07	4.61444e+07	6.72429e+07	6.73028e+07	7.53127e+07	6.04394e+07	6.51686e+07	8.40047e+07	7.46347e+07	4.89404e+07	6.17929e+07	7.48026e+07	6.66829e+07	4.94523e+07	21.7674	9.00046	21.9382	16.7929	Cacna2d1	12293	CACNA2D1	781	0.964121	1.03118	1.04053	0.964165	1.07925	0.8813	0.895224	2	No		13
Q9Z1L5	6753236	voltage-dependent calcium channel subunit alpha-2/delta-3 precursor [Mus musculus]	0	31.392	8	7	23	7	1091	122.7	5.73	95	7	7.7888e+06	2.9605e+06	2.55416e+06	2.21888e+06	1.03447e+07	8.0582e+06	6.50583e+06	5.04359e+06	1.12818e+07	1.23768e+07	7.53622e+06	5.3735e+06	8.48013e+06	6.4609e+06	4.50784e+06	3.80348e+06	67.5945	30.2824	35.6256	36.1868	Cacna2d3	12294	CACNA2D3	55799	0.589669	1.13784	1.38917	0.88332	2.35585	0.187	0.264584	3	No		10
A0A0R4J194	33146398	voltage-dependent calcium channel beta1 subunit [Mus musculus]	0	119.436	39	20	295	6	677	74.1	5.99	3940	20	3.64162e+07	2.20608e+07	2.25442e+07	2.01923e+07	2.09044e+07	2.23442e+07	7.29305e+07	5.15863e+07	5.8141e+07	5.26445e+07	3.64121e+07	3.13142e+07	2.15966e+07	2.5814e+07	2.54931e+07	6.46547e+07	29.5519	59.6857	28.6846	58.9352	Cacnb1	12295	CACNB1	782	0.692	1.14702	1.22049	0.940492	1.76371	0.1989	0.27747	3	No		9
Q8CC27	568912086	PREDICTED: voltage-dependent L-type calcium channel subunit beta-2 isoform X7 [Mus musculus]	0	41.061	18	10	148	5	604	68.1	8.59	1525	10	1.04601e+07	7.38469e+06	1.13694e+07	4.63042e+06	8.0988e+06	3.31352e+06	3.29873e+06	2.46052e+06	1.17657e+07	1.07624e+07	8.67906e+06	7.31025e+06	6.82434e+06	4.45814e+06	5.39081e+06	1.03617e+07	36.2914	59.8291	20.8813	38.3447	Cacnb2	12296	CACNB2	783	1.16136	0.589235	1.32171	0.927693	2.24309	0.09891	0.164549	2	No		5
P54285	113680271	voltage-dependent L-type calcium channel subunit beta-3 isoform 1 [Mus musculus]	0	120.115	45	15	258	6	484	54.5	6.27	4037	15	3.56466e+07	3.81028e+07	5.72047e+07	5.84462e+07	5.64029e+07	3.90787e+07	7.44196e+07	8.19799e+07	6.30175e+07	4.68767e+07	8.29109e+07	8.19337e+07	1.27833e+08	5.97643e+07	5.07549e+07	7.64558e+07	25.6557	30.4971	25.0152	43.7615	Cacnb3	12297	CACNB3	784	0.734944	0.977393	1.06609	1.22157	1.66213	0.2519	0.333729	3	No		12
Q8R0S4	80861468	voltage-dependent L-type calcium channel subunit beta-4 isoform a [Mus musculus]	0	155.887	43	17	340	11	519	57.9	9.28	5273	17	1.51171e+08	1.61061e+08	1.80893e+08	1.6527e+08	1.51587e+08	1.87443e+08	1.89116e+08	2.12476e+08	1.9881e+08	2.13422e+08	2.40179e+08	2.46314e+08	2.02041e+08	2.09097e+08	2.36025e+08	2.24022e+08	7.51284	13.5711	9.96614	6.98824	Cacnb4	12298	CACNB4	785	0.831064	0.934856	1.13442	1.09966	1.36502	0.006097	0.0229794	3	No		11
O88602	148697713	calcium channel, voltage-dependent, gamma subunit 2, isoform CRA_a, partial [Mus musculus]	0	85.793	28	8	181	6	325	36.1	9.09	2479	8	1.52844e+08	1.81265e+08	1.76291e+08	1.78384e+08	1.35021e+08	1.68637e+08	1.62753e+08	1.72801e+08	1.34562e+08	1.43244e+08	1.59431e+08	1.61904e+08	1.47474e+08	1.56702e+08	1.59724e+08	1.5367e+08	7.58536	10.6555	8.74256	3.38916	Cacng2	12300	CACNG2	10369	1.08269	1.00477	0.941786	0.970752	1.14962	0.2065	0.285702	2	No		8
Q9CXW3	33468885	calcyclin-binding protein [Mus musculus]	0	13.841	16	4	19	4	229	26.5	7.87	149	4	8.15479e+06	8.10909e+06	1.34023e+07	7.44326e+06	5.68752e+06	7.45246e+06	1.10612e+07	1.00574e+07	8.04492e+06	6.00457e+06	1.00803e+07	7.68427e+06	1.66187e+07	8.45763e+06	1.44146e+07	9.81048e+06	29.8482	28.5808	21.0418	31.1005	Cacybp	12301	CACYBP	27101	0.973468	0.898683	0.834558	1.29329	1.54967	0.3656	0.446981	3	No		3
P07356	12849385	unnamed protein product [Mus musculus]	0	49.22	27	8	57	8	339	38.6	7.65	1032	8	4.14887e+07	3.91297e+07	3.93533e+07	2.85004e+07	3.33387e+07	2.01621e+07	1.30455e+07	1.32825e+07	6.76214e+06	6.7268e+06	1.10182e+07	3.43883e+06	1.08822e+07	8.16617e+06	5.82091e+06	3.83135e+06	15.7407	47.6616	44.4698	42.3797	Anxa2	12306	ANXA2	302	2.0842	1.12061	0.392296	0.402891	5.31284	0.0005611	0.00496196	1	Yes	DDP-MH	8
P12658	148673649	calbindin-28K, isoform CRA_a [Mus musculus]	0	18.29	21	5	18	4	262	30.1	4.83	27	5	6.67013e+06	3.41969e+06	8.23182e+06	3.92831e+06	2.67777e+06	2.45922e+06	5.96895e+06	3.49898e+06	1.98518e+06	6.35728e+06	3.37069e+06	5.13119e+06	8.33985e+06	3.94753e+06	3.32375e+06	2.24134e+06	41.014	44.0585	45.7061	60.0229	Calb1	12307	CALB1	793	1.24385	0.816468	0.94166	0.998018	1.52346	0.6791	0.726278	2	No		1
Q08331	34098931	calretinin [Mus musculus]	0	24.22	24	6	51	5	271	31.4	5.02	441	6	1.64817e+07	2.63723e+07	2.48203e+07	2.09654e+07	1.13695e+07	1.92966e+07	1.73328e+07	1.4924e+07	1.36551e+07	1.67932e+07	1.88566e+07	1.49837e+07	1.53155e+07	1.58681e+07	1.7449e+07	1.21545e+07	19.9258	21.6989	14.0512	14.6122	Calb2	12308	CALB2	794	1.28167	0.909823	0.929568	0.87894	1.4582	0.1747	0.251909	2	No		1
P14211	6680836	calreticulin precursor [Mus musculus]	0	39.491	26	6	14	6	416	48	4.49	98	6	2.08592e+07	1.21065e+07	2.82486e+07	2.03005e+07	4.57735e+06	5.75933e+06	9.1787e+06	1.03255e+07	4.36002e+06	4.91799e+06	5.69835e+06	4.31593e+06	4.30312e+06	4.47865e+06	2.06035e+06	3.59957e+06	32.3771	36.6009	13.366	30.4945	Calr	12317	CALR	811	2.2473	0.822687	0.531872	0.398145	5.64442	0.01549	0.0435793	1	Yes	DDP-MH	5
F8WIS9	50417	unnamed protein product [Mus musculus]	0	383.54	77	33	2033	3	478	54.3	7.31	35447	33	3.20405e+08	4.07586e+08	4.19465e+08	3.33354e+08	5.1233e+08	4.08526e+08	6.27177e+08	5.24702e+08	5.10672e+08	6.38348e+08	7.35781e+08	5.7434e+08	6.43625e+08	6.06112e+08	8.41932e+08	9.1299e+08	13.651	17.254	15.6216	19.8996	Camk2a	12322	CAMK2A	815	0.656872	0.919444	1.09085	1.33284	2.02906	0.006831	0.0245198	3	Yes	DIP-MH	17
A0A2I3BQP6	532049867	PREDICTED: calcium/calmodulin-dependent protein kinase type II subunit gamma isoform X4 [Microtus ochrogaster]	0	364.952	71	29	1315	2	565	62.8	7.94	30942	29	2.12371e+08	2.04801e+08	2.26558e+08	1.93954e+08	1.88263e+08	1.75442e+08	1.58236e+08	1.77914e+08	1.68132e+08	1.17274e+08	1.15475e+08	1.30178e+08	1.20408e+08	9.27858e+07	8.5755e+07	9.3994e+07	6.54108	7.12041	18.4317	15.4949	Camk2g	12325	CAMK2G	818	1.36123	1.13726	0.86297	0.638532	2.13182	0.0001968	0.00296693	1	Yes	DDP	14
P08414	569003057	PREDICTED: calcium/calmodulin-dependent protein kinase type IV isoform X1 [Mus musculus]	0	33.11	11	4	18	4	497	55.1	4.93	196	4	1.37611e+07	1.77768e+07	1.52895e+07	8396537	8.6703e+06	1.09531e+07	1.38727e+07	1.26659e+07	1.26266e+07	9.8547e+06	1.34854e+07	9.28794e+06	1.37072e+07	1.54568e+07	1.05578e+07	1.48321e+07	28.7403	19.5614	18.1662	15.9667	Camk4	12326	CAMK4	814	1.09792	0.917759	0.899719	1.0846	1.22029	0.4661	0.542659	2	No		6
P35564	6671664	calnexin precursor [Mus musculus]	0	63.335	26	9	30	9	591	67.2	4.64	490	9	2.90623e+07	3.20296e+07	3.57737e+07	2.88947e+07	1.29995e+07	1.07534e+07	1.88006e+07	1.66987e+07	9.16909e+06	1.07329e+07	1.68041e+07	9.72616e+06	6.55521e+06	7.4323e+06	1.33641e+07	6.55687e+06	10.2673	24.4109	30.358	38.7403	Canx	12330	CANX	821	1.89574	0.893182	0.699931	0.511145	3.70882	0.0002298	0.00319964	1	Yes	DDP-M2	9
P40124	148698452	CAP, adenylate cyclase-associated protein 1 (yeast), isoform CRA_b, partial [Mus musculus]	0	20.878	11	4	26	3	494	53.8	7.99	358	4	1.03951e+06	1.79558e+06	1.44514e+06	1.06004e+06	937940	1.57231e+06	1.34077e+06	1.50195e+06	1.45353e+06	1.58037e+06	1.50483e+06	1.45417e+06	2.07488e+06	1.91107e+06	1.96854e+06	1.73217e+06	26.9089	21.2161	3.99171	7.46234	Cap1	12331	CAP1	10487	0.876432	0.878515	0.98354	1.26151	1.43937	0.01406	0.0407628	3	No		11
O35350	26353572	unnamed protein product [Mus musculus]	0	26.358	10	5	20	5	713	82.1	5.87	247	5	6.77986e+06	1.13889e+07	7.55538e+06	1.07453e+07	6.26658e+06	2.3897e+06	9.09631e+06	7.64873e+06	6.42347e+06	7.33405e+06	8.34764e+06	4.13833e+06	3.95432e+06	4.04818e+06	4.83086e+06	4.38235e+06	25.1023	45.3853	27.3759	9.21057	Capn1	12333	CAPN1	823	1.38496	0.964638	0.99662	0.653782	2.11838	0.03314	0.0757783	2	No		4
O08529	157951598	calpain-2 catalytic subunit [Mus musculus]	0	25.328	11	6	23	6	700	79.8	4.96	591	6	4.80805e+06	5.73085e+06	5.03765e+06	5.34639e+06	5.31374e+06	5.70778e+06	3.45661e+06	7.28568e+06	8.16313e+06	8.7689e+06	8.02554e+06	3.15628e+06	9.825e+06	8.93316e+06	8.46981e+06	7.65883e+06	7.64256	28.9202	37.0148	10.3723	Capn2	12334	CAPN2	824	0.79188	0.823705	1.06404	1.32038	1.6674	0.005022	0.0204474	3	Yes	DIP	3
O88456	18202239	RecName: Full=Calpain small subunit 1; Short=CSS1; AltName: Full=Calcium-activated neutral proteinase small subunit; Short=CANP small subunit; AltName: Full=Calcium-dependent protease small subunit; Short=CDPS; AltName: Full=Calcium-dependent protease small subunit 1; AltName: Full=Calpain regulatory subunit	0	21.639	20	5	46	5	269	28.4	5.63	448	5	7.45646e+06	8.51509e+06	1.23279e+07	7.52335e+06	1.05551e+07	1.04839e+07	1.54249e+07	8.07389e+06	1.51094e+07	1.81866e+07	1.89989e+07	1.54944e+07	1.66038e+07	2.09201e+07	2.00579e+07	1.83926e+07	25.6781	27.6981	11.4182	10.0433	Capns1	12336	CAPNS1	826	0.639338	0.794877	1.20985	1.35593	2.12084	0.002286	0.0117838	3	Yes	DIP	2
O08688	568949484	PREDICTED: calpain-5 isoform X1 [Mus musculus]	0	63.533	25	12	70	12	653	74.2	7.36	466	12	2.67723e+07	1.42814e+07	2.55148e+07	2.14601e+07	1.62547e+07	1.51098e+07	7.75696e+06	9.63046e+06	1.59588e+07	1.62024e+07	1.10272e+07	8.7933e+06	1.64399e+07	7.85305e+06	6.06281e+06	3.17814e+06	25.5699	33.9121	28.3075	68.06	Capn5	12337	CAPN5	726	1.58399	0.877243	0.935361	0.603409	2.62506	0.08024	0.140887	1	No		6
P47754	6671672	F-actin-capping protein subunit alpha-2 [Mus musculus]	0	105.645	50	10	176	9	286	32.9	5.85	3879	10	5.46012e+08	6.94901e+08	6.00911e+08	5.41713e+08	5.07565e+08	5.58386e+08	5.39498e+08	5.77282e+08	5.07694e+08	5.14449e+08	5.60877e+08	5.13042e+08	5.09756e+08	4.96353e+08	4.9822e+08	4.59928e+08	11.9656	5.44768	4.72233	4.39604	Capza2	12343	CAPZA2	830	1.10521	1.01209	0.971908	0.910792	1.21345	0.06317	0.117323	2	No		14
P47757	4826659	F-actin-capping protein subunit beta isoform 1 [Homo sapiens]	0	190.564	62	18	487	3	272	30.6	6	7351	18	1.82404e+08	1.81448e+08	1.46814e+08	160821516	1.68505e+08	1.63335e+08	1.27655e+08	1.82324e+08	1.86342e+08	1.70796e+08	1.55181e+08	1.77574e+08	1.61605e+08	1.85769e+08	1.7095e+08	1.66967e+08	10.2523	14.5144	7.63473	6.04958	Capzb	12345	CAPZB	832	0.999055	0.954913	1.02644	1.01959	1.0749	0.8525	0.873273	2	No		15
Q3U3I1	6671678	carbonic anhydrase 4 precursor [Mus musculus]	0	31.477	25	6	37	6	305	34.3	8.21	104	6	8.21413e+06	5.34184e+06	1.00865e+07	3.03524e+06	2.21965e+07	1.32958e+07	1.22684e+07	1.59477e+07	4.3446e+07	2.78501e+07	2.65419e+07	1.36552e+07	3.69229e+07	3.12767e+07	3.66043e+07	2.27857e+07	46.6434	27.9889	43.7655	20.7023	Car4	12351	CA4	762	0.323887	0.773468	1.35361	1.54903	4.78263	0.002677	0.01318	3	Yes	DIP-MH	7
Q9JJJ0	157951741	catalase [Mus musculus]	0	19.321	12	5	10	5	527	59.8	7.88	97	5	9.95514e+06	1.35524e+07	1.0275e+07	11779612	4.45152e+06	5.5831e+06	9.15519e+06	7.2921e+06	4.59648e+06	3.78335e+06	6.9908e+06	3.91049e+06	3.95803e+06	4.65973e+06	6.21083e+06	3.35434e+06	14.4522	31.0245	30.9201	27.0931	Cat	12359	CAT	847	1.66425	0.967304	0.704281	0.664167	2.50577	0.003026	0.0144514	1	Yes	DDP-M2	4
P26231	6753294	catenin alpha-1 [Mus musculus]	0	209.823	38	26	336	16	906	100	6.23	6183	26	5.47742e+07	4.31797e+07	4.50374e+07	48570812	3.60153e+07	3.40421e+07	3.70714e+07	3.46957e+07	2.94659e+07	2.69895e+07	3.26776e+07	2.93782e+07	2.54871e+07	2.20576e+07	2.40538e+07	2.08099e+07	10.6595	3.81871	7.87956	8.98948	Ctnna1	12385	CTNNA1	1495	1.40775	1.04224	0.870916	0.679091	2.073	0.0001875	0.00290492	1	Yes	DDP	9
E0CXB9	157951727	catenin alpha-2 isoform 1 [Mus musculus]	0	635.654	70	52	1030	2	905	100.4	5.96	23612	52	4.83389e+07	5.537e+07	5.53161e+07	5.93582e+07	5.24254e+07	5.56857e+07	4.89661e+07	5.4186e+07	6.84689e+07	5.318e+07	4.78252e+07	5.88956e+07	5.63576e+07	4.48974e+07	4.76036e+07	5.35764e+07	8.39015	5.4752	15.4648	10.4249	Ctnna2	12386	CTNNA2	1496	1.0152	0.982105	1.06163	0.941064	1.12811	0.6383	0.692468	2	No		17
Q02248	6671684	catenin beta-1 [Mus musculus]	0	625.366	71	39	1062	12	781	85.4	5.86	24432	39	7.18932e+08	7.17715e+08	7.93756e+08	8.17266e+08	6.95312e+08	7.03126e+08	8.04176e+08	8.06532e+08	7.42661e+08	6.83179e+08	7.74206e+08	7.59488e+08	6.72024e+08	5.80045e+08	7.01587e+08	7.26513e+08	6.72606	8.15745	5.39808	9.55142	Ctnnb1	12387	CTNNB1	1499	1.04225	1.02907	1.01211	0.91657	1.13712	0.2896	0.370864	2	No		16
E9Q8Z8	53545	p120 [Mus musculus]	0	325.809	55	36	608	2	911	101.7	6.95	10825	36	2.13506e+07	2.19236e+07	3.61893e+07	1.72011e+07	1.52415e+07	1.72904e+07	2.43791e+07	1.61436e+07	1.85078e+07	2.56128e+07	2.65726e+07	2.11021e+07	1.84348e+07	2.99658e+07	2.46668e+07	2.25824e+07	34.2919	22.79	16.5664	20.0537	Ctnnd1	12388	CTNND1	1500	1.08258	0.818163	1.02805	1.07121	1.32318	0.38	0.461233	2	No		11
Q9R171	56744247	cerebellin-1 precursor [Mus musculus]	0	54.008	35	7	51	6	193	21.1	7.28	444	7	1.32078e+08	1.11524e+08	1.05392e+08	1.22652e+08	1.21007e+08	1.10473e+08	1.46875e+08	1.54177e+08	1.65297e+08	1.96014e+08	1.60973e+08	1.51881e+08	1.61628e+08	2.34234e+08	1.76855e+08	2.31755e+08	10.0433	15.589	11.3621	18.5675	Cbln1	12404	CBLN1	869	0.759856	0.857949	1.08613	1.29606	1.70567	0.01062	0.0333075	3	Yes	DIP	2
P19324	161353502	serpin H1 precursor [Mus musculus]	0	51.12	25	8	49	8	417	46.5	8.82	285	8	6.58104e+07	5.13723e+07	5.49778e+07	7.2703e+07	2.82561e+07	2.09798e+07	1.79364e+07	2.01469e+07	9.37078e+06	5.73643e+06	6.49524e+06	7.07704e+06	5.85534e+06	2.35244e+06	5.08039e+06	3.58265e+06	16.0298	20.4881	21.8495	37.0067	Serpinh1	12406	SERPINH1	871	2.59298	0.924665	0.303701	0.178653	14.514	0.0001105	0.00241553	1	Yes	DDP-MH	1
P48758	113680352	carbonyl reductase [NADPH] 1 [Mus musculus]	0	14.14	15	3	12	3	277	30.6	8.31	65	3	4.39872e+06	4.83265e+06	6.06913e+06	4817139	2.41878e+06	2.79398e+06	3.6594e+06	2.86928e+06	2.2719e+06	2.20303e+06	3.17689e+06	2.65846e+06	2.42656e+06	3.04031e+06	2.7287e+06	3.32592e+06	14.3496	17.7612	17.3423	13.4915	Cbr1	12408	CBR1	873	1.49878	0.874744	0.768122	0.858358	1.95122	0.007886	0.0268823	1	Yes	DDP	7
Q9ESK9	755491662	PREDICTED: RB1-inducible coiled-coil protein 1 isoform X1 [Mus musculus]	0	8.847	2	4	6	4	1606	184.4	5.53	18	4	1.29328e+06	1.45613e+06	400091	488906	889880	2.60036e+06	2.33667e+06	2.34169e+06	2.41497e+06	1.80748e+06	2.83232e+06	1.18586e+06	2.01455e+06	1.73323e+06	2.42133e+06	1.60461e+06	59.627	38.0965	34.8944	18.6102	Rb1cc1	12421	RB1CC1	9821	0.52311	1.17444	1.18479	1.11766	2.2649	0.09385	0.158177	3	No		3
P80314	126521835	T-complex protein 1 subunit beta [Mus musculus]	0	76.218	29	12	90	12	535	57.4	6.4	1328	12	4.71199e+07	5.48433e+07	5.10332e+07	39256874	2.79785e+07	3.23473e+07	3.31573e+07	3.63633e+07	3.57521e+07	3.46354e+07	3.80789e+07	3.85772e+07	3.93198e+07	3.34477e+07	3.19489e+07	3.41069e+07	13.8653	10.6444	5.10651	9.237	Cct2	12461	CCT2	10576	1.26489	0.8543	0.967445	0.913361	1.48062	0.04128	0.0873345	2	No		13
P80318	6753320	T-complex protein 1 subunit gamma [Mus musculus]	0	85.847	43	19	134	19	545	60.6	6.7	1663	19	1.06246e+08	1.24878e+08	1.21798e+08	8.10238e+07	7.495e+07	7.51077e+07	1.09889e+08	1.02305e+08	9.57248e+07	1.09472e+08	1.19128e+08	9.94304e+07	9.43428e+07	1.04192e+08	1.01227e+08	9.84265e+07	18.4746	20.0993	9.94677	4.21191	Cct3	12462	CCT3	7203	1.0727	0.895476	1.04751	0.984311	1.19791	0.5254	0.596017	2	No		14
P80315	6753322	T-complex protein 1 subunit delta [Mus musculus]	0	63.387	27	12	93	11	539	58	8.02	751	12	3.32321e+07	3.84581e+07	3.8591e+07	3.123e+07	2.07857e+07	2.33215e+07	3.25756e+07	3.91624e+07	2.43571e+07	2.41121e+07	2.69294e+07	2.82062e+07	2.45885e+07	2.25524e+07	2.3862e+07	2.47913e+07	10.5285	29.2834	7.70726	4.22862	Cct4	12464	CCT4	10575	1.23927	1.0145	0.907311	0.838911	1.47724	0.01029	0.0325057	2	No		12
P80316	6671702	T-complex protein 1 subunit epsilon [Mus musculus]	0	64.133	25	9	65	8	541	59.6	6.02	1341	9	2.60677e+07	2.75161e+07	2.50837e+07	2.20217e+07	1.72666e+07	1.67696e+07	2.18136e+07	1.88856e+07	1.86871e+07	1.77476e+07	2.46754e+07	1.91256e+07	2.17235e+07	1.89626e+07	2.02994e+07	2.06064e+07	9.23979	12.1692	15.6084	5.56844	Cct5	12465	CCT5	22948	1.19423	0.886404	0.95164	0.967725	1.34728	0.04317	0.0892806	2	No		12
P80317	62948125	Chaperonin containing Tcp1, subunit 6a (zeta) [Mus musculus]	0	61.689	28	11	108	11	531	58	6.9	2324	11	3.41612e+07	3.68536e+07	3.74511e+07	3.1712e+07	2.63866e+07	3.03148e+07	3.23894e+07	2.81041e+07	3.37602e+07	3.88152e+07	3.90679e+07	3.16368e+07	3.64545e+07	3.6932e+07	3.80609e+07	3.81775e+07	7.54076	8.92035	10.3535	2.26534	Cct6a	12466	CCT6A	908	1.01896	0.851896	1.04151	1.08763	1.27672	0.01147	0.035265	2	No		13
P80313	148666717	chaperonin subunit 7 (eta), isoform CRA_b [Mus musculus]	0	36.816	19	9	65	9	556	61.3	8.28	217	9	4.52918e+07	5.72045e+07	4.8533e+07	3.63733e+07	3.81412e+07	3.93474e+07	7.24981e+07	4.86337e+07	5.59619e+07	6.98023e+07	7.34222e+07	5.17807e+07	5.51266e+07	7.14087e+07	7.43212e+07	7.18015e+07	18.371	32.0891	16.7171	12.8912	Cct7	12468	CCT7	10574	0.824066	0.873395	1.10358	1.19896	1.45493	0.06818	0.12514	3	No		12
Q6A0F1	50510319	mKIAA0002 protein [Mus musculus]	0	70.774	34	16	91	16	555	60.2	5.62	820	16	1.27578e+08	1.87965e+08	1.53882e+08	1.14066e+08	1.17765e+08	1.2154e+08	2.05697e+08	1.49049e+08	1.36749e+08	1.96897e+08	2.61784e+08	1.53244e+08	1.50898e+08	1.985e+08	2.22279e+08	1.70789e+08	22.3274	27.333	29.8354	16.8521	Cct8	12469	CCT8	10694	0.874575	0.890404	1.12216	1.11286	1.28309	0.3749	0.456309	3	No		13
P35762	19526794	CD81 antigen [Mus musculus]	0	15.039	19	2	2	2	236	25.8	5.83	0	2	4.22013e+06	1.39105e+06	1.99423e+06	1.92528e+06	3.23267e+06	2.11047e+06	3.93219e+06	2.94921e+06	5.83786e+06	3.52417e+06	5.8432e+06	3.56222e+06	5.86717e+06	5.63603e+06	3.32323e+06	3.24694e+06	52.6418	24.6631	28.2716	31.5935	Cd81	12520	CD81	975	0.650603	0.834496	1.28114	1.23376	1.96916	0.1348	0.206788	3	No		6
P55288	114687888	cadherin-11 preproprotein [Mus musculus]	0	89.797	25	15	147	14	796	88.1	4.89	1313	15	8.81522e+07	8.31999e+07	9.49333e+07	97625155	6.87365e+07	8.5161e+07	9.92691e+07	8.29369e+07	9.31725e+07	7.12396e+07	1.01205e+08	8.0126e+07	7.28673e+07	6.74076e+07	7.84997e+07	6.7933e+07	7.18852	14.8739	15.4388	7.21404	Cdh11	12552	CDH11	1009	1.09244	1.00897	1.0379	0.860684	1.26927	0.02528	0.062443	2	No		5
Q9WTR5	1039781739	PREDICTED: cadherin-13 isoform X2 [Mus musculus]	0	26.793	9	4	53	4	731	80.1	5.14	1276	4	3.8942e+07	2.95623e+07	2.86769e+07	2.39277e+07	2.652e+07	2.13376e+07	2.15532e+07	1.80892e+07	3.96328e+07	2.09024e+07	2.14091e+07	1.11889e+07	2.81155e+07	1.43908e+07	1.79215e+07	1.24134e+07	20.755	15.902	50.9852	38.3597	Cdh13	12554	CDH13	1012	1.29327	0.934371	0.994526	0.777837	1.66264	0.1991	0.277572	2	No		11
P33146	119964694	cadherin-15 preproprotein [Mus musculus]	0	105.305	26	16	124	16	784	85.6	4.86	1973	16	3.48935e+07	3.72605e+07	3.17163e+07	2.71527e+07	3.05055e+07	4.20428e+07	5.84998e+07	7.16663e+07	5.64015e+07	6.34801e+07	6.86574e+07	8.83376e+07	5.81033e+07	6.12731e+07	7.1202e+07	8.00729e+07	13.3465	35.7217	19.792	14.7483	Cdh15	12555	CDH15	1013	0.594704	0.920106	1.25672	1.22847	2.11319	0.002942	0.0141345	3	Yes	DIP	0
P15116	161760627	cadherin-2 preproprotein [Mus musculus]	0	213.931	31	19	306	18	906	99.7	4.78	6289	19	4.26966e+08	4.99473e+08	5.80778e+08	5.62652e+08	4.91594e+08	5.36515e+08	6.8752e+08	5.96576e+08	6.42545e+08	6.01142e+08	6.50743e+08	6.5712e+08	5.66373e+08	5.61842e+08	6.61257e+08	6.57814e+08	13.4648	14.6541	3.9526	9.01312	Cdh2	12558	CDH2	1000	0.882588	0.98592	1.08798	1.04352	1.23271	0.1058	0.172467	3	No		13
P39038	6753376	cadherin-4 isoform 1 preproprotein [Mus musculus]	0	52.244	12	8	91	7	913	100	4.81	914	8	4.08334e+07	4.1431e+07	5.63622e+07	4.99326e+07	2.91536e+07	3.48813e+07	4.16543e+07	3.67123e+07	3.12104e+07	2.70538e+07	3.38555e+07	3.23913e+07	3.23752e+07	1.80016e+07	2.66023e+07	2.94779e+07	15.7425	14.5022	9.39207	23.3207	Cdh4	12561	CDH4	1002	1.34223	1.01366	0.886312	0.757798	1.77122	0.03037	0.0712326	2	No		6
P97326	110347562	cadherin-6 preproprotein [Mus musculus]	0	72.201	22	14	161	13	790	88.3	5	1970	14	8.5634e+07	1.04436e+08	1.09523e+08	1.00499e+08	5.55002e+07	6.84144e+07	9.26102e+07	8.69123e+07	6.12019e+07	5.37921e+07	6.79409e+07	5.32338e+07	5.14989e+07	4.45955e+07	4.88507e+07	5.50465e+07	10.277	22.4832	11.7812	8.81281	Cdh6	12563	CDH6	1004	1.40421	1.06498	0.828888	0.701916	2.00055	0.0009622	0.00705829	1	Yes	DDP-MH	5
P97291	1845579	cadherin-8 [Mus musculus]	0	41.462	12	9	74	7	799	88.1	4.72	950	9	3.56568e+07	3.72522e+07	3.66937e+07	3.71516e+07	2.17456e+07	2.25269e+07	3.56803e+07	3.13233e+07	2.6675e+07	2.23891e+07	3.0695e+07	2.32368e+07	2.35723e+07	2.00681e+07	2.11633e+07	2.46836e+07	1.98836	24.4658	14.6897	9.50081	Cdh8	12564	CDH8	1006	1.303	0.987993	0.914475	0.794535	1.63995	0.0002099	0.00299896	2	Yes		2
F8WHU6	755550275	PREDICTED: cadherin-9 isoform X1 [Mus musculus]	0	54.275	15	10	111	8	867	97.3	5.21	1405	10	3.50158e+07	3.46883e+07	3.43189e+07	41552334	3.50523e+07	3.82634e+07	3.78736e+07	3.53574e+07	3.35435e+07	3.33965e+07	3.05082e+07	3.61034e+07	3.8896e+07	3.67756e+07	3.8962e+07	3.96175e+07	9.48172	4.54638	6.8498	3.20298	Cdh9	12565	CDH9	1007	1.0041	1.0108	0.921165	1.06394	1.15499	0.0503	0.0996879	2	No		3
P49615	6680908	cyclin-dependent kinase 5 [Mus musculus]	0	48.78	45	11	87	9	292	33.3	7.66	563	11	5.46968e+07	5.73835e+07	5.61272e+07	5.43655e+07	4.57273e+07	5.50761e+07	5.17775e+07	5.16102e+07	4.91632e+07	4.61622e+07	5.48302e+07	5.48111e+07	5.01432e+07	4.76578e+07	5.02405e+07	4.93808e+07	2.49694	7.61928	8.41192	2.4219	Cdk5	12568	CDK5	1020	1.07374	0.985058	0.988801	0.952404	1.1274	0.004484	0.0188139	2	No		15
Q8BJD8	26352133	unnamed protein product [Mus musculus]	0.002	4.829	6	2	4	2	308	34.4	9.57	0	2	2.04562e+06	3.16536e+06	2.46831e+06	2.43029e+06	2.59779e+06	2.94098e+06	2.30398e+06	2.16792e+06	2.48942e+06	3.03634e+06	2.71291e+06	3.03424e+06	1.51231e+06	1.1987e+06	1.34652e+06	1.38932e+06	18.4459	13.7005	9.4647	9.50397	Cdk5r1	12569	CDK5R1	8851	1.09767	1.08693	1.22399	0.591405	2.06962	0.0003322	0.00373405	2	Yes		2
O35926	116875854	cyclin-dependent kinase 5 activator 2 [Mus musculus]	0	15.336	11	3	20	3	369	38.9	9.72	127	3	7.86201e+06	6.64739e+06	6.29534e+06	8.5753e+06	6.77452e+06	5.96801e+06	3.73266e+06	5.88646e+06	4.45262e+06	977182	5.90291e+06	4.34915e+06	1.27723e+06	406003	1.46063e+06	1.20914e+06	14.4285	23.2852	53.2197	42.9191	Cdk5r2	12570	CDK5R2	8941	1.63731	1.24618	0.873927	0.242587	6.74936	0.0002813	0.00349387	1	Yes	DDP	1
Q9CX22	6680924	cofilin-1 [Mus musculus]	0	63.076	69	10	138	9	166	18.5	8.09	1363	10	2.05609e+08	1.82413e+08	1.77059e+08	187945896	1.01905e+08	1.30653e+08	9.98381e+07	1.16743e+08	1.0176e+08	7.78418e+07	7.70547e+07	8.75203e+07	8.16667e+07	7.2328e+07	6.20951e+07	7.72257e+07	6.58278	12.8022	13.3739	11.4613	Cfl1	12631	CFL1	1072	1.63732	0.976571	0.74835	0.637761	2.56729	2.529e-05	0.00134283	1	Yes	DDP-MH	14
P60824	6680946	cold-inducible RNA-binding protein [Mus musculus]	0	26.336	33	4	12	4	172	18.6	9.61	315	4	2.18812e+07	1.8402e+07	1.80229e+07	1.88496e+07	1.02172e+07	1.00382e+07	1.2423e+07	1.34689e+07	4.67408e+06	4.33699e+06	2.81547e+06	5.23395e+06	4.19136e+06	2.58647e+06	1.27161e+06	4.17905e+06	9.12922	14.595	24.2623	46.085	Cirbp	12696	CIRBP	1153	2.02254	1.20969	0.447218	0.320554	6.3095	1.778e-05	0.00111049	1	Yes	DDP-MH	2
Q04447	10946574	creatine kinase B-type [Mus musculus]	0	171.712	60	15	217	15	381	42.7	5.67	5725	15	3.01741e+08	3.04581e+08	3.08593e+08	2.93511e+08	1.79563e+08	2.05715e+08	2.02255e+08	2.3384e+08	1.92342e+08	2.2353e+08	1.75753e+08	2.38593e+08	2.53125e+08	2.37751e+08	2.10244e+08	2.13209e+08	2.11279	10.8399	13.8004	8.96231	Ckb	12709	CKB	1152	1.28067	0.87048	0.879854	0.968993	1.47123	0.0004054	0.00406516	2	No		12
P30275	148696104	creatine kinase, mitochondrial 1, ubiquitous, isoform CRA_c, partial [Mus musculus]	0	226	57	17	1292	15	423	47.5	8.18	37172	17	5.79356e+09	5.28065e+09	1.02814e+10	1.04766e+10	5.54973e+09	4.08785e+09	9.1201e+09	9.66347e+09	4.66605e+09	3.40536e+09	7.15577e+09	9.15751e+09	4.71173e+09	4.11767e+09	7.05705e+09	7.51604e+09	35.2401	38.2238	42.1209	28.82	Ckmt1	12716	CKMT1A	548596	1.17853	1.05224	0.902798	0.866434	1.3602	0.6682	0.718242	2	No		15
O89053	31418362	Coronin, actin binding protein 1A [Mus musculus]	0	13.72	7	2	16	2	461	51	6.48	283	2	2.01566e+06	5.36711e+06	5.71825e+06	5.26314e+06	1.5177e+06	5.01264e+06	1.84187e+06	1.66601e+06	2.00307e+06	2.01875e+06	2.5072e+06	1.88679e+06	1.51125e+06	1.97436e+06	7.52246e+06	2.24093e+06	37.6369	66.7041	13.0802	85.2276	Coro1a	12721	CORO1A	11151	1.46716	0.80198	0.67236	1.0585	2.18211	0.1845	0.262064	2	No		11
B1AWD9	122939194	clathrin light chain A isoform b [Mus musculus]	0	11.649	17	5	38	5	248	27	4.5	87	5	2.35727e+08	2.59443e+08	1.91898e+08	199896007	1.96312e+08	1.39279e+08	1.32071e+08	1.44617e+08	1.60948e+08	1.0237e+08	9.09518e+07	6.57239e+07	1.09314e+08	1.1754e+08	6.86376e+07	7.15696e+07	14.2251	19.1306	38.4002	27.5329	Clta	12757	CLTA	1211	1.55179	1.07121	0.734801	0.642193	2.41639	0.004023	0.0174836	1	Yes	DDP-MH	5
Q06890	568986618	PREDICTED: clusterin isoform X1 [Mus musculus]	0	63.121	32	13	130	13	458	52.7	5.76	1395	13	1.48189e+08	1.3928e+08	1.46727e+08	1.58262e+08	9.77371e+07	1.26194e+08	1.44025e+08	1.17174e+08	1.15193e+08	1.12009e+08	1.1398e+08	1.20722e+08	8.3816e+07	8.30159e+07	6.00147e+07	7.90073e+07	5.27254	15.8788	3.23465	14.6028	Clu	12759	CLU	1191	1.28422	1.05158	1.00123	0.662973	1.93706	0.0005073	0.00465949	2	Yes		10
Q99KK2	247269309	N-acylneuraminate cytidylyltransferase [Mus musculus]	0	54.032	29	11	71	11	432	48	8.1	590	11	5.166e+07	4.55242e+07	6.21316e+07	50938089	4.11278e+07	3.92099e+07	5.10498e+07	3.72609e+07	3.17191e+07	3.85672e+07	3.25974e+07	3.86576e+07	2.24157e+07	3.29544e+07	3.54111e+07	3.30103e+07	13.2062	14.5434	10.5799	18.7484	Cmas	12764	CMAS	55907	1.30545	1.04712	0.878818	0.768611	1.69845	0.01592	0.0443026	2	Yes		6
P16330	2160433	2',3'-cyclic-nucleotide 3'-phosphodiesterase II [Mus musculus]	0	245.294	67	27	891	15	420	47.1	8.97	15457	27	1.68897e+09	1.5298e+09	1.46654e+09	1.62556e+09	1.83527e+09	1.6263e+09	1.76031e+09	1.47229e+09	1.87205e+09	1.94399e+09	2.17792e+09	1.54687e+09	2.03535e+09	1.80156e+09	2.09784e+09	1.73226e+09	6.26646	9.53669	13.8249	9.24321	Cnp	12799	CNP	1267	0.89475	0.949096	1.06913	1.08702	1.21489	0.07226	0.129688	3	No		16
O88689	602290	brain-type cannabinoid receptor [Mus musculus]	0.002	4.782	5	2	2	2	473	52.9	8.47	15	2	1.0178e+06	1.1855e+06	1.20496e+06	994279	720826	1.04956e+06	854119	774563	1.05584e+06	854550	666785	635021	979695	722029	685836	673677	9.98877	16.947	24.2057	18.8671	Cnr1	12801	CNR1	1268	1.25116	0.965985	0.912876	0.869976	1.43816	0.0415	0.0873979	2	No		3
P12960	44890693	Cntn1 protein [Mus musculus]	0	369.809	45	38	587	38	1020	113.3	6.16	11809	38	1.01908e+09	8.8362e+08	8.90196e+08	9.8588e+08	8.69031e+08	7.57941e+08	7.39851e+08	7.14926e+08	1.22709e+09	8.68705e+08	7.49437e+08	6.23127e+08	1.02011e+09	7.47052e+08	7.44262e+08	7.44116e+08	7.21311	8.83312	29.9974	16.8929	Cntn1	12805	CNTN1	1272	1.11268	0.907436	1.02128	0.958609	1.22618	0.07735	0.137024	2	No		16
P11087	34328108	collagen alpha-1(I) chain preproprotein [Mus musculus]	0	11.619	3	3	10	3	1453	137.9	5.85	41	3	1.27104e+07	9.56799e+06	8.26793e+06	1.04526e+07	1.13892e+07	9.16496e+06	2.35919e+06	1.70724e+06	1.55023e+07	1.94884e+06	1.06056e+06	1.63841e+07	4.14224e+06	8.24126e+06	2.39947e+06	2.48366e+06	18.2425	78.8404	95.7332	63.3983	Col1a1	12842	COL1A1	1277	1.39237	0.836141	1.1851	0.586393	2.37446	0.07865	0.138541	2	No		2
F8WHL2	873090748	Chain C, The Structure Of The Copi Coat Triad	0	18.514	5	6	21	6	1262	142.3	7.59	56	6	8.58583e+06	7.01052e+06	5.25294e+06	5.91174e+06	6.74277e+06	4.26579e+06	4.81423e+06	3.56936e+06	2.5382e+06	1.63587e+06	3.36897e+06	2.04144e+06	2.56531e+06	3.50917e+06	5.5723e+06	3.24542e+06	21.7766	28.094	31.1417	34.7933	Copa	12847	COPA	1314	1.51557	1.09824	0.542801	0.843394	2.79212	0.01131	0.0349204	1	Yes	DDP-M2	9
P19783	651165917	cytochrome c oxidase subunit 4 isoform 1, mitochondrial isoform 1 [Mus musculus]	0	7.981	14	3	17	3	206	23.5	9.92	137	3	1.0084e+07	1.08105e+07	1.01611e+07	9841445	1.01506e+07	5.41838e+06	1.30442e+07	1.17901e+07	1.18988e+07	8.70607e+06	1.39375e+07	1.23684e+07	1.11513e+07	1.53288e+07	7.48322e+06	1.29189e+07	4.04819	33.0558	18.7158	28.1835	Cox4i1	12857	COX4I1	1327	0.934292	0.923011	1.07167	1.07102	1.16106	0.5975	0.657671	3	No		11
P84086	5729783	complexin-2 [Homo sapiens]	0	22.693	47	4	31	4	134	15.4	5.08	98	4	6.46669e+06	9.45749e+06	1.34809e+07	4992506	1.05626e+07	1.26657e+07	2.77159e+07	1.23102e+07	1.58649e+07	2.98447e+07	2.84268e+07	1.60871e+07	1.82024e+07	3.23315e+07	2.51831e+07	1.64296e+07	43.5745	50.513	33.7843	31.5053	Cplx2	12890	CPLX2	10814	0.491355	0.903563	1.28881	1.31628	2.67887	0.03592	0.0792067	3	No		1
Q9Z140	6753510	copine-6 isoform a [Mus musculus]	0	105.617	39	18	208	17	557	61.7	5.59	2351	18	1.18027e+08	1.34651e+08	1.39429e+08	1.11042e+08	1.14799e+08	1.33439e+08	1.35828e+08	1.28109e+08	1.46755e+08	1.52721e+08	1.65522e+08	1.3776e+08	1.47983e+08	1.46128e+08	1.59933e+08	1.30839e+08	10.6887	7.34193	7.7272	8.16626	Cpne6	12891	CPNE6	9362	0.913585	0.929974	1.09445	1.06199	1.19797	0.06414	0.118814	3	No		11
P97742	755562317	PREDICTED: carnitine O-palmitoyltransferase 1, liver isoform isoform X2 [Mus musculus]	0	35.068	10	7	33	7	798	90.6	8.54	339	7	3.83206e+07	3.57938e+07	2.42578e+07	2.40576e+07	3.07976e+07	2.75329e+07	1.71315e+07	1.89933e+07	1.37509e+07	1.11448e+07	1.33976e+07	8.78543e+06	1.03752e+07	1.06307e+07	1.26078e+07	9.89085e+06	24.5661	27.9128	19.5427	10.9827	Cpt1a	12894	CPT1A	1374	1.59275	1.22881	0.612469	0.565971	2.81419	0.00862	0.0286809	1	Yes	DDP-M2	6
P47941	31542421	crk-like protein isoform 1 [Mus musculus]	0	7.353	7	2	9	2	303	33.8	6.74	0	2	5.97006e+06	8.29869e+06	7.7388e+06	5.64304e+06	5.38843e+06	6.87625e+06	7.63504e+06	6.64252e+06	5.45246e+06	6.88504e+06	7.9114e+06	7.29896e+06	6.91323e+06	8.36032e+06	8.56477e+06	6.95705e+06	18.8691	14.0628	15.1758	11.5078	Crkl	12929	CRKL	1399	0.982817	0.943422	0.979166	1.0946	1.16024	0.5117	0.582895	2	No		2
Q6P1J1	148705576	collapsin response mediator protein 1, isoform CRA_b, partial [Mus musculus]	0	171.824	50	23	312	2	691	74.7	6.7	3285	23	1.03808e+07	7.98015e+06	1.05931e+07	5.06557e+06	5.11109e+06	8.92049e+06	5.60082e+06	5.66913e+06	5.93841e+06	3.43656e+06	3.31593e+06	4.28932e+06	4.03656e+06	2.30221e+06	3.09807e+06	2.28337e+06	30.3466	27.6321	28.4845	28.3153	Crmp1	12933	CRMP1	1400	1.54597	1.14979	0.771639	0.532606	2.90264	0.01914	0.0506538	1	No		15
O08553	568986628	PREDICTED: dihydropyrimidinase-related protein 2 isoform X1 [Mus musculus]	0	250.939	63	30	450	26	673	73.1	6.4	8720	30	7.94596e+08	1.08401e+09	7.35465e+08	5.87287e+08	7.79644e+08	6.99245e+08	7.22242e+08	6.29655e+08	7.2155e+08	7.68236e+08	8.88072e+08	6.91178e+08	7.67312e+08	7.89e+08	8.03126e+08	7.03119e+08	26.0198	8.7676	11.2809	5.77372	Dpysl2	12934	DPYSL2	1808	1.05275	0.930894	1.00924	1.00711	1.13091	0.5569	0.62334	2	No		16
Q9QUP5	162138936	hyaluronan and proteoglycan link protein 1 precursor [Mus musculus]	0	105.558	51	16	212	15	356	40.5	7.8	4284	16	7.17317e+07	4.7124e+07	5.63257e+07	5.51314e+07	1.43365e+08	1.26377e+08	1.33604e+08	1.47264e+08	3.755e+08	3.77137e+08	2.5786e+08	2.60425e+08	4.85122e+08	3.73756e+08	3.53992e+08	4.47004e+08	17.8577	6.87314	21.2958	14.832	Hapln1	12950	HAPLN1	1404	0.248201	0.593375	1.36963	1.78879	7.20703	3.629e-05	0.00141661	3	Yes	DIP-MH	12
P23927	6753530	alpha-crystallin B chain [Mus musculus]	0	25.07	31	5	17	5	175	20.1	7.33	109	5	2.44883e+06	2.57724e+06	1.9883e+06	668488	6.51441e+06	4.1655e+06	3.92746e+06	4.76172e+06	1.21158e+07	2.17852e+07	1.6157e+07	1.04303e+07	2.26232e+07	2.81331e+07	1.18966e+07	2.04326e+07	45.4139	24.135	33.3974	32.4743	Cryab	12955	CRYAB	1410	0.18011	0.454072	1.41803	1.94778	10.8144	0.002169	0.0114251	3	Yes	DIP-MH	8
O54983	582045024	Chain A, Crystal Structure Of The Apo Form Of Mouse Mu-crystallin.	0.002	4.099	7	2	4	2	335	36.2	6.47	0	2	7.47316e+06	1.00413e+07	818720	1.10177e+07	691235	893608	6.27636e+06	7.24182e+06	6.06724e+06	373104	2.61078e+06	2.89128e+06	2.7747e+06	3.35478e+06	2.161e+06	2.76503e+06	62.6341	91.8576	78.4817	17.6355	Crym	12971	CRYM	1428	1.74056	0.895633	0.708203	0.655609	2.65487	0.4195	0.501108	1	No		8
Q9CZU6	13385942	citrate synthase, mitochondrial precursor [Mus musculus]	0	30.231	14	6	65	6	464	51.7	8.57	830	6	5.7994e+07	3.35139e+07	2.8336e+07	2.79187e+07	3.59339e+07	2.96118e+07	2.73625e+07	2.38273e+07	6.46595e+07	2.80854e+07	2.73704e+07	2.67655e+07	3.56633e+07	2.74611e+07	3.09693e+07	6.07644e+07	38.6145	17.4447	50.746	38.9493	Cs	12974	CS	1431	1.04382	0.82464	1.03759	1.09395	1.32657	0.582	0.64538	2	No		12
Q60737	1262300	casein kinase II alpha subunit [Mus musculus]	0	142.279	43	15	189	14	391	45.2	7.69	2651	15	1.94954e+08	1.98304e+08	2.07015e+08	2.24893e+08	1.87142e+08	1.94646e+08	1.96959e+08	2.2881e+08	1.83966e+08	1.71808e+08	2.18568e+08	1.82751e+08	2.06144e+08	2.0327e+08	2.22064e+08	2.16273e+08	6.49682	9.12874	10.7152	4.13174	Csnk2a1	12995	CSNK2A1	1457	1.01949	0.997734	0.935384	1.04739	1.11975	0.3602	0.44211	2	No		11
O54833	26344986	unnamed protein product [Mus musculus]	0	54.004	32	9	62	8	350	41.1	8.56	618	9	2.6041e+07	2.5416e+07	2.27279e+07	2.42211e+07	2.79533e+07	2.0831e+07	2.15611e+07	2.49952e+07	1.87544e+07	1.98664e+07	3.31651e+07	2.99695e+07	1.97851e+07	1.97658e+07	2.15165e+07	2.54933e+07	5.93268	13.8093	28.3426	12.4615	Csnk2a2	13000	CSNK2A2	1459	1.03026	0.998167	1.06533	0.906247	1.17554	0.43	0.511972	2	No		6
G3UZX4	745399120	casein kinase II subunit beta isoform 1 [Mus musculus]	0	40.159	28	6	131	6	236	27.1	5.96	1751	6	1.36198e+08	1.49778e+08	1.69795e+08	122099054	1.14612e+08	1.18036e+08	1.38929e+08	1.47628e+08	1.09759e+08	1.17286e+08	1.41185e+08	1.34711e+08	1.27407e+08	1.3315e+08	1.33245e+08	1.35689e+08	14.0637	12.3446	11.6698	2.65353	Csnk2b	13001	CSNK2B	1460	1.08545	0.975259	0.944708	0.994579	1.14898	0.6279	0.68288	2	No		3
Q62059	197333687	versican core protein isoform 3 precursor [Mus musculus]	0	125.566	13	17	132	17	1615	178.4	4.96	1740	17	2.98103e+07	2.21105e+07	2.75084e+07	3.43233e+07	7.32032e+07	7.10475e+07	7.87975e+07	8.2677e+07	2.25434e+08	2.68286e+08	1.54992e+08	1.89891e+08	2.74691e+08	2.3498e+08	1.93504e+08	3.0246e+08	17.8635	6.92379	23.1476	18.8969	Vcan	13003	VCAN	1462	0.201001	0.540218	1.48182	1.77696	8.84056	3.361e-05	0.00139244	3	Yes	DIP	13
P55066	1709255	RecName: Full=Neurocan core protein; AltName: Full=Chondroitin sulfate proteoglycan 3; Flags: Precursor	0	65.54	12	14	204	13	1268	137.1	5.72	2127	14	5.09058e+07	5.0789e+07	5.81303e+07	5.62603e+07	7.41388e+07	7.09616e+07	8.12038e+07	8.64606e+07	1.84464e+08	1.86608e+08	1.39196e+08	1.40744e+08	2.23092e+08	1.55701e+08	1.69608e+08	2.01006e+08	6.93045	8.92648	16.1778	16.2493	Ncan	13004	NCAN	1463	0.448015	0.648462	1.34976	1.55377	3.46811	0.0002221	0.00313233	3	Yes	DIP	11
P97315	148707626	cysteine and glycine-rich protein 1, isoform CRA_a, partial [Mus musculus]	0	109.496	60	10	128	10	208	22	8.48	3177	10	1.45761e+08	1.02193e+08	1.25839e+08	9.72359e+07	1.34593e+08	1.03794e+08	1.64905e+08	1.37749e+08	2.51199e+08	1.39379e+08	1.65588e+08	2.22498e+08	2.16162e+08	9.95577e+07	1.61357e+08	1.77792e+08	19.0703	18.4859	26.3156	29.6532	Csrp1	13007	CSRP1	1465	0.770409	0.88492	1.27358	1.0711	1.65311	0.1483	0.222044	3	No		10
P21460	11762010	cystatin C precursor [Mus musculus]	0	16.713	32	3	18	3	140	15.5	8.76	134	3	1.42074e+07	1.53185e+07	1.84854e+07	1.53241e+07	9.30054e+06	2.18846e+06	1.42238e+07	1.36e+07	7.77227e+06	7.43293e+06	1.58077e+07	9.83497e+06	1.51064e+06	6.66001e+06	9.88027e+06	8.59877e+06	11.6462	56.4043	37.9804	55.2471	Cst3	13010	CST3	1471	1.48897	0.924216	0.960302	0.626514	2.37659	0.02291	0.0576973	1	No		3
O88712	7304989	C-terminal-binding protein 1 isoform 3 [Mus musculus]	0	6.974	7	3	8	3	441	47.7	6.77	31	3	2.29856e+06	2.98376e+06	3.0378e+06	3.74051e+06	3.42705e+06	4.0049e+06	2.90307e+06	5.0312e+06	2.81173e+06	3.58878e+06	4.652e+06	3.61682e+06	4.28494e+06	4.80698e+06	4.72655e+06	4.17165e+06	19.5383	23.7369	20.5888	7.02651	Ctbp1	13016	CTBP1	1487	0.802887	1.02294	0.976551	1.19762	1.49164	0.03104	0.0724156	3	No		11
Q8C243	26354406	unnamed protein product [Mus musculus]	0	22.724	13	3	15	3	445	48.3	7.27	101	3	5.01679e+06	3.74935e+06	2.93708e+06	1.38369e+06	2.16154e+06	2.25236e+06	1.30434e+06	2.62828e+06	1.91171e+06	2.31922e+06	2.10715e+06	1.96187e+06	1.82088e+06	2.66982e+06	2.41626e+06	2.86496e+06	46.5216	26.8039	8.80492	18.5672	Ctsd	13033	CTSD	1509	1.32508	0.845103	0.840388	0.989429	1.57675	0.3825	0.463238	2	No		3
Q60598	509495	cortactin [Mus musculus]	0	137.371	45	22	472	22	546	61.2	5.4	6458	22	6.30938e+08	5.46113e+08	4.55789e+08	4.90056e+08	4.71634e+08	5.25953e+08	4.35251e+08	4.80128e+08	4.70323e+08	4.70849e+08	3.98537e+08	4.08654e+08	4.20515e+08	4.06102e+08	4.60533e+08	4.19595e+08	14.411	7.79747	8.89912	5.50916	Cttn	13043	CTTN	2017	1.13358	1.02148	0.933585	0.911361	1.24383	0.1146	0.183259	2	No		8
Q9WVK8	148686768	cytochrome P450, family 46, subfamily a, polypeptide 1, isoform CRA_a, partial [Mus musculus]	0	54.226	24	10	74	10	518	58.9	9.29	1073	10	3.14538e+07	4.20223e+07	3.29374e+07	3.72732e+07	3.18093e+07	3.32717e+07	3.4475e+07	3.90754e+07	2.52931e+07	3.27554e+07	2.4593e+07	3.02622e+07	3.16514e+07	2.82147e+07	3.25628e+07	1.76587e+07	13.2451	9.06075	13.9426	24.8414	Cyp46a1	13116	CYP46A1	10858	1.13742	1.0974	0.89374	0.871447	1.3052	0.1116	0.179513	2	No		6
O54784	410812207	death-associated protein kinase 3 isoform a [Mus musculus]	0	31.361	16	6	37	6	465	53.2	8.56	355	6	3.08438e+07	3.37941e+07	3.43961e+07	3.27286e+07	3.01652e+07	2.79555e+07	2.5597e+07	2.84975e+07	2.45205e+07	2.05679e+07	1.94898e+07	1.81399e+07	8.61166e+06	9.28103e+06	8.89219e+06	9.60962e+06	4.73175	6.73205	13.2814	4.80807	Dapk3	13144	DAPK3	1613	1.45157	1.23622	0.911268	0.400941	3.6204	1.469e-06	0.000401404	1	Yes	DDP	3
Q62418	148708608	drebrin-like, isoform CRA_b, partial [Mus musculus]	0	76.943	28	9	101	9	443	49.3	4.94	1728	9	4.23306e+07	5.68251e+07	3.76196e+07	2.94578e+07	3.80805e+07	4.06921e+07	3.84613e+07	4.05245e+07	4.0994e+07	3.62293e+07	3.43257e+07	3.2203e+07	2.56567e+07	3.51359e+07	2.95257e+07	3.5821e+07	27.6321	3.44871	10.4358	15.31	Dbnl	13169	DBNL	28988	1.11964	1.06256	0.968218	0.849591	1.31785	0.1039	0.170387	2	No		9
O08788	118601017	dynactin subunit 1 isoform 1 [Mus musculus]	0	189.676	30	27	213	27	1281	141.6	5.9	3624	27	1.05616e+08	1.24856e+08	9.01597e+07	9.636e+07	8.21541e+07	8.0683e+07	8.55363e+07	8.12512e+07	8.23486e+07	7.39872e+07	1.11315e+08	6.0583e+07	8.33277e+07	1.12067e+08	9.00379e+07	7.61838e+07	14.5191	2.63679	26.1596	17.1565	Dctn1	13191	DCTN1	1639	1.16116	0.917876	0.914003	1.00696	1.27041	0.1796	0.256941	2	No		14
A0A8K1Z7Y0	26339314	unnamed protein product [Mus musculus]	0	55.091	32	10	84	7	379	42.5	9.72	1792	10	1.3909e+08	1.50015e+08	1.33141e+08	127670071	3.43471e+07	3.76426e+07	4.4288e+07	3.29267e+07	5.55511e+06	6.09123e+06	1.02382e+07	6.80512e+06	6.14425e+06	8.04742e+06	1.02124e+07	5.05072e+06	6.9612	13.5639	29.3767	30.7877	Dcx	13193	DCX	1641	2.90475	0.788123	0.151544	0.155585	19.1678	9.744e-07	0.000401404	1	Yes	DDP-MH	2
Q3U1J4	569006320	PREDICTED: DNA damage-binding protein 1 isoform X1 [Mus musculus]	0	22.341	6	7	39	7	1152	128	5.27	295	7	4.01428e+06	9.26188e+06	7.2771e+06	7.44002e+06	5.93139e+06	7.25414e+06	8.23226e+06	3.0614e+06	7.50224e+06	6.36506e+06	1.51327e+07	3.52235e+06	5.83538e+06	6.74479e+06	9.04724e+06	1.01907e+07	31.1982	36.7066	60.9928	25.2981	Ddb1	13194	DDB1	1642	0.958568	0.838236	1.11366	1.08954	1.32857	0.7206	0.758157	3	No		3
Q9QWY8	4063614	ADP-ribosylation factor-directed GTPase activating protein isoform a [Mus musculus]	0	101.722	23	21	152	20	1147	127.3	7.64	1317	21	3.80576e+07	4.55462e+07	3.03262e+07	2.8045e+07	5.03371e+07	4.83353e+07	4.75386e+07	4.98953e+07	5.01055e+07	4.43916e+07	5.69058e+07	4.40261e+07	4.91423e+07	5.01539e+07	5.46991e+07	4.07233e+07	22.4103	2.67615	12.3724	11.9738	Asap1	13196	ASAP1	50807	0.779837	1.07717	1.07345	1.06955	1.38127	0.1263	0.197068	3	No		7
Q80TS7	169234955	dendrin [Mus musculus]	0	100.52	35	15	124	15	710	76.4	9.98	1550	15	4.11704e+07	4.8176e+07	5.33073e+07	4.08312e+07	4.35518e+07	4.76663e+07	6.05292e+07	5.00943e+07	4.59937e+07	5.38983e+07	6.45957e+07	4.74492e+07	5.04793e+07	5.27659e+07	5.61447e+07	4.8168e+07	13.0865	14.3386	15.9837	6.55548	Ddn	13199	DDN	23109	0.911929	1.00316	1.05334	1.03157	1.15506	0.4817	0.554793	2	No		5
O54734	2662377	oligosaccharyltransferase [Mus musculus]	0	31.35	16	6	37	6	441	49	5.83	369	6	4.94467e+07	5.4757e+07	5.17613e+07	48001348	3.84604e+07	4.00753e+07	2.67876e+07	2.76074e+07	1.35935e+07	1.38528e+07	2.514e+07	1.36398e+07	9.77626e+06	1.36713e+07	1.80658e+07	1.17828e+07	5.78437	21.0875	34.5689	26.5587	Ddost	13200	DDOST	1650	1.78753	1.16499	0.580397	0.467081	3.82703	1.615e-05	0.00106982	1	Yes	DDP-MH	12
O35286	110835723	pre-mRNA-splicing factor ATP-dependent RNA helicase DHX15 isoform 2 [Mus musculus]	0	36.686	13	10	54	10	795	90.9	7.46	825	10	5.08679e+07	4.30912e+07	3.74731e+07	3.88815e+07	5.07057e+07	2.51465e+07	3.57787e+07	4.05544e+07	3.92276e+07	4.639e+07	2.85081e+07	2.24149e+07	3.56839e+07	1.98834e+07	3.86577e+07	2.14529e+07	14.1379	27.9028	31.4222	33.2862	Dhx15	13204	DHX15	1665	1.18537	1.0592	0.950314	0.805111	1.47231	0.2476	0.32923	2	No		3
Q62167	6753620	ATP-dependent RNA helicase DDX3X [Mus musculus]	0	182.066	49	25	303	7	662	73.1	7.18	5674	25	4.80414e+07	3.28238e+07	3.7345e+07	4.70032e+07	2.96911e+07	3.06914e+07	2.6636e+07	2.14713e+07	2.75091e+07	2.77453e+07	3.00433e+07	2.35925e+07	1.32723e+07	9.85e+06	7.8381e+06	2.886e+07	17.9805	15.2773	9.83156	63.7742	Ddx3x	13205	DDX3X	1654	1.49375	0.98089	0.98451	0.540855	2.76182	0.03359	0.0761136	1	No		11
Q3V0Z8	74210167	unnamed protein product [Mus musculus]	0	108.968	32	21	238	14	690	76.7	8.6	2547	21	3.83957e+08	5.2023e+08	4.25162e+08	366821165	3.40134e+08	3.80864e+08	6.45104e+08	4.71047e+08	3.17274e+08	4.01073e+08	5.37909e+08	3.41297e+08	3.776e+08	4.64197e+08	5.40502e+08	4.09314e+08	16.1871	29.4843	24.7478	15.9294	Ddx5	13207	DDX5	1655	0.980093	1.06155	0.92311	1.03524	1.14998	0.8692	0.885814	2	No		10
P54823	148693657	DEAD (Asp-Glu-Ala-Asp) box polypeptide 6, isoform CRA_a, partial [Mus musculus]	0	44.753	24	8	97	8	485	54.4	8.66	1400	8	4.49412e+07	3.38019e+07	4.19444e+07	3.56142e+07	4.55847e+07	3.07479e+07	3.08107e+07	3.83676e+07	3.25459e+07	2.95638e+07	2.66867e+07	2.44265e+07	2.95859e+07	2.37444e+07	2.81911e+07	2.46501e+07	13.4145	19.5293	12.4457	10.5198	Ddx6	13209	DDX6	1656	1.19954	1.11672	0.868928	0.814813	1.47216	0.02706	0.06558	2	No		8
E9QNN1	148707490	DEAH (Asp-Glu-Ala-His) box polypeptide 9, isoform CRA_b, partial [Mus musculus]	0	97.145	15	16	74	16	1384	149.6	6.83	887	16	2.43622e+07	2.96403e+07	2.76764e+07	2.41001e+07	3.64321e+07	2.99009e+07	6.01147e+07	6.32974e+07	2.29953e+07	3.0126e+07	4.49626e+07	2.86073e+07	4.31897e+07	4.67822e+07	5.35806e+07	4.72557e+07	10.138	35.294	29.6015	9.05431	Dhx9	13211	DHX9	1660	0.690212	1.23809	0.826665	1.24503	1.80384	0.001652	0.00935563	3	Yes	DIP	6
P31001	148667985	desmin, partial [Mus musculus]	0	16.816	9	6	152	2	493	55.9	5.45	1278	6	4.1879e+07	4.67776e+07	3.79679e+07	53868442	4.24731e+07	4.28988e+07	3.9693e+07	3.3998e+07	4.50306e+07	5.88175e+07	4.26349e+07	5.62641e+07	4.45558e+07	5.64605e+07	5.90912e+07	4.92231e+07	15.1899	10.3092	15.8668	12.7167	Des	13346	DES	1674	0.960537	0.846491	1.07897	1.114	1.31602	0.07735	0.137024	3	No		4
Q8JZU2	23943838	tricarboxylate transport protein, mitochondrial [Mus musculus]	0	101.275	58	13	246	13	311	33.9	9.89	2035	13	6.31835e+08	5.87884e+08	5.6856e+08	6.81787e+08	7.30713e+08	6.5618e+08	6.66201e+08	6.72484e+08	2.79869e+08	2.36377e+08	2.77548e+08	3.43098e+08	2.38894e+08	2.33268e+08	2.3536e+08	2.42799e+08	8.15641	4.9249	15.4954	1.76049	Slc25a1	13358	SLC25A1	6576	1.35665	1.49698	0.624421	0.52195	2.86806	6.58e-06	0.000779905	1	Yes	DDP-M2	8
Q5DTQ4	60360498	mKIAA4062 protein [Mus musculus]	0	14.486	4	4	18	4	1285	142.2	5.54	0	4	3.11323e+06	366486	2.48862e+06	2.83383e+06	4.4368e+06	5.06672e+06	1.10781e+06	3.60327e+06	6.54575e+06	4.50099e+06	9.08877e+06	2.31241e+06	7.31688e+06	7.63682e+06	2.63679e+06	5.42659e+06	56.7636	48.8859	51.5228	39.8969	Diaph1	13367	DIAPH1	1729	0.514132	0.83027	1.31118	1.34442	2.61493	0.1233	0.193353	3	No		2
E9Q9H0	568994564	PREDICTED: disks large homolog 1 isoform X7 [Mus musculus]	0	327.378	55	38	858	2	912	100.8	5.78	11488	38	3.63817e+06	4.30886e+06	5.47912e+06	4.1342e+06	6.98245e+06	7.80769e+06	4.36929e+06	7.9427e+06	7.72777e+06	5.43239e+06	3.09836e+06	8.07487e+06	6.84509e+06	4.72947e+06	2.89563e+06	4.20557e+06	17.7587	24.4905	37.9676	35.1906	Dlg1	13383	DLG1	1739	0.801187	1.23653	1.11021	0.852077	1.54337	0.1905	0.269014	2	No		15
Q6XE40	118026923	MAGUK p55 subfamily member 3 [Mus musculus]	0	10.733	5	3	27	3	585	66.4	6.47	143	3	924460	1.40657e+06	935892	2.52803e+06	1.10017e+06	1.87457e+06	1.25414e+06	2.90122e+06	2.88708e+06	3.04536e+06	2.70571e+06	2.9053e+06	1.23241e+06	1.93818e+06	2.21762e+06	2.06544e+06	52.0298	45.8599	4.82952	23.3928	Mpp3	13384	MPP3	4356	0.726135	0.893436	1.44645	0.933979	1.99198	0.01169	0.0357904	3	Yes	DIP-M	7
A0A338P6I6	568971490	PREDICTED: disks large homolog 4 isoform X1 [Mus musculus]	0	515.201	61	43	2389	35	754	83.6	6.09	80411	43	7.00427e+09	8.44242e+09	9.02794e+09	8.24928e+09	8.34154e+09	8.45992e+09	9.23951e+09	9.7873e+09	8.812e+09	9.19925e+09	9.96551e+09	9.25831e+09	9.27702e+09	1.03174e+10	1.08403e+10	9.04088e+09	10.4079	7.61336	5.16176	8.63925	Dlg4	13385	DLG4	1742	0.901095	0.986577	1.02532	1.08701	1.20632	0.1572	0.232032	3	No		15
Q08274	225637538	dystrophia myotonica WD repeat-containing protein [Mus musculus]	0	16.586	7	3	16	3	665	69.8	7.24	214	3	1.19686e+06	1.44428e+06	1.12964e+06	1.07075e+06	1.67253e+06	1.52483e+06	1.34253e+06	1.31443e+06	1.34094e+06	5.24969e+06	5.93717e+06	4.45849e+06	3.43595e+06	4.91359e+06	4.92669e+06	5.68942e+06	13.5678	11.4542	47.7825	19.8855	Dmwd	13401	DMWD	1762	0.415157	0.502002	1.45656	1.62628	3.91727	0.002213	0.0115613	3	Yes	DIP	8
P11531	569009599	PREDICTED: dystrophin isoform X1 [Mus musculus]	0	233.861	16	46	259	45	3696	427.4	5.87	3581	46	5.87497e+07	7.07063e+07	6.01857e+07	5.47837e+07	6.41832e+07	7.14997e+07	7.71015e+07	7.41149e+07	8.79455e+07	9.58473e+07	7.95448e+07	9.51581e+07	7.76854e+07	7.69216e+07	8.10686e+07	8.64149e+07	11.1208	7.70186	8.49168	5.36723	Dmd	13405	DMD	1756	0.806744	0.946932	1.18324	1.06308	1.46669	0.006331	0.0234172	3	No		8
Q9JHU4	134288917	cytoplasmic dynein 1 heavy chain 1 [Mus musculus]	0	1414.54	47	185	2388	185	4644	531.7	6.42	38362	185	2.98234e+09	3.25025e+09	2.65997e+09	2.71871e+09	3.14657e+09	3.02945e+09	2.59958e+09	2.87674e+09	2.38141e+09	2.32863e+09	3.15451e+09	2.1401e+09	2.73574e+09	3.11242e+09	3.58344e+09	2.61366e+09	9.32698	8.11523	17.9001	14.4956	Dync1h1	13424	DYNC1H1	1778	1.02497	1.0286	0.88315	1.06328	1.20397	0.4831	0.556112	2	No		14
D3Z0M6	568939413	PREDICTED: cytoplasmic dynein 1 intermediate chain 1 isoform X1 [Mus musculus]	0	63.093	20	10	91	10	645	72.8	5.15	1599	10	3.71596e+07	3.87705e+07	3.17626e+07	31317648	3.27954e+07	4.02231e+07	3.16142e+07	3.48513e+07	4.24088e+07	4.23553e+07	3.88576e+07	4.32746e+07	4.12171e+07	4.33628e+07	3.93269e+07	4.25489e+07	10.8529	10.9275	4.69008	4.23573	Dync1i1	13426	DYNC1I1	1780	0.908792	0.91189	1.0911	1.08822	1.2006	0.02976	0.0700273	3	No		10
D6Q0F5	311893374	cytoplasmic dynein 1 intermediate chain 2 isoform 1 [Mus musculus]	0	76.299	30	11	97	11	655	73.3	5.15	714	11	3.8881e+07	4.04558e+07	4.1248e+07	3.28795e+07	2.91699e+07	3.00786e+07	1.75447e+07	2.65864e+07	1.77943e+07	1.20211e+07	1.08718e+07	1.47853e+07	1.9185e+07	2.07887e+07	1.30963e+07	2.00767e+07	9.87259	22.1621	22.282	19.2593	Dync1i2	13427	DYNC1I2	1781	1.59252	1.07278	0.575645	0.759053	2.76649	0.0003233	0.0036809	1	Yes	DDP-M2	7
P39053	60360130	mKIAA4093 protein [Mus musculus]	0	195.091	42	30	341	2	871	97.6	7.01	4453	30	1.03627e+07	9.0049e+06	8.33676e+06	9.3267e+06	1.10999e+07	1.29416e+07	9.71541e+06	1.12005e+07	1.44562e+07	1.18391e+07	1.24475e+07	1.30605e+07	1.30616e+07	1.03394e+07	8.18285e+06	1.08411e+07	9.11826	11.76	8.65289	18.8787	Dnm1	13429	DNM1	1759	0.84058	1.0205	1.1759	0.963018	1.39891	0.01443	0.0415052	3	No		15
P39054	568958775	PREDICTED: dynamin-2 isoform X2 [Mus musculus]	0	64.67	19	17	117	6	880	99.2	7.12	1046	17	1.08223e+07	1.09483e+07	1.2768e+07	1.40401e+07	6.20504e+06	3.96926e+06	7.42356e+06	6.96926e+06	3.16639e+06	2.21412e+06	4.62785e+06	3.05466e+06	3.228e+06	2.64153e+06	2.63604e+06	2.77155e+06	12.7217	24.9625	30.7006	9.91692	Dnm2	13430	DNM2	1785	1.99326	1.00803	0.535996	0.462718	4.30772	0.0003733	0.00390551	1	Yes	DDP-MH	11
Q7TNF0	2626980	Doc2 [Mus musculus]	0	54.225	25	9	81	6	405	44.5	6.98	1026	9	1.59582e+07	1.89143e+07	2.14309e+07	1.77825e+07	1.53848e+07	1.8358e+07	3.23695e+07	2.35759e+07	2.32861e+07	2.63919e+07	3.65225e+07	2.45867e+07	1.95304e+07	2.83061e+07	3.37901e+07	3.08786e+07	12.3652	33.2077	21.7355	21.8761	Doc2a	13446	DOC2A	8448	0.765614	0.92685	1.14489	1.16264	1.51858	0.06865	0.12553	3	No		4
G3X8R0	161016826	receptor expression-enhancing protein 5 [Mus musculus]	0	13.604	20	4	34	4	189	21.4	8.12	51	4	1.31245e+07	1.11619e+07	7.80264e+06	6.1789e+06	4.26729e+06	5.13131e+06	1.90186e+06	3.75085e+06	7.56771e+06	6.62476e+06	6.61496e+06	4.41527e+06	8.60077e+06	6.8699e+06	4.90467e+06	4.43019e+06	32.9391	36.2788	21.2053	30.9095	Reep5	13476	REEP5	7905	1.48114	0.582552	0.976229	0.960083	2.5425	0.05955	0.112028	2	No		6
O70152	6753670	dolichol-phosphate mannosyltransferase subunit 1 isoform 1 [Mus musculus]	0	32.065	27	5	38	5	260	29.2	9.51	801	5	3.02472e+07	3.00876e+07	3.06678e+07	3.52031e+07	2.52834e+07	2.26095e+07	2.58155e+07	2.45546e+07	1.97423e+07	2.23709e+07	2.73534e+07	2.28661e+07	2.22908e+07	2.38748e+07	3.04188e+07	2.48704e+07	7.75479	5.71064	13.6881	13.9313	Dpm1	13480	DPM1	8813	1.20697	0.939739	0.883025	0.970265	1.36686	0.01617	0.0446873	2	No		7
E9PWX1	274319588	dipeptidyl aminopeptidase-like protein 6 isoform 3 [Mus musculus]	0	38.681	13	9	29	9	859	97.2	6.48	344	9	1.41569e+07	1.63074e+07	1.52368e+07	9.86623e+06	1.24195e+07	1.71615e+07	1.58558e+07	1.24576e+07	1.87646e+07	1.85867e+07	2.07195e+07	1.49276e+07	1.89965e+07	1.59698e+07	1.66181e+07	1.33003e+07	20.3262	16.6484	13.2402	14.4377	Dpp6	13483	DPP6	1804	0.88432	0.921353	1.16173	1.0326	1.31369	0.2039	0.283	3	No		10
P32233	24586704	Developmentally regulated GTP binding protein 1 [Mus musculus]	0	15.656	16	4	10	4	367	40.5	8.9	267	4	3.17627e+06	6.47873e+06	5.73235e+06	5.03253e+06	3.59156e+06	3.66696e+06	4.13357e+06	3.82406e+06	2.58718e+06	962679	3.0011e+06	4.29693e+06	1.20818e+06	2.21612e+06	2.74249e+06	2.39425e+06	27.7165	6.31146	50.6985	30.7773	Drg1	13494	DRG1	4733	1.48387	1.10572	0.788293	0.622113	2.38521	0.02087	0.0538628	1	No		0
B1AV35	569011258	PREDICTED: dystrophin-related protein 2 isoform X2 [Mus musculus]	0	50.62	13	9	38	8	981	110.2	6.18	808	9	9.79398e+06	1.42074e+07	1.24339e+07	9.40399e+06	9.90843e+06	1.3394e+07	1.87105e+07	1.41427e+07	1.25749e+07	1.30909e+07	1.79268e+07	1.06342e+07	1.2189e+07	1.4224e+07	1.65817e+07	1.12579e+07	19.8344	25.7849	22.8629	17.4218	Drp2	13497	DRP2	1821	0.871161	1.06722	1.03056	1.03105	1.22505	0.5871	0.649166	2	No		1
O35126	34328110	atrophin-1 [Mus musculus]	0	14.289	4	3	12	3	1175	123.6	8.95	57	3	6.26604e+06	6.31058e+06	5.85141e+06	6.97597e+06	4.35428e+06	4.27839e+06	4.80079e+06	4.66973e+06	2.69374e+06	2.34481e+06	2.39096e+06	2.53256e+06	1.96636e+06	2.29037e+06	2.68942e+06	2.1477e+06	7.32367	5.51603	6.3151	13.5201	Atn1	13498	ATN1	1822	1.62422	1.15743	0.63693	0.581419	2.79354	7.612e-06	0.000779905	1	Yes	DDP-MH	0
S4R1P5	1039727476	PREDICTED: dystonin isoform X2 [Mus musculus]	0	1822.44	38	247	2818	240	7724	870.9	5.45	44980	247	2.57164e+09	2.58917e+09	2.28244e+09	2.90212e+09	2.50943e+09	2.59885e+09	2.55218e+09	2.42711e+09	2.1961e+09	2.20119e+09	2.06521e+09	2.17198e+09	2.04628e+09	1.98578e+09	1.98072e+09	1.98544e+09	9.78904	2.89388	2.94473	1.5622	Dst	13518	DST	667	1.11644	1.08862	0.931804	0.863142	1.29346	0.0001139	0.00241733	2	No		10
Q9D2N4	755560477	PREDICTED: dystrobrevin alpha isoform X1 [Mus musculus]	0	109.172	28	16	110	12	783	88.5	7.12	1868	16	3.19734e+07	3.87078e+07	4.11112e+07	36414758	3.62027e+07	3.70848e+07	4.03603e+07	4.18212e+07	3.75701e+07	3.66971e+07	3.85038e+07	4.63795e+07	3.8448e+07	3.19924e+07	4.03697e+07	4.30637e+07	10.5012	6.84462	11.1997	12.2546	Dtna	13527	DTNA	1837	0.961291	1.00839	1.03227	0.998045	1.07384	0.8484	0.870705	2	No		10
E9Q967	148665153	dishevelled 3, dsh homolog (Drosophila), isoform CRA_a, partial [Mus musculus]	0	9.95	4	3	19	2	762	82.9	7.3	51	3	5.01577e+06	4.08358e+06	4.32205e+06	4541043	3.78462e+06	3.0891e+06	4.281e+06	3.34639e+06	3.5795e+06	2.94816e+06	3.35591e+06	2.7506e+06	2.28181e+06	2.55885e+06	3.05756e+06	2.56735e+06	8.83695	14.4268	11.9423	12.3315	Dvl3	13544	DVL3	1857	1.29312	1.04393	0.909534	0.753416	1.71634	0.002235	0.011605	2	Yes		0
Q61214	24418935	dual specificity tyrosine-phosphorylation-regulated kinase 1A [Mus musculus]	0	39.6	13	9	71	5	763	85.4	8.75	845	9	1.50516e+07	1.67162e+07	1.48875e+07	1.67419e+07	1.45278e+07	1.4462e+07	1.68648e+07	1.62642e+07	1.312e+07	1.2062e+07	1.71424e+07	1.25111e+07	1.4261e+07	1.49376e+07	1.67822e+07	1.59008e+07	6.42358	7.85628	16.9942	7.13236	Dyrk1a	13548	DYRK1A	1859	1.04688	1.02577	0.9055	1.02185	1.15614	0.541	0.608973	2	No		2
Q61166	30851559	Mapre1 protein, partial [Mus musculus]	0	50.997	28	7	55	5	271	30.4	5.24	621	7	3.83767e+07	4.26641e+07	3.78126e+07	3.97818e+07	2.75379e+07	2.80944e+07	3.34565e+07	3.55437e+07	2.27268e+07	2.00828e+07	2.44015e+07	1.96174e+07	2.07254e+07	2.271e+07	2.33986e+07	1.57901e+07	5.46638	12.7045	10.4052	16.6354	Mapre1	13589	MAPRE1	22919	1.40162	1.10119	0.767172	0.730023	1.91996	9.905e-05	0.00235351	1	Yes	DDP-MH	2
P70663	13277723	Sparcl1 protein [Mus musculus]	0	20.321	11	6	21	6	650	72.3	4.6	39	6	6.62396e+06	7.19365e+06	9.83707e+06	7.47434e+06	5.63003e+06	6.36963e+06	4.96777e+06	6.50703e+06	3.26987e+06	4.40471e+06	4.16936e+06	5.01355e+06	4.61968e+06	4.83824e+06	4.20949e+06	4.75178e+06	18.1801	12.1571	17.1601	6.04676	Sparcl1	13602	SPARCL1	8404	1.38536	1.0447	0.750221	0.819722	1.8466	0.01508	0.0428672	1	Yes	DDP	5
O08530	1912314	orphan G-protein-coupled receptor [Mus musculus]	0	9.572	7	2	13	2	382	42.5	9.42	216	2	1.39397e+07	1.32915e+07	8.24296e+06	9620505	1.16994e+07	1.09762e+07	8.94295e+06	9.15234e+06	1.31574e+07	1.14149e+07	1.07692e+07	1.01891e+07	1.13216e+07	9.11401e+06	9.41586e+06	1.00103e+07	24.6125	13.318	11.2867	9.81183	S1pr1	13609	S1PR1	1901	1.05326	0.952268	1.06344	0.931036	1.14221	0.4548	0.533079	2	No		6
P10126	28460696	elongation factor 1-alpha 1 [Rattus norvegicus]	0	210.642	49	15	805	2	462	50.1	9.01	13792	15	3.74607e+08	3.2852e+08	3.76298e+08	3.42614e+08	2.91997e+08	2.8035e+08	2.12696e+08	2.10978e+08	2.32656e+08	2.24332e+08	2.11075e+08	2.20897e+08	1.91488e+08	1.73292e+08	1.89271e+08	1.86755e+08	6.67935	17.3437	4.01898	4.4124	Eef1a1	13627	EEF1A1	1915	1.40524	0.984253	0.878457	0.732052	1.91959	8.137e-05	0.00211756	1	Yes	DDP-MH	13
P62631	6681273	elongation factor 1-alpha 2 [Mus musculus]	0	191.694	54	15	714	8	463	50.4	9.03	11416	15	4.1428e+08	3.39181e+08	3.56387e+08	4.25363e+08	4.40471e+08	4.33017e+08	2.95475e+08	3.70679e+08	3.50217e+08	3.25259e+08	2.97958e+08	3.75868e+08	3.36702e+08	2.61462e+08	2.81082e+08	2.98544e+08	11.053	17.4939	9.90214	10.8623	Eef1a2	13628	EEF1A2	1917	1.0962	1.09936	0.963452	0.840986	1.30723	0.06903	0.125855	2	No		13
P58252	33859482	elongation factor 2 [Mus musculus]	0	231.953	49	35	313	34	858	95.3	6.83	5910	35	3.80843e+08	4.3005e+08	4.48857e+08	5.02807e+08	2.7435e+08	2.99684e+08	3.63427e+08	3.32857e+08	2.84981e+08	2.55951e+08	2.85873e+08	3.06392e+08	3.10634e+08	2.52687e+08	3.12422e+08	3.34531e+08	11.4377	12.2284	7.32154	11.5628	Eef2	13629	EEF2	1938	1.31134	0.945116	0.843099	0.900443	1.55538	0.01007	0.0319346	2	Yes		13
Q8K1X5	7106303	EH domain-containing protein 1 [Mus musculus]	0	14.103	9	5	20	3	534	60.6	6.83	52	5	5.69918e+06	6.69858e+06	5.83276e+06	4.2458e+06	3.51472e+06	2.18403e+06	4.06204e+06	4.28442e+06	3.87861e+06	2.12865e+06	2.8966e+06	4.01203e+06	5.60075e+06	6.01092e+06	5.38644e+06	5.19794e+06	18.1003	26.8306	27.4472	6.29206	Ehd1	13660	EHD1	10938	1.25507	0.784283	0.721221	1.23942	1.74021	0.009707	0.0312962	2	Yes		6
P63073	568921780	PREDICTED: eukaryotic translation initiation factor 4E isoform X1 [Mus musculus]	0	8.683	11	3	18	3	230	26.6	7.42	36	3	1.76377e+07	1.73607e+07	1.44111e+07	7.18443e+06	1.23284e+07	1.23419e+07	1.23539e+07	1.2016e+07	6.86855e+06	6.95073e+06	9.54172e+06	8.90975e+06	6.10669e+06	8.87096e+06	2.5982e+06	9.41236e+06	34.3988	1.32973	16.8856	46.2699	Eif4e	13684	EIF4E	1977	1.37286	1.18963	0.782828	0.654683	2.09699	0.007895	0.0268823	1	Yes	DDP-M2	2
Q62448	1488693	translation initiation factor [Mus musculus]	0	40.942	11	9	66	9	907	102.2	6.81	811	9	3.63929e+07	3.23877e+07	5.01689e+07	5.75001e+07	3.47172e+07	3.1184e+07	5.45615e+07	4.77515e+07	3.67564e+07	4.74367e+07	5.04912e+07	4.3945e+07	3.13781e+07	5.40367e+07	5.37364e+07	6.51419e+07	26.5974	26.0808	13.2282	27.7291	Eif4g2	13690	EIF4G2	1982	0.970055	0.92478	0.982038	1.12313	1.21448	0.8322	0.856896	2	No		5
O08579	6679641	emerin [Mus musculus]	0	48.601	39	8	67	8	259	29.4	5.01	773	8	3.81521e+07	4.41052e+07	3.50189e+07	4.38835e+07	2.63537e+07	2.9487e+07	2.95886e+07	3.5047e+07	2.16482e+07	1.71241e+07	2.74071e+07	1.8669e+07	2.18604e+07	1.84601e+07	2.27758e+07	2.52781e+07	11.0836	11.9929	21.3878	12.7654	Emd	13726	EMD	2010	1.41723	1.05946	0.746151	0.777159	1.89938	0.002176	0.0114345	1	Yes	DDP-MH	6
Q571J8	569006328	PREDICTED: serine/threonine-protein kinase MARK2 isoform X3 [Mus musculus]	0	219.76	46	30	401	25	841	94	9.72	7242	30	3.21478e+08	3.02419e+08	3.42375e+08	3.03703e+08	2.97561e+08	3.37635e+08	3.29263e+08	3.26955e+08	3.33307e+08	2.98319e+08	3.21268e+08	3.25307e+08	2.71569e+08	2.68135e+08	2.93008e+08	3.07615e+08	5.89925	5.41256	4.69799	6.53231	Mark2	13728	MARK2	2011	1.02008	1.0373	1.02668	0.915941	1.1325	0.1013	0.167505	2	No		14
E9QLZ9	133778926	protein enabled homolog isoform 1 [Mus musculus]	0	81.491	24	18	142	17	804	86	7.72	911	18	8.95921e+07	1.06865e+08	1.05314e+08	1.02493e+08	1.06232e+08	1.02994e+08	9.4381e+07	1.06496e+08	9.90929e+07	8.87928e+07	8.08888e+07	8.20484e+07	9.72211e+07	8.52305e+07	9.54015e+07	1.07588e+08	7.77761	5.51908	9.52407	9.50351	Enah	13800	ENAH	55740	1.04284	1.0579	0.904981	0.99428	1.16898	0.1411	0.214049	2	No		6
P17183	7305027	gamma-enolase isoform 1 [Mus musculus]	0	62.778	33	9	57	6	434	47.3	5.11	1667	9	3.47129e+06	5.81756e+06	7.20389e+06	2.53625e+06	7.45262e+06	7.67182e+06	9.59134e+06	8.38483e+06	2.57616e+07	6.85181e+06	6.02896e+06	8.7165e+06	7.43316e+06	7.05466e+06	6.37403e+06	1.33128e+07	44.9152	11.6432	78.964	37.5656	Eno2	13807	ENO2	2026	0.569461	0.990568	1.41726	1.02271	2.48878	0.1417	0.214661	3	No		10
E9PV14	568915347	PREDICTED: band 4.1-like protein 1 isoform X4 [Mus musculus]	0	425.763	41	50	706	3	1590	173.3	5.38	12851	50	8.16682e+07	1.1891e+08	9.60862e+07	6.78174e+07	1.01406e+08	1.22065e+08	1.18562e+08	7.73952e+07	9.50384e+07	1.05997e+08	1.26842e+08	1.03817e+08	8.79893e+07	1.05786e+08	1.0937e+08	1.04573e+08	23.9545	19.467	12.4832	9.33385	Epb41l1	13821	EPB41L1	2036	0.898114	1.0335	1.06373	1.00465	1.18441	0.6982	0.739112	2	No		15
O70318	568964817	PREDICTED: band 4.1-like protein 2 isoform X1 [Mus musculus]	0	145.739	26	23	200	20	1062	117.6	5.39	2792	23	9.94498e+07	6.40314e+07	5.86238e+07	6.80892e+07	6.15901e+07	6.05434e+07	4.35968e+07	4.76143e+07	4.69424e+07	6.5454e+07	5.03166e+07	4.80362e+07	6.74954e+07	6.4742e+07	6.35963e+07	4.68119e+07	25.2914	17.0353	16.3729	15.4577	Epb41l2	13822	EPB41L2	2037	1.21302	0.891784	0.880936	1.01426	1.37696	0.3211	0.402249	2	No		10
P49222	148696083	erythrocyte protein band 4.2 [Mus musculus]	0	22.409	8	5	21	5	691	76.8	7.47	107	5	1.27005e+07	1.39869e+07	1.13581e+07	8.11728e+06	1.40907e+07	1.19396e+07	2.00758e+07	1.28437e+07	1.56577e+07	2.77991e+07	2.61053e+07	1.98814e+07	2.00954e+07	3.35207e+07	3.33943e+07	2.23536e+07	21.8536	24.8793	25.1229	26.0519	Epb42	13828	EPB42	2038	0.607565	0.775858	1.1772	1.43938	2.36909	0.01872	0.0499848	3	Yes	DIP	2
Q9WV69	358030313	dematin isoform 1 [Mus musculus]	0	163.402	63	19	444	3	405	45.4	8.41	6935	19	8.98744e+06	1.45728e+07	1.53505e+07	8278195	1.16622e+07	1.37297e+07	1.91007e+07	1.77101e+07	1.57158e+07	6.09864e+07	6.71129e+07	5.67774e+07	4.95158e+07	2.47604e+07	3.15872e+07	2.15472e+07	31.1863	22.1838	46.5497	39.2353	Dmtn	13829	DMTN	2039	0.431545	0.568847	1.83443	1.16518	4.25084	0.03864	0.083548	3	No		13
Q03137	34328113	ephrin type-A receptor 4 precursor [Mus musculus]	0	31.089	8	6	29	4	986	109.7	6.51	371	6	1.13214e+07	1.12785e+07	8.9833e+06	1.13137e+07	1.06166e+07	8.64812e+06	7.88118e+06	4.84431e+06	5.37971e+06	7.66628e+06	9.87524e+06	5.61831e+06	8.69327e+06	7.74186e+06	8.02606e+06	3.94857e+06	10.8238	29.9737	29.3689	30.1313	Epha4	13838	EPHA4	2043	1.30152	0.970604	0.865907	0.86197	1.50994	0.05721	0.109224	2	No		11
G1K381	145312274	ephrin type-A receptor 6 [Mus musculus]	0	19.088	5	5	17	3	1130	126.4	6.87	57	5	899897	360645	808604	719981	939350	743346	1.21487e+06	668198	429490	602243	1.16791e+06	830364	668623	601276	1.0991e+06	973532	33.8657	27.3763	42.123	28.5912	Epha6	13840	EPHA6	285220	0.876572	1.12066	0.952277	1.0505	1.27845	0.7512	0.786458	2	No		2
Q60902	568955192	PREDICTED: epidermal growth factor receptor substrate 15-like 1 isoform X1 [Mus musculus]	0	19.821	6	4	12	4	923	100.8	5.01	59	4	5.9251e+06	7.04104e+06	1.13984e+06	1.60099e+06	6.92925e+06	6.15992e+06	1.13995e+06	5.97723e+06	8.30883e+06	4.20853e+06	944098	4.64989e+06	5.4257e+06	975365	747782	4.78461e+06	76.2126	52.2645	66.5701	82.6491	Eps15l1	13859	EPS15L1	58513	0.952542	1.2254	1.09835	0.723699	1.69325	0.7595	0.793182	2	No		12
Q3U2Z5	409264628	epidermal growth factor receptor kinase substrate 8 isoform 2 [Mus musculus]	0	117.233	31	20	126	20	847	94.4	7.46	2546	20	4.04616e+08	5.70271e+08	5.20641e+08	4.43803e+08	3.78366e+08	3.70556e+08	6.27173e+08	4.16637e+08	4.64821e+08	6.0702e+08	6.10249e+08	5.2164e+08	4.70872e+08	5.72517e+08	7.31411e+08	4.36354e+08	15.3889	27.001	12.808	23.9452	Eps8	13860	EPS8	2059	0.952175	0.880198	1.08199	1.08564	1.2334	0.4932	0.564764	3	No		4
P70459	31418693	Erf protein, partial [Mus musculus]	0	8.279	4	2	12	2	589	62.8	8.24	52	2	747967	1.39354e+06	1.38389e+06	884537	2.61176e+06	1.69206e+06	3.57073e+06	2.44772e+06	4.31246e+06	2.77983e+06	5.43985e+06	2.81285e+06	2.3303e+06	3.32977e+06	4.42566e+06	3.75337e+06	30.4046	29.9205	33.5232	25.3724	Erf	13875	ERF	2077	0.401668	0.940177	1.39766	1.2605	3.47964	0.00601	0.0227693	3	Yes	DIP-MH	0
Q62167	4758302	enhancer of rudimentary homolog [Homo sapiens]	0	19.057	38	3	19	3	104	12.3	5.92	583	3	3.9527e+06	4.35936e+06	6.51979e+06	6.54375e+06	5.5788e+06	4.21206e+06	8.35415e+06	1.16773e+07	1.97641e+06	2.08342e+06	5.94915e+06	4.21306e+06	3.22393e+06	3.40635e+06	4.74868e+06	6.63176e+06	25.8553	44.2641	53.4197	34.9528	Erh	13877	ERH	2079	1.02483	1.4298	0.681862	0.863506	2.09691	0.3259	0.407795	2	No		3
Q9Z0H4	568912124	PREDICTED: CUGBP Elav-like family member 2 isoform X7 [Mus musculus]	0	25.896	12	5	18	5	525	56.1	8.6	212	5	2.03164e+07	5.30946e+06	1.45767e+07	8.35831e+06	1.22684e+07	1.50267e+07	1.90905e+07	2.0343e+07	1.20417e+07	1.3142e+07	1.35008e+07	1.17324e+07	1.19469e+07	1.25721e+07	1.38718e+07	1.61925e+07	54.9994	22.2748	6.7471	13.7592	Celf2	14007	CELF2	10659	0.881765	1.21165	0.915466	0.991118	1.37412	0.3278	0.409235	2	No		4
A0A1Y7VJA2	254281243	ena/VASP-like protein isoform 1 [Mus musculus]	0	60.843	31	9	103	8	414	44.3	8.85	1168	9	2.88499e+07	2.586e+07	2.42549e+07	2.58445e+07	1.91204e+07	1.99015e+07	1.60716e+07	1.82344e+07	1.97778e+07	1.23341e+07	1.46749e+07	1.62347e+07	1.46833e+07	1.26493e+07	1.17958e+07	1.71087e+07	7.32367	9.02075	19.8297	16.8318	Evl	14026	EVL	51466	1.4097	0.986267	0.847645	0.756393	1.86371	0.000899	0.00675331	1	Yes	DDP-MH	6
Q5SUS9	568969858	PREDICTED: RNA-binding protein EWS isoform X1 [Mus musculus]	0	24.753	9	4	59	4	668	69.8	9.29	468	4	3.11517e+07	3.84329e+07	4.6323e+07	3.8314e+07	2.53254e+07	3.64696e+07	4.06805e+07	3.27594e+07	2.48995e+07	2.57376e+07	2.50331e+07	2.68863e+07	2.56424e+07	2.1577e+07	2.28929e+07	2.2487e+07	16.0741	19.2727	3.5457	7.56141	Ewsr1	14030	EWSR1	2130	1.27295	1.11623	0.846504	0.764317	1.66547	0.01548	0.0435793	2	Yes		2
Q99JR1	15147224	sideroflexin-1 [Mus musculus]	0	23.62	19	5	9	4	322	35.6	9.23	31	5	1.51292e+07	1.51832e+07	1.23697e+07	1.16604e+07	5.32301e+06	3.48468e+06	2.74064e+06	1.6125e+06	3.72968e+06	4.58453e+06	8.27199e+06	3.42375e+06	6.91128e+06	5.73643e+06	5.55268e+06	3.57824e+06	13.5192	47.3681	44.6646	25.3861	Sfxn1	14057	SFXN1	94081	1.98889	0.481676	0.732348	0.79708	4.12911	0.0007753	0.00613895	1	Yes	DDP-M2	13
Q8BRM1	26336034	unnamed protein product [Mus musculus]	0	25.763	8	4	29	4	745	80.7	8.41	195	4	8.06762e+06	9.74105e+06	1.15334e+07	1.0492e+07	9.66695e+06	9.83744e+06	1.47661e+07	4.24084e+06	1.18303e+07	1.68453e+07	1.7698e+07	1.40572e+07	1.20829e+07	1.30605e+07	1.4436e+07	1.04239e+07	14.6525	44.661	17.7502	13.502	Faah	14073	FAAH	2166	0.844033	0.816008	1.28045	1.05951	1.56917	0.07198	0.129292	3	No		5
P41216	31560705	long-chain-fatty-acid--CoA ligase 1 [Mus musculus]	0	12.68	7	5	23	4	699	77.9	7.15	25	5	1.22214e+07	9.99969e+06	1.14533e+07	1.04879e+07	9.69501e+06	9.40992e+06	1.15756e+07	9.39528e+06	1.01286e+07	1.11784e+07	1.1346e+07	1.02787e+07	1.03576e+07	1.283e+07	1.40425e+07	1.11158e+07	8.98734	10.4492	5.75821	13.7704	Acsl1	14081	ACSL1	2180	1.00646	0.913327	0.978413	1.1018	1.20636	0.3425	0.425401	2	No		6
A0A5F8MPY3	568991307	PREDICTED: focal adhesion kinase 1 isoform X1 [Mus musculus]	0	15.831	4	5	23	4	1140	129.1	6.84	89	5	2.81656e+06	1.22899e+06	3.78982e+06	4.34321e+06	4.90166e+06	5.43453e+06	3.9088e+06	4.42521e+06	5.44512e+06	5.36626e+06	5.91877e+06	2.81842e+06	4.37169e+06	6.27776e+06	5.08993e+06	4.33074e+06	44.8349	13.9807	28.6582	18.1287	Ptk2	14083	PTK2	5747	0.691302	1.05979	1.10965	1.13926	1.64799	0.2565	0.338652	3	No		2
Q61553	113680348	fascin [Mus musculus]	0	32.935	15	7	48	7	493	54.5	6.89	294	7	4.80699e+07	5.55834e+07	4.51693e+07	4.39699e+07	3.0545e+07	3.0192e+07	4.86235e+07	3.99264e+07	3.69769e+07	5.30304e+07	6.13352e+07	3.27901e+07	5.46087e+07	5.34531e+07	7.12131e+07	5.21019e+07	10.8213	23.5255	29.1589	15.5094	Fscn1	14086	FSCN1	6624	1.01793	0.788221	0.972204	1.22165	1.54988	0.1143	0.182914	3	No		10
P19096	148702861	fatty acid synthase, isoform CRA_a, partial [Mus musculus]	0	155.641	15	31	147	31	2518	273.9	6.65	1052	31	9.12017e+07	9.43586e+07	8.97618e+07	7.70098e+07	4.17553e+07	4.56867e+07	4.46588e+07	3.77151e+07	3.84207e+07	3.17258e+07	3.3822e+07	2.59422e+07	1.40693e+08	1.22372e+08	1.13276e+08	3.34047e+07	8.65961	8.4115	15.9402	46.285	Fasn	14104	FASN	2194	1.32729	0.639725	0.489396	1.54358	3.15406	0.0001581	0.00261823	2	Yes		11
Q3UYX6	74141008	unnamed protein product [Mus musculus]	0	9.203	8	2	8	2	278	33.1	11.09	33	2	1.5105e+07	1.45904e+07	1.45995e+07	1.07575e+07	1.07087e+07	1.35973e+07	3.08002e+07	3.1525e+07	1.07976e+07	1.50892e+07	1.88438e+07	1.50693e+07	1.21598e+07	1.32583e+07	1.34127e+07	1.56181e+07	14.6629	50.9853	21.9949	10.6443	Srsf10	14105	SRSF10	10772	0.860421	1.35397	0.93462	0.850988	1.59106	0.5844	0.64749	2	No		0
P22315	20452466	ferrochelatase, mitochondrial [Mus musculus]	0	28.913	17	6	20	6	422	47.4	8.91	49	6	1.72067e+07	1.01811e+07	1.19467e+07	1.32646e+07	1.47667e+07	9.04177e+06	8.04852e+06	1.05873e+07	1.35883e+07	4.69734e+06	6.51344e+06	9.48893e+06	1.209e+07	6.10441e+06	6.46981e+06	1.14514e+07	22.7006	27.9032	45.3093	35.222	Fech	14151	FECH	2235	1.27168	1.02617	0.828978	0.873164	1.53404	0.3282	0.409501	2	No		8
E9PV24	148683476	fibrinogen, alpha polypeptide, isoform CRA_a [Mus musculus]	0	144.927	28	15	174	15	789	87.3	6.11	2971	15	1.14429e+08	9.13262e+07	9.14082e+07	1.39808e+08	1.59006e+08	9.73016e+07	1.53299e+08	1.22689e+08	2.04855e+08	2.0531e+08	1.68843e+08	1.98626e+08	1.92897e+08	4.84043e+08	2.23682e+08	2.38687e+08	21.1414	21.5581	8.90609	47.1061	Fga	14161	FGA	2243	0.605599	0.737708	1.07772	1.57897	2.60729	0.005753	0.0222108	3	Yes	DIP	3
P61329	11136630	fibroblast growth factor 12 isoform 1 [Homo sapiens]	0.002	5.09	11	2	7	2	243	27.4	9.96	0	2	5.93622e+06	6.63026e+06	6.11444e+06	6.62617e+06	5.12726e+06	5.59459e+06	5.58751e+06	5.62677e+06	4.8735e+06	4.4689e+06	4.67069e+06	4.40116e+06	4.9029e+06	4.40478e+06	4.7947e+06	4.53459e+06	5.62064	4.3483	4.63308	4.92569	Fgf12	14167	FGF12	2257	1.20089	1.04093	0.873807	0.884375	1.37432	0.0004871	0.00456996	2	No		2
A2AEY2	116517336	four and a half LIM domains protein 1 isoform 2 [Mus musculus]	0	26.203	23	6	37	6	296	33.5	8.46	89	6	1.72779e+07	2.30631e+07	2.20086e+07	2.41234e+07	1.65552e+07	1.80181e+07	2.46007e+07	2.1347e+07	1.74439e+07	2.23157e+07	2.2776e+07	2.65946e+07	1.24369e+07	2.088e+07	2.33419e+07	2.60073e+07	13.9679	17.8439	16.8418	28.4147	Fhl1	14199	FHL1	2273	1.02096	0.950689	1.05233	0.976014	1.10692	0.8804	0.894827	2	No		3
O70433	18204139	Four and a half LIM domains 2 [Mus musculus]	0	25.34	29	7	30	7	279	32	7.3	161	7	1.83325e+07	1.98136e+07	1.20753e+07	9596569	2.31796e+07	2.41533e+07	1.64926e+07	2.25272e+07	2.58021e+07	2.24841e+07	1.55914e+07	1.9095e+07	2.28797e+07	2.22727e+07	2.26598e+07	1.72803e+07	32.7636	16.0371	21.1755	12.5683	Fhl2	14200	FHL2	2274	0.761441	1.09921	1.05618	1.08317	1.44359	0.2747	0.354902	3	No		2
O35465	1039783122	PREDICTED: peptidyl-prolyl cis-trans isomerase FKBP8 isoform X1 [Mus musculus]	0	29.278	15	5	20	5	448	47.8	5.2	530	5	1.17177e+07	1.32201e+07	1.17345e+07	1.56991e+07	6.01138e+06	6.1995e+06	6.75378e+06	7.20168e+06	5.14661e+06	4.15187e+06	5.59822e+06	5.12771e+06	5.08949e+06	4.27696e+06	3.73801e+06	3.9655e+06	14.3193	8.27416	12.1772	13.8455	Fkbp8	14232	FKBP8	23770	1.81166	0.905159	0.692694	0.590492	3.06804	0.0004456	0.00434858	1	Yes	DDP	9
O08917	6679809	flotillin-1 [Mus musculus]	0	70.71	40	13	88	13	428	47.5	7.15	1044	13	8.39097e+07	8.13822e+07	8.28949e+07	71535359	7.00493e+07	7.09053e+07	8.90083e+07	7.47675e+07	1.02698e+08	8.50629e+07	9.64738e+07	8.33379e+07	9.88527e+07	8.17689e+07	1.06013e+08	7.93349e+07	7.12158	11.5424	10.0834	14.2142	Flot1	14251	FLOT1	10211	0.941748	0.897589	1.08269	1.07797	1.20622	0.1551	0.229708	3	No		15
Q3UEG9	12835861	unnamed protein product [Mus musculus]	0	78.301	36	13	63	13	428	47	5.25	745	13	7.74178e+07	5.27579e+07	6.09992e+07	6.78958e+07	5.50053e+07	4.87997e+07	3.89354e+07	4.66146e+07	7.38468e+07	4.46184e+07	4.83536e+07	4.01564e+07	6.18616e+07	3.87417e+07	4.96767e+07	3.94473e+07	16.1503	14.015	29.2045	22.8543	Flot2	14252	FLOT2	2319	1.22618	0.896219	0.979616	0.897981	1.36818	0.1647	0.240329	2	No		14
E9QAS8	51036613	fragile X mental retardation protein 1 homolog isoform 1 [Mus musculus]	0	54.343	21	11	79	9	614	68.8	7.42	1319	11	8.11677e+07	1.09212e+08	1.22501e+08	9.26266e+07	6.05614e+07	8.74457e+07	1.19604e+08	9.89632e+07	6.26e+07	7.73715e+07	9.24541e+07	7.50462e+07	4.60566e+07	5.84675e+07	6.89247e+07	5.90474e+07	17.9425	26.8698	15.9344	16.1164	Fmr1	14265	FMR1	2332	1.23625	1.11756	0.937379	0.708803	1.74414	0.02634	0.0644063	2	No		5
P11276	46849812	fibronectin isoform a precursor [Mus musculus]	0	54.127	6	11	54	11	2477	272.4	5.59	337	11	1.75501e+07	1.65099e+07	1.54992e+07	16637223	1.0634e+07	1.14897e+07	1.03807e+07	9.34453e+06	7.96541e+06	7.71888e+06	5.48986e+06	4.36536e+06	8.2562e+06	1.63649e+07	8.40924e+06	7.67067e+06	5.07199	8.44364	27.3632	40.6742	Fn1	14268	FN1	2335	1.51926	0.960466	0.586152	0.934121	2.59193	0.0001276	0.00243692	1	Yes	DDP-MH	0
A0A2X0SZ45	157951723	SLIT-ROBO Rho GTPase-activating protein 2 [Mus musculus]	0	127.827	28	24	135	22	1071	120.7	6.64	1477	24	1.24612e+08	1.38771e+08	1.39586e+08	9.23035e+07	8.11541e+07	8.50285e+07	6.67469e+07	7.24822e+07	5.00356e+07	3.98115e+07	4.75325e+07	3.72618e+07	4.70782e+07	4.1884e+07	4.04033e+07	3.81246e+07	17.8536	10.8417	13.9566	9.07358	Srgap2	14270	SRGAP2	23380	1.73352	1.06898	0.611267	0.586236	2.95703	0.0005122	0.00466711	1	Yes	DDP-MH	5
Q61584	163954941	fragile X mental retardation syndrome-related protein 1 isoform 1 [Mus musculus]	0	54.639	15	8	66	6	677	76.2	6.98	945	8	1.43297e+07	1.65705e+07	1.55263e+07	1.81856e+07	1.40431e+07	1.60265e+07	2.57169e+07	2.31753e+07	1.94584e+07	2.30991e+07	2.41999e+07	2.14757e+07	1.97921e+07	2.17638e+07	2.43691e+07	2.39562e+07	10.1239	28.3213	9.35261	9.43536	Fxr1	14359	FXR1	8087	0.803412	0.981842	1.09713	1.11762	1.39109	0.01195	0.0362312	3	No		3
P39688	148672975	Fyn proto-oncogene, isoform CRA_b [Mus musculus]	0	30.211	14	7	98	4	572	64.6	7.14	1242	7	1.09658e+08	8.27667e+07	7.8328e+07	6.75444e+07	7.30866e+07	7.0941e+07	9.3873e+07	8.93457e+07	7.48621e+07	8.86066e+07	1.21992e+08	9.37289e+07	1.34411e+07	1.61604e+07	1.7799e+07	1.21975e+07	21.1678	14.0529	20.8893	17.0783	Fyn	14360	FYN	2534	1.22535	1.18532	1.37346	0.21587	6.36246	0.0001488	0.00252491	2	Yes		11
P62812	568971594	PREDICTED: gamma-aminobutyric acid receptor subunit alpha-1 isoform X1 [Mus musculus]	0	52.328	18	9	120	5	553	62.3	9.67	1014	9	3.86967e+07	4.53157e+07	5.1703e+07	4.46755e+07	8.36973e+07	4.52925e+07	3.82373e+07	4.82413e+07	5.86534e+07	4.75887e+07	5.46801e+07	4.1477e+07	3.62113e+07	3.63577e+07	2.14201e+07	3.28909e+07	11.7911	37.7315	15.0424	22.228	Gabra1	14394	GABRA1	2554	0.99507	1.18856	1.11647	0.699894	1.69821	0.05394	0.104983	2	No		13
P26048	6679901	gamma-aminobutyric acid receptor subunit alpha-2 precursor [Mus musculus]	0	29.278	16	6	74	3	451	51.1	9.06	835	6	1.90035e+07	1.91415e+07	1.85081e+07	1.82211e+07	1.14359e+07	1.3795e+07	8.96722e+06	1.21309e+07	1.36811e+07	1.06024e+07	9.5041e+06	1.07293e+07	9.7957e+06	7.96535e+06	7.71427e+06	7.86352e+06	2.29134	17.309	16.0656	11.7513	Gabra2	14395	GABRA2	2555	1.50456	0.930962	0.894547	0.669928	2.24586	1.447e-05	0.00100829	1	Yes	DDP	7
B1AVY2	1039796303	PREDICTED: gamma-aminobutyric acid receptor subunit alpha-3 isoform X1 [Mus musculus]	0	40.478	19	8	91	6	523	58.9	9.07	1209	8	1.91825e+07	2.44226e+07	2.43043e+07	2.10139e+07	1.24135e+07	1.27988e+07	1.2187e+07	1.12325e+07	1.1056e+07	1.31444e+07	1.23635e+07	1.07657e+07	1.20604e+07	1.02724e+07	9.40248e+06	8.29176e+06	11.5785	5.48321	9.44147	15.8998	Gabra3	14396	GABRA3	2556	1.58148	0.864905	0.841744	0.711871	2.22158	0.001741	0.00968404	1	Yes	DDP	4
Q3USX9	148705863	gamma-aminobutyric acid (GABA-A) receptor, subunit alpha 4, isoform CRA_a, partial [Mus musculus]	0	15.297	7	4	30	4	603	66.1	9.41	205	4	5.97856e+06	8.39522e+06	7.6086e+06	5.602e+06	9.503e+06	9.20343e+06	1.21088e+07	9.82235e+06	1.19473e+07	1.42137e+07	1.98764e+07	1.28596e+07	1.42685e+07	7.28009e+06	1.66829e+07	1.12704e+07	19.2224	13.0317	24.1691	32.7639	Gabra4	14397	GABRA4	2557	0.624714	0.920333	1.33386	1.12109	2.13516	0.01902	0.0505197	3	No		4
P50571	6679907	gamma-aminobutyric acid receptor subunit beta-1 precursor [Mus musculus]	0	54.608	25	9	95	5	474	54.1	8.78	1169	9	2.0214e+07	2.69386e+07	1.75582e+07	1.89718e+07	1.92613e+07	1.83378e+07	2.03664e+07	2.09442e+07	1.87299e+07	1.81011e+07	2.37334e+07	1.8509e+07	1.17737e+07	1.72209e+07	1.05944e+07	1.55646e+07	19.866	5.88034	13.4364	22.6256	Gabrb1	14400	GABRB1	2560	1.12772	1.0634	1.06561	0.743261	1.51727	0.08077	0.14159	2	No		5
P63137	6679909	gamma-aminobutyric acid receptor subunit beta-2 precursor [Mus musculus]	0	66.281	28	10	88	3	474	54.6	9.32	669	10	3.41264e+07	3.49062e+07	3.10971e+07	31928177	3.37729e+07	3.31043e+07	2.5188e+07	3.21731e+07	3.23844e+07	2.7328e+07	2.85114e+07	2.9993e+07	2.58005e+07	2.73318e+07	2.65019e+07	2.4995e+07	5.43855	12.7786	7.37332	3.80791	Gabrb2	14401	GABRB2	2561	1.10245	1.03717	0.986904	0.873471	1.26215	0.004267	0.0182537	2	No		9
F6ZYH6	6679911	gamma-aminobutyric acid receptor subunit beta-3 isoform a precursor [Mus musculus]	0	80.269	29	10	106	6	473	54.1	9.1	1540	10	2.41259e+08	1.54393e+08	1.58885e+08	2.33722e+08	1.62162e+08	1.65832e+08	1.11546e+08	1.49829e+08	1.5894e+08	9.76333e+07	9.53109e+07	1.16249e+08	8.5175e+07	7.83715e+07	6.50257e+07	8.67903e+07	23.7569	16.8495	25.1789	12.5648	Gabrb3	14402	GABRB3	2562	1.45898	1.09086	0.866464	0.583701	2.49953	0.005107	0.0206739	1	Yes	DDP-M2	10
P22933	755509275	PREDICTED: gamma-aminobutyric acid receptor subunit delta isoform X1 [Mus musculus]	0	7.148	4	2	16	2	483	54.1	8.27	36	2	1.6882e+06	1.65932e+06	1.74227e+06	1.33561e+06	3.14307e+06	3.21162e+06	2.49388e+06	2.9714e+06	3.46075e+06	1.15614e+06	3.16364e+06	3.30403e+06	3.74804e+06	2.79579e+06	2.85246e+06	3.1612e+06	11.4382	10.9505	39.099	13.9008	Gabrd	14403	GABRD	2563	0.613588	1.12874	1.05851	1.19917	1.95435	0.00118	0.00775616	3	Yes	DIP-MH	1
P22723	14626498	GABA(A) receptor gamma 2 subunit [Mus musculus]	0	51.248	17	7	69	6	474	55.1	8.66	1236	7	4.50375e+07	4.38169e+07	5.3066e+07	46176252	4.35479e+07	3.48435e+07	3.92945e+07	4.229e+07	3.79638e+07	5.03056e+07	5.14172e+07	4.60853e+07	4.1931e+07	5.50327e+07	4.86333e+07	5.2845e+07	8.8072	9.67522	13.1378	11.6255	Gabrg2	14406	GABRG2	2566	1.02745	0.873843	1.01475	1.08396	1.24045	0.1176	0.186556	2	No		7
P48318	1039759084	PREDICTED: glutamate decarboxylase 1 isoform X1 [Mus musculus]	0	59.302	15	7	57	6	621	69.7	7.15	1197	7	1.27541e+07	6.73821e+06	9.0157e+06	1.18069e+07	1.25733e+07	1.87419e+07	1.33602e+07	1.02692e+07	1.55941e+07	1.63078e+07	1.60711e+07	1.70337e+07	1.49327e+07	2.28222e+07	2.52677e+07	1.47891e+07	27.1318	26.1038	3.69149	27.7382	Gad1	14415	GAD1	2571	0.67734	0.923137	1.09219	1.30733	1.9301	0.03761	0.0819696	3	No		8
P48320	124517709	glutamate decarboxylase 2 [Mus musculus]	0	54.253	14	5	45	4	585	65.2	6.9	899	5	9.26058e+06	3.39362e+06	2.70066e+06	9.5176e+06	1.76409e+07	1.19806e+07	1.22286e+07	9.98525e+06	1.8381e+07	1.99477e+07	1.85584e+07	1.76936e+07	1.92377e+07	1.99679e+07	1.77615e+07	1.46104e+07	59.0845	25.3028	5.06854	13.2663	Gad2	14417	GAD2	2572	0.446411	0.930341	1.33857	1.28467	2.99852	0.00474	0.0196243	3	Yes	DIP-MH	8
P06837	6679935	neuromodulin [Mus musculus]	0	93.496	52	10	191	10	227	23.6	4.73	3171	10	6.13821e+07	5.86102e+07	5.89204e+07	3.99349e+07	5.09205e+07	5.25506e+07	5.27668e+07	3.85503e+07	1.30272e+08	7.23962e+07	5.51044e+07	3.21388e+07	8.66899e+07	5.07943e+07	5.57246e+07	4.08118e+07	18.1479	13.9937	57.8238	33.8216	Gap43	14432	GAP43	2596	0.933683	0.831037	1.23686	0.998416	1.48834	0.5802	0.644143	3	No		15
F6QB26	568971608	PREDICTED: growth arrest-specific protein 7 isoform X1 [Mus musculus]	0	72.601	29	9	80	9	476	54.3	7.37	1653	9	1.03421e+08	5.66603e+07	5.29526e+07	4.09747e+07	8.32088e+07	4.03811e+07	5.09326e+07	4.46253e+07	5.39924e+07	2.7715e+07	3.95845e+07	2.12233e+07	4.3818e+07	3.00841e+07	2.76434e+07	1.85361e+07	43.2135	35.4783	40.4472	34.826	Gas7	14457	GAS7	8522	1.38095	1.19142	0.774798	0.652836	2.1153	0.1569	0.231745	1	No		8
O55126	160298168	protein NipSnap homolog 2 [Mus musculus]	0	42.616	27	7	73	7	281	32.9	9.33	565	7	1.18377e+08	1.283e+08	9.11717e+07	1.02447e+08	1.31619e+08	1.06194e+08	9.47597e+07	9.81423e+07	1.22226e+08	1.21661e+08	1.10804e+08	1.19854e+08	1.71785e+08	1.40946e+08	1.29255e+08	1.35469e+08	14.9885	15.4766	4.48307	13.088	Nipsnap2	14467	NIPSNAP2	2631	0.915847	0.895917	0.987088	1.20115	1.34069	0.1381	0.210815	3	No		10
Q69ZN0	50510861	mKIAA1258 protein [Mus musculus]	0	105.02	42	16	102	16	487	54.5	5.63	863	16	5.44494e+07	6.3796e+07	5.11332e+07	3.17754e+07	4.77775e+07	9.05391e+07	4.03351e+07	4.89268e+07	6.62144e+07	9.84667e+07	7.90546e+07	5.26149e+07	6.45527e+07	8.6643e+07	8.39604e+07	6.46712e+07	26.7582	39.9873	26.3355	16.0031	Gda	14544	GDA	9615	0.78506	0.888189	1.15659	1.17016	1.49054	0.153	0.227059	3	No		7
O88741	6753964	ganglioside-induced differentiation-associated protein 1 [Mus musculus]	0	66.47	36	11	122	11	358	41.3	8.37	1619	11	2.7878e+08	2.48225e+08	1.64662e+08	1.88134e+08	1.67834e+08	1.23131e+08	1.26783e+08	1.18381e+08	1.44694e+08	1.22551e+08	1.52593e+08	1.08713e+08	1.5871e+08	1.44228e+08	1.28835e+08	1.28165e+08	23.9565	17.0075	15.2408	10.374	Gdap1	14545	GDAP1	54332	1.4052	0.856292	0.844191	0.89432	1.66455	0.1275	0.198657	2	No		13
P50396	74140319	unnamed protein product [Mus musculus]	0	56.96	25	8	67	7	447	50.5	5.08	1026	8	1.6158e+07	3.66836e+07	4.0532e+07	3.51425e+07	1.50518e+07	3.04524e+07	1.8453e+07	1.48595e+07	8.22159e+06	1.10389e+07	1.61819e+07	1.10729e+07	1.09364e+07	1.57785e+07	1.40628e+07	3.59424e+07	33.8819	37.3174	28.5194	59.1933	Gdi1	14567	GDI1	2664	1.55509	0.953712	0.562852	0.928342	2.76288	0.06012	0.112906	1	No		9
Q3UPA3	74150721	unnamed protein product [Mus musculus]	0	42.519	17	6	29	5	512	57.7	7.94	292	6	1.18938e+07	1.9798e+07	1.24315e+07	1.03446e+07	8.92746e+06	1.02899e+07	2.17194e+07	1.15116e+07	1.29849e+07	1.32751e+07	1.67213e+07	1.25405e+07	1.24076e+07	1.52049e+07	1.96791e+07	1.87311e+07	30.9511	44.4969	13.817	20.2482	Gdi2	14569	GDI2	2665	0.953649	0.918291	0.972102	1.15596	1.25881	0.6354	0.690007	3	No		6
A2AQR0	148694984	glycerol phosphate dehydrogenase 2, mitochondrial [Mus musculus]	0	87.757	29	16	97	16	727	80.9	6.61	912	16	3.09953e+07	7.00956e+07	7.08953e+07	7.88828e+07	3.47917e+07	4.58002e+07	6.19992e+07	6.02123e+07	4.98189e+07	5.37504e+07	7.51996e+07	6.47287e+07	6.10785e+07	6.74048e+07	5.95441e+07	3.72261e+07	34.3078	25.3414	18.8029	23.3901	Gpd2	14571	GPD2	2820	1.08787	0.879437	1.0559	0.97679	1.23701	0.7103	0.750104	2	No		11
P03995	84000448	glial fibrillary acidic protein isoform 2 [Mus musculus]	0	209.403	65	30	1030	8	430	49.9	5.34	18423	30	1.1427e+09	8.09222e+08	8.10762e+08	1.12918e+09	1.22442e+09	8.84349e+08	7.98319e+08	7.82736e+08	9.59711e+08	9.77536e+08	8.10131e+08	7.69828e+08	8.03619e+08	8.27122e+08	1.04813e+09	8.17099e+08	19.35	22.3541	11.9069	13.3283	Gfap	14580	GFAP	2670	1.06664	1.01127	0.963958	0.958136	1.11325	0.8452	0.868236	2	No		15
Q7TMQ1	33286888	Gja1 protein [Mus musculus]	0	183.697	37	11	398	11	434	49.5	9.51	7522	11	5.76952e+08	5.15491e+08	5.67631e+08	4.82162e+08	5.95828e+08	6.14288e+08	5.6156e+08	6.7274e+08	7.4275e+08	8.70916e+08	1.12021e+09	7.69549e+08	9.97755e+08	1.07549e+09	1.13923e+09	8.27405e+08	8.34765	7.61525	19.6381	13.3428	Gja1	14609	GJA1	2697	0.706428	0.806076	1.1553	1.3322	1.88582	0.002901	0.0140903	3	Yes	DIP-MH	17
O54851	2828580	connexin-36 [Mus musculus]	0.002	4.573	6	2	5	2	321	36.1	8.68	35	2	1.25789e+07	1.41155e+07	1.49359e+07	14382672	5.75964e+06	7.07928e+06	7.95224e+06	6.39709e+06	5.70466e+06	1.1555e+06	6.35018e+06	3.4273e+06	6.06593e+06	4.91123e+06	4.67844e+06	4.47028e+06	7.20649	13.8282	56.8032	14.1663	Gjd2	14617	GJD2	57369	1.86765	0.906541	0.554751	0.67106	3.36664	4.085e-05	0.00151353	1	Yes	DDP-M2	0
P70689	58331126	gap junction beta-6 protein [Mus musculus]	0	30.146	24	4	32	4	261	30.3	8.38	513	4	1.26842e+07	1.4172e+07	1.23191e+07	10115475	2.58297e+07	1.93071e+07	1.51293e+07	2.4186e+07	2.52778e+07	3.66987e+07	4.17792e+07	3.85732e+07	6.17759e+07	6.74634e+07	5.31431e+07	6.88858e+07	13.5972	23.0023	20.1864	11.3719	Gjb6	14623	GJB6	10804	0.373883	0.640589	1.0796	1.90593	5.09767	0.0001129	0.00241733	3	Yes	DIP-MH	1
P15105	31982332	glutamine synthetase [Mus musculus]	0	75.733	40	15	219	15	373	42.1	7.08	2240	15	2.6954e+08	2.95968e+08	3.1247e+08	4.06906e+08	4.03222e+08	4.76144e+08	4.23126e+08	6.81978e+08	5.83859e+08	6.22096e+08	5.28929e+08	7.52038e+08	4.4113e+08	6.17601e+08	5.46271e+08	8.04466e+08	18.6156	25.7342	15.2663	25.3986	Glul	14645	GLUL	2752	0.629402	0.972095	1.21822	1.18028	1.93552	0.008895	0.029361	3	Yes	DIP-MH	15
Q64018	5725305	unnamed protein product [Mus musculus]	0	41.179	20	7	56	6	457	52.6	8.79	499	7	2.06024e+07	2.1864e+07	2.37865e+07	2.92554e+07	1.57763e+07	8.92277e+06	1.34111e+07	1.69343e+07	1.94395e+07	1.56475e+07	2.0397e+07	1.9742e+07	2.01206e+07	1.61154e+07	1.78842e+07	2.66517e+07	15.9865	25.7477	11.3981	22.8155	Glra1	14654	GLRA1	2741	1.24623	0.718243	0.981579	1.05395	1.73511	0.05755	0.109661	2	No		3
P48168	568921800	PREDICTED: glycine receptor subunit beta isoform X4 [Mus musculus]	0	35.201	18	8	45	8	520	58.7	8.53	930	8	3.37931e+07	4.7163e+07	5.12826e+07	42809177	2.50869e+07	2.78532e+07	2.45667e+07	3.58944e+07	3.0511e+07	3.59996e+07	4.67962e+07	4.12057e+07	3.42633e+07	3.99667e+07	4.59361e+07	3.88929e+07	17.121	18.4554	18.0695	12.0737	Glrb	14658	GLRB	2743	1.16307	0.753471	1.02663	1.05683	1.54361	0.05389	0.104983	2	No		3
P26443	6680027	glutamate dehydrogenase 1, mitochondrial precursor [Mus musculus]	0	208.226	53	24	499	24	558	61.3	8	9761	24	1.71555e+09	1.90128e+09	1.98053e+09	2.08513e+09	1.80598e+09	1.97532e+09	2.44524e+09	2.29719e+09	1.72441e+09	1.68635e+09	1.9232e+09	2.23695e+09	1.72215e+09	1.81193e+09	2.06331e+09	2.28369e+09	8.12623	13.7148	13.308	12.8909	Glud1	14661	GLUD1	2746	0.970679	1.07697	0.95658	0.995771	1.12585	0.6798	0.726671	2	No		14
B2RSH2	148671281	guanine nucleotide binding protein, alpha inhibiting 1 [Mus musculus]	0	41.734	23	7	79	2	354	40.4	5.97	693	7	6.80641e+06	7.60998e+06	6.18494e+06	6282899	7.56202e+06	6.6556e+06	6.30277e+06	7.55162e+06	1.03578e+07	1.02731e+07	1.05138e+07	5.75135e+06	1.21009e+07	1.06123e+07	1.03816e+07	8.60551e+06	9.70681	9.10009	25.122	13.7408	Gnai1	14677	GNAI1	2770	0.805202	0.840777	1.10506	1.24896	1.55111	0.01975	0.0518912	3	No		13
P08752	41054806	guanine nucleotide-binding protein G(i) subunit alpha-2 [Mus musculus]	0	54.485	32	9	90	4	355	40.5	5.45	1040	9	1.05145e+07	1.75148e+07	1.01415e+07	1.25036e+07	7.52088e+06	1.15204e+07	1.47392e+07	1.23097e+07	1.70479e+07	1.86103e+07	1.73423e+07	1.20099e+07	1.38145e+07	2.08389e+07	1.8616e+07	1.53812e+07	26.7834	26.0261	17.8959	18.4286	Gnai2	14678	GNAI2	2771	0.879665	0.800088	1.12853	1.19172	1.48949	0.1377	0.210351	3	No		14
P18872	148679159	guanine nucleotide binding protein, alpha o, isoform CRA_a, partial [Mus musculus]	0	89.453	31	13	200	11	461	51.4	6.89	1986	13	1.79675e+08	1.89235e+08	1.69426e+08	154471653	1.68507e+08	1.73473e+08	1.67638e+08	1.59831e+08	3.3724e+08	2.91944e+08	2.66057e+08	2.01256e+08	3.73307e+08	2.93428e+08	2.77084e+08	2.31248e+08	8.5898	3.3703	20.7176	20.1519	Gnao1	14681	GNAO1	2775	0.762621	0.736908	1.20699	1.29348	1.75528	0.01705	0.046531	3	Yes	DIP	15
P21279	699027699	Chain A, Structure Of A Fragment Of Human Phospholipase C-beta3 Delta472-559, In Complex With Galphaq	0	45.723	32	10	38	9	379	44.6	6.06	310	10	1.63863e+07	1.15303e+07	1.22209e+07	1.06908e+07	8.37648e+06	9.24421e+06	6.88633e+06	8.15364e+06	1.1433e+07	8.95481e+06	8.41004e+06	5.51402e+06	1.05035e+07	9.35406e+06	8.54167e+06	7.02261e+06	19.9208	11.9256	28.324	16.5226	Gnaq	14682	GNAQ	2776	1.32691	0.852633	0.895738	0.924715	1.55625	0.108	0.17488	2	No		12
Q6R0H7	47271396	protein GNAS isoform XLas [Mus musculus]	0	18.146	4	4	52	3	1133	121.4	4.81	720	4	2.30332e+06	1.73722e+06	4.08941e+06	4241717	3.71903e+06	3.27915e+06	3.55726e+06	2.94394e+06	5.72653e+06	4.54378e+06	4.38545e+06	2.57211e+06	5.06815e+06	4.59211e+06	4.97155e+06	3.32967e+06	40.7867	10.0713	30.2345	17.8295	Gnas	14683	GNAS	2778	0.810455	0.884329	1.12858	1.17664	1.45182	0.1819	0.259045	3	No		13
O70443	27532946	guanine nucleotide-binding protein G(z) subunit alpha [Mus musculus]	0	68.345	35	11	139	10	355	40.8	7.61	1783	11	9.06207e+07	9.0598e+07	8.17768e+07	7.54486e+07	1.09112e+08	8.84211e+07	9.25421e+07	9.27948e+07	1.80029e+08	1.50426e+08	1.2105e+08	1.05239e+08	1.90845e+08	1.16064e+08	1.21746e+08	1.35619e+08	8.73694	9.56123	23.7409	24.2333	Gnaz	14687	GNAZ	2781	0.734817	0.831271	1.20878	1.22513	1.66726	0.03301	0.0756393	3	No		15
P62874	74217716	unnamed protein product [Mus musculus]	0	60.133	33	9	100	5	340	37.4	6.18	1858	9	5.02873e+07	4.93469e+07	4.83946e+07	3.48694e+07	4.49424e+07	4.84385e+07	4.1102e+07	4.4135e+07	7.37992e+07	7.08317e+07	6.83206e+07	4.83861e+07	7.44377e+07	7.49151e+07	6.70233e+07	5.19147e+07	15.9168	6.75446	17.6303	16.0003	Gnb1	14688	GNB1	2782	0.820959	0.801746	1.17304	1.20425	1.50204	0.02203	0.0559972	3	No		12
E9QKR0	13937391	guanine nucleotide-binding protein G(I)/G(S)/G(T) subunit beta-2 [Mus musculus]	0	88.595	36	9	64	5	340	37.3	6	1671	9	1.64119e+07	2.19065e+07	2.03399e+07	1.60937e+07	2.12223e+07	1.86195e+07	1.44233e+07	1.68846e+07	2.4857e+07	2.15254e+07	1.90479e+07	1.59012e+07	2.17106e+07	2.02979e+07	1.98995e+07	1.8266e+07	15.4467	16.1065	18.659	7.06981	Gnb2	14693	GNB2	2783	0.972678	0.925803	1.05829	1.04323	1.1431	0.5887	0.649949	2	No		14
P68040	5174447	receptor of activated protein C kinase 1 [Homo sapiens]	0	85.439	56	14	157	14	317	35.1	7.69	1554	14	2.1347e+08	3.70979e+08	3.52363e+08	3.77898e+08	1.07483e+08	3.25247e+08	3.56096e+08	3.73798e+08	7.23247e+07	2.05148e+08	2.04634e+08	2.11601e+08	5.47591e+07	1.59215e+08	1.67636e+08	1.80583e+08	23.5971	42.5768	38.9075	41.1703	Rack1	14694	RACK1	10399	1.40865	1.2457	0.743278	0.602366	2.33854	0.0411	0.0873345	1	No		7
P62881	41281679	guanine nucleotide-binding protein subunit beta-5 isoform 2 [Mus musculus]	0	68.058	36	9	81	9	353	38.7	6.06	1605	9	3.31914e+07	3.01714e+07	2.7661e+07	3.05134e+07	3.78774e+07	3.77855e+07	2.75146e+07	3.73556e+07	6.01324e+07	4.74188e+07	4.90898e+07	4.90645e+07	5.28332e+07	3.94159e+07	3.98942e+07	4.46674e+07	7.44669	14.4712	11.388	14.0785	Gnb5	14697	GNB5	10681	0.754202	0.872082	1.27651	1.0972	1.69253	0.003147	0.0148582	3	Yes	DIP-MH	14
A0A0N4SW28	13384618	guanine nucleotide-binding protein G(I)/G(S)/G(O) subunit gamma-12 [Mus musculus]	0	12.895	38	2	19	2	72	8	8.97	94	2	8.51065e+06	6.1123e+06	5.49776e+06	7.46052e+06	6.17171e+06	5.40246e+06	7.22869e+06	5.31408e+06	8.20479e+06	9.48582e+06	6.24018e+06	5.75747e+06	7.22704e+06	9.58778e+06	9.56545e+06	6.26951e+06	19.6278	14.721	23.3876	20.5712	Gng12	14701	GNG12	55970	0.967455	0.84594	1.04136	1.14524	1.35381	0.2638	0.345495	3	No		7
Q61016	84579915	guanine nucleotide-binding protein G(I)/G(S)/G(O) subunit gamma-7 [Mus musculus]	0.002	3.926	30	2	5	2	69	7.6	8.51	0	2	1.62299e+07	1.90502e+07	1.31933e+07	1.51666e+07	1.54457e+07	1.08902e+07	8.26603e+06	1.49349e+07	1.2685e+07	1.05095e+07	1.3722e+07	1.20712e+07	1.51251e+07	1.01966e+07	9.2179e+06	1.25335e+07	15.3516	27.6085	10.9723	22.3898	Gng7	14708	GNG7	2788	1.21661	0.946998	0.936499	0.899897	1.35194	0.1914	0.269414	2	No		8
P98192	160298207	dihydroxyacetone phosphate acyltransferase [Mus musculus]	0	25.273	10	7	16	7	678	76.8	8.13	97	7	5.58119e+06	6.91824e+06	1.00518e+07	1.12026e+07	4.30078e+06	4.68648e+06	9.49108e+06	4.59593e+06	3.39055e+06	2.05485e+06	3.71748e+06	2.97284e+06	3.88219e+06	2.69723e+06	2.78368e+06	1.96959e+06	31.1425	43.1153	23.7434	27.8454	Gnpat	14712	GNPAT	8443	1.68146	1.14945	0.604545	0.564542	2.97844	0.03166	0.0731594	1	No		4
P05202	297342902	Chain A, Crystal Structure Of Mouse Mitochondrial Aspartate AminotransferaseKYNURENINE AMINOTRANSFERASE IV	0	60.06	32	10	92	10	401	44.5	8.69	1383	10	4.10209e+07	3.12092e+07	3.46036e+07	2.40084e+07	4.19031e+07	4.08616e+07	4.20339e+07	4.53813e+07	4.66577e+07	5.47173e+07	6.48477e+07	5.0988e+07	8.10219e+07	5.56835e+07	5.89952e+07	7.69924e+07	21.6623	4.61224	14.2962	18.6141	Got2	14719	GOT2	2806	0.661716	0.860662	1.09851	1.37911	2.08414	0.01592	0.0443026	3	Yes	DIP-MH	10
Q9QZF2	7710028	glypican-1 precursor [Mus musculus]	0	46.339	21	8	47	8	557	61.3	7.05	201	8	1.88552e+07	1.78354e+07	2.39061e+07	24018992	1.19639e+07	1.54721e+07	2.53866e+07	1.9251e+07	1.62131e+07	1.37302e+07	1.49385e+07	1.89603e+07	1.30939e+07	1.51258e+07	1.57019e+07	1.65402e+07	15.4585	31.8737	14.0479	9.70851	Gpc1	14733	GPC1	2817	1.20452	1.02598	0.908806	0.860688	1.39949	0.1004	0.166521	2	No		8
P06745	56554097	Chain A, Crystal Structure Of Mouse Phosphoglucose Isomerase	0	34.067	16	8	71	8	564	63.5	7.97	807	8	2.39337e+07	2.77088e+07	2.23007e+07	2.25413e+07	1.56316e+07	2.56512e+07	2.52856e+07	2.13028e+07	2.14487e+07	2.92845e+07	1.80166e+07	2.70102e+07	2.93128e+07	2.88629e+07	2.65764e+07	3.2039e+07	10.3551	21.2158	21.4736	7.67599	Gpi1	14751	GPI	2821	0.972364	0.88556	0.965063	1.17701	1.32912	0.07047	0.127523	3	No		10
O89112	148667829	LanC (bacterial lantibiotic synthetase component C)-like 1, isoform CRA_b, partial [Mus musculus]	0	59.31	34	10	141	10	425	48	8	1748	10	7.41911e+07	7.74202e+07	7.04197e+07	6.4926e+07	8.6423e+07	8.866e+07	8.00382e+07	8.05215e+07	1.0519e+08	1.16135e+08	1.05987e+08	1.03728e+08	1.07628e+08	1.15593e+08	1.23732e+08	1.00402e+08	7.48267	5.11902	5.25354	9.00205	Lancl1	14768	LANCL1	10314	0.764712	0.894454	1.14868	1.19216	1.55896	0.0003172	0.00367456	3	Yes	DIP-MH	13
P11352	2673845	glutathione peroxidase [Mus musculus]	0	24.748	32	5	51	5	201	22.3	7.21	649	5	1.46943e+07	1.05099e+07	1.34991e+07	2.04397e+07	1.81278e+07	1.80602e+07	1.96899e+07	1.83427e+07	3.21085e+07	3.22985e+07	2.49012e+07	2.3124e+07	2.15315e+07	3.25108e+07	3.42628e+07	3.3184e+07	28.1343	4.1284	17.0235	19.5502	Gpx1	14775	GPX1	2876	0.644111	0.808317	1.22447	1.3231	2.05416	0.01613	0.0446331	3	Yes	DIP	5
Q60760	74202901	unnamed protein product [Mus musculus]	0	7.996	5	3	6	3	701	78.8	9.26	16	3	2.51828e+06	4.58981e+06	3.03702e+06	2.1281e+06	4.77325e+06	4.81579e+06	4.49984e+06	4.65713e+06	3.07273e+06	2.09728e+06	2.5059e+06	2.29967e+06	2.82964e+06	2.79667e+06	2.14262e+06	2.09655e+06	35.2151	3.0162	16.8573	16.2628	Grb10	14783	GRB10	2887	0.965249	1.47431	0.784548	0.775889	1.90016	0.0001637	0.00267051	2	Yes		0
Q60631	6680083	growth factor receptor-bound protein 2 [Mus musculus]	0	25.028	32	6	56	6	217	25.2	6.32	571	6	1.8011e+07	2.08436e+07	1.71082e+07	1.51529e+07	1.53429e+07	2.27004e+07	1.74522e+07	1.79181e+07	2.19137e+07	2.56408e+07	2.41465e+07	2.01034e+07	2.02077e+07	2.60794e+07	2.22323e+07	1.82542e+07	13.3071	16.929	10.6277	15.4185	Grb2	14784	GRB2	2885	0.880397	0.908844	1.13652	1.07424	1.29092	0.09799	0.163516	3	No		2
Q3UN16	7305103	probable G-protein coupled receptor 162 [Mus musculus]	0	22.109	12	5	26	5	588	64.1	8.79	211	5	1.32503e+07	1.43846e+07	1.04738e+07	1.25515e+07	1.96732e+07	2.03429e+07	2.11576e+07	1.89711e+07	1.8508e+07	1.73748e+07	2.10288e+07	1.88717e+07	2.01813e+07	2.18334e+07	2.1396e+07	1.91488e+07	12.985	4.66232	8.0648	5.88723	Gpr162	14788	GPR162	27239	0.700822	1.1087	1.04837	1.14211	1.62967	0.001162	0.00768732	3	Yes	DIP-MH	2
O35127	7305107	protein C10 [Mus musculus]	0	39.711	67	5	43	5	126	13.2	5.14	1129	5	8.23605e+07	6.94075e+07	8.6825e+07	86482453	3.15868e+07	5.48972e+07	6.2367e+07	3.37732e+07	3.23327e+07	3.34921e+07	4.27065e+07	3.56988e+07	2.73646e+07	3.02234e+07	3.61442e+07	3.20973e+07	10.0452	33.5479	12.8886	11.7015	Grcc10	14790	C12orf57	113246	1.67186	0.939233	0.741773	0.647138	2.58346	0.000278	0.00347262	1	Yes	DDP-MH	6
P23818	164664512	glutamate receptor 1 isoform 1 precursor [Mus musculus]	0	209.873	40	32	779	2	907	101.5	7.69	11682	32	4.83271e+07	3.86824e+07	3.53887e+07	48160596	3.34582e+07	3.63699e+07	2.61186e+07	3.25382e+07	3.08401e+07	1.71589e+07	2.40166e+07	2.37361e+07	2.49978e+07	2.10852e+07	2.24533e+07	2.26114e+07	15.5012	13.4559	23.3394	7.13304	Gria1	14799	GRIA1	2890	1.40394	1.05761	0.788172	0.750275	1.87124	0.006079	0.02297	1	Yes	DDP	14
P23819	139394522	glutamate receptor 2 isoform 1 precursor [Mus musculus]	0	387.726	57	48	1185	3	883	98.8	7.9	20028	48	1.03151e+08	1.05751e+08	6.85591e+07	107470517	1.09299e+08	9.88316e+07	6.0546e+07	1.30996e+08	1.10323e+08	1.35032e+08	7.9367e+07	9.23501e+07	1.12302e+08	1.49623e+08	9.75721e+07	1.04174e+08	19.26	29.4927	23.1318	20.069	Gria2	14800	GRIA2	2891	0.924567	0.959975	1.00177	1.11369	1.20455	0.6925	0.734144	3	No		15
Q61627	153792501	glutamate receptor ionotropic, delta-1 precursor [Mus musculus]	0	32.331	8	7	65	6	1009	112.1	6.7	586	7	4.18111e+06	7.00572e+06	6.02918e+06	5.73807e+06	4.84623e+06	5.85132e+06	4.57539e+06	7.52649e+06	6.13251e+06	1.08989e+07	1.38483e+07	6.78589e+06	1.13457e+07	1.14871e+07	1.20384e+07	1.05556e+07	20.4112	23.4347	38.5557	5.38903	Grid1	14803	GRID1	2894	0.712605	0.707804	1.16932	1.41027	1.99245	0.0005041	0.00464963	3	Yes	DIP	2
Q61625	6680091	glutamate receptor ionotropic, delta-2 precursor [Mus musculus]	0	221.025	35	29	340	28	1007	113	6.1	6066	29	3.09996e+08	3.81774e+08	4.2595e+08	3.14163e+08	4.20026e+08	3.97977e+08	4.34991e+08	4.70462e+08	4.20436e+08	4.98337e+08	5.52668e+08	4.14326e+08	4.05442e+08	4.85731e+08	5.88883e+08	4.87242e+08	15.6441	7.07038	14.0621	15.2788	Grid2	14804	GRID2	2895	0.817238	0.983651	1.07629	1.12282	1.37392	0.1149	0.183605	3	No		6
P39087	755532817	PREDICTED: glutamate receptor ionotropic, kainate 2 isoform X1 [Mus musculus]	0	122.483	23	16	152	15	943	106.7	7.84	3151	16	7.08969e+07	9.15612e+07	9.04663e+07	8.73136e+07	8.21244e+07	9.18926e+07	9.25774e+07	1.00842e+08	9.29835e+07	9.55549e+07	1.07349e+08	1.04674e+08	1.0779e+08	1.03886e+08	1.08543e+08	9.77138e+07	11.3002	8.33761	6.93687	4.74064	Grik2	14806	GRIK2	2898	0.891744	0.96303	1.04985	1.09538	1.22835	0.04717	0.0953193	3	No		3
B1AS29	124487364	glutamate receptor ionotropic, kainate 3 precursor [Mus musculus]	0	44.986	14	10	75	9	919	104	7.52	1047	10	2.12828e+07	7.98453e+07	6.46955e+07	2.2096e+07	7.03698e+07	7.6479e+07	1.14482e+08	7.90364e+07	7.46081e+07	1.37503e+08	1.42432e+08	1.08755e+08	1.11114e+08	1.50878e+08	1.50634e+08	1.18714e+08	63.5433	23.4193	26.9665	15.7524	Grik3	14807	GRIK3	2899	0.493576	0.893983	1.21686	1.39558	2.82749	0.01774	0.0479623	3	Yes	DIP	6
Q61626	564326486	PREDICTED: glutamate receptor ionotropic, kainate 5 isoform X1 [Rattus norvegicus]	0	97.254	18	14	129	13	980	109.3	8.21	1909	14	6.70057e+07	9.56801e+07	9.2937e+07	8.75124e+07	8.00092e+07	9.59923e+07	1.18886e+08	1.10606e+08	9.16212e+07	1.01233e+08	1.27831e+08	1.06081e+08	1.06302e+08	1.2554e+08	1.2632e+08	1.18703e+08	15.1201	16.8693	14.3599	7.77111	Grik5	14809	GRIK5	2901	0.830705	0.981671	1.03317	1.15445	1.38973	0.04071	0.0870764	3	No		5
A2AI21	294997257	glutamate receptor ionotropic, NMDA 1 isoform 2 [Mus musculus]	0	293.592	50	41	1695	2	906	101.9	8.19	41107	41	3.74668e+07	5.80668e+07	5.2902e+07	3.83544e+07	3.79446e+07	4.42144e+07	4.7912e+07	5.10437e+07	3.22173e+07	2.58367e+07	4.17387e+07	4.56115e+07	4.12789e+07	4.67008e+07	4.98744e+07	2.29933e+07	22.2054	12.4342	24.7292	29.8795	Grin1	14810	GRIN1	2902	1.10829	1.07462	0.862733	0.954363	1.28463	0.4582	0.535056	2	No		16
P35436	41680705	glutamate receptor ionotropic, NMDA 2A precursor [Mus musculus]	0	500.142	45	47	941	9	1464	165.3	7.01	18770	47	3.43656e+08	4.26123e+08	4.39162e+08	3.62863e+08	4.51295e+08	4.63169e+08	5.33218e+08	5.10817e+08	4.66414e+08	4.69581e+08	5.49769e+08	4.62932e+08	4.79684e+08	5.07992e+08	5.17084e+08	4.18533e+08	11.9103	7.92643	8.58385	9.24999	Grin2a	14811	GRIN2A	2903	0.849361	1.05832	1.05302	1.0393	1.24602	0.08069	0.141564	3	No		12
Q01097	117168299	glutamate receptor ionotropic, NMDA 2B precursor [Mus musculus]	0	731.616	52	62	1716	57	1482	165.9	6.87	29333	62	4.53138e+09	5.15308e+09	5.52754e+09	4.69334e+09	3.92748e+09	4.39619e+09	4.65196e+09	4.70223e+09	3.6462e+09	3.66861e+09	4.37884e+09	3.64949e+09	3.41696e+09	3.95319e+09	4.22936e+09	3.12055e+09	9.08461	8.01701	9.44187	13.6646	Grin2b	14812	GRIN2B	2904	1.17702	1.04531	0.907256	0.870412	1.35226	0.02647	0.0645077	2	No		16
Q01098	1039735743	PREDICTED: glutamate receptor ionotropic, NMDA 2C isoform X1 [Mus musculus]	0	58.583	12	13	120	9	1307	142.7	8.6	1691	13	8.64543e+06	1.83177e+07	1.69957e+07	1.78934e+07	2.14168e+07	1.97552e+07	2.31533e+07	1.62034e+07	2.32334e+07	2.38494e+07	2.281e+07	2.54218e+07	2.00425e+07	2.84761e+07	2.20947e+07	2.53993e+07	29.6085	14.7225	4.80352	15.455	Grin2c	14813	GRIN2C	2905	0.741394	0.965259	1.14249	1.15086	1.55229	0.05644	0.10815	3	No		4
Q03391	144922606	glutamate receptor ionotropic, NMDA 2D precursor [Mus musculus]	0	185.559	23	23	316	20	1323	142.9	8.37	4444	23	1.81419e+08	2.65127e+08	2.42292e+08	2.04063e+08	1.51835e+08	1.69915e+08	1.72474e+08	1.61651e+08	1.16599e+08	1.45521e+08	1.377e+08	1.45492e+08	1.24103e+08	1.44819e+08	1.72384e+08	1.14181e+08	16.8301	5.68097	10.0183	18.5284	Grin2d	14814	GRIN2D	2906	1.34799	0.990159	0.823247	0.838603	1.63741	0.02069	0.0535505	2	No		8
P97772	34328063	metabotropic glutamate receptor 1 isoform alpha precursor [Mus musculus]	0	89.164	18	19	170	18	1199	133.1	6.86	1383	19	4.92439e+07	5.66136e+07	5.37797e+07	3.99818e+07	6.99077e+07	6.72442e+07	7.09395e+07	6.65923e+07	1.01716e+08	1.12843e+08	1.31252e+08	8.12085e+07	1.16666e+08	1.15948e+08	1.26213e+08	9.39296e+07	14.5846	3.03514	19.6132	12.0733	Grm1	14816	GRM1	2911	0.589682	0.811425	1.26143	1.33746	2.2681	0.002021	0.0108815	3	Yes	DIP-MH	10
Q3TW77	224967126	granulins precursor [Mus musculus]	0	27.244	7	3	57	3	602	65	6.99	433	3	2.31604e+07	2.79112e+07	2.07037e+07	24387876	1.34713e+07	1.96425e+07	1.67017e+07	1.65309e+07	1.8587e+07	2.05679e+07	2.01859e+07	1.83505e+07	2.03155e+07	1.65867e+07	1.33315e+07	1.45529e+07	12.4816	15.1966	5.75006	18.8719	Grn	14824	GRN	2896	1.26121	0.870153	1.01894	0.849695	1.48431	0.04322	0.0892996	2	No		0
P27773	112293264	protein disulfide-isomerase A3 precursor [Mus musculus]	0	36.679	20	9	41	9	505	56.6	6.21	233	9	2.12083e+07	1.56487e+07	2.25148e+07	1.64771e+07	7.31495e+06	1.06156e+07	1.14376e+07	1.04193e+07	7.2853e+06	5.12911e+06	6.75055e+06	5.07744e+06	4.32623e+06	4.85158e+06	6.5638e+06	5.78929e+06	17.9668	18.1887	18.595	18.4491	Pdia3	14827	PDIA3	2923	1.87966	0.986001	0.600767	0.533572	3.52279	0.001239	0.00779548	1	Yes	DDP-M2	9
P20029	12835845	unnamed protein product [Mus musculus]	0	98.932	37	19	190	17	655	72.4	5.11	3117	19	4.32174e+07	8.4023e+07	5.9047e+07	44584270	5.21641e+07	3.79452e+07	3.85782e+07	3.34744e+07	3.28346e+07	4.39162e+07	3.46079e+07	3.93011e+07	3.44092e+07	2.63996e+07	3.01906e+07	2.60241e+07	32.8195	19.9187	13.2247	13.3894	Hspa5	14828	HSPA5	3309	1.3977	0.981733	0.912099	0.708464	1.97287	0.04974	0.0989568	2	No		14
Q8R050	148664930	G1 to S phase transition 1, isoform CRA_b, partial [Mus musculus]	0	18.962	11	5	13	5	678	72.8	5.34	0	5	1.33983e+07	1.4557e+07	1.30034e+07	7.8826e+06	2.92073e+06	3.76188e+06	6.04962e+06	4.21975e+06	6.62916e+06	3.87198e+06	5.6075e+06	3.5734e+06	4.54978e+06	3.71152e+06	4.89439e+06	4.18446e+06	24.2379	31.1975	29.464	11.69	Gspt1	14852	GSPT1	2935	1.90016	0.65951	0.765723	0.674612	2.88116	0.02005	0.0523023	1	No		0
A2AE89	148669989	mCG131602, isoform CRA_a, partial [Mus musculus]	0	37.769	31	6	16	5	249	29.1	8.21	324	6	2.81011e+08	2.25359e+08	2.49913e+08	3.93157e+08	2.81016e+08	2.58408e+08	1.58111e+08	1.83194e+08	2.06498e+08	1.6988e+08	1.04277e+08	1.96421e+08	1.48789e+08	1.03611e+08	1.09743e+08	1.30905e+08	25.7921	26.7188	27.1747	16.7511	Gstm1	14862	GSTM5	2949	1.43667	1.10081	0.846267	0.616254	2.33129	0.0207	0.0535505	1	No		3
P48774	6754086	glutathione S-transferase Mu 5 [Mus musculus]	0	15.52	23	5	30	4	224	26.6	7.21	78	5	2.02826e+07	2.18536e+07	7.29084e+06	1.9936e+07	1.72149e+07	5.84905e+06	2.44175e+07	1.82893e+07	1.64167e+07	2.14437e+07	2.37446e+07	1.82648e+07	1.58219e+07	2.1033e+07	2.16755e+07	1.71011e+07	38.9354	47.0865	16.3447	15.2563	Gstm5	14866	GSTM3	2947	0.954641	0.9052	1.09925	1.04091	1.21437	0.8353	0.859683	2	No		6
O08582	74211870	unnamed protein product [Mus musculus]	0	24.97	9	5	19	5	724	78.2	7.8	239	5	8.10204e+06	5.53194e+06	7.91982e+06	7.8782e+06	6.58109e+06	7.40009e+06	5.23647e+06	6.065e+06	8.91674e+06	2.86171e+06	2.81208e+06	7.60558e+06	7.11038e+06	4.84956e+06	5.18873e+06	6.28414e+06	16.5975	14.3669	57.2565	17.6709	Gtpbp1	14904	GTPBP1	9567	1.17325	1.00784	0.884805	0.934103	1.326	0.4258	0.507801	2	No		6
Q6RHR9	568940748	PREDICTED: membrane-associated guanylate kinase, WW and PDZ domain-containing protein 1 isoform X1 [Mus musculus]	0	70.881	13	12	57	12	1484	163.2	7.36	837	12	1.27547e+07	3.35479e+07	1.76868e+07	1.17796e+07	1.20588e+07	1.46484e+07	1.44259e+07	2.20933e+07	2.24134e+07	1.64485e+07	2.38266e+07	1.34065e+07	1.83393e+07	2.80307e+07	2.78725e+07	2.20928e+07	53.1855	27.5319	25.8843	19.6072	Magi1	14924	MAGI1	9223	0.973189	0.81209	0.977376	1.23735	1.52366	0.2313	0.312112	3	No		3
Q64516	569009723	PREDICTED: glycerol kinase isoform X1 [Mus musculus]	0	18.654	13	6	17	6	587	63.6	5.87	34	6	1.58293e+06	3.52426e+06	3.55547e+06	6.15789e+06	1.35597e+06	2.18715e+06	2.47305e+06	5.15323e+06	1.03705e+06	1.0694e+06	2.86844e+06	3.3956e+06	2.08556e+06	2.72597e+06	2.12026e+06	2.26443e+06	50.6726	58.8642	58.2718	12.8294	Gk	14933	GK	2710	1.36104	1.02574	0.768698	0.84453	1.77057	0.5847	0.647494	2	No		7
A2AFQ2	61888838	3-hydroxyacyl-CoA dehydrogenase type-2 [Mus musculus]	0	76.665	48	8	61	8	261	27.3	8.76	2093	8	9.88513e+07	6.06972e+07	5.70377e+07	4.96747e+07	8.03271e+07	4.58238e+07	3.77541e+07	4.03928e+07	4.51607e+07	3.44024e+07	3.5457e+07	3.6375e+07	3.06302e+07	2.53746e+07	3.15796e+07	2.88921e+07	33.0604	38.7454	13.054	9.38601	Hsd17b10	15108	HSD17B10	3028	1.44231	1.10666	0.820091	0.630941	2.28596	0.02888	0.0689964	1	No		8
O35668	755537403	PREDICTED: huntingtin-associated protein 1 isoform X1 [Mus musculus]	0	44.759	15	8	82	8	629	70.2	4.74	899	8	7.64401e+07	8.12169e+07	7.02388e+07	7.14178e+07	7.91359e+07	8.25958e+07	8.47496e+07	7.99686e+07	9.04263e+07	9.17504e+07	8.07741e+07	8.4848e+07	8.30439e+07	8.75871e+07	8.69685e+07	8.53417e+07	6.7311	3.13541	5.85263	2.36641	Hap1	15114	HAP1	9001	0.90942	0.991869	1.05674	1.04198	1.16199	0.0319	0.0735584	2	No		2
P01942	12846939	unnamed protein product [Mus musculus]	0	39.752	62	6	41	2	142	15.2	8.82	191	6	1.06663e+07	7.85174e+06	9.4668e+06	10111061	6.96162e+06	7.08713e+06	6.21725e+06	8.53121e+06	1.37702e+07	1.09688e+07	9.35487e+06	1.12666e+07	1.84087e+07	1.58053e+07	1.55215e+07	1.7892e+07	12.7868	13.4371	16.0917	8.61116	Hba-a1	15122	HBA2	3040	0.847135	0.640361	1.00868	1.50383	2.34841	0.0002136	0.00303201	3	Yes	DIP	2
P02088	290756102	beta-globin [Mus musculus castaneus]	0	98.296	81	10	112	2	147	15.8	7.65	2665	10	3.28608e+07	2.63477e+07	2.91525e+07	2.51027e+07	2.18499e+07	2.88266e+07	3.79014e+07	3.17249e+07	4.81604e+07	5.09168e+07	5.98916e+07	3.92063e+07	4.67076e+07	5.59297e+07	5.29025e+07	7.07873e+07	12.1346	22.154	17.1957	18.0599	Hbb-b1	15129	HBB	3043	0.689467	0.731026	1.20422	1.37529	1.99471	0.005619	0.0220523	3	Yes	DIP	1
B1AUX2	569009735	PREDICTED: host cell factor 1 isoform X1 [Mus musculus]	0	7.902	2	3	8	3	2090	214.9	6.89	0	3	1.93325e+08	2.20719e+08	1.87581e+08	1.74684e+08	1.83407e+08	1.96938e+08	2.25533e+08	1.9192e+08	1.92839e+08	2.21885e+08	2.43953e+08	1.73231e+08	1.99533e+08	2.29422e+08	2.37826e+08	1.73189e+08	9.99394	9.15729	15.0116	14.0625	Hcfc1	15161	HCFC1	3054	0.95664	0.98312	1.02515	1.03509	1.082	0.8229	0.849229	2	No		2
O88704	148686413	hyperpolarization-activated, cyclic nucleotide-gated K+ 1, partial [Mus musculus]	0	11.864	3	2	3	2	911	102.4	8.37	32	2	1.23475e+06	4.37985e+06	829586	1.58299e+06	3.86086e+06	3.61657e+06	5.08474e+06	4.11098e+06	5.19183e+06	5.97752e+06	7.67251e+06	5.19105e+06	5.91297e+06	7.3879e+06	7.82484e+06	5.4533e+06	80.3129	15.4368	19.4694	17.1589	Hcn1	15165	HCN1	348980	0.426341	0.885548	1.27644	1.41167	3.31113	0.01296	0.0384926	3	Yes	DIP-MH	6
O88895	6840851	histone deacetylase 3 [Mus musculus]	0	13.356	10	4	20	4	428	48.9	5.17	94	4	9.23786e+06	6.72874e+06	6.93965e+06	8043827	1.02264e+07	6.98129e+06	4.79064e+06	4.80419e+06	6.63166e+06	5.79634e+06	8.97126e+06	4.2586e+06	6.76963e+06	7.46804e+06	5.55787e+06	5.67689e+06	14.9217	38.2964	30.6742	14.3503	Hdac3	15183	HDAC3	8841	1.137	0.984638	0.942585	0.935773	1.21504	0.4471	0.526312	2	No		0
G3X9H5	148705521	Huntington disease gene homolog, isoform CRA_b, partial [Mus musculus]	0	16.763	2	4	9	4	3142	346.9	6.3	50	4	5.6747e+06	3.73999e+06	3.63312e+06	3.64173e+06	3.30019e+06	4.91913e+06	4.2742e+06	5.30669e+06	4.83681e+06	6.63023e+06	5.64524e+06	5.56113e+06	5.98197e+06	6.15579e+06	6.56752e+06	4.66117e+06	24.0321	19.7058	12.9988	14.1121	Htt	15194	HTT	3064	0.828989	0.884157	1.12621	1.16064	1.40007	0.1031	0.169711	3	No		9
Q4U2R1	148689921	hect (homologous to the E6-AP (UBE3A) carboxyl terminus) domain and RCC1 (CHC1)-like domain (RLD) 2, isoform CRA_a [Mus musculus]	0	11.778	1	5	22	5	4902	534.5	6.3	35	5	1.50537e+06	2.39582e+06	1.91984e+06	1.72652e+06	1.46483e+06	1.99496e+06	2.32835e+06	1.86562e+06	2.66723e+06	2.6216e+06	2.03071e+06	2.47731e+06	3.03916e+06	3.50483e+06	3.10548e+06	2.94113e+06	20.0963	18.6573	11.8612	7.86319	Herc2	15204	HERC2	8924	0.803171	0.814473	1.04253	1.33983	1.66817	0.003321	0.0153482	3	Yes	DIP	3
P20060	226165	beta hexosaminidase beta	0	21.925	14	5	9	5	539	61.1	8.12	76	5	1.55495e+07	1.11e+07	1.22585e+07	1.04756e+07	1.21068e+07	9.15505e+06	7.51026e+06	1.03883e+07	7.5716e+06	7.39015e+06	4.93532e+06	9.26476e+06	7.16635e+06	6.58186e+06	7.6974e+06	9.9436e+06	18.3045	19.8467	24.4518	18.7315	Hexb	15212	HEXB	3074	1.32489	1.05062	0.782368	0.842126	1.69344	0.05538	0.106738	2	No		2
P70349	33468857	histidine triad nucleotide-binding protein 1 [Mus musculus]	0	8.848	17	2	18	2	126	13.8	6.87	172	2	3.26233e+06	4.2753e+06	3.92864e+06	2691379	2.58163e+06	2.35326e+06	5.05545e+06	2.92879e+06	2.32289e+06	4.30192e+06	5.90416e+06	3.39911e+06	3.54416e+06	5.6082e+06	6.24307e+06	4.29203e+06	19.9044	38.3896	38.0565	24.9153	Hint1	15254	HINT1	3094	0.90331	0.824288	1.01627	1.25613	1.5239	0.348	0.431252	3	No		3
Q3UHF7	148671544	human immunodeficiency virus type I enhancer binding protein 2 [Mus musculus]	0	65.201	9	17	93	17	2430	266.6	6.96	541	17	1.37121e+07	1.69031e+07	2.54825e+07	1.44158e+07	1.96802e+07	1.87877e+07	3.5322e+07	1.87987e+07	1.74308e+07	1.64336e+07	2.97283e+07	2.20863e+07	9.6841e+06	1.87019e+07	2.18682e+07	1.44713e+07	30.7007	35.1114	28.3019	32.6684	Hivep2	15273	HIVEP2	3097	0.899675	1.18133	1.09317	0.825826	1.43048	0.512	0.582933	2	No		3
P63158	148673911	mCG144566, partial [Mus musculus]	0	26.415	20	5	21	5	240	27.8	6.1	110	5	1.71766e+07	1.26718e+07	1.23135e+07	5.96884e+06	3.58776e+07	2.42635e+07	2.34166e+07	2.47587e+07	1.27589e+07	1.10253e+07	2.13779e+07	1.08242e+07	2.15233e+07	1.39013e+07	2.74719e+07	2.18212e+07	38.3005	21.7577	35.7013	26.3022	Hmgb1	15289	HMGB1	3146	0.647894	1.45807	0.753641	1.1404	2.25047	0.0315	0.0728667	3	No		2
O54879	148694630	mCG10155, isoform CRA_d, partial [Mus musculus]	0	18.67	18	4	19	4	220	25	8.76	129	4	3.87584e+07	3.04577e+07	2.75498e+07	1.99883e+07	2.39006e+07	1.51653e+07	2.24347e+07	1.62508e+07	9.10029e+06	7.08615e+06	1.86555e+07	5.48743e+06	9.11155e+06	9.34346e+06	1.64352e+07	8.96609e+06	26.5762	22.4855	58.5527	33.2972	Hmgb3	15354	HMGB3	3149	1.67575	1.11595	0.578839	0.629461	2.89502	0.01928	0.0509011	1	No		1
A0A338P6D0	262331515	high mobility group protein HMG-I/HMG-Y isoform e [Mus musculus]	0	9.131	21	3	19	3	118	13	11.91	0	3	6.63398e+06	6.61527e+06	6.6516e+06	4.21785e+06	6.29388e+06	9.02043e+06	7.55855e+06	6.83851e+06	3.17709e+06	1.76292e+06	5.3034e+06	2.16386e+06	3.73486e+06	3.63295e+06	5.64548e+06	3.15214e+06	20.0338	15.9041	51.0597	27.1986	Hmga1	15361	HMGA1	3159	1.17077	1.44225	0.602274	0.784703	2.39468	0.01485	0.0426012	2	Yes		1
Q3U6P5	74218228	unnamed protein product [Mus musculus]	0	17.906	14	4	15	4	334	36.9	7.36	52	4	2.84915e+07	2.75323e+07	2.48724e+07	3.0539e+07	4.77318e+07	4.68694e+07	3.58919e+07	4.85077e+07	4.0346e+07	2.86421e+07	2.73502e+07	3.63365e+07	3.90132e+07	2.88365e+07	2.61581e+07	3.88621e+07	8.44601	13.2811	18.7387	20.1558	Hnrnpc	15381	HNRNPC	3183	0.80172	1.28782	0.954528	0.955932	1.60632	0.01645	0.0453464	2	Yes		4
Q3UK83	335347347	heterogeneous nuclear ribonucleoprotein A1 [Equus caballus]	0	35.743	26	8	77	6	373	38.8	9.13	764	8	3.55973e+07	3.26415e+07	3.86825e+07	4.35965e+07	3.12539e+07	3.07601e+07	5.72596e+07	5.79575e+07	1.21034e+07	1.29965e+07	1.94539e+07	2.00151e+07	1.71443e+07	2.30724e+07	1.88558e+07	2.31191e+07	12.4387	34.672	25.8346	14.7162	Hnrnpa1	15382	HNRNPA1	3178	1.26883	1.49401	0.544301	0.692855	2.74483	0.002162	0.0114211	1	Yes	DDP-M2	7
Q3TL71	672424490	heterogeneous nuclear ribonucleoprotein K isoform 3 [Mus musculus]	0	104.01	43	16	297	16	440	48.5	5.54	4664	16	1.7752e+08	1.8134e+08	1.91086e+08	1.84163e+08	1.52979e+08	1.63701e+08	2.12412e+08	2.14675e+08	1.57476e+08	1.5822e+08	1.91062e+08	1.79265e+08	1.64822e+08	1.62156e+08	1.76677e+08	1.97123e+08	3.12086	17.3088	9.61625	9.08872	Hnrnpk	15387	HNRNPK	3190	1.02505	1.03854	0.957906	0.978508	1.08417	0.5762	0.640678	2	No		10
G5E924	197927211	heterogeneous nuclear ribonucleoprotein L isoform a [Rattus norvegicus]	0	48.066	21	8	48	8	623	67.9	8.47	337	8	1.59273e+07	1.78985e+07	1.61181e+07	21994028	2.2437e+07	2.27601e+07	4.70687e+07	4.70406e+07	1.86493e+07	2.02061e+07	2.52615e+07	2.38197e+07	2.92449e+07	3.66813e+07	2.9051e+07	3.53163e+07	15.6612	40.5447	13.9937	12.2652	Hnrnpl	15388	HNRNPL	3191	0.670008	1.29746	0.819016	1.21352	1.93648	0.006741	0.0242366	3	Yes	DIP	4
Q3TEA8	18043549	Heterochromatin protein 1, binding protein 3 [Mus musculus]	0	65.376	38	17	134	2	554	60.8	9.67	976	17	3.11719e+07	2.81495e+07	2.31065e+07	22938071	3.45525e+07	3.1444e+07	3.076e+07	3.07043e+07	2.88194e+07	2.53926e+07	2.4448e+07	2.334e+07	2.85738e+07	2.60167e+07	2.54774e+07	2.60197e+07	15.2876	5.7204	9.28079	5.24649	Hp1bp3	15441	HP1BP3	50809	0.955886	1.15633	0.92535	0.962432	1.24961	0.01604	0.0444404	2	No		5
P84075	6754240	neuron-specific calcium-binding protein hippocalcin [Mus musculus]	0	41.361	46	8	105	3	193	22.4	4.97	1288	8	1.77879e+07	2.79076e+07	2.2645e+07	1.5246e+07	1.79145e+07	2.16154e+07	2.39475e+07	2.45423e+07	2.44762e+07	2.80871e+07	3.01119e+07	2.28136e+07	1.9177e+07	2.33815e+07	2.45707e+07	1.55024e+07	26.7592	13.6574	12.6114	20.0566	Hpca	15444	HPCA	3208	0.929445	0.978739	1.17299	0.918828	1.27661	0.2454	0.326702	2	No		11
A0A087WR52	568907554	PREDICTED: arf-GAP domain and FG repeat-containing protein 1 isoform X1 [Mus musculus]	0	43.749	17	6	52	6	577	59.7	8.65	451	6	2.05806e+07	2.04305e+07	1.84664e+07	20444745	2.64723e+07	2.17916e+07	1.64582e+07	1.648e+07	1.77801e+07	1.4368e+07	1.6203e+07	1.38158e+07	1.51695e+07	1.54662e+07	1.59318e+07	1.79085e+07	5.06347	23.7392	11.6319	7.65286	Agfg1	15463	AGFG1	3267	1.11093	1.12872	0.864127	0.896224	1.3062	0.01065	0.0333537	2	No		2
P51660	31982273	peroxisomal multifunctional enzyme type 2 [Mus musculus]	0	78.705	25	14	120	14	735	79.4	8.57	1339	14	1.00736e+08	6.43449e+07	7.99872e+07	7.8087e+07	4.85128e+07	3.57741e+07	4.3045e+07	3.76856e+07	2.78987e+07	2.44659e+07	3.01688e+07	2.37277e+07	2.49446e+07	2.54881e+07	2.43165e+07	2.09415e+07	18.5838	13.9008	11.3395	8.54547	Hsd17b4	15488	HSD17B4	3295	1.87302	0.956451	0.615895	0.554629	3.37708	0.001011	0.00719885	1	Yes	DDP-M2	11
P63037	6680297	dnaJ homolog subfamily A member 1 [Mus musculus]	0	204.569	56	16	213	16	397	44.8	7.08	3818	16	1.89653e+08	1.70392e+08	2.67677e+08	1.57251e+08	2.57434e+08	2.26126e+08	3.0339e+08	2.41663e+08	2.93731e+08	2.52646e+08	2.80757e+08	2.53971e+08	1.89138e+08	1.60062e+08	1.75575e+08	1.70659e+08	25.1967	12.9765	7.51201	6.94199	Dnaja1	15502	DNAJA1	3301	0.874591	1.14605	1.20453	0.77483	1.55458	0.001302	0.00790603	2	Yes		10
Q61699	148673922	heat shock protein 110, isoform CRA_a, partial [Mus musculus]	0	68.092	17	11	73	10	884	99.1	5.62	617	11	5.6604e+07	1.16442e+08	8.09234e+07	5.79671e+07	6.66394e+07	7.43598e+07	1.20494e+08	7.77733e+07	8.03883e+07	1.43094e+08	1.56402e+08	1.13966e+08	1.11308e+08	1.50413e+08	1.95982e+08	1.11286e+08	35.8545	28.5754	27.3315	28.3242	Hsph1	15505	HSPH1	10808	0.727954	0.791734	1.15248	1.32783	1.82406	0.1187	0.187756	3	No		11
P14602	158937312	heat shock protein beta-1 [Mus musculus]	0	17.913	25	5	28	5	209	23	6.55	226	5	1.15416e+07	1.04856e+07	1.1405e+07	1.15158e+07	1.79695e+07	1.19072e+07	1.21976e+07	1.08477e+07	1.75727e+07	1.47581e+07	2.11789e+07	1.67684e+07	1.42453e+07	1.76491e+07	2.34341e+07	1.64023e+07	4.48874	24.2785	15.263	21.9034	Hspb1	15507	HSPB1	3315	0.749512	0.882478	1.17189	1.19612	1.59586	0.01731	0.0471229	3	Yes	DIP	6
P63038	183396771	60 kDa heat shock protein, mitochondrial [Mus musculus]	0	24.989	14	6	15	6	573	60.9	6.18	97	6	1.09329e+07	1.02619e+07	1.00939e+07	6.58169e+06	9.90404e+06	1.09575e+07	1.48347e+07	1.09744e+07	1.14949e+07	1.25514e+07	1.64524e+07	1.32738e+07	1.13631e+07	1.29337e+07	1.16082e+07	1.39422e+07	20.6788	18.5974	15.882	9.66284	Hspd1	15510	HSPD1	3329	0.805065	0.992143	1.14312	1.05967	1.41991	0.1474	0.221455	3	No		13
P17879	124339826	heat shock 70 kDa protein 1B [Mus musculus]	0	67.053	21	11	181	6	642	70.1	5.72	3207	11	1.28356e+07	2.28625e+07	2.16865e+07	1.57824e+07	2.11938e+07	1.87384e+07	2.97897e+07	2.17962e+07	1.29557e+07	2.11485e+07	2.04755e+07	1.66362e+07	2.35148e+07	2.63783e+07	2.45729e+07	1.96623e+07	26.1201	20.9483	21.312	12.0594	Hspa1b	15511	-	-	0.886795	1.10921	0.863147	1.14085	1.32173	0.1844	0.262064	2	No		1
P17156	31560686	heat shock-related 70 kDa protein 2 [Mus musculus]	0	107.406	33	17	339	6	633	69.6	5.67	6351	17	1.07657e+07	1.17157e+07	9.47121e+06	9059714	6.2259e+06	9.27042e+06	1.06577e+07	9.67655e+06	9.66092e+06	1.08824e+07	7.78594e+06	1.09283e+07	6.96852e+06	8.16973e+06	1.15194e+07	1.06364e+07	11.8619	21.3449	15.0207	22.6871	Hspa2	15512	HSPA2	3306	1.06946	0.934337	1.0237	0.972499	1.14462	0.742	0.778048	2	No		8
P11499	40556608	heat shock protein HSP 90-beta [Mus musculus]	0	137.98	42	23	284	13	724	83.2	5.03	4709	23	1.01688e+08	1.01262e+08	1.04638e+08	1.07533e+08	3.6719e+07	4.32684e+07	7.4875e+07	8.28592e+07	4.39807e+07	4.11786e+07	6.0955e+07	4.13413e+07	3.59836e+07	3.64102e+07	8.10431e+07	3.78521e+07	2.81154	38.4249	20.2318	46.3417	Hsp90ab1	15516	HSP90AB1	3326	1.60964	0.921771	0.726863	0.741728	2.2145	0.0003471	0.00377493	1	Yes	DDP-M2	11
Q571M2	60360216	mKIAA4025 protein [Mus musculus]	0	27.653	6	5	52	4	930	103.2	5.88	601	5	6.77279e+07	1.39029e+08	1.47004e+08	6.47837e+07	1.62361e+08	1.21748e+08	3.76421e+08	1.86446e+08	1.92752e+08	3.2036e+08	5.85752e+08	2.22177e+08	2.59924e+08	4.38957e+08	5.89891e+08	3.18313e+08	42.4838	53.3589	54.1549	36.3133	Hspa4	15525	HSPA4	3308	0.399217	0.807866	1.26004	1.53288	3.8397	0.03565	0.0790016	3	No		7
P38647	162461907	stress-70 protein, mitochondrial [Mus musculus]	0	47.534	18	10	59	9	679	73.4	6.07	715	10	1.22308e+07	1.61971e+07	9.00866e+06	1.04657e+07	1.17028e+07	1.39649e+07	1.66833e+07	1.46667e+07	1.54745e+07	2.10498e+07	1.63909e+07	1.60138e+07	1.74098e+07	2.15389e+07	2.40534e+07	2.61705e+07	25.9482	14.4138	14.9295	16.8931	Hspa9	15526	HSPA9	3313	0.728491	0.867119	1.04826	1.35613	1.86156	0.02768	0.0668602	3	No		14
P70372	1655901	elav G homolog [Mus musculus]	0	13.123	12	4	23	4	326	36	9.17	135	4	3.61885e+06	4.56138e+06	5.8445e+06	7.36237e+06	8.13332e+06	4.89205e+06	1.58082e+07	1.48068e+07	7.17994e+06	9.74191e+06	1.2682e+07	1.1945e+07	1.26083e+07	1.547e+07	1.59154e+07	1.57042e+07	30.375	48.2413	23.8397	10.4176	Elavl1	15568	ELAVL1	1994	0.514502	1.04984	0.999526	1.43613	2.79131	0.001217	0.00775616	3	Yes	DIP	2
B1AXZ5	755507811	PREDICTED: ELAV-like protein 2 isoform X1 [Mus musculus]	0	23.169	12	6	42	2	530	57.6	9.79	221	6	1.2073e+06	1.03307e+06	1.1027e+06	1.29365e+06	944452	1.51758e+06	2.3526e+06	2.20493e+06	1.71115e+06	1.43345e+06	1.92748e+06	1.73425e+06	1.53462e+06	1.20986e+06	2.05872e+06	2.12298e+06	9.89785	37.1184	11.9521	25.2	Elavl2	15569	ELAVL2	1993	0.730515	1.10593	1.07234	1.09122	1.5139	0.02001	0.0522603	3	No		2
Q60625	159110562	intercellular adhesion molecule 5 precursor [Mus musculus]	0	19.798	6	4	18	4	917	96.9	6.32	140	4	6.02378e+06	3.56292e+06	1.75432e+06	2.1179e+06	6.38037e+06	2.67968e+06	2.57357e+06	3.44786e+06	1.54279e+07	9.5374e+06	9.08952e+06	6.11731e+06	1.18931e+07	9.01166e+06	7.9961e+06	2.37667e+06	57.5727	47.2917	38.8086	50.9795	Icam5	15898	ICAM5	7087	0.53841	0.603319	1.60704	1.25123	2.9848	0.08246	0.143403	3	No		11
Q8C338	26352311	unnamed protein product [Mus musculus]	0	21.059	15	5	12	5	422	47.5	6.93	54	5	5.97426e+06	6.63821e+06	5.48007e+06	5.22537e+06	4.53113e+06	2.07972e+06	3.3491e+06	864061	442293	319295	612927	507989	782572	561068	591612	1.29287e+06	10.6763	58.5461	26.1245	41.9312	Idh1	15926	IDH1	3417	2.37619	1.10301	0.191835	0.328959	12.3866	6.571e-05	0.00189003	1	Yes	DDP-MH	1
P70404	6680345	isocitrate dehydrogenase [NAD] subunit gamma 1, mitochondrial precursor [Mus musculus]	0	82.959	38	10	99	10	393	42.8	9.01	782	10	6.92318e+07	5.9206e+07	5.65397e+07	5.75856e+07	8.61287e+07	7.10271e+07	6.18412e+07	6.95835e+07	1.02937e+08	8.31689e+07	8.63812e+07	8.66863e+07	9.62495e+07	7.2061e+07	8.17549e+07	8.70762e+07	9.61633	14.0792	9.91785	11.9975	Idh3g	15929	IDH3G	3421	0.790456	0.940416	1.17046	1.09867	1.48074	0.007358	0.0257353	3	No		11
Q3V2X3	226693333	interleukin-1 receptor accessory protein isoform d precursor [Mus musculus]	0	31.783	14	9	50	9	685	78.6	6.79	259	9	1.03286e+07	1.44837e+07	1.76995e+07	1.56781e+07	1.09985e+07	1.40788e+07	1.71088e+07	1.4072e+07	1.27426e+07	1.26875e+07	1.68632e+07	1.01919e+07	9.86827e+06	1.09754e+07	1.43763e+07	7.70912e+06	21.3783	17.7365	21.0629	25.9249	Il1rap	16180	IL1RAP	3556	1.10911	1.07229	1.00037	0.818233	1.35549	0.3771	0.457967	2	No		1
A0A1L1STE4	148693240	interleukin enhancer binding factor 3, isoform CRA_d, partial [Mus musculus]	0	6.085	2	2	8	2	919	98.7	9	20	2	2.49985e+06	3.5674e+06	2.85402e+06	2.36959e+06	2.06229e+06	3.09014e+06	5.23508e+06	4.31612e+06	850765	2.32889e+06	2.73317e+06	2.22542e+06	2.58221e+06	2.95349e+06	2.81619e+06	2.72954e+06	19.0241	37.786	40.2564	5.6193	Ilf3	16201	ILF3	3609	0.998878	1.3008	0.719972	0.980351	1.80673	0.3595	0.441869	2	No		2
O55222	568949719	PREDICTED: integrin-linked protein kinase isoform X1 [Mus musculus]	0	17.207	13	5	13	5	484	54.9	7.91	65	5	1.22123e+07	7.75126e+06	8.04576e+06	9.00579e+06	5.71026e+06	7.59782e+06	6.5006e+06	9.26053e+06	3.52658e+06	4.97908e+06	5.73178e+06	5.60659e+06	5.04826e+06	2.80239e+06	3.61385e+06	5.89504e+06	22.0858	21.1604	20.3869	32.0699	Ilk	16202	ILK	3611	1.43347	1.12576	0.768494	0.672278	2.13226	0.02578	0.0633915	1	No		0
O55091	10863157	imprinted and ancient [Mus musculus]	0	38.05	35	8	37	8	318	36.2	5.05	214	8	1.34538e+07	1.03908e+07	1.11127e+07	9.51434e+06	1.0904e+07	1.38739e+07	1.6446e+07	1.20468e+07	1.28589e+07	1.3217e+07	1.73408e+07	1.27112e+07	1.25134e+07	9.6661e+06	1.43557e+07	1.45468e+07	15.1904	18.1544	15.7932	17.7251	Impact	16210	IMPACT	55364	0.867943	1.03967	1.09543	0.996953	1.2621	0.3206	0.402083	2	No		3
P70168	1669535	scg [Mus musculus]	0	125.136	29	16	119	16	876	97.1	4.78	2026	16	4.55258e+07	5.38223e+07	6.82183e+07	6.76734e+07	2.76667e+07	2.57671e+07	4.71282e+07	4.74712e+07	1.29004e+07	1.275e+07	1.84764e+07	2.69696e+07	2.63023e+07	1.33056e+07	2.55385e+07	1.61866e+07	18.8435	32.1809	37.6077	32.2883	Kpnb1	16211	KPNB1	3837	1.7565	1.10534	0.530865	0.6073	3.30874	0.00375	0.0168673	1	Yes	DDP-MH	11
P60229	4503521	eukaryotic translation initiation factor 3 subunit E [Homo sapiens]	0	11.365	8	4	16	4	445	52.2	6.04	65	4	5.62562e+07	9.37228e+07	7.72631e+07	5.115e+07	5.06864e+07	4.60138e+07	9.09466e+07	6.48582e+07	4.19451e+07	4.99408e+07	1.03193e+08	6.16361e+07	6.00927e+07	6.5947e+07	6.85747e+07	6.12254e+07	28.2424	32.0051	42.44	6.23287	Eif3e	16341	EIF3E	3646	1.0672	0.96796	0.984099	0.980744	1.10252	0.9643	0.967398	2	No		2
P35569	547739	RecName: Full=Insulin receptor substrate 1; Short=IRS-1	0	9.803	4	4	10	4	1233	130.6	8.73	0	4	4.68688e+06	6.82625e+06	7.1008e+06	4.9748e+06	5.43704e+06	5.99833e+06	7.61189e+06	6.10371e+06	4.82996e+06	4.76358e+06	1.05289e+07	5.31958e+06	5.76055e+06	5.86166e+06	7.79066e+06	6.72522e+06	21.0604	14.7906	43.864	14.4263	Irs1	16367	IRS1	3667	0.940541	1.00283	1.01444	1.04219	1.10808	0.9028	0.912822	2	No		0
O89051	12833759	unnamed protein product [Mus musculus]	0	32.904	26	7	71	7	266	30.3	5.3	483	7	2.0064e+07	3.03309e+07	2.74072e+07	2.6232e+07	2.48613e+07	3.11658e+07	2.51549e+07	2.72477e+07	2.34789e+07	3.46514e+07	3.04031e+07	3.06252e+07	3.03596e+07	3.9654e+07	3.03696e+07	2.72433e+07	16.6159	10.7231	15.5696	16.8317	Itm2b	16432	ITM2B	9445	0.906124	0.944409	1.03786	1.11161	1.22678	0.4187	0.500425	3	No		6
P11881	568940836	PREDICTED: inositol 1,4,5-trisphosphate receptor type 1 isoform X1 [Mus musculus]	0	263.679	21	47	340	43	2758	314	6.02	4536	47	7.11939e+07	1.10695e+08	7.8209e+07	8.75385e+07	1.44721e+08	1.32221e+08	1.33207e+08	1.50422e+08	1.54627e+08	1.85849e+08	2.37373e+08	1.75853e+08	2.12157e+08	2.21257e+08	2.36521e+08	2.00912e+08	19.8051	6.34883	18.6453	6.91256	Itpr1	16438	ITPR1	3708	0.549024	0.885313	1.19033	1.37534	2.50506	0.0001987	0.00297506	3	Yes	DIP-MH	11
Q9Z329	60593032	inositol 1,4,5-trisphosphate receptor type 2 isoform 1 [Mus musculus]	0	23.968	2	6	34	2	2701	307.3	6.44	430	6	505605	941434	1.17367e+06	626318	592468	721207	1.46901e+06	1.04841e+06	1.02986e+06	1.17401e+06	717362	636238	541243	1.95799e+06	1.59228e+06	1.14114e+06	37.3593	40.8393	28.6238	46.6878	Itpr2	16439	ITPR2	3709	0.818497	0.965726	0.896753	1.31902	1.61152	0.6315	0.686454	3	No		5
E9Q0N0	568997326	PREDICTED: intersectin-1 isoform X1 [Mus musculus]	0	204.286	27	36	274	30	1743	197.5	7.99	4395	36	1.41717e+08	1.3168e+08	1.15863e+08	1.25029e+08	1.39059e+08	1.46189e+08	1.57122e+08	1.60337e+08	9.98083e+07	8.87839e+07	1.12071e+08	9.25037e+07	9.64802e+07	1.05149e+08	1.2216e+08	1.01647e+08	8.47883	6.5249	10.4427	10.4549	Itsn1	16443	ITSN1	6453	1.0628	1.24552	0.812496	0.879183	1.53296	0.001398	0.00830442	2	Yes		9
Q62137	537607	JAK3 [Mus musculus]	0.003	3.739	1	2	8	2	1299	144.2	8.18	0	2	1.24692e+07	6.80383e+06	7.17541e+06	6.72897e+06	9.84077e+06	5.63958e+06	1.07449e+07	9.42062e+06	5.67588e+06	6.3733e+06	1.45776e+07	1.39918e+07	8.49756e+06	7.88943e+06	1.06495e+07	9.0148e+06	33.638	25.25	47.1059	13.1381	Jak3	16453	JAK3	3718	0.912136	0.980001	1.11671	0.991149	1.22428	0.9369	0.942939	2	No		0
Q02257	28395018	junction plakoglobin [Mus musculus]	0	200.49	48	26	273	21	745	81.7	6.14	4952	26	9.38995e+07	1.02577e+08	1.08604e+08	1.06635e+08	9.90795e+07	1.06276e+08	1.24754e+08	1.19739e+08	1.02369e+08	1.26955e+08	1.16041e+08	1.24892e+08	1.33266e+08	1.33666e+08	1.33079e+08	1.3535e+08	6.33602	10.5387	9.51137	0.773802	Jup	16480	JUP	3728	0.882004	0.963694	1.00742	1.14689	1.30032	0.001288	0.00786471	3	No		10
P16388	119395752	potassium voltage-gated channel subfamily A member 1 [Mus musculus]	0	35.244	15	5	35	4	495	56.4	5.14	420	5	5.14074e+06	9.45854e+06	8.92689e+06	10532392	6.17639e+06	1.23894e+07	1.55573e+07	1.32755e+07	6.23799e+06	7.96122e+06	7.68278e+06	6.73255e+06	4.87511e+06	7.92384e+06	7.31971e+06	1.48051e+07	27.5561	33.8466	11.2641	48.7753	Kcna1	16485	KCNA1	3736	0.939576	1.30759	0.789391	0.963443	1.65645	0.2628	0.345033	2	No		7
P63141	25742772	potassium voltage-gated channel subfamily A member 2 [Rattus norvegicus]	0	27.434	14	4	42	3	499	56.7	4.86	458	4	1.1659e+07	1.76062e+07	1.75066e+07	14878064	1.24877e+07	1.34955e+07	2.25493e+07	1.77475e+07	1.93535e+07	2.92071e+07	3.44412e+07	2.23985e+07	2.30876e+07	2.90073e+07	3.74167e+07	2.55908e+07	18.187	27.712	25.7576	21.7227	Kcna2	16490	KCNA2	3737	0.707739	0.760894	1.20999	1.32137	1.86703	0.02924	0.0692194	3	No		10
A0A571BEM7	568930654	PREDICTED: voltage-gated potassium channel subunit beta-2 isoform X3 [Mus musculus]	0	81.051	36	12	136	9	383	42.8	8.98	1213	12	3.96497e+07	3.97555e+07	4.60831e+07	3.84e+07	4.94342e+07	5.5748e+07	4.45044e+07	5.40292e+07	6.2758e+07	6.23235e+07	7.07146e+07	5.90935e+07	7.74158e+07	6.78532e+07	6.3671e+07	6.4244e+07	8.45086	9.90513	7.75203	9.30576	Kcnab2	16498	KCNAB2	8514	0.731908	0.909773	1.13831	1.22001	1.66689	0.0006033	0.00515162	3	Yes	DIP-MH	12
Q03717	200976	potassium channel protein [Mus musculus]	0	19.046	6	4	35	4	857	95.6	8.25	236	4	4.56642e+06	6.91633e+06	8.50518e+06	7.16414e+06	5.27748e+06	4.75778e+06	7.02192e+06	7.4183e+06	9.60137e+06	8.56181e+06	1.28249e+07	1.16838e+07	9.91117e+06	9.8271e+06	1.25828e+07	1.22616e+07	24.1202	21.2343	18.1587	13.2807	Kcnb1	16500	KCNB1	3745	0.782018	0.704928	1.22901	1.28404	1.82152	0.007722	0.0265413	3	Yes	DIP-MH	5
B1ATI1	390013285	ATP-sensitive inward rectifier potassium channel 12 isoform 1 [Mus musculus]	0	56.645	20	9	76	6	529	59.3	6.92	720	9	1.06471e+07	1.07384e+07	1.2454e+07	1.1183e+07	2.03732e+07	2.09823e+07	2.14369e+07	1.28633e+07	2.30032e+07	2.29936e+07	2.42603e+07	2.35945e+07	1.6893e+07	1.76558e+07	1.71226e+07	1.50868e+07	7.39642	21.4509	2.56291	6.68229	Kcnj12	16515	KCNJ12	3768	0.640232	1.07585	1.3346	0.949323	2.08456	2.754e-06	0.000463096	3	Yes	DIP-MH	0
P63250	1582163	G protein-gated muscarinic K channel	0	10.725	6	3	11	3	501	56.3	8.06	42	3	6.18829e+06	8.71373e+06	9.36716e+06	7.66711e+06	7.8111e+06	1.03289e+07	9.06886e+06	8.93028e+06	4.8435e+06	1.30988e+07	1.07124e+07	9.62011e+06	1.12391e+07	1.47792e+07	1.66357e+07	1.26051e+07	17.3711	11.4033	36.2525	17.2238	Kcnj3	16519	KCNJ3	3760	0.790457	0.894483	0.94734	1.36772	1.73029	0.04258	0.0888543	3	No		1
P52189	158711668	inward rectifier potassium channel 4 [Mus musculus]	0	103.737	29	11	208	9	445	49.6	6.21	3454	11	1.87811e+08	2.40783e+08	2.37248e+08	2.06844e+08	2.44223e+08	2.59062e+08	3.1078e+08	2.93224e+08	2.8401e+08	2.85879e+08	3.1938e+08	2.79733e+08	2.84575e+08	3.05202e+08	2.87319e+08	2.69639e+08	11.6115	11.0367	6.25098	5.08797	Kcnj4	16520	KCNJ4	3761	0.812611	1.03107	1.08853	1.06779	1.33955	0.01775	0.0479623	3	No		5
A0A286YDM6	1039745588	PREDICTED: calcium-activated potassium channel subunit alpha-1 isoform X12 [Mus musculus]	0	112.524	18	17	138	17	1262	140.3	7.03	2226	17	2.61124e+07	4.39413e+07	5.73609e+07	45401819	3.97588e+07	5.80296e+07	8.05235e+07	8.23033e+07	7.8734e+07	9.4653e+07	1.20084e+08	1.27121e+08	8.20427e+07	9.6872e+07	1.14184e+08	1.22049e+08	29.819	31.0273	21.3632	17.2559	Kcnma1	16531	KCNMA1	3778	0.544659	0.821371	1.32556	1.30841	2.43375	0.005297	0.021015	3	Yes	DIP-MH	9
B7ZBV9	1039759178	PREDICTED: potassium voltage-gated channel subfamily KQT member 2 isoform X3 [Mus musculus]	0	65.763	19	15	79	15	927	102	9.31	461	15	5.10469e+07	5.04583e+07	4.90999e+07	4.74123e+07	4.55752e+07	4.43245e+07	5.55124e+07	4.13671e+07	5.28571e+07	5.342e+07	5.43805e+07	5.44103e+07	5.77825e+07	6.3508e+07	6.88086e+07	5.28303e+07	3.26341	13.1439	1.41583	11.4107	Kcnq2	16536	KCNQ2	3785	0.939814	0.886476	1.02074	1.15297	1.30062	0.01573	0.0439716	3	No		8
A0A087WQE8	568908175	PREDICTED: kinesin-like protein KIF1A isoform X1 [Mus musculus]	0	36.804	7	10	27	10	1800	203.1	5.47	106	10	1.80494e+07	2.1054e+07	1.79654e+07	1.48114e+07	1.54888e+07	1.29939e+07	1.83944e+07	1.39257e+07	1.01513e+07	9.86446e+06	1.62797e+07	1.03606e+07	1.03598e+07	1.17687e+07	1.33703e+07	8.96928e+06	14.1853	15.5579	26.4391	16.9788	Kif1a	16560	KIF1A	547	1.28468	1.0867	0.833862	0.794757	1.61645	0.02537	0.0625946	2	No		7
E0CZ72	568984236	PREDICTED: kinesin-like protein KIF2A isoform X2 [Mus musculus]	0	141.014	38	21	288	21	724	81.9	6.42	3546	21	2.42186e+08	2.69944e+08	3.08606e+08	2.89321e+08	1.89217e+08	2.05957e+08	2.84163e+08	2.98736e+08	2.61005e+08	2.48215e+08	2.63025e+08	2.82859e+08	2.27197e+08	2.32743e+08	2.48768e+08	2.69829e+08	10.2164	22.4704	5.4261	7.81796	Kif2a	16563	KIF2A	3796	1.07726	0.949178	1.02393	0.949628	1.13494	0.3581	0.440769	2	No		14
Q9QXL2	1039748247	PREDICTED: kinesin-like protein KIF21A isoform X2 [Mus musculus]	0	72.661	11	14	93	10	1684	188.1	6.44	1283	14	3.72921e+07	5.28475e+07	5.29355e+07	4.56434e+07	4.34878e+07	5.64667e+07	4.8493e+07	4.29535e+07	3.72219e+07	5.43705e+07	5.47416e+07	4.80759e+07	5.20319e+07	5.87434e+07	6.55205e+07	5.12931e+07	15.7371	13.0882	16.8311	11.6956	Kif21a	16564	KIF21A	55605	0.941101	0.954477	0.969482	1.13494	1.20597	0.2985	0.379593	3	No		6
Q9QXL1	341940868	RecName: Full=Kinesin-like protein KIF21B; AltName: Full=Kinesin-like protein KIF6	0	65.956	11	16	55	12	1668	186.1	7.08	632	16	4.49429e+07	4.34028e+07	4.25705e+07	33708922	2.0892e+07	1.39922e+07	2.93559e+07	2.73418e+07	1.64055e+07	1.55953e+07	1.66809e+07	1.92354e+07	1.64496e+07	1.73677e+07	1.465e+07	1.35996e+07	12.2976	30.3429	9.26479	10.9894	Kif21b	16565	KIF21B	23046	1.70512	0.948566	0.703456	0.642863	2.65238	0.0006694	0.00556391	1	Yes	DDP-MH	2
B1AQZ2	568971862	PREDICTED: kinesin-like protein KIF3A isoform X1 [Mus musculus]	0	32.729	11	7	47	7	725	82.6	6.39	523	7	6.36977e+06	1.08897e+07	7.22713e+06	5.57679e+06	6.84735e+06	6.58052e+06	9.14755e+06	4.87738e+06	5.95647e+06	8.38191e+06	1.04953e+07	5.40646e+06	6.40615e+06	5.83394e+06	7.17954e+06	6.09213e+06	31.241	25.5737	31.0216	9.14676	Kif3a	16568	KIF3A	11127	1.06167	0.969481	1.06791	0.900933	1.18534	0.691	0.733121	2	No		7
Q61768	148691088	kinesin family member 5B [Mus musculus]	0	96.262	22	16	96	10	963	109.5	6.44	1687	16	1.65007e+07	2.02745e+07	1.64057e+07	1.47022e+07	8.89355e+06	6.54372e+06	9.13301e+06	7.74622e+06	5.94052e+06	3.38203e+06	8.16082e+06	3.43688e+06	2.06559e+06	3.81293e+06	2.37262e+06	7.17181e+06	13.8615	14.7189	43.7749	60.6438	Kif5b	16573	KIF5B	3799	1.98862	0.946707	0.612856	0.451813	4.40143	0.001132	0.00756744	1	Yes	DDP	10
P28738	26006171	mKIAA0531 protein [Mus musculus]	0	136.252	29	24	175	14	987	112.6	6.42	2922	24	4.13746e+07	4.66123e+07	4.09988e+07	4.0801e+07	1.88494e+07	2.52078e+07	3.405e+07	2.87665e+07	1.85206e+07	1.45119e+07	2.07057e+07	1.62586e+07	2.10805e+07	2.16202e+07	2.25312e+07	1.56755e+07	6.56643	23.8822	15.4002	15.2901	Kif5c	16574	KIF5C	3800	1.58841	0.999836	0.654842	0.756914	2.42563	5.854e-05	0.00180237	1	Yes	DDP	14
P70188	568910514	PREDICTED: kinesin-associated protein 3 isoform X1 [Mus musculus]	0	20.384	9	6	14	6	809	92.8	5.08	73	6	4.78219e+06	6.40894e+06	6.21337e+06	4.89534e+06	4.30426e+06	3.62617e+06	2.10732e+06	3.95334e+06	3.65204e+06	4.17606e+06	2.81605e+06	3.50207e+06	3.80163e+06	3.33506e+06	4.11994e+06	4.29146e+06	15.3378	27.6587	15.85	10.8111	Kifap3	16579	KIFAP3	22920	1.35181	0.848135	0.857539	0.942519	1.59386	0.04454	0.0915079	2	No		4
O08672	1039748323	PREDICTED: kinesin-like protein KIFC2 isoform X1 [Mus musculus]	0	12.513	4	2	7	2	824	89.1	6.65	41	2	578508	887635	877836	944631	1.65898e+06	2.10235e+06	3.49065e+06	463604	1.67504e+06	3.3246e+06	4.57776e+06	2.11489e+06	2.51133e+06	3.70403e+06	4.0661e+06	2.27518e+06	20.0787	64.815	44.6486	28.0073	Kifc2	16581	KIFC2	90990	0.373143	0.875449	1.32667	1.42474	3.81822	0.01262	0.0377391	3	Yes	DIP-MH	0
O35231	568956224	PREDICTED: kinesin-like protein KIFC3 isoform X1 [Mus musculus]	0	13.71	5	4	21	3	987	110.6	7.94	248	4	1.27849e+07	2.74185e+06	4.283e+06	3254731	1.45361e+07	2.56784e+06	3.03165e+06	3.20053e+06	8.61349e+06	3.85299e+06	4.79156e+06	3.38942e+06	9.5495e+06	4.38815e+06	5.19474e+06	3.57926e+06	81.9069	99.546	45.9883	46.9184	Kifc3	16582	KIFC3	3801	1.02783	1.03994	0.920122	1.01211	1.13022	0.9908	0.991254	2	No		0
P97343	12850652	unnamed protein product [Mus musculus]	0	32.06	15	4	25	4	419	46.4	6.04	411	4	3.20374e+06	6.53251e+06	6.74247e+06	6.16294e+06	2.42661e+06	3.18599e+06	7.09493e+06	6.05353e+06	2.05332e+06	4.69056e+06	7.11365e+06	4.86326e+06	1.58878e+06	3.28098e+06	6.35202e+06	2.84252e+06	29.2419	47.7189	44.2308	57.5086	Uhmk1	16589	UHMK1	127933	1.22078	1.01154	1.00937	0.758308	1.60987	0.5572	0.623357	2	No		0
Q05816	529280791	Chain A, Murine Epidermal Fatty Acid-binding Protein (fabp5) In Complex With The Endocannabinoid Anandamide	0	20.097	41	4	19	4	138	15.4	6.76	214	4	1.33095e+07	1.35377e+07	1.48905e+07	1.44965e+07	6.8261e+06	8.01472e+06	6.86995e+06	7.29672e+06	2.01526e+06	4.87514e+06	4.12495e+06	4.62567e+06	2.01822e+06	2.94749e+06	3.47869e+06	3.77482e+06	5.38001	7.59925	33.2785	25.2446	Fabp5	16592	FABP5	2171	1.9888	1.02589	0.553165	0.432149	4.60212	3.873e-06	0.000538849	1	Yes	DDP-MH	3
A0A5F8MPZ2	131412178	kinesin light chain 1 isoform 1D [Mus musculus]	0	64.252	21	14	108	12	616	69.5	5.96	997	14	5.21256e+07	6.31161e+07	5.31313e+07	4.52774e+07	2.80534e+07	2.90942e+07	3.29298e+07	3.07959e+07	2.5577e+07	2.58373e+07	3.20616e+07	2.58466e+07	1.91044e+07	1.90952e+07	2.29545e+07	1.71941e+07	13.7612	7.05536	11.5492	12.3452	Klc1	16593	KLC1	3831	1.63656	0.925887	0.837408	0.600145	2.72694	0.000494	0.00457578	1	Yes	DDP	7
Q91YS4	1039757216	PREDICTED: kinesin light chain 2 isoform X1 [Mus musculus]	0	44.768	22	12	71	10	636	70.2	7.06	464	12	3.66749e+07	4.11546e+07	3.96281e+07	4.04015e+07	2.84626e+07	3.16018e+07	3.56987e+07	3.2827e+07	3.4062e+07	2.9308e+07	4.76024e+07	3.11417e+07	2.93636e+07	3.0983e+07	4.22195e+07	3.49691e+07	4.97044	9.32324	23.3162	16.6656	Klc2	16594	KLC2	64837	1.11542	0.908606	1.00416	0.971811	1.22761	0.04718	0.0953193	2	No		7
Q60960	1197836	SRP1 [Mus musculus]	0	28.812	13	5	32	3	538	60.1	5.01	266	5	1.9805e+06	2.35742e+06	2.28105e+06	3.92463e+06	1.85415e+06	1.7681e+06	2.00769e+06	3.01341e+06	1.95484e+06	2.01034e+06	2.5613e+06	1.83784e+06	2.66675e+06	2.45186e+06	2.82254e+06	3.20823e+06	33.1736	26.7005	15.3806	11.4482	Kpna1	16646	KPNA1	3836	1.08976	0.893355	0.864515	1.15237	1.33297	0.1184	0.187417	2	No		3
O35344	6680596	importin subunit alpha-4 [Mus musculus]	0	8.472	4	2	10	2	521	57.7	4.94	90	2	5.52802e+06	9.00318e+06	7.52991e+06	8.28602e+06	6.75767e+06	7.34503e+06	9.57552e+06	7.50173e+06	6.6561e+06	7.64485e+06	7.24207e+06	8.09777e+06	5.96996e+06	6.36023e+06	6.62236e+06	6.90583e+06	19.752	15.7725	8.26299	6.15605	Kpna3	16648	KPNA3	3839	1.03728	1.06574	1.01313	0.883849	1.2058	0.1261	0.197037	2	No		2
O35345	568928522	PREDICTED: importin subunit alpha-7 isoform X1 [Mus musculus]	0	38.998	22	7	27	5	541	60.5	4.98	317	7	4.56826e+06	3.54526e+06	3.56977e+06	3.42397e+06	1.99534e+06	2.81595e+06	3.30455e+06	3.81802e+06	2.95878e+06	2.52593e+06	2.14493e+06	1.88041e+06	3.85396e+06	2.19618e+06	1.94634e+06	3.42773e+06	14.0718	25.992	19.7449	32.5055	Kpna6	16650	KPNA6	23633	1.25959	0.994998	0.79291	0.952506	1.58856	0.05515	0.106594	2	No		1
P32883	568944130	PREDICTED: GTPase KRas isoform X2 [Mus musculus]	0	15.222	20	3	6	3	227	26.1	8.92	72	3	9.213e+06	6.17655e+06	6.45662e+06	6.60241e+06	1.03245e+07	4.15686e+06	5.58092e+06	5.32806e+06	9.55381e+06	5.77608e+06	6.54303e+06	4.81951e+06	9.02859e+06	7.11148e+06	7.05304e+06	9.19346e+06	19.8488	42.8962	30.6573	14.4934	Kras	16653	KRAS	3845	1.00776	0.899425	0.945552	1.14726	1.27555	0.5645	0.629269	2	No		11
P02535	755537500	PREDICTED: keratin, type I cytoskeletal 10 isoform X1 [Mus musculus]	0	23.828	8	5	124	3	601	61.6	5.12	2832	5	6.01452e+07	1.11675e+08	5.10598e+07	23074582	6.20682e+07	3.83512e+07	6.88937e+07	5.91772e+07	3.23952e+07	5.89276e+07	1.03972e+08	3.88912e+07	6.88887e+07	9.93412e+07	8.46486e+07	7.00569e+07	60.158	23.0392	55.2046	17.747	Krt10	16661	KRT10	3858	0.953713	0.885994	0.908078	1.25221	1.41334	0.256	0.338341	3	No		4
Q61097	755537506	PREDICTED: kinase suppressor of Ras 1 isoform X1 [Mus musculus]	0	51.76	17	12	90	11	914	101.8	8.72	578	12	2.08132e+07	2.29275e+07	2.42116e+07	2.05471e+07	2.75048e+07	2.34829e+07	3.08306e+07	2.19493e+07	3.0949e+07	3.28108e+07	3.91961e+07	2.74501e+07	2.37635e+07	3.32423e+07	3.76218e+07	2.74652e+07	7.91862	15.472	15.1101	20.0918	Ksr1	16706	KSR1	8844	0.795919	0.933234	1.17281	1.09804	1.47352	0.03114	0.0724942	3	No		3
Q61595	144922638	kinectin isoform 1 [Mus musculus]	0	180.959	29	32	186	32	1327	152.4	5.9	1464	32	8.84102e+07	1.16644e+08	9.66688e+07	8.82231e+07	8.90848e+07	8.65514e+07	1.1763e+08	1.15499e+08	5.42064e+07	6.29261e+07	9.95111e+07	6.31291e+07	5.98455e+07	6.80161e+07	7.28309e+07	6.28413e+07	13.7094	16.2946	28.8033	8.69845	Ktn1	16709	KTN1	3895	1.16227	1.21836	0.833887	0.785486	1.55109	0.01394	0.0405763	2	Yes		8
P11627	112293279	neural cell adhesion molecule L1 precursor [Mus musculus]	0	121.43	19	16	116	16	1259	140.8	5.96	2096	16	1.95819e+08	1.75078e+08	1.48789e+08	1.70584e+08	1.45817e+08	1.42449e+08	1.43113e+08	1.38047e+08	1.31917e+08	1.11643e+08	5.20359e+07	1.13779e+08	6.28833e+07	9.22118e+07	4.52873e+07	5.86851e+07	11.1783	2.26261	33.9543	30.5334	L1cam	16728	L1CAM	3897	1.43199	1.1813	0.849265	0.537446	2.66444	0.002771	0.0135512	1	Yes	DDP-MH	12
P14206	148237408	uncharacterized protein LOC100037080 [Xenopus laevis]	0	63.599	39	9	119	9	295	32.8	4.87	2028	9	1.8139e+08	2.15524e+08	2.12154e+08	2.27013e+08	1.35274e+08	2.15822e+08	2.18734e+08	2.22619e+08	8.4453e+07	1.56309e+08	1.59733e+08	1.6953e+08	9.76579e+07	1.37943e+08	1.34148e+08	1.41197e+08	9.32332	21.1923	27.4413	15.8594	Rpsa	16785	RPSA	3921	1.23429	1.16988	0.84152	0.754303	1.63634	0.007498	0.0260169	2	Yes		9
Q61792	6754508	LIM and SH3 domain protein 1 [Mus musculus]	0	45.484	32	8	100	7	263	30	7.05	851	8	3.81459e+07	2.69781e+07	2.87936e+07	23343369	2.94245e+07	2.49041e+07	2.26403e+07	2.54863e+07	3.28577e+07	1.74752e+07	2.97897e+07	1.79577e+07	2.75314e+07	2.50402e+07	3.0634e+07	2.19893e+07	21.5183	11.0156	32.4543	13.9659	Lasp1	16796	LASP1	3927	1.10887	0.968863	0.927493	0.994771	1.19556	0.7812	0.812418	2	No		11
A0A1B0GSX0	257743039	L-lactate dehydrogenase A chain isoform 2 [Mus musculus]	0	38.471	24	7	55	6	361	39.7	8.35	669	7	2.67405e+07	2.61244e+07	2.01948e+07	1.3017e+07	1.04219e+07	1.2916e+07	1.1215e+07	1.0756e+07	1.37858e+07	9.87459e+06	1.06555e+07	7.78772e+06	2.24238e+07	1.21578e+07	8.29088e+06	7.37184e+06	29.6963	9.78131	23.6338	54.8871	Ldha	16828	LDHA	3939	1.53892	0.810052	0.752745	0.898288	2.04441	0.1317	0.202744	1	No		8
A0A6I8MX27	938085832	L-lactate dehydrogenase B chain isoform Ldhbx [Mus musculus]	0	39.862	24	7	51	6	341	37.3	6.25	1053	7	1.9182e+07	2.12535e+07	1.61947e+07	1.725e+07	1.57611e+07	1.80141e+07	1.67428e+07	1.75553e+07	1.99939e+07	2.23514e+07	1.46778e+07	1.42632e+07	2.30416e+07	2.57174e+07	1.72004e+07	2.21018e+07	12.0743	5.81337	22.3938	16.1555	Ldhb	16832	LDHB	3945	0.980816	0.903724	0.94638	1.16908	1.29362	0.1907	0.269122	3	No		10
K4DI59	568971910	PREDICTED: DNA ligase 3 isoform X1 [Mus musculus]	0	21.03	6	6	30	6	1066	118.2	9.06	278	6	1.49191e+07	1.557e+07	1.3129e+07	1.29571e+07	1.07425e+07	7.35773e+06	5.11796e+06	5.99068e+06	2.58457e+06	2.65736e+06	4.17407e+06	3.176e+06	2.17048e+06	2.2501e+06	325412	325759	9.19413	33.8501	23.284	85.8575	Lig3	16882	LIG3	3980	2.18758	1.12941	0.486893	0.196109	11.155	2.58e-05	0.00134283	1	Yes	DDP-MH	0
D3YWJ3	18087805	40S ribosomal protein S2 [Mus musculus]	0	75.739	48	13	234	3	293	31.2	10.24	2617	13	5.15346e+07	5.9674e+07	5.643e+07	5.45475e+07	4.14079e+07	4.48806e+07	7.9583e+07	6.59365e+07	4.59677e+07	4.90072e+07	5.56207e+07	5.0767e+07	4.04156e+07	4.74455e+07	5.43715e+07	5.33015e+07	6.14127	31.1276	8.02509	13.1206	Rps2	16898	RPS2	6187	1.04449	1.08972	0.946597	0.919197	1.18551	0.2773	0.357627	2	No		6
P48678	162287370	prelamin-A/C isoform A precursor [Mus musculus]	0	328.714	66	43	1018	41	665	74.2	6.98	20711	43	2.61834e+09	2.86316e+09	2.95425e+09	2.55866e+09	2.01708e+09	2.10818e+09	2.27445e+09	2.42128e+09	8.32226e+08	9.47733e+08	1.57683e+09	1.13029e+09	1.31429e+09	1.83115e+09	1.45185e+09	1.4717e+09	6.91774	8.124	29.1728	14.5438	Lmna	16905	LMNA	4000	1.44799	1.16175	0.59096	0.799301	2.45024	0.0002969	0.00362583	1	Yes	DDP	7
P14733	188219589	lamin-B1 [Mus musculus]	0	383.781	68	45	1289	2	588	66.7	5.16	26518	45	5.37968e+07	8.25235e+07	6.36373e+07	85469728	4.88347e+07	5.84014e+07	8.63745e+07	7.61792e+07	1.321e+07	2.47273e+07	5.894e+07	3.00486e+07	3.09816e+07	3.07341e+07	1.92846e+07	2.8061e+07	21.2813	25.1429	61.3046	20.1073	Lmnb1	16906	LMNB1	4001	1.443	1.36395	0.641685	0.551368	2.61713	0.006276	0.0232531	1	Yes	DDP-MH	5
A0A0R4J0Q5	113195686	lamin-B2 [Mus musculus]	0	266.775	57	33	818	29	596	67.3	5.5	18567	33	9.5506e+08	1.13641e+09	1.08953e+09	1.02654e+09	7.57916e+08	8.47829e+08	9.26115e+08	9.74074e+08	4.30831e+08	4.68446e+08	7.61398e+08	6.23053e+08	7.93511e+08	9.6638e+08	7.04933e+08	9.19835e+08	7.48128	10.797	26.5873	14.0824	Lmnb2	16907	LMNB2	84823	1.25768	1.04797	0.682634	1.01172	1.84239	0.008573	0.028568	2	Yes		6
Q3UZ39	568908290	PREDICTED: leucine-rich repeat flightless-interacting protein 1 isoform X27 [Mus musculus]	0	56.554	16	9	74	8	688	77.9	6.18	1640	9	2.68561e+07	2.73022e+07	2.47309e+07	3.10916e+07	1.98517e+07	2.03207e+07	3.09901e+07	2.67372e+07	2.77169e+07	2.87358e+07	2.68183e+07	2.80506e+07	2.22252e+07	2.38557e+07	2.53498e+07	2.3266e+07	9.6274	21.9011	2.86374	5.51102	Lrrfip1	16978	LRRFIP1	9208	1.06288	0.946122	1.07583	0.915168	1.17556	0.01491	0.0426056	2	No		5
P26645	6678768	myristoylated alanine-rich C-kinase substrate [Mus musculus]	0	35.42	21	3	42	3	309	29.6	4.34	1400	3	6.97061e+06	9.89913e+06	8.12969e+06	5.00139e+06	4.20427e+06	7.10449e+06	5.73698e+06	4.95405e+06	5.24318e+06	6.57041e+06	5.09485e+06	5.99173e+06	5.69728e+06	2.77468e+06	4.51618e+06	3.29964e+06	27.4063	22.5328	11.9965	32.0779	Marcks	17118	MARCKS	4082	1.31599	0.965024	1.00452	0.714466	1.84192	0.1566	0.231459	2	No		4
Q9WTX8	88014564	mitotic spindle assembly checkpoint protein MAD1 [Mus musculus]	0	14.564	6	4	23	4	717	83.5	5.66	49	4	4.48186e+06	4.62581e+06	4.48864e+06	4.52872e+06	3.12319e+06	3.65113e+06	4.01296e+06	3.53405e+06	2.22231e+06	1.52388e+06	1.28405e+06	1.29177e+06	1.57158e+06	2.4114e+06	2.55366e+06	1.56103e+06	1.46404	10.2407	27.9724	26.2879	Mad1l1	17120	MAD1L1	8379	1.54696	1.22232	0.539582	0.691133	2.86697	0.0001092	0.00241343	1	Yes	DDP-MH	0
P20917	568944963	PREDICTED: myelin-associated glycoprotein isoform X1 [Mus musculus]	0	8.436	5	3	17	3	627	69.3	5.1	38	3	1.72269e+06	1.38775e+06	1.42635e+06	1473855	4.04856e+06	3.25077e+06	2.89025e+06	3.33453e+06	3.69876e+06	3.36345e+06	4.16101e+06	3.10933e+06	5.71947e+06	5.70386e+06	5.35072e+06	4.90483e+06	10.0391	14.3439	12.6879	7.06994	Mag	17136	MAG	4099	0.432839	0.973901	1.03212	1.56114	3.60675	1.315e-05	0.00100829	3	Yes	DIP-MH	11
A0A1Y7VNZ6	568978894	PREDICTED: MAP/microtubule affinity-regulating kinase 3 isoform X1 [Mus musculus]	0	197.831	41	24	323	16	806	90	9.47	5354	24	9.39216e+07	9.1365e+07	9.76291e+07	8.00664e+07	7.52311e+07	7.60886e+07	8.05195e+07	8.05657e+07	6.55221e+07	6.77239e+07	8.28149e+07	8.54708e+07	6.89574e+07	7.9205e+07	8.19862e+07	7.13219e+07	8.34163	3.63731	13.5477	8.25019	Mark3	17169	MARK3	4140	1.13575	0.977496	0.943474	0.943282	1.20404	0.1039	0.170387	2	No		6
P41242	568966823	PREDICTED: megakaryocyte-associated tyrosine-protein kinase isoform X1 [Mus musculus]	0	22.582	9	4	21	4	506	56.2	8.9	741	4	2.4445e+07	2.4825e+07	2.35965e+07	2.62126e+07	1.85338e+07	1.90966e+07	2.80185e+07	2.23412e+07	9.10114e+06	8.00808e+06	8.43357e+06	8.43767e+06	8.54122e+06	6.62865e+06	8.96622e+06	6.94865e+06	4.40204	19.7778	5.31482	14.8644	Matk	17179	MATK	4145	1.57185	1.39592	0.539085	0.493146	3.18739	2.312e-06	0.000463096	1	Yes	DDP	3
O89029	755498836	PREDICTED: matrilin-4 isoform X1 [Mus musculus]	0	44.98	17	7	38	7	636	70.2	5.54	765	7	1.2367e+07	1.70203e+07	1.90601e+07	17362512	5.47653e+06	9.445e+06	2.52983e+07	2.53974e+07	8.37989e+06	1.26813e+07	1.66342e+07	1.15813e+07	1.07563e+07	1.12003e+07	1.46267e+07	9.74354e+06	17.4196	63.7242	27.6521	18.3009	Matn4	17183	MATN4	8785	1.15949	1.15609	0.868194	0.816222	1.42056	0.1799	0.257202	2	No		4
Q6ZQ61	37360062	mKIAA0723 protein [Mus musculus]	0	117.105	31	20	209	20	852	95.2	6.27	1424	20	1.48067e+08	1.45193e+08	1.16282e+08	1.33241e+08	1.41724e+08	1.19382e+08	1.42022e+08	1.43394e+08	7.7585e+07	5.57801e+07	9.72407e+07	7.03039e+07	7.98908e+07	7.32521e+07	9.04329e+07	8.37019e+07	10.647	8.4327	22.9291	8.78099	Matr3	17184	MATR3	9782	1.26413	1.27284	0.700812	0.762222	1.81623	0.0005386	0.00486521	2	Yes		5
A0A0U1RNL9	568949747	PREDICTED: myc-associated zinc finger protein isoform X1 [Mus musculus]	0	12.617	5	2	16	2	493	51.2	9.1	114	2	5.53057e+06	4.14124e+06	3.20412e+06	1.28137e+06	7.03584e+06	1.08421e+06	2.98665e+06	791270	5.33666e+06	961888	2.44599e+06	2.18508e+06	1.21222e+06	989322	2.16061e+06	1.8412e+06	50.379	96.728	67.8079	35.0438	Maz	17188	MAZ	4150	1.31122	1.10196	1.01228	0.574541	2.2822	0.272	0.352455	2	No		0
E9PXE2	568953134	PREDICTED: guanine nucleotide exchange factor DBS isoform X1 [Mus musculus]	0	28.194	6	6	19	5	1211	135.6	6.04	167	6	2.36156e+06	5.31899e+06	4.42684e+06	4.25886e+06	2.21795e+06	2.27371e+06	2.93119e+06	2.4061e+06	4.48982e+06	4.56519e+06	3.15972e+06	1.80581e+06	4.31233e+06	4.86014e+06	3.37864e+06	1.94133e+06	30.3951	13.2535	37.1992	35.2505	Mcf2l	17207	MCF2L	23263	1.19662	0.718646	1.02512	1.05962	1.66511	0.1307	0.202201	2	No		2
B7ZMS8	219519515	Mdm1 protein [Mus musculus]	0	71.267	22	13	73	13	719	80.8	9.47	738	13	8.52966e+07	9.30122e+07	8.72005e+07	1.09484e+08	3.88128e+07	4.38178e+07	4.31546e+07	4.12464e+07	2.86759e+07	2.58991e+07	1.69709e+07	2.41832e+07	3.35325e+07	2.58642e+07	2.45698e+07	2.79478e+07	11.7248	5.37783	20.8775	14.1375	Mdm1	17245	MDM1	56890	2.00085	0.891229	0.510781	0.59714	3.91723	0.0001357	0.00249278	1	Yes	DDP-MH	1
Q60849	238637277	4F2 cell-surface antigen heavy chain isoform a [Mus musculus]	0	20.805	11	5	25	5	565	62.2	5.5	66	5	1.28656e+07	1.47504e+07	1.19954e+07	8.73641e+06	1.33561e+07	9.38225e+06	4.70753e+06	6.93748e+06	1.29739e+07	9.91683e+06	1.49231e+07	9.47389e+06	1.28137e+07	1.48045e+07	9.97177e+06	1.21876e+07	20.7852	43.0846	21.8883	15.9951	Slc3a2	17254	SLC3A2	6520	1.07561	0.764939	1.05203	1.10742	1.44772	0.4662	0.542659	2	No		10
Q9Z2D6	126517469	methyl-CpG-binding protein 2 isoform 1 [Mus musculus]	0	82.072	33	12	124	12	501	53.5	9.88	1410	12	5.77939e+07	6.81565e+07	5.95475e+07	4.65836e+07	6.04627e+07	7.13324e+07	6.03129e+07	4.86364e+07	4.47694e+07	5.00962e+07	6.15653e+07	5.04191e+07	4.02133e+07	5.05573e+07	5.3414e+07	5.5805e+07	15.2843	15.4001	13.6542	13.7335	Mecp2	17257	MECP2	4204	1.05532	1.09471	0.940585	0.909389	1.20378	0.3761	0.457128	2	No		3
A0A0H2UH28	568983085	PREDICTED: myocyte-specific enhancer factor 2C isoform X1 [Mus musculus]	0	19.447	11	4	17	3	474	51.2	8.03	90	4	1.10465e+07	1.14284e+07	1.0325e+07	9.35337e+06	9.21939e+06	7.80171e+06	1.11294e+07	8.76521e+06	1.03665e+07	7.96418e+06	9.4292e+06	6.92095e+06	1.11699e+07	1.38355e+07	1.24144e+07	8.64914e+06	8.66253	15.1487	17.6331	19.1057	Mef2c	17260	MEF2C	4208	1.05503	0.923939	0.868005	1.15303	1.32837	0.1993	0.277674	2	No		0
Q63943	1363258	transcription factor MEF2D isoform 1a - mouse	0	16.426	6	3	18	2	514	55	8.15	64	3	3.623e+06	2.88934e+06	2.48778e+06	2.46956e+06	3.08443e+06	3.01013e+06	2.90459e+06	2.58043e+06	1.68998e+06	1.43901e+06	4.65022e+06	3.11962e+06	3.6309e+06	4.59067e+06	4.80902e+06	3.52986e+06	18.8215	7.67727	54.3841	15.7905	Mef2d	17261	MEF2D	4209	0.908336	0.91704	0.863127	1.3115	1.51947	0.08708	0.149586	3	No		0
Q9D2P8	7330691	MOBP170 [Mus musculus]	0	47.844	34	6	169	6	170	19.2	11.14	2464	6	1.53962e+08	1.50553e+08	1.59484e+08	1.37946e+08	2.6707e+08	1.87607e+08	1.79398e+08	1.42782e+08	2.31569e+08	2.30452e+08	3.14847e+08	1.66944e+08	4.02233e+08	3.2566e+08	3.04211e+08	2.72387e+08	6.06999	26.9465	25.705	16.9442	Mobp	17433	MOBP	4336	0.66383	0.856724	1.04084	1.4386	2.16712	0.00761	0.0262561	3	Yes	DIP	6
Q80YU5	29747959	myelin oligodendrocyte glycoprotein, partial [Mus musculus]	0	35.722	30	8	129	8	274	31.1	8.54	2087	8	5.44227e+07	5.71695e+07	5.54568e+07	60344398	1.48809e+08	1.11775e+08	1.60018e+08	1.26964e+08	1.30636e+08	1.91382e+08	1.39468e+08	1.52923e+08	2.41891e+08	2.27544e+08	2.80432e+08	2.40163e+08	4.55839	15.8158	17.4485	9.23701	Mog	17441	MOG	4340	0.38227	0.920512	1.03288	1.66434	4.35382	6.046e-05	0.00181648	3	Yes	DIP-MH	12
P08249	31982186	malate dehydrogenase, mitochondrial precursor [Mus musculus]	0	34.734	29	8	53	8	338	35.6	8.68	332	8	1.54062e+08	1.93527e+08	2.0689e+08	1.29844e+08	1.36176e+08	1.61908e+08	1.79362e+08	1.82665e+08	1.274e+08	1.55312e+08	1.9512e+08	1.44393e+08	1.83465e+08	1.71349e+08	1.94217e+08	1.7196e+08	20.7382	12.8955	18.4934	6.02118	Mdh2	17448	MDH2	4191	1.01847	0.982437	0.926049	1.07304	1.15873	0.4524	0.530551	2	No		13
A0A5F8MPN8	148675904	malate dehydrogenase 1, NAD (soluble), isoform CRA_c, partial [Mus musculus]	0	27.429	16	5	45	5	366	40	7.33	360	5	2.23572e+07	2.11631e+07	2.98492e+07	2.34191e+07	2.14637e+07	2.27073e+07	3.11458e+07	2.65609e+07	1.7895e+07	1.54697e+07	2.57618e+07	2.51588e+07	1.78612e+07	1.8256e+07	2.50603e+07	2.68019e+07	16.0312	17.1274	24.5341	20.929	Mdh1	17449	MDH1	4190	1.04374	1.09862	0.908906	0.94874	1.20873	0.6223	0.678553	2	No		8
B2RQR2	124053457	multiple PDZ domain protein isoform 2 [Mus musculus]	0	52.922	8	12	50	12	2055	218.6	5.02	274	12	6.97742e+06	1.11822e+07	1.05221e+07	9.62771e+06	1.04347e+07	1.15996e+07	1.19294e+07	1.16127e+07	1.28953e+07	1.0243e+07	1.81485e+07	1.10996e+07	1.36372e+07	1.50087e+07	2.58871e+07	1.61594e+07	19.2812	5.77051	27.0651	31.5295	Mpdz	17475	MPDZ	8777	0.740405	0.880854	1.01247	1.36627	1.8453	0.1528	0.226916	3	No		3
P70290	6678924	55 kDa erythrocyte membrane protein [Mus musculus]	0	14.664	8	3	10	3	466	52.2	7.2	59	3	2.12581e+06	1.61757e+06	1.87117e+06	2.06233e+06	3.35174e+06	2.22007e+06	7.90672e+06	3.20073e+06	6.33675e+06	5.63174e+06	5.80426e+06	4.79962e+06	4.63923e+06	6.75698e+06	2.72746e+06	6.04811e+06	11.8993	60.9447	11.2947	35.2365	Mpp1	17524	MPP1	4354	0.457636	0.994289	1.34559	1.20248	2.9403	0.0005678	0.00496484	3	Yes	DIP-MH	6
G3UVW1	887222486	protein Mpv17 isoform 3 [Mus musculus]	0	43.107	24	3	41	3	178	19.9	9.57	986	3	5.32687e+07	6.47951e+07	3.88548e+07	3.52956e+07	3.07697e+07	2.59793e+07	1.60231e+07	1.45175e+07	1.30442e+07	1.41224e+07	3.42559e+07	1.08207e+07	1.95311e+07	1.73247e+07	1.99121e+07	1.83247e+07	28.3012	35.9196	60.2624	6.28062	Mpv17	17527	MPV17	4358	1.80128	0.818009	0.677006	0.703708	2.66065	0.05542	0.106738	1	No		1
P00405	118200813	cytochrome c oxidase subunit II (mitochondrion) [Mus musculus domesticus]	0	15.776	16	3	24	3	227	26	4.78	300	3	2.46467e+07	2.2825e+07	2.59565e+07	2.36097e+07	1.65232e+07	2.38301e+07	3.43431e+07	3.28658e+07	2.20976e+07	2.37087e+07	2.79259e+07	2.7312e+07	2.11606e+07	2.45342e+07	2.06715e+07	2.59673e+07	5.58625	30.972	11.1325	11.1675	mt-Co2	17709	COX2	4513	0.975309	1.08109	1.01558	0.928028	1.16493	0.7111	0.750224	2	No		13
A2ARP8	291045426	microtubule-associated protein 1A isoform 2 [Mus musculus]	0	794.142	42	89	1716	87	2776	300	5	32677	89	1.73485e+09	1.73047e+09	1.37616e+09	1.32522e+09	2.17816e+09	2.11752e+09	1.87822e+09	1.89483e+09	2.47149e+09	2.50854e+09	2.40697e+09	2.31345e+09	2.51692e+09	2.66449e+09	2.66525e+09	2.52571e+09	14.3684	7.58676	3.52373	3.19931	Map1a	17754	MAP1A	4130	0.718976	0.940734	1.13098	1.20932	1.682	0.0003991	0.00403554	3	Yes	DIP-MH	16
P14873	187951839	Microtubule-associated protein 1B [Mus musculus]	0	957.624	53	90	1879	88	2464	270.1	4.83	40808	90	3.67214e+09	3.53414e+09	3.02615e+09	3.28913e+09	2.94375e+09	2.90293e+09	2.62966e+09	2.60032e+09	2.59734e+09	2.59399e+09	2.36151e+09	2.70099e+09	2.4854e+09	2.45986e+09	2.46298e+09	2.5928e+09	8.41183	6.47133	5.59794	2.50914	Map1b	17755	MAP1B	4131	1.20585	0.987817	0.914437	0.891892	1.35202	0.007246	0.0254566	2	No		17
A0A668KLC6	199023	microtubule associated protein 2 [Mus musculus domesticus]	0	1010.43	71	95	1990	4	1828	198.9	4.88	38701	95	9.82064e+07	9.26929e+07	9.96098e+07	8.94372e+07	9.5947e+07	1.25748e+08	1.10032e+08	9.32015e+07	1.59201e+08	1.53882e+08	1.23168e+08	1.50152e+08	1.2566e+08	1.21113e+08	1.42281e+08	1.43487e+08	5.00482	14.0769	10.9529	8.5775	Map2	17756	MAP2	4133	0.789984	0.883511	1.21925	1.10726	1.54338	0.00212	0.0112757	3	Yes	DIP	14
A0A0G2JFH2	148677083	microtubule-associated protein 4, isoform CRA_c, partial [Mus musculus]	0	186.141	32	24	329	10	1157	120.6	5.03	4786	24	2.41497e+07	2.74414e+07	2.03408e+07	2.43654e+07	8.03277e+06	1.21141e+07	8.30509e+06	6.69513e+06	7.53272e+06	8.95174e+06	5.3131e+06	7.26658e+06	4.16207e+06	2.09772e+06	3.15769e+06	4.83199e+06	12.0787	26.4842	20.6083	33.5313	Map4	17758	MAP4	4134	2.20413	0.804474	0.665243	0.326153	6.75796	9.337e-05	0.0023194	1	Yes	DDP-M2	12
Q7TSJ2	113204613	microtubule-associated protein 6 isoform 1 [Mus musculus]	0	460.684	74	55	1615	3	906	96.4	9.5	30699	55	5.98914e+07	4.71407e+07	4.52036e+07	7.68259e+07	6.23302e+07	5.48713e+07	4.70522e+07	8.98896e+07	9.50959e+07	6.97301e+07	5.26589e+07	6.86331e+07	9.38334e+07	9.12585e+07	7.56849e+07	9.61397e+07	25.4559	29.3436	24.5233	10.3632	Map6	17760	MAP6	4135	0.813545	0.902626	1.01619	1.26764	1.55817	0.04886	0.0976507	3	No		16
D3YWN7	568965077	PREDICTED: ensconsin isoform X1 [Mus musculus]	0	28.168	13	7	33	7	760	85.6	9.64	351	7	1.78677e+07	1.47561e+07	1.00953e+07	1.65856e+07	1.36364e+07	1.2542e+07	1.32909e+07	1.02177e+07	1.29453e+07	7.57037e+06	8.38097e+06	9.85689e+06	5.3897e+06	4.44945e+06	5.47015e+06	6.43043e+06	22.9499	12.3876	24.4483	14.8929	Map7	17761	MAP7	9053	1.39964	1.17266	0.91462	0.513078	2.72794	0.0009783	0.00710486	1	Yes	DDP	4
A2A5Y6	148702269	microtubule-associated protein tau, isoform CRA_g, partial [Mus musculus]	0	185.701	60	15	489	3	374	39.1	9.5	7379	15	1.02987e+08	1.19717e+08	1.46674e+08	123925168	9.99842e+07	1.32066e+08	1.20651e+08	1.1478e+08	1.11691e+08	1.27599e+08	1.07698e+08	1.52726e+08	9.93124e+07	8.05827e+07	9.08389e+07	1.43856e+08	14.5967	11.4233	16.352	26.8969	Mapt	17762	MAPT	4137	1.05233	0.997246	1.06601	0.884417	1.20532	0.6835	0.728134	2	No		13
Q8C854	244790087	myelin expression factor 2 isoform 1 [Mus musculus]	0	140.467	39	19	188	19	591	63.3	8.87	3344	19	2.36201e+08	2.26747e+08	2.40807e+08	2.86151e+08	1.36209e+08	1.86411e+08	2.37486e+08	1.81883e+08	1.05004e+08	1.50888e+08	1.28737e+08	1.45951e+08	9.69278e+07	1.1715e+08	7.70433e+07	1.18435e+08	10.6835	22.3274	15.628	19.1021	Myef2	17876	MYEF2	50804	1.48188	1.11075	0.794272	0.6131	2.41702	0.0007292	0.00590382	1	Yes	DDP-MH	2
Q8VDD5	74180977	unnamed protein product [Mus musculus]	0	779.95	49	92	1396	75	2031	234	5.97	27152	92	1.40862e+09	1.39225e+09	1.553e+09	1.82515e+09	8.54031e+08	1.09801e+09	1.10805e+09	1.00129e+09	1.07285e+09	1.04059e+09	9.72875e+08	1.00529e+09	7.49606e+08	8.08514e+08	7.70342e+08	8.14867e+08	12.9728	11.6043	4.23151	3.96313	Myh9	17886	MYH9	4627	1.41434	0.929624	0.936545	0.719489	1.96576	0.0003229	0.0036809	2	Yes		13
P09541	127139	RecName: Full=Myosin light chain 4; AltName: Full=MLC1EMB; AltName: Full=Myosin light chain 1, atrial/fetal isoform; Short=MLC1A	0	15.802	19	3	13	3	193	21.1	5.03	208	3	1.21244e+07	2.4783e+06	3.46884e+06	3.84732e+06	1.27502e+06	599276	4.91354e+06	4.06627e+06	2.84283e+06	2.09153e+06	6.89817e+06	6.49595e+06	1.82072e+06	1.83892e+06	5.9307e+06	2.94934e+06	81.5233	77.3296	53.8349	61.7925	Myl4	17896	MYL4	4635	1.37765	0.682207	1.15199	0.788149	2.01941	0.6227	0.678553	2	No		1
A0A1W2P7Q9	954170005	myosin light polypeptide 6 isoform a [Mus musculus]	0	88.754	65	10	245	9	158	17.7	4.65	4370	10	7.11437e+08	6.80317e+08	8.17997e+08	8.97415e+08	5.03375e+08	5.70885e+08	5.37632e+08	5.37643e+08	5.76957e+08	5.23763e+08	4.59452e+08	5.52766e+08	4.22194e+08	4.12752e+08	4.3656e+08	4.53913e+08	12.8362	5.12902	9.60749	4.15989	Myl6	17904	MYL6	4637	1.36653	0.945364	0.929269	0.758838	1.80082	0.001011	0.00719885	2	Yes		10
Q7TQD7	568905921	PREDICTED: unconventional myosin-Ib isoform X1 [Mus musculus]	0	196.856	35	32	238	31	1138	132.2	9.33	2379	32	2.30162e+08	2.61588e+08	1.84425e+08	2.06683e+08	1.50017e+08	1.52397e+08	1.53365e+08	1.31033e+08	1.37028e+08	1.19515e+08	1.34403e+08	1.19305e+08	1.06355e+08	1.00612e+08	1.28983e+08	9.60238e+07	14.9668	7.18525	7.42788	13.5355	Myo1b	17912	MYO1B	4430	1.46417	0.973194	0.846225	0.716407	2.04377	0.003848	0.0171668	1	Yes	DDP-M2	6
Q9WTI7	568972076	PREDICTED: unconventional myosin-Ic isoform X1 [Mus musculus]	0	74.553	22	18	64	17	1063	121.9	9.35	678	18	3.84963e+07	4.11731e+07	3.92798e+07	27486747	2.07584e+07	2.5736e+07	1.71863e+07	2.08046e+07	2.55507e+07	1.55484e+07	3.495e+07	1.20889e+07	1.59936e+07	1.30027e+07	2.61271e+07	1.2561e+07	16.8932	16.6299	46.8834	37.3729	Myo1c	17913	MYO1C	4641	1.51455	0.873812	0.91159	0.700044	2.16351	0.0228	0.0575781	1	No		6
D3Z4J3	568960781	PREDICTED: unconventional myosin-Va isoform X3 [Mus musculus]	0	926.488	59	105	2144	94	1855	215.4	8.5	36910	105	3.22453e+09	3.26793e+09	3.12696e+09	3.05103e+09	3.38609e+09	3.67868e+09	3.38741e+09	3.37681e+09	3.7987e+09	3.96131e+09	3.58385e+09	3.62553e+09	3.73548e+09	3.81797e+09	3.6789e+09	3.59682e+09	3.07955	4.27208	4.62539	2.51374	Myo5a	17918	MYO5A	4644	0.900241	0.982556	1.06358	1.05362	1.18144	0.001056	0.00728896	3	No		15
G3X9Y9	569003409	PREDICTED: unconventional myosin-Vb isoform X1 [Mus musculus]	0	42.912	5	10	214	2	1849	213.8	6.98	2999	10	1.43332e+06	4.16117e+06	3.11888e+06	1.99086e+06	1.42734e+06	1.58581e+06	3.9202e+06	2.42816e+06	2.61359e+06	2.46535e+06	3.77324e+06	3.12812e+06	2.88524e+06	3.18061e+06	4.01331e+06	2.46397e+06	45.3352	48.7585	19.7468	20.8805	Myo5b	17919	MYO5B	4645	0.960254	0.839801	1.07473	1.12522	1.33986	0.7163	0.754618	3	No		4
Q9DBR7	568966888	PREDICTED: protein phosphatase 1 regulatory subunit 12A isoform X1 [Mus musculus]	0	85.709	17	14	103	13	1029	114.9	5.49	1049	14	4.99836e+07	5.31214e+07	4.87379e+07	43816774	4.95367e+07	4.99975e+07	5.77573e+07	4.54406e+07	6.24433e+07	6.3227e+07	6.32668e+07	5.93152e+07	5.34014e+07	5.67021e+07	5.87792e+07	5.86999e+07	7.90537	10.1449	3.01423	4.429	Ppp1r12a	17931	PPP1R12A	4659	0.895236	0.927595	1.13587	1.0413	1.2688	0.003641	0.0165129	3	No		5
Q8C1W9	26354943	unnamed protein product [Mus musculus]	0	36.463	16	5	36	4	422	47.3	4.73	368	5	9.33151e+06	6.98143e+06	7.41809e+06	1.14448e+07	4.86398e+06	8.62878e+06	5.33507e+06	5.33948e+06	8.23728e+06	4.18234e+06	6.30333e+06	7.61079e+06	7.26081e+06	6.75029e+06	5.35535e+06	7.75378e+06	23.2064	28.7828	27.2207	15.2565	Nap1l4	17955	NAP1L4	4676	1.2474	0.857019	0.933844	0.961735	1.45551	0.3626	0.444307	2	No		6
P28663	29789104	beta-soluble NSF attachment protein [Mus musculus]	0	65.943	41	9	74	8	298	33.5	5.47	861	9	2.30363e+07	2.75836e+07	2.61216e+07	2.26916e+07	1.47941e+07	1.97847e+07	2.01445e+07	1.67656e+07	3.70807e+07	2.06746e+07	2.97501e+07	2.18969e+07	3.8015e+07	2.61629e+07	3.01702e+07	2.02511e+07	9.58676	14.2727	27.9044	26.0219	Napb	17957	NAPB	63908	1.00711	0.724078	1.10809	1.16072	1.60304	0.03081	0.0720328	3	No		13
P13595	568958940	PREDICTED: neural cell adhesion molecule 1 isoform X2 [Mus musculus]	0	194.42	26	23	283	5	1161	124.1	4.84	5398	23	5.51596e+07	5.90935e+07	5.40987e+07	4.94755e+07	3.39844e+07	3.63826e+07	5.06342e+07	4.02112e+07	3.10815e+07	1.76803e+07	2.73274e+07	2.00138e+07	1.66962e+07	1.56025e+07	2.26932e+07	1.5144e+07	7.26323	18.235	25.998	19.9645	Ncam1	17967	NCAM1	4684	1.59792	1.18261	0.704982	0.514496	3.10579	4.95e-05	0.00161503	1	Yes	DDP-MH	12
O55033	190610036	cytoplasmic protein NCK2 [Mus musculus]	0	13.686	9	4	51	4	380	42.9	6.95	282	4	5.71823e+06	9.05528e+06	5.54312e+06	9.48471e+06	7.62542e+06	8.08385e+06	6.88312e+06	8.87043e+06	8.44617e+06	8.99019e+06	1.03473e+07	7.798e+06	8.34098e+06	9.98779e+06	1.12192e+07	8.67795e+06	28.3165	10.5867	12.1823	13.7766	Nck2	17974	NCK2	8440	0.882534	0.931737	1.05371	1.13202	1.28269	0.2491	0.330822	3	No		2
P09405	13529464	Nucleolin [Mus musculus]	0	32.989	14	10	53	10	707	76.7	4.75	341	10	2.39638e+07	2.28628e+07	1.60764e+07	1.28179e+07	2.9221e+07	1.42856e+07	2.21221e+07	2.32214e+07	1.08401e+07	6.39628e+06	2.36582e+07	4.89492e+06	1.8954e+07	2.01809e+07	2.04583e+07	1.69458e+07	28.3338	27.6276	74.4533	8.35635	Ncl	17975	NCL	4691	1.05571	1.23876	0.638405	1.06712	1.9404	0.4099	0.490713	2	No		4
Q62425	33563266	cytochrome c oxidase subunit NDUFA4 [Mus musculus]	0	22.293	48	5	162	5	82	9.3	9.52	2642	5	2.05533e+09	2.19983e+09	1.78947e+09	1.51151e+09	2.01044e+09	1.33218e+09	1.29668e+09	1.35214e+09	1.42699e+09	1.26126e+09	1.50155e+09	1.31974e+09	1.3543e+09	1.43444e+09	1.65198e+09	1.61659e+09	16.0765	22.8651	7.80652	9.44681	Ndufa4	17992	NDUFA4	4697	1.20347	0.954263	0.87751	0.964753	1.37147	0.1137	0.18222	2	No		12
A0A571BDN7	1374782	Nedd4 [Mus musculus]	0	85.767	25	20	157	16	957	109.9	5.55	1680	20	2.99629e+07	4.18924e+07	2.424e+07	2.55681e+07	1.51524e+07	2.14158e+07	3.47153e+07	2.24021e+07	3.08895e+07	2.24079e+07	3.24164e+07	2.58612e+07	2.07376e+07	2.65768e+07	5.88658e+07	2.53288e+07	26.4086	34.9474	16.514	53.2486	Nedd4	17999	NEDD4	4734	1.06156	0.817442	0.973534	1.14747	1.40373	0.6816	0.727635	2	No		3
P42208	755493895	PREDICTED: septin-2 isoform X1 [Mus musculus]	0	25.807	15	4	17	4	395	45.2	7.58	226	4	2.68276e+06	2.22106e+06	2.66989e+06	2.33759e+06	2.10321e+06	2.05714e+06	1.32881e+06	2.18839e+06	1.13919e+06	1.23803e+06	1.59132e+06	1.19706e+06	323684	859555	1.37236e+06	1.386e+06	9.44997	20.7074	15.798	51.2096	Sept2	18000	SEPTIN2	4735	1.48506	1.15037	0.773986	0.590588	2.51454	0.001426	0.00841404	1	Yes	DDP	15
Q923S6	148710086	neuralized-like homolog (Drosophila), isoform CRA_b [Mus musculus]	0	11.36	5	2	11	2	574	61.7	8.35	153	2	821352	3.20574e+06	3.32889e+06	1.43754e+06	2.79751e+06	3.4121e+06	4.15605e+06	3.56166e+06	4.11958e+06	3.99744e+06	4.43427e+06	3.62133e+06	4.09204e+06	4.064e+06	4.55127e+06	1.95955e+06	57.3458	16.0261	8.31222	31.6312	Neurl1a	18011	NEURL1	9148	0.656719	1.04012	1.20781	1.09535	1.83915	0.1386	0.211136	1900-01-03	No		0
Q5CZY4	148679008	nuclear factor I/X, isoform CRA_b [Mus musculus]	0	49.063	26	8	46	6	433	47.9	8.53	314	8	6.84697e+06	6.12934e+06	6.27775e+06	6.11468e+06	5.34068e+06	4.86244e+06	5.76929e+06	4.25885e+06	3.37477e+06	4.22042e+06	9.39373e+06	6.03181e+06	1.29528e+07	7.15329e+06	8.95232e+06	7.62702e+06	5.43175	12.8271	46.3394	28.7134	Nfix	18032	NFIX	4784	0.963619	0.768474	0.874431	1.39348	1.8133	0.05199	0.102407	3	No		0
P08551	39204499	neurofilament light polypeptide [Mus musculus]	0	763.694	84	63	2939	30	543	61.5	4.64	61730	63	9.446e+09	8.29127e+09	9.26603e+09	1.14519e+10	1.01586e+10	8.28566e+09	6.79913e+09	7.1414e+09	7.03921e+09	6.75375e+09	5.68815e+09	7.33468e+09	6.88884e+09	6.34931e+09	6.9298e+09	7.96004e+09	13.795	18.7093	10.7031	9.56872	Nefl	18039	NEFL	4747	1.2229	1.02986	0.852759	0.894488	1.43405	0.04945	0.0985792	2	No		17
P08553	146345468	RecName: Full=Neurofilament medium polypeptide; Short=NF-M; AltName: Full=160 kDa neurofilament protein; AltName: Full=Neurofilament 3; AltName: Full=Neurofilament triplet M protein	0	934.024	73	68	4091	63	848	95.9	4.77	77081	68	3.26925e+10	2.73432e+10	2.95829e+10	3.73235e+10	3.07454e+10	2.80019e+10	2.43692e+10	2.41246e+10	2.30113e+10	2.09884e+10	1.83458e+10	2.24984e+10	2.0721e+10	1.98321e+10	2.13897e+10	2.23019e+10	13.6223	11.8102	9.87334	4.95988	Nefm	18040	NEFM	4741	1.25912	1.06371	0.841554	0.835612	1.50683	0.01245	0.0374356	2	Yes		15
Q3UGS1	568969995	PREDICTED: protein NipSnap homolog 1 isoform X1 [Mus musculus]	0	56.373	33	8	125	8	287	33.7	8.66	1975	8	1.74952e+08	1.70703e+08	1.45425e+08	1.25759e+08	2.05339e+08	1.88425e+08	1.6826e+08	1.53563e+08	2.12037e+08	2.23556e+08	1.92149e+08	1.91553e+08	2.38959e+08	2.2515e+08	2.22638e+08	2.48476e+08	14.9235	12.6849	7.66615	5.18807	Nipsnap1	18082	NIPSNAP1	8508	0.799287	0.927244	1.06163	1.21184	1.51615	0.003995	0.0174836	3	Yes	DIP	13
O54949	149408132	serine/threonine-protein kinase NLK [Mus musculus]	0	70.624	29	13	91	12	527	58.3	8.13	723	13	3.71308e+07	4.10961e+07	4.64536e+07	4.35068e+07	5.31392e+07	4.91632e+07	4.53443e+07	5.62638e+07	4.22437e+07	4.40641e+07	6.33728e+07	5.04993e+07	3.08434e+07	3.48097e+07	4.2e+07	4.09591e+07	9.37563	9.31474	19.1128	14.1814	Nlk	18099	NLK	51701	0.933221	1.13144	1.11074	0.824605	1.3721	0.04116	0.0873345	2	No		4
O70378	26335275	unnamed protein product [Mus musculus]	0	25.798	33	5	16	5	207	23.3	6.3	188	5	1.46855e+07	2.17868e+07	1.00675e+07	9.74606e+06	1.68479e+07	1.05269e+07	2.33523e+06	1.9268e+06	6.48688e+06	1.24459e+07	9.21114e+06	7.241e+06	1.40933e+07	7.31856e+06	9.61433e+06	2.30755e+06	39.9159	90.4728	30.0743	58.8514	Emc8	18117	EMC8	10328	1.43732	0.807881	0.90359	0.851212	1.77912	0.4902	0.562508	2	No		3
F8WGF2	568936908	PREDICTED: nitric oxide synthase, brain isoform X1 [Mus musculus]	0	56.6	11	13	46	13	1464	164.4	7.31	481	13	9.88878e+06	1.30712e+07	7.85187e+06	6.46739e+06	8.64456e+06	8.4676e+06	5.13177e+06	6.84971e+06	1.11113e+07	1.18474e+07	1.21649e+07	9.38229e+06	1.21336e+07	1.20216e+07	1.00045e+07	8.81328e+06	30.7805	22.5528	11.178	15.0453	Nos1	18125	NOS1	4842	0.969226	0.756407	1.15711	1.11726	1.52975	0.05696	0.108841	3	No		3
Q61937	148680456	mCG125894, isoform CRA_a [Mus musculus]	0	106.549	45	12	142	7	292	32.6	4.77	4131	12	4.96524e+07	6.09651e+07	5.4979e+07	6.9023e+07	7.02551e+07	5.7725e+07	7.49324e+07	8.91356e+07	3.73316e+07	3.77938e+07	5.99303e+07	3.85003e+07	4.03323e+07	5.576e+07	4.98073e+07	6.69894e+07	14.1753	17.7693	25.4396	20.9729	Npm1	18148	NPM1	4869	1.02778	1.27935	0.760283	0.932586	1.68273	0.08125	0.141976	2	No		5
O35927	74150208	unnamed protein product [Mus musculus]	0	222.414	53	28	435	2	630	69.6	7.87	6299	28	3.157e+06	4.38127e+06	5.88505e+06	6.81919e+06	3.61135e+06	5.51623e+06	8.13983e+06	7.6489e+06	6.77608e+06	1.06099e+07	1.35834e+07	1.09847e+07	7.21208e+06	8.3974e+06	1.12037e+07	1.2837e+07	31.9799	33.4539	26.7532	25.9222	Ctnnd2	18163	CTNND2	1501	0.638751	0.786233	1.32386	1.25116	2.07257	0.04268	0.0888543	3	No		16
Q62443	6679120	neuronal pentraxin-1 precursor [Mus musculus]	0	22.448	12	4	26	4	432	47.1	6.44	709	4	3.73405e+06	4.15016e+06	5.2515e+06	5.00395e+06	5.36641e+06	3.95854e+06	7.27467e+06	8.32774e+06	7.98324e+06	9.61109e+06	8.59873e+06	9.91359e+06	7.83459e+06	8.78147e+06	9.32638e+06	9.54559e+06	15.7112	31.2767	9.9088	8.59535	Nptx1	18164	NPTX1	4884	0.632806	0.869597	1.25959	1.23801	1.99048	0.0005529	0.00493322	3	Yes	DIP-MH	9
Q9CS84	28394197	mKIAA0578 protein [Mus musculus]	0	262.879	29	34	387	29	1553	170.2	6.43	5444	34	2.38292e+08	2.9017e+08	3.33943e+08	3.02376e+08	2.84116e+08	3.03606e+08	3.89889e+08	4.06773e+08	3.16804e+08	3.39675e+08	3.50275e+08	4.19874e+08	3.29738e+08	3.46588e+08	3.46173e+08	3.93002e+08	13.6679	17.691	12.4486	7.69749	Nrxn1	18189	NRXN1	9378	0.864193	1.02713	1.05847	1.05021	1.22481	0.1942	0.272444	3	No		11
E9Q7X7	327365334	neurexin-2-beta isoform 1 precursor [Mus musculus]	0	62.426	8	13	95	10	1703	183.9	5.82	1330	13	2.48441e+07	3.21133e+07	3.30243e+07	3.10895e+07	2.23252e+07	2.47831e+07	3.54833e+07	3.60339e+07	2.31282e+07	2.48895e+07	3.72754e+07	3.43853e+07	2.78156e+07	2.8839e+07	3.72395e+07	3.83584e+07	12.228	24.0114	23.2744	16.6452	Nrxn2	18190	NRXN2	9379	0.985064	0.965166	0.973732	1.07604	1.11487	0.8551	0.875526	2	No		5
Q6P9K9	568978942	PREDICTED: neurexin 3 isoform X1 [Mus musculus]	0	139.438	18	23	193	19	1696	186.4	5.74	3226	23	9.52199e+07	1.09329e+08	9.85036e+07	9.62742e+07	1.12284e+08	1.17246e+08	1.54512e+08	1.59225e+08	1.46198e+08	1.53696e+08	1.85465e+08	1.696e+08	1.53456e+08	1.62216e+08	1.71638e+08	1.65073e+08	6.48891	18.016	10.6655	4.62337	Nrxn3	18191	NRXN3	9369	0.709935	0.965837	1.1644	1.15982	1.64016	0.0001028	0.00239065	3	Yes	DIP-M	10
P46460	31543349	vesicle-fusing ATPase [Mus musculus]	0	222.816	53	35	490	35	744	82.6	6.95	5850	35	5.1668e+08	5.6465e+08	6.16337e+08	5.12754e+08	4.95502e+08	5.8519e+08	6.51311e+08	6.01143e+08	8.03807e+08	8.54549e+08	1.00817e+09	7.42231e+08	8.51157e+08	8.70368e+08	1.09812e+09	9.13907e+08	8.79447	11.1354	13.3396	12.0974	Nsf	18195	NSF	4905	0.756613	0.79862	1.1668	1.27797	1.68907	0.002586	0.0129064	3	Yes	DIP-MH	16
P15209	68215970	BDNF/NT-3 growth factors receptor isoform a precursor [Mus musculus]	0	13.648	6	4	28	3	821	92.1	6.55	91	4	5.00982e+06	7.40378e+06	7.50087e+06	5.66126e+06	5.76552e+06	7.33355e+06	1.24363e+07	8.06625e+06	8.31759e+06	1.17092e+07	1.46305e+07	1.08351e+07	7.5009e+06	1.23037e+07	1.22981e+07	8.37586e+06	19.571	34.0058	22.8999	25.1383	Ntrk2	18212	NTRK2	4915	0.704817	0.925995	1.25368	1.11551	1.77873	0.05579	0.107168	3	No		6
A0A0A6YWL7	755520795	PREDICTED: NT-3 growth factor receptor isoform X1 [Mus musculus]	0	21.788	6	5	57	4	864	97	6.61	713	5	3.37687e+07	5.5672e+07	5.088e+07	3.32507e+07	4.9899e+07	5.00414e+07	9.15168e+07	6.64608e+07	5.89978e+07	6.81574e+07	1.19708e+08	6.39921e+07	5.71182e+07	7.97362e+07	1.06157e+08	6.96445e+07	26.6875	30.4435	36.3453	26.6484	Ntrk3	18213	NTRK3	4916	0.65809	0.977888	1.1786	1.18543	1.80131	0.09	0.153463	3	No		6
O35685	6754910	nuclear migration protein nudC [Mus musculus]	0	9.76	12	4	8	4	332	38.3	5.26	15	4	4.15341e+06	4.90981e+06	2.01097e+06	2.9795e+06	4.03167e+06	2.9676e+06	4.58131e+06	2.88629e+06	4.06794e+06	3.57664e+06	4.689e+06	3.61361e+06	3.19944e+06	4.11041e+06	5.40116e+06	4.76299e+06	36.3824	22.8979	13.0106	21.5361	Nudc	18221	NUDC	10726	0.907542	0.934223	1.02982	1.12842	1.24337	0.679	0.726278	3	No		1
O08919	568945015	PREDICTED: numb-like protein isoform X2 [Mus musculus]	0	50.473	18	9	96	7	608	64.7	8.57	780	9	3.98022e+07	3.74413e+07	2.2603e+07	3.90131e+07	3.66029e+07	3.39491e+07	3.06753e+07	3.36363e+07	2.84453e+07	2.98391e+07	2.78722e+07	2.58385e+07	3.57279e+07	2.86952e+07	3.27758e+07	3.05551e+07	23.4308	7.19227	5.92965	9.47845	Numbl	18223	NUMBL	9253	1.08173	1.0506	0.872453	0.995216	1.23987	0.04392	0.0905746	2	No		9
Q63850	16716349	nuclear pore glycoprotein p62 [Mus musculus]	0	37.338	16	6	26	6	526	53.2	5.31	209	6	5.9133e+06	9.36319e+06	3.43772e+07	4.91488e+07	1.23974e+06	4.11246e+06	2.83936e+07	2.81982e+07	3.3234e+06	2.89339e+06	8.17889e+06	1.63642e+07	2.29081e+06	3.37449e+06	4.78254e+06	1.329e+07	83.6103	95.8171	81.402	84.3999	Nup62	18226	NUP62	23636	1.8361	1.15114	0.571627	0.441134	4.16223	0.3912	0.471164	1	No		0
Q61200	148681975	neurexophilin 1, isoform CRA_a, partial [Mus musculus]	0	10.341	10	3	15	3	305	35	9.04	0	3	1.98803e+06	2.7787e+06	3.21369e+06	2.3016e+06	3.11935e+06	3.46166e+06	5.5426e+06	5.08689e+06	3.87826e+06	3.64689e+06	5.46657e+06	4.622e+06	3.43477e+06	2.71554e+06	3.21331e+06	2.78801e+06	20.9331	27.6955	18.6633	11.3177	Nxph1	18231	NXPH1	30010	0.718296	1.20232	1.23048	0.848905	1.71306	0.04437	0.091265	3	No		0
A3KGV1	1039759427	PREDICTED: outer dense fiber protein 2 isoform X1 [Mus musculus]	0	132.158	28	20	117	20	875	100.9	8.44	1818	20	8.37732e+07	8.09258e+07	8.18188e+07	1.16849e+08	5.26927e+07	5.37261e+07	5.31491e+07	6.27726e+07	4.74817e+07	4.91919e+07	3.30232e+07	3.40126e+07	3.09475e+07	5.15341e+07	4.31528e+07	2.98239e+07	19.1308	8.65389	20.9973	26.7118	Odf2	18286	ODF2	4957	1.60626	0.982856	0.723678	0.687204	2.33739	0.009793	0.0314354	1	Yes	DDP-MH	2
Q60597	60360580	mKIAA4192 protein [Mus musculus]	0	16.528	6	6	21	3	1066	120.9	6.84	55	6	1.09832e+07	2.44356e+07	1.8003e+07	11800965	1.60998e+07	1.98565e+07	3.77784e+07	2.21976e+07	2.00542e+07	3.29157e+07	3.94814e+07	2.70444e+07	2.23463e+07	3.54715e+07	4.05083e+07	2.7045e+07	38.3971	39.7517	27.7376	26.0805	Ogdh	18293	OGDH	4967	0.642554	0.945095	1.17723	1.23512	1.9222	0.1015	0.167582	3	No		14
G3XA53	226874869	oligodendrocyte-myelin glycoprotein precursor [Mus musculus]	0	42.96	19	7	78	7	443	49.6	8.41	1682	7	1.70919e+08	9.67102e+07	1.02703e+08	1.20533e+08	2.15589e+08	1.6851e+08	1.14276e+08	1.62397e+08	3.40476e+08	3.12418e+08	1.70272e+08	1.83324e+08	4.56205e+08	2.78129e+08	2.33375e+08	3.60402e+08	27.4536	25.0842	34.7023	29.5415	Omg	18377	OMG	4974	0.563204	0.758149	1.15482	1.52383	2.70565	0.02923	0.0692194	3	No		12
P48722	148703191	heat shock protein 4 like, isoform CRA_c, partial [Mus musculus]	0	17.931	6	4	21	3	898	100.2	6.01	190	4	1.15437e+07	1.48742e+07	1.65743e+07	1.18004e+07	1.40326e+07	1.86611e+07	1.65508e+07	1.38786e+07	2.13991e+07	3.47359e+07	2.59085e+07	2.29542e+07	2.93911e+07	4.27421e+07	3.74214e+07	2.67226e+07	17.8314	14.4332	22.7006	21.5901	Hspa4l	18415	HSPA4L	22824	0.610179	0.702948	1.16927	1.5176	2.48714	0.007075	0.0250664	3	Yes	DIP-MH	9
Q60771	148703035	claudin 11, partial [Mus musculus]	0	34.716	24	5	84	5	232	24.7	7.97	712	5	5.9829e+07	4.20363e+07	6.7603e+07	5.55427e+07	1.80812e+08	1.32844e+08	1.13e+08	9.91966e+07	2.09798e+08	2.1123e+08	1.8687e+08	9.21513e+07	3.06404e+08	2.45271e+08	2.22984e+08	1.9094e+08	19.0423	27.1407	32.2017	20.1893	Cldn11	18417	CLDN11	5010	0.372456	0.870432	1.15878	1.59834	4.29135	0.001828	0.0100909	3	Yes	DIP-MH	4
Q7TPV4	19070182	myb-binding protein 1a [Mus musculus]	0	69.304	12	12	51	12	1344	151.9	8.92	618	12	4.90875e+06	5.45651e+06	7.30085e+06	6.7675e+06	7.55166e+06	5.17792e+06	7.32211e+06	6.50534e+06	3.60294e+06	3.94605e+06	4.50522e+06	3.4506e+06	2.45616e+06	4.39788e+06	4.57887e+06	4.99043e+06	18.231	16.1573	12.067	27.4581	Mybbp1a	18432	MYBBP1A	10514	1.17868	1.28111	0.747952	0.792261	1.71283	0.01276	0.0381057	2	Yes		1
P29341	26354649	unnamed protein product [Mus musculus]	0	55.8	25	14	125	11	636	70.6	9.55	597	14	5.99644e+07	5.01139e+07	6.9799e+07	70006644	5.86211e+07	7.74673e+07	1.19608e+08	1.23545e+08	7.40521e+07	8.31878e+07	8.42358e+07	9.79427e+07	8.51694e+07	9.0444e+07	9.33067e+07	1.10257e+08	15.171	33.6362	11.6098	11.441	Pabpc1	18458	PABPC1	26986	0.741649	1.12558	1.00739	1.12539	1.51767	0.02391	0.059734	3	No		9
P63005	67463777	Chain C, Paf-Ah Holoenzyme: Lis1ALFA2	0	45.312	29	10	91	10	410	46.7	7.71	839	10	7.15174e+07	6.47919e+07	6.35428e+07	5.99518e+07	4.48505e+07	4.62921e+07	3.9636e+07	3.86978e+07	4.28806e+07	2.97926e+07	2.8812e+07	3.2165e+07	2.87273e+07	2.38052e+07	2.54107e+07	3.30601e+07	7.44333	8.88302	19.3553	14.7385	Pafah1b1	18472	PAFAH1B1	5048	1.54201	1.00589	0.793254	0.658838	2.34051	0.0001296	0.00244229	1	Yes	DDP-M2	9
Q61206	568958990	PREDICTED: platelet-activating factor acetylhydrolase IB subunit beta isoform X1 [Mus musculus]	0	11.364	12	2	19	2	242	27.1	6.28	168	2	4.23398e+06	5.94013e+06	8.28516e+06	4.77963e+06	2.81126e+06	3.99965e+06	4.42591e+06	3.64513e+06	2.58754e+06	2.88602e+06	3.21808e+06	3.19248e+06	2.5373e+06	3.18844e+06	3.37429e+06	3.05251e+06	30.9328	18.4132	9.99161	11.8164	Pafah1b2	18475	PAFAH1B2	5049	1.49548	0.957693	0.764775	0.782048	1.95546	0.08117	0.14195	1	No		2
P35700	12846314	unnamed protein product [Mus musculus]	0	53.207	53	10	152	10	199	22.2	8.12	2046	10	2.51434e+08	2.50636e+08	2.41835e+08	230003623	2.13588e+08	2.58674e+08	2.41805e+08	2.57489e+08	2.98243e+08	2.88962e+08	3.12792e+08	3.01016e+08	2.74656e+08	2.62921e+08	2.82264e+08	2.81513e+08	4.09884	8.64287	3.27085	3.25347	Prdx1	18477	PRDX1	5052	0.917087	0.914872	1.13094	1.0371	1.23617	0.001041	0.00725197	3	No		15
O88643	568949815	PREDICTED: serine/threonine-protein kinase PAK 1 isoform X1 [Mus musculus]	0	12.123	8	3	7	2	552	61.6	5.87	58	3	1.856e+06	1.08192e+06	1.27612e+06	1.34344e+06	1.75718e+06	2.17956e+06	425642	801672	2.71792e+06	1.58367e+06	2.78837e+06	1.67136e+06	3.03296e+06	1.90157e+06	1.96536e+06	1.67507e+06	23.77	63.1679	29.7445	28.257	Pak1	18479	PAK1	5058	0.79229	0.736202	1.24904	1.22247	1.6966	0.1653	0.240897	3	No		10
Q9Z0P4	239985639	paralemmin-1 isoform 1 [Mus musculus]	0	94.095	46	14	121	14	383	41.6	4.84	3078	14	5.42031e+07	4.13016e+07	4.56957e+07	5.12223e+07	8.873e+07	8.46849e+07	9.954e+07	8.21558e+07	1.56412e+08	1.6307e+08	9.69069e+07	2.05077e+08	2.26272e+08	1.61003e+08	1.6096e+08	2.09946e+08	11.9413	8.6382	28.662	17.7526	Palm	18483	PALM	5064	0.399387	0.737057	1.2899	1.57366	3.94019	0.0002498	0.0033267	3	Yes	DIP	15
Q61990	589938267	PREDICTED: poly(rC)-binding protein 2 isoform X1 [Peromyscus maniculatus bairdii]	0	52.985	28	10	140	4	471	49.1	7.64	2031	10	3.19475e+07	3.20444e+07	3.15065e+07	31441054	2.84721e+07	3.47689e+07	3.35187e+07	3.72337e+07	3.56951e+07	4.49667e+07	4.54477e+07	3.258e+07	3.05088e+07	4.78257e+07	3.60824e+07	2.74293e+07	0.961926	11.0131	16.4329	25.3433	Pcbp2	18521	PCBP2	5094	0.904339	0.954592	1.13053	1.01054	1.25012	0.236	0.317279	3	No		10
Q80TE2	28972738	mKIAA1400 protein [Mus musculus]	0	57.494	11	9	48	9	1098	119.6	4.94	910	9	3.21123e+07	3.78279e+07	2.55756e+07	2.88351e+07	2.23418e+07	2.36594e+07	2.45767e+07	2.53277e+07	3.12744e+07	1.58878e+07	2.88141e+07	2.05502e+07	2.41983e+07	1.90344e+07	2.54921e+07	1.28203e+07	16.811	5.36224	29.6644	28.2741	Pcdh10	18526	PCDH10	57575	1.24873	0.963082	0.969316	0.818875	1.52493	0.1803	0.257437	2	No		5
Q9R0L6	148703569	pericentriolar material 1, isoform CRA_a [Mus musculus]	0	98.339	14	21	122	21	2064	232.7	4.97	1044	21	4.1855e+07	5.05467e+07	5.04738e+07	4.13879e+07	3.58307e+07	4.50218e+07	5.17126e+07	6.3668e+07	3.79769e+07	5.46119e+07	6.03395e+07	4.16813e+07	4.88117e+07	4.86204e+07	5.89535e+07	4.28489e+07	11.1483	23.8806	21.7091	13.4416	Pcm1	18536	PCM1	5108	0.951847	1.01368	1.00529	1.02918	1.08125	0.8625	0.880832	2	No		3
Q04899	6679233	cyclin-dependent kinase 18 [Mus musculus]	0	45.796	22	10	55	6	451	51.8	8.51	426	10	2.03968e+07	2.6814e+07	2.45001e+07	1.85176e+07	3.49284e+07	2.95444e+07	3.65148e+07	3.15279e+07	3.73431e+07	3.66673e+07	4.38052e+07	3.34215e+07	4.30847e+07	4.04056e+07	4.49377e+07	3.74743e+07	16.7604	9.5636	11.5008	7.84126	Cdk18	18557	CDK18	5129	0.668504	0.981808	1.12052	1.22917	1.83869	0.00169	0.00947267	3	Yes	DIP-MH	6
P12815	26346917	unnamed protein product [Mus musculus]	0	15.488	18	3	26	3	191	21.8	5.4	249	3	1.89656e+07	1.93085e+07	1.67044e+07	1.83027e+07	1.68399e+07	1.98754e+07	1.62018e+07	1.72782e+07	1.85388e+07	2.12685e+07	1.81915e+07	1.85158e+07	1.73621e+07	2.04724e+07	2.31737e+07	2.31496e+07	6.30616	9.19022	7.50352	13.118	Pdcd6	18570	PDCD6	10016	0.963754	0.92317	1.00628	1.1068	1.19891	0.2905	0.371364	2	No		5
Q01065	6679243	calcium/calmodulin-dependent 3',5'-cyclic nucleotide phosphodiesterase 1B isoform 1 [Mus musculus]	0	12.494	8	4	31	4	535	61.2	5.72	127	4	3.84563e+06	5.96488e+06	4.49986e+06	3.18128e+06	5.19365e+06	6.04787e+06	5.26622e+06	4.94756e+06	6.63652e+06	8.12126e+06	9.77187e+06	6.17324e+06	8.01366e+06	8.88996e+06	9.95398e+06	3.40409e+06	27.2135	8.87391	21.1811	38.1398	Pde1b	18574	PDE1B	5153	0.700286	0.858972	1.2292	1.21154	1.75529	0.09288	0.157007	3	No		7
O89084	41282015	cAMP-specific 3',5'-cyclic phosphodiesterase 4A isoform 5 [Mus musculus]	0	70.562	19	13	100	8	844	93.5	5.26	888	13	4.04027e+06	3.58487e+06	4.94607e+06	1.6559e+06	6.87408e+06	7.21645e+06	1.30421e+07	6.48575e+06	1.17013e+07	1.64586e+07	2.02102e+07	1.36974e+07	1.51813e+07	1.73604e+07	1.75087e+07	1.54665e+07	39.0187	36.9566	23.7615	7.48302	Pde4a	18577	PDE4A	5141	0.324394	0.766538	1.41521	1.49386	4.60508	6.833e-05	0.00191499	3	Yes	DIP-MH	2
B1AWC9	112181198	cAMP-specific 3',5'-cyclic phosphodiesterase 4B isoform 1 [Mus musculus]	0	167.86	44	25	266	2	721	82	5.63	3095	25	9.3192e+06	7.15942e+06	7.94563e+06	8.31194e+06	7.83791e+06	8.1815e+06	9.83545e+06	7.48915e+06	1.0098e+07	8.3023e+06	8.21588e+06	8.02151e+06	7.58446e+06	7.48294e+06	7.6013e+06	7.36439e+06	10.9554	12.4619	11.1578	1.45499	Pde4b	18578	PDE4B	5142	1.00148	1.02008	1.05965	0.918787	1.15332	0.1556	0.230292	2	No		3
O55057	6679245	retinal rod rhodopsin-sensitive cGMP 3',5'-cyclic phosphodiesterase subunit delta [Mus musculus]	0	20.7	29	3	19	3	150	17.3	5.67	271	3	1.57672e+07	1.59669e+07	1.47749e+07	1.55793e+07	1.5409e+07	1.61083e+07	1.76989e+07	1.62557e+07	1.83644e+07	1.8128e+07	2.19842e+07	1.6638e+07	1.67774e+07	1.52782e+07	1.95537e+07	1.65444e+07	3.3671	5.87163	12.0859	10.5735	Pde6d	18582	PDE6D	5147	0.917014	0.966986	1.1094	1.0066	1.2098	0.1174	0.186509	2	No		0
P35486	6679261	pyruvate dehydrogenase E1 component subunit alpha, somatic form, mitochondrial precursor [Mus musculus]	0	17.868	13	5	15	5	390	43.2	8.19	114	5	2.99971e+06	2.55824e+06	2.63385e+06	2.14905e+06	5.10927e+06	4.24934e+06	4.91381e+06	4.35246e+06	5.49986e+06	8.71174e+06	5.93046e+06	5.02844e+06	9.16242e+06	7.93329e+06	6.92307e+06	1.40388e+07	13.495	9.02212	26.2892	33.131	Pdha1	18597	PDHA1	5160	0.448657	0.808075	1.09207	1.6512	3.68031	0.001077	0.00733434	3	Yes	DIP	12
Q08642	568930759	PREDICTED: protein-arginine deiminase type-2 isoform X1 [Mus musculus]	0	45.189	12	6	51	6	695	78.7	5.68	1154	6	5.71361e+06	7.20806e+06	8.28946e+06	8.92966e+06	9.24879e+06	1.16051e+07	1.34191e+07	1.47245e+07	1.52847e+07	1.96408e+07	2.05958e+07	2.89042e+07	1.48537e+07	1.89902e+07	2.33183e+07	2.68595e+07	18.6719	19.3836	26.9557	24.8171	Padi2	18600	PADI2	11240	0.486956	0.791605	1.36398	1.35746	2.80104	0.004701	0.0195369	3	Yes	DIP-MH	4
Q62048	21426847	astrocytic phosphoprotein PEA-15 isoform 2 [Mus musculus]	0	34.975	48	5	21	5	130	15	5.02	516	5	1.2757e+07	9.89618e+06	1.04657e+07	9.96119e+06	6.16915e+06	9.60754e+06	6.52192e+06	6.58345e+06	3.56921e+06	7.57979e+06	1.38593e+07	2.99657e+06	6.92439e+06	6.88418e+06	8.68997e+06	7.58522e+06	12.5245	22.1838	71.5036	11.2092	Pea15a	18611	PEA15	8682	1.32502	0.888333	0.861352	0.925293	1.5383	0.04058	0.0868833	2	No		5
P12382	31560653	ATP-dependent 6-phosphofructokinase, liver type [Mus musculus]	0	70.687	18	12	99	8	780	85.3	7.17	1401	12	7.24262e+06	5.17947e+06	9.03542e+06	6.8598e+06	5.77825e+06	1.2038e+07	1.62489e+07	1.75911e+07	1.47567e+07	1.45858e+07	1.82487e+07	1.81396e+07	1.54744e+07	1.55774e+07	2.1109e+07	2.12572e+07	22.3504	41.1409	12.3878	17.7996	Pfkl	18641	PFKL	5211	0.516923	0.942966	1.19989	1.34022	2.59269	0.001312	0.00792274	3	Yes	DIP-M	13
P47857	568991691	PREDICTED: ATP-dependent 6-phosphofructokinase, muscle type isoform X1 [Mus musculus]	0	217.156	35	22	294	19	850	93.2	7.25	4042	22	1.69258e+08	1.84777e+08	1.99231e+08	2.04133e+08	2.22809e+08	2.42471e+08	2.60932e+08	2.64815e+08	3.01111e+08	3.48985e+08	3.733e+08	3.79232e+08	4.66501e+08	4.5901e+08	5.70338e+08	5.10564e+08	8.299	7.78088	10.1319	10.1987	Pfkm	18642	PFKM	5213	0.587419	0.768616	1.08784	1.55612	2.64908	8.567e-05	0.00217761	3	Yes	DIP-MH	14
P62962	26389590	unnamed protein product [Mus musculus]	0	16.759	27	3	34	3	140	14.9	8.28	233	3	9.53466e+07	1.53426e+08	1.12733e+08	97329731	1.16293e+08	1.2212e+08	1.64895e+08	1.4498e+08	1.00104e+08	1.22977e+08	1.64002e+08	1.33393e+08	1.31669e+08	1.66775e+08	1.85767e+08	1.09827e+08	23.4995	16.2694	20.385	23.0053	Pfn1	18643	PFN1	5216	0.86506	1.03371	0.981271	1.11996	1.29466	0.5446	0.612395	3	No		4
Q9JJV2	163310986	Chain A, Mouse Profilin Iia In Complex With A Double Repeat From The Fh1 Domain Of Mdia1	0	17.852	26	3	37	3	140	15	7.02	1223	3	9.11824e+07	8.47568e+07	6.06897e+07	5.29356e+07	6.50349e+07	7.55331e+07	3.87664e+07	5.32051e+07	7.77181e+07	6.82836e+07	6.61319e+07	5.11518e+07	6.57108e+07	7.1356e+07	6.08113e+07	4.81433e+07	25.4897	27.1932	16.7093	16.0884	Pfn2	18645	PFN2	5217	1.12298	0.901831	1.02107	0.954116	1.24523	0.7083	0.748716	2	No		10
Q9DBJ1	114326546	phosphoglycerate mutase 1 [Mus musculus]	0	68.112	46	8	94	8	254	28.8	7.18	1643	8	4.83674e+07	4.19983e+07	5.09578e+07	3.96411e+07	3.00301e+07	4.5724e+07	4.23109e+07	3.95116e+07	3.71183e+07	3.90435e+07	3.75311e+07	3.46602e+07	3.43708e+07	4.55729e+07	4.44056e+07	4.24433e+07	11.7192	17.1086	4.90185	12.1173	Pgam1	18648	PGAM1	5223	1.10735	0.964233	0.907793	1.02063	1.21982	0.1303	0.201725	2	No		10
P09411	202423	phosphoglycerate kinase [Mus musculus]	0	63.153	32	9	63	9	417	44.5	7.65	1240	9	4.83022e+07	5.05625e+07	4.96961e+07	4.82897e+07	2.07254e+07	2.97021e+07	5.74927e+07	3.05293e+07	4.61404e+07	5.31662e+07	4.27256e+07	5.60052e+07	4.17481e+07	4.81365e+07	4.57546e+07	4.69346e+07	2.26775	45.8982	12.3929	6.07528	Pgk1	18655	PGK1	5230	1.09986	0.773557	1.10649	1.02009	1.43039	0.1745	0.251909	2	No		8
P67778	148684042	mCG8461, isoform CRA_c [Mus musculus]	0	87.976	66	14	198	14	274	30	5.76	2506	14	2.06896e+08	2.6158e+08	1.60318e+08	113445741	1.67163e+08	1.42617e+08	1.07908e+08	1.10918e+08	1.88338e+08	1.94786e+08	2.041e+08	1.14144e+08	2.17095e+08	2.0176e+08	1.69286e+08	1.4543e+08	34.1855	21.2863	23.5587	17.5658	Phb	18673	PHB	5245	1.09726	0.781446	1.03684	1.08445	1.40414	0.2094	0.288392	2	No		14
G5E902	148689581	mCG10343, isoform CRA_c, partial [Mus musculus]	0	162.503	42	16	644	16	375	41.5	9.13	8658	16	5.47158e+09	5.30516e+09	3.51307e+09	2.67369e+09	3.55167e+09	1.9582e+09	8.84407e+08	1.04867e+09	3.33029e+09	3.03166e+09	3.66523e+09	2.05433e+09	4.09274e+09	4.23337e+09	2.97725e+09	2.64355e+09	32.3116	65.6844	22.98	22.7957	Slc25a3	18674	SLC25A3	5250	1.34538	0.590301	0.958187	1.10613	2.27914	0.1864	0.264077	2	No		15
Q8C1W2	28981314	Protein interacting with C kinase 1 [Mus musculus]	0	23.325	16	6	20	5	416	46.5	5.36	156	6	7.24488e+06	6.2536e+06	6.61206e+06	5.52182e+06	2.53835e+06	5.50754e+06	5.61529e+06	5.118e+06	6.44647e+06	2.25194e+06	2.95492e+06	4.17917e+06	4.88312e+06	2.45656e+06	2.85523e+06	1.42474e+06	11.2212	30.9579	46.4899	49.9162	Pick1	18693	PICK1	9463	1.42672	1.04527	0.881252	0.646761	2.20595	0.02592	0.0636642	1	No		2
Q61194	145279206	phosphatidylinositol 4-phosphate 3-kinase C2 domain-containing subunit alpha [Mus musculus]	0	5.698	1	2	11	2	1686	190.6	8.02	0	2	1.53327e+07	1.27138e+07	1.40901e+07	1.27078e+07	1.27803e+07	1.13385e+07	1.20372e+07	1.07012e+07	9.46015e+06	6.64207e+06	9.84277e+06	8.19416e+06	8.09539e+06	8.46142e+06	7.38183e+06	6.86069e+06	9.20081	7.64844	16.9327	9.31038	Pik3c2a	18704	PIK3C2A	5286	1.31648	1.12475	0.819471	0.739302	1.7807	0.0005428	0.00488297	2	Yes		3
A0A2X0SZ21	2181945	phosphatidylinositol 3-kinase p85 beta subunit [Mus musculus]	0	12.111	5	4	21	2	722	81.2	6.07	100	4	834264	1.27374e+06	1.24132e+06	805861	877163	1.07975e+06	1.33395e+06	997277	1.00643e+06	1.18068e+06	1.69569e+06	1.17042e+06	995311	1.26326e+06	1.53819e+06	1.09663e+06	24.373	18.0413	23.6768	19.3887	Pik3r2	18709	PIK3R2	5296	0.903796	0.932714	1.09913	1.06436	1.21612	0.617	0.674718	3	No		1
F8WHW6	39104624	mKIAA0589 protein [Mus musculus]	0	28.945	13	6	46	6	705	77.2	6.24	304	6	2.76371e+07	3.68031e+07	2.84672e+07	1.83157e+07	2.06817e+07	2.51055e+07	4.02338e+07	2.91205e+07	2.81471e+07	5.79543e+07	7.38568e+07	2.77355e+07	5.21592e+07	4.78811e+07	6.05932e+07	6.10961e+07	27.1901	29.0924	48.7189	11.712	Pip5k1c	18717	PIP5K1C	23396	0.69975	0.724402	1.18086	1.39499	1.99356	0.005849	0.0224314	3	Yes	DIP-MH	9
O35954	6679339	membrane-associated phosphatidylinositol transfer protein 1 [Mus musculus]	0	16.52	5	5	19	5	1243	134.9	6.06	48	5	1.11369e+07	1.80155e+07	1.30131e+07	1.10109e+07	8.42309e+06	9.80142e+06	9.97638e+06	9.99311e+06	9.36335e+06	6.14853e+06	7.52373e+06	7.30066e+06	6.77113e+06	5.54623e+06	5.19017e+06	5.47367e+06	24.6579	7.90976	17.5431	12.2	Pitpnm1	18739	PITPNM1	9600	1.4701	1.0559	0.838668	0.635332	2.31391	0.001652	0.00935563	1	Yes	DDP	7
O55176	594542497	E3 ubiquitin-protein ligase Praja-1 isoform 3 [Mus musculus]	0	81.267	26	10	107	9	615	67.8	5.19	864	10	2.75527e+07	2.52968e+07	4.02053e+07	2.27178e+07	3.47906e+07	3.18156e+07	5.42289e+07	2.8185e+07	4.52054e+07	4.61124e+07	5.60214e+07	3.89466e+07	4.26581e+07	3.51905e+07	4.46417e+07	3.99914e+07	26.8236	31.2275	15.1588	10.0707	Pja1	18744	PJA1	64219	0.75476	0.971511	1.21446	1.05927	1.60906	0.09846	0.16405	3	No		2
P05132	449802342	Chain E, Crystal Structure Of R336a Mutant Of Camp-dependent Protein Kinase With Unphosphorylated Turn Motif	0	50.719	32	9	92	2	371	42.7	8.79	1245	9	5.08359e+06	4.20193e+06	5.30543e+06	6.8497e+06	2.77871e+06	3.84321e+06	3.5524e+06	4.8082e+06	5.57564e+06	3.89402e+06	3.5991e+06	4.16546e+06	2.72987e+06	2.79222e+06	3.05309e+06	3.93871e+06	20.5492	22.3946	20.3274	17.8364	Prkaca	18747	PRKACA	5566	1.29607	0.905681	1.04179	0.756455	1.71335	0.05935	0.111842	2	No		6
P68181	255958156	cAMP-dependent protein kinase catalytic subunit beta isoform 4 [Mus musculus]	0	60.523	33	11	111	4	398	46	8.56	695	11	2.21492e+07	2.27426e+07	1.92947e+07	2.59424e+07	1.28378e+07	1.7212e+07	1.45809e+07	1.96037e+07	1.63344e+07	1.27595e+07	1.60166e+07	1.35207e+07	1.36963e+07	1.17017e+07	1.31706e+07	1.43378e+07	12.1005	18.492	12.1749	8.49118	Prkacb	18749	PRKACB	5567	1.35583	0.966291	0.882001	0.795881	1.70355	0.006517	0.023903	2	Yes		12
P20444	164663791	protein kinase C alpha type [Mus musculus]	0	104.801	29	15	133	6	672	76.8	7.05	2794	15	1.129e+07	6.91337e+06	1.01523e+07	8.79559e+06	1.41027e+07	1.42822e+07	9.29139e+06	7.97606e+06	1.97966e+07	1.28942e+07	2.10175e+07	1.39817e+07	1.57583e+07	1.81166e+07	1.82384e+07	2.03172e+07	20.2731	28.5179	24.1016	10.2916	Prkca	18750	PRKCA	5578	0.666616	0.819156	1.21459	1.29964	1.94961	0.003591	0.01632	3	Yes	DIP-MH	11
P68404	6679345	protein kinase C beta type isoform 1 [Mus musculus]	0	161.492	50	22	202	14	673	76.8	7.02	3810	22	5.86724e+07	6.39335e+07	6.37604e+07	6.31318e+07	5.5519e+07	5.50794e+07	6.59537e+07	5.64457e+07	1.01629e+08	8.97133e+07	1.28353e+08	7.90857e+07	9.83152e+07	9.23377e+07	1.05833e+08	9.96816e+07	3.99524	8.8716	21.2734	5.5912	Prkcb	18751	PRKCB	5579	0.781241	0.729575	1.24868	1.2405	1.71152	0.0001652	0.00267502	3	Yes	DIP-MH	11
P63318	6755080	protein kinase C gamma type isoform 1 [Mus musculus]	0	285.007	63	31	512	29	697	78.3	7.46	10021	31	6.71341e+08	6.60362e+08	8.43696e+08	6.23238e+08	8.99608e+08	7.37184e+08	1.14798e+09	9.17024e+08	1.23429e+09	1.11571e+09	1.7541e+09	1.0607e+09	1.05101e+09	1.20965e+09	1.5308e+09	1.34129e+09	14.0362	18.2636	24.5498	15.8441	Prkcg	18752	PRKCG	5582	0.666422	0.881487	1.22986	1.22223	1.84547	0.009037	0.0295453	3	Yes	DIP-MH	16
P16054	6755084	protein kinase C epsilon type [Mus musculus]	0	38.878	13	9	66	8	737	83.5	7.03	495	9	1.26403e+07	2.00337e+07	1.89372e+07	17567458	8.92286e+06	1.40892e+07	1.41517e+07	1.12819e+07	1.10775e+07	1.03912e+07	1.17467e+07	1.04382e+07	8.13957e+06	9.24166e+06	1.3644e+07	1.03371e+07	18.866	20.74	5.84286	22.9966	Prkce	18754	PRKCE	5581	1.36555	0.956289	0.861697	0.816467	1.67251	0.0695	0.126185	2	No		12
P11214	15030028	Plasminogen activator, tissue [Mus musculus]	0	22.017	9	4	18	4	559	63.1	8.15	213	4	1.44178e+07	1.61556e+07	1.27985e+07	1.67951e+07	1.03632e+07	1.21084e+07	1.78554e+07	2.15877e+07	1.20269e+07	1.48261e+07	3.03207e+07	2.13165e+07	1.73595e+07	1.76077e+07	2.67874e+07	1.44198e+07	11.9769	33.465	41.4034	28.1549	Plat	18791	PLAT	5327	0.869633	0.894895	1.13447	1.101	1.30454	0.5326	0.601376	3	No		0
Q9Z1B3	224967070	1-phosphatidylinositol 4,5-bisphosphate phosphodiesterase beta-1 isoform 1 [Mus musculus]	0	27.248	6	5	21	5	1216	138.3	6.13	497	5	7.56676e+06	5.71743e+06	6.11757e+06	6444078	4.65949e+06	2.62188e+06	3.06488e+06	1.85055e+06	2.91374e+06	2.12866e+06	3.7548e+06	1.45291e+06	1.66714e+06	1.18153e+06	1.06635e+06	1.81311e+06	12.2964	38.8625	38.7915	25.4019	Plcb1	18795	PLCB1	23236	1.91377	0.903117	0.758975	0.424142	4.51209	0.0003122	0.00367456	1	Yes	DDP	9
Q91UZ1	568915825	PREDICTED: 1-phosphatidylinositol 4,5-bisphosphate phosphodiesterase beta-4 isoform X1 [Mus musculus]	0	44.473	12	12	39	12	1207	137.5	6.73	192	12	1.68725e+07	1.57033e+07	1.6101e+07	1.07023e+07	3.15975e+07	2.3714e+07	2.10405e+07	1.48721e+07	1.75409e+07	1.79594e+07	2.13929e+07	1.53685e+07	2.43411e+07	2.04024e+07	2.28359e+07	1.71007e+07	18.8888	30.3976	13.795	14.9323	Plcb4	18798	PLCB4	5332	0.772298	1.18648	0.939852	1.10137	1.5363	0.1078	0.174685	3	No		5
Q62077	41393059	1-phosphatidylinositol 4,5-bisphosphate phosphodiesterase gamma-1 [Mus musculus]	0	5.81	1	2	6	2	1302	149.6	5.8	0	2	1.92767e+06	1.76208e+06	1.60958e+06	1.50118e+06	1.00277e+06	1.59539e+06	1.39525e+06	1.41001e+06	1.57532e+06	1.56749e+06	1.53952e+06	1.56152e+06	1.35385e+06	1.44905e+06	1.35034e+06	1.14655e+06	10.9195	18.4541	0.984774	9.61695	Plcg1	18803	PLCG1	5335	1.14547	0.910142	1.0517	0.892688	1.28317	0.0581	0.110153	2	No		2
Q9QXS1	256418964	plectin isoform 1e [Mus musculus]	0	2419.27	67	285	8027	2	4521	514.5	5.77	140167	285	1.31514e+07	1.19477e+07	1.16862e+07	1.39767e+07	1.28177e+07	9.81293e+06	5.39083e+06	7.53856e+06	7.57085e+06	5.19658e+06	4.86606e+06	7.13967e+06	7.58931e+06	3.73523e+06	2.46717e+06	6.19723e+06	8.42197	35.7775	21.9582	46.4336	Plec	18810	PLEC	5339	1.54899	1.0851	0.755947	0.609958	2.5395	0.001211	0.00775616	1	Yes	DDP	17
P50580	6755100	proliferation-associated protein 2G4 [Mus musculus]	0	19.639	18	6	22	6	394	43.7	6.86	74	6	1.51595e+07	6.57219e+06	8.51822e+06	8.72341e+06	4.34725e+06	7.59221e+06	1.40398e+07	7.88124e+06	1.18023e+06	2.28004e+06	7.37286e+06	3.20101e+06	5.07971e+06	6.85843e+06	1.67354e+06	6.74454e+06	38.3711	47.8089	77.1095	47.5097	Pa2g4	18813	PA2G4	5036	1.4539	1.26317	0.523544	0.75939	2.77704	0.1397	0.212515	1	No		8
P60202	13591880	myelin proteolipid protein [Rattus norvegicus]	0	46.124	31	9	275	9	277	30.1	8.35	4995	9	1.56893e+09	1.09859e+09	1.30995e+09	1.50942e+09	2.73429e+09	2.23744e+09	2.1505e+09	1.95648e+09	2.61819e+09	2.57926e+09	3.56683e+09	1.86753e+09	3.80727e+09	3.29585e+09	3.56262e+09	2.82734e+09	15.5369	14.595	26.2338	12.4395	Plp1	18823	PLP1	5354	0.567261	0.938599	1.09916	1.39498	2.45915	0.0009163	0.00683629	3	Yes	DIP-MH	15
B7ZNM7	158508501	septin-5 [Mus musculus]	0	134.621	51	14	248	13	369	42.7	6.67	3208	14	3.22716e+08	2.19511e+08	2.99002e+08	246105815	3.00075e+08	2.99108e+08	3.34112e+08	3.22092e+08	3.53512e+08	2.78756e+08	3.19109e+08	2.56374e+08	2.74805e+08	2.61588e+08	2.73539e+08	2.421e+08	17.4196	5.47439	14.2686	5.76308	Sept5	18951	SEPTIN5	5413	0.944994	1.09105	1.04965	0.914312	1.1933	0.0329	0.075625	2	No		17
P28661	568972207	PREDICTED: septin-4 isoform X1 [Mus musculus]	0	51.294	11	9	67	8	971	110	8.35	499	9	2.01738e+07	1.63625e+07	1.88891e+07	1.33269e+07	1.79469e+07	2.61477e+07	2.19396e+07	2.20519e+07	2.90668e+07	3.16188e+07	3.40585e+07	3.42487e+07	3.16014e+07	2.87372e+07	3.26891e+07	3.16264e+07	17.5822	15.2052	7.55267	5.43949	Sept4	18952	SEPTIN4	5414	0.669961	0.85836	1.25698	1.2147	1.8762	0.000631	0.00532574	1900-01-03	Yes	DIP	9
P24369	71774133	peptidyl-prolyl cis-trans isomerase B precursor [Mus musculus]	0	58.956	54	11	113	11	216	23.7	9.55	1404	11	5.516e+08	5.69168e+08	5.04398e+08	5.11427e+08	3.67063e+08	3.28259e+08	3.55853e+08	3.55835e+08	2.33604e+08	2.36549e+08	2.95446e+08	2.20254e+08	1.95228e+08	2.52613e+08	2.57399e+08	2.24774e+08	5.85299	4.69965	13.5581	12.3498	Ppib	19035	PPIB	5479	1.56542	1.03088	0.722307	0.681395	2.29738	3.451e-05	0.00139702	1900-01-01	Yes	DDP-MH	11
P62137	13994195	serine/threonine-protein phosphatase PP1-alpha catalytic subunit [Mus musculus]	0	217.869	70	20	490	5	330	37.5	6.33	7408	20	2.42814e+08	3.58522e+08	2.57504e+08	263634331	2.69564e+08	2.61697e+08	2.80101e+08	2.62132e+08	2.18543e+08	1.91917e+08	2.25301e+08	2.19899e+08	2.08738e+08	2.19884e+08	2.29306e+08	2.22609e+08	18.7675	3.20876	6.99003	3.89189	Ppp1ca	19045	PPP1CA	5499	1.14184	1.09201	0.870421	0.895727	1.31182	0.001004	0.00719885	2	No		12
P62141	4506005	serine/threonine-protein phosphatase PP1-beta catalytic subunit isoform 1 [Homo sapiens]	0	239.792	74	19	274	7	327	37.2	6.19	5528	19	1.43601e+08	1.65849e+08	1.58013e+08	1.35638e+08	1.43754e+08	1.34505e+08	1.55555e+08	1.54928e+08	1.36012e+08	1.38653e+08	1.85111e+08	1.40004e+08	1.44829e+08	1.37094e+08	1.64873e+08	1.29075e+08	9.06338	6.82303	15.6742	10.6615	Ppp1cb	19046	PPP1CB	5500	1.01897	0.99471	1.01336	0.972964	1.04728	0.9363	0.942939	2	No		11
P63087	401709959	serine/threonine-protein phosphatase PP1-gamma catalytic subunit isoform 2 [Rattus norvegicus]	0	222.725	67	19	420	4	337	38.5	6.13	7810	19	8.35694e+07	1.10815e+08	9.19622e+07	7.70098e+07	9.16137e+07	1.14327e+08	9.57868e+07	1.0045e+08	8.86484e+07	9.28277e+07	9.82477e+07	8.83039e+07	8.59072e+07	8.31304e+07	8.07993e+07	7.50692e+07	16.1342	9.81832	5.04403	5.66977	Ppp1cc	19047	PPP1CC	5501	0.996544	1.10301	1.00935	0.891089	1.23783	0.04204	0.0881952	2	No		3
P63330	3342500	protein phosphatase type 2A catalytic subunit alpha isoform [Mus musculus]	0	88.166	55	11	88	2	309	35.6	5.54	1342	11	1.57397e+07	2.38211e+07	2.17284e+07	14971218	1.31716e+07	1.53754e+07	1.50593e+07	1.32119e+07	2.82835e+07	5.28117e+06	2.41843e+07	2.81916e+07	1.24894e+07	2.55212e+07	2.86318e+07	2.04731e+07	22.9695	8.284	51.0604	32.3556	Ppp2ca	19052	PPP2CA	5515	0.996429	0.742396	1.12291	1.13826	1.53323	0.1476	0.221603	3	No		9
P63328	8394030	serine/threonine-protein phosphatase 2B catalytic subunit alpha isoform [Rattus norvegicus]	0	163.101	46	18	419	12	521	58.6	5.86	6018	18	2.07326e+08	2.51117e+08	2.37306e+08	1.95164e+08	2.18063e+08	2.67847e+08	2.12144e+08	2.61098e+08	3.10485e+08	3.51434e+08	3.27131e+08	3.38371e+08	3.23957e+08	3.83338e+08	2.84142e+08	2.59534e+08	11.6372	11.9847	5.2331	17.2772	Ppp3ca	19055	PPP3CA	5530	0.804716	0.866353	1.19899	1.12994	1.48996	0.001882	0.0103109	3	No		14
A0A6B9EQU3	568987032	PREDICTED: serine/threonine-protein phosphatase 2B catalytic subunit beta isoform isoform X1 [Mus musculus]	0	122.331	37	16	317	10	534	60.2	6.1	5156	16	1.75361e+08	2.14615e+08	1.87854e+08	1.3712e+08	1.15668e+08	1.53783e+08	1.02644e+08	1.14771e+08	1.33322e+08	1.49137e+08	1.24863e+08	1.06215e+08	9.55038e+07	1.21583e+08	1.02434e+08	8.0412e+07	18.0244	18.2287	13.9258	17.0874	Ppp3cb	19056	PPP3CB	5532	1.35197	0.920663	0.971095	0.756273	1.78767	0.03368	0.076137	2	No		9
Q63810	823270907	calcineurin subunit B type 1 [Equus caballus]	0	104.604	76	11	250	11	160	18.2	4.92	5318	11	1.70214e+08	2.01535e+08	1.88751e+08	1.53897e+08	1.73126e+08	1.97705e+08	1.29261e+08	1.7424e+08	2.38756e+08	2.71269e+08	2.32426e+08	2.01065e+08	2.48803e+08	2.86017e+08	2.36486e+08	2.00903e+08	11.6986	16.9411	12.2006	14.4467	Ppp3r1	19058	PPP3R1	5534	0.864769	0.816269	1.14211	1.17685	1.44174	0.02801	0.0675804	3	No		3
Q6PEB6	12861034	unnamed protein product [Mus musculus]	0	34.533	31	6	89	6	225	26	5.78	1455	6	6.60904e+07	8.75539e+07	6.42865e+07	5.47019e+07	6.64893e+07	7.18583e+07	6.03319e+07	7.13118e+07	5.72616e+07	5.55411e+07	6.62004e+07	5.4149e+07	3.77166e+07	3.50742e+07	4.04016e+07	3.34388e+07	20.3392	7.92895	9.30958	8.33495	Mob4	19070	MOB4	25843	1.18227	1.17081	1.01106	0.635863	1.85931	0.0002635	0.00338638	2	Yes		5
Q3TYK4	30794476	cAMP-dependent protein kinase type I-alpha regulatory subunit [Mus musculus]	0	59.645	38	13	149	10	381	43.2	5.35	1886	13	5.03628e+07	5.16779e+07	5.71026e+07	6.18627e+07	3.17019e+07	3.57545e+07	6.69951e+07	5.99345e+07	5.71627e+07	6.81934e+07	8.97095e+07	7.0601e+07	4.95908e+07	7.08695e+07	8.47585e+07	6.22452e+07	9.566	35.9844	18.9396	22.1142	Prkar1a	19084	PRKAR1A	5573	0.912755	0.802815	1.1798	1.10463	1.46958	0.2088	0.287791	3	No		12
P12849	15030299	Protein kinase, cAMP dependent regulatory, type I beta [Mus musculus]	0	58.257	35	11	120	8	381	43.2	5.96	1594	11	6.80436e+07	9.2351e+07	6.59649e+07	70745864	4.54568e+07	4.72249e+07	4.80848e+07	7.62889e+07	4.47029e+07	5.72765e+07	9.01012e+07	9.01851e+07	3.00785e+07	2.93122e+07	5.70026e+07	7.49706e+07	16.4356	27.1342	32.8496	46.4077	Prkar1b	19085	PRKAR1B	5575	1.20311	0.878953	1.14302	0.774917	1.55257	0.2181	0.297694	2	No		7
Q8K1M3	22550094	cAMP-dependent protein kinase type II-alpha regulatory subunit [Mus musculus]	0	60.414	35	10	42	9	402	45.6	4.93	942	10	2.51721e+07	2.64654e+07	2.00569e+07	3.62946e+07	1.38133e+07	9.91019e+06	1.5617e+07	1.19129e+07	1.85049e+07	1.58979e+07	8.25725e+06	1.16219e+07	7.28425e+06	1.7583e+07	1.87065e+07	1.8169e+07	25.1426	19.1695	33.4437	35.3313	Prkar2a	19087	PRKAR2A	5576	1.56923	0.74478	0.788789	0.897205	2.10696	0.0589	0.111188	1	No		9
P31324	28913745	Prkar2b protein [Mus musculus]	0	99.357	43	13	110	12	416	46.1	4.98	3280	13	6.83533e+07	7.46387e+07	5.70432e+07	9.72222e+07	5.18673e+07	6.30973e+07	5.82557e+07	5.96371e+07	7.66647e+07	5.85187e+07	7.27141e+07	6.85185e+07	7.86168e+07	5.82626e+07	5.78796e+07	6.40337e+07	22.7661	8.06654	11.2895	14.9876	Prkar2b	19088	PRKAR2B	5577	1.11612	0.874316	1.03787	0.971696	1.27656	0.1763	0.254049	2	No		12
Q9WVI9	568915859	PREDICTED: C-Jun-amino-terminal kinase-interacting protein 1 isoform X1 [Mus musculus]	0	21.972	9	5	25	5	711	77.2	5.01	205	5	6.22998e+06	8.55938e+06	6.29935e+06	6.15286e+06	4.53393e+06	3.3483e+06	3.82226e+06	4.93635e+06	3.24693e+06	3.46952e+06	4.18945e+06	2.47975e+06	1.74992e+06	4.90955e+06	4.77134e+06	4.00769e+06	17.1433	17.0843	21.0377	37.8616	Mapk8ip1	19099	MAPK8IP1	9479	1.49871	0.915507	0.736421	0.849359	2.03513	0.01775	0.0479623	1	Yes	DDP-M2	0
P04925	13173473	major prion protein precursor [Mus musculus]	0	19.095	20	5	51	5	254	28	9.33	527	5	1.51836e+07	1.24218e+07	1.29259e+07	1.48632e+07	1.83867e+07	1.43262e+07	2.13106e+07	1.50295e+07	2.38788e+07	3.13684e+07	2.83141e+07	1.27235e+07	2.51188e+07	3.99959e+07	3.16276e+07	2.16322e+07	9.9524	18.6985	33.9251	27.2957	Prnp	19122	PRNP	5621	0.653416	0.814528	1.13575	1.39631	2.13694	0.03288	0.075625	3	No		10
Q9D7G0	12843957	unnamed protein product [Mus musculus]	0	8.449	9	3	41	2	318	34.8	6.98	48	3	3.19063e+06	2.4129e+06	1.85367e+06	2.16189e+06	2.67123e+06	1.93314e+06	1.99921e+06	1.82941e+06	2.47224e+06	1.82774e+06	1.97891e+06	2.15083e+06	2.18495e+06	3.31856e+06	2.13202e+06	2.20532e+06	23.7713	18.1084	13.1304	23.2933	Prps1	19139	PRPS1	5631	1.05929	0.928675	0.928316	1.08372	1.1674	0.6662	0.71669	2	No		7
Q61207	225735645	prosaposin isoform B precursor [Mus musculus]	0	71.408	17	7	49	7	557	61.4	5.19	820	7	2.23901e+07	3.16577e+07	3.27631e+07	1.76689e+07	3.29556e+07	2.91998e+07	7.18624e+07	3.35836e+07	4.84046e+07	8.15304e+07	1.21977e+08	5.93665e+07	9.32464e+07	1.23809e+08	1.77448e+08	9.46722e+07	27.9707	47.8953	41.7675	32.1965	Psap	19156	PSAP	5660	0.389656	0.625066	1.16091	1.82437	4.68201	0.01544	0.0435508	3	Yes	DIP-MH	3
A2A517	10121123	cytohesin-1 [Mus musculus]	0	55.15	36	13	86	8	418	48.7	5.64	508	13	1.54351e+07	1.78929e+07	1.77436e+07	1.44352e+07	1.92344e+07	1.65014e+07	1.82874e+07	1.82992e+07	2.07806e+07	2.40528e+07	2.67604e+07	2.11411e+07	2.69484e+07	2.53894e+07	3.07396e+07	2.55407e+07	10.472	6.31872	12.0712	9.17346	Cyth1	19157	CYTH1	9267	0.772526	0.852903	1.09363	1.28094	1.65812	0.00189	0.0103289	3	Yes	DIP	5
A0A991EQU8	341940420	RecName: Full=Cytohesin-2; AltName: Full=ARF nucleotide-binding site opener; Short=Protein ARNO; AltName: Full=PH, SEC7 and coiled-coil domain-containing protein 2; Short=CLM2; AltName: Full=SEC7 homolog B; Short=mSec7-2	0	101.254	49	17	102	12	400	46.6	5.63	1078	17	6.64822e+07	7.07697e+07	7.96934e+07	5.11354e+07	7.82422e+07	7.99947e+07	9.02893e+07	8.09292e+07	9.7467e+07	9.54985e+07	1.24008e+08	8.62928e+07	9.41737e+07	1.08425e+08	1.11702e+08	9.00573e+07	17.8071	6.55596	16.0788	10.4686	Cyth2	19158	CYTH2	9266	0.763131	0.937844	1.14796	1.15107	1.50835	0.02664	0.0647056	3	No		7
Q5DTF5	60360638	mKIAA4241 protein [Mus musculus]	0	48.728	29	11	76	2	453	51.9	7.4	1106	11	1.01284e+07	1.01078e+07	1.14878e+07	7.47238e+06	1.07582e+07	9.899e+06	1.2912e+07	1.08728e+07	1.16397e+07	1.27879e+07	1.47768e+07	1.15161e+07	1.36185e+07	1.24672e+07	1.47466e+07	1.19605e+07	17.1462	11.4955	11.9123	9.42319	Cyth3	19159	CYTH3	9265	0.837744	0.949862	1.08405	1.12834	1.34688	0.07512	0.133812	3	No		9
Q3TKG4	74185161	unnamed protein product [Mus musculus]	0	13.537	9	3	13	3	502	55.6	5.24	86	3	4.395e+06	4.74456e+06	4.74993e+06	2.72904e+06	2.17284e+06	2.63834e+06	1.9192e+06	2.43947e+06	1.96257e+06	1.50029e+06	1.53616e+06	1.18207e+06	1.44059e+06	1.96796e+06	1.31012e+06	1.39266e+06	23.2222	13.676	20.7407	19.526	Psmc3	19182	PSMC3	5702	1.74561	0.963199	0.649261	0.641933	2.7193	0.006342	0.0234183	1	Yes	DDP	6
A0A1S6GWH1	12846001	unnamed protein product [Mus musculus]	0	21.608	16	5	22	5	406	45.5	7.23	141	5	1.15784e+07	7.66607e+06	7.75038e+06	6.16518e+06	8.85065e+06	8.75105e+06	8.23099e+06	4.40158e+06	4.74198e+06	6.94758e+06	3.39858e+06	4.03402e+06	3.08065e+06	3.86961e+06	3.96099e+06	3.2963e+06	27.8653	28.0757	32.3266	12.1172	Psmc5	19184	PSMC5	5705	1.37133	1.25033	0.790793	0.58755	2.33397	0.01933	0.0509715	1	No		6
Q9QVP9	1039745785	PREDICTED: protein-tyrosine kinase 2-beta isoform X1 [Mus musculus]	0	48.626	15	12	49	11	1020	116.8	6.35	307	12	1.06885e+08	1.46853e+08	1.91433e+08	1.44384e+08	8.98718e+07	1.1005e+08	1.41589e+08	1.24604e+08	9.88704e+07	6.99104e+07	6.51352e+07	5.71876e+07	5.97669e+07	7.13162e+07	5.96198e+07	4.36945e+07	23.4696	18.8389	24.9678	19.3641	Ptk2b	19229	PTK2B	2185	1.49144	1.17916	0.736425	0.592972	2.5152	0.00659	0.0239771	1	Yes	DDP	7
Q91YR1	15929276	Twinfilin, actin-binding protein, homolog 1 (Drosophila) [Mus musculus]	0	21.487	15	5	26	5	350	40.1	6.71	259	5	2.87419e+07	2.92629e+07	3.12525e+07	2.43834e+07	3.1665e+07	3.36247e+07	2.45891e+07	3.35713e+07	3.31963e+07	3.85675e+07	4.09646e+07	3.7243e+07	5.12058e+07	4.59035e+07	4.73591e+07	4.43619e+07	10.1875	13.8693	8.67419	6.21295	Twf1	19230	TWF1	5756	0.789319	0.857452	1.04166	1.31157	1.66164	0.0005124	0.00466711	3	Yes	DIP	6
P63089	6679543	pleiotrophin precursor [Mus musculus]	0	47.832	34	5	51	5	168	18.9	9.6	708	5	5.62121e+07	6.1036e+07	6.05186e+07	61226578	3.84232e+07	3.95714e+07	3.50992e+07	3.414e+07	1.93186e+07	1.67554e+07	1.38993e+07	2.3514e+07	1.78475e+07	1.16471e+07	1.51979e+07	2.22933e+07	3.97732	7.06412	22.2115	26.7897	Ptn	19242	PTN	5764	1.81502	1.11816	0.558096	0.50872	3.56782	3.004e-06	0.000469053	1	Yes	DDP-M2	2
Q63739	148682476	protein tyrosine phosphatase 4a1, isoform CRA_b, partial [Mus musculus]	0	6.259	15	2	5	2	175	20	8.97	17	2	5.23876e+06	3.112e+06	2.39954e+06	3.1054e+06	2.4126e+06	4.68536e+06	2.23961e+06	6.37246e+06	2.12396e+06	1.25414e+06	1.79599e+06	6.5577e+06	1.70746e+06	1.31126e+06	2.32355e+06	1.43901e+06	35.4958	50.274	83.2942	26.5549	Ptp4a1	19243	PTP4A1	7803	1.15275	1.30702	0.976047	0.564181	2.31667	0.1111	0.178972	2	No		1
P35235	6755228	tyrosine-protein phosphatase non-receptor type 11 isoform a [Mus musculus]	0	11.996	5	2	9	2	597	68.4	7.3	48	2	2.19707e+06	3.01832e+06	1.55376e+06	2.02717e+06	1.49254e+06	1.96433e+06	1.135e+06	1.68338e+06	2.20019e+06	3.46631e+06	3.66422e+06	1.33769e+06	3.0296e+06	2.06261e+06	2.91656e+06	1.51351e+06	27.7494	22.1903	41.1769	30.3053	Ptpn11	19247	PTPN11	5781	0.997816	0.711837	1.21018	1.08017	1.70008	0.1783	0.256399	3	No		3
Q64487	568926207	PREDICTED: receptor-type tyrosine-protein phosphatase delta isoform X3 [Mus musculus]	0	194.656	17	25	213	16	1979	221.4	6.61	4049	25	2.16958e+08	2.25944e+08	2.42652e+08	2.21707e+08	1.78066e+08	1.64246e+08	1.92634e+08	1.82873e+08	1.61007e+08	1.57627e+08	2.14724e+08	1.87253e+08	1.60993e+08	1.49661e+08	1.9034e+08	1.71544e+08	4.92805	6.58265	14.7546	10.2844	Ptprd	19266	PTPRD	5789	1.20238	0.951311	0.955011	0.891303	1.34901	0.003305	0.0153159	2	No		8
A0A1W2P7Y1	568965135	PREDICTED: receptor-type tyrosine-protein phosphatase kappa isoform X1 [Mus musculus]	0	13.432	4	4	4	4	1485	167.8	6.19	22	4	4.29647e+06	8.24207e+06	5.37919e+06	3.91745e+06	5.92415e+06	4.94645e+06	5.05303e+06	5.29018e+06	4.71915e+06	5.847e+06	7.68448e+06	4.96243e+06	5.56757e+06	6.00371e+06	7.39385e+06	5.6755e+06	35.835	8.25931	23.1683	13.6866	Ptprk	19272	PTPRK	5796	0.960815	0.933474	1.02145	1.08426	1.16154	0.4779	0.552453	2	No		1
B0V2N1	568999464	PREDICTED: receptor-type tyrosine-protein phosphatase S isoform X1 [Mus musculus]	0	208.928	23	29	218	22	1920	213.4	6.9	3769	29	8.41025e+07	9.49375e+07	9.94126e+07	9.3224e+07	7.34768e+07	8.11194e+07	1.04035e+08	1.16036e+08	9.78276e+07	1.2107e+08	1.27663e+08	1.24332e+08	1.21856e+08	1.17025e+08	1.18724e+08	1.21281e+08	6.92083	21.1104	11.4965	1.88312	Ptprs	19280	PTPRS	5802	0.876532	0.883586	1.11052	1.12937	1.28845	0.003003	0.014396	3	No		12
B9EKR1	568939473	PREDICTED: receptor-type tyrosine-protein phosphatase zeta isoform X1 [Mus musculus]	0	99.486	9	16	159	16	2318	255	4.88	2313	16	1.12283e+08	1.69079e+08	1.7903e+08	1.67144e+08	1.13837e+08	1.40991e+08	2.20795e+08	1.94777e+08	1.37212e+08	1.63041e+08	1.65486e+08	1.84203e+08	1.40309e+08	1.50561e+08	1.80091e+08	1.63891e+08	19.2412	29.1627	11.8897	10.8462	Ptprz1	19283	PTPRZ1	5803	0.971897	1.03828	1.0066	0.983225	1.0683	0.978	0.980242	2	No		13
P42669	6679573	transcriptional activator protein Pur-alpha [Mus musculus]	0	128.556	69	11	144	11	321	34.9	6.44	2136	11	6.81447e+07	8.3498e+07	8.31835e+07	8.82784e+07	1.40365e+08	1.61755e+08	2.07171e+08	2.02601e+08	2.0515e+08	2.93694e+08	2.99937e+08	2.86009e+08	3.05656e+08	3.47067e+08	3.52289e+08	3.74425e+08	10.8171	18.168	16.3713	8.32232	Pura	19290	PURA	5813	0.369344	0.813771	1.24003	1.57685	4.26932	2.863e-05	0.00137195	3	Yes	DIP-MH	14
O35295	6755252	transcriptional activator protein Pur-beta [Mus musculus]	0	111.011	56	9	154	9	324	33.9	5.43	6368	9	4.27241e+07	7.75563e+07	5.18111e+07	5.48002e+07	6.36211e+07	7.1927e+07	1.23714e+08	8.65044e+07	8.34936e+07	7.58365e+07	9.68122e+07	6.13606e+07	6.59427e+07	6.65548e+07	7.93012e+07	5.75036e+07	26.1056	30.7577	18.6588	13.3512	Purb	19291	PURB	5814	0.782747	1.19285	1.09534	0.929059	1.52393	0.2416	0.322823	2	No		11
P55096	14318642	ATP-binding cassette, sub-family D (ALD), member 3 [Mus musculus]	0	87.589	27	13	60	13	659	75.4	9.26	1473	13	9.41957e+07	1.64348e+08	1.2038e+08	1.10636e+08	4.23679e+07	3.64034e+07	2.81035e+07	4.6179e+07	3.69788e+07	2.20967e+07	2.72577e+07	1.89058e+07	2.09891e+07	2.07379e+07	2.24898e+07	3.20186e+07	24.5009	20.5887	30.0323	22.2894	Abcd3	19299	ABCD3	5825	2.31995	0.725297	0.49871	0.456044	5.08712	0.003977	0.0174836	1	Yes	DDP-MH	12
O09012	113930737	peroxisomal biogenesis factor 5 isoform 1 [Mus musculus]	0	122.242	45	18	135	18	639	70.7	4.55	2309	18	6.88875e+07	4.05579e+07	6.65197e+07	5.31118e+07	5.0051e+07	4.50132e+07	8.85755e+07	5.17822e+07	6.79271e+07	6.55283e+07	9.214e+07	7.03031e+07	4.81069e+07	5.84875e+07	7.40281e+07	6.6778e+07	22.925	34.0161	16.5815	18.0227	Pex5	19305	PEX5	5830	0.909218	0.934401	1.17444	0.981945	1.2917	0.4009	0.480992	3	No		4
P61027	7710086	ras-related protein Rab-10 [Mus musculus]	0	31.875	34	5	79	3	200	22.5	8.38	1184	5	8.36884e+06	6.8362e+06	8.32564e+06	7.87515e+06	6.40167e+06	6.46491e+06	7.45067e+06	5.24901e+06	7.55157e+06	1.01832e+07	3.60604e+06	8.30636e+06	7.69368e+06	1.0007e+07	9.75714e+06	9.34531e+06	9.07738	14.0886	37.3447	11.3156	Rab10	19325	RAB10	10890	1.01783	0.828578	0.960835	1.19275	1.43952	0.04762	0.0958539	3	No		14
A2CG35	106507168	ras-related protein Rab-12 [Mus musculus]	0	17.01	17	4	60	3	243	27.3	8.41	529	4	6.5587e+06	9.13258e+06	4.29075e+06	6712100	4.21691e+06	7.26202e+06	9.82857e+06	4.57461e+06	6.71807e+06	1.11507e+07	1.17049e+07	8.88112e+06	1.02967e+07	1.25547e+07	1.46051e+07	8.65547e+06	29.6418	40.4746	23.7629	22.5595	Rab12	19328	RAB12	201475	0.778579	0.754895	1.1216	1.34493	1.78161	0.0883	0.151358	3	No		8
A0A3Q4EI12	510936915	ras-related protein Rab-18 isoform 1 [Mus musculus]	0	14.542	17	3	28	3	212	23.8	5.25	181	3	8.53928e+06	3.48716e+07	6.94262e+06	5.68014e+06	2.56177e+06	2.83639e+06	2.86421e+06	3.03188e+06	3.23466e+06	3.58482e+06	4.98573e+06	2.56246e+06	3.92044e+06	4.27116e+06	4.16239e+06	3.94022e+06	99.6394	6.89629	28.438	4.2083	Rab18	19330	RAB18	22931	2.28733	0.461038	0.586497	0.665139	4.96125	0.0007677	0.00611921	1	Yes	DDP-M2	9
P97950	6755260	ras-related protein Rab-33A [Mus musculus]	0	7.913	9	2	10	2	237	26.5	7.88	62	2	7.65976e+06	1.42499e+07	1.4451e+07	6.84237e+06	6.72429e+06	5.33084e+06	3.9612e+06	1.30927e+07	6.04269e+06	1.56217e+07	5.88623e+06	1.43358e+07	9.60686e+06	1.40059e+07	1.77904e+07	1.51068e+07	38.0826	55.4842	49.956	24.1175	Rab33a	19337	RAB33A	9363	1.01232	0.682076	0.981472	1.32413	1.94132	0.224	0.303385	3	No		0
P63011	6679593	ras-related protein Rab-3A [Mus musculus]	0	42.653	44	8	105	5	220	25	5.03	1447	8	3.35143e+07	4.27963e+07	4.06973e+07	3.61234e+07	3.01582e+07	3.9948e+07	5.06757e+07	3.89431e+07	4.38349e+07	4.39642e+07	4.64702e+07	4.36456e+07	4.3398e+07	4.97107e+07	4.83735e+07	4.00155e+07	11.0415	21.0487	2.99938	9.8907	Rab3a	19339	RAB3A	5864	0.911131	0.950364	1.05859	1.07991	1.18524	0.1674	0.243147	3	No		14
Q8C266	148670589	RAB5C, member RAS oncogene family, isoform CRA_b, partial [Mus musculus]	0	15.023	21	5	33	2	270	29.3	8.38	329	5	3.63059e+06	4.68308e+06	3.53577e+06	2890437	2.70993e+06	3.61388e+06	2.44835e+06	2.34226e+06	2.17105e+06	2.75421e+06	3.335e+06	2.04947e+06	2.51533e+06	5.18237e+06	2.76618e+06	1.97175e+06	20.1421	20.7977	22.9431	45.7243	Rab5c	19345	RAB5C	5878	1.21317	0.914773	0.848543	1.02352	1.42971	0.2727	0.352944	2	No		10
P51150	1050551	rab7 [Mus musculus]	0	18.473	27	4	10	4	207	23.5	7.64	76	4	5.72696e+06	1.22146e+07	5.30824e+06	1.06989e+07	4.61583e+06	5.06851e+06	9.53992e+06	3.65727e+06	4.24947e+06	7.94327e+06	5.53968e+06	1.96309e+06	5.17509e+06	5.20208e+06	4.37547e+06	5.45161e+06	41.1038	45.6865	50.7283	9.25114	Rab7	19349	RAB7A	7879	1.40385	0.946202	0.814453	0.83549	1.72368	0.435	0.515398	2	No		8
Q3TLP8	148687100	RAS-related C3 botulinum substrate 1, isoform CRA_b, partial [Mus musculus]	0	37.211	26	6	128	2	256	28.1	9.45	1571	6	5.26014e+07	3.54196e+07	2.8411e+07	28628266	4.5034e+07	2.75251e+07	2.03067e+07	2.61608e+07	7.62462e+07	4.14021e+07	3.00966e+07	2.79407e+07	6.34306e+07	3.34805e+07	2.8362e+07	3.01673e+07	31.343	35.8082	50.8724	42.5035	Rac1	19353	RAC1	5879	0.974846	0.799893	1.18066	1.0446	1.47602	0.6845	0.728667	3	No		13
P62827	5453555	GTP-binding nuclear protein Ran isoform 1 [Homo sapiens]	0	25.107	33	6	51	6	216	24.4	7.49	447	6	1.54934e+08	2.04197e+08	1.53941e+08	1.63709e+08	1.83223e+08	1.80593e+08	2.2944e+08	2.08245e+08	1.58905e+08	2.14332e+08	1.77711e+08	1.97684e+08	1.75427e+08	1.79942e+08	1.77067e+08	1.93786e+08	14.0334	11.4973	12.8556	4.60698	Ran	19384	RAN	5901	0.916694	1.08563	1.01402	0.983661	1.18429	0.438	0.518067	2	No		6
Q9ERU9	153792534	E3 SUMO-protein ligase RanBP2 [Mus musculus]	0	295.466	21	47	242	47	3053	340.9	6.18	5119	47	9.32269e+07	1.26137e+08	1.87768e+08	2.81053e+08	9.1981e+07	1.04221e+08	2.51138e+08	2.3936e+08	8.10518e+07	8.69244e+07	1.35453e+08	1.38222e+08	8.61609e+07	1.22299e+08	1.29844e+08	1.34726e+08	47.9885	49.6511	27.7391	18.6034	Ranbp2	19386	RANBP2	5903	1.2023	1.1997	0.771589	0.826409	1.55821	0.4732	0.54818	2	No		2
Q6ZPH4	148672614	RAN GTPase activating protein 1, isoform CRA_b, partial [Mus musculus]	0	54.678	20	12	79	12	680	72.8	4.74	1181	12	1.1728e+07	2.6873e+07	4.11038e+07	55963391	2.69395e+07	2.6677e+07	5.22958e+07	5.31702e+07	2.08019e+07	2.68132e+07	2.9597e+07	3.35605e+07	2.42095e+07	3.10208e+07	1.88063e+07	3.2691e+07	55.9326	37.6467	19.369	24.0052	Rangap1	19387	RANGAP1	5905	1.05939	1.24222	0.864987	0.833401	1.49055	0.5254	0.596017	2	No		3
Q9QUG9	131888394	RAS guanyl-releasing protein 2 [Mus musculus]	0	38.563	14	7	39	7	608	69.4	7.66	57	7	1.77981e+07	1.60752e+07	1.49805e+07	1.43399e+07	1.0205e+07	9.17508e+06	1.02733e+07	9.37879e+06	1.3257e+07	8.87754e+06	1.60475e+07	1.0796e+07	1.364e+07	1.30729e+07	1.35076e+07	1.28801e+07	9.5796	5.76342	25.3581	2.69547	Rasgrp2	19395	RASGRP2	10235	1.23724	0.764194	0.958922	1.03964	1.61902	0.0003393	0.00376502	2	Yes		3
Q9Z268	31980729	rasGAP-activating-like protein 1 isoform 1 [Mus musculus]	0	100.708	23	14	116	14	799	89.3	6.37	1866	14	2.90261e+07	5.72689e+07	3.62919e+07	2.95524e+07	3.62824e+07	5.59789e+07	3.45394e+07	3.52687e+07	3.64299e+07	3.3665e+07	4.43161e+07	3.49067e+07	3.08682e+07	4.68584e+07	3.30235e+07	3.62092e+07	34.8169	25.5014	12.8399	19.3074	Rasal1	19415	RASAL1	8437	0.996841	1.0619	0.978353	0.962901	1.10282	0.9521	0.957796	2	No		7
P27671	6755288	ras-specific guanine nucleotide-releasing factor 1 isoform 1 [Mus musculus]	0	103.855	17	15	117	14	1262	144	7.17	1768	15	2.97593e+07	2.88956e+07	3.21214e+07	2.82282e+07	3.62574e+07	2.96728e+07	4.35124e+07	3.9322e+07	5.10699e+07	5.67132e+07	8.3788e+07	5.30565e+07	6.50552e+07	6.56072e+07	6.65435e+07	5.75588e+07	5.71385	15.6703	24.9642	6.49092	Rasgrf1	19417	RASGRF1	5923	0.620493	0.775663	1.2755	1.32835	2.1408	8.393e-05	0.00215848	3	Yes	DIP-MH	8
P70392	7242199	ras-specific guanine nucleotide-releasing factor 2 [Mus musculus]	0	148.312	24	23	160	22	1189	135.6	7.85	1819	23	2.68733e+07	3.87711e+07	3.55347e+07	2.76192e+07	4.1126e+07	4.10597e+07	5.11271e+07	4.83096e+07	5.89341e+07	6.95985e+07	9.24652e+07	6.37077e+07	6.14918e+07	7.2966e+07	8.01239e+07	7.33704e+07	18.2553	11.2566	20.8603	10.7371	Rasgrf2	19418	RASGRF2	5924	0.583406	0.822679	1.2896	1.30431	2.23568	0.0009563	0.00703863	3	Yes	DIP-MH	11
Q9Z1S3	7242201	RAS guanyl-releasing protein 1 [Mus musculus]	0	53.851	13	7	29	7	795	90.2	8.1	450	7	4.19132e+06	5.96676e+06	6.02234e+06	3.71857e+06	6.17847e+06	6.53507e+06	6.76555e+06	1.07719e+07	1.05759e+07	1.25824e+07	1.57242e+07	6.38252e+06	5.75878e+06	1.42126e+07	1.80004e+07	1.1349e+07	23.991	28.4691	34.5741	41.839	Rasgrp1	19419	RASGRP1	10125	0.54994	0.836034	1.25097	1.36306	2.47856	0.04606	0.0938311	3	No		3
Q60972	1016275	retinoblastoma-binding protein mRbAp48 [Mus musculus]	0	19.27	11	6	23	6	461	51.7	5.11	177	6	1.50784e+07	1.79916e+07	1.96718e+07	1.50167e+07	1.39065e+07	1.16896e+07	1.40051e+07	1.34969e+07	6.31759e+06	4.17328e+06	8.31477e+06	6.36832e+06	5.61809e+06	3.47821e+06	4.10084e+06	6.98718e+06	13.519	8.13049	26.8825	31.2226	Rbbp4	19646	RBBP4	5928	1.63062	1.27782	0.605817	0.48574	3.35699	0.0002048	0.0029967	1	Yes	DDP-MH	0
Q6ZPQ6	568936964	PREDICTED: membrane-associated phosphatidylinositol transfer protein 2 isoform X1 [Mus musculus]	0	61.452	10	12	62	12	1385	153.3	7.55	581	12	1.05877e+07	1.62651e+07	1.51712e+07	1.09242e+07	1.57942e+07	1.40738e+07	1.26962e+07	1.19254e+07	2.0341e+07	2.37597e+07	2.73825e+07	1.71174e+07	2.0201e+07	3.21305e+07	1.98856e+07	2.41778e+07	21.9292	12.4709	19.9479	23.6513	Pitpnm2	19679	PITPNM2	57605	0.724243	0.745326	1.21191	1.31852	1.82055	0.0229	0.0576973	3	No		6
Q9EPU0	148696866	UPF1 regulator of nonsense transcripts homolog (yeast), isoform CRA_a, partial [Mus musculus]	0	72.435	16	15	131	15	1131	124.6	6.81	1101	15	5.76277e+07	5.95199e+07	7.24565e+07	6.58662e+07	6.13553e+07	7.68866e+07	1.04806e+08	9.55583e+07	8.32914e+07	1.00754e+08	1.06799e+08	9.40511e+07	7.70822e+07	8.9628e+07	1.03118e+08	1.04745e+08	10.5267	22.9084	10.4673	13.8332	Upf1	19704	UPF1	5976	0.754966	1.00065	1.13745	1.10694	1.50662	0.007979	0.0270644	3	Yes	DIP	8
Q921J2	10119859	Ras homolog [Mus musculus]	0.002	4.619	11	2	2	2	184	20.4	6.33	0	2	7.52811e+06	7.1137e+06	9.19961e+06	7.18481e+06	8.7457e+06	7.41627e+06	1.2684e+07	9.67729e+06	1.04453e+07	1.17166e+07	1.23772e+07	1.1644e+07	9.96736e+06	1.09453e+07	1.33905e+07	1.1325e+07	12.6203	23.227	6.96717	12.6297	Rheb	19744	RHEB	6009	0.769115	0.95496	1.14484	1.13108	1.48852	0.006614	0.0239771	3	No		3
A0A1Y7VMN0	114704212	ROCK2 splice variant [Mus musculus]	0	13.888	3	4	25	4	1444	166.7	5.9	131	4	5.50789e+06	6.7539e+06	5.65829e+06	4.08943e+06	7.92959e+06	7.36483e+06	7.04539e+06	6.42451e+06	1.86291e+06	5.0322e+06	6.68446e+06	4.50754e+06	8.15691e+06	7.06407e+06	7.29608e+06	4.70153e+06	19.8728	8.73782	44.2442	21.7321	Rock2	19878	ROCK2	9475	0.916304	1.19752	0.753006	1.13317	1.59032	0.09918	0.164873	2	No		8
P47708	755513554	PREDICTED: rabphilin-3A isoform X1 [Mus musculus]	0	342.573	53	32	696	30	684	75.8	8.18	12046	32	5.22621e+08	4.70775e+08	4.87829e+08	5.4324e+08	7.44834e+08	6.44481e+08	7.53503e+08	7.57946e+08	7.16278e+08	6.96567e+08	8.60969e+08	7.74827e+08	7.47569e+08	7.03604e+08	7.73723e+08	7.44659e+08	6.48724	7.45754	9.68058	3.90253	Rph3a	19894	RPH3A	22895	0.739975	1.06028	1.11433	1.08542	1.5059	0.0002031	0.0029967	3	Yes	DIP-MH	14
P53026	13592009	60S ribosomal protein L10a [Rattus norvegicus]	0	69.239	49	8	140	4	217	24.8	9.94	1216	8	1.77481e+08	2.16236e+08	2.10198e+08	2.06464e+08	1.71585e+08	2.03581e+08	2.61317e+08	2.37796e+08	1.5695e+08	1.71641e+08	1.99005e+08	1.8793e+08	1.64998e+08	1.67386e+08	1.87123e+08	1.74032e+08	8.49962	17.9723	10.3092	5.72393	Rpl10a	19896	RPL10A	4736	1.04777	1.13039	0.925133	0.896706	1.2606	0.09288	0.157007	2	No		10
P35980	12840700	unnamed protein product [Mus musculus]	0	35.302	30	5	132	5	188	21.7	11.82	1959	5	2.6538e+08	3.12147e+08	3.21101e+08	2.85816e+08	2.39628e+08	2.8983e+08	3.61717e+08	3.34003e+08	2.248e+08	1.9739e+08	2.57517e+08	2.5638e+08	2.20251e+08	2.09049e+08	2.26678e+08	2.75525e+08	8.57027	17.4345	12.2831	12.6038	Rpl18	19899	RPL18	6141	1.10768	1.14577	0.875419	0.871131	1.31527	0.04194	0.08807	2	No		8
P84099	198643	ribosomal protein L19 [Mus musculus]	0	24.993	21	4	85	4	196	23.5	11.47	1600	4	1.69267e+08	1.90891e+08	2.16758e+08	2.12479e+08	1.48773e+08	1.96844e+08	2.40679e+08	2.06571e+08	1.41726e+08	1.69051e+08	1.84188e+08	1.84614e+08	1.40484e+08	1.33482e+08	1.78043e+08	1.97061e+08	11.0858	19.1432	11.8461	18.7011	Rpl19	19921	RPL19	6143	1.08474	1.08951	0.933837	0.891914	1.22154	0.2779	0.357978	2	No		8
P67984	459683845	60S ribosomal protein L22 isoform b [Mus musculus]	0	40.685	43	4	39	4	151	17.6	9.19	1094	4	7.03792e+07	7.60938e+07	8.60748e+07	7.9231e+07	7.30791e+07	8.80824e+07	9.52213e+07	9.93895e+07	6.57006e+07	5.7694e+07	6.58136e+07	6.66906e+07	6.25978e+07	5.33186e+07	5.21983e+07	6.45451e+07	8.39386	12.9979	6.58146	10.8482	Rpl22	19934	RPL22	6146	1.07872	1.23093	0.885379	0.804975	1.52915	0.008534	0.028525	2	Yes		7
P61255	4506621	60S ribosomal protein L26 [Homo sapiens]	0	23.061	34	6	138	6	145	17.2	10.55	1050	6	1.45287e+08	1.50167e+08	1.79772e+08	179905734	1.54004e+08	1.84473e+08	2.02101e+08	1.90201e+08	1.87386e+08	1.687e+08	1.5598e+08	1.8941e+08	1.35051e+08	2.04987e+08	2.13865e+08	2.07924e+08	11.385	11.2145	9.08759	19.4905	Rpl26	19941	RPL26	6154	0.919738	1.02594	0.984799	1.06953	1.16286	0.5589	0.624939	2	No		7
P61358	4506623	60S ribosomal protein L27 [Homo sapiens]	0	30.69	35	5	77	5	136	15.8	10.56	700	5	1.12915e+08	1.31695e+08	1.32781e+08	1.33253e+08	1.04976e+08	1.25221e+08	1.26325e+08	1.37175e+08	7.94477e+07	8.25022e+07	8.6727e+07	9.44269e+07	7.9771e+07	7.26109e+07	7.99498e+07	9.87051e+07	7.71773	10.8811	7.57062	13.4929	Rpl27	19942	RPL27	6155	1.21692	1.17653	0.817653	0.788896	1.54256	0.001215	0.00775616	2	Yes		7
P41105	568945144	PREDICTED: 60S ribosomal protein L28 isoform X1 [Mus musculus]	0	34.345	33	7	121	7	165	18.6	12.02	1767	7	1.68852e+08	1.56123e+08	1.79934e+08	1.55401e+08	1.16606e+08	1.6269e+08	1.53985e+08	1.51836e+08	1.20016e+08	1.08587e+08	8.39018e+07	1.09143e+08	1.12978e+08	1.34638e+08	9.11703e+07	1.7309e+08	7.07123	13.8989	14.4907	27.2917	Rpl28	19943	RPL28	6158	1.21216	1.07413	0.774038	0.939674	1.56602	0.006586	0.0239771	2	Yes		8
Q3U8M3	148667873	mCG112980, isoform CRA_b, partial [Mus musculus]	0	28.595	38	4	31	4	123	13.7	10.45	170	4	6.12343e+07	7.24685e+07	6.97134e+07	63590096	5.93653e+07	6.81781e+07	7.07632e+07	7.05352e+07	4.9004e+07	5.73312e+07	6.08542e+07	6.45746e+07	5.54764e+07	4.50703e+07	5.44035e+07	7.19623e+07	7.82702	7.97355	11.48	19.7075	Rpl37a	19981	RPL37A	6168	1.07391	1.08129	0.93216	0.912647	1.18478	0.1961	0.27444	2	No		4
P83882	148704677	mCG7611, isoform CRA_a, partial [Mus musculus]	0	10.614	19	3	89	3	134	15.3	10.49	676	3	5.22844e+07	6.87512e+07	6.95887e+07	65316297	4.83356e+07	6.48615e+07	6.20311e+07	5.52952e+07	4.2532e+07	5.69581e+07	5.13745e+07	6.59656e+07	4.74541e+07	4.49589e+07	5.50408e+07	6.39098e+07	12.5288	12.8099	18.1426	16.151	Rpl36a	19982	RPL36A	6173	1.11928	1.00813	0.948246	0.92434	1.2109	0.3863	0.466669	2	No		2
P47911	38571759	Ribosomal protein L6 [Mus musculus]	0	75.663	40	13	273	13	296	33.5	10.7	3609	13	4.90849e+08	5.33805e+08	5.44201e+08	5.22886e+08	4.50904e+08	5.18057e+08	6.01207e+08	5.80701e+08	3.87629e+08	4.22787e+08	4.88087e+08	4.37258e+08	3.82041e+08	4.12979e+08	4.30803e+08	4.64792e+08	4.41614	12.614	9.60527	8.17903	Rpl6	19988	RPL6	6128	1.09101	1.12185	0.905341	0.881793	1.27224	0.01121	0.0347589	2	No		14
F6XI62	148682392	mCG13479, isoform CRA_a [Mus musculus]	0	63.183	45	13	202	13	270	31.4	10.78	1884	13	5.42834e+08	5.50733e+08	5.55631e+08	7.0835e+08	4.87982e+08	5.07625e+08	6.56709e+08	6.06525e+08	3.78132e+08	3.6585e+08	4.40993e+08	4.57526e+08	3.52597e+08	3.73242e+08	4.04377e+08	4.61706e+08	13.4858	14.2248	11.0555	11.9394	Rpl7	19989	RPL7	6129	1.20117	1.15088	0.836856	0.811087	1.48094	0.01448	0.0415943	2	No		12
P51410	14149647	60S ribosomal protein L9 [Mus musculus]	0	82.534	60	8	108	8	192	21.9	9.95	2679	8	1.91288e+08	2.39033e+08	2.33441e+08	2.31047e+08	2.01897e+08	2.32758e+08	2.59397e+08	2.62419e+08	1.95276e+08	2.03777e+08	2.13994e+08	2.29785e+08	1.87018e+08	1.88533e+08	2.00317e+08	2.19838e+08	9.7752	11.7793	7.04417	7.61874	Rpl9	20005	RPL9	6133	1.02562	1.0963	0.966047	0.912031	1.20204	0.1851	0.262405	2	No		10
Q3V109	568916002	PREDICTED: dolichyl-diphosphooligosaccharide--protein glycosyltransferase subunit 2 isoform X5 [Mus musculus]	0	62.458	22	10	51	10	669	73.6	6.49	1037	10	5.1988e+07	5.69618e+07	5.04066e+07	49979272	3.08101e+07	5.17026e+07	4.42155e+07	3.11412e+07	1.98481e+07	2.60194e+07	3.28424e+07	2.00944e+07	2.95273e+07	2.06455e+07	2.2463e+07	2.70633e+07	6.12215	26.0256	24.8235	16.4004	Rpn2	20014	RPN2	6185	1.48017	1.11626	0.698624	0.70495	2.11869	0.0001955	0.00296693	1	Yes	DDP-MH	10
P11031	6755364	activated RNA polymerase II transcriptional coactivator p15 [Mus musculus]	0	41.158	58	6	73	6	127	14.4	9.6	1246	6	7.45769e+07	4.96585e+07	6.20487e+07	5.50518e+07	9.70983e+07	5.65265e+07	6.461e+07	6.26373e+07	5.42688e+07	3.90432e+07	6.06652e+07	4.17333e+07	6.48407e+07	4.13229e+07	5.60753e+07	4.91148e+07	17.8427	25.987	20.9683	18.9573	Sub1	20024	SUB1	10923	1.03882	1.209	0.842425	0.90976	1.43514	0.3056	0.386822	2	No		3
A0A1W2P7A1	14277700	40S ribosomal protein S12 [Homo sapiens]	0	102.232	70	8	140	8	132	14.5	7.21	1901	8	1.88062e+08	2.95322e+08	2.85941e+08	3.13569e+08	1.21687e+08	2.65145e+08	3.07481e+08	2.96661e+08	7.16815e+07	2.17643e+08	2.36724e+08	2.28584e+08	7.90721e+07	2.03808e+08	2.23005e+08	2.01341e+08	20.7921	34.6871	41.5436	37.2565	Rps12	20042	RPS12	6206	1.22509	1.1211	0.853723	0.800091	1.53119	0.2695	0.350254	2	No		2
P62264	3097244	ribosomal protein S14 [Mus musculus]	0	32.212	38	6	98	6	151	16.3	10.13	1320	6	2.15179e+08	2.22118e+08	2.62953e+08	2.7824e+08	2.1554e+08	2.57317e+08	2.85386e+08	2.81535e+08	2.29529e+08	2.02465e+08	2.06222e+08	2.11932e+08	1.53135e+08	1.65346e+08	1.79131e+08	2.10966e+08	12.5768	12.3505	5.63571	14.0695	Rps14	20044	RPS14	6208	1.0942	1.16274	0.950685	0.792372	1.46742	0.03353	0.0761136	2	No		11
Q5CZY9	60334810	Rps16 protein [Mus musculus]	0	19.223	34	7	87	7	172	19.3	10.2	553	7	2.22978e+08	2.21165e+08	2.26023e+08	2.45717e+08	1.95542e+08	2.38353e+08	2.62904e+08	2.66279e+08	1.89719e+08	1.82752e+08	2.0084e+08	2.13862e+08	1.83889e+08	1.74556e+08	1.96273e+08	2.16756e+08	4.95373	13.548	6.91104	9.45779	Rps16; Rps16-ps2	20055	RPS16	6217	1.06572	1.12064	0.915954	0.897688	1.24836	0.02871	0.0686653	2	No		11
Q8BT90	26377673	unnamed protein product [Mus musculus]	0	89.22	54	7	86	7	141	16.1	9.94	2330	7	1.07353e+08	1.26404e+08	1.05699e+08	1.16709e+08	9.50367e+07	1.27388e+08	1.1775e+08	1.39493e+08	9.55728e+07	8.62729e+07	8.21845e+07	1.08912e+08	7.50177e+07	6.82008e+07	7.22809e+07	9.18124e+07	8.38472	15.6956	12.7181	13.504	Rps17	20068	RPS17	6218	1.12906	1.18723	0.923075	0.760632	1.56085	0.00885	0.0292679	2	Yes		5
D3Z722	56541224	Rps19 protein, partial [Mus musculus]	0	33.824	46	9	155	9	151	16.7	10.52	1819	9	2.65676e+08	3.09692e+08	3.30131e+08	3.00103e+08	2.1676e+08	2.85003e+08	3.40801e+08	3.29599e+08	2.46364e+08	2.34574e+08	2.44981e+08	2.5618e+08	2.35617e+08	2.31739e+08	2.29094e+08	2.7133e+08	8.92766	19.2041	3.60051	8.17225	Rps19	20085	RPS19	6223	1.11433	1.08342	0.907746	0.894509	1.24574	0.04667	0.0949029	2	No		8
Q9CQK2	568987089	PREDICTED: 40S ribosomal protein S24 isoform X1 [Mus musculus]	0	39.998	20	4	73	4	175	20.2	10.55	1044	4	7.84776e+07	9.43437e+07	8.43309e+07	85770995	6.77382e+07	8.46249e+07	1.08066e+08	1.01064e+08	6.62831e+07	6.83247e+07	7.69185e+07	7.73845e+07	6.33174e+07	6.46104e+07	6.86053e+07	7.66834e+07	7.64155	19.9246	7.96018	8.81725	Rps24	20088	RPS24	6229	1.08302	1.14167	0.912439	0.862873	1.3231	0.03461	0.0772803	2	No		5
P97351	254553321	40S ribosomal protein S3a [Mus musculus]	0	88.924	50	13	265	13	264	29.9	9.73	3858	13	4.69839e+08	5.11952e+08	5.02017e+08	4.78459e+08	4.08692e+08	5.02258e+08	5.02648e+08	5.37462e+08	4.00662e+08	4.05725e+08	4.1904e+08	4.33369e+08	3.55045e+08	3.26082e+08	3.96493e+08	4.46871e+08	4.01648	11.3248	3.53574	13.7749	Rps3a1	20091	RPS3A	6189	1.10603	1.09971	0.934979	0.859278	1.28716	0.00498	0.0203482	2	No		13
P62702	12851918	unnamed protein product [Mus musculus]	0	104.52	57	15	272	15	263	29.6	10.15	2826	15	3.12468e+08	3.33461e+08	3.31398e+08	3.30802e+08	2.82849e+08	3.019e+08	3.43818e+08	3.3892e+08	2.47678e+08	2.58387e+08	2.81272e+08	2.91846e+08	2.46025e+08	2.29671e+08	2.56601e+08	2.76109e+08	2.98936	9.27972	7.52731	7.72112	Rps4x	20102	RPS4Y1	6192	1.12209	1.08722	0.9257	0.864989	1.29723	0.002216	0.0115613	2	No		8
P97461	254675270	40S ribosomal protein S5 [Mus musculus]	0	75.733	57	9	163	9	204	22.9	9.72	2485	9	1.76802e+08	2.0384e+08	2.08854e+08	2.12398e+08	1.57735e+08	1.80712e+08	2.37916e+08	2.29767e+08	1.7648e+08	1.96557e+08	1.94975e+08	1.97097e+08	2.03126e+08	2.35052e+08	2.46453e+08	2.00767e+08	8.06416	19.1591	5.17863	10.3471	Rps5	20103	RPS5	6193	0.984362	0.989563	0.939208	1.08687	1.15722	0.2698	0.350435	2	No		8
P62754	26389925	unnamed protein product [Mus musculus]	0	47.444	32	7	89	7	249	28.7	10.77	1053	7	1.67737e+08	2.02707e+08	1.9516e+08	2.12201e+08	1.60025e+08	1.93801e+08	1.81004e+08	2.15185e+08	1.32215e+08	1.5395e+08	1.78491e+08	1.68245e+08	1.28453e+08	1.01985e+08	1.49659e+08	1.6659e+08	9.83564	12.3291	12.6713	20.4106	Rps6	20104	RPS6	6194	1.14915	1.10809	0.935067	0.807692	1.42276	0.05418	0.105227	2	No		8
P62082	148705008	mCG19129, partial [Mus musculus]	0	51.636	47	8	124	8	213	24	10.18	872	8	1.46514e+08	2.47535e+08	2.76315e+08	2.08202e+08	1.73465e+08	2.08276e+08	2.99739e+08	2.49879e+08	1.62617e+08	1.9299e+08	2.00163e+08	1.81969e+08	2.06958e+08	1.84781e+08	1.92009e+08	2.06507e+08	25.5779	23.3854	8.86871	5.56391	Rps7	20115	RPS7	6201	1.05283	1.1161	0.884071	0.947003	1.26245	0.3725	0.453641	2	No		6
Q9ES97	148701361	reticulon 3, isoform CRA_c, partial [Mus musculus]	0	152.432	34	25	212	22	1008	108.4	5.01	2806	25	8.11597e+07	9.68519e+07	5.85266e+07	6.64768e+07	8.42834e+07	1.06784e+08	9.17894e+07	8.74999e+07	3.06677e+08	1.0087e+08	1.06352e+08	9.82577e+07	1.15851e+08	1.12248e+08	1.0619e+08	9.81476e+07	22.3138	10.7468	66.9638	7.16475	Rtn3	20168	RTN3	10313	0.705521	0.862316	1.42531	1.00686	2.02022	0.05769	0.109661	3	No		13
Q9WTM5	6755382	ruvB-like 2 [Mus musculus]	0	39.442	26	10	58	10	463	51.1	5.64	299	10	2.95705e+07	3.33052e+07	3.25982e+07	28130741	2.76017e+07	2.36762e+07	2.45206e+07	2.40128e+07	1.83608e+07	1.57454e+07	2.04337e+07	1.27433e+07	1.25698e+07	1.39852e+07	1.91033e+07	1.822e+07	7.95005	7.21254	19.779	19.9272	Ruvbl2	20174	RUVBL2	10856	1.39439	1.12597	0.759024	0.720614	1.935	0.0009772	0.00710486	1	Yes	DDP-MH	5
Q5RIM6	1039736185	PREDICTED: nuclear receptor corepressor 1 isoform X1 [Mus musculus]	0	26.857	4	8	23	7	2529	278.7	7.2	357	8	2.3604e+07	1.57555e+07	1.37529e+07	1.58844e+07	1.78394e+07	1.1236e+07	6.91405e+06	1.02665e+07	1.14622e+07	1.04659e+07	7.34711e+06	9.58871e+06	9.52934e+06	6.54722e+06	7.60804e+06	9.8636e+06	25.2039	39.563	18.0625	18.823	Ncor1	20185	NCOR1	9611	1.47064	0.985925	0.828369	0.715066	2.05665	0.0594	0.111842	1	No		1
E9Q401	1039743392	PREDICTED: ryanodine receptor 2 isoform X7 [Mus musculus]	0	140.638	8	30	124	28	4984	566.3	6.1	1692	30	5.40376e+07	4.18722e+07	3.86966e+07	5.9377e+07	6.19935e+07	6.25518e+07	5.67342e+07	5.05361e+07	7.56717e+07	7.20502e+07	7.06608e+07	6.07361e+07	4.88939e+07	4.92177e+07	5.63979e+07	5.52605e+07	20.2391	9.65725	9.15504	7.51357	Ryr2	20191	RYR2	6262	0.848304	1.01375	1.22061	0.91734	1.43888	0.02114	0.0542395	3	No		13
P50543	21886811	protein S100-A11 [Mus musculus]	0	6.148	18	2	6	2	98	11.1	5.45	56	2	6.13992e+06	7.05644e+06	6.90589e+06	6.61148e+06	3.97473e+06	6.06798e+06	4.1632e+06	5.31915e+06	3.49614e+06	3.63701e+06	2.4957e+06	3.49923e+06	3.27518e+06	2.63239e+06	2.68177e+06	3.38381e+06	6.046	20.2718	16.0972	13.0714	S100a11	20195	S100A11	6282	1.49783	1.09476	0.736086	0.671329	2.23113	5.604e-05	0.0017716	1	Yes	DDP	1
P50114	148699911	S100 protein, beta polypeptide, neural, isoform CRA_a [Mus musculus]	0	21.858	23	2	10	2	95	11.1	4.48	209	2	984346	1.38412e+06	1.25363e+06	242966	2.0824e+06	1.74268e+06	2.18489e+06	1.45507e+06	3.07132e+06	5.70268e+06	2.81875e+06	3.42843e+06	5.24722e+06	4.48267e+06	4.77513e+06	4.68959e+06	52.7931	17.841	35.2071	6.73659	S100b	20203	S100B	6285	0.339444	0.655606	1.31921	1.68574	4.96617	3.742e-05	0.00143509	3	Yes	DIP-MH	3
Q60749	110626031	KH domain-containing, RNA-binding, signal transduction-associated protein 1 [Mus musculus]	0	60.686	23	7	137	6	443	48.3	8.72	1105	7	1.98245e+08	1.60621e+08	1.88091e+08	261608896	1.61452e+08	1.54835e+08	1.04659e+08	1.32754e+08	1.0552e+08	1.00417e+08	7.22812e+07	1.15889e+08	8.008e+07	8.66033e+07	5.62768e+07	9.26054e+07	21.1297	18.5209	18.9224	20.1802	Khdrbs1	20218	KHDRBS1	10657	1.56098	1.06895	0.760847	0.609218	2.56228	0.006735	0.0242366	1	Yes	DDP-MH	5
E9QM77	1039770848	PREDICTED: ataxin-2 isoform X1 [Mus musculus]	0	66.608	14	13	79	13	1197	127.8	8.91	1770	13	2.67847e+07	3.34039e+07	2.94e+07	2.55502e+07	2.72105e+07	2.68127e+07	3.0179e+07	3.0191e+07	1.98364e+07	2.33154e+07	2.30164e+07	2.35331e+07	2.11691e+07	2.01753e+07	2.58332e+07	2.14786e+07	12.0643	6.43173	7.75415	11.3179	Atxn2	20239	ATXN2	6311	1.12912	1.12181	0.879663	0.869414	1.29871	0.009042	0.0295453	2	No		3
Q03517	6677865	secretogranin-2 isoform 1 precursor [Mus musculus]	0.004	3.552	3	2	7	2	617	70.6	4.75	32	2	915545	846501	945329	638392	836701	826131	996008	862129	1.13936e+06	1.41216e+06	1.10987e+06	1.13563e+06	1.10923e+06	1.28863e+06	1.24516e+06	1.05031e+06	16.5427	8.93413	11.8857	9.55339	Scg2	20254	SCG2	7857	0.818182	0.861026	1.17307	1.14772	1.43376	0.01068	0.0333833	3	No		3
F7D6J5	117414174	sodium channel protein type 8 subunit alpha isoform 1 [Mus musculus]	0	59.463	6	9	64	7	1978	225	6.3	608	9	3.09019e+07	5.28711e+07	4.01575e+07	4.01048e+07	3.35694e+07	4.33695e+07	4.76625e+07	3.58419e+07	4.03643e+07	5.45131e+07	5.04581e+07	4.47458e+07	4.71779e+07	5.27532e+07	5.75262e+07	3.25844e+07	22.0098	16.3268	13.11	22.7572	Scn8a	20273	SCN8A	6334	0.931223	0.910831	1.07908	1.07886	1.18473	0.4572	0.534408	3	No		5
Q9CUU3	293794	sterol-carrier protein X [Mus musculus]	0	15.204	7	3	6	3	547	59.1	7.43	74	3	7.34571e+06	9.36661e+06	8.8359e+06	6720448	3.21631e+06	4.71809e+06	5.17147e+06	4.01255e+06	2.56035e+06	2.76295e+06	3.61265e+06	2.01916e+06	2.16385e+06	2.41869e+06	2.9198e+06	2.02964e+06	15.3724	19.9627	24.164	16.4735	Scp2	20280	SCP2	6342	1.84724	0.979957	0.627133	0.545665	3.38531	0.0008791	0.00666087	1	Yes	DDP	3
O88745	6677877	scrapie-responsive protein 1 precursor [Mus musculus]	0	6.987	36	3	7	3	98	11.2	7.91	0	3	3.06944e+06	6.31572e+06	2.98247e+06	2.66458e+06	5.07077e+06	4.62779e+06	4.08406e+06	5.80674e+06	5.69394e+06	1.33593e+07	1.23232e+07	1.14314e+07	1.0787e+07	1.18974e+07	1.36217e+07	1.22222e+07	45.6079	14.8709	32.0537	9.62578	Scrg1	20284	SCRG1	11341	0.477373	0.622093	1.35943	1.5411	3.22829	0.0003033	0.00364894	3	Yes	DIP-MH	0
P97300	568960895	PREDICTED: neuroplastin isoform X1 [Mus musculus]	0	15.514	9	3	43	3	397	44.3	7.74	380	3	1.22692e+07	1.25162e+07	1.02799e+07	7.91101e+06	1.48499e+07	1.57417e+07	1.15483e+07	8.76703e+06	1.79612e+07	1.87282e+07	1.53e+07	1.6394e+07	1.58549e+07	1.64904e+07	1.85824e+07	1.6865e+07	19.8957	25.1217	9.01815	6.88302	Nptn	20320	NPTN	27020	0.747221	0.885109	1.18897	1.1787	1.59119	0.01054	0.0331517	3	Yes	DIP-M	11
O08547	148707002	SEC22 vesicle trafficking protein homolog B (S. cerevisiae), isoform CRA_b, partial [Mus musculus]	0	17.469	19	3	18	3	223	25.2	8.81	299	3	7.5471e+06	5.73696e+06	2.58642e+06	7.40141e+06	1.88429e+06	4.92026e+06	4.54462e+06	4.68544e+06	5.78268e+06	5.87221e+06	6.93024e+06	4.64317e+06	7.81917e+06	6.83251e+06	7.97538e+06	5.60956e+06	39.628	35.5404	16.096	15.4528	Sec22b	20333	SEC22B	9554	1.02552	0.706593	1.0236	1.2443	1.76098	0.0986	0.164158	3	No		11
Q01405	67906177	protein transport protein Sec23A [Mus musculus]	0	75.958	21	11	80	11	765	86.1	7.08	1912	11	3.47642e+07	3.95726e+07	4.16712e+07	3.45808e+07	2.78477e+07	3.42623e+07	3.96017e+07	3.85692e+07	3.86088e+07	3.91794e+07	4.04554e+07	4.05305e+07	3.60963e+07	3.64355e+07	3.33809e+07	3.47863e+07	9.40549	15.2309	2.39971	3.95547	Sec23a	20334	SEC23A	10484	1.02035	0.950505	1.07581	0.953337	1.13183	0.01499	0.0426668	2	No		10
Q69ZD1	50511055	mKIAA1699 protein [Mus musculus]	0	59.521	16	12	66	12	977	110.7	6.55	809	12	2.02759e+07	3.24269e+07	2.72853e+07	2.75079e+07	1.99191e+07	2.46683e+07	3.43907e+07	2.51236e+07	2.15376e+07	2.91677e+07	2.67048e+07	2.11995e+07	2.577e+07	2.42717e+07	3.02791e+07	2.83578e+07	18.598	23.2584	15.9226	9.83882	Exoc4	20336	EXOC4	60412	1.02649	0.994082	0.941637	1.03779	1.10211	0.8083	0.837017	2	No		10
Q62178	568922184	PREDICTED: semaphorin-4A isoform X1 [Mus musculus]	0	19.454	8	4	25	4	798	87.6	7.99	65	4	1.05541e+07	1.04872e+07	1.15015e+07	1.01098e+07	1.03316e+07	1.45645e+07	1.40744e+07	1.27571e+07	1.66022e+07	1.15041e+07	1.46363e+07	1.21181e+07	1.31762e+07	9.19421e+06	1.21212e+07	1.14872e+07	5.55323	14.6466	17.1629	14.6544	Sema4a	20351	SEMA4A	64218	0.873938	1.05989	1.12408	0.942095	1.28623	0.1219	0.191846	2	No		1
B1AQZ0	755537830	PREDICTED: septin-8 isoform X1 [Mus musculus]	0	105.598	38	14	162	5	484	55.8	6.1	1778	14	1.5425e+07	1.3106e+07	1.12929e+07	1.4525e+07	2.18632e+07	2.00381e+07	2.0901e+07	2.0337e+07	2.31752e+07	1.95573e+07	2.9211e+07	2.4145e+07	2.75168e+07	2.59415e+07	2.84804e+07	2.8718e+07	13.2699	3.86346	16.5803	4.55621	Sept8	20362	SEPTIN8	23176	0.631535	0.96608	1.11655	1.28583	2.03604	0.0001162	0.00243692	3	Yes	DIP	13
A2ALV3	26336406	unnamed protein product [Mus musculus]	0	67.433	33	10	85	8	352	39.9	5.31	1777	10	3.74922e+07	3.56164e+07	3.6814e+07	3.15457e+07	4.26041e+07	4.6797e+07	4.25024e+07	3.88375e+07	6.13843e+07	5.93914e+07	5.84371e+07	5.34945e+07	6.51353e+07	5.89665e+07	5.32813e+07	5.79464e+07	7.52959	7.62156	5.76584	8.289	Sh3gl2	20404	SH3GL2	6456	0.72525	0.875319	1.19299	1.20644	1.66348	0.0001253	0.00243692	1900-01-03	Yes	DIP-MH	11
Q62419	7305485	endophilin-A2 isoform 1 [Mus musculus]	0	32.951	20	6	48	4	368	41.5	5.72	1210	6	5.18826e+06	8.44681e+06	7.59775e+06	7.00428e+06	6.18102e+06	8.30056e+06	3.87589e+06	4.15963e+06	5.98062e+06	9.43413e+06	8.50649e+06	6.49105e+06	6.47025e+06	8.58925e+06	5.55859e+06	4.93687e+06	19.5586	36.5133	21.5288	24.9885	Sh3gl1	20405	SH3GL1	6455	1.05835	0.843958	1.13988	0.957819	1.35063	0.5628	0.628015	2	No		4
Q9R1Z8	6755504	vinexin isoform a [Mus musculus]	0	22.461	9	4	21	4	733	82.3	9.2	138	4	1.1363e+07	9.53097e+06	7.12711e+06	8.21138e+06	6.25937e+06	6.89483e+06	6.9311e+06	5.84378e+06	4.02735e+06	4.26759e+06	5.51959e+06	512935	4.43095e+06	295500	4.45103e+06	1.13287e+06	20.1376	8.10946	59.9689	84.5239	Sorbs3	20410	SORBS3	10174	1.66971	1.1949	0.660257	0.475135	3.51418	0.02222	0.0564145	1	No		1
Q62417	51701938	RecName: Full=Sorbin and SH3 domain-containing protein 1; AltName: Full=Ponsin; AltName: Full=SH3 domain protein 5; AltName: Full=SH3P12; AltName: Full=c-Cbl-associated protein; Short=CAP	0	457.342	53	55	933	6	1290	143	8.25	16023	55	1.11794e+08	1.17797e+08	1.27797e+08	109509544	8.55573e+07	9.25849e+07	1.37033e+08	9.1963e+07	9.36611e+07	1.18279e+08	1.04097e+08	1.00116e+08	1.08486e+08	9.82259e+07	1.05148e+08	9.11284e+07	6.99696	23.297	10.0178	7.6487	Sorbs1	20411	SORBS1	10580	1.10301	0.961832	0.983129	0.95203	1.15859	0.1564	0.23132	2	No		11
Q7TMB8	164698474	cytoplasmic FMR1-interacting protein 1 isoform a [Mus musculus]	0	233.697	39	39	382	18	1253	145.1	6.9	4490	39	4.50315e+07	6.5183e+07	6.60019e+07	6.55926e+07	5.48205e+07	5.56374e+07	6.43018e+07	6.35917e+07	5.12468e+07	5.47662e+07	5.55895e+07	6.23025e+07	5.34811e+07	5.26994e+07	4.69044e+07	5.20584e+07	17.015	8.47921	8.25153	5.80727	Cyfip1	20430	CYFIP1	23191	1.06382	1.04861	0.985054	0.902514	1.17873	0.1216	0.191649	2	No		9
E9PY58	568949925	PREDICTED: caseinolytic peptidase B protein homolog isoform X1 [Mus musculus]	0	8.874	4	2	6	2	707	79.5	8.56	0	2	3.57531e+06	3.92145e+06	2.0556e+06	4.22487e+06	3.6118e+06	2.69951e+06	3.56761e+06	4.11657e+06	3.11732e+06	2.22759e+06	538705	1.67635e+06	2.87219e+06	2.77936e+06	2.28117e+06	1.785e+06	27.9618	16.8117	57.0837	20.6598	Clpb	20480	CLPB	81570	1.22327	1.24265	0.671245	0.862831	1.85126	0.08835	0.151358	2	No		2
E9QM38	124517716	solute carrier family 12 member 2 [Mus musculus]	0	9.734	3	3	4	3	1206	130.6	6.52	0	3	909118	2.28215e+06	3.23481e+06	1.79381e+06	1.34454e+06	2.22248e+06	848024	1.85129e+06	3.1263e+06	2.69542e+06	3.53296e+06	4.9873e+06	4.25149e+06	2.99216e+06	2.82388e+06	2.54341e+06	47.2202	38.2447	27.7546	23.9641	Slc12a2	20496	SLC12A2	6558	0.793442	0.604871	1.38439	1.2173	2.28873	0.04123	0.0873345	3	No		9
P43006	117606277	excitatory amino acid transporter 2 isoform 1 [Mus musculus]	0	89.111	16	11	242	11	572	62	6.68	3820	11	1.39647e+08	1.2245e+08	1.16438e+08	9.94174e+07	1.19137e+08	1.20336e+08	1.45084e+08	1.22812e+08	1.58181e+08	1.65158e+08	2.0679e+08	1.73763e+08	1.54305e+08	1.9801e+08	1.89686e+08	1.77526e+08	13.8976	9.66318	12.2236	10.5696	Slc1a2	20511	SLC1A2	6506	0.793697	0.842546	1.1689	1.19486	1.50544	0.006124	0.0230414	3	Yes	DIP-MH	13
P56564	24233554	excitatory amino acid transporter 1 [Mus musculus]	0	101.753	26	9	92	7	543	59.6	8.4	2367	9	1.65347e+08	1.62195e+08	1.05333e+08	6.98607e+07	2.1009e+08	1.73493e+08	4.17772e+07	1.08602e+08	1.79781e+08	1.68795e+08	1.2774e+08	1.21764e+08	1.94591e+08	1.40114e+08	1.22888e+08	1.1739e+08	36.8545	55.5535	19.4299	24.5238	Slc1a3	20512	SLC1A3	6507	0.910028	0.966552	1.08262	1.0408	1.18965	0.8741	0.889564	3	No		12
O35544	568967097	PREDICTED: excitatory amino acid transporter 4 isoform X1 [Mus musculus]	0	21.811	10	4	29	2	574	62.1	8.62	347	4	5.06964e+06	5.42123e+06	4.30636e+06	3.96942e+06	6.66009e+06	5.57603e+06	3.77881e+06	5.62201e+06	6.27755e+06	7.56591e+06	4.58547e+06	5.00868e+06	5.73028e+06	5.79498e+06	6.44364e+06	4.56693e+06	14.2729	22.1226	22.9684	13.8603	Slc1a6	20513	SLC1A6	6511	0.869058	1.00198	1.08536	1.0436	1.2489	0.3596	0.441869	3	No		4
Q8CJ23	24637838	brain mitochondrial carrier protein long-inserted form [Mus musculus]	0	5.895	8	2	6	2	356	40.1	9.61	0	2	4.52985e+07	5.20634e+07	5.00003e+07	4.39055e+07	4.93283e+07	4.72933e+07	5.99448e+07	5.97065e+07	3.46452e+07	4.52172e+07	5.19023e+07	5.15018e+07	4.43025e+07	4.29855e+07	5.55263e+07	5.25519e+07	8.04922	12.3927	17.575	12.5852	Slc25a14	20523	SLC25A14	9016	0.973158	1.10038	0.932448	0.994011	1.1801	0.4891	0.561835	2	No		1
P17809	147898512	glucose transporter 14 [Xenopus laevis]	0	14.065	7	3	27	3	492	53.9	8.87	277	3	1.01314e+07	1.19745e+07	8.81145e+06	7.11229e+06	1.45712e+07	1.31925e+07	1.25857e+07	1.20074e+07	1.95911e+07	3.16425e+07	3.57397e+07	2.59359e+07	3.41474e+07	2.95838e+07	2.76638e+07	2.48026e+07	21.6382	8.40488	24.8773	13.5134	Slc2a1	20525	SLC2A1	6513	0.476124	0.655498	1.4136	1.45477	3.05545	0.0008696	0.00664666	3	Yes	DIP-MH	10
P04919	6755560	band 3 anion transport protein [Mus musculus]	0	17.364	5	4	14	4	929	103.1	5.45	86	4	4.75356e+06	5.41116e+06	2.77268e+06	2.90863e+06	2.72483e+06	1.21914e+06	882075	648171	5.84713e+06	7.23422e+06	1.44187e+06	4.52967e+06	7.20437e+06	1.06638e+07	1.2369e+06	6.37865e+06	33.3954	68.2518	51.9462	61.1159	Slc4a1	20533	SLC4A1	6521	0.962453	0.332492	1.15723	1.54782	4.65522	0.04507	0.09225	3	No		7
P70414	568999605	PREDICTED: sodium/calcium exchanger 1 isoform X11 [Mus musculus]	0	69.415	16	11	98	11	935	104	4.92	880	11	5.84499e+07	8.22009e+07	7.30549e+07	6.52288e+07	5.35838e+07	5.72471e+07	6.38471e+07	5.83393e+07	3.74672e+07	4.08884e+07	5.30215e+07	4.64198e+07	4.48285e+07	4.9405e+07	5.26215e+07	4.30426e+07	14.673	7.29072	15.3025	9.17041	Slc8a1	20541	SLC8A1	6546	1.26839	1.0596	0.808493	0.863518	1.56884	0.0132	0.0389935	2	Yes		6
F8VQL9	755514082	PREDICTED: nuclear receptor corepressor 2 isoform X1 [Mus musculus]	0	115.49	15	26	81	25	2546	277.3	7.4	348	26	6.01183e+07	6.10349e+07	5.36832e+07	7.42007e+07	4.70997e+07	4.52959e+07	4.30567e+07	3.81492e+07	2.38501e+07	2.28625e+07	2.35076e+07	2.01293e+07	2.08755e+07	1.9741e+07	2.18703e+07	1.5647e+07	13.8241	8.92096	7.47797	13.9919	Ncor2	20602	NCOR2	9612	1.68518	1.17473	0.611377	0.528715	3.18732	9.855e-05	0.00235351	1	Yes	DDP	2
P60879	6755588	synaptosomal-associated protein 25 isoform a [Mus musculus]	0	111.709	68	13	247	4	206	23.3	4.77	5691	13	6.75135e+07	7.56973e+07	8.9224e+07	72964044	8.54177e+07	9.29544e+07	1.21481e+08	1.24822e+08	1.51294e+08	1.75142e+08	1.78023e+08	1.47564e+08	1.84407e+08	1.63036e+08	1.50376e+08	1.49038e+08	12.0923	18.7407	9.68963	10.1355	Snap25	20614	SNAP25	6616	0.602081	0.83723	1.28544	1.27525	2.13499	0.0001903	0.00290906	3	Yes	DIP-MH	16
Q61548	7305507	clathrin coat assembly protein AP180 isoform 1 [Mus musculus]	0	46.795	10	8	27	7	901	91.8	4.88	296	8	1.75758e+07	1.37059e+07	1.02753e+07	8.84819e+06	1.63831e+07	1.62944e+07	1.01551e+07	9.62104e+06	9.39445e+06	8.22565e+06	1.14482e+07	1.00711e+07	1.59039e+07	1.18498e+07	1.23829e+07	1.01982e+07	30.8921	28.4507	13.7523	19.0797	Snap91	20616	SNAP91	9892	1.04829	1.09089	0.813993	1.04682	1.34017	0.2326	0.313286	2	No		13
P63163	4507135	small nuclear ribonucleoprotein-associated protein N [Homo sapiens]	0.001	5.169	6	2	18	2	240	24.6	11.19	491	2	6.7414e+06	6.85749e+06	7.87716e+06	7010010	5.78713e+06	6.94564e+06	9.36116e+06	9.77001e+06	5.53541e+06	5.60991e+06	7.8948e+06	6.4842e+06	6.53174e+06	6.4812e+06	7.26419e+06	7.85105e+06	7.24048	24.0265	17.1953	9.28308	Snrpn	20646	SNRPN	6638	0.999489	1.11801	0.895571	0.986932	1.24838	0.5937	0.654147	2	No		2
Q61234	148674121	syntrophin, acidic 1, isoform CRA_a, partial [Mus musculus]	0	10.326	7	3	8	3	519	55.5	7.21	122	3	2.33179e+06	3.47758e+06	4.52804e+06	2.65562e+06	3.25664e+06	4.13942e+06	4.09676e+06	4.0518e+06	4.00019e+06	3.62664e+06	4.51334e+06	4.72911e+06	4.08009e+06	3.79007e+06	3.96015e+06	4.17906e+06	30.1719	10.8384	11.821	4.18365	Snta1	20648	SNTA1	6640	0.846227	1.01241	1.09868	1.04268	1.29833	0.4895	0.561999	3	No		5
Q99L88	7710096	beta-1-syntrophin [Mus musculus]	0	8.028	6	2	6	2	537	58	8.31	13	2	2.24246e+08	2.80156e+08	3.18028e+08	238278734	2.48204e+08	2.76989e+08	2.91253e+08	2.6033e+08	2.17659e+08	2.17446e+08	1.49508e+08	1.22998e+08	1.6562e+08	1.79609e+08	1.47036e+08	1.02123e+08	16.0236	7.00416	27.2295	22.7011	Sntb1	20649	SNTB1	6641	1.23357	1.25225	0.822926	0.691253	1.81157	0.004509	0.0188825	2	Yes		3
B7ZNU9	219519541	Sntb2 protein [Mus musculus]	0	9.702	6	3	27	3	531	57.4	9.33	133	3	2.71554e+06	4.11485e+06	3.95617e+06	3.03634e+06	3.28371e+06	3.53427e+06	6.6544e+06	4.97773e+06	8.72971e+06	1.1648e+07	2.06483e+07	8.76855e+06	1.15796e+07	1.29195e+07	1.69572e+07	1.32115e+07	19.829	33.6589	45.2635	16.8706	Sntb2	20650	SNTB2	6645	0.404369	0.539732	1.45667	1.59923	3.95488	0.001547	0.00901798	3	Yes	DIP-MH	3
Q61263	1066810	acyl-coenzyme A: cholesterol acyltransferase [Mus musculus]	0	8.932	6	2	12	2	540	63.7	8.95	30	2	6.06145e+06	6.15169e+06	5.79905e+06	6.25087e+06	4.91919e+06	5.7763e+06	4.55116e+06	5.13035e+06	845080	830089	715566	507245	658615	476224	604953	473864	3.19677	10.0867	21.5263	16.8252	Soat1	20652	SOAT1	6646	1.95073	1.6383	0.232995	0.177976	10.9606	2.515e-08	2.7489e-05	1	Yes	DDP	0
A0A1L1SSH9	6678077	SPARC precursor [Mus musculus]	0	51.344	34	9	79	9	302	34.4	4.86	1032	9	4.24565e+07	5.67385e+07	6.1174e+07	7.07456e+07	6.43049e+07	5.32682e+07	5.8407e+07	5.91398e+07	5.40553e+07	4.49155e+07	4.25924e+07	3.94312e+07	4.25217e+07	5.00212e+07	4.33314e+07	4.22717e+07	20.3689	7.6823	13.8936	8.27263	Sparc	20692	SPARC	6678	1.12005	1.13946	0.87715	0.863346	1.31982	0.01558	0.04372	2	No		1
Q07235	6678099	glia-derived nexin precursor [Mus musculus]	0	36.297	27	9	42	9	397	44.2	9.85	157	9	3.44217e+07	1.29629e+07	2.55464e+07	2.36281e+07	1.16443e+07	1.66026e+07	7.86922e+06	1.16288e+07	9.43059e+06	6.24159e+06	9.95454e+06	6.04264e+06	2.94688e+06	2.27642e+06	3.44489e+06	4.35405e+06	36.4984	30.0108	26.0514	26.8751	Serpine2	20720	SERPINE2	5270	2.04363	1.0105	0.670267	0.27561	7.41493	0.004118	0.0177904	1	Yes	DDP-M2	1
P08032	187956529	Spectrin alpha 1 [Mus musculus]	0	1355.38	69	141	1830	4	2415	279.8	5.03	36059	141	1.07121e+08	9.28341e+07	7.99498e+07	7.87379e+07	6.40694e+07	5.34635e+07	3.45067e+07	3.5565e+07	7.31426e+07	6.56326e+07	2.14665e+07	3.65209e+07	5.31527e+07	8.60181e+07	2.59433e+07	3.63814e+07	14.8039	30.6501	49.4236	52.1568	Spta1	20739	SPTA1	6708	1.51886	0.794509	0.833293	0.853338	1.91169	0.0238	0.0595954	1	No		4
A3KGU9	930145	alpha-fodrin (382 AA) [Mus musculus]	0	219.179	56	22	961	2	382	43.5	5.26	18269	22	3.305e+07	3.05745e+07	2.36302e+07	29204842	2.90047e+07	3.08946e+07	2.31667e+07	2.61565e+07	2.33431e+07	2.27416e+07	1.80834e+07	2.56564e+07	2.68955e+07	2.06523e+07	1.83984e+07	1.98358e+07	13.6965	12.3685	14.1359	17.4903	Sptan1	20740	SPTAN1	6709	1.16086	1.08872	0.89536	0.855066	1.35762	0.08626	0.148593	2	No		12
B2RX08	74188662	unnamed protein product [Mus musculus]	0	1415.69	65	132	2518	8	2329	267.9	5.48	46864	132	6.7576e+07	5.85316e+07	5.13829e+07	65127737	9.88235e+07	1.06281e+08	8.98755e+07	9.31478e+07	1.09561e+08	1.11803e+08	1.02728e+08	1.26574e+08	1.15362e+08	1.18935e+08	1.13603e+08	1.29924e+08	11.9794	7.40929	8.91377	6.13001	Sptb	20741	SPTB	6710	0.622402	0.995687	1.15612	1.22579	1.96945	0.0001203	0.00243692	3	Yes	DIP-MH	11
Q62261	117938332	spectrin beta chain, non-erythrocytic 1 isoform 1 [Mus musculus]	0	2469.89	78	173	7524	16	2363	274.1	5.58	165725	173	1.87353e+09	1.75293e+09	1.35782e+09	1.75895e+09	2.29713e+09	2.29118e+09	1.58409e+09	1.85711e+09	1.95536e+09	1.67476e+09	1.42493e+09	1.89746e+09	1.77027e+09	1.58691e+09	1.52518e+09	1.79367e+09	13.3815	17.4061	13.8831	7.98037	Sptbn1	20742	SPTBN1	6711	0.949708	1.13087	0.979182	0.940244	1.20274	0.4801	0.553825	2	No		17
Q3UGZ4	55926127	spectrin beta chain, non-erythrocytic 2 [Mus musculus]	0	2067.55	69	138	3992	15	2388	270.8	5.86	83418	138	1.21291e+09	1.23057e+09	9.31977e+08	1.02831e+09	1.6654e+09	1.80904e+09	1.53867e+09	1.65892e+09	1.96894e+09	2.35944e+09	1.97154e+09	2.29752e+09	2.26135e+09	2.26115e+09	2.09517e+09	2.12298e+09	13.18	6.63154	9.69466	4.05398	Sptbn2	20743	SPTBN2	6712	0.619945	0.939264	1.21031	1.23048	1.98482	7.407e-05	0.00202396	3	Yes	DIP-MH	13
P05480	568916084	PREDICTED: neuronal proto-oncogene tyrosine-protein kinase Src isoform X1 [Mus musculus]	0	23.132	9	5	80	3	552	62.1	8.02	1037	5	1.07062e+07	9.80896e+06	1.17867e+07	1.07522e+07	9.98684e+06	8.70944e+06	8.63576e+06	1.02743e+07	7.10792e+06	6.26315e+06	9.1655e+06	7.14064e+06	9.182e+06	5.76899e+06	9.96571e+06	8.22019e+06	7.51236	9.04568	16.6182	21.999	Src	20779	SRC	6714	1.20033	1.04845	0.827386	0.92384	1.45075	0.02386	0.0596773	2	No		13
A0A0R4J124	755510887	PREDICTED: SRSF protein kinase 2 isoform X1 [Mus musculus]	0	51.353	20	11	60	11	750	84.9	5.21	411	11	1.92136e+07	2.08978e+07	2.05717e+07	1.65863e+07	1.7082e+07	2.17178e+07	2.36975e+07	2.80218e+07	2.85764e+07	1.8852e+07	2.41974e+07	1.97719e+07	1.83878e+07	2.51054e+07	2.65726e+07	1.97528e+07	10.1533	20.0602	19.583	17.781	Srpk2	20817	SRPK2	6733	0.885597	1.03745	1.04752	1.02943	1.18285	0.3846	0.465009	2	No		4
P47758	12842535	unnamed protein product [Mus musculus]	0	35.097	30	6	21	6	269	29.6	9.28	490	6	5.89123e+06	6.336e+06	5.86374e+06	5.25991e+06	5.28785e+06	4.24411e+06	4.4222e+06	4.10044e+06	884136	997896	4.78987e+06	2.79391e+06	1.31291e+06	2.86299e+06	3.54331e+06	3.31159e+06	7.56879	11.8008	77.6351	36.3976	Srprb	20818	SRPRB	58477	1.50889	1.16666	0.611663	0.71279	2.46686	0.004729	0.0196159	1	Yes	DDP-M2	4
P32067	148695104	Sjogren syndrome antigen B, isoform CRA_b, partial [Mus musculus]	0	26.086	16	6	37	6	422	48.5	9.74	529	6	4.31143e+06	5.76437e+06	5.90467e+06	5.21021e+06	6.48232e+06	5.65105e+06	8.15086e+06	8.60988e+06	4.94039e+06	4.9029e+06	7.31778e+06	6.35509e+06	7.68015e+06	7.88328e+06	8.04082e+06	7.26306e+06	13.6405	19.2554	19.9588	4.36211	Ssb	20823	SSB	6741	0.811373	1.10633	0.900414	1.18188	1.45665	0.00735	0.0257353	3	No		1
Q3UMC8	74201485	unnamed protein product [Mus musculus]	0	22.37	9	4	29	4	553	60.2	4.84	332	4	2.01424e+07	3.84879e+07	2.95256e+07	2.78715e+07	1.77395e+07	2.61085e+07	6.3818e+06	3.41983e+07	2.36947e+07	5.13709e+07	5.98453e+07	4.55627e+07	3.50025e+07	4.36349e+07	5.02931e+07	3.42295e+07	25.9536	56.362	34.2202	18.7209	Stam	20844	STAM	8027	0.853003	0.620693	1.32679	1.19951	2.1376	0.09726	0.16267	3	No		1
Q3UKX3	74219068	unnamed protein product [Mus musculus]	0	20.769	9	4	25	4	592	65.1	9.83	402	4	1.43453e+07	2.58268e+07	2.49653e+07	1.92777e+07	2.3501e+07	2.30607e+07	2.94978e+07	2.35634e+07	1.92575e+07	1.99231e+07	2.25964e+07	1.49994e+07	1.69338e+07	2.11854e+07	2.28667e+07	1.58929e+07	25.4044	12.3246	16.3946	17.3758	Stau1	20853	STAU1	6780	0.999903	1.18004	0.909422	0.910635	1.29757	0.1528	0.226916	2	No		2
A0A1B0GRA5	568950016	PREDICTED: stromal interaction molecule 1 isoform X1 [Mus musculus]	0.002	4.87	3	2	6	2	793	88.9	6.55	29	2	3.27519e+06	3.78174e+06	3.36518e+06	2.71525e+06	3.27744e+06	3.04898e+06	3.67627e+06	3.23631e+06	3.04714e+06	2.83163e+06	4.21352e+06	2.59707e+06	3.75539e+06	3.07511e+06	3.28914e+06	3.06747e+06	13.3633	7.97036	22.6345	9.78364	Stim1	20866	STIM1	6786	1.00568	1.01346	0.971382	1.00949	1.04331	0.9899	0.990807	2	No		4
Q99LG4	4063383	serine-threonine kinase receptor-associated protein [Mus musculus]	0	22.105	19	5	31	5	351	38.5	5.12	358	5	1.60939e+07	2.10789e+07	1.65079e+07	1.32411e+07	1.32254e+07	1.53228e+07	1.62854e+07	1.30258e+07	1.75742e+07	1.7416e+07	1.71046e+07	1.3286e+07	1.66781e+07	1.73072e+07	1.6329e+07	1.51086e+07	19.3801	11.0451	12.5346	5.65388	Strap	20901	STRAP	11171	1.04735	0.905521	1.02323	1.02389	1.15663	0.3676	0.448673	2	No		5
O35526	15011853	syntaxin-1A [Mus musculus]	0	61.822	34	8	71	7	288	33	5.24	2028	8	1.46072e+07	1.86488e+07	2.15577e+07	1.68081e+07	1.94613e+07	1.8314e+07	2.3123e+07	2.13359e+07	3.1808e+07	3.59193e+07	4.42116e+07	2.80222e+07	4.24746e+07	4.19022e+07	3.81262e+07	3.31758e+07	16.4331	10.289	19.84	11.0169	Stx1a	20907	STX1A	6804	0.637352	0.73179	1.24549	1.38536	2.17362	0.0008626	0.00661629	3	Yes	DIP-MH	12
O08599	17225417	syntaxin binding protein 1 [Mus musculus]	0	168.677	44	18	249	2	594	67.5	7.09	4466	18	2.54426e+07	6.05958e+06	6.4043e+06	7.51383e+06	7.55248e+06	8.25466e+06	6.48996e+06	9.71391e+06	9.68553e+06	1.25784e+07	2.07808e+07	7.4822e+06	1.54221e+07	1.73301e+07	1.44504e+07	1.72413e+07	82.8894	16.8928	46.0724	8.77501	Stxbp1	20910	STXBP1	6812	0.944278	0.665502	1.05045	1.33977	2.01318	0.001768	0.00980926	3	Yes	DIP-MH	16
Q3U6C7	568987140	PREDICTED: succinyl-CoA ligase [ADP-forming] subunit beta, mitochondrial isoform X1 [Mus musculus]	0	60.485	33	13	67	13	500	53.8	7.53	893	13	4.33518e+07	3.83691e+07	5.05406e+07	2.93313e+07	3.12666e+07	4.11681e+07	4.88919e+07	5.04202e+07	4.868e+07	5.52034e+07	4.61323e+07	5.17566e+07	4.92879e+07	5.68727e+07	5.14322e+07	5.67095e+07	22.0564	20.4275	7.76927	7.12144	Sucla2	20916	SUCLA2	8803	0.862502	0.916699	1.07696	1.14384	1.32619	0.1157	0.184613	3	No		14
O88935	148668412	synapsin I, isoform CRA_b [Mus musculus]	0	525.384	62	31	1647	30	707	74.2	9.85	48979	31	3.81167e+09	3.6064e+09	3.47287e+09	3.62264e+09	5.73535e+09	5.40556e+09	4.55734e+09	4.95744e+09	5.4667e+09	5.9391e+09	5.24404e+09	5.10606e+09	5.08575e+09	5.81666e+09	6.10152e+09	6.23577e+09	3.84186	9.97192	6.71126	8.83718	Syn1	20964	SYN1	6853	0.724186	1.03066	1.08556	1.1596	1.60124	0.0002438	0.00332381	3	Yes	DIP-MH	17
Q64332	161168987	synapsin-2 isoform IIa [Mus musculus]	0	479.539	66	23	1271	2	586	63.3	8.43	32198	23	6.6789e+07	9.22326e+07	5.80139e+07	5.66497e+07	1.00723e+08	8.88248e+07	9.62743e+07	5.35797e+07	1.27028e+08	1.35315e+08	1.03151e+08	1.3601e+08	1.15916e+08	1.23642e+08	1.20348e+08	1.41016e+08	24.112	25.2413	12.2577	8.77535	Syn2	20965	SYN2	6854	0.677642	0.840357	1.24172	1.24028	1.83242	0.005023	0.0204474	3	Yes	DIP-MH	16
Q8R191	31560541	synaptogyrin-3 [Mus musculus]	0	20.169	21	4	46	4	229	24.5	8.18	624	4	2.14946e+07	1.13781e+07	1.33457e+07	15809985	1.8084e+07	8.40963e+06	6.11564e+06	1.1051e+07	1.17625e+07	9.77897e+06	1.10099e+07	1.01012e+07	2.36459e+07	1.32716e+07	2.37045e+06	9.30872e+06	28.2718	47.524	8.43404	73.1784	Syngr3	20974	SYNGR3	9143	1.25986	0.886781	0.866317	0.987045	1.45427	0.3762	0.457128	2	No		13
Q62277	1208521	synaptophysin [Mus musculus]	0	21.077	12	3	9	3	308	33.3	5.02	161	3	5.97821e+06	1.17094e+07	1.03247e+07	7.91806e+06	1.5964e+07	1.71537e+07	1.52065e+07	1.94709e+07	4.27232e+07	3.72222e+07	5.34906e+07	3.29157e+07	5.30449e+07	3.13204e+07	5.20465e+07	4.14387e+07	28.3071	10.99	21.3824	22.9741	Syp	20977	SYP	6855	0.320858	0.605411	1.48552	1.58821	4.94987	0.0007698	0.00611921	3	Yes	DIP-MH	11
P46096	6678197	synaptotagmin-1 isoform 1 [Mus musculus]	0	307.384	49	25	572	6	421	47.4	8.53	10640	25	1.59498e+08	1.29317e+08	1.46728e+08	1.54096e+08	1.51736e+08	1.26481e+08	1.40446e+08	1.53181e+08	1.39654e+08	1.16384e+08	1.36412e+08	1.33557e+08	1.02214e+08	8.2316e+07	1.23161e+08	1.12729e+08	8.91967	8.65582	7.89476	16.5874	Syt1	20979	SYT1	6857	1.11891	1.08514	0.998159	0.797796	1.4025	0.04299	0.0890961	2	No		15
P46097	31543797	synaptotagmin-2 [Mus musculus]	0	133.189	49	18	247	11	422	47.2	7.99	3211	18	1.20041e+08	1.01873e+08	1.20875e+08	1.22804e+08	1.24061e+08	1.15473e+08	9.59532e+07	1.20044e+08	1.08184e+08	9.61869e+07	7.56421e+07	1.12349e+08	6.69164e+07	4.99651e+07	6.16074e+07	8.16627e+07	8.37854	10.9388	16.7798	20.221	Syt2	20980	SYT2	127833	1.18348	1.15791	0.997337	0.661274	1.7897	0.004366	0.0184963	2	Yes		9
O35681	1321655	synaptotagumin III [Mus musculus]	0	63.385	26	12	58	11	587	63.2	6.62	304	12	3.68767e+07	3.85422e+07	3.85335e+07	3.4287e+07	3.96981e+07	3.47228e+07	3.80579e+07	3.89991e+07	4.19037e+07	3.86993e+07	4.30878e+07	4.8107e+07	5.43009e+07	3.8892e+07	4.24637e+07	3.63339e+07	5.41713	5.81678	9.09503	18.4749	Syt3	20981	SYT3	84258	0.921449	0.941579	1.06789	1.06908	1.16022	0.1615	0.236621	3	No		7
Q61330	54607084	contactin-2 precursor [Mus musculus]	0	29.421	8	6	18	6	1040	113.1	7.62	157	6	6.19566e+06	5.71617e+06	5.78011e+06	8.07614e+06	4.14743e+06	6.60009e+06	2.84488e+06	3.78726e+06	5.56065e+06	4.32607e+06	5.08313e+06	5.83238e+06	6.54792e+06	2.62002e+06	2.70698e+06	2.47579e+06	17.2299	36.8388	12.6938	55.0718	Cntn2	21367	CNTN2	6900	1.31637	0.887842	1.06268	0.733108	1.7956	0.1647	0.240329	2	No		12
Q9QXE7	26326543	unnamed protein product [Mus musculus]	0	26.187	16	5	15	5	527	56.8	5.72	68	5	9.94736e+06	1.18139e+07	1.05681e+07	8.39986e+06	8.35658e+06	8.63068e+06	1.13031e+07	8.0016e+06	1.04983e+07	1.17243e+07	1.0752e+07	8.27246e+06	1.31701e+07	9.79014e+06	1.20531e+07	8.54634e+06	13.9388	16.6303	14.1452	19.3014	Tbl1x	21372	TBL1X	6907	1.00673	0.897051	1.01953	1.07669	1.20026	0.5899	0.650616	2	No		0
Q64336	2143482	hypothetical Brachyury (T)-related transcription factor - mouse	0	20.382	11	5	16	5	681	73.9	7.11	287	5	7.12154e+06	5.71682e+06	5.54082e+06	5.66596e+06	1.29024e+07	5.88648e+06	1.28108e+07	4.97469e+06	8.74748e+06	1.17102e+07	6.51274e+06	4.93287e+06	5.23684e+06	6.12687e+06	6.56422e+06	6.03918e+06	12.3743	47.068	36.8688	9.23279	Tbr1	21375	TBR1	10716	0.825655	1.25588	1.09549	0.822976	1.52602	0.4393	0.519086	2	No		0
Q9WTX5	56090475	S-phase kinase-associated protein 1 [Rattus norvegicus]	0	105.728	67	13	177	13	163	18.7	4.54	3218	13	1.05188e+08	9.85749e+07	1.02023e+08	8.86348e+07	9.36185e+07	1.03621e+08	9.27149e+07	9.96846e+07	1.10581e+08	1.08171e+08	1.0769e+08	1.09469e+08	9.59848e+07	1.06126e+08	9.77946e+07	7.58242e+07	7.27622	5.30706	1.19887	13.6851	Skp1a	21402	SKP1	6500	0.988709	0.976723	1.09271	0.941855	1.16017	0.01988	0.0520451	2	No		8
P25976	1039736493	PREDICTED: nucleolar transcription factor 1 isoform X1 [Mus musculus]	0	32.534	13	8	32	8	795	93	6.06	231	8	3.25498e+07	2.66234e+07	3.21766e+07	3.03746e+07	1.9851e+07	2.07692e+07	1.74185e+07	1.6031e+07	1.28089e+07	9.10829e+06	7.78219e+06	1.1744e+07	1.14729e+07	9.04237e+06	6.05208e+06	8.46376e+06	8.90635	11.7652	22.3762	25.413	Ubtf	21429	UBTF	7343	1.7883	1.08819	0.60886	0.514655	3.47475	5.673e-05	0.0017716	1	Yes	DDP-MH	2
Q7TSK7	110625624	T-complex protein 1 subunit alpha isoform 1 [Mus musculus]	0	104.688	44	20	125	20	556	60.4	6.16	1554	20	1.33957e+08	1.53122e+08	1.383e+08	1.26781e+08	1.3665e+08	1.48649e+08	1.55049e+08	1.41478e+08	1.43099e+08	1.74848e+08	1.59418e+08	1.51345e+08	1.46313e+08	1.53328e+08	1.6901e+08	1.54126e+08	8.05569	5.55114	8.61062	6.13127	Tcp1	21454	TCP1	6950	0.925871	0.975614	1.05423	1.04428	1.13864	0.1784	0.256399	2	No		13
Q61171	12846252	unnamed protein product [Mus musculus]	0	51.963	36	7	99	7	198	21.8	5.41	1478	7	1.58924e+08	1.52928e+08	1.32729e+08	1.00577e+08	9.9929e+07	1.18382e+08	6.89996e+07	9.35477e+07	1.15889e+08	9.11085e+07	1.14649e+08	9.683e+07	1.14121e+08	9.04257e+07	9.68622e+07	8.72719e+07	19.3071	21.4295	11.9744	12.3337	Prdx2	21672	PRDX2	7001	1.25817	0.878985	0.965804	0.897039	1.43139	0.1817	0.259045	2	No		12
O08583	6755763	THO complex subunit 4 [Mus musculus]	0	54.613	36	6	42	6	255	26.9	11.15	494	6	4.3784e+07	3.25369e+07	4.07808e+07	3.15791e+07	4.64376e+07	3.83119e+07	4.72309e+07	4.1486e+07	3.29392e+07	3.12155e+07	3.62064e+07	3.00059e+07	2.83209e+07	3.09499e+07	3.24951e+07	3.15489e+07	16.2543	9.73336	8.26481	5.80238	Alyref	21681	ALYREF	10189	1.03281	1.20499	0.905595	0.856607	1.4067	0.01206	0.036363	2	No		4
Q8VDM4	148665168	mCG129789, isoform CRA_a, partial [Mus musculus]	0	24.683	8	7	31	7	939	103.9	5.44	98	7	6.08158e+06	9.04652e+06	1.31985e+07	1.24603e+07	8.42579e+06	5.81099e+06	9.9871e+06	9.51929e+06	5.60076e+06	5.1489e+06	5.82401e+06	5.37188e+06	6.37927e+06	6.34803e+06	6.6463e+06	5.44695e+06	32.2252	22.1458	5.30443	8.42659	Psmd2	21762	PSMD2	5708	1.34503	1.11275	0.723702	0.818511	1.85855	0.03391	0.0764987	2	No		7
Q7TNL5	755556338	PREDICTED: serine/threonine-protein phosphatase 2A 56 kDa regulatory subunit delta isoform isoform X1 [Mus musculus]	0	94.268	27	13	110	8	595	69.1	7.96	2194	13	2.50317e+07	3.48479e+07	3.36922e+07	2.70386e+07	2.47402e+07	2.81428e+07	3.05471e+07	3.21814e+07	2.86231e+07	3.11871e+07	3.89586e+07	3.39055e+07	2.8373e+07	2.6422e+07	2.94274e+07	3.53487e+07	16.0766	11.1859	13.3311	12.8609	Ppp2r5d	21770	PPP2R5D	5528	0.987663	0.946729	1.08645	0.979154	1.14759	0.5903	0.650729	2	No		3
P40630	6678303	transcription factor A, mitochondrial precursor [Mus musculus]	0	17.885	21	6	92	6	243	28	9.69	357	6	9.89692e+07	1.13388e+08	1.04221e+08	82624372	8.80483e+07	7.5128e+07	7.07266e+07	7.62273e+07	6.60927e+07	6.64436e+07	8.32244e+07	5.88221e+07	7.67822e+07	8.23076e+07	7.84346e+07	6.80921e+07	12.934	9.54751	15.0549	7.86047	Tfam	21780	TFAM	7019	1.23829	0.961994	0.851729	0.947992	1.45385	0.06074	0.113875	2	No		9
Q9Z1A1	9790261	protein TFG isoform 1 [Mus musculus]	0	6.811	7	2	3	2	397	43	5.1	15	2	6.91084e+06	7.25003e+06	7.38669e+06	6.83129e+06	4.54451e+06	5.24628e+06	6.2108e+06	5.47322e+06	4.36826e+06	7.14713e+06	9.34659e+06	5.91704e+06	6.77631e+06	7.37438e+06	8.09808e+06	6.87767e+06	3.75196	12.7892	31.3967	8.29212	Tfg	21787	TFG	10342	1.07334	0.812216	1.01283	1.10161	1.35631	0.02804	0.0675804	2	No		0
P21981	26354542	unnamed protein product [Mus musculus]	0	15.382	6	4	33	4	686	77	5.16	274	4	1.19361e+07	1.06583e+07	1.14252e+07	1.14522e+07	8.88128e+06	8.50599e+06	7.84274e+06	8.98997e+06	7.53e+06	7.09462e+06	6.72937e+06	6.38037e+06	4.73562e+06	1.10957e+07	5.16013e+06	6.39812e+06	4.64574	6.05643	7.11155	42.6251	Tgm2	21817	TGM2	7052	1.34916	1.01531	0.822881	0.812652	1.66019	0.0001239	0.00243692	2	Yes		1
P01831	38325830	CD90.1 [Mus musculus]	0	62.122	38	6	167	6	162	18.1	9.19	3414	6	7.21592e+08	5.20974e+08	5.74063e+08	4.09045e+08	7.30895e+08	5.95426e+08	4.51991e+08	4.4439e+08	1.25755e+09	8.5782e+08	8.30795e+08	4.13637e+08	1.52302e+09	9.7787e+08	9.98539e+08	7.34062e+08	23.3335	24.459	41.0428	31.3907	Thy1	21838	THY1	7070	0.739324	0.738337	1.11606	1.40628	1.90466	0.1228	0.192845	3	No		15
Q60610	225543222	T-lymphoma invasion and metastasis-inducing protein 1 isoform 1 [Mus musculus]	0	52.269	8	8	45	7	1591	177.3	6.64	1207	8	6.17037e+06	7.62729e+06	6.87117e+06	4.57228e+06	6.26009e+06	8.03293e+06	8.81199e+06	7.89538e+06	7.34276e+06	8.02868e+06	1.01115e+07	7.6038e+06	6.83043e+06	1.20304e+07	1.15446e+07	5.84316e+06	20.6405	13.8346	15.2169	35.0786	Tiam1	21844	TIAM1	7074	0.804005	0.987455	1.05391	1.15463	1.4361	0.2684	0.349422	3	No		2
Q62318	148706135	tripartite motif protein 28 [Mus musculus]	0	40.132	14	10	32	10	834	88.8	5.77	229	10	2.56515e+07	2.49828e+07	1.77345e+07	1.76586e+07	2.13984e+07	1.22089e+07	1.00607e+07	1.29057e+07	8.46282e+06	5.55004e+06	6.02072e+06	4.20601e+06	6.5643e+06	5.98759e+06	4.87837e+06	4.55301e+06	20.4973	35.2522	29.3228	17.1129	Trim28	21849	TRIM28	10155	1.82238	1.19844	0.513486	0.465688	3.91331	0.003037	0.0144514	1	Yes	DDP-MH	2
A0A3B2WCN9	569006866	PREDICTED: tight junction protein ZO-2 isoform X1 [Mus musculus]	0	89.781	21	21	148	20	1208	135.7	7.9	1084	21	4.7335e+07	5.36838e+07	5.77661e+07	5.56498e+07	2.75966e+07	2.7448e+07	3.01315e+07	3.90185e+07	2.91277e+07	2.90934e+07	4.23203e+07	4.06015e+07	2.59659e+07	2.9329e+07	3.28647e+07	3.1e+07	8.39862	17.5663	20.3055	9.83548	Tjp2	21873	TJP2	9414	1.43211	0.829441	0.942631	0.795814	1.79956	0.0008767	0.00666087	2	Yes		9
Q62371	6678359	transketolase [Mus musculus]	0	36.514	17	7	16	7	623	67.6	7.5	283	7	1.41188e+07	6.30754e+06	1.35477e+07	13887396	4.46484e+06	1.01305e+07	3.69035e+06	9.39522e+06	5.22782e+06	2.07484e+06	4.5142e+06	3.07874e+06	4.57283e+06	3.81726e+06	1.7488e+06	8.46798e+06	31.5842	47.8484	38.0462	60.4142	Tkt	21881	TKT	7086	1.75566	1.01539	0.546403	0.682541	3.21313	0.04409	0.0908395	1	No		11
P49813	11230778	tropomodulin-1 [Mus musculus]	0	126.509	64	19	161	18	359	40.4	5.1	4337	19	1.58897e+08	1.63351e+08	1.27402e+08	1.5163e+08	1.84694e+08	1.64824e+08	1.73859e+08	1.93695e+08	2.53009e+08	3.15414e+08	2.07105e+08	3.23893e+08	2.86749e+08	3.19343e+08	2.32281e+08	3.11961e+08	10.6601	7.02263	20.0569	13.7077	Tmod1	21916	TMOD1	7111	0.674061	0.803868	1.2325	1.28957	1.91314	0.003079	0.0146002	3	Yes	DIP-M	6
Q61033	121949765	lamina-associated polypeptide 2 isoform epsilon [Mus musculus]	0	124.411	41	15	205	7	452	50.3	9.45	3809	15	1.48285e+08	1.66792e+08	1.68423e+08	187234420	1.03932e+08	9.81232e+07	1.28331e+08	1.26904e+08	6.34631e+07	5.65141e+07	7.09094e+07	6.97187e+07	7.24445e+07	8.5417e+07	1.05801e+08	8.58241e+07	9.49124	13.5972	10.1608	15.7581	Tmpo	21917	TMPO	7112	1.54359	1.05238	0.599742	0.804289	2.57375	0.0001606	0.00263964	1	Yes	DDP-MH	3
Q80YX1	568926394	PREDICTED: tenascin isoform X1 [Mus musculus]	0	152.118	19	29	219	29	2110	231.7	4.89	2821	29	1.29695e+08	1.535e+08	1.70967e+08	1.65747e+08	1.04636e+08	9.61331e+07	1.32784e+08	1.51628e+08	5.86666e+07	5.08173e+07	9.58714e+07	6.34417e+07	5.14307e+07	4.52265e+07	5.47913e+07	4.65035e+07	11.8572	21.0877	29.4805	8.95863	Tnc	21923	TNC	3371	1.57754	1.23468	0.684031	0.503746	3.13162	0.0004099	0.00409151	1	Yes	DDP-MH	9
Q8BYI9	226958549	tenascin-R precursor [Mus musculus]	0	250.037	30	30	342	30	1358	149.5	4.94	6739	30	1.94438e+08	2.20224e+08	1.92521e+08	2.02802e+08	3.90634e+08	3.6637e+08	3.66525e+08	4.46024e+08	6.98859e+08	7.853e+08	6.69633e+08	6.51767e+08	9.24192e+08	8.16994e+08	7.62063e+08	8.7848e+08	6.2387	9.56465	8.44213	8.379	Tnr	21960	TNR	7143	0.378196	0.732852	1.30996	1.57899	4.17505	7.849e-06	0.000779905	3	Yes	DIP-MH	15
E9Q0S6	755492299	PREDICTED: tensin-1 isoform X1 [Mus musculus]	0	14.476	2	4	24	3	1922	205.5	8.28	603	4	5.95142e+06	4.63424e+06	4.34885e+06	6.42584e+06	3.98542e+06	5.59853e+06	4.51036e+06	4.78874e+06	4.294e+06	3.16071e+06	4.4028e+06	3.55185e+06	2.96055e+06	3.5528e+06	4.36544e+06	3.29732e+06	18.8302	14.263	15.4789	16.8993	Tns1	21961	TNS1	7145	1.22358	1.08168	0.882693	0.812048	1.50679	0.07186	0.129183	2	No		0
Q04750	112734855	DNA topoisomerase 1 [Mus musculus]	0	97.979	28	19	118	19	767	90.8	9.33	1050	19	1.01202e+08	9.10004e+07	9.10543e+07	9.63978e+07	7.23282e+07	7.02325e+07	6.8534e+07	5.77205e+07	4.07573e+07	3.29652e+07	3.66685e+07	2.90216e+07	2.72005e+07	2.30836e+07	2.29239e+07	3.07784e+07	5.15976	9.68674	14.4151	14.4344	Top1	21969	TOP1	7150	1.70274	1.20563	0.625261	0.466376	3.651	1.794e-06	0.000435743	1	Yes	DDP-MH	1
Q64511	34328148	DNA topoisomerase 2-beta [Mus musculus]	0	112.123	18	25	117	25	1612	181.8	8.29	949	25	9.36559e+07	8.41144e+07	9.04191e+07	8.45951e+07	7.1501e+07	5.30667e+07	5.86892e+07	5.56011e+07	3.26526e+07	3.06234e+07	3.74072e+07	3.51731e+07	2.58049e+07	2.65729e+07	2.79982e+07	3.06681e+07	5.2524	13.7104	8.70054	7.71044	Top2b	21974	TOP2B	7155	1.68284	1.1394	0.648059	0.5297	3.17697	2.6e-06	0.000463096	1	Yes	DDP-MH	4
Q62415	568979504	PREDICTED: apoptosis-stimulating of p53 protein 1 isoform X1 [Mus musculus]	0	43.551	10	9	61	8	1122	122.8	6.67	508	9	2.30014e+07	1.99903e+07	2.41695e+07	2.58714e+07	1.23362e+07	1.70327e+07	1.56366e+07	1.4628e+07	1.51246e+07	1.46552e+07	1.69105e+07	1.47264e+07	1.58564e+07	1.57264e+07	1.7121e+07	1.54321e+07	10.6494	13.2679	6.89019	4.65344	Ppp1r13b	21981	PPP1R13B	23368	1.33755	0.857361	0.883	0.922093	1.56007	0.008532	0.028525	2	Yes		1
F8WHQ1	1039764113	PREDICTED: tumor protein D52 isoform X4 [Mus musculus]	0	8.054	8	2	10	2	316	34.6	5.55	34	2	1.89688e+06	660115	938724	1.17316e+06	1.18567e+06	723670	819158	712620	1.3722e+06	1.11014e+06	1.68039e+06	2.13437e+06	1.72664e+06	1.15888e+06	864800	1.27692e+06	45.3829	25.8217	27.9595	28.4817	Tpd52	21985	TPD52	7163	0.960953	0.708256	1.29608	1.03471	1.82996	0.1296	0.201211	3	No		4
B2RUC1	568965335	PREDICTED: tumor protein D53 isoform X1 [Mus musculus]	0	14.431	8	2	16	2	342	37.2	8.21	333	2	2.64857e+06	1.99999e+06	3.56044e+06	2.11937e+06	2.72578e+06	2.0902e+06	2.15553e+06	1.61248e+06	6.70394e+06	6.23436e+06	7.0211e+06	7.19151e+06	6.66931e+06	4.85998e+06	4.43451e+06	4.89558e+06	27.5175	21.2521	6.19666	19.0229	Tpd52l1	21987	TPD52L1	7164	0.617332	0.51307	1.62282	1.24678	3.16297	2.66e-05	0.00135227	3	Yes	DIP-MH	1
P17751	226958349	triosephosphate isomerase [Mus musculus]	0	64.874	47	10	88	10	299	32.2	5.74	985	10	6.50718e+07	7.0369e+07	6.00744e+07	5.42656e+07	6.67998e+07	7.82889e+07	4.98066e+07	6.43907e+07	6.34497e+07	6.86686e+07	7.60192e+07	6.99359e+07	1.13577e+08	1.01312e+08	8.95143e+07	6.54219e+07	11.0258	18.055	7.42758	22.2014	Tpi1	21991	TPI1	7167	0.863572	0.896435	0.961389	1.2786	1.4806	0.1592	0.234193	3	No		13
F8WID5	256000796	tropomyosin alpha-1 chain isoform Tpm1.12br [Mus musculus]	0	47.589	42	10	142	6	245	28.3	4.77	2145	10	2.17204e+07	2.11342e+07	2.90417e+07	3.99438e+07	1.71998e+07	2.06917e+07	3.70675e+07	4.03322e+07	2.58621e+07	3.04217e+07	2.9342e+07	5.97899e+07	2.60726e+07	2.60682e+07	2.984e+07	6.26657e+07	31.3368	40.1446	43.3094	49.1087	Tpm1	22003	Tpm1	22003	0.864976	0.891668	1.12465	1.1187	1.30021	0.7707	0.802644	3	No		10
P08113	14714615	Heat shock protein 90, beta (Grp94), member 1 [Mus musculus]	0	25.478	11	7	24	6	802	92.4	4.82	171	7	8.94821e+06	1.00117e+07	8.95532e+06	9.03044e+06	3.4616e+06	2.22855e+06	3.07788e+06	973665	3.02393e+06	2.21524e+06	1.67604e+06	786623	3.5578e+06	2.90125e+06	3.3986e+06	1.05454e+06	5.6103	45.2619	48.81	42.1615	Hsp90b1	22027	HSP90B1	7184	2.26309	0.596722	0.471772	0.66842	4.79699	1.99e-05	0.00118339	1	Yes	DDP	10
Q60803	114842405	TNF receptor-associated factor 3 isoform a [Mus musculus]	0	296.873	61	31	650	31	567	64.3	8.05	12094	31	1.7484e+09	1.78261e+09	1.9281e+09	1.69972e+09	1.70795e+09	1.6991e+09	1.78823e+09	1.76844e+09	1.34764e+09	1.35065e+09	1.3186e+09	1.39597e+09	1.38992e+09	1.47906e+09	1.43302e+09	1.22081e+09	5.49432	2.53244	2.36147	8.15798	Traf3	22031	TRAF3	7187	1.14275	1.11161	0.864046	0.881596	1.32256	4.511e-05	0.00160159	2	No		7
Q61037	148690398	tuberous sclerosis 2, isoform CRA_e [Mus musculus]	0	27.574	3	4	14	4	1814	202.1	7.05	33	4	2.76065e+06	3.52032e+06	3.08402e+06	2.79835e+06	2.48618e+06	3.46222e+06	3.28647e+06	2.40647e+06	2.02862e+06	3.53621e+06	3.73272e+06	1.76529e+06	2.48461e+06	3.0926e+06	2.91264e+06	2.56147e+06	11.5346	18.608	36.5941	10.4305	Tsc2	22084	TSC2	7249	1.05955	1.01408	0.963686	0.962683	1.10062	0.7384	0.775285	2	No		7
Q61187	11230780	tumor susceptibility gene 101 protein [Mus musculus]	0	12.626	8	3	32	3	391	44.1	6.71	345	3	1.13765e+07	1.40274e+07	1.18825e+07	1.04048e+07	1.00627e+07	1.10035e+07	1.05904e+07	1.0356e+07	1.05454e+07	1.09483e+07	1.36969e+07	9.85668e+06	1.08192e+07	1.10741e+07	1.22303e+07	9.87188e+06	12.8427	3.78266	14.9603	8.82187	Tsg101	22088	TSG101	7251	1.06723	0.940162	1.00807	0.984533	1.13516	0.3986	0.479285	2	No		7
P19253	31981945	60S ribosomal protein L13a [Mus musculus]	0	33.753	33	7	166	7	203	23.4	11.02	1532	7	2.15674e+08	2.89366e+08	1.64528e+08	335274726	1.83972e+08	1.7292e+08	2.71287e+08	2.45236e+08	1.73458e+08	1.63671e+08	1.88611e+08	1.58162e+08	1.69084e+08	1.64133e+08	2.17906e+08	1.67926e+08	30.2284	21.7573	7.80848	14.1948	Rpl13a	22121	RPL13A	23521	1.22497	1.06475	0.833718	0.876567	1.46928	0.2049	0.284166	2	No		8
P14685	19705424	26S proteasome non-ATPase regulatory subunit 3 [Mus musculus]	0	27.305	14	6	16	6	530	60.7	8.44	108	6	3.55979e+07	6.61302e+07	6.41638e+07	4.39367e+07	4.98461e+07	4.81045e+07	9.7262e+07	6.80872e+07	5.62917e+07	8.11493e+07	1.21374e+08	7.23205e+07	7.44357e+07	9.11086e+07	1.16847e+08	7.4319e+07	28.718	34.6731	33.4702	22.4965	Psmd3	22123	PSMD3	5709	0.722939	0.907168	1.14089	1.229	1.70001	0.1289	0.200267	3	No		5
O88196	290463411	RecName: Full=E3 ubiquitin-protein ligase TTC3; AltName: Full=TPR repeat protein D; Short=Mtprd	0	60.756	10	14	38	14	1979	223.8	6.25	494	14	1.52744e+07	9.77205e+06	7.79762e+06	7.613e+06	8.09886e+06	7.54566e+06	7.76656e+06	8.14115e+06	6.12264e+06	1.06987e+07	9.8836e+06	1.33779e+07	4.0034e+06	8.24664e+06	2.93747e+06	1.09265e+07	35.3578	3.58937	29.9072	57.0159	Ttc3	22129	TTC3	7267	1.17092	0.913193	1.16009	0.7558	1.54924	0.4374	0.517681	2	No		3
P68369	74216624	unnamed protein product [Mus musculus]	0	357.085	90	26	1648	7	451	50.1	5.06	35546	26	3.43934e+09	3.67505e+09	3.83158e+09	3.71154e+09	3.07881e+09	3.14504e+09	2.88052e+09	2.85185e+09	2.76028e+09	2.50159e+09	2.30586e+09	2.72311e+09	2.22165e+09	2.05115e+09	2.01537e+09	2.01491e+09	4.48235	4.84783	8.21695	4.75596	Tuba1a	22142	TUBA1A	7846	1.29691	1.05789	0.91054	0.734662	1.76531	1.476e-05	0.00100829	2	Yes		7
A0A0A0MQA5	922959903	tubulin alpha-4A chain isoform 2 [Mus musculus]	0	237.391	83	16	1264	2	246	27.7	4.86	31500	16	1.25903e+08	1.94518e+08	1.6338e+08	129775043	1.23031e+08	1.19469e+08	2.37522e+08	1.33407e+08	1.23453e+08	1.93379e+08	2.08558e+08	1.44512e+08	1.32163e+08	1.89362e+08	2.26066e+08	1.43156e+08	20.9714	36.7901	23.944	25.1121	Tuba4a	22145	TUBA4A	7277	0.948467	0.948241	1.03553	1.06776	1.12604	0.8987	0.909518	2	No		13
Q7TMM9	4507729	tubulin beta-2A chain isoform 1 [Homo sapiens]	0	479.572	82	29	1807	2	445	49.9	4.89	45071	29	3.26429e+08	2.61059e+08	3.22139e+08	3.18114e+08	3.39732e+08	2.98242e+08	2.87177e+08	2.76947e+08	3.16754e+08	2.49569e+08	2.6601e+08	3.14016e+08	2.70213e+08	2.49191e+08	2.58587e+08	2.95591e+08	10.0256	9.16621	11.8435	7.4763	Tubb2a	22151	TUBB2A	7280	1.05617	1.03411	0.986155	0.923557	1.14359	0.264	0.345495	2	No		15
Q9ERD7	12963615	tubulin beta-3 chain [Mus musculus]	0	365.286	79	26	1382	9	450	50.4	4.93	32807	26	6.66984e+08	5.84877e+08	6.37031e+08	7.01234e+08	5.53842e+08	5.56679e+08	4.62961e+08	5.44575e+08	4.77949e+08	4.51088e+08	3.81901e+08	6.05003e+08	4.85691e+08	4.14632e+08	4.00938e+08	5.15402e+08	7.61704	8.43582	19.4676	12.1533	Tubb3	22152	TUBB3	10381	1.22743	1.00373	0.907944	0.860897	1.42576	0.01164	0.0356873	2	No		10
Q9D6F9	12851187	unnamed protein product [Mus musculus]	0	455.375	81	26	1557	2	444	49.5	4.91	38581	26	1.25609e+08	1.59131e+08	1.63681e+08	1.54243e+08	2.25536e+08	1.90743e+08	2.42215e+08	1.80296e+08	3.58946e+08	4.12144e+08	3.61847e+08	3.8734e+08	3.90146e+08	4.4844e+08	4.58477e+08	2.99944e+08	11.3785	13.854	6.55115	18.2184	Tubb4a	22153	TUBB4A	10382	0.528799	0.735984	1.33395	1.40127	2.64991	3.229e-05	0.00139244	3	Yes	DIP-MH	12
P10639	12841560	unnamed protein product [Mus musculus]	0	9.808	21	2	19	2	105	11.7	4.92	352	2	1.968e+07	2.22723e+07	1.61142e+07	1.25654e+07	1.24635e+07	1.41898e+07	6.80311e+06	1.12602e+07	1.39664e+07	1.56906e+07	1.45335e+07	1.09783e+07	1.58475e+07	1.75458e+07	1.19738e+07	9.46437e+06	23.9595	28.2258	14.5624	26.7449	Txn1	22166	TXN	7295	1.25374	0.79373	0.97926	0.973274	1.57955	0.2659	0.347019	2	No		3
P26369	1334149	unnamed protein product [Mus musculus]	0	19.441	12	4	27	4	492	55.5	9.31	214	4	1.26117e+08	1.39425e+08	1.64947e+08	192957642	1.38562e+08	1.42721e+08	1.13887e+08	1.11831e+08	1.59243e+08	9.54489e+07	4.73812e+07	6.87271e+07	7.89723e+07	7.26037e+07	5.37676e+07	5.06142e+07	18.9373	12.7427	52.3462	21.7681	U2af2	22185	U2AF2	11338	1.41918	1.15411	0.844068	0.582647	2.43574	0.003289	0.0152973	1	Yes	DDP-MH	1
P63280	148690467	mCG17660, isoform CRA_c, partial [Mus musculus]	0	12.129	18	2	7	2	177	19.9	8.87	74	2	3.57954e+06	5.68138e+06	8.18239e+06	9096831	4.77239e+06	4.05273e+06	8.72402e+06	8.90428e+06	3.6732e+06	2.98779e+06	5.42489e+06	5.04696e+06	3.37364e+06	4.241e+06	4.39248e+06	4.39306e+06	37.6288	38.6982	26.7455	11.9395	Ube2i	22196	UBE2I	7329	1.22691	1.2229	0.792027	0.758157	1.61828	0.2206	0.300082	2	No		0
A0A1S6GWH5	444189294	ubiquitin-like modifier-activating enzyme 1 isoform 1 [Mus musculus]	0	121.469	25	19	97	19	1118	124.2	5.99	1373	19	1.01441e+08	1.51822e+08	1.54512e+08	1.1455e+08	7.81851e+07	8.88091e+07	1.49311e+08	1.06231e+08	1.06444e+08	1.28994e+08	1.58238e+08	1.20881e+08	1.30714e+08	1.42614e+08	1.86679e+08	1.21702e+08	20.4055	29.6583	16.9664	19.8063	Uba1	22201	UBA1	7317	1.0236	0.828045	1.00838	1.13998	1.37671	0.4572	0.534408	2	No		11
Q3TCH2	148705826	ubiquitin carboxy-terminal hydrolase L1, isoform CRA_b, partial [Mus musculus]	0	46.419	34	6	60	6	233	25.8	5.35	472	6	8.3631e+07	8.05321e+07	7.88556e+07	7.76001e+07	3.90818e+07	4.71421e+07	4.42165e+07	4.42009e+07	3.46506e+07	3.12478e+07	3.01318e+07	3.46521e+07	3.24977e+07	3.33206e+07	2.81147e+07	2.84979e+07	3.25654	7.6751	7.13824	8.76634	Uchl1	22223	UCHL1	7345	1.71368	0.933445	0.698487	0.654384	2.61877	2.932e-07	0.000213645	1	Yes	DDP-MH	13
P56399	7305619	ubiquitin carboxyl-terminal hydrolase 5 isoform 1 [Mus musculus]	0	91.679	28	18	92	18	858	95.8	5.01	537	18	3.29793e+07	4.51475e+07	3.94651e+07	3.24543e+07	1.76567e+07	2.64979e+07	3.05064e+07	2.18544e+07	2.53231e+07	2.38228e+07	2.46981e+07	2.46241e+07	2.81551e+07	2.58048e+07	2.73333e+07	2.19517e+07	16.013	23.1182	2.49964	10.6587	Usp5	22225	USP5	8078	1.33888	0.861217	0.87864	0.921265	1.55463	0.05422	0.105227	2	No		12
Q64676	1246787	UDP-galactose ceramide galactosyltransferase [Mus musculus]	0	52.41	19	9	73	9	541	61.1	9.36	739	9	1.24848e+08	1.2014e+08	1.07865e+08	1.25238e+08	7.43941e+07	7.7722e+07	1.05393e+08	8.5855e+07	3.1081e+07	3.00826e+07	5.32992e+07	2.57346e+07	1.72103e+07	2.71482e+07	3.39435e+07	8.71999e+06	6.78515	16.187	35.3387	50.9236	Ugt8a	22239	UGT8	7368	1.8236	1.30971	0.534761	0.331932	5.49391	2.323e-05	0.00131777	1	Yes	DDP	2
E9PWE8	612407885	dihydropyrimidinase-related protein 3 CRMP4b [Mus musculus]	0	169.008	43	20	238	16	683	73.8	6.46	3301	20	3.15243e+08	3.03233e+08	2.61792e+08	2.25694e+08	1.45219e+08	1.88682e+08	1.49696e+08	1.4052e+08	1.10562e+08	6.6746e+07	9.41618e+07	6.83592e+07	5.85889e+07	3.14026e+07	4.74755e+07	2.73603e+07	14.7849	14.1566	24.9459	35.1474	Dpysl3	22240	DPYSL3	1809	1.97958	1.11712	0.608267	0.295028	6.70982	0.0001081	0.00241343	1	Yes	DDP-MH	10
Q3UFT4	148688054	Unc-51 like kinase 1 (C. elegans), isoform CRA_a, partial [Mus musculus]	0	17.825	5	5	13	5	1159	123.5	8.76	138	5	2.12518e+06	1.88912e+06	1.45354e+06	2.23676e+06	2.06095e+06	1.99096e+06	4.35236e+06	3.36044e+06	3.20116e+06	3.22692e+06	5.38916e+06	2.18572e+06	986358	3.05616e+06	5.18145e+06	864658	18.005	38.4912	38.5373	80.8124	Ulk1	22241	ULK1	8408	0.707479	1.0803	1.28583	0.926393	1.81748	0.2139	0.29279	3	No		1
Q9CZ13	12850298	unnamed protein product [Mus musculus]	0	16.312	10	4	7	4	480	52.7	6.14	110	4	5.29679e+06	3.94488e+06	4.54931e+06	3.67006e+06	3.98265e+06	4.78097e+06	5.29141e+06	5.74325e+06	4.94048e+06	4.25937e+06	4.25104e+06	4.99182e+06	1.81775e+06	4.35017e+06	3.65564e+06	4.57136e+06	16.528	15.2542	8.91436	34.7282	Uqcrc1	22273	UQCRC1	7384	0.996394	1.12977	1.05241	0.821429	1.37537	0.4382	0.518067	2	No		13
P70398	569008686	PREDICTED: probable ubiquitin carboxyl-terminal hydrolase FAF-X isoform X2 [Mus musculus]	0	199.37	20	41	270	41	2570	291.9	5.82	2066	41	9.60705e+07	1.09553e+08	8.91133e+07	9.07853e+07	9.2495e+07	9.25106e+07	9.08249e+07	9.25873e+07	9.18351e+07	9.78742e+07	1.17725e+08	8.77633e+07	9.37734e+07	1.04608e+08	1.09367e+08	8.91143e+07	9.61661	0.927218	13.4445	9.4511	Usp9x	22284	USP9X	8239	0.997469	0.953216	1.0225	1.02681	1.07721	0.4367	0.517132	2	No		8
E9Q6R7	568965341	PREDICTED: utrophin isoform X1 [Mus musculus]	0	59.629	6	16	42	15	3435	393.1	5.38	117	16	8.7145e+06	1.09767e+07	1.03109e+07	7.62282e+06	8.18079e+06	8.1308e+06	5.69779e+06	8.78556e+06	1.07204e+07	9.92444e+06	1.17304e+07	9.14823e+06	1.21422e+07	9.68143e+06	9.55651e+06	9.70531e+06	16.1743	17.753	10.6462	12.1593	Utrn	22288	UTRN	7402	0.996497	0.815605	1.09975	1.08815	1.34838	0.1063	0.173024	3	No		2
B0QZN5	1016596486	PREDICTED: vesicle-associated membrane protein 2 [Erinaceus europaeus]	0	53.884	59	4	67	3	116	12.7	8.13	1969	4	2.70398e+07	3.18133e+07	3.26125e+07	26784666	7.35473e+07	2.23268e+07	3.04152e+07	6.13945e+07	6.54412e+07	6.36911e+07	7.99021e+07	5.71631e+07	6.11365e+07	7.72324e+07	5.41794e+07	7.24295e+07	10.4167	52.143	14.4076	15.8479	Vamp2	22318	VAMP2	6844	0.565041	0.896819	1.27198	1.26616	2.25114	0.001266	0.00785977	3	Yes	DIP-MH	14
G3UY93	255069795	valine--tRNA ligase [Mus musculus]	0	20.722	5	4	18	4	1263	140.1	7.77	155	4	2.04277e+06	6.74358e+06	6.46684e+06	4.9362e+06	4.13519e+06	4.55672e+06	8.064e+06	5.6857e+06	8.09397e+06	7.42183e+06	9.95156e+06	7.53239e+06	4.24827e+06	8.44367e+06	9.40234e+06	7.62908e+06	42.6955	31.4032	14.2057	30.1726	Vars	22321	VARS	7407	0.766535	0.852045	1.25291	1.12851	1.63451	0.1195	0.188748	3	No		8
P70460	160707909	vasodilator-stimulated phosphoprotein isoform 1 [Mus musculus]	0	24.82	22	5	21	5	375	39.6	8.53	246	5	1.05476e+07	9.93557e+06	8.19222e+06	9.92608e+06	7.77161e+06	7.79549e+06	8.39113e+06	7.37565e+06	7.2975e+06	1.19367e+07	1.65417e+07	8.80032e+06	1.52071e+07	1.48549e+07	1.73265e+07	1.58167e+07	10.5142	5.34464	36.6529	6.90887	Vasp	22323	VASP	7408	0.868831	0.705254	1.00331	1.42261	2.01715	0.0001464	0.00252491	3	Yes	DIP	2
Q64727	568987488	PREDICTED: vinculin isoform X1 [Mus musculus]	0	94.037	19	18	93	18	1134	123.8	5.71	1003	18	5.00496e+07	4.65539e+07	4.22966e+07	49694802	3.96421e+07	3.2879e+07	6.2037e+07	5.46422e+07	3.91409e+07	4.2397e+07	4.82924e+07	4.53741e+07	3.71033e+07	3.94973e+07	4.22306e+07	4.82116e+07	7.62702	28.3039	8.97249	11.4548	Vcl	22330	VCL	7414	1.04769	1.05105	0.973301	0.927961	1.13265	0.4411	0.52037	2	No		6
Q60932	6755963	voltage-dependent anion-selective channel protein 1 [Mus musculus]	0	127.405	68	13	233	12	283	30.7	8.54	6675	13	3.97749e+08	4.89305e+08	5.40464e+08	4.94925e+08	3.89148e+08	3.86269e+08	4.08675e+08	4.15038e+08	2.56285e+08	2.30154e+08	3.00901e+08	2.81893e+08	2.39842e+08	2.27605e+08	2.03152e+08	2.12948e+08	12.443	3.55955	11.5166	7.30909	Vdac1	22333	VDAC1	7416	1.40469	1.16845	0.781267	0.64559	2.17582	1.72e-05	0.00110586	1	Yes	DDP	16
Q60930	6755965	voltage-dependent anion-selective channel protein 2 [Mus musculus]	0	76.9	44	10	162	10	295	31.7	7.49	6444	10	6.33682e+08	7.07045e+08	6.99234e+08	887187189	5.54406e+08	4.96564e+08	6.81532e+08	7.09884e+08	4.29831e+08	3.48907e+08	4.92647e+08	4.44731e+08	3.79124e+08	3.75097e+08	3.58394e+08	3.51086e+08	14.8537	16.6617	13.9292	3.65028	Vdac2	22334	VDAC2	7417	1.36953	1.14272	0.802922	0.684824	1.99983	0.003259	0.0152552	1	Yes	DDP	15
J3QMG3	312222784	voltage-dependent anion-selective channel protein 3 isoform 1 [Mus musculus]	0	104.166	54	12	183	10	284	30.9	8.79	4436	12	4.41388e+08	4.80566e+08	4.68574e+08	599422621	3.1273e+08	2.92094e+08	3.78013e+08	4.08397e+08	1.93705e+08	1.56196e+08	2.19938e+08	1.89092e+08	1.76091e+08	1.63216e+08	1.55735e+08	1.36348e+08	14.0517	15.6759	13.7886	10.527	Vdac3	22335	VDAC3	7419	1.6682	1.16628	0.636219	0.5293	3.1517	0.0003464	0.00377493	1	Yes	DDP-MH	15
O88951	6755971	protein lin-7 homolog B [Mus musculus]	0	36.171	36	7	85	3	207	22.9	8.68	874	7	1.30643e+07	9.87644e+06	2.07702e+07	19729326	1.89343e+07	1.82653e+07	2.50476e+07	3.32425e+07	2.15347e+07	1.76608e+07	2.22588e+07	3.43949e+07	1.97051e+07	1.59735e+07	1.77393e+07	2.68128e+07	33.1046	29.1227	30.2229	23.7034	Lin7b	22342	LIN7B	64130	0.757473	1.14014	1.14443	0.95795	1.51086	0.3339	0.415664	3	No		9
O88952	6755973	protein lin-7 homolog C [Mus musculus]	0	38.727	45	8	84	4	197	21.8	8.43	909	8	4.13202e+07	5.17527e+07	5.20507e+07	4.88435e+07	3.68822e+07	3.49169e+07	5.18765e+07	5.41902e+07	3.8055e+07	3.76646e+07	4.52684e+07	4.73102e+07	3.69162e+07	3.55618e+07	4.14505e+07	4.09584e+07	10.3011	22.4204	11.7415	7.55788	Lin7c	22343	LIN7C	55327	1.11633	1.02366	0.968598	0.891412	1.25231	0.09819	0.163725	2	No		7
O35633	125490380	vesicular inhibitory amino acid transporter [Mus musculus]	0	18.768	7	2	19	2	525	57.3	6.64	533	2	3.39687e+06	4.44525e+06	4.02082e+06	3.44869e+06	2.88548e+06	4.21399e+06	4.48768e+06	3.10616e+06	5.03301e+06	6.50929e+06	4.73139e+06	5.55317e+06	6.29474e+06	6.93792e+06	6.75857e+06	5.60733e+06	13.0439	21.6528	14.2851	9.27666	Slc32a1	22348	SLC32A1	140679	0.790988	0.759046	1.12756	1.3224	1.74219	0.002386	0.0120736	3	Yes	DIP-MH	6
P26040	12832989	unnamed protein product [Mus musculus]	0	18.303	8	5	54	4	586	69.4	6.2	400	5	8.86232e+06	1.44678e+07	1.39282e+07	9.16009e+06	8.30017e+06	8.84585e+06	7.42905e+06	6.48264e+06	7.31313e+06	9.19376e+06	9.25708e+06	9.4879e+06	1.48768e+07	9.8448e+06	1.12425e+07	1.20673e+07	25.8961	13.3265	11.436	17.6655	Ezr	22350	EZR	7430	1.15498	0.772776	0.877134	1.19511	1.54652	0.05072	0.100338	2	No		10
Q9WTR1	148678407	transient receptor potential cation channel, subfamily V, member 2, isoform CRA_a, partial [Mus musculus]	0	11.654	4	2	6	2	763	86.6	7.11	196	2	3.46003e+06	1.13172e+06	1.72737e+06	1.73706e+06	5.85965e+06	2.00808e+06	2.93445e+06	1.45706e+06	1.70527e+06	2.24449e+06	1.97848e+06	1.23061e+06	1.57039e+06	2.03814e+06	641938	1.42233e+06	49.8847	63.9653	24.1878	40.915	Trpv2	22368	TRPV2	51393	0.972174	1.47938	0.863889	0.684562	2.16105	0.4787	0.553086	2	No		6
P27641	568906183	PREDICTED: X-ray repair cross-complementing protein 5 isoform X1 [Mus musculus]	0	24.353	9	6	16	6	748	84.8	5.17	165	6	5.34927e+06	7.66841e+06	5.82618e+06	6.26372e+06	6.62209e+06	5.28588e+06	3.07506e+06	5.91781e+06	2.42754e+06	1.62764e+06	3.77528e+06	2.48903e+06	845231	3.01455e+06	4.33935e+06	1.77651e+06	15.9318	29.3541	34.4317	60.8531	Xrcc5	22596	XRCC5	7520	1.51471	1.26092	0.622561	0.601816	2.51689	0.007066	0.0250664	1	Yes	DDP	1
P62960	568928766	PREDICTED: nuclease-sensitive element-binding protein 1 isoform X1 [Mus musculus]	0	32.028	31	6	31	6	326	36.2	9.88	565	6	5.61118e+06	1.06268e+07	7.44284e+06	8.0673e+06	3.54644e+06	5.89089e+06	4.83969e+06	7.72042e+06	5.0081e+06	6.75114e+06	7.85055e+06	7.8738e+06	6.36271e+06	6.10559e+06	1.00038e+07	7.73731e+06	26.1321	32.0771	19.6165	23.6268	Ybx1	22608	YBX1	4904	1.13958	0.789581	0.986502	1.08434	1.44327	0.4054	0.485592	2	No		3
P62259	5803225	14-3-3 protein epsilon [Homo sapiens]	0	130.269	69	17	471	14	255	29.2	4.74	9071	17	7.35056e+08	8.01568e+08	7.41674e+08	6.77239e+08	5.43728e+08	6.22831e+08	6.61656e+08	6.03511e+08	5.833e+08	6.46015e+08	6.5496e+08	6.65458e+08	6.09201e+08	6.84937e+08	6.33494e+08	5.83358e+08	6.87964	8.08633	5.7972	6.89367	Ywhae	22627	YWHAE	7531	1.13152	0.930984	0.976163	0.96133	1.21541	0.047	0.0951315	2	No		14
P61982	74215924	unnamed protein product [Mus musculus]	0	124.344	53	14	481	8	310	35.1	5.49	9679	14	3.82746e+08	3.32102e+08	3.35528e+08	3.0353e+08	2.62271e+08	2.88999e+08	2.90418e+08	2.8758e+08	2.84693e+08	2.59529e+08	2.90453e+08	2.96333e+08	2.71172e+08	2.65123e+08	2.85834e+08	2.889e+08	9.69479	4.75141	5.72758	4.11748	Ywhag	22628	YWHAG	7532	1.14611	0.955951	0.957425	0.940511	1.21861	0.08908	0.152353	2	No		14
P68510	6756037	14-3-3 protein eta [Mus musculus]	0	97.238	54	12	371	7	246	28.2	4.89	6336	12	1.9025e+08	2.23303e+08	1.9242e+08	1.81426e+08	1.69902e+08	1.96724e+08	2.01972e+08	1.89466e+08	1.63595e+08	1.78728e+08	1.98561e+08	1.77457e+08	1.62188e+08	1.54228e+08	1.58543e+08	1.57684e+08	9.27872	7.41125	8.01157	2.06701	Ywhah	22629	YWHAH	7533	1.0874	1.04689	0.992031	0.873682	1.24462	0.009833	0.0314445	2	No		15
P68254	55153870	Ywhaq protein, partial [Mus musculus]	0	124.374	51	15	398	10	284	32.2	5.94	9924	15	4.10911e+08	4.34744e+08	3.82853e+08	3.6181e+08	2.66949e+08	3.26388e+08	3.04766e+08	3.01128e+08	2.99531e+08	3.0255e+08	2.91254e+08	2.80572e+08	2.80479e+08	2.84864e+08	2.72994e+08	2.33154e+08	8.02677	8.1986	3.35267	8.83209	Ywhaq	22630	YWHAQ	10971	1.26342	0.952726	0.932607	0.851243	1.48421	0.005461	0.0215094	2	No		14
P63101	6756041	14-3-3 protein zeta/delta isoform 1 [Mus musculus]	0	135.245	69	16	415	2	245	27.8	4.79	8247	16	1.4065e+08	1.30281e+08	1.25558e+08	112081968	1.09501e+08	1.13169e+08	1.00068e+08	8.70576e+07	1.0436e+08	1.08718e+08	1.09438e+08	1.0752e+08	1.08811e+08	1.16013e+08	1.24133e+08	1.10951e+08	9.32431	11.3722	2.08667	5.92316	Ywhaz	22631	YWHAZ	7534	1.12496	0.906472	0.951245	1.01732	1.24103	0.07287	0.130569	2	No		16
Q00899	192941	delta-transcription factor [Mus musculus domesticus]	0	5.446	5	2	5	2	414	44.5	6.24	27	2	3.91496e+06	3.56913e+06	4.36905e+06	2233418	2.95902e+06	2.91899e+06	2.19444e+06	2.22798e+06	1.12526e+06	1.09753e+06	805386	1.64953e+06	880658	1.09466e+06	649869	1.54164e+06	26.1004	16.3385	30.0367	36.4368	Yy1	22632	YY1	7528	1.69557	1.23984	0.563043	0.501551	3.38065	0.002657	0.0131357	1	Yes	DDP-MH	0
O88532	568990435	PREDICTED: zinc finger RNA-binding protein isoform X1 [Mus musculus]	0	13.237	4	3	8	3	1082	117.7	9.01	165	3	1.05698e+06	1.09248e+06	931567	995255	1.41147e+06	1.45695e+06	1.93507e+06	2.00901e+06	1.96119e+06	1.57786e+06	2.12651e+06	1.60619e+06	2.339e+06	1.97561e+06	1.8997e+06	1.90446e+06	6.9504	18.3505	14.8353	10.3023	Zfr	22763	ZFR	51663	0.620456	1.03694	1.10684	1.23577	1.99171	0.0005925	0.00509923	3	Yes	DIP-MH	1
Q9WUM3	6753494	coronin-1B [Mus musculus]	0	11.204	6	3	22	3	484	53.9	5.78	86	3	5.09396e+06	6.40674e+06	4.53449e+06	3.96776e+06	4.48674e+06	4.83726e+06	5.26533e+06	5.07585e+06	6.57693e+06	7.03224e+06	6.91762e+06	5.02976e+06	5.47939e+06	4.5234e+06	4.23333e+06	5.12241e+06	20.8774	6.82792	14.5035	11.6695	Coro1b	23789	CORO1B	57175	0.945954	0.929981	1.20859	0.915478	1.32017	0.1454	0.219203	2	No		5
Q9WUM4	31542413	coronin-1C [Mus musculus]	0	78.069	34	14	170	14	474	53.1	7.08	3036	14	1.58113e+08	1.41333e+08	1.23467e+08	1.28987e+08	1.00867e+08	9.90978e+07	7.18841e+07	8.27991e+07	9.49738e+07	9.3281e+07	8.98388e+07	7.58718e+07	5.90457e+07	5.36093e+07	4.88545e+07	7.39557e+07	11.1347	15.5975	9.80896	18.4948	Coro1c	23790	CORO1C	23603	1.47569	0.948269	0.946445	0.629595	2.34387	0.001184	0.00775616	1	Yes	DDP-MH	12
Q9R1V7	568906339	PREDICTED: disintegrin and metalloproteinase domain-containing protein 23 isoform X1 [Mus musculus]	0	43.775	13	9	57	9	829	91.6	7.62	463	9	3.0416e+07	2.68811e+07	2.67207e+07	2.77387e+07	3.3789e+07	2.80996e+07	2.82682e+07	2.81936e+07	2.9121e+07	2.57422e+07	2.66759e+07	2.55738e+07	2.996e+07	2.74152e+07	2.58318e+07	2.36938e+07	6.12283	9.46948	6.10697	9.88265	Adam23	23792	ADAM23	8745	1.00654	1.06593	0.964719	0.962808	1.10711	0.4517	0.530299	2	No		12
D3YTR0	568967554	PREDICTED: adenomatous polyposis coli protein 2 isoform X1 [Mus musculus]	0	62.12	9	16	71	16	2317	247.5	8.94	403	16	2.453e+07	2.88681e+07	2.61639e+07	2.50517e+07	2.39616e+07	3.0899e+07	3.17968e+07	2.03475e+07	3.05021e+07	2.88227e+07	3.68024e+07	3.02475e+07	2.98058e+07	3.47576e+07	3.3936e+07	2.8796e+07	7.3941	20.6391	11.2372	9.3053	Apc2	23805	APC2	10297	0.899344	0.919902	1.08642	1.09433	1.21681	0.06828	0.12515	3	No		2
O54962	6753178	barrier-to-autointegration factor [Mus musculus]	0	47.537	40	2	38	2	89	10.1	6.09	368	2	1.81997e+08	2.74604e+08	2.02672e+08	173253757	1.81045e+08	1.27226e+08	1.408e+08	1.55342e+08	4.25202e+07	5.41302e+07	1.10888e+08	6.80006e+07	9.78541e+07	9.15214e+07	1.0942e+08	6.56802e+07	22.1011	15.2394	43.3721	20.3114	Banf1	23825	BANF1	8815	1.60336	1.16404	0.53066	0.701943	3.02144	0.00524	0.0209026	1	Yes	DDP-MH	4
A0A338P6J0	14518291	chapsyn-110 [Mus musculus]	0	540.134	73	47	1712	2	852	94.7	6.24	28500	47	8.59163e+07	1.00555e+08	1.08318e+08	9.40917e+07	1.1229e+08	1.27601e+08	9.85139e+07	1.22575e+08	1.01842e+08	1.05268e+08	1.01335e+08	1.13039e+08	1.21789e+08	1.0827e+08	1.03504e+08	1.03364e+08	9.79128	11.1466	5.12685	7.94308	Dlg2	23859	DLG2	1740	0.910584	1.07941	0.986925	1.02308	1.1854	0.2666	0.347648	2	No		16
Q9WUA2	31981400	phenylalanine--tRNA ligase beta subunit [Mus musculus]	0	65.27	28	15	107	15	589	65.7	7.12	781	15	4.25647e+07	6.15905e+07	7.38167e+07	6.60985e+07	3.9917e+07	5.73478e+07	6.86372e+07	5.84779e+07	2.84178e+07	4.93781e+07	5.55158e+07	4.96504e+07	3.70781e+07	4.27063e+07	5.25522e+07	4.28578e+07	21.7928	21.2503	25.9955	14.671	Farsb	23874	FARSB	10056	1.18107	1.08579	0.885365	0.847776	1.39314	0.2012	0.279786	2	No		8
A0A991EKZ2	83921589	fragile X mental retardation syndrome-related protein 2 [Mus musculus]	0	46.931	19	10	88	7	674	74.2	6.23	666	10	1.10897e+07	1.65374e+07	1.56282e+07	2.07583e+07	1.59322e+07	1.93236e+07	2.25464e+07	1.79617e+07	2.24489e+07	2.72702e+07	2.41062e+07	2.54585e+07	1.67446e+07	2.14217e+07	2.41605e+07	2.71315e+07	24.7802	14.6685	8.2379	19.7318	Fxr2	23879	FXR2	9513	0.779418	0.922489	1.20886	1.08923	1.55098	0.02825	0.0678621	3	No		7
Q3U6B1	74216966	unnamed protein product [Mus musculus]	0	15.421	7	3	6	3	553	61.5	5.96	132	3	916111	2.49948e+06	2.91699e+06	256064	1.52749e+06	1.86942e+06	1.41089e+06	2.64201e+06	743394	2.27144e+06	2.20163e+06	1.10195e+06	5.33185e+06	4.2757e+06	8.11254e+06	4.45399e+06	76.8614	29.7961	48.9414	31.9978	G3bp2	23881	G3BP2	9908	0.619656	0.700649	0.594242	2.08545	3.50943	0.04563	0.0931754	3	No		6
Q8BYP3	28201958	rho-related GTP-binding protein RhoF precursor [Mus musculus]	0	12.903	19	4	12	4	211	23.6	8.43	17	4	1.60664e+07	1.39444e+07	9.69513e+06	1.36208e+07	1.0768e+07	9.52189e+06	7.58703e+06	1.02822e+07	7.23427e+06	2.16308e+06	3.66364e+06	4.55846e+06	5.68436e+06	5.95743e+06	8.20316e+06	3.3186e+06	19.922	14.6669	48.344	34.4943	Rhof	23912	RHOF	54509	1.61268	1.15399	0.532838	0.700499	3.02658	0.007218	0.0254083	1	Yes	DDP	2
Q9D1X6	12861758	unnamed protein product [Mus musculus]	0	8.325	12	2	10	2	199	21.4	9.88	280	2	1.137e+07	7.83932e+06	7.22601e+06	8.21136e+06	9.82463e+06	8.93975e+06	6.9971e+06	7.52726e+06	1.77244e+07	1.04573e+07	8.10333e+06	5.81053e+06	1.24235e+07	7.5121e+06	7.08593e+06	6.81686e+06	21.3665	15.5537	49.0467	31.4209	Ly6h	23934	LY6H	4062	0.963281	0.925526	1.17038	0.940809	1.26456	0.8941	0.906323	2	No		10
P0DP60	7106349	ly-6/neurotoxin-like protein 1 precursor [Mus musculus]	0	15.257	15	2	29	2	116	12.8	8.19	694	2	1.70489e+07	1.70332e+07	1.79991e+07	1.52047e+07	1.69678e+07	1.67502e+07	1.08845e+07	1.22135e+07	1.86347e+07	1.86501e+07	1.46603e+07	9.66547e+06	1.69134e+07	1.33345e+07	9.8937e+06	9.34505e+06	6.94751	21.9281	27.6616	28.331	Lynx1	23936	LYNX1	66004	1.14432	0.966262	1.0478	0.841614	1.35968	0.2088	0.287791	2	No		3
O54946	83816907	dnaJ homolog subfamily B member 6 isoform a [Mus musculus]	0	64.394	28	9	204	8	365	39.8	9.36	3035	9	2.07512e+08	1.71806e+08	1.57593e+08	1.96479e+08	1.64819e+08	1.46428e+08	1.18102e+08	1.27886e+08	1.3362e+08	1.14785e+08	1.09215e+08	1.27147e+08	1.09493e+08	1.08594e+08	9.18991e+07	1.06734e+08	12.4089	14.8369	9.2182	7.9358	Dnajb6	23950	DNAJB6	10049	1.33823	1.0168	0.884567	0.760399	1.75991	0.003979	0.0174836	2	Yes		8
Q9WTS4	7657413	teneurin-1 [Mus musculus]	0	67.563	7	16	45	16	2731	305.6	6.37	335	16	1.87401e+07	2.20768e+07	2.44274e+07	2.22924e+07	1.61055e+07	1.48574e+07	2.45594e+07	1.84437e+07	2.11112e+07	2.10502e+07	2.84363e+07	1.88618e+07	1.61642e+07	1.80609e+07	2.25709e+07	1.73827e+07	10.7349	23.3066	18.693	15.0799	Tenm1	23963	TENM1	10178	1.07691	0.909957	1.10056	0.912573	1.20947	0.3295	0.410888	2	No		4
A0A0A0MQ92	568973887	PREDICTED: teneurin-2 isoform X1 [Mus musculus]	0	201.953	17	34	256	31	2774	307.4	6.68	3618	34	1.25158e+08	2.06245e+08	2.02711e+08	1.47666e+08	9.26974e+07	1.13789e+08	1.49004e+08	1.46353e+08	1.57114e+08	1.21616e+08	1.87772e+08	1.34087e+08	1.28556e+08	1.2137e+08	1.61237e+08	1.09119e+08	23.6932	21.5867	19.3645	17.1241	Tenm2	23964	TENM2	57451	1.18339	0.871068	1.04247	0.903075	1.35855	0.3556	0.438928	2	No		5
Q9WTS6	568954791	PREDICTED: teneurin-3 isoform X1 [Mus musculus]	0	35.415	5	13	47	11	2722	303.6	6.54	58	13	1.5361e+07	2.37903e+07	2.58371e+07	1.83905e+07	1.11166e+07	1.44195e+07	2.74491e+07	2.30096e+07	1.17722e+07	1.76921e+07	8.97061e+06	1.76683e+07	1.84194e+07	1.00861e+07	1.37242e+07	1.64752e+07	23.123	39.6914	31.1711	24.6376	Tenm3	23965	TENM3	55714	1.2164	1.10868	0.818482	0.856437	1.48617	0.2687	0.349422	2	No		4
Q3UHK6	124248484	teneurin-4 isoform 2 [Mus musculus]	0	158.112	14	32	234	29	2796	311	6.49	2089	32	5.88193e+07	6.65082e+07	7.66096e+07	6.96112e+07	6.89985e+07	7.24706e+07	1.07403e+08	9.03865e+07	8.78685e+07	8.51043e+07	1.1574e+08	8.63769e+07	6.77176e+07	8.0007e+07	1.0366e+08	7.69789e+07	10.8639	20.9127	15.6642	18.6381	Tenm4	23966	TENM4	26011	0.826467	1.03255	1.1416	0.999386	1.3813	0.09294	0.157007	3	No		8
Q61644	148690599	protein kinase C and casein kinase substrate in neurons 1 [Mus musculus]	0	83.241	38	13	112	13	441	50.5	5.24	1579	13	3.03678e+07	3.80898e+07	1.70577e+07	2.56848e+07	5.18416e+07	5.0343e+07	4.86069e+07	5.39543e+07	8.7169e+07	7.60909e+07	8.80602e+07	7.49677e+07	8.94166e+07	9.15594e+07	8.94546e+07	5.29267e+07	31.6564	4.43439	8.58379	23.0523	Pacsin1	23969	PACSIN1	29993	0.460651	0.848168	1.35166	1.33952	2.93424	0.000815	0.00634018	3	Yes	DIP-MH	10
D3Z1V4	148672882	mCG7191 [Mus musculus]	0	29.505	42	4	19	4	187	20.8	6.54	258	4	3.04184e+07	5.87353e+07	4.76353e+07	5.12654e+07	3.26613e+07	4.41693e+07	1.85162e+07	4.39909e+07	3.85444e+07	3.19047e+07	2.41161e+07	2.46644e+07	2.7382e+07	1.79358e+07	3.04718e+07	2.68609e+07	25.5027	34.8446	22.8833	21.0114	Pebp1	23980	PEBP1	5037	1.36948	1.01471	0.868273	0.747538	1.83199	0.1054	0.172072	2	No		5
P60335	6754994	poly(rC)-binding protein 1 [Mus musculus]	0	59.429	39	11	161	6	356	37.5	7.09	2212	11	6.50913e+07	6.89728e+07	6.1182e+07	6.2671e+07	4.82998e+07	5.64247e+07	5.79899e+07	5.60197e+07	6.16704e+07	5.50333e+07	7.03236e+07	5.44318e+07	5.83225e+07	5.90715e+07	5.02479e+07	5.50565e+07	5.27519	7.9362	12.2673	7.21304	Pcbp1	23983	PCBP1	5093	1.09658	0.929983	1.0266	0.946839	1.17914	0.04517	0.0923682	2	No		12
Q9WUR2	160333193	enoyl-CoA delta isomerase 2, mitochondrial isoform a [Mus musculus]	0	18.761	12	4	15	4	391	43.2	8.92	274	4	1.29994e+07	1.41213e+07	1.13451e+07	1.15857e+07	6.68337e+06	8.02612e+06	4.71201e+06	6.72876e+06	3.50792e+06	2.7686e+06	6.91225e+06	3.77105e+06	1.96048e+06	3.04579e+06	3.95371e+06	1.43331e+06	10.3658	20.9103	43.1933	43.3229	Eci2	23986	ECI2	10455	1.93333	1.0101	0.655105	0.40146	4.81575	0.0001434	0.00252491	1	Yes	DDP-M2	8
Q9QUR7	12963653	peptidyl-prolyl cis-trans isomerase NIMA-interacting 1 [Mus musculus]	0	24.1	24	2	29	2	165	18.4	8.79	1703	2	1.10063e+07	3.40416e+06	9.59184e+06	1.32373e+07	1.07002e+07	1.32603e+07	8.43461e+06	1.1495e+07	2.29341e+06	3.54022e+06	6.7737e+06	4.69788e+06	8.45584e+06	5.7215e+06	6.71322e+06	8.00981e+06	45.2576	18.2441	44.0154	17.2377	Pin1	23988	PIN1	5300	1.16981	1.37873	0.543612	0.907852	2.53623	0.02253	0.057003	2	No		6
Q9WTX2	755499566	PREDICTED: interferon-inducible double-stranded RNA-dependent protein kinase activator A isoform X1 [Mus musculus]	0	40.84	23	7	67	7	365	39.9	9.51	873	7	4.83518e+07	5.37802e+07	5.35234e+07	5.82414e+07	3.74036e+07	4.97713e+07	6.07237e+07	5.33999e+07	4.47749e+07	4.55485e+07	3.84599e+07	3.97427e+07	2.60732e+07	4.23467e+07	3.38901e+07	4.5555e+07	7.5625	19.363	8.43074	23.7294	Prkra	23992	PRKRA	8575	1.1695	1.10061	0.921428	0.808462	1.44657	0.02457	0.0609648	2	No		6
P54775	1196528	ATPase [Mus musculus]	0	12.68	9	3	14	3	418	47.3	5.3	54	3	1.0902e+06	529863	1.24673e+06	1.07778e+06	1.02758e+06	3.35317e+06	4.72777e+06	3.37317e+06	3.7167e+06	2.94998e+06	4.05023e+06	2.54464e+06	2.06551e+06	2.60429e+06	3.27152e+06	2.40889e+06	31.8161	49.237	20.8145	19.6114	Psmc4	23996	PSMC4	5704	0.394083	1.24698	1.32489	1.03404	3.36197	0.002684	0.0131848	3	Yes	DIP	4
Q9WVJ2	6755210	26S proteasome non-ATPase regulatory subunit 13 [Mus musculus]	0	14.73	10	3	20	3	376	42.8	5.71	137	3	4.84525e+06	5.25855e+06	4.39652e+06	4.75048e+06	2.77051e+06	3.14703e+06	4.18984e+06	3.21577e+06	2.43153e+06	2.62858e+06	3.15112e+06	2.28115e+06	3.38963e+06	2.51201e+06	3.23308e+06	3.46012e+06	7.36502	18.1705	14.4744	13.8133	Psmd13	23997	PSMD13	5719	1.38343	0.957447	0.754017	0.905108	1.83474	0.0008441	0.00650335	2	Yes		3
Q9Z0P5	6755224	twinfilin-2 [Mus musculus]	0	61.891	35	8	26	8	349	39.4	6.8	509	8	3.20071e+07	3.25446e+07	3.10058e+07	3.4598e+07	2.86518e+07	3.64657e+07	2.16651e+07	3.30057e+07	2.8668e+07	1.61988e+07	1.37262e+07	1.65428e+07	1.2547e+07	9.70071e+06	1.04682e+07	1.26715e+07	4.65171	21.3045	35.71	13.1477	Twf2	23999	TWF2	11344	1.40531	1.29338	0.811255	0.490057	2.86765	1.021e-05	0.000892762	1	Yes	DDP	5
A0A2X0SSQ6	37360612	mKIAA2016 protein [Mus musculus]	0	18.829	3	3	16	2	1731	194.3	7.55	26	3	3.10056e+06	5.0496e+06	4.75466e+06	4.0791e+06	6.89515e+06	6.87688e+06	5.85021e+06	7.05307e+06	8.20566e+06	9.7396e+06	4.04008e+06	8.76634e+06	7.64656e+06	8.28399e+06	7.86429e+06	8.45076e+06	20.371	8.26907	32.6891	4.59755	Tiam2	24001	TIAM2	26230	0.636958	1.00042	1.1533	1.20933	1.8986	0.001523	0.00890181	3	Yes	DIP	1
P61222	108773782	ATP-binding cassette sub-family E member 1 [Homo sapiens]	0	20.478	10	5	33	5	599	67.3	8.34	167	5	1.34266e+07	1.7137e+07	8.70576e+06	1.43644e+07	1.32208e+07	1.20537e+07	1.56686e+07	8.01764e+06	8.22666e+06	9.38172e+06	1.59874e+07	7.31469e+06	5.6444e+06	5.71718e+06	1.3166e+07	5.80296e+06	26.1674	26.0839	38.4441	49.0965	Abce1	24015	ABCE1	6059	1.23413	1.1266	0.941362	0.697914	1.76831	0.2634	0.34533	2	No		3
Q9Z1S5	4106549	neuronal-specific septin 3 [Mus musculus]	0	62.015	21	9	101	9	465	52.8	7.47	567	9	7.56953e+07	8.48185e+07	8.5329e+07	7.84973e+07	6.76833e+07	6.47296e+07	7.57967e+07	8.14908e+07	5.55008e+07	5.23067e+07	5.88398e+07	5.18874e+07	7.79912e+07	6.05722e+07	6.55374e+07	5.57568e+07	5.85837	10.5534	5.92169	14.7135	Sept3	24050	SEPTIN3	55964	1.18759	1.06075	0.800176	0.951482	1.48416	0.0007446	0.00598418	2	No		13
F8VQ87	115495455	5'-3' exoribonuclease 1 isoform 1 [Mus musculus]	0	16.002	3	4	15	4	1723	194.6	7.62	82	4	4.28637e+06	4.25232e+06	3.76137e+06	4.28106e+06	2.97651e+06	2.87131e+06	2.70768e+06	3.49757e+06	3.33843e+06	3.63461e+06	2.18148e+06	2.69835e+06	1.536e+06	1.71278e+06	2.2163e+06	2.44151e+06	6.18475	11.3262	21.9816	21.4105	Xrn1	24127	XRN1	54464	1.37052	0.996251	0.979705	0.653523	2.09713	0.0007371	0.00594576	2	Yes		1
Q9R1K9	10257421	centrin-2 [Mus musculus]	0	40.823	41	5	48	5	172	19.8	5	555	5	1.53569e+07	1.83079e+07	2.15093e+07	1.97643e+07	1.04267e+07	1.60647e+07	1.06464e+07	1.31857e+07	1.43589e+07	1.17736e+07	1.14024e+07	1.514e+07	1.39308e+07	1.47114e+07	1.32944e+07	1.35746e+07	13.9021	20.9727	14.1174	4.42237	Cetn2	26370	CETN2	1069	1.28403	0.862264	0.902555	0.951154	1.48914	0.07149	0.128729	2	No		2
O70296	3004994	G protein-coupled receptor kinase 6 [Mus musculus]	0	50.542	24	10	51	10	589	67	8.59	822	10	2.03474e+07	2.1996e+07	2.59239e+07	2.70843e+07	2.50628e+07	2.11348e+07	2.20127e+07	2.52415e+07	1.57528e+07	1.43986e+07	1.93181e+07	1.88411e+07	1.7095e+07	1.50831e+07	1.61747e+07	1.92433e+07	13.3686	8.98048	13.9643	10.4502	Grk6	26385	GRK6	2870	1.17461	1.1512	0.841497	0.832695	1.41061	0.008971	0.0294209	2	No		2
P31938	6678794	dual specificity mitogen-activated protein kinase kinase 1 [Mus musculus]	0	29.118	16	6	41	6	393	43.4	6.7	332	6	1.34802e+07	1.24917e+07	1.43218e+07	1.02272e+07	1.20741e+07	1.592e+07	8.78971e+06	7.2142e+06	2.37931e+07	2.28801e+07	2.59553e+07	1.55789e+07	1.90124e+07	1.37288e+07	1.99328e+07	2.062e+07	13.9981	35.0449	20.4238	17.0991	Map2k1	26395	MAP2K1	5604	0.789327	0.687414	1.37813	1.14513	2.00481	0.02158	0.0549681	3	No		11
Q8CE90	81877892	RecName: Full=Dual specificity mitogen-activated protein kinase kinase 7; Short=MAP kinase kinase 7; Short=MAPKK 7; AltName: Full=JNK-activating kinase 2; AltName: Full=MAPK/ERK kinase 7; Short=MEK 7; AltName: Full=c-Jun N-terminal kinase kinase 2; Short=JNK kinase 2; Short=JNKK 2	0	28.075	16	8	64	8	535	59.3	9.11	193	8	4.73083e+07	4.04089e+07	4.21479e+07	4.45643e+07	5.1022e+07	4.98478e+07	4.79967e+07	3.59668e+07	4.64986e+07	5.21712e+07	5.90772e+07	5.32731e+07	4.91509e+07	5.6045e+07	6.36916e+07	5.18026e+07	6.87608	15.0197	9.77153	11.5086	Map2k7	26400	MAP2K7	5609	0.8821	0.934714	1.06714	1.11604	1.26521	0.05042	0.0998353	3	No		3
O35099	171846249	mitogen-activated protein kinase kinase kinase 5 [Mus musculus]	0	37.064	8	11	31	10	1380	154.4	5.78	232	11	2.45756e+08	4.82149e+08	3.29527e+08	2.69381e+08	4.02837e+08	4.34585e+08	7.40219e+08	4.70621e+08	4.57359e+08	8.66679e+08	8.62643e+08	5.96941e+08	6.44603e+08	9.61391e+08	9.91319e+08	7.25902e+08	32.0517	30.192	29.1749	20.6726	Map3k5	26408	MAP3K5	4217	0.559723	0.864071	1.17429	1.40192	2.50466	0.01419	0.0409767	3	Yes	DIP-MH	3
P63085	148665020	mitogen activated protein kinase 1, isoform CRA_b, partial [Mus musculus]	0	54.896	31	10	62	9	431	49.2	8.94	838	10	4.29582e+07	5.82315e+07	5.31738e+07	4.42335e+07	5.60072e+07	5.99765e+07	5.17358e+07	5.91327e+07	5.46736e+07	5.53779e+07	3.81176e+07	4.91055e+07	4.71348e+07	3.66225e+07	3.10074e+07	4.44926e+07	14.7172	6.57988	16.1745	18.5265	Mapk1	26413	MAPK1	5594	1.01587	1.1604	1.0091	0.814635	1.42444	0.04284	0.0890192	2	No		11
G3X8U9	148692907	mitogen activated protein kinase 8, isoform CRA_c, partial [Mus musculus]	0	20.389	14	6	37	3	431	48.8	6.89	49	6	1.44516e+07	1.56333e+07	1.30354e+07	13599651	9.1431e+06	8.41711e+06	1.07789e+07	9.51253e+06	7.49007e+06	4.3375e+06	1.02941e+07	7.54735e+06	6.63449e+06	7.69203e+06	4.83998e+06	2.76487e+06	7.97103	10.4442	32.8249	39.4107	Mapk8	26419	MAPK8	5599	1.55214	1.03581	0.811893	0.600152	2.58625	0.001155	0.00767425	1	Yes	DDP-MH	1
Q9EPN1	158854037	neurobeachin [Mus musculus]	0	117.349	12	28	161	28	2936	326.5	6.2	1574	28	6.38483e+08	6.52878e+08	1.1162e+09	1.58131e+09	5.14541e+08	4.74426e+08	1.05228e+09	9.90741e+08	5.32957e+08	3.79622e+08	1.11941e+09	9.07243e+08	6.06119e+08	4.6052e+08	7.49219e+08	7.26029e+08	44.9425	40.337	46.1204	20.8388	Nbea	26422	NBEA	26960	1.27624	0.970082	0.940405	0.813275	1.56926	0.5534	0.620376	2	No		12
E9PVA6	568937224	PREDICTED: ARF GTPase-activating protein GIT2 isoform X11 [Mus musculus]	0	23.473	12	7	53	5	761	84.7	7.84	544	7	5.21325e+06	5.80966e+06	8.57577e+06	6.95345e+06	6.94907e+06	4.93059e+06	6.20693e+06	4.43545e+06	4.33908e+06	2.42257e+06	4.56543e+06	3.43291e+06	4.264e+06	2.14351e+06	3.58193e+06	3.60554e+06	22.2946	20.4795	26.4611	26.3197	Git2	26431	GIT2	9815	1.37169	1.16349	0.762504	0.702318	1.95308	0.02893	0.0690328	1	No		2
Q60714	148696995	solute carrier family 27 (fatty acid transporter), member 1, isoform CRA_b, partial [Mus musculus]	0	22.639	11	5	36	5	668	73.6	8.43	379	5	2.67416e+07	3.67097e+07	2.92228e+07	2.07681e+07	3.06141e+07	3.24654e+07	4.24151e+07	3.58275e+07	3.02245e+07	3.21846e+07	4.74672e+07	3.37633e+07	4.00372e+07	4.37562e+07	4.78168e+07	3.17814e+07	23.2751	14.6974	21.8315	16.7167	Slc27a1	26457	SLC27A1	376497	0.807712	1.00622	1.02272	1.16335	1.44031	0.2142	0.293017	3	No		10
Q9Z2Y3	171846263	homer protein homolog 1 isoform L [Mus musculus]	0	248.794	77	26	772	25	366	41.4	5.53	14793	26	3.88779e+09	4.26225e+09	4.68533e+09	4102982775	4.0993e+09	4.53042e+09	4.40132e+09	4.80237e+09	4.6568e+09	5.06846e+09	5.26748e+09	4.96605e+09	5.04752e+09	5.66997e+09	5.15029e+09	4.62086e+09	7.96778	6.54855	5.1062	8.41798	Homer1	26556	HOMER1	9456	0.900746	0.948344	1.06137	1.08954	1.2096	0.03423	0.0770498	3	No		14
Q9QWW1	58372172	homer protein homolog 2 isoform 1 [Mus musculus]	0	130.749	52	21	408	20	354	40.5	6.01	5721	21	7.12802e+08	8.15819e+08	9.53982e+08	7.29751e+08	5.69598e+08	6.0494e+08	7.10812e+08	6.93932e+08	4.75325e+08	5.861e+08	6.60996e+08	5.29385e+08	5.20009e+08	6.03963e+08	6.06492e+08	5.3394e+08	13.7275	10.6001	14.1194	8.04584	Homer2	26557	HOMER2	9455	1.24657	1.0009	0.873822	0.878711	1.42657	0.04083	0.0872477	2	No		10
Q99JP6	3834613	homer-3 [Mus musculus]	0	78.102	45	16	351	15	358	39.9	5.29	5008	16	2.06149e+08	2.45444e+08	1.90951e+08	1.81706e+08	2.7053e+08	2.56152e+08	2.22951e+08	2.67291e+08	2.5725e+08	3.15915e+08	2.83195e+08	2.77032e+08	2.49103e+08	3.30458e+08	2.53762e+08	2.60247e+08	13.6472	8.55265	8.60046	14.0154	Homer3	26558	HOMER3	9454	0.810445	0.999891	1.11441	1.07525	1.37506	0.03812	0.0827511	3	No		7
Q9Z0E0	568929156	PREDICTED: neurochondrin isoform X1 [Mus musculus]	0	158.457	45	21	207	21	712	77.3	5.54	2847	21	1.84603e+08	2.37266e+08	1.79639e+08	1.31106e+08	1.49414e+08	1.95051e+08	1.4672e+08	1.66577e+08	1.65807e+08	1.75078e+08	1.54705e+08	1.50167e+08	1.54096e+08	1.46392e+08	1.49496e+08	1.14373e+08	23.6979	13.5134	6.94863	12.8216	Ncdn	26562	NCDN	23154	1.12689	1.01175	0.993285	0.868078	1.29814	0.2995	0.380422	2	No		15
Q91VE0	45597453	long-chain fatty acid transport protein 4 [Mus musculus]	0	35.703	17	9	66	9	643	72.3	8.59	293	9	2.63862e+07	2.84856e+07	2.2447e+07	2.88213e+07	2.72777e+07	1.44712e+07	2.28902e+07	3.32176e+07	1.21088e+07	9.76167e+06	1.34284e+07	1.24294e+07	1.13891e+07	1.06822e+07	1.33414e+07	1.53414e+07	11.0444	32.2614	13.0089	16.5179	Slc27a4	26569	SLC27A4	10999	1.4036	1.29406	0.631161	0.671175	2.22384	0.0007841	0.00616562	1	Yes	DDP-M2	8
A0A0R4J1N0	74216868	unnamed protein product [Mus musculus]	0	81.603	32	13	114	12	593	64.3	7.09	939	13	6.92048e+07	6.66564e+07	4.62169e+07	5.01018e+07	5.50802e+07	6.54863e+07	4.38956e+07	4.25337e+07	6.78076e+07	4.74586e+07	4.27951e+07	4.18425e+07	4.80468e+07	3.94376e+07	3.56097e+07	4.6924e+07	19.9353	20.7651	24.2885	14.0633	Dpysl4	26757	DPYSL4	10570	1.14785	1.02334	0.98828	0.840532	1.36562	0.2261	0.30604	2	No		12
Q61285	26349805	unnamed protein product [Mus musculus]	0	18.683	10	5	18	5	741	83.4	9.13	156	5	1.37237e+07	1.67696e+07	1.66019e+07	1.60828e+07	3.47039e+06	6.21151e+06	7.6176e+06	1.01875e+07	7.30204e+06	6.88522e+06	6.23668e+06	6.01727e+06	5.08162e+06	4.51408e+06	5.11216e+06	3.06966e+06	8.93459	40.7776	8.93	21.5295	Abcd2	26874	ABCD2	225	1.87355	0.815133	0.784119	0.527195	3.55381	0.0001059	0.00241343	1	Yes	DDP	5
Q9QYX7	160707976	protein piccolo isoform 1 [Mus musculus]	0	2106.53	52	194	4652	186	5068	550.5	6.51	84415	194	3.85318e+09	4.41794e+09	4.39299e+09	3.40906e+09	4.5719e+09	4.64432e+09	4.88509e+09	5.06476e+09	5.73107e+09	5.69972e+09	6.36135e+09	5.38035e+09	5.75173e+09	5.88563e+09	6.72679e+09	5.78905e+09	12.0087	4.71803	7.08813	7.6586	Pclo	26875	PCLO	27445	0.778692	0.928533	1.12263	1.17014	1.5027	0.002848	0.0138658	3	Yes	DIP-MH	17
O88544	6753490	COP9 signalosome complex subunit 4 [Mus musculus]	0	7.403	5	2	16	2	406	46.3	5.83	49	2	2.08779e+06	4.0789e+06	3.54597e+06	2.04603e+06	4.26153e+06	4.555e+06	5.73632e+06	4.01043e+06	6.66016e+06	1.03858e+07	9.92594e+06	8.04948e+06	8.20324e+06	1.09589e+07	1.37454e+07	8.88914e+06	35.0766	16.4516	19.691	23.8314	Cops4	26891	COPS4	51138	0.439003	0.693047	1.3075	1.56045	3.55453	0.002922	0.0141316	3	Yes	DIP	5
O88545	33563284	COP9 signalosome complex subunit 6 [Mus musculus]	0	9.357	9	3	10	3	324	35.9	5.73	21	3	2.31977e+06	3.40592e+06	1.35409e+06	1.90012e+06	1.91065e+06	1.74757e+06	2.06685e+06	1.9167e+06	1.45181e+06	1.66361e+06	3.2505e+06	2.2916e+06	2.7175e+06	2.82161e+06	3.23265e+06	2.66878e+06	38.713	6.82692	37.2914	8.96437	Cops6	26893	COPS6	10980	0.978211	0.832442	0.943092	1.24625	1.49711	0.007208	0.0254083	3	No		1
Q3UNH4	74188195	unnamed protein product [Mus musculus]	0	133.837	32	26	300	26	932	95.5	7.93	5836	26	1.04705e+08	1.21156e+08	8.93547e+07	72260884	1.00418e+08	1.03021e+08	9.0603e+07	8.56308e+07	1.78013e+08	1.33638e+08	1.18707e+08	8.45004e+07	1.33463e+08	8.48901e+07	1.16841e+08	9.0816e+07	21.5989	8.61908	30.1219	21.3213	Gprin1	26913	GPRIN1	114787	0.907428	0.889156	1.20574	0.997672	1.35606	0.4636	0.541018	3	No		9
Q9QZQ8	41152517	core histone macro-H2A.1 isoform 1 [Mus musculus]	0	74.851	39	10	65	10	372	39.7	9.8	916	10	6.08524e+07	4.03774e+07	4.14796e+07	3.57466e+07	8.55085e+07	4.55557e+07	2.99497e+07	4.06781e+07	2.53301e+07	1.04404e+07	2.31295e+07	1.19137e+07	2.72541e+07	2.05303e+07	2.21806e+07	1.63317e+07	24.8955	48.1561	43.0039	20.9359	H2afy	26914	MACROH2A1	9555	1.32864	1.50164	0.527223	0.642496	2.84821	0.02912	0.0692194	1	No		2
Q9Z0X1	6755004	apoptosis-inducing factor 1, mitochondrial isoform 1 precursor [Mus musculus]	0	54.938	22	10	65	10	612	66.7	9.17	840	10	6.49002e+07	6.67173e+07	4.7172e+07	4.47105e+07	5.99314e+07	2.8207e+07	3.20592e+07	3.55694e+07	1.8014e+07	2.25055e+07	2.46693e+07	2.09024e+07	2.93714e+07	2.38434e+07	2.02741e+07	2.2245e+07	20.6503	36.7536	13.0212	16.3293	Aifm1	26926	AIFM1	9131	1.59332	1.11046	0.61374	0.682482	2.59609	0.008553	0.0285448	1	Yes	DDP	8
Q60996	568979761	PREDICTED: serine/threonine-protein phosphatase 2A 56 kDa regulatory subunit gamma isoform isoform X1 [Mus musculus]	0	115.674	33	18	180	12	606	70.1	7.97	3591	18	3.11472e+07	3.8353e+07	3.41009e+07	3.21545e+07	3.30276e+07	3.27746e+07	4.04044e+07	4.44124e+07	3.09918e+07	3.20965e+07	4.18096e+07	3.8751e+07	2.91635e+07	3.22636e+07	3.60673e+07	3.59111e+07	9.39303	15.2137	14.5233	9.89171	Ppp2r5c	26931	PPP2R5C	5527	0.963781	1.0693	1.01982	0.947097	1.12903	0.6454	0.697402	2	No		6
Q61151	33859660	serine/threonine-protein phosphatase 2A 56 kDa regulatory subunit epsilon isoform [Mus musculus]	0	57.808	24	9	92	7	467	54.7	6.95	1329	9	2.24141e+07	2.52689e+07	2.58178e+07	1.74581e+07	1.33651e+07	1.83003e+07	3.0543e+07	2.22742e+07	1.55969e+07	2.76455e+07	2.98878e+07	2.72063e+07	2.76983e+07	3.05619e+07	3.37337e+07	2.17732e+07	16.8171	34.3838	25.6454	17.8728	Ppp2r5e	26932	PPP2R5E	5529	0.934	0.8675	1.03029	1.16821	1.34663	0.3995	0.480103	3	No		9
Q5SWZ5	568974186	PREDICTED: myosin phosphatase Rho-interacting protein isoform X3 [Mus musculus]	0	732.8	53	94	1124	48	2387	270.1	5.78	18377	94	3.6844e+08	3.8583e+08	3.29152e+08	3.91117e+08	4.22478e+08	4.77576e+08	3.75849e+08	3.72427e+08	4.51283e+08	4.60449e+08	3.7009e+08	4.15309e+08	3.84197e+08	3.38653e+08	3.61026e+08	3.49657e+08	7.60849	11.9566	9.67426	5.43643	Mprip	26936	MPRIP	23164	0.943172	1.05434	1.08555	0.916942	1.18388	0.1092	0.176171	2	No		10
Q62465	33859662	synaptic vesicle membrane protein VAT-1 homolog [Mus musculus]	0	16.417	9	2	8	2	406	43.1	6.37	326	2	2.50809e+06	3.41426e+06	3.36132e+06	2.93136e+06	1.31301e+06	1.72498e+06	2.53693e+06	1.4287e+06	1.5538e+06	2.43193e+06	2.41818e+06	2.11068e+06	2.53664e+06	2.85992e+06	2.85347e+06	2.1692e+06	13.8582	31.526	19.3046	12.5641	Vat1	26949	VAT1	10493	1.28065	0.734276	0.892691	1.09238	1.7441	0.04097	0.0873345	2	No		5
P62761	6755983	visinin-like protein 1 [Mus musculus]	0	59.524	54	11	140	9	191	22.1	5.15	2639	11	1.28887e+08	1.52583e+08	1.26367e+08	1.08662e+08	1.18152e+08	1.07888e+08	1.12234e+08	1.11882e+08	1.04748e+08	1.02384e+08	1.30308e+08	8.12616e+07	1.043e+08	1.08572e+08	8.93799e+07	8.66506e+07	13.9736	3.75805	19.19	11.144	Vsnl1	26950	VSNL1	7447	1.16443	1.01486	0.943947	0.876767	1.32809	0.1172	0.186486	2	No		12
P62918	4506663	60S ribosomal protein L8 [Homo sapiens]	0	80.795	29	7	143	7	257	28	11.03	1855	7	2.02014e+08	2.04029e+08	2.16905e+08	1.74433e+08	1.52992e+08	1.8652e+08	2.2778e+08	2.11619e+08	1.68313e+08	2.53644e+08	2.40746e+08	2.25413e+08	2.05187e+08	1.82522e+08	2.11647e+08	2.46966e+08	8.96438	16.7379	16.9456	12.6158	Rpl8	26961	RPL8	6132	0.963391	0.941075	1.07302	1.02252	1.1402	0.6912	0.733121	2	No		11
P62908	148684443	ribosomal protein S3, isoform CRA_e [Mus musculus]	0	86.619	77	17	329	17	243	26.6	9.58	3251	17	5.58968e+08	6.46393e+08	6.89822e+08	6.18794e+08	4.61179e+08	5.76613e+08	7.54572e+08	6.91045e+08	4.94451e+08	4.99515e+08	5.45472e+08	5.58608e+08	4.89776e+08	5.14737e+08	5.52497e+08	5.77365e+08	8.71946	20.848	6.1586	7.29755	Rps3	27050	RPS3	6188	1.0895	1.07626	0.909248	0.924992	1.19825	0.08706	0.149586	2	No		13
J3QJW3	28972638	mKIAA1121 protein [Mus musculus]	0	100.54	18	19	138	16	1392	156.7	5.82	882	19	6.55772e+07	7.25246e+07	6.11665e+07	5.81541e+07	6.48142e+07	5.12679e+07	8.22155e+07	6.24291e+07	7.20414e+07	5.45579e+07	5.80236e+07	5.38485e+07	5.81745e+07	5.63912e+07	6.36321e+07	5.96462e+07	9.69782	19.6361	14.2254	5.18461	Cadps	27062	CADPS	8618	1.03542	1.04871	0.959196	0.956672	1.09621	0.5876	0.64939	2	No		9
O55013	149243468	Chain A, Crystal Structure Of Bet3 Homolog (13277653) From Mus Musculus At 2.04 A Resolution	0	13.362	20	4	23	4	192	21.6	5.76	36	4	2.33619e+07	2.57457e+07	2.39795e+07	2.15381e+07	1.27252e+07	2.12642e+07	2.16907e+07	2.12635e+07	2.18634e+07	2.7231e+07	2.16805e+07	2.46974e+07	2.24312e+07	2.94484e+07	2.1185e+07	2.07263e+07	7.33935	22.5885	11.0323	17.3356	Trappc3	27096	TRAPPC3	27095	1.04897	0.852958	1.05836	1.03972	1.24081	0.4304	0.512169	2	No		7
Q80UT7	30410942	Rpl7a protein, partial [Mus musculus]	0	93.558	35	13	207	13	270	30.5	10.55	2871	13	3.52938e+08	3.56286e+08	3.55109e+08	4.13127e+08	3.06491e+08	3.56027e+08	4.33787e+08	4.37967e+08	3.06532e+08	3.01089e+08	3.14879e+08	3.09747e+08	2.74556e+08	2.95955e+08	3.22123e+08	3.36725e+08	7.90757	16.6123	1.87667	8.98254	Rpl7a	27176	RPL7A	6130	1.07975	1.12127	0.900545	0.898434	1.24803	0.03884	0.0838975	2	No		12
Q8JZP2	20514282	SYN3 [Mus musculus]	0	191.072	57	19	516	18	579	63.3	9.38	7250	19	3.52801e+08	2.83999e+08	2.9908e+08	3.26434e+08	3.29009e+08	3.0148e+08	2.6199e+08	2.5776e+08	2.44552e+08	2.09294e+08	1.86867e+08	2.05713e+08	2.0542e+08	1.78292e+08	1.92469e+08	1.8919e+08	9.6337	11.7992	11.373	5.83842	Syn3	27204	SYN3	8224	1.25468	1.14328	0.841306	0.760739	1.64929	0.001272	0.00785977	2	Yes		12
Q9DB79	12836870	unnamed protein product [Mus musculus]	0	66.186	53	10	203	10	166	19.4	10.14	1896	10	3.18751e+08	4.22233e+08	4.10855e+08	4.0347e+08	3.0825e+08	3.9622e+08	4.70773e+08	4.30677e+08	3.40055e+08	3.44072e+08	3.56318e+08	3.72396e+08	3.70767e+08	3.76505e+08	3.97744e+08	3.89786e+08	12.1778	17.2407	4.11679	3.20361	Rps11	27207	RPS11	6205	1.01839	1.05153	0.925107	1.00497	1.13666	0.1062	0.17299	2	No		11
Q9QYP6	148677311	5-azacytidine induced gene 2, isoform CRA_b, partial [Mus musculus]	0	11.989	9	3	12	3	454	51.7	7.9	123	3	3.32064e+06	3.71086e+06	1.34059e+06	4.14885e+06	3.06907e+06	1.49422e+06	2.8164e+06	4.00287e+06	3.87035e+06	3.32607e+06	3.63552e+06	3.65581e+06	1.98114e+06	1.76273e+06	1.71865e+06	1.81436e+06	39.6179	36.3862	6.18559	6.31113	Azi2	27215	AZI2	64343	1.09669	0.996981	1.26896	0.637371	1.99093	0.0001282	0.00243692	2	Yes		0
Q9QYE9	7305379	pleckstrin homology domain-containing family B member 1 isoform a [Mus musculus]	0	11.287	13	2	4	2	243	27.3	6.98	47	2	3.02505e+06	2.82496e+06	3.68977e+06	6.3474e+06	2.22447e+06	2.66004e+06	3.07396e+06	3.46585e+06	3.45018e+06	4.04626e+06	4.1839e+06	4.2695e+06	4.93179e+06	7.90988e+06	6.00565e+06	7.0172e+06	40.9463	18.7099	9.27414	19.8741	Plekhb1	27276	PLEKHB1	58473	0.919319	0.661074	0.922945	1.49666	2.26399	0.01408	0.0407667	3	Yes	DIP-MH	3
Q9QYB5	31542111	gamma-adducin isoform a [Mus musculus]	0	141.567	40	20	258	2	706	78.7	5.95	3670	20	6.72394e+07	1.10397e+08	8.65204e+07	82055157	7.19903e+07	7.28065e+07	1.26502e+08	9.06121e+07	6.70556e+07	1.31317e+08	1.27815e+08	1.14264e+08	8.51549e+07	1.23283e+08	1.44876e+08	1.07942e+08	20.6868	28.1913	26.9104	21.8317	Add3	27360	ADD3	120	0.860245	0.899252	1.09441	1.1461	1.33229	0.3656	0.446981	3	No		13
Q9QZX7	148680841	mCG1492, isoform CRA_d, partial [Mus musculus]	0	14.827	9	2	4	2	348	38	7.62	43	2	1.36e+06	1.2863e+06	1.08896e+06	1.12181e+06	1.18925e+06	1.42751e+06	1.20262e+06	1.03982e+06	2.01127e+06	1.7701e+06	1.74447e+06	1.02959e+06	1.34362e+06	1.55315e+06	1.36949e+06	1.04028e+06	10.7039	13.1593	25.8465	16.016	Srr	27364	SRR	63826	0.900363	0.90076	1.21519	0.983684	1.34967	0.3803	0.461327	3	No		5
P27659	255308899	60S ribosomal protein L3 [Mus musculus]	0	171.407	45	16	374	16	403	46.1	10.21	5685	16	5.06322e+08	5.38332e+08	5.13233e+08	5.55552e+08	4.67702e+08	5.12221e+08	5.95649e+08	6.05114e+08	4.04745e+08	3.91933e+08	4.42799e+08	4.56702e+08	3.12552e+08	3.8469e+08	4.249e+08	4.90437e+08	4.30665	12.1803	7.23263	18.4742	Rpl3	27367	RPL3	6122	1.11191	1.14729	0.892387	0.848404	1.3523	0.007887	0.0268823	2	No		12
Q9R099	148687432	transducin (beta)-like 2, isoform CRA_a, partial [Mus musculus]	0	31.593	20	8	42	8	446	49.9	8.98	100	8	2.52593e+07	2.25466e+07	2.8248e+07	2.73645e+07	2.10629e+07	1.99814e+07	2.98852e+07	2.68942e+07	1.53745e+07	1.28867e+07	2.0818e+07	1.61537e+07	1.07175e+07	1.19007e+07	1.57111e+07	1.21563e+07	9.81154	19.3176	20.3188	17.0586	Tbl2	27368	TBL2	26608	1.30513	1.23452	0.82323	0.637122	2.04847	0.001189	0.00775616	1	Yes	DDP	3
Q9JMK2	148672704	casein kinase 1, epsilon, isoform CRA_b, partial [Mus musculus]	0	135.063	43	17	303	5	417	47.4	9.66	2849	17	7.91932e+07	5.0615e+07	5.42402e+07	7.05155e+07	4.77791e+07	3.98099e+07	4.99554e+07	3.04669e+07	3.31178e+07	3.48979e+07	3.26721e+07	3.24714e+07	2.58737e+07	3.23823e+07	2.89088e+07	2.83091e+07	21.2211	21.0488	3.32107	9.30135	Csnk1e	27373	CSNK1E	1454	1.51705	1.00125	0.79355	0.688156	2.20451	0.01402	0.0407008	1	Yes	DDP-MH	8
Q9QZD8	12841977	unnamed protein product [Mus musculus]	0	82.774	47	10	86	10	287	31.7	9.32	1438	10	1.38796e+08	1.19556e+08	7.67576e+07	1.05675e+08	9.62924e+07	8.2827e+07	5.22571e+07	9.18785e+07	8.86222e+07	7.60905e+07	1.02103e+08	7.67533e+07	9.12026e+07	8.02064e+07	7.57505e+07	7.88879e+07	23.6879	24.5573	14.2566	8.25082	Slc25a10	27376	SLC25A10	1468	1.22982	0.901904	0.958582	0.909695	1.36358	0.3586	0.441136	2	No		5
Q9QZS8	7305329	SH2 domain-containing protein 3C isoform 1 [Mus musculus]	0	6.588	4	3	4	3	854	94.3	7.53	0	3	1.99007e+06	3.04251e+06	2.64993e+06	2.31953e+06	2.00983e+06	2.11846e+06	2.39063e+06	2.05272e+06	2.41626e+06	2.58374e+06	2.54392e+06	2.43343e+06	2.60164e+06	2.72912e+06	2.29007e+06	2.76187e+06	18.0243	7.98357	3.29431	8.28856	Sh2d3c	27387	SH2D3C	10044	1.0276	0.880639	1.02506	1.06671	1.21129	0.06131	0.11455	2	No		1
Q99LE6	23956078	ATP-binding cassette sub-family F member 2 isoform 1 [Mus musculus]	0	40.338	18	10	73	10	628	71.7	7.05	810	10	1.47752e+07	2.44104e+07	2.13958e+07	2.40147e+07	2.02497e+07	2.68385e+07	3.05369e+07	2.88787e+07	2.01585e+07	2.11257e+07	3.30658e+07	3.53953e+07	2.03656e+07	2.43296e+07	3.16553e+07	3.74975e+07	21.0637	16.9456	28.8399	26.7935	Abcf2	27407	ABCF2	10061	0.815988	1.0273	1.05857	1.09814	1.34578	0.3522	0.435469	3	No		3
Q8VHG2	590121980	angiomotin isoform 1 [Mus musculus]	0	37.208	10	10	34	9	1126	120.8	7.5	213	10	1.95681e+07	2.14651e+07	2.30882e+07	2.11352e+07	1.74108e+07	1.63313e+07	2.043e+07	2.22143e+07	1.85184e+07	1.01773e+07	2.50114e+07	1.79376e+07	1.42937e+07	1.36671e+07	1.36771e+07	1.26437e+07	6.7725	14.1763	33.8988	5.03865	Amot	27494	AMOT	154796	1.18589	1.06251	0.996555	0.75504	1.57064	0.0007998	0.00626653	2	Yes		4
P21126	51773475	ubiquitin-like protein GDX [Mus musculus]	0	13.24	26	4	23	4	172	19.4	7.44	129	4	4.67739e+06	5.86929e+06	2.8118e+06	3.77434e+06	4.89077e+06	4.96941e+06	5.77896e+06	5.11983e+06	6.8898e+06	6.35164e+06	9.02689e+06	5.4335e+06	4.5032e+06	5.7997e+06	6.40032e+06	4.97083e+06	30.426	7.78734	22.0133	15.6143	Ubl4a	27643	UBL4A	8266	0.785299	0.951508	1.26974	0.993452	1.61689	0.2204	0.299996	3	No		4
Q5Y5T5	568995527	PREDICTED: probable palmitoyltransferase ZDHHC8 isoform X1 [Mus musculus]	0	36.599	17	10	64	10	775	83.5	9.35	131	10	3.53128e+07	2.91294e+07	2.76092e+07	2.73313e+07	3.0487e+07	2.93801e+07	1.57691e+07	3.10765e+07	2.86968e+07	2.64608e+07	3.38646e+07	2.2311e+07	2.86767e+07	2.74535e+07	2.24057e+07	1.98675e+07	12.4957	27.388	17.2931	16.9192	Zdhhc8	27801	ZDHHC8	29801	1.09568	0.979393	1.0218	0.903131	1.2132	0.4523	0.530551	2	No		4
Q9D8Y0	148681465	EF hand domain containing 2 [Mus musculus]	0	22.691	22	4	19	4	242	26.9	5.14	198	4	1.70604e+06	1.64799e+06	2.71101e+06	1.45188e+06	1.94192e+06	2.39477e+06	3.17106e+06	3.84933e+06	5.74626e+06	6.26547e+06	8.68983e+06	6.61781e+06	4.83668e+06	7.22933e+06	8.97805e+06	8.82629e+06	30.0699	29.6988	18.8969	25.7655	Efhd2	27984	EFHD2	79180	0.395295	0.597241	1.43666	1.57081	3.97376	0.001395	0.00830442	3	Yes	DIP-MH	7
Q9DB20	148671850	mCG13557, isoform CRA_c [Mus musculus]	0	39.622	27	4	25	4	215	23.6	9.73	629	4	4.55335e+07	3.36788e+07	3.30932e+07	29282006	3.25353e+07	2.342e+07	1.87131e+07	2.56402e+07	2.03062e+07	1.70578e+07	2.48326e+07	1.87198e+07	2.33208e+07	1.89277e+07	2.25443e+07	2.2465e+07	19.8698	22.9293	16.5273	8.99811	Atp5o	28080	ATP5PO	539	1.3811	0.978452	0.789293	0.85115	1.7498	0.05472	0.105857	2	No		14
Q99LF4	21703842	tRNA-splicing ligase RtcB homolog [Mus musculus]	0	76.975	38	15	121	15	505	55.2	7.23	987	15	1.17295e+08	1.29049e+08	1.19333e+08	117445407	1.08599e+08	1.2321e+08	1.4437e+08	1.27316e+08	1.13361e+08	1.08513e+08	1.247e+08	1.22696e+08	9.29311e+07	1.04206e+08	1.2434e+08	1.29537e+08	4.62805	11.6914	6.54011	15.2063	Rtcb	28088	RTCB	51493	1.01342	1.05615	0.984362	0.946066	1.11636	0.6833	0.728134	2	No		8
Q9D517	148699794	1-acylglycerol-3-phosphate O-acyltransferase 3, isoform CRA_b, partial [Mus musculus]	0	11.142	10	4	20	4	379	43.5	8.51	55	4	1.13721e+07	1.07921e+07	9.07075e+06	7.2144e+06	3.75152e+06	3.16665e+06	4.33329e+06	1.23306e+06	5.1314e+06	3.01441e+06	4.4568e+06	3.68282e+06	2.79539e+06	3.07598e+06	3.09101e+06	2.33325e+06	19.4924	43.1194	22.6021	12.5441	Agpat3	28169	AGPAT3	56894	1.95883	0.636033	0.829674	0.575464	3.40391	0.004295	0.0183376	1	Yes	DDP	2
Q80TT4	28972369	mKIAA0719 protein [Mus musculus]	0	24.451	15	7	26	7	626	69.5	8.37	100	7	3.60824e+07	5.094e+07	3.91487e+07	3.66011e+07	3.39539e+07	3.95417e+07	4.59901e+07	3.78402e+07	3.68818e+07	5.38017e+07	4.78074e+07	3.82038e+07	3.72039e+07	3.75111e+07	4.00006e+07	3.41869e+07	17.1073	12.7568	18.2379	6.39778	Tomm70a	28185	TOMM70	9868	1.00835	0.974614	1.0946	0.922432	1.18665	0.4648	0.541895	2	No		15
Q99LB2	256220343	dehydrogenase/reductase SDR family member 4 isoform 1 [Mus musculus]	0	18.765	14	4	47	4	279	29.9	9.38	268	4	4.51994e+07	5.3717e+07	4.70652e+07	43044798	5.019e+07	3.92637e+07	6.0419e+07	4.94254e+07	4.76727e+07	4.88364e+07	6.29868e+07	4.71576e+07	4.57447e+07	4.32551e+07	5.44794e+07	4.97033e+07	9.75435	17.3454	14.6749	10.1532	Dhrs4	28200	DHRS4	10901	0.959329	1.01146	1.04879	0.980422	1.09325	0.8242	0.849859	2	No		4
Q9JLV1	115270960	BAG family molecular chaperone regulator 3 [Mus musculus]	0	85.095	32	14	109	14	577	61.8	7.27	2462	14	5.19438e+07	5.18301e+07	5.10584e+07	62860244	4.67679e+07	5.18655e+07	3.97965e+07	4.20035e+07	3.72533e+07	3.38132e+07	2.9839e+07	3.77712e+07	2.65148e+07	2.40096e+07	2.91614e+07	3.52396e+07	10.3605	11.8881	10.5801	16.7824	Bag3	29810	BAG3	9531	1.33609	1.10742	0.851132	0.705358	1.89421	0.001968	0.0106223	2	Yes		2
Q9QYG0	7305305	protein NDRG2 isoform 1 [Mus musculus]	0	51.769	35	8	54	8	371	40.8	5.4	655	8	1.82659e+07	1.43946e+07	1.38112e+07	1.13333e+07	1.06305e+07	1.5202e+07	9.30789e+06	1.36596e+07	2.28653e+07	2.18081e+07	1.495e+07	1.58233e+07	2.69235e+07	2.92904e+07	1.00351e+07	2.31976e+07	19.85	22.1817	21.4798	38.4223	Ndrg2	29811	NDRG2	57447	0.851643	0.718974	1.11156	1.31782	1.83292	0.1118	0.179702	3	No		7
Q6ZQ77	37360028	mKIAA0655 protein [Mus musculus]	0	10.767	4	4	17	4	1083	120.9	6.58	23	4	2.59415e+06	3.06685e+06	2.32029e+06	2.26212e+06	2.04861e+06	2.01713e+06	2.16327e+06	2.07146e+06	2.1712e+06	778805	3.22981e+06	1.63652e+06	816275	1.3374e+06	3.3929e+06	1.81546e+06	14.3346	3.02858	52.4948	60.4433	Hip1r	29816	HIP1R	9026	1.21503	0.984569	0.927143	0.873255	1.39138	0.2501	0.331948	2	No		9
Q8CJ67	194018455	double-stranded RNA-binding protein Staufen homolog 2 isoform 3 [Mus musculus]	0	15.67	8	3	17	3	570	62.5	9.6	60	3	7.34674e+06	7.74862e+06	8.29805e+06	8.29309e+06	6.61941e+06	1.04206e+07	1.12155e+07	1.1601e+07	9.99758e+06	7.86264e+06	8.7122e+06	8.1943e+06	6.83958e+06	9.06793e+06	6.42056e+06	9.86887e+06	5.8311	22.9155	10.7939	20.8684	Stau2	29819	STAU2	27067	0.91509	1.15103	1.00404	0.929831	1.25784	0.3565	0.439543	2	No		1
O35621	148672595	phosphomannomutase 1, isoform CRA_a [Mus musculus]	0	11.8	10	2	14	2	283	31.3	8.18	141	2	4.33648e+06	2.09457e+06	2.7571e+06	4.14608e+06	735040	2.36009e+06	1.54899e+06	2.04881e+06	2.10852e+06	2.53156e+06	4.54123e+06	2.34261e+06	2.78119e+06	3.23869e+06	3.8017e+06	2.53871e+06	32.5559	42.3792	38.8853	17.9979	Pmm1	29858	PMM1	5372	1.21465	0.609677	1.04974	1.12593	1.99228	0.09591	0.160832	2	No		2
D3Z1M4	894216294	calcium-binding protein 1 isoform 1 [Mus musculus]	0	6.042	5	2	21	2	350	37.9	8.28	200	2	3.05031e+06	4.1331e+06	4.14954e+06	3.86405e+06	5.18091e+06	6.02814e+06	6.56215e+06	6.96073e+06	5.86609e+06	6.10842e+06	6.48613e+06	5.66159e+06	5.17188e+06	6.34945e+06	7.26521e+06	5.22517e+06	13.586	12.4468	5.87669	16.6834	Cabp1	29867	CABP1	9478	0.690279	1.12338	1.09568	1.09066	1.62742	0.002659	0.0131357	3	Yes	DIP-M	0
Q9QY01	49022835	mKIAA0623 protein [Mus musculus]	0	27.308	7	6	18	6	1056	114.6	8.54	145	6	7.03398e+06	6.73519e+06	1.39917e+07	1.14527e+07	8.47033e+06	7.19204e+06	1.04483e+07	8.33165e+06	1.02234e+07	7.40924e+06	1.17239e+07	7.90947e+06	4.65222e+06	8.04869e+06	1.19119e+07	7.65197e+06	35.99	15.7062	21.6766	36.9271	Ulk2	29869	ULK2	9706	1.09545	0.962166	1.04105	0.901335	1.21537	0.8597	0.878692	2	No		1
Q3TBS9	148704607	translocase of inner mitochondrial membrane 9 homolog (yeast), isoform CRA_a, partial [Mus musculus]	0	9.152	30	2	6	2	91	10.6	7.78	16	2	1.58555e+07	2.08247e+07	1.4183e+07	1.2207e+07	1.47472e+07	1.61176e+07	1.30425e+07	1.42633e+07	1.44806e+07	1.72437e+07	1.65677e+07	1.34275e+07	1.48954e+07	1.64133e+07	1.59741e+07	1.64505e+07	23.3804	8.74388	11.53	4.54989	Timm9	30056	TIMM9	26520	1.02265	0.943205	1.00075	1.0334	1.09562	0.4556	0.533731	2	No		5
B9EJA2	223461282	Cttnbp2 protein [Mus musculus]	0	143.483	18	24	277	24	1650	178.8	8.19	4028	24	1.66967e+08	2.10229e+08	1.49211e+08	1.17604e+08	1.74543e+08	1.80621e+08	1.62726e+08	1.85983e+08	1.44915e+08	1.34117e+08	1.80097e+08	1.48948e+08	1.59036e+08	1.63757e+08	1.74447e+08	1.41341e+08	24.0052	5.6764	12.9837	8.64488	Cttnbp2	30785	CTTNBP2	83992	0.992871	1.08516	0.93747	0.984499	1.15754	0.2345	0.315457	2	No		11
P70271	251823786	PDZ and LIM domain protein 4 [Mus musculus]	0	41.061	40	10	55	10	330	35.5	8.05	285	10	1.88925e+07	2.11326e+07	2.12659e+07	1.75213e+07	2.17767e+07	2.93561e+07	1.39946e+07	2.00171e+07	2.06589e+07	2.28698e+07	2.15252e+07	2.08721e+07	2.24456e+07	1.75743e+07	1.00431e+07	2.42167e+07	9.22131	29.7296	4.63759	34.1437	Pdlim4	30794	PDLIM4	8572	0.972504	1.05064	1.06028	0.916573	1.15679	0.47	0.5465	2	No		0
Q99KX1	21703770	myeloid leukemia factor 2 [Mus musculus]	0	31.814	23	4	63	4	247	28	6.98	1103	4	2.7715e+07	2.45184e+07	2.7756e+07	3.02405e+07	2.62441e+07	2.52966e+07	2.68841e+07	3.09651e+07	4.74795e+07	4.6592e+07	3.45616e+07	3.63961e+07	5.0099e+07	4.60535e+07	4.7065e+07	5.83847e+07	8.50986	9.1356	16.2978	11.098	Mlf2	30853	MLF2	8079	0.752101	0.746369	1.126	1.37553	1.84297	0.001275	0.00785977	3	Yes	DIP	8
O08539	569003953	PREDICTED: myc box-dependent-interacting protein 1 isoform X1 [Mus musculus]	0	58.807	22	11	53	10	603	66.4	5.4	567	11	5.32729e+07	5.71531e+07	6.17618e+07	6.12325e+07	6.78426e+07	5.86721e+07	6.75769e+07	5.69649e+07	5.97927e+07	6.98538e+07	7.65524e+07	6.00939e+07	6.73527e+07	7.89225e+07	7.63153e+07	7.13104e+07	6.79423	9.16785	12.2125	7.02426	Bin1	30948	BIN1	274	0.893757	0.961285	1.01962	1.12533	1.25911	0.02568	0.0632168	3	No		13
K3W4S4	148690438	mitogen-activated protein kinase 8 interacting protein 3, isoform CRA_b, partial [Mus musculus]	0	88.385	17	17	81	13	1355	149.2	5.48	1362	17	4.2257e+07	4.92834e+07	4.60725e+07	4.03356e+07	4.23944e+07	4.23328e+07	4.62543e+07	4.02079e+07	3.63096e+07	3.76872e+07	3.45143e+07	3.82327e+07	2.36564e+07	3.82459e+07	2.18287e+07	3.21458e+07	8.96573	5.88554	4.52101	26.3918	Mapk8ip3	30957	MAPK8IP3	23162	1.16352	1.11933	0.959488	0.757664	1.53567	0.01307	0.0387141	2	Yes		9
Q9QY15	163914388	ATP-dependent RNA helicase DDX25 [Mus musculus]	0	6.426	5	2	10	2	484	54.8	5.99	32	2	4.43509e+06	3.54945e+06	4.01197e+06	4512628	4.19625e+06	2.89e+06	4.71804e+06	4.01587e+06	3.39188e+06	3.03506e+06	4.73764e+06	3.88539e+06	3.68578e+06	3.16386e+06	4.07094e+06	3.96897e+06	10.7488	19.4669	19.6062	10.9188	Ddx25	30959	DDX25	29118	1.06051	1.01625	0.966774	0.956469	1.10877	0.6683	0.718242	2	No		0
Q9WV55	94721328	vesicle-associated membrane protein-associated protein A [Mus musculus]	0	62.513	41	9	134	8	249	27.8	8.4	961	9	1.16477e+08	1.23345e+08	8.92122e+07	7.39526e+07	7.38333e+07	6.13732e+07	6.45348e+07	8.28675e+07	6.10957e+07	7.24988e+07	7.91591e+07	6.66453e+07	5.69695e+07	5.7995e+07	6.80052e+07	6.57909e+07	22.9879	13.7434	11.1074	8.88681	Vapa	30960	VAPA	9218	1.32807	0.931354	0.920775	0.819805	1.61998	0.08711	0.149586	2	No		15
P43274	13430890	histone H1.4 [Mus musculus]	0	33.374	23	6	110	3	219	22	11.11	1795	6	1.31988e+08	1.90439e+08	1.49879e+08	9.82974e+07	1.38846e+08	1.34267e+08	1.48836e+08	1.1554e+08	6.861e+07	7.18082e+07	1.04333e+08	6.76383e+07	9.09237e+07	9.02498e+07	9.91735e+07	1.06562e+08	26.8982	10.3823	22.5117	7.9711	Hist1h1e	50709	H1-4	3008	1.26282	1.18953	0.691361	0.856281	1.82658	0.01022	0.0323313	2	Yes		5
Q9JLC8	568988117	PREDICTED: sacsin isoform X1 [Mus musculus]	0	229.802	13	51	337	51	4591	521.4	7.05	3771	51	4.15668e+08	5.31665e+08	4.08181e+08	3.75364e+08	4.75618e+08	4.3491e+08	4.30757e+08	4.54865e+08	3.65669e+08	4.05028e+08	4.62983e+08	4.38461e+08	4.26685e+08	4.42935e+08	4.74752e+08	3.87133e+08	15.7715	4.58964	10.1008	8.42015	Sacs	50720	SACS	26278	0.998967	1.03664	0.965067	0.999328	1.07416	0.6598	0.711205	2	No		8
D5M8I5	293633166	deleted in liver cancer 1 [Mus musculus]	0	8.159	1	2	7	2	1543	172.9	6.27	29	2	1.70718e+06	1.31662e+06	1.62062e+06	1753087	1.42604e+06	1.23473e+06	1.37882e+06	1.21836e+06	1.10076e+06	1.17411e+06	1.17874e+06	901862	1.0682e+06	818376	875024	1.09477e+06	12.2763	7.87952	11.9102	14.3077	Dlc1	50768	DLC1	10395	1.28805	1.05861	0.876913	0.776426	1.65894	0.007636	0.0262871	2	Yes		0
A0A0G2JE00	568933253	PREDICTED: membrane-associated guanylate kinase, WW and PDZ domain-containing protein 2 isoform X1 [Mus musculus]	0	190.872	28	29	286	29	1414	154.9	6.33	3561	29	1.25943e+08	1.4201e+08	1.6217e+08	1.54154e+08	1.15186e+08	1.21909e+08	1.68741e+08	1.58261e+08	1.515e+08	1.51648e+08	1.85459e+08	1.7295e+08	1.46587e+08	2.01634e+08	2.32612e+08	1.7068e+08	10.7968	18.7536	10.1275	19.894	Magi2	50791	MAGI2	9863	0.912417	0.880904	1.0331	1.17358	1.33224	0.2186	0.297918	3	No		8
O55029	29789080	coatomer subunit beta' [Mus musculus]	0	13.564	5	3	16	3	905	102.4	5.3	89	3	3.95511e+06	4.05956e+06	2.16073e+06	3.84782e+06	1.29534e+06	3.87483e+06	3.53696e+06	2.29577e+06	1.99458e+06	5.41722e+06	5.8666e+06	4.97632e+06	3.0645e+06	3.64222e+06	4.82017e+06	5.07301e+06	25.6966	43.05	38.3653	23.017	Copb2	50797	COPB2	9276	0.936743	0.734988	1.21941	1.10886	1.65908	0.3599	0.44199	3	No		4
Q9QYY8	244790106	spastin isoform 1 [Mus musculus]	0	15.407	8	4	20	4	614	66.4	9.69	32	4	1.19905e+07	2.28804e+07	2.15759e+07	1.34153e+07	1.97624e+07	2.21935e+07	2.40587e+07	1.83731e+07	1.91969e+07	1.97359e+07	2.94941e+07	2.06245e+07	1.95189e+07	1.92367e+07	2.71287e+07	2.00943e+07	31.8093	11.9836	21.8151	17.553	Spast	50850	SPAST	6683	0.848665	1.02512	1.08177	1.04444	1.27467	0.6708	0.72022	3	No		2
Q9Z2X8	37359786	mKIAA0132 protein [Mus musculus]	0	30.453	14	8	40	8	637	71	6.44	674	8	1.19845e+07	1.20607e+07	1.47173e+07	1.08567e+07	1.15794e+07	9.49898e+06	1.59588e+07	1.13634e+07	1.13989e+07	1.05774e+07	1.428e+07	1.07663e+07	9.06329e+06	9.70474e+06	1.14655e+07	5.54889e+06	13.1966	22.6175	14.6244	27.7431	Keap1	50868	KEAP1	9817	1.09762	1.07066	1.04018	0.791539	1.38669	0.2827	0.362666	2	No		0
Q9JKK7	31543876	tropomodulin-2 [Mus musculus]	0	266.414	69	19	453	18	351	39.5	5.35	8571	19	7.10281e+08	5.88452e+08	6.70991e+08	7.59419e+08	6.22814e+08	6.89925e+08	6.0458e+08	6.76887e+08	6.48475e+08	6.20825e+08	5.88844e+08	7.47664e+08	6.54195e+08	5.60128e+08	5.49255e+08	7.58517e+08	10.5912	6.36401	10.5324	15.459	Tmod2	50876	TMOD2	29767	1.04452	0.992879	0.997319	0.96528	1.08209	0.8569	0.876958	2	No		14
A2AS98	595582321	nck-associated protein 1 isoform a [Mus musculus]	0	306.508	46	44	591	44	1134	129.4	6.68	7956	44	4.94314e+08	5.83495e+08	5.68412e+08	5.85e+08	4.8075e+08	4.96168e+08	5.76527e+08	5.83438e+08	4.2425e+08	4.74265e+08	5.76425e+08	4.46522e+08	4.55842e+08	4.02904e+08	4.36015e+08	4.15997e+08	7.70615	9.97517	13.9952	5.42145	Nckap1	50884	NCKAP1	10787	1.11557	1.0684	0.960692	0.855345	1.30423	0.009345	0.0302737	2	No		16
Q9WUQ2	158749640	prolactin regulatory element-binding protein isoform 1 [Mus musculus]	0	13.612	12	4	15	4	417	45.4	8.76	32	4	4.19949e+06	4.22482e+06	4.51379e+06	4.36747e+06	3.91524e+06	2.24502e+06	3.65774e+06	4.37281e+06	1.02352e+06	996371	1.30942e+06	2.34076e+06	554895	1.10258e+06	1.30004e+06	1.34943e+06	3.35547	25.8596	44.5551	33.7942	Preb	50907	PREB	10113	1.66908	1.36867	0.546864	0.415394	4.01806	3.809e-05	0.0014356	1	Yes	DDP	3
G3X9G2	568974701	PREDICTED: misshapen-like kinase 1 isoform X1 [Mus musculus]	0	218.935	26	34	488	25	1374	154.9	7.65	6341	34	1.8822e+08	2.00441e+08	2.01999e+08	1.8293e+08	1.90655e+08	1.92403e+08	2.38353e+08	2.30883e+08	2.09507e+08	1.95778e+08	2.4994e+08	1.96847e+08	2.02601e+08	2.00934e+08	2.39794e+08	2.21016e+08	4.81349	11.7678	11.9202	8.43971	Mink1	50932	MINK1	50488	0.925817	1.02001	1.01974	1.03443	1.11732	0.2183	0.297694	2	No		14
Q9WV34	568974714	PREDICTED: MAGUK p55 subfamily member 2 isoform X1 [Mus musculus]	0	53.204	25	11	82	10	569	63.3	6.11	402	11	5.07859e+07	6.02964e+07	5.12053e+07	5.96201e+07	6.40314e+07	6.88946e+07	6.47144e+07	5.9244e+07	8.22123e+07	7.67199e+07	8.87417e+07	6.39237e+07	7.25407e+07	7.65265e+07	8.2417e+07	7.44432e+07	9.34584	6.15617	13.522	5.59416	Mpp2	50997	MPP2	4355	0.809648	0.937263	1.13689	1.1162	1.40418	0.004178	0.0179786	3	No		12
P0C0S6	4504255	histone H2A.Z [Homo sapiens]	0	29.155	54	5	75	3	128	13.5	10.58	1002	5	6.19025e+07	4.98077e+07	4.60179e+07	3.44776e+07	6.76189e+07	3.94489e+07	3.65466e+07	4.14666e+07	2.06942e+07	1.22642e+07	3.41312e+07	1.05899e+07	2.84855e+07	2.37773e+07	2.77888e+07	1.81493e+07	23.5242	31.0674	55.3981	19.3275	H2afz	51788	H2AZ1	3015	1.38986	1.33834	0.561707	0.710099	2.47435	0.02606	0.0639362	1	No		1
P97492	755545513	PREDICTED: regulator of G-protein signaling 14 isoform X1 [Mus musculus]	0	8.504	6	3	10	3	551	59.7	8	72	3	552922	638023	562274	365834	805414	642682	741844	645110	1.17198e+06	1.09398e+06	1.35341e+06	964055	1.19573e+06	1.14423e+06	1.32578e+06	1.262e+06	21.8472	11.1852	14.2069	6.41109	Rgs14	51791	RGS14	10636	0.58597	0.783961	1.26743	1.36264	2.32545	0.000147	0.00252491	3	Yes	DIP-MH	3
Q76MZ3	26353870	unnamed protein product [Mus musculus]	0	218.133	51	21	361	21	589	65.3	5.11	6822	21	4.72856e+08	5.15165e+08	4.24366e+08	3.887e+08	3.46393e+08	4.35763e+08	3.72616e+08	4.09114e+08	3.88313e+08	4.2935e+08	4.48145e+08	4.08812e+08	4.35325e+08	3.48991e+08	4.07838e+08	4.05627e+08	12.2876	10.0802	6.16973	9.0744	Ppp2r1a	51792	PPP2R1A	5518	1.08542	0.942472	1.00921	0.9629	1.15167	0.4326	0.51339	2	No		15
Q8VEK3	160333923	heterogeneous nuclear ribonucleoprotein U [Mus musculus]	0	45.833	13	9	89	9	800	87.9	6.24	925	9	4.25402e+07	6.10527e+07	5.21807e+07	4.73295e+07	4.8011e+07	4.55707e+07	5.78105e+07	5.66514e+07	1.48671e+07	1.46743e+07	1.88559e+07	1.91166e+07	2.05611e+07	1.35887e+07	1.96273e+07	1.57913e+07	15.5611	11.7816	14.4411	18.7982	Hnrnpu	51810	HNRNPU	3192	1.48188	1.51793	0.492597	0.507587	3.08149	0.0001093	0.00241343	1	Yes	DDP-MH	6
G5E8R4	569005874	PREDICTED: serine/threonine-protein phosphatase 6 regulatory subunit 3 isoform X1 [Mus musculus]	0	88.443	23	16	108	15	879	98.6	4.6	1413	16	3.77559e+07	4.49398e+07	2.78029e+07	3.73321e+07	3.1523e+07	3.96086e+07	3.1686e+07	2.44938e+07	3.52957e+07	3.30547e+07	3.01177e+07	3.31979e+07	2.6895e+07	2.95754e+07	3.10009e+07	2.98525e+07	19.0242	19.4054	6.46654	5.92293	Ppp6r3	52036	PPP6R3	55291	1.12819	0.971598	1.00483	0.895376	1.26002	0.1365	0.209102	2	No		2
Q6ZQ33	37360124	mKIAA0857 protein [Mus musculus]	0	92.523	17	15	84	15	1353	142.8	5.21	700	15	2.54727e+07	2.43153e+07	2.11604e+07	2.13784e+07	4.00523e+07	2.78037e+07	2.61804e+07	3.03289e+07	4.07839e+07	4.05082e+07	5.25806e+07	3.43011e+07	4.7398e+07	5.32527e+07	5.56532e+07	4.46501e+07	9.30274	19.9832	18.1618	10.1303	Rab11fip5	52055	RAB11FIP5	26056	0.630411	0.849171	1.1483	1.37212	2.17655	0.0005651	0.00496196	3	Yes	DIP-MH	11
Q9D1E8	26000252	1-acylglycerolphosphate acyltransferase-epsilon [Mus musculus]	0	21.837	17	6	61	6	365	42.3	9.38	197	6	3.90914e+07	3.46749e+07	3.17872e+07	2.6049e+07	4.20829e+07	3.71757e+07	3.22957e+07	3.67039e+07	2.98618e+07	2.56316e+07	3.09134e+07	2.3402e+07	2.37573e+07	2.53835e+07	2.14941e+07	2.4382e+07	16.6163	10.7997	12.8798	6.94174	Agpat5	52123	AGPAT5	55326	1.08608	1.22354	0.906225	0.784152	1.56033	0.005761	0.0222108	2	Yes		7
Q91YS8	19527140	calcium/calmodulin-dependent protein kinase type 1 [Mus musculus]	0	21.685	16	5	17	2	374	41.6	5.35	107	5	3.32461e+06	5.10275e+06	3.71013e+06	3.02897e+06	2.51542e+06	3.37346e+06	3.10348e+06	2.91772e+06	2.64874e+06	4.00028e+06	4.44489e+06	2.8806e+06	3.0021e+06	4.1103e+06	4.0518e+06	2.89456e+06	24.1982	12.1053	24.7955	18.6613	Camk1	52163	CAMK1	8536	1.10082	0.864462	1.0143	1.02042	1.27341	0.3698	0.450855	2	No		1
A0A1D5RLF1	30519931	receptor expression-enhancing protein 1 [Mus musculus]	0	19.484	25	4	36	4	201	22.3	9.5	395	4	6.72253e+06	4.16316e+06	7.4722e+06	1.01644e+07	9.11304e+06	6.63845e+06	2.51212e+06	5.96826e+06	7.00841e+06	4.15021e+06	2.35629e+06	4.29978e+06	4.55105e+06	1.81793e+06	4.6414e+06	3.82876e+06	34.6303	44.9565	43.076	35.3826	Reep1	52250	REEP1	65055	1.33581	1.13488	0.834333	0.694977	1.9221	0.212	0.290735	2	No		2
Q6PHM3	46092406	mKIAA1828 protein [Mus musculus]	0	74.797	25	8	100	8	587	64.6	7.28	2138	8	1.26122e+08	1.62212e+08	1.95705e+08	1.34864e+08	1.30456e+08	1.47058e+08	1.73212e+08	1.68496e+08	1.1948e+08	1.51858e+08	1.96886e+08	1.64801e+08	1.56926e+08	1.96836e+08	1.96773e+08	1.3966e+08	20.2603	12.8067	20.2454	16.7383	Adgra1	52389	ADGRA1	84435	0.966527	0.967026	0.988583	1.07786	1.11519	0.8149	0.843053	2	No		4
A0A0J9YUL3	568935961	PREDICTED: septin-11 isoform X1 [Mus musculus]	0	111.062	43	16	211	7	441	50.9	6.68	2732	16	5.03696e+07	4.66193e+07	5.33791e+07	5.04609e+07	4.15221e+07	4.27e+07	4.53557e+07	5.35964e+07	4.32687e+07	3.16334e+07	4.04525e+07	3.67789e+07	4.02408e+07	2.67957e+07	3.17928e+07	3.01819e+07	5.5179	11.8868	13.2157	17.7288	Sept11	52398	SEPTIN11	55752	1.20772	1.10156	0.914885	0.775834	1.55668	0.005806	0.0223449	2	Yes		15
Q8BWT1	20810027	Acetyl-Coenzyme A acyltransferase 2 (mitochondrial 3-oxoacyl-Coenzyme A thiolase) [Mus musculus]	0	43.75	23	7	40	7	397	41.8	8.09	359	7	3.19185e+07	2.06564e+07	2.03151e+07	3.16418e+07	3.0258e+07	3.35538e+07	4.1543e+07	3.30273e+07	6.22444e+07	6.38326e+07	5.03183e+07	6.46013e+07	5.28836e+07	4.59842e+07	4.80241e+07	6.45752e+07	24.9619	14.025	11.1087	15.7468	Acaa2	52538	ACAA2	10449	0.601295	0.796011	1.38628	1.21642	2.30549	0.001257	0.00785977	1900-01-03	Yes	DIP	7
Q99L04	12834933	unnamed protein product [Mus musculus]	0	104.799	54	14	216	14	313	34	8.48	4178	14	4.80651e+08	4.45247e+08	3.92815e+08	3.22936e+08	2.18401e+08	1.69549e+08	1.45735e+08	1.25418e+08	1.5931e+08	1.58597e+08	2.16952e+08	1.26759e+08	1.7989e+08	1.68058e+08	1.82745e+08	1.24357e+08	16.7095	24.3009	22.713	16.5047	Dhrs1	52585	DHRS1	115817	1.81527	0.72881	0.73159	0.724328	2.50615	0.003805	0.0170445	1	Yes	DDP	5
Q91X97	15029877	Ncald protein [Mus musculus]	0	38.13	46	7	82	4	193	22.2	5.22	681	7	8.95686e+06	1.00829e+07	6.13707e+06	1.01649e+07	7.42638e+06	1.19941e+07	5.22966e+06	7.64053e+06	9.18425e+06	5.94076e+06	6.37919e+06	6.02928e+06	6.53515e+06	6.12155e+06	6.67817e+06	4.64585e+06	21.2945	35.0842	22.4535	15.5125	Ncald	52589	NCALD	83988	1.1865	1.08406	0.924356	0.805083	1.47376	0.1719	0.248692	2	No		7
Q91WS0	19527228	CDGSH iron-sulfur domain-containing protein 1 [Mus musculus]	0	34.617	44	4	48	4	108	12.1	9.06	295	4	9.84336e+07	1.06502e+08	9.23838e+07	70490861	5.70814e+07	4.87005e+07	4.43571e+07	4.23846e+07	5.28679e+07	5.48212e+07	6.69069e+07	3.69015e+07	5.02823e+07	5.8391e+07	5.15181e+07	4.1539e+07	16.7832	13.5552	23.313	13.72	Cisd1	52637	CISD1	55847	1.5112	0.791007	0.868964	0.828834	1.91047	0.01498	0.0426668	1	Yes	DDP	13
Q9CQU5	21326440	ZW10 interactor [Mus musculus]	0	24.523	22	5	52	5	252	28.7	8.43	110	5	2.79023e+07	2.40777e+07	2.55974e+07	29075281	2.16831e+07	2.05455e+07	3.43559e+07	1.97121e+07	2.72096e+07	2.77888e+07	3.30314e+07	2.41571e+07	2.52793e+07	2.8847e+07	3.15115e+07	2.55372e+07	8.43486	28.6695	13.1398	10.6622	Zwint	52696	ZWINT	11130	1.0007	0.903533	1.05263	1.04313	1.16501	0.7666	0.799136	2	No		1
A0A0G2JFT8	568935988	PREDICTED: protein RUFY3 isoform X2 [Mus musculus]	0	49.172	22	12	86	12	637	72.4	5.44	492	12	9.03385e+07	8.3396e+07	6.51081e+07	7.28173e+07	4.57297e+07	5.09836e+07	5.9227e+07	4.61768e+07	5.9588e+07	4.15924e+07	4.98711e+07	4.54354e+07	6.97977e+07	3.20406e+07	3.13932e+07	4.28697e+07	14.3377	12.4033	15.7857	40.8172	Rufy3	52822	RUFY3	22902	1.40646	0.912116	0.886709	0.794712	1.76978	0.02621	0.0642321	2	No		11
Q8C0L0	37360266	mKIAA1162 protein [Mus musculus]	0	6.743	8	2	7	2	354	39.1	4.37	37	2	5.38418e+06	9.07352e+06	7.21202e+06	6.00676e+06	4.57139e+06	5.35036e+06	7.63127e+06	6.67736e+06	2.5834e+06	2.69256e+06	8.11247e+06	5.82949e+06	7.97495e+06	9.44766e+06	9.44991e+06	5.93146e+06	23.4765	22.4931	55.5733	20.3014	Tmx4	52837	TMX4	56255	1.06521	0.932577	0.739658	1.26256	1.70695	0.2536	0.335778	2	No		5
Q8BPQ7	568936011	PREDICTED: small G protein signaling modulator 1 isoform X1 [Mus musculus]	0	21.339	6	6	25	5	1148	129	5.77	179	6	3.55745e+06	4.06638e+06	4.66166e+06	2.77892e+06	3.16801e+06	3.55947e+06	4.75183e+06	4.79908e+06	5.59919e+06	3.60124e+06	6.23442e+06	3.46299e+06	6.26517e+06	4.79186e+06	5.49224e+06	4.30333e+06	21.1881	20.4147	29.6785	16.3889	Sgsm1	52850	SGSM1	129049	0.847587	0.915889	1.06327	1.17325	1.38423	0.2182	0.297694	3	No		4
Q8BIF2	26347765	unnamed protein product [Mus musculus]	0	14.774	11	4	27	4	374	40.6	7.9	206	4	7.3545e+06	1.50238e+07	1.60443e+07	1.14148e+07	1.05857e+07	5.0411e+07	1.46629e+07	1.01353e+07	1.17539e+07	1.22655e+07	2.10567e+07	1.55649e+07	1.94043e+07	2.01951e+07	2.04076e+07	1.93277e+07	31.6256	90.5196	28.2214	2.7622	Rbfox3	52897	RBFOX3	146713	0.723308	1.24517	0.880104	1.15142	1.72149	0.05994	0.112665	3	No		1
Q8K3E5	171906571	jouberin isoform 1 [Mus musculus]	0	113.566	23	19	158	19	1047	119.6	7.2	2200	19	5.33593e+07	5.40397e+07	5.85887e+07	5.48538e+07	3.6552e+07	3.34715e+07	5.3599e+07	4.03741e+07	5.69338e+07	5.91504e+07	6.39074e+07	6.01732e+07	6.33212e+07	6.12781e+07	7.52285e+07	7.20326e+07	4.22671	21.6144	4.84762	9.89143	Ahi1	52906	AHI1	54806	0.984951	0.731423	1.07113	1.21249	1.65772	0.01378	0.0404088	3	Yes	DIP	4
Q80TH1	28972680	mKIAA1232 protein [Mus musculus]	0	524.652	69	48	1428	4	950	103.8	6.7	22776	48	8.98715e+07	1.01177e+08	1.23572e+08	1.08954e+08	5.99924e+07	6.57965e+07	9.19289e+07	8.68953e+07	5.13361e+07	5.28737e+07	8.02545e+07	7.12937e+07	4.58631e+07	5.45266e+07	6.44154e+07	5.46757e+07	13.3646	20.5217	22.1467	13.8154	Dlg3	53310	DLG3	1741	1.40789	1.01249	0.8501	0.72952	1.92989	0.00569	0.0221673	1	Yes	DDP	16
Q99JX7	26346549	unnamed protein product [Mus musculus]	0	47.93	21	10	38	10	618	70.3	8.72	415	10	1.24697e+07	9.03535e+06	2.76557e+07	4.61971e+07	3.08792e+06	7.84461e+06	1.82562e+07	2.19124e+07	4.38584e+06	4.40599e+06	9.32164e+06	7.44747e+06	353550	5.66343e+06	6.47855e+06	5.03017e+06	71.14	68.7886	37.9742	62.7631	Nxf1	53319	NXF1	10482	2.01235	1.07839	0.539415	0.369847	5.44102	0.1793	0.256848	1	No		0
O54991	116063560	contactin-associated protein 1 precursor [Mus musculus]	0	214.816	28	33	371	4	1385	156.2	7.06	6405	33	9.32631e+07	1.0894e+08	1.14233e+08	96557132	1.03797e+08	9.93905e+07	1.08763e+08	9.91941e+07	1.18678e+08	1.37577e+08	1.26038e+08	1.0912e+08	1.36751e+08	1.21512e+08	1.20606e+08	9.22322e+07	9.6453	4.39326	9.77878	15.7671	Cntnap1	53321	CNTNAP1	8506	0.924618	0.920481	1.10019	1.05471	1.19523	0.1065	0.173221	3	No		16
I7HJQ9	922959942	myotubularin-related protein 1 isoform D [Mus musculus]	0	48.276	16	8	42	8	703	79.3	6.7	455	8	1.19341e+07	1.61484e+07	5.84261e+06	7.10418e+06	1.56051e+07	1.76118e+07	1.7387e+07	1.61783e+07	2.05782e+07	2.26234e+07	2.76209e+07	2.39622e+07	2.37864e+07	2.36836e+07	2.56838e+07	1.37309e+07	46.0547	5.75981	12.5062	24.8865	Mtmr1	53332	MTMR1	8776	0.566935	0.922786	1.30972	1.20056	2.31018	0.01692	0.0462339	3	Yes	DIP-M	4
Q9QYA2	157909797	mitochondrial import receptor subunit TOM40 homolog [Mus musculus]	0	12.976	13	4	9	4	361	37.9	7.74	47	4	9.15983e+06	1.47112e+07	1.29982e+07	1.8744e+07	5.28519e+06	4.85006e+06	1.46098e+07	1.24276e+07	4.53955e+06	7.09263e+06	9.7477e+06	2.41231e+06	5.71121e+06	6.27676e+06	1.01713e+07	1.38486e+06	28.5912	53.4056	53.3708	61.1046	Tomm40	53333	TOMM40	10452	1.58756	1.06115	0.679184	0.672105	2.36208	0.08914	0.152353	1	No		8
O88441	228480241	metaxin-2 [Mus musculus]	0	54.538	29	5	72	5	263	29.7	5.63	1267	5	3.39577e+07	4.84971e+07	4.51854e+07	6.40803e+07	3.23878e+07	2.95692e+07	3.84662e+07	4.55054e+07	2.87412e+07	3.00849e+07	3.63457e+07	2.90317e+07	2.8544e+07	2.83543e+07	2.75996e+07	2.45188e+07	25.9447	19.3763	11.519	6.85627	Mtx2	53375	MTX2	10651	1.34336	1.0225	0.870277	0.763865	1.75863	0.04677	0.0950179	2	No		10
O88569	148666221	mCG119114, isoform CRA_a, partial [Mus musculus]	0	52.053	37	11	124	9	357	38.1	9.31	990	11	7.29818e+07	6.23681e+07	6.17224e+07	7.0921e+07	8.4204e+07	7.67197e+07	1.22718e+08	1.25151e+08	5.42655e+07	4.69139e+07	5.39359e+07	4.72993e+07	6.58599e+07	6.55381e+07	5.72624e+07	5.39098e+07	8.63735	24.7593	7.99027	9.89143	Hnrnpa2b1	53379	HNRNPA2B1	3181	0.955609	1.45767	0.721769	0.864955	2.01958	0.008489	0.0284616	2	Yes		9
Q3UNH3	74188197	unnamed protein product [Mus musculus]	0	6.637	10	2	12	2	301	33.5	4.94	55	2	1.50224e+06	3.16102e+06	3.25917e+06	2.79622e+06	2.10259e+06	2.26563e+06	3.04838e+06	2.20992e+06	1.89718e+06	2.30712e+06	2.93904e+06	1.87534e+06	1.18516e+06	2.51927e+06	2.81153e+06	2.16985e+06	30.2211	17.9982	22.0697	32.6012	Txnl1	53382	TXNL1	9352	1.12681	1.012	0.948096	0.913102	1.23404	0.8159	0.843688	2	No		5
O35250	568974812	PREDICTED: exocyst complex component 7 isoform X1 [Mus musculus]	0	20.138	12	6	13	6	720	82.5	7.06	45	6	9.63166e+06	1.12785e+07	1.11977e+07	1.00714e+07	8.0316e+06	9.57292e+06	1.18788e+07	1.07953e+07	3.25498e+06	3.48266e+06	1.13657e+07	9.70337e+06	7.09146e+06	8.6675e+06	4.68684e+06	8.91323e+06	7.78659	16.4184	60.3228	26.487	Exoc7	53413	EXOC7	23265	1.20837	1.15392	0.796619	0.841091	1.51687	0.1112	0.179001	2	No		8
Q9R0N9	8394392	synaptotagmin-5 [Mus musculus]	0	31.721	14	6	47	4	386	43.1	9.6	479	6	5.03452e+06	3.32676e+06	4.4852e+06	5.10667e+06	2.80051e+06	3.63412e+06	3.29099e+06	4.20107e+06	4.07086e+06	3.18099e+06	2.43e+06	3.49478e+06	3.37075e+06	2.74485e+06	3.20161e+06	3.42761e+06	18.3272	16.92	20.7605	9.71369	Syt5	53420	SYT5	6861	1.2424	0.963764	0.911857	0.881975	1.40866	0.1575	0.232161	2	No		7
P61620	7019415	protein transport protein Sec61 subunit alpha isoform 1 [Homo sapiens]	0	14.671	8	3	26	3	476	52.2	8.06	58	3	1.74606e+07	1.75715e+07	1.56015e+07	1.80963e+07	1.10997e+07	1.36626e+07	1.70573e+07	1.66417e+07	8.37767e+06	8.38378e+06	1.29552e+07	8.2514e+06	7.58767e+06	7.81379e+06	9.6115e+06	8.15882e+06	6.34276	19.0832	24.332	10.9716	Sec61a1	53421	SEC61A1	29927	1.38616	1.17907	0.765752	0.669019	2.07194	0.0001243	0.00243692	1	Yes	DDP-MH	0
Q9Z0Y1	227116273	dynactin subunit 3 isoform A [Mus musculus]	0	20.921	28	5	27	5	186	21	6.06	348	5	1.6274e+07	1.59429e+07	1.53466e+07	16263790	1.36557e+07	1.36099e+07	1.44569e+07	1.19142e+07	1.28701e+07	1.10539e+07	1.61408e+07	1.23916e+07	1.0736e+07	9.22345e+06	1.01667e+07	1.02705e+07	2.72535	7.97849	16.465	6.27918	Dctn3	53598	DCTN3	11258	1.21392	1.02011	0.997661	0.768302	1.58001	5.089e-05	0.00163596	2	Yes		7
P62748	7949055	hippocalcin-like protein 1 [Mus musculus]	0	36.31	45	8	76	4	193	22.3	5.5	851	8	1.3989e+07	1.62052e+07	1.38225e+07	1.50226e+07	1.29674e+07	1.42121e+07	1.38971e+07	1.62266e+07	1.64184e+07	1.7536e+07	1.99992e+07	1.58833e+07	1.78101e+07	1.70605e+07	1.98359e+07	1.64883e+07	7.45349	9.58371	10.4698	8.21409	Hpcal1	53602	HPCAL1	3241	0.917564	0.890582	1.08537	1.10648	1.24242	0.03618	0.0794869	3	No		5
P28656	226443026	nucleosome assembly protein 1-like 1 isoform 1 precursor [Mus musculus]	0	64.814	31	8	80	7	418	48.5	4.48	1538	8	3.56556e+07	4.13368e+07	3.53173e+07	4.16064e+07	3.53264e+07	3.43874e+07	3.2328e+07	3.64569e+07	3.65473e+07	3.44086e+07	3.32999e+07	3.36427e+07	3.71949e+07	3.16028e+07	2.81992e+07	3.18158e+07	8.99197	5.05218	4.22755	11.5439	Nap1l1	53605	NAP1L1	4673	1.10112	0.990823	0.98653	0.921528	1.19488	0.2364	0.317622	2	No		7
Q3TF40	74141990	unnamed protein product [Mus musculus]	0	81.961	34	14	150	12	528	60.4	9.61	1035	14	7.9833e+07	7.26803e+07	1.00825e+08	7.7745e+07	6.90542e+07	8.28481e+07	1.38983e+08	1.18606e+08	4.68132e+07	5.92417e+07	6.44632e+07	7.4277e+07	5.93682e+07	6.54865e+07	7.55598e+07	7.53082e+07	14.9875	31.3759	18.6896	11.4819	Nono	53610	NONO	4841	1.05015	1.29885	0.776454	0.874552	1.67279	0.1173	0.186486	2	No		6
Q9Z2W9	125858934	Gria3 protein [Mus musculus]	0	273.712	42	32	1023	2	888	100.4	8.29	14685	32	9.37511e+07	1.32233e+08	1.48067e+08	122308448	1.27681e+08	1.52958e+08	1.6411e+08	1.50961e+08	1.33612e+08	1.5547e+08	1.7786e+08	1.68794e+08	1.3907e+08	1.87415e+08	1.87378e+08	1.49743e+08	18.405	10.2737	12.0951	15.1897	Gria3	53623	GRIA3	2892	0.830237	0.996415	1.06336	1.10998	1.33695	0.1929	0.271002	3	No		14
Q7TSC1	92110037	protein PRRC2A isoform 1 [Mus musculus]	0	34.936	6	8	52	8	2158	229.1	9.39	355	8	1.12622e+07	1.41944e+07	9.43661e+06	1.14574e+07	1.64024e+07	1.31962e+07	1.35753e+07	1.49548e+07	1.65318e+07	1.93917e+07	1.66604e+07	1.62868e+07	1.82734e+07	1.60221e+07	1.63387e+07	1.72561e+07	16.9293	10.0325	8.46571	5.96758	Prrc2a	53761	PRRC2A	7916	0.768538	0.963831	1.14194	1.12569	1.48586	0.01183	0.036098	3	No		5
Q9JJZ2	8394493	tubulin alpha-8 chain [Mus musculus]	0	188.47	52	17	1100	4	449	50	5.1	27849	17	1.32679e+07	997150	1.14224e+06	12999050	1.03896e+07	1.10728e+07	1.55916e+07	1.1254e+07	1.76849e+07	1.8327e+07	1.58595e+07	9.19242e+06	9.19768e+06	1.62855e+07	1.71664e+07	2.02085e+07	98.0928	19.6444	27.3927	29.6433	Tuba8	53857	TUBA8	51807	0.566326	0.963095	1.2174	1.25318	2.21282	0.2732	0.353382	3	No		9
Q80UG5	49022852	mKIAA0991 protein [Mus musculus]	0	40.575	20	10	57	10	605	67.8	8.12	181	10	1.68674e+07	1.43874e+07	1.73837e+07	1.03444e+07	1.98302e+07	2.09122e+07	2.40967e+07	1.75513e+07	2.15429e+07	2.00617e+07	3.22739e+07	2.40351e+07	2.17156e+07	2.56753e+07	2.68516e+07	2.31745e+07	21.7858	13.2104	22.2624	9.58179	Sept9	53860	SEPTIN9	10801	0.70071	0.978787	1.1632	1.1573	1.66003	0.01924	0.0508569	3	No		12
Q9R020	74198630	unnamed protein product [Mus musculus]	0	80.384	40	14	87	14	345	38.8	8.24	1005	14	9.67525e+06	1.54842e+07	1.96471e+07	1.68485e+07	1.12152e+07	1.77532e+07	2.71416e+07	1.97966e+07	2.07155e+07	3.25699e+07	2.81998e+07	4.32555e+07	2.59433e+07	1.60935e+07	3.0601e+07	4.20187e+07	27.2471	34.5654	30.2026	37.5483	Zranb2	53861	ZRANB2	9406	0.654236	0.805463	1.32365	1.21665	2.0232	0.08521	0.147248	1900-01-03	No		0
Q60865	148695758	GPI-anchored membrane protein 1, isoform CRA_a, partial [Mus musculus]	0	50.077	13	8	78	8	760	83.9	5.71	620	8	2.0841e+07	2.72688e+07	2.10503e+07	2.76728e+07	2.03117e+07	2.39495e+07	4.34458e+07	2.68933e+07	3.33145e+07	2.09623e+07	1.92718e+07	4.13127e+07	2.54581e+07	2.0666e+07	2.08699e+07	2.51296e+07	15.5809	35.6877	36.4765	11.3666	Caprin1	53872	CAPRIN1	4076	0.925705	1.09556	1.09805	0.880685	1.24682	0.6418	0.694542	2	No		5
Q9R0M0	114050895	cadherin EGF LAG seven-pass G-type receptor 2 isoform 1 precursor [Mus musculus]	0	50.865	5	10	57	10	2919	316.8	5.47	369	10	2.69908e+07	3.82461e+07	3.43475e+07	2.87865e+07	2.41179e+07	2.13858e+07	4.12148e+07	2.47422e+07	2.5105e+07	3.37361e+07	3.48283e+07	2.74509e+07	2.26957e+07	3.45727e+07	4.25983e+07	3.25775e+07	16.0817	32.3642	15.6555	24.7153	Celsr2	53883	CELSR2	1952	1.04071	0.90362	0.981932	1.07374	1.18826	0.8368	0.860821	2	No		2
Q8CHT1	162417957	ephexin-1 isoform 1 [Mus musculus]	0	49.947	18	11	58	11	710	82.2	5.99	746	11	6.38946e+07	8.75223e+07	7.98413e+07	6.23062e+07	8.95879e+07	6.51049e+07	7.97802e+07	1.02957e+08	1.267e+08	5.70981e+07	7.56106e+07	5.41338e+07	5.91615e+07	7.72554e+07	1.02487e+08	1.64353e+08	16.7684	18.9286	42.8422	45.5635	Ngef	53972	NGEF	25791	0.871244	1.00143	0.930535	1.19679	1.37366	0.6401	0.693733	3	No		10
K4PWM5	26353692	unnamed protein product [Mus musculus]	0	9.86	2	2	8	2	1112	126.2	6.73	69	2	2.06665e+06	2.34235e+06	2.1778e+06	1.91211e+06	2.07795e+06	2.03937e+06	2.35258e+06	2.40182e+06	2.1477e+06	2.4024e+06	3.02648e+06	2.21376e+06	2.71435e+06	2.79213e+06	3.18582e+06	2.48882e+06	8.53905	8.3716	16.3726	10.389	Diaph2	54004	DIAPH2	1730	0.886639	0.925534	1.02137	1.16646	1.3156	0.04887	0.0976507	3	No		1
Q9ES28	755524532	PREDICTED: rho guanine nucleotide exchange factor 7 isoform X1 [Mus musculus]	0	123.095	28	20	215	5	862	97	6.8	3031	20	1.94146e+07	2.19965e+07	1.75416e+07	1.58241e+07	1.88859e+07	1.90861e+07	2.06918e+07	2.16449e+07	1.91636e+07	1.90229e+07	2.61699e+07	1.94067e+07	2.06609e+07	2.08702e+07	2.37581e+07	1.91929e+07	14.1493	6.58076	16.6646	9.04438	Arhgef7	54126	ARHGEF7	8874	0.925081	0.993517	1.03625	1.04515	1.12979	0.599	0.658659	2	No		9
P62858	4506715	40S ribosomal protein S28 [Homo sapiens]	0	15.28	46	3	90	3	69	7.8	10.7	2498	3	7.88041e+07	1.06254e+08	1.08013e+08	97643105	6.26342e+07	9.59066e+07	1.19042e+08	1.06636e+08	5.50751e+07	9.06191e+07	8.78206e+07	1.04146e+08	5.79057e+07	6.55847e+07	7.72839e+07	8.86611e+07	13.6919	25.1968	24.6621	18.6237	Rps28	54127	RPS28	6234	1.11471	1.09618	0.963349	0.825761	1.34992	0.1851	0.262405	2	No		5
P61164	5031569	alpha-centractin [Homo sapiens]	0	53.588	26	8	61	8	376	42.6	6.64	1275	8	2.56355e+07	3.94619e+07	7.04327e+07	2.71243e+07	2.38068e+07	2.36596e+07	2.06301e+07	2.81542e+07	2.03988e+07	1.90035e+07	2.24619e+07	2.03224e+07	1.74075e+07	1.95101e+07	1.9347e+07	1.97647e+07	51.1293	12.8653	6.9523	5.68352	Actr1a	54130	ACTR1A	10121	1.55978	0.923	0.788132	0.729087	2.13936	0.06788	0.124694	1	No		12
P28658	74184979	unnamed protein product [Mus musculus]	0	12.697	5	2	18	2	475	53.7	5.25	225	2	4.664e+06	5.09212e+06	4.92316e+06	4069304	2.16734e+06	2.13773e+06	3.0585e+06	2.42229e+06	2.536e+06	2.2618e+06	3.07812e+06	1.91792e+06	1.9747e+06	2.29234e+06	1.54707e+06	2.02818e+06	9.55695	17.4762	20.0146	15.7437	Atxn10	54138	ATXN10	25814	1.62429	0.847801	0.848492	0.679419	2.3907	0.0003694	0.00390551	1	Yes	DDP-MH	4
Q9QZE5	26346320	unnamed protein product [Mus musculus]	0	17.121	6	5	8	5	878	97.9	5.45	102	5	1.80148e+07	9.15766e+06	1.14161e+07	1.09301e+07	7.79929e+06	1.32143e+07	4.23161e+06	1.43415e+07	1.46625e+07	1.55915e+07	1.08099e+07	232518	2.13152e+07	1.70992e+07	1.36829e+07	1.65728e+06	31.3427	47.8423	68.1805	62.8919	Copg1	54161	COPG1	22820	1.07558	0.859849	0.896986	1.16759	1.3579	0.844	0.867411	2	No		3
Q9R0L7	13431714	RecName: Full=A-kinase anchor protein 8-like; Short=AKAP8-like protein; AltName: Full=Neighbor of A-kinase-anchoring protein 95; Short=Neighbor of AKAP95	0	21.837	9	5	18	5	642	71.4	5.05	145	5	6.30732e+06	8.86972e+06	8.79701e+06	1.00566e+07	5.172e+06	8.98554e+06	7.04977e+06	5.67713e+06	4.45342e+06	4.50899e+06	2.83845e+06	1.62401e+06	3.27825e+06	2.15869e+06	2.2877e+06	2.72919e+06	18.5296	25.374	41.4338	19.3635	Akap8l	54194	AKAP8L	26993	1.60534	1.26823	0.633295	0.493141	3.25533	0.002378	0.0120736	1	Yes	DDP	0
O54865	8567358	guanylate cyclase soluble subunit beta-1 isoform 1 [Mus musculus]	0	76.948	29	13	114	13	620	70.6	5.31	1845	13	3.91644e+07	4.60492e+07	3.43668e+07	2.68883e+07	3.6146e+07	3.89214e+07	3.5102e+07	2.55172e+07	3.89084e+07	4.13087e+07	4.52284e+07	3.86867e+07	3.74827e+07	2.85729e+07	4.29655e+07	3.99057e+07	22.027	17.1873	7.40487	16.6341	Gucy1b1	54195	GUCY1B1	2983	0.984309	0.91185	1.10301	1.00083	1.20964	0.3029	0.383849	2	No		7
A0A0A6YY83	568934353	PREDICTED: protocadherin-7 isoform X1 [Mus musculus]	0	11.136	2	2	19	2	1275	138.9	5.16	155	2	6.10197e+06	6.12782e+06	5.80131e+06	5.45622e+06	4.3289e+06	3.83801e+06	5.01416e+06	4.44496e+06	4.32484e+06	3.26564e+06	5.78194e+06	3.24982e+06	3.97751e+06	3.55391e+06	4.25989e+06	3.03156e+06	5.35128	10.9616	28.7635	14.4357	Pcdh7	54216	PCDH7	5099	1.29481	0.971687	0.91635	0.817155	1.58453	0.002042	0.0109675	2	Yes		5
P47964	148706231	mCG5564, partial [Mus musculus]	0	14.251	27	4	36	4	118	13.6	11.56	482	4	1.05034e+08	1.02017e+08	1.09134e+08	1.20082e+08	7.993e+07	1.0978e+08	8.96203e+07	1.0691e+08	8.23159e+07	5.54065e+07	4.12157e+07	7.09134e+07	5.28315e+07	3.91155e+07	2.76095e+07	5.69623e+07	7.24447	14.7262	28.7398	30.3588	Rpl36	54217	RPL36	25873	1.39731	1.23708	0.800244	0.565368	2.4715	0.0009429	0.00698705	1	Yes	DDP-M2	5
A2ALK6	755506621	PREDICTED: band 4.1-like protein 4B isoform X3 [Mus musculus]	0	98.041	31	19	150	19	863	95.8	9.25	1479	19	8.33772e+07	5.42957e+07	7.38701e+07	1.19875e+08	4.93998e+07	4.48906e+07	5.37177e+07	5.59387e+07	5.87574e+07	4.71869e+07	5.0121e+07	5.30942e+07	4.67321e+07	5.62479e+07	5.18614e+07	5.31944e+07	33.1787	9.58577	9.44797	7.62998	Epb41l4b	54357	EPB41L4B	54566	1.39169	0.856416	0.878305	0.873586	1.62502	0.3164	0.3975	2	No		4
O88291	269784644	DBIRD complex subunit ZNF326 [Mus musculus]	0	26.733	14	7	30	7	580	65.1	5.21	271	7	1.77301e+07	1.37051e+07	1.29703e+07	1.31701e+07	1.1078e+07	9.18787e+06	1.32251e+07	1.1274e+07	5.07316e+06	1.74845e+06	6.70242e+06	2.18177e+06	2.3394e+06	3.07258e+06	4.74784e+06	3.19451e+06	15.6014	14.7458	60.2844	30.3293	Zfp326	54367	ZNF326	284695	1.75267	1.3627	0.478104	0.406522	4.31138	0.0002764	0.00347247	1	Yes	DDP-MH	0
Q9JJV5	21687008	voltage-dependent calcium channel gamma-3 subunit [Rattus norvegicus]	0	82.601	24	8	216	6	315	35.5	9.48	2212	8	2.87789e+08	3.23735e+08	3.38621e+08	329981890	3.56573e+08	3.68157e+08	4.00195e+08	4.04423e+08	3.72359e+08	3.14989e+08	4.14983e+08	3.81668e+08	3.32304e+08	3.64379e+08	4.00129e+08	3.31927e+08	6.98208	6.1738	11.2083	9.07633	Cacng3	54376	CACNG3	10368	0.894848	1.06906	1.03736	0.998732	1.19468	0.05425	0.105227	2	No		9
[truncated: 1,261 more rows]
