# Supplementary material for: Remodeling of the postsynaptic proteome in male mice and marmosets during synapse development
Source: Nat Commun. 2024 Mar 28;15:2496. doi: 10.1038/s41467-024-46529-9 (PMC10979008; doi:10.1038/s41467-024-46529-9)
Supplement: Supplementary file 4 — Supplementary Data 1–9 [file 41467_2024_46529_MOESM4_ESM.zip › Supplementary Data 240118/Supplementary Data 7_240118.xlsx]

## Sheet: Sheet1
Supplementary Data 7 LC-MS/MS quantification and comparison of 3,846 PSD proteins in the cerebellum of marmoset at postnatal development
Description of protein			Detection by LC-MS/MS											LFQ intensity normalized with total peptide abundance										Coefficient of Variation (CV)					Marmoset Gene ID		Mouse Gene ID		Mean relative abudance					Statistics
Uniprot ID	GI Number	Description	Exp. q-value: Combined	Sum PEP Score	Coverage [%]	# Peptides	# PSMs	# Unique Peptides	# AAs	MW [kDa]	calc. pI	Score Mascot: Mascot	# Peptides (by Search Engine): Mascot	0 M old 1	0 M old 2	2 M old 1	2 M old 2	3 M old 1	3 M old 2	6 M old 1	6 M old 2	24 M old 1	24 M old 2	0 M	2 M	3 M	6 M	24 M	Official Symbol	Entrez ID	Official Symbol	Entrez ID	0 M	2 M	3 M	6 M	24 M	ANOVA	BH
A0A5K1U913	532218031	ATP-binding cassette sub-family A member 2 isoform a [Callithrix jacchus]	0	42.899	5	10	19	10	2434	270	6.51	110	10	8.95669e+06	7.16651e+06	1.43347e+07	3.86329e+06	1.25292e+07	4.74811e+06	5.39061e+06	4.04406e+06	3.72946e+06	2.26609e+06	15.7022	81.3761	63.6913	20.1841	34.5174	ABCA2	100411477	Abca2	11305	1.20271	1.35748	1.2888	0.703778	0.447237	0.2449	0.473662
A0A8I3W3D1	296235823	PREDICTED: ATP-binding cassette sub-family B member 7, mitochondrial isoform X1 [Callithrix jacchus]	0	69.657	17	10	36	10	752	82.8	9.41	761	10	5.81371e+06	1.02308e+07	1.18953e+07	1.06297e+07	1.53636e+07	8.85893e+06	1.10124e+07	6.47781e+06	5.09422e+06	8.71789e+06	38.9335	7.94585	37.9769	36.6656	37.1026	ABCB7	100415470	Abcb7	11306	0.852576	1.19694	1.28714	0.929399	0.73395	0.5501	0.728603
A0A8I4A5G3	296206333	PREDICTED: abl interactor 1 isoform X1 [Callithrix jacchus]	0	163.506	34	16	128	12	508	55.1	7.06	2597	16	1.79971e+08	2.11489e+08	2.15041e+08	2.42681e+08	1.79024e+08	1.95407e+08	1.7789e+08	2.28993e+08	2.11923e+08	2.07325e+08	11.3863	8.53998	6.18792	17.7619	1.55075	ABI1	100408906	Abi1	11308	0.954901	1.11653	0.913362	0.99252	1.02268	0.4797	0.673752
A0A2R8MYN3	1060959086	PREDICTED: Abelson tyrosine-protein kinase 2 [Callithrix jacchus]	0	35.511	9	8	32	8	1080	118	7.75	375	8	7.95516e+06	9.23377e+06	1.00813e+07	7.87838e+06	7.04393e+06	6.47227e+06	9.32025e+06	9.23872e+06	7.59034e+06	7.90531e+06	10.5197	17.3463	5.9813	0.62126	2.87464	ABL2	100388523	Abl2	11352	1.03899	1.08558	0.816991	1.1218	0.93664	0.04305	0.238478
A0A8J8Y1I0	532503413	very long-chain specific acyl-CoA dehydrogenase, mitochondrial isoform 1 precursor [Callithrix jacchus]	0	229.627	54	27	127	27	655	70.2	8.76	3036	27	6.94524e+07	5.64364e+07	1.2762e+08	9.20113e+07	1.58736e+08	6.61503e+07	8.7489e+07	8.02972e+07	8.16533e+07	6.80923e+07	14.622	22.9286	58.2233	6.06169	12.8071	ACADVL	100399197	Acadvl	11370	0.708882	1.23675	1.26634	0.944807	0.843221	0.4002	0.607969
A0A8I4A207	532270692	short-chain specific acyl-CoA dehydrogenase, mitochondrial precursor [Callithrix jacchus]	0	52.205	28	8	21	8	415	44.8	8.06	392	8	6.92104e+06	8.86389e+06	1.01904e+07	5.67091e+06	1.02082e+07	2.94544e+06	5.48962e+06	3.02966e+06	2.37943e+06	1.63281e+06	17.4065	40.2964	78.0856	40.8357	26.3166	ACADS	100387870	Acads	11409	1.37664	1.3833	1.14716	0.742986	0.349916	0.1523	0.385259
F7FU72	1061016719	PREDICTED: LOW QUALITY PROTEIN: acid-sensing ion channel 1 [Callithrix jacchus]	0	8.925	8	3	4	3	528	59.8	5.73	0	3	1.40976e+06	1476525	831250	740493	731987	936637	716397	1.15927e+06	771895	784031	3.27124	8.16608	17.3447	33.3915	1.1031	ASIC1	100399222	Asic1	11419	1.50984	0.822192	0.872871	0.981176	0.813918	0.01866	0.185395
F7IIU8	532513354	cytoplasmic aconitate hydratase [Callithrix jacchus]	0	23.58	7	5	14	5	889	98.3	6.81	193	5	3.04453e+06	4.91867e+06	3.15865e+06	2.19143e+06	2.80085e+06	1.3997e+06	2.89291e+06	921273	1.14691e+06	771035	33.2836	25.5669	47.1729	73.1038	27.7153	ACO1	100415290	Aco1	11428	1.71281	1.15076	0.903501	0.820397	0.412533	0.2631	0.4896
U3B8W7	1060937427	PREDICTED: aconitate hydratase, mitochondrial [Callithrix jacchus]	0	406.755	49	36	336	36	857	94.2	7.91	7378	36	1.87394e+08	1.65992e+08	4.67129e+08	4.50037e+08	6.16732e+08	4.2667e+08	5.11412e+08	3.1664e+08	2.80923e+08	3.00122e+08	8.56505	2.63537	25.7608	33.2648	4.67292	ACO2	100389367	Aco2	11429	0.474591	1.23174	1.40127	1.11206	0.780334	0.008383	0.14805
U3D524	296203222	PREDICTED: peroxisomal acyl-coenzyme A oxidase 1 isoform X2 [Callithrix jacchus]	0	66.133	24	10	21	10	662	74.9	7.2	537	10	1.02451e+07	1.06973e+07	4.72009e+06	4.951e+06	5.30826e+06	3.26754e+06	2.56603e+06	1.84081e+06	1.5884e+06	1.31977e+06	3.05394	3.37663	33.653	23.2731	13.063	ACOX1	100401745	Acox1	11430	2.25166	1.03981	0.922044	0.47381	0.312678	0.00262	0.12939
F7H1A0	296214261	PREDICTED: actin, alpha cardiac muscle 1 [Callithrix jacchus]	0	295.491	62	21	1193	8	377	42	5.39	22127	21	1.46825e+09	1.30564e+09	1.30197e+09	1.11323e+09	1.28552e+09	9.63382e+08	1.34431e+09	1.2432e+09	1.15032e+09	9.49505e+08	8.29033	11.0515	20.2577	5.52617	13.5246	ACTC1	100398865	Actc1	11464	1.14384	0.995934	0.927359	1.06698	0.865884	0.4998	0.690663
F7HBQ7	675750393	PREDICTED: alpha-actinin-2 [Callithrix jacchus]	0	128.674	24	22	100	6	894	103.8	5.45	1450	22	1.88066e+07	2.3729e+07	1.5442e+07	1.41354e+07	1.20665e+07	1.26452e+07	7.08212e+06	1.06323e+07	8.44551e+06	6.74372e+06	16.366	6.24728	3.31166	28.3424	15.8447	ACTN2	100407884	Actn2	11472	1.63941	1.13997	0.952441	0.68275	0.585424	0.09426	0.303932
A0A2R8NA75	532277762	disintegrin and metalloproteinase domain-containing protein 10 precursor [Callithrix jacchus]	0	20.185	8	5	22	5	747	83.9	7.65	88	5	8.07577e+06	9.11442e+06	5.22489e+06	5.08544e+06	5.32809e+06	3.76221e+06	3.88361e+06	3.20795e+06	5.14698e+06	5.04398e+06	8.54489	1.91283	24.3611	13.4742	1.4294	ADAM10	100415138	Adam10	11487	1.59543	0.956905	0.843673	0.658169	0.945826	0.08375	0.290893
A0A8I3WS32	532281686	disintegrin and metalloproteinase domain-containing protein 11 preproprotein [Callithrix jacchus]	0	86.273	24	12	30	12	769	83.6	7.34	848	12	8.18721e+06	7.54061e+06	8.65979e+06	9.0696e+06	1.14982e+07	7.83529e+06	1.11104e+07	1.06521e+07	1.76093e+07	2.48692e+07	5.81411	3.26891	26.7936	2.9783	24.1698	ADAM11	100398230	Adam11	11488	0.671946	0.75746	0.825993	0.92977	1.81483	0.06168	0.261189
A0A8I4A427	675673469	PREDICTED: disintegrin and metalloproteinase domain-containing protein 22 isoform X1 [Callithrix jacchus]	0	304.261	34	29	177	3	1024	113.5	7.14	4931	29	1.11141e+08	1.21193e+08	1.70781e+08	1.43055e+08	2.1704e+08	1.86529e+08	2.05812e+08	1.82869e+08	2.01941e+08	2.08763e+08	6.11816	12.4941	10.6917	8.3476	2.34915	ADAM22	100395237	Adam22	11496	0.664144	0.897123	1.15363	1.11107	1.17403	0.02154	0.193681
A0A2R8MWM6	675650424	PREDICTED: alpha-adducin isoform X5 [Callithrix jacchus]	0	577.122	73	36	479	2	693	76.7	6.11	14411	36	7.04377e+08	7.55301e+08	9.52383e+08	7.00692e+08	9.77643e+08	7.36077e+08	8.53935e+08	7.64224e+08	9.35046e+08	7.04685e+08	4.93379	21.5323	19.9348	7.84041	19.8679	ADD1	100401343	Add1	11518	0.902779	1.02239	1.0599	1.0008	1.01414	0.7469	0.865531
A0A2R8MXG8	296223606	PREDICTED: beta-adducin [Callithrix jacchus]	0	383.654	65	34	339	32	726	80.8	5.92	7230	34	2.01928e+08	2.08902e+08	3.53919e+08	2.04281e+08	2.98539e+08	2.07621e+08	2.71811e+08	2.41398e+08	3.75681e+08	2.50844e+08	2.40051	37.9111	25.4025	8.38075	28.1786	ADD2	100402289	Add2	11519	0.785548	1.06734	0.967828	0.981308	1.19798	0.3605	0.575554
F7IKB9	1060993532	PREDICTED: activity-dependent neuroprotector homeobox protein [Callithrix jacchus]	0	24.785	7	5	7	5	1103	123.7	7.28	45	5	3.7905e+06	3.11726e+06	1.419e+06	408972	1.97621e+06	946130	546346	621987	471571	421854	13.7832	78.1409	49.8489	9.15607	7.86977	ADNP	100388907	Adnp	11538	2.51744	0.666178	1.06501	0.425783	0.325596	0.06362	0.263764
A0A5F4W3U5	296230268	PREDICTED: poly [ADP-ribose] polymerase 1 [Callithrix jacchus]	0	407.627	59	50	198	50	1013	113	8.9	3566	50	6.13158e+08	5.64031e+08	1.21709e+08	8.89329e+07	9.49494e+07	9.52525e+07	6.08472e+07	6.82468e+07	5.24947e+07	4.07122e+07	5.90184	22.0051	0.22539	8.10623	17.8774	PARP1	100403519	Parp1	11545	3.26936	0.585007	0.528241	0.358528	0.25886	0.01459	0.175241
F7DRQ4	675680730	PREDICTED: advillin isoform X1 [Callithrix jacchus]	0.001	7.235	3	2	2	2	862	96.6	5.8	22	2	1.03942e+06	308893	872787	578849	805356	283476	797475	480748	795316	599718	76.6231	28.6361	67.7837	35.0423	19.8288	AVIL	100409280	Avil	11567	1.02736	1.10609	0.829645	0.973953	1.06296	0.9881	0.997646
F7IQN0	1061015196	PREDICTED: LOW QUALITY PROTEIN: adipocyte enhancer-binding protein 1, partial [Callithrix jacchus]	0.006	3.237	2	2	2	2	1080	122.3	5.24	0	2	3.45094e+06	3.65551e+06	5.83424e+06	2.28591e+06	3.14984e+06	3.43727e+06	3.88947e+06	3.67897e+06	5.41597e+06	3.16739e+06	4.07099	61.7981	6.171	3.93324	37.0482	AEBP1	100415736	Aebp1	11568	0.935909	1.06941	0.867512	0.996752	1.13042	0.5036	0.693173
#N/A	1061002891	PREDICTED: LOW QUALITY PROTEIN: aggrecan core protein [Callithrix jacchus]	0	87.435	8	13	56	13	2264	234.8	4.31	756	13	4.0618e+06	3.861e+06	1.19081e+07	9.0711e+06	1.27926e+07	1.08632e+07	2.92886e+07	1.78916e+07	6.0131e+07	4.21327e+07	3.58441	19.1242	11.5343	34.1623	24.8901	ACAN	100385452	Acan	11595	0.196107	0.519282	0.585536	1.16782	2.53126	0.05968	0.259875
F7G810	1061008204	PREDICTED: LOW QUALITY PROTEIN: agrin [Callithrix jacchus]	0	85.364	10	12	17	12	1849	194	6.14	394	12	9.30892e+06	1.39072e+07	535924	930172	3.5255e+06	3.30163e+06	3.13888e+06	3.60144e+06	3.03674e+06	2.99777e+06	28.0106	38.0296	4.63732	9.70515	0.913418	AGRN	100385349	Agrn	11603	2.62127	0.165533	0.770831	0.761031	0.681339	0.04452	0.240299
F6YY30	296218936	PREDICTED: AH receptor-interacting protein isoform X1 [Callithrix jacchus]	0	17.711	18	4	12	4	330	37.5	6.54	202	4	2.51129e+06	3.72597e+06	6.97854e+06	2.02161e+06	5.12357e+06	2.34222e+06	4.1779e+06	2.23395e+06	3.73617e+06	2.62764e+06	27.5411	77.8894	52.6858	42.8763	24.6345	AIP	100407721	Aip	11632	0.879011	1.26838	1.05215	0.903616	0.896845	0.9894	0.997646
A0A8I3W691	532524482	adenylate kinase isoenzyme 1 [Callithrix jacchus]	0	81.424	56	10	83	9	194	21.6	8.62	1870	10	7.84061e+07	9.2075e+07	6.91163e+07	6.81953e+07	6.09515e+07	6.92023e+07	5.30149e+07	5.89283e+07	6.69106e+07	6.18368e+07	11.3389	0.948595	8.96503	7.47053	5.57322	AK1	100400464	Ak1	11636	1.25606	1.01167	0.958935	0.824765	0.948573	0.2311	0.46232
F7CAR4	296207396	PREDICTED: adenylate kinase 2, mitochondrial isoform X1 [Callithrix jacchus]	0	70.878	55	9	44	9	239	26.4	7.75	845	9	1.46363e+07	1.68163e+07	8.76039e+06	1.74297e+07	1.28623e+07	1.42463e+07	1.96198e+07	1.16879e+07	5.38845e+06	1.07028e+07	9.80162	46.8124	7.21993	35.8297	46.7063	AK2	100405742	Ak2	11637	1.19003	0.99092	1.02567	1.18455	0.608825	0.5181	0.704917
A0A8I3WZC8	675670565	PREDICTED: adenylate kinase 4, mitochondrial isoform X1 [Callithrix jacchus]	0	40.334	40	8	26	8	223	25.3	8.4	118	8	4.51416e+06	6.50437e+06	1.32708e+07	1.51679e+07	1.34659e+07	1.36629e+07	1.17596e+07	8.03842e+06	7.29859e+06	7.59674e+06	25.544	9.43414	1.02669	26.5811	2.83075	AK4	100387272	Ak4	11639	0.543968	1.40397	1.33931	0.977397	0.735359	0.003649	0.12939
F6X3G3	532209601	RNA-binding protein Musashi homolog 2 isoform b [Callithrix jacchus]	0	61.74	35	7	38	6	251	28.4	8.5	1252	7	2.3744e+07	2.55701e+07	2.11667e+07	1.27473e+07	2.07923e+07	1.23381e+07	1.50795e+07	1.15921e+07	1.5191e+07	1.10557e+07	5.2371	35.1089	36.088	18.4915	22.2815	AKAP1	100391330	Akap1	11640	1.45661	1.00173	0.978587	0.78781	0.775261	0.1063	0.32122
D0ECS6	1061008114	PREDICTED: alkaline phosphatase, tissue-nonspecific isozyme isoform X1 [Callithrix jacchus]	0	31.659	15	7	25	7	524	57.6	6.76	143	7	4.45013e+07	5.8253e+07	1.17213e+08	9.83888e+07	1.8274e+08	8.85073e+07	1.39873e+08	5.51345e+07	5.4417e+07	6.15063e+07	18.9266	12.3474	49.1303	61.4532	8.64866	ALPL	100401643	Alpl	11647	0.570519	1.19708	1.50603	1.08273	0.643637	0.1858	0.42141
F7CSG0	296196349	PREDICTED: serum albumin [Callithrix jacchus]	0	224.69	57	31	190	31	608	69.4	5.99	2595	31	9.42813e+07	9.15205e+07	1.13473e+08	9.76316e+07	1.19094e+08	3.82802e+07	1.29208e+08	6.51276e+07	1.22879e+08	9.77208e+07	2.10135	10.6125	72.6217	46.6322	16.1281	ALB	100391910	Alb	11657	0.958517	1.08905	0.811862	1.00254	1.13803	0.7202	0.847359
A0A8I3WN11	1061018166	PREDICTED: aldehyde dehydrogenase, mitochondrial [Callithrix jacchus]	0	133.748	50	18	97	18	517	56.2	6.65	1853	18	2.5908e+07	2.70872e+07	7.26619e+07	4.21206e+07	9.01362e+07	3.43997e+07	8.08968e+07	3.40674e+07	4.83929e+07	3.9973e+07	3.14695	37.6293	63.2936	57.6065	13.4753	ALDH2	100388478	Aldh2	11669	0.53461	1.15791	1.25631	1.15975	0.891425	0.2569	0.483398
A0A5F4W1E4	532443583	fatty aldehyde dehydrogenase isoform 1 [Callithrix jacchus]	0	56.792	19	8	29	7	508	57.6	8.85	393	8	2.21401e+07	2.55918e+07	1.60758e+07	7.36959e+06	1.29862e+07	5.03003e+06	1.27262e+07	7.50183e+06	6.93635e+06	8.14018e+06	10.227	52.5153	62.4534	36.5254	11.2922	ALDH3A2	100411274	Aldh3a2	11671	1.91697	0.941596	0.723555	0.812383	0.605493	0.07783	0.284574
F6RS03	1060946290	PREDICTED: fructose-bisphosphate aldolase A isoform X2 [Callithrix jacchus]	0	302.238	90	29	281	23	364	39.4	8.24	6401	29	4.62648e+08	3.58183e+08	3.12074e+08	2.83587e+08	3.3401e+08	2.55984e+08	3.50657e+08	2.15851e+08	3.06963e+08	2.51608e+08	17.9984	6.76335	18.7029	33.6524	14.0151	ALDOA	103796602	Aldoa	11674	1.31058	0.951059	0.942012	0.904513	0.891841	0.6589	0.804765
F7I8Q1	296202196	PREDICTED: fructose-bisphosphate aldolase C [Callithrix jacchus]	0	371.85	88	30	367	24	364	39.4	6.44	10249	30	3.75223e+08	3.13361e+08	5.25673e+08	4.72297e+08	6.84969e+08	3.97795e+08	7.37112e+08	3.67878e+08	6.90704e+08	5.10696e+08	12.7053	7.56395	37.5082	47.2561	21.1894	ALDOC	100408520	Aldoc	11676	0.678313	0.983084	1.06661	1.08851	1.18348	0.281	0.506063
U3EED6	675675319	PREDICTED: aldose reductase isoform X2 [Callithrix jacchus]	0	20.627	24	7	12	7	316	35.8	6.74	32	7	1.11607e+07	6.84948e+06	1.11944e+07	9.66582e+06	2.95209e+06	2.6271e+06	9.2852e+06	1.24601e+07	6.60954e+06	7.8493e+06	33.8528	10.3629	8.23792	20.648	12.1261	AKR1B1	100387387	Akr1b3	11677	1.11651	1.2932	0.345873	1.34807	0.896354	0.03996	0.232733
U3EXV0	532513956	FAD-linked sulfhydryl oxidase ALR [Callithrix jacchus]	0	30.541	27	5	27	5	206	23.8	7.28	1213	5	1.18094e+07	1.09187e+07	5.30863e+06	4.12312e+06	7.43156e+06	1.02806e+07	1.31136e+07	9.52847e+06	1.21751e+07	1.53789e+07	5.5424	17.7758	22.7481	22.3927	16.4434	GFER	118146167	Gfer	11692	1.13563	0.471266	0.885006	1.13133	1.37676	0.0571	0.256942
F6Y871	1060950259	PREDICTED: ankyrin-1 isoform X1 [Callithrix jacchus]	0	671.265	55	80	577	73	1933	211.9	6.61	10160	80	3.10529e+08	2.75537e+08	5.36971e+08	4.46123e+08	5.04538e+08	4.36825e+08	4.3723e+08	4.97929e+08	5.91125e+08	4.78526e+08	8.44368	13.0688	10.1726	9.17926	14.8869	ANK1	100388861	Ank1	11733	0.648974	1.08862	1.04241	1.03554	1.18446	0.09648	0.307282
F7D3K5	532519378	ankyrin-3 isoform 1 [Callithrix jacchus]	0	1423.6	50	165	1070	114	4382	480.6	6.52	19584	165	9.33979e+08	1.00306e+09	4.70275e+08	4.27293e+08	3.82073e+08	4.19716e+08	4.31547e+08	5.42381e+08	5.83563e+08	5.48139e+08	5.0432	6.77213	6.63942	16.0939	4.42678	ANK3	100408683	Ank3	11735	1.68672	0.781579	0.698177	0.84807	0.985457	0.01753	0.180561
U3DD70	675657852	PREDICTED: rabankyrin-5 [Callithrix jacchus]	0	65.991	15	13	20	13	1169	128.7	6.06	345	13	1.39958e+07	2.11203e+07	2.50924e+07	1.73827e+07	3.52888e+07	2.14926e+07	3.47729e+07	1.51674e+07	1.63091e+07	1.55968e+07	28.692	25.6694	34.3612	55.5189	3.1574	ANKFY1	100415707	Ankfy1	11736	0.812051	0.982225	1.31305	1.15486	0.737815	0.6333	0.788791
F7C9V4	296213563	PREDICTED: acidic leucine-rich nuclear phosphoprotein 32 family member A [Callithrix jacchus]	0	100.292	53	14	107	11	249	28.6	4.09	3022	14	5.2366e+07	4.13572e+07	1.38906e+08	1.7213e+08	1.18895e+08	1.65804e+08	1.67376e+08	1.36946e+08	1.56342e+08	1.53255e+08	16.6115	15.1065	23.3016	14.1409	1.40985	ANP32A	100398495	Anp32a	11737	0.35954	1.19319	1.09216	1.16744	1.18767	0.01885	0.186418
A0A5K1TXJ1	532520188	ADP/ATP translocase 1 [Callithrix jacchus]	0	296.555	67	24	1174	8	298	33	9.76	20390	24	3.94973e+08	4.1344e+08	6.69625e+08	5.59627e+08	1.02193e+09	6.32546e+08	5.99893e+08	4.06075e+08	4.52084e+08	5.19067e+08	3.23064	12.655	33.2836	27.2474	9.75416	SLC25A4	100411371	Slc25a4	11739	0.71298	1.08414	1.45916	0.887212	0.856506	0.2492	0.477416
U3F849	296236267	PREDICTED: ADP/ATP translocase 2 [Callithrix jacchus]	0	351.268	68	29	1441	10	298	32.9	9.74	23880	29	5.35774e+09	6.86423e+09	8.77434e+09	7.74022e+09	1.2094e+10	6.63378e+09	8.18635e+09	6.53315e+09	6.9104e+09	5.32049e+09	17.4318	8.85558	41.2322	15.8836	18.3836	SLC25A5	100387000	Slc25a5	11740	0.821207	1.10963	1.25834	0.989019	0.821807	0.4813	0.674802
U3BJ04	1060951931	PREDICTED: annexin A4 [Callithrix jacchus]	0	11.237	11	3	5	3	321	36	5.87	56	3	285369	705915	1.84841e+06	2.10472e+06	2.67091e+06	1.93875e+06	2.21118e+06	1.27566e+06	3.15261e+06	3.45387e+06	59.9971	9.16929	22.4623	37.9434	6.449	ANXA4	100408331	Anxa4	11746	0.252269	1.00602	1.1731	0.887355	1.68126	0.03751	0.22513
A0A8I3WX22	296195660	PREDICTED: annexin A5 [Callithrix jacchus]	0	54.455	31	8	41	8	321	36.1	5.11	1120	8	1.50239e+07	19377100	2.63609e+07	2.32207e+07	3.33975e+07	2.14378e+07	2.64337e+07	1.94912e+07	2.08993e+07	3.18578e+07	17.8958	8.95662	30.8443	21.3786	29.3756	ANXA5	100404725	Anxa5	11747	0.724232	1.04382	1.15443	0.966841	1.11068	0.4698	0.66942
A0A5F4W0J3	532450113	annexin A6 isoform 1 [Callithrix jacchus]	0	191.679	52	33	155	33	667	75.2	5.62	1787	33	5.721e+07	5.42896e+07	5.34306e+07	6.97418e+07	4.33983e+07	4.52075e+07	5.46356e+07	4.00049e+07	3.66549e+07	5.3764e+07	3.70401	18.7279	2.88758	21.8628	26.7598	ANXA6	100411129	Anxa6	11749	1.09671	1.21152	0.871526	0.930883	0.88936	0.123	0.346528
F7DW50	675708723	PREDICTED: annexin A7 isoform X1 [Callithrix jacchus]	0	26.486	14	6	10	6	491	53	6.29	149	6	1.65366e+06	1.61508e+06	3.91453e+06	3.04199e+06	3.20991e+06	1.71181e+06	7.20735e+06	3.65391e+06	1.11188e+06	6.27026e+06	1.66935	17.7381	43.0465	46.2684	98.8204	ANXA7	100388250	Anxa7	11750	0.489474	1.0417	0.736997	1.6264	1.10543	0.263	0.4896
F7D6R2	296221338	PREDICTED: thioredoxin-dependent peroxide reductase, mitochondrial [Callithrix jacchus]	0	53.428	36	7	53	7	256	28	7.83	697	7	3.00405e+07	1.0566e+07	7.70592e+07	4.25672e+07	8.12014e+07	4.32753e+07	5.96773e+07	2.80426e+07	3.45132e+07	2.56693e+07	67.8242	40.7762	43.0889	51.0013	20.7821	PRDX3	100399960	Prdx3	11757	0.469318	1.38261	1.43866	1.01384	0.695571	0.5528	0.731423
A0A5F4WBI8	296229779	PREDICTED: peroxiredoxin-6 [Callithrix jacchus]	0	88.246	54	11	61	11	224	24.9	6.01	935	11	1.88857e+07	2.01313e+07	2.44399e+07	2.87692e+07	2.6143e+07	1.71749e+07	3.38762e+07	2.19566e+07	2.36953e+07	3.18068e+07	4.51493	11.5066	29.2783	30.1917	20.6686	PRDX6	100403759	Prdx6	11758	0.790205	1.07764	0.87731	1.13077	1.12408	0.357	0.572182
U3FL25	675752514	PREDICTED: AP-1 complex subunit gamma-1 isoform X1 [Callithrix jacchus]	0	161.216	40	26	126	26	825	91.7	6.8	1974	26	4.59636e+07	4.46558e+07	1.08615e+08	3.10646e+07	8.47363e+07	2.89658e+07	6.02289e+07	3.87489e+07	5.77534e+07	3.09211e+07	2.04094	78.5176	69.3666	30.6911	42.7932	AP1G1	100394696	Ap1g1	11765	0.852241	1.31364	1.06932	0.930848	0.833949	0.9763	0.996747
U3FUY8	532516586	AP-1 complex subunit mu-1 isoform 1 [Callithrix jacchus]	0	81.742	37	13	52	13	435	49.7	7.58	482	13	4.32327e+07	4.70342e+07	1.17097e+08	6.39691e+07	1.17018e+08	4.86002e+07	1.07565e+08	6.3829e+07	9.51701e+07	5.78151e+07	5.95578	41.4955	58.4217	36.0876	34.5314	AP1M1	100414742	Ap1m1	11767	0.592824	1.18914	1.08769	1.12562	1.00472	0.4826	0.675639
A0A5K1UK04	1060971792	PREDICTED: AP-2 complex subunit alpha-1 isoform X2 [Callithrix jacchus]	0	612.925	71	51	668	8	955	105.3	7.66	14151	51	1.66848e+08	1.88094e+08	3.37415e+08	1.94875e+08	3.5849e+08	1.77465e+08	3.20976e+08	2.519e+08	2.98997e+08	2.17494e+08	8.46509	37.8707	47.7668	17.0522	22.3164	AP2A1	100414497	Ap2a1	11771	0.706336	1.05926	1.06655	1.14003	1.02782	0.3781	0.589775
A0A8I3W2X5	532291188	AP-2 complex subunit alpha-2 isoform 2 [Callithrix jacchus]	0	697.677	63	51	619	6	939	103.9	6.96	15416	51	3.57107e+08	4.65994e+08	7.20773e+08	3.95064e+08	7.01468e+08	4.45015e+08	6.27048e+08	5.56382e+08	6.57052e+08	5.3042e+08	18.7085	41.2803	31.6342	8.44467	15.0811	AP2A2	100407362	Ap2a2	11772	0.754263	1.02252	1.0506	1.08446	1.08816	0.5002	0.690829
F7FLF7	296224700	PREDICTED: AP-2 complex subunit mu isoform X1 [Callithrix jacchus]	0	360.597	65	27	406	27	435	49.6	9.54	8136	27	7.75975e+08	9.4139e+08	1.3933e+09	8.61062e+08	1.52428e+09	9.05803e+08	1.31756e+09	1.15858e+09	1.41929e+09	1.06434e+09	13.6216	33.3884	35.993	9.08006	20.2116	AP2M1	100385882	Ap2m1	11773	0.755777	0.992097	1.06943	1.0897	1.09299	0.386	0.595405
F7IH39	296204176	PREDICTED: AP-3 complex subunit beta-2 isoform X2 [Callithrix jacchus]	0	253.051	47	39	220	33	1084	119.3	5.59	4226	39	5.97126e+07	6.01204e+07	1.21671e+08	8.41802e+07	1.24719e+08	1.03909e+08	1.1896e+08	9.93176e+07	1.21905e+08	9.57685e+07	0.481253	25.7563	12.8721	12.7261	16.9806	AP3B2	100394963	Ap3b2	11775	0.605057	1.03937	1.15438	1.10212	1.09907	0.1028	0.317537
F7HJB5	532282834	AP-3 complex subunit delta-1 isoform 3 [Callithrix jacchus]	0	312.02	30	31	172	31	1217	136.3	7.44	3857	31	5.19574e+07	54759684	8.12422e+07	5.71173e+07	6.47908e+07	6.64735e+07	7.12732e+07	7.38601e+07	7.18251e+07	5.66468e+07	3.71361	24.6587	1.81293	2.52078	16.7082	AP3D1	100407169	Ap3d1	11776	0.820968	1.06439	1.00981	1.1165	0.988327	0.04872	0.244436
F7A561	1060964448	PREDICTED: AP-3 complex subunit sigma-1 isoform X1 [Callithrix jacchus]	0	19.126	16	3	20	2	209	23.5	5.25	345	3	4.41706e+06	5.16866e+06	6.50223e+06	4.75057e+06	5.47997e+06	5.51437e+06	6.84409e+06	5.15939e+06	5.75991e+06	5.01782e+06	11.0886	22.0143	0.442559	19.8485	9.73739	AP3S1	100406901	Ap3s1	11777	0.877586	1.03021	1.00655	1.09894	0.986718	0.7514	0.869174
A0A8I3VYA2	675663050	PREDICTED: AP-3 complex subunit sigma-2 isoform X1 [Callithrix jacchus]	0	8.84	10	2	10	2	193	22	5.22	80	2	4.466e+06	3.97709e+06	5.27209e+06	2.227e+06	2.98895e+06	2.90151e+06	3.8263e+06	2.59613e+06	4.27338e+06	2.91017e+06	8.18917	57.4257	2.09942	27.0881	26.8372	AP3S2	103787255	Ap3s2	11778	1.19123	1.05804	0.83108	0.906135	1.01352	0.2317	0.463039
A0A5K1VML3	1060942657	PREDICTED: amyloid beta A4 precursor protein-binding family B member 1 [Callithrix jacchus]	0	48.049	12	6	15	6	711	77.3	5.06	193	6	4.00525e+06	6788206	1.08343e+07	5.42255e+06	5.3039e+06	5.44939e+06	7.61561e+06	5.5047e+06	5.79711e+06	3.57166e+06	36.4637	47.0778	1.91331	22.7531	33.5931	APBB1	100401543	Apbb1	11785	0.895089	1.34816	0.891758	1.08805	0.776941	0.8388	0.931596
A0A8I3VXL2	1060964515	PREDICTED: adenomatous polyposis coli protein isoform X3 [Callithrix jacchus]	0	336.301	26	55	180	54	2860	313.2	7.68	2985	55	2.44654e+08	1.95342e+08	2.27458e+08	3.6903e+08	1.56537e+08	2.45685e+08	2.10798e+08	3.42847e+08	1.5717e+08	3.22341e+08	15.8498	33.5654	31.3442	33.7303	48.7136	APC	100385653	Apc	11789	0.89001	1.20656	0.813601	1.1199	0.969939	0.8769	0.951914
F7HKI5	675688272	PREDICTED: DNA-(apurinic or apyrimidinic site) lyase [Callithrix jacchus]	0	180.446	63	17	93	17	318	35.5	8.12	2146	17	1.39631e+08	1.53328e+08	3.42506e+07	2.09121e+07	2.35159e+07	3.69741e+07	2.23724e+07	2.35837e+07	3.0248e+07	2.45713e+07	6.6122	34.196	31.4643	3.72742	14.6445	APEX1	100400557	Apex1	11792	2.8756	0.541461	0.593753	0.451091	0.538091	0.02165	0.193681
A0A8J8XXQ3	675699788	PREDICTED: apoptosis inhibitor 5 isoform X2 [Callithrix jacchus]	0	110.723	42	16	81	16	509	57.3	6.09	1613	16	9.43139e+07	99209947	4.85298e+07	4.69505e+07	3.99915e+07	3.77482e+07	3.42929e+07	4.25614e+07	3.36527e+07	3.91794e+07	3.57785	2.3392	4.08092	15.215	10.7315	API5	100398155	Api5	11800	1.87367	0.924426	0.752664	0.744092	0.705149	0.008682	0.148366
U3FCJ0	296216647	PREDICTED: amyloid-like protein 2 isoform X1 [Callithrix jacchus]	0	101.029	22	14	62	13	768	87.4	4.73	1034	14	2.46212e+07	2.75705e+07	3.32116e+07	3.4284e+07	3.31914e+07	3.55436e+07	3.42305e+07	3.09353e+07	3.28492e+07	2.82855e+07	7.99166	2.24698	4.83979	7.15114	10.557	APLP2	100414190	Aplp2	11804	0.82917	1.0723	1.09199	1.03529	0.971247	0.2073	0.4414
U3D0I3	296234066	PREDICTED: apolipoprotein E [Callithrix jacchus]	0	61.22	31	8	27	8	320	36.4	5.36	841	8	1.58062e+07	2.03449e+07	2.17469e+07	5.56426e+07	2.30858e+07	1.71264e+07	2.51774e+07	1.80284e+07	2.15258e+07	1.67758e+07	17.7553	61.9409	20.9585	23.4	17.5386	APOE	100401608	Apoe	11816	0.768323	1.64476	0.854631	0.918255	0.814026	0.869	0.947837
F7H2U9	1060998654	PREDICTED: beta-2-glycoprotein 1 isoform X1 [Callithrix jacchus]	0	65.809	43	9	47	9	345	38.3	8.13	985	9	4.62783e+06	7.32973e+06	1.39341e+07	2.03055e+07	1.09843e+07	1.22939e+07	7.52606e+06	1.38882e+07	1.52953e+07	1.4585e+07	31.9553	26.3161	7.95576	42.0162	3.36206	APOH	100384972	Apoh	11818	0.495055	1.41756	0.963742	0.886574	1.23707	0.1028	0.317537
U3EFG5	532451145	amyloid beta A4 protein isoform a precursor [Callithrix jacchus]	0	102.166	26	17	55	16	770	87	4.81	1299	17	1.09706e+08	1.18919e+08	1.42483e+08	2.21216e+08	1.59638e+08	2.00711e+08	1.64247e+08	1.95988e+08	1.62346e+08	2.14128e+08	5.6988	30.6149	16.1191	12.461	19.4517	APP	100407052	App	11820	0.676652	1.07643	1.06651	1.06617	1.11424	0.1871	0.422431
U3DW72	532502015	aquaporin-1 isoform 1 [Callithrix jacchus]	0	30.401	20	2	13	2	269	28.5	7.42	1225	2	6.89812e+06	2.4661e+07	4.78091e+06	5.65745e+06	6.75916e+06	4.85269e+06	6.15568e+06	4.46266e+06	4.89398e+06	5.62873e+06	79.5982	11.8755	23.219	22.5485	9.87477	AQP1	103794739	Aqp1	11826	2.11096	0.698215	0.776709	0.710254	0.703857	0.9007	0.965267
F7I6W3	675716223	PREDICTED: aquaporin-4 isoform X1 [Callithrix jacchus]	0	60.416	25	9	96	9	358	38.8	8.72	1978	9	2.47127e+08	2.31456e+08	1.01403e+08	1.55744e+08	1.37719e+08	1.2711e+08	1.12007e+08	1.29549e+08	1.62745e+08	1.3944e+08	4.63073	29.8855	5.66525	10.2706	10.9063	AQP4	100409781	Aqp4	11829	1.54951	0.832567	0.857443	0.782089	0.978388	0.03002	0.211018
A0A5K1VS71	532443619	serine/threonine-protein kinase A-Raf isoform 1 [Callithrix jacchus]	0	11.85	7	3	4	2	611	68	8.81	27	3	31942.6	124525	162664	111404	159273	111374	120816	73007.8	121294	44141.1	83.6793	26.4506	25.0288	34.8829	65.9537	ARAF	100387961	Araf	11836	0.737746	1.29223	1.27611	0.913884	0.780029	0.7655	0.878578
F6WAG2	296213086	PREDICTED: 60S acidic ribosomal protein P0 [Callithrix jacchus]	0	196.566	61	16	180	16	318	34.3	5.97	4127	16	6.64725e+08	7.07887e+08	6.31252e+08	4.57548e+08	5.85327e+08	4.84844e+08	4.89713e+08	4.05916e+08	5.42323e+08	3.45164e+08	4.44694	22.5618	13.2786	13.2317	31.4173	RPLP0	100410963	Rplp0	11837	1.29134	1.02433	1.0068	0.842596	0.834936	0.1664	0.400611
U3E190	1061016646	PREDICTED: ADP-ribosylation factor 3 [Callithrix jacchus]	0	91.457	52	10	89	6	181	20.6	7.43	2810	10	3.30628e+08	3.59849e+08	4.74247e+08	2.20888e+08	3.89947e+08	2.77681e+08	3.79388e+08	3.59562e+08	4.03158e+08	3.25204e+08	5.98495	51.5444	23.7809	3.79434	15.1358	ARF3	100408060	Arf3	11842	0.980638	0.987253	0.948185	1.04948	1.03444	0.8686	0.947837
F6XY54	296225497	PREDICTED: ADP-ribosylation factor 4 [Callithrix jacchus]	0	51.528	56	8	49	5	180	20.5	7.14	811	8	1.07153e+07	1.03799e+07	1.55103e+07	4.99869e+06	8.683e+06	5.92477e+06	2.27015e+07	5.03491e+06	1.99233e+07	1.0906e+07	2.24872	72.4836	26.7031	90.0777	41.3647	ARF4	100407980	Arf4	11843	0.918958	0.893422	0.636351	1.20827	1.343	0.6024	0.767217
F7HBX3	296210722	PREDICTED: ADP-ribosylation factor 5 [Callithrix jacchus]	0	43.045	47	7	40	3	180	20.5	6.79	754	7	7.84127e+06	7.57888e+06	7.94119e+06	8.02237e+06	6.87727e+06	6.19993e+06	7.65202e+06	4.34747e+06	5.13859e+06	6.25983e+06	2.40645	0.719116	7.32495	38.9462	13.9114	ARF5	100403216	Arf5	11844	1.13619	1.17623	0.963559	0.884151	0.839862	0.1669	0.400821
A0A2R8P603	675689900	PREDICTED: ADP-ribosylation factor 6 [Callithrix jacchus]	0	104.542	50	7	65	7	175	20.1	8.95	667	7	3.17123e+07	2.95254e+07	5.87025e+07	5.53996e+07	3.94864e+07	5.39821e+07	5.07769e+07	5.8576e+07	4.51917e+07	5.32943e+07	5.05044	4.09372	21.9326	10.0862	11.635	ARF6	100409406	Arf6	11845	0.642379	1.19692	0.980479	1.14711	1.03311	0.02465	0.200379
F6RB87	296225196	PREDICTED: transforming protein RhoA [Callithrix jacchus]	0	192.069	72	12	225	4	193	21.8	6.1	5414	12	3.18936e+08	3.35751e+08	3.76692e+08	4.1806e+08	3.14222e+08	4.27728e+08	3.46311e+08	4.04272e+08	3.33251e+08	3.95166e+08	3.63233	7.3611	21.6353	10.9207	12.0207	RHOA	100393236	Rhoa	11848	0.89185	1.08265	1.01072	1.02248	0.992288	0.3993	0.607385
U3C097	390474730	PREDICTED: rho-related GTP-binding protein RhoB [Callithrix jacchus]	0	126.197	64	9	82	7	196	22.1	5.24	2410	9	4.55406e+07	4.0233e+07	6.99414e+07	7.58509e+07	5.56512e+07	5.28844e+07	4.66621e+07	5.06917e+07	5.06884e+07	4.26823e+07	8.75117	5.73225	3.60514	5.85366	12.1263	RHOB	100390079	Rhob	11852	0.807926	1.37326	1.02233	0.917003	0.879485	0.07309	0.27737
U3C9T9	1060939397	PREDICTED: rho GTPase-activating protein 5 [Callithrix jacchus]	0	305.624	35	38	180	38	1501	172	6.67	2839	38	7.36731e+07	8.28495e+07	1.06085e+08	7.64752e+07	7.82696e+07	5.21437e+07	8.37086e+07	8.90252e+07	9.44823e+07	7.25448e+07	8.29111	22.9377	28.3311	4.35284	18.5744	ARHGAP5	100388004	Arhgap5	11855	0.967075	1.12795	0.805759	1.06724	1.03198	0.6884	0.824322
A0A8I4A5D4	1060962774	PREDICTED: actin-related protein 2/3 complex subunit 1B [Callithrix jacchus]	0	57.697	25	7	20	6	372	41	8.35	451	7	1.3647e+07	1.98192e+07	7.01335e+06	1.32978e+07	1.29231e+07	6.91429e+06	9.38782e+06	1.39967e+07	1.00911e+07	1.11089e+07	26.0825	43.7568	42.8371	27.8729	6.78964	ARPC1B	100410640	Arpc1b	11867	1.41567	0.859189	0.839151	0.9892	0.89679	0.7341	0.856116
A0A5F4WKR1	532337601	armadillo repeat protein deleted in velo-cardio-facial syndrome [Callithrix jacchus]	0	318.375	53	39	211	39	962	104.6	6.95	6131	39	1.07559e+08	1.12119e+08	1.11433e+08	1.76783e+08	9.13819e+07	1.06325e+08	1.61083e+08	1.00068e+08	9.33246e+07	9.05359e+07	2.93559	32.0658	10.6886	33.0416	2.145	ARVCF	100412657	Arvcf	11877	0.954617	1.25245	0.859136	1.13483	0.798968	0.1212	0.344206
U3DSW8	1060959163	PREDICTED: astrotactin-1 [Callithrix jacchus]	0	77.426	14	11	34	11	1294	144	5.19	492	11	2.38526e+07	3.11106e+07	3.24869e+07	2.67262e+07	2.92733e+07	2.75222e+07	3.64792e+07	3.40668e+07	3.26288e+07	3.03955e+07	18.6751	13.7586	4.36006	4.83621	5.01122	ASTN1	100389868	Astn1	11899	0.902391	0.972166	0.932474	1.15823	1.03474	0.2251	0.455292
F7I861	296208963	PREDICTED: sodium/potassium-transporting ATPase subunit alpha-1 [Callithrix jacchus]	0	824.527	50	54	1006	33	1023	112.9	5.54	34079	54	7.13979e+08	9.78664e+08	1.29437e+09	1.5876e+09	1.44904e+09	1.38082e+09	1.5051e+09	1.68908e+09	1.5164e+09	2.04702e+09	22.1146	14.3888	3.40955	8.14587	21.0588	ATP1A1	100393318	Atp1a1	11928	0.597597	1.0175	0.999098	1.12772	1.25808	0.2354	0.466553
A0A5F4W9X4	296229852	PREDICTED: sodium/potassium-transporting ATPase subunit beta-1 [Callithrix jacchus]	0	254.05	49	18	206	18	303	35.1	8.53	4175	18	4.32499e+08	4.33515e+08	5.17261e+08	6.592e+08	5.79818e+08	5.75901e+08	6.55168e+08	6.67217e+08	4.70843e+08	7.03885e+08	0.166002	17.0623	0.479355	1.28848	28.0551	ATP1B1	100414358	Atp1b1	11931	0.760287	1.03283	1.01462	1.16094	1.03131	0.001001	0.120276
U3BNL0	1060995112	PREDICTED: sodium/potassium-transporting ATPase subunit beta-2 [Callithrix jacchus]	0	160.587	39	10	165	10	290	33.4	8.31	4215	10	2.11233e+08	2.24635e+08	3.02493e+08	5.28598e+08	3.58393e+08	4.24926e+08	3.68794e+08	5.17656e+08	3.34079e+08	4.76416e+08	4.34823	38.4749	12.012	23.749	24.836	ATP1B2	100392174	Atp1b2	11932	0.581588	1.10894	1.0452	1.18281	1.08146	0.1535	0.385756
U3B9M7	532511294	sodium/potassium-transporting ATPase subunit beta-3 [Callithrix jacchus]	0	70.249	48	8	51	8	279	31.5	8.28	884	8	3.54485e+07	5.93171e+07	2.20987e+07	2.42572e+07	1.99257e+07	1.59815e+07	1.62715e+07	1.33073e+07	1.10658e+07	1.25075e+07	35.6197	6.5852	15.5343	14.172	8.64922	ATP1B3	100412553	Atp1b3	11933	2.0585	1.00695	0.779976	0.642512	0.512062	0.05908	0.259022
U3FJ70	532447777	sarcoplasmic/endoplasmic reticulum calcium ATPase 2 isoform b [Callithrix jacchus]	0	442.624	45	40	323	31	1042	114.7	5.38	6675	40	2.15551e+08	2.92833e+08	2.53453e+08	2.58659e+08	3.23073e+08	2.58404e+08	2.44192e+08	1.86253e+08	1.6318e+08	2.1932e+08	21.4981	1.43768	15.7281	19.0359	20.7565	ATP2A2	100398261	Atp2a2	11938	1.05259	1.06031	1.20393	0.891221	0.791954	0.5376	0.718482
U3DMP2	532524566	plasma membrane calcium-transporting ATPase 2 isoform 1 [Callithrix jacchus]	0	518.047	47	51	430	37	1243	136.7	5.91	8823	51	2.3444e+08	2.54864e+08	4.52764e+08	4.95046e+08	5.22795e+08	4.33469e+08	4.50543e+08	3.95288e+08	3.20662e+08	3.54197e+08	5.90298	6.30882	13.2103	9.23861	7.0275	ATP2B2	100404341	Atp2b2	11941	0.625058	1.21077	1.22157	1.0805	0.862094	0.03575	0.222066
U3EFQ6	675716768	PREDICTED: ATP synthase subunit alpha, mitochondrial [Callithrix jacchus]	0	501.865	79	36	885	18	553	59.6	9.13	22394	36	1.44412e+09	1.85475e+09	4.23629e+09	3.53816e+09	6.13809e+09	3.60203e+09	4.99069e+09	2.11874e+09	2.50312e+09	2.48364e+09	17.6036	12.6994	36.8223	57.129	0.552311	ATP5F1A	100395383	Atp5a1	11946	0.5012	1.18118	1.47983	1.08015	0.757645	0.1856	0.42141
#N/A	1061018738	PREDICTED: LOW QUALITY PROTEIN: ATP synthase subunit beta, mitochondrial [Callithrix jacchus]	0	540.594	59	21	612	4	502	53.6	5.62	20623	21	8.13804e+07	1.09449e+08	3.80061e+08	2.68578e+08	4.72847e+08	2.51593e+08	3.98694e+08	1.58634e+08	1.55368e+08	1.44652e+08	20.8015	24.3064	43.192	60.9149	5.05148	ATP5F1B	100394984	Atp5b	11947	0.394072	1.33947	1.496	1.15091	0.619554	0.2119	0.44446
F7E965	296217690	PREDICTED: ATP synthase subunit beta, mitochondrial [Callithrix jacchus]	0	473.602	57	21	522	4	529	56.4	5.21	15720	21	8.77149e+08	1.29786e+09	3.40907e+09	2.38842e+09	4.2382e+09	2.32039e+09	3.54448e+09	1.33799e+09	1.52398e+09	1.52179e+09	27.3553	24.8973	41.3534	63.9114	0.101614	LOC100401662	100401662	-	-	0.484212	1.29066	1.4601	1.08696	0.678066	0.3665	0.579676
F7I4L8	296206131	PREDICTED: ATP synthase subunit gamma, mitochondrial isoform X1 [Callithrix jacchus]	0	148	52	15	194	15	298	33	9.25	2975	15	1.6881e+08	2.1627e+08	4.9936e+08	4.54044e+08	7.67421e+08	3.84622e+08	6.54941e+08	2.85211e+08	2.69438e+08	3.09947e+08	17.43	6.72188	46.9913	55.6163	9.88784	ATP5F1C	100388706	Atp5c1	11949	0.480142	1.18876	1.43644	1.17224	0.722413	0.06061	0.260587
A0A8I4A1U1	296208831	PREDICTED: ATP synthase F(0) complex subunit B1, mitochondrial [Callithrix jacchus]	0	119.388	45	14	142	14	256	28.7	9.38	1874	14	1.19722e+08	1.76032e+08	2.24944e+08	2.19115e+08	3.50287e+08	2.2074e+08	2.46034e+08	1.24645e+08	1.014e+08	1.54514e+08	26.9257	1.85631	32.0839	46.3125	29.3513	ATP5PB	100392086	Atp5pb	11950	0.763263	1.146	1.47367	0.956624	0.660445	0.2971	0.519959
F6WL53	675754462	PREDICTED: ATP synthase-coupling factor 6, mitochondrial isoform X1 [Callithrix jacchus]	0	84.079	26	5	58	5	170	19.4	9.98	2486	5	3.71323e+07	7.74662e+07	1.23561e+08	8.15131e+07	1.77002e+08	9.63225e+07	1.6406e+08	5.92735e+07	5.48017e+07	7.51823e+07	49.7744	28.9968	41.7445	66.3538	22.1739	ATP5PF	100411036	Atp5j	11957	0.605499	1.08354	1.44415	1.18001	0.686791	0.5978	0.764016
#N/A	1060983445	PREDICTED: ATP synthase subunit e, mitochondrial [Callithrix jacchus]	0	15.228	42	3	33	3	71	8.2	9.31	339	3	3.88471e+07	5.48285e+07	9.34266e+07	9.66027e+07	1.4806e+08	9.14152e+07	1.12236e+08	5.66405e+07	4.50201e+07	6.20195e+07	24.127	2.3637	33.4515	46.557	22.4597	ATP5ME	108591023	Atp5k	11958	0.586135	1.18903	1.49841	1.05667	0.669754	0.1187	0.342901
A0A8J8XGP7	675732066	PREDICTED: V-type proton ATPase catalytic subunit A [Callithrix jacchus]	0	552.974	89	44	504	2	618	68.4	5.52	10669	44	5.05561e+08	4.57237e+08	9.76677e+08	6.60745e+08	1.11006e+09	6.98446e+08	9.3614e+08	7.23066e+08	9.51126e+08	7.95703e+08	7.0981	27.2865	32.1875	18.1612	12.5829	ATP6V1A	100411357	Atp6v1a	11964	0.616012	1.04765	1.15711	1.06158	1.11765	0.1632	0.395894
A0A2R8MBE4	675714064	PREDICTED: V-type proton ATPase subunit B, brain isoform [Callithrix jacchus]	0	451.396	74	28	387	28	540	59.4	6.48	9202	28	4.04079e+08	3.69796e+08	8.17077e+08	6.27762e+08	8.93815e+08	5.93048e+08	8.59481e+08	5.91401e+08	6.95418e+08	5.84989e+08	6.26497	18.5302	28.6071	26.1305	12.1969	ATP6V1B2	100405540	Atp6v1b2	11966	0.601127	1.12232	1.15496	1.12701	0.994589	0.1593	0.391847
F7HR82	296231337	PREDICTED: V-type proton ATPase subunit d 1 [Callithrix jacchus]	0	156.534	56	16	175	16	351	40.3	5	4788	16	2.20448e+08	221269227	3.62252e+08	2.84037e+08	4.5561e+08	2.55808e+08	3.84154e+08	2.81862e+08	2.90336e+08	2.68405e+08	0.262939	17.1149	39.7182	21.7207	5.55088	ATP6V0D1	100385552	Atp6v0d1	11972	0.730308	1.06853	1.17622	1.10115	0.923789	0.1666	0.400611
U3CF89	532281318	V-type proton ATPase subunit E 1 isoform a [Callithrix jacchus]	0	226.422	72	19	234	19	226	26.1	8	4928	19	2.47802e+08	2.16095e+08	4.05512e+08	3.7724e+08	5.35082e+08	3.79366e+08	4.94086e+08	4.01056e+08	4.4739e+08	4.02123e+08	9.66616	5.10802	24.0819	14.6975	7.53578	ATP6V1E1	100402779	Atp6v1e1	11973	0.593864	1.00205	1.17064	1.14593	1.08751	0.06102	0.260981
F6PPI0	675660928	PREDICTED: V-type proton ATPase 116 kDa subunit a isoform X7 [Callithrix jacchus]	0	492.829	45	33	393	32	837	96.3	6.43	10737	33	4.30645e+08	4.46227e+08	7.44795e+08	5.53077e+08	8.34967e+08	5.46846e+08	7.11204e+08	5.61707e+08	5.48363e+08	5.30314e+08	2.51303	20.8904	29.4878	16.6092	2.36624	ATP6V0A1	100412131	Atp6v0a1	11975	0.742088	1.09837	1.16941	1.07725	0.912873	0.06833	0.270811
U3ECZ6	675649686	PREDICTED: phospholipid-transporting ATPase IA isoform X2 [Callithrix jacchus]	0	144.86	26	25	104	24	1164	131.4	6.89	1486	25	1.95162e+08	2.72607e+08	1.99953e+08	8.13719e+07	1.75751e+08	1.09887e+08	1.47572e+08	7.14781e+07	1.62213e+08	7.26197e+07	23.414	59.6106	32.6099	49.1273	53.955	ATP8A1	100404856	Atp8a1	11980	1.57115	0.944923	0.959409	0.735752	0.788762	0.5742	0.74727
U3BDB5	1060993557	PREDICTED: probable phospholipid-transporting ATPase IIA [Callithrix jacchus]	0	120.45	25	22	93	18	1047	118.5	7.77	1379	22	2.7496e+07	4.21952e+07	9.43436e+07	9.83406e+07	9.47309e+07	4.8031e+07	1.05654e+08	1.07576e+08	6.29698e+07	7.38887e+07	29.8285	2.93362	46.2614	1.27477	11.2829	ATP9A	100415211	Atp9a	11981	0.461393	1.27567	0.945159	1.4117	0.906075	0.03867	0.227937
F7IA10	296207239	PREDICTED: ATPase inhibitor, mitochondrial [Callithrix jacchus]	0.001	4.786	14	2	20	2	106	12.2	9.04	73	2	9.36054e+06	1.32591e+07	3.33898e+07	3.23419e+07	5.1144e+07	2.09048e+07	3.63169e+07	2.11896e+07	1.07526e+07	2.11894e+07	24.3741	2.25459	59.355	37.2013	46.2085	ATP5IF1	100396784	Atpif1	11983	0.452667	1.31543	1.44185	1.15083	0.639226	0.05627	0.256757
F7GH31	296219303	PREDICTED: V-type proton ATPase 16 kDa proteolipid subunit [Callithrix jacchus]	0	45.351	32	2	12	2	155	15.8	8.47	310	2	2.14102e+07	3.89288e+07	4.27439e+07	8.40374e+06	3.45527e+07	2.13577e+07	3.4796e+07	1.32165e+07	2.33465e+07	1.86869e+07	41.0599	94.9493	33.3757	63.5627	15.677	ATP6V0C	100397181	Atp6v0c	11984	1.17189	0.993378	1.08588	0.932489	0.816364	0.8903	0.961304
F7GH23	1061012291	PREDICTED: volume-regulated anion channel subunit LRRC8C isoform X1 [Callithrix jacchus]	0	14.957	5	3	4	2	812	93.4	7.83	90	3	1.72222e+06	1.3839e+06	800532	991960	1.01422e+06	1.05053e+06	611312	255416	875265	664622	15.4035	15.103	2.48693	58.0705	19.3452	LRRC8C	100397288	Lrrc8c	100604	1.65749	0.956508	1.10179	0.462502	0.821713	0.2197	0.451253
U3B823	1060980907	PREDICTED: heterogeneous nuclear ribonucleoprotein D0 [Callithrix jacchus]	0	131.918	32	12	106	11	355	38.4	7.81	1900	12	2.85122e+08	3.60517e+08	1.02417e+08	7.83167e+07	8.12536e+07	8.75043e+07	5.85181e+07	8.00033e+07	6.44103e+07	6.37683e+07	16.5145	18.8578	5.23818	21.935	0.708296	HNRNPD	100400250	Hnrnpd	11991	2.55834	0.716155	0.668703	0.548891	0.507907	0.07921	0.286019
F7ISC3	1060933915	PREDICTED: methylglutaconyl-CoA hydratase, mitochondrial isoform X1 [Callithrix jacchus]	0	153.835	53	16	189	16	356	38	9.63	4694	16	3.25888e+08	2.47012e+08	4.72203e+08	2.54849e+08	3.27141e+08	6.0067e+08	5.80009e+08	4.7133e+08	6.07354e+08	3.2457e+08	19.4707	42.2784	41.6926	14.6189	42.9129	AUH	100395264	Auh	11992	0.680238	0.863272	1.10164	1.24832	1.10653	0.3573	0.572424
A0A5F4WJG4	675652194	PREDICTED: bcl-2 homologous antagonist/killer [Callithrix jacchus]	0.001	7.458	10	2	6	2	211	23.4	6.02	84	2	4.26726e+06	5359300	3.36164e+06	2.01092e+06	3.46435e+06	1.934e+06	3.66836e+06	1.24425e+06	2.42128e+06	1.74197e+06	16.0429	35.5548	40.0908	69.7837	23.0757	BAK1	100387945	Bak1	12018	1.6331	0.911428	0.915802	0.8334	0.706274	0.2769	0.502919
U3BU97	532279334	apoptosis regulator BAX isoform alpha [Callithrix jacchus]	0	39.866	34	5	16	5	193	21.4	4.98	453	5	8.99402e+06	1.23551e+07	4.34347e+06	3.03016e+06	3.31162e+06	2.93384e+06	3.18212e+06	1.39731e+06	2.22706e+06	1.35504e+06	22.2647	25.1883	8.55439	55.1183	34.4275	BAX	100391322	Bax	12028	2.47499	0.854819	0.724031	0.530889	0.41527	0.1885	0.422816
U3DP31	532291164	brevican core protein isoform 1 precursor [Callithrix jacchus]	0	312.705	52	30	327	29	908	98.3	4.72	7670	30	6.05735e+08	2.22863e+08	5.78003e+08	4.91842e+08	4.87471e+08	5.00847e+08	5.1555e+08	6.40252e+08	9.94667e+08	8.65594e+08	65.3467	11.3894	1.91395	15.2583	9.81239	BCAN	100409333	Bcan	12032	0.701866	0.906215	0.837157	0.979024	1.57574	0.1437	0.374087
U3BL34	296211243	PREDICTED: prohibitin-2 [Callithrix jacchus]	0	229.835	73	21	378	21	299	33.3	9.83	6688	21	1.00909e+09	1.48585e+09	1.07498e+09	1.32025e+09	1.39964e+09	1.32462e+09	9.61415e+08	1.02891e+09	8.23374e+08	1.03878e+09	27.0245	14.4819	3.89424	4.79611	16.3588	PHB2	100410593	Phb2	12034	1.08788	1.04441	1.18788	0.867858	0.811968	0.09317	0.302924
F6YFU7	675761553	PREDICTED: 2-oxoisovalerate dehydrogenase subunit alpha, mitochondrial isoform X1 [Callithrix jacchus]	0	124.14	54	16	71	16	447	50.7	8.07	884	16	4.29507e+07	5.89767e+07	5.93557e+07	2.49701e+07	5.40927e+07	3.1916e+07	3.02758e+07	1.81067e+07	3.33949e+07	1.57021e+07	22.2356	57.6676	36.4644	35.5704	50.9632	BCKDHA	100407780	Bckdha	12039	1.37836	1.14034	1.16309	0.654275	0.663937	0.4664	0.6668
A0A2R8MAP5	532520922	2-oxoisovalerate dehydrogenase subunit beta, mitochondrial precursor [Callithrix jacchus]	0	103.175	33	10	53	10	392	43.2	6.95	1462	10	4.58945e+07	5.75362e+07	5.26983e+07	5.07197e+07	5.89195e+07	4.00287e+07	4.71532e+07	4.12937e+07	4.57133e+07	4.61339e+07	15.9178	2.70561	26.9995	9.36902	0.647576	BCKDHB	100402568	Bckdhb	12040	1.0639	1.06377	1.0178	0.909777	0.944753	0.1921	0.427395
U3EU98	296220024	PREDICTED: 3-methyl-2-oxobutanoate dehydrogenase [lipoamide] kinase, mitochondrial isoform X1 [Callithrix jacchus]	0	100.72	40	10	70	10	412	46.4	8.66	2045	10	3.23503e+07	3.27183e+07	3.54069e+07	2.66707e+07	4.4002e+07	2.49598e+07	3.02595e+07	2.59668e+07	3.219e+07	1.9402e+07	0.799874	19.9023	39.0503	10.7971	35.0538	BCKDK	100386931	Bckdk	12041	1.07047	1.02126	1.13451	0.924999	0.848759	0.6656	0.809115
F7IT36	675655690	PREDICTED: bcl-2-like protein 1 isoform X1 [Callithrix jacchus]	0.001	6.038	8	2	4	2	233	26	4.93	100	2	462408	1.00635e+06	1.57917e+06	295802	1.56035e+06	277628	657076	179561	577936	176221	52.374	96.7992	98.6977	80.7171	75.3305	BCL2L1	100401978	Bcl2l1	12048	1.08435	1.38426	1.35694	0.617672	0.556779	0.8669	0.94721
A0A5F4WEK9	675770840	PREDICTED: biglycan [Callithrix jacchus]	0	12.837	8	3	16	3	369	41.5	7.75	294	3	5.13239e+06	6.99188e+06	5.03252e+06	3.63502e+06	5.28329e+06	5.52537e+06	4.13914e+06	1.77888e+06	1.31997e+06	1.34111e+06	21.6897	22.8019	3.16734	56.4026	1.12344	BGN	100402588	Bgn	12111	1.50876	1.0786	1.34504	0.736447	0.331148	0.006679	0.14375
F6Q1B3	1061016557	PREDICTED: protein bicaudal D homolog 1 isoform X4 [Callithrix jacchus]	0	29.647	9	7	16	7	975	110.7	5.81	200	7	5.40016e+06	1.03973e+07	3.80142e+06	3.43169e+06	4.19788e+06	2.42014e+06	2.85889e+06	2.77499e+06	2.46205e+06	1.53028e+06	44.7352	7.22905	37.9887	2.10608	33.0063	BICD1	100391248	Bicd1	12121	2.01114	0.920833	0.842528	0.717239	0.508256	0.2446	0.473558
A0A8I3X0S5	296199151	PREDICTED: fatty acid-binding protein, brain [Callithrix jacchus]	0	101.076	77	9	83	9	132	14.9	5.58	1608	9	9.33084e+07	8.31865e+07	7.5062e+07	9.48217e+07	3.91313e+07	4.62428e+07	4.03772e+07	5.1866e+07	2.76515e+07	3.99429e+07	8.11044	16.4491	11.7802	17.6137	25.7162	FABP7	100392165	Fabp7	12140	1.4917	1.43582	0.721564	0.779621	0.571294	0.06059	0.260587
F7HDS5	1060948412	PREDICTED: LOW QUALITY PROTEIN: BCL2/adenovirus E1B 19 kDa protein-interacting protein 3 [Callithrix jacchus]	0	16.445	9	2	15	2	260	28.1	8.65	462	2	5.08342e+06	7.31238e+06	9.55553e+06	8.52013e+06	1.07121e+07	9.00849e+06	8.07175e+06	7.25361e+06	7.13357e+06	8.35452e+06	25.4298	8.10083	12.2173	7.54975	11.1484	BNIP3	100415154	Bnip3	12176	0.76512	1.1157	1.21724	0.945945	0.95599	0.3853	0.595405
A0A8I3W950	296221710	PREDICTED: BCL2/adenovirus E1B 19 kDa protein-interacting protein 3-like isoform X1 [Callithrix jacchus]	0	15.853	17	3	8	3	218	23.8	5.85	32	3	7.12027e+06	9.4265e+06	6.35769e+06	4.61479e+06	5.05201e+06	4.37437e+06	3.6188e+06	3.77755e+06	3.11745e+06	4.22483e+06	19.7108	22.4638	10.1665	3.03536	21.3295	BNIP3L	100406869	Bnip3l	12177	1.60076	1.06149	0.911919	0.715533	0.710301	0.2255	0.455861
#N/A	1060982811	PREDICTED: ADP-ribosyl cyclase/cyclic ADP-ribose hydrolase 2 isoform X1 [Callithrix jacchus]	0	17.873	15	4	14	4	330	36.7	6.76	136	4	722096	1.83467e+06	1.79695e+06	1.07576e+06	3.78847e+06	1.18412e+06	1.47504e+06	1.0824e+06	2.43077e+06	2.98822e+06	61.5394	35.5041	74.0679	21.7124	14.548	BST1	100402445	Bst1	12182	0.695586	0.78154	1.35283	0.695769	1.47428	0.2656	0.492108
A0A8I3W5M0	1060973528	PREDICTED: basigin isoform X1 [Callithrix jacchus]	0	75.046	37	9	91	9	274	29.6	6.15	2167	9	9.13912e+07	9.69599e+07	9.15281e+07	1.0679e+08	7.44858e+07	9.9766e+07	8.30106e+07	8.9914e+07	6.91143e+07	7.54436e+07	4.18115	10.883	20.5172	5.64569	6.19199	BSG	100414009	Bsg	12215	1.07212	1.12885	0.991867	0.984312	0.822845	0.1688	0.403116
F6T4B8	1060954285	PREDICTED: LOW QUALITY PROTEIN: protein bassoon [Callithrix jacchus]	0	2309.03	64	178	1979	173	3961	421	7.49	51145	178	1.29603e+09	1.27973e+09	2.10665e+09	3.18298e+09	1.61829e+09	3.20206e+09	1.411e+09	2.69265e+09	1.75451e+09	2.48331e+09	0.894657	28.7764	46.4654	44.1686	24.3212	BSN	100395893	Bsn	12217	0.612483	1.25781	1.14622	0.975795	1.0077	0.377	0.589015
F6RLE6	390473415	PREDICTED: mitotic checkpoint protein BUB3 isoform X1 [Callithrix jacchus]	0	68.427	45	12	50	12	328	37.1	6.84	339	12	1.91818e+08	2.15322e+08	1.93392e+08	1.77472e+08	1.79203e+08	1.89998e+08	2.14577e+08	1.74599e+08	1.9242e+08	1.59057e+08	8.16395	6.07053	4.13496	14.5277	13.4242	BUB3	100392614	Bub3	12237	1.07831	0.982235	0.97783	1.03073	0.93089	0.8116	0.91219
F7I938	532503382	COMM domain-containing protein 3 [Callithrix jacchus]	0	16.732	30	4	5	4	195	22.1	5.77	51	4	236684	513593	547015	544269	712015	238499	434310	153877	464129	293871	52.1954	0.355865	70.4515	67.4261	31.7653	COMMD3	103794125	Commd3	12238	0.906512	1.31853	1.14845	0.71067	0.915844	0.5323	0.714512
F7HBC3	296202338	PREDICTED: complement component 1 Q subcomponent-binding protein, mitochondrial [Callithrix jacchus]	0	161.028	63	11	110	11	284	31.3	4.82	4177	11	1.50391e+08	1.82283e+08	2.05336e+08	2.54385e+08	1.95486e+08	2.78591e+08	2.26899e+08	2.28986e+08	1.98268e+08	1.79356e+08	13.5574	15.0887	24.7912	0.64718	7.08252	C1QBP	100399302	C1qbp	12261	0.792087	1.09458	1.12876	1.08545	0.899114	0.2094	0.442143
F6VYY3	1060941629	PREDICTED: hypoxia up-regulated protein 1 isoform X1 [Callithrix jacchus]	0	146.154	30	21	82	20	1000	111.5	5.25	1631	21	2.17548e+07	3.33379e+07	2.9033e+07	3.896e+07	3.79568e+07	1.8797e+07	2.92581e+07	2.93719e+07	1.90801e+07	2.49431e+07	29.7334	20.6476	47.7433	0.274696	18.8346	HYOU1	100414434	Hyou1	12282	0.975118	1.20345	1.00452	1.03773	0.779192	0.5868	0.755861
F7GXU8	675666217	PREDICTED: calcium-binding protein 39 [Callithrix jacchus]	0	8.526	5	2	11	2	341	39.9	6.89	164	2	819665	1.01782e+06	1.18027e+06	1.0747e+06	1.56947e+06	858079	1.07156e+06	1.43433e+06	2.14497e+06	1.72611e+06	15.2509	6.6211	41.4436	20.4731	15.3022	CAB39	100391713	Cab39	12283	0.712369	0.874225	0.941132	0.971504	1.50077	0.2703	0.496983
F7HU80	1060970825	PREDICTED: voltage-dependent P/Q-type calcium channel subunit alpha-1A, partial [Callithrix jacchus]	0	400.217	22	42	307	40	2522	284.1	9.31	5994	42	8.57097e+07	9.49249e+07	1.99107e+08	1.81157e+08	1.46202e+08	1.83248e+08	1.91691e+08	1.98553e+08	2.25548e+08	1.84881e+08	7.21468	6.67557	15.9027	2.48662	14.0128	CACNA1A	100390599	Cacna1a	12286	0.534099	1.12436	0.974115	1.15387	1.21355	0.01265	0.16544
F6RPU4	296191294	PREDICTED: LOW QUALITY PROTEIN: voltage-dependent N-type calcium channel subunit alpha-1B [Callithrix jacchus]	0	94.627	10	19	44	17	2338	262.1	8.53	387	19	1.41382e+07	1.86413e+07	1.98658e+07	1.54363e+07	1.40374e+07	1.79224e+07	1.37246e+07	1.44454e+07	1.1801e+07	1.43604e+07	19.4279	17.7447	17.1913	3.61873	13.8356	CACNA1B	100390442	Cacna1b	12287	1.0617	1.14341	1.03515	0.912404	0.847345	0.675	0.814363
F7IHT7	1060959022	PREDICTED: LOW QUALITY PROTEIN: voltage-dependent R-type calcium channel subunit alpha-1E [Callithrix jacchus]	0	63.886	7	13	44	12	2460	277.8	8.03	414	13	2.19473e+07	2.84192e+07	2.4608e+07	2.0943e+07	2.33553e+07	1.83683e+07	1.67928e+07	2.55317e+07	1.63426e+07	1.88374e+07	18.1721	11.3788	16.9034	29.2	10.0291	CACNA1E	100406548	Cacna1e	12290	1.17052	1.05861	0.96966	0.983625	0.817585	0.4832	0.676093
F7IAQ0	532285392	voltage-dependent T-type calcium channel subunit alpha-1G isoform 1 [Callithrix jacchus]	0	84.989	7	12	44	12	2372	261.8	6.6	1143	12	1.70639e+06	7.85396e+06	1.53157e+07	1.15084e+07	1.25495e+07	1.59524e+07	1.18343e+07	1.16089e+07	7.8001e+06	1.06239e+07	90.9379	20.0725	16.8847	1.35946	21.6751	CACNA1G	100415104	Cacna1g	12291	0.447777	1.25636	1.33494	1.09801	0.862922	0.4536	0.65547
A0A8J8XG50	532521562	voltage-dependent calcium channel subunit alpha-2/delta-1 precursor [Callithrix jacchus]	0	481.801	53	49	409	48	1091	123.2	5.25	8665	49	4.88296e+08	7.6404e+08	4.49048e+08	4.04945e+08	3.98205e+08	3.37701e+08	2.28212e+08	2.51188e+08	1.9067e+08	1.99489e+08	31.1387	7.30341	11.6271	6.77775	3.19668	CACNA2D1	100385605	Cacna2d1	12293	1.68697	1.15038	0.991307	0.645779	0.525567	0.04099	0.234883
U3CS13	296202707	PREDICTED: LOW QUALITY PROTEIN: voltage-dependent L-type calcium channel subunit beta-1 [Callithrix jacchus]	0	37.496	13	8	41	4	598	65.7	6.77	480	8	4.02423e+06	6.73158e+06	7.81825e+06	6.33844e+06	5.06824e+06	5.40733e+06	7.64697e+06	6.13168e+06	7.2869e+06	7.43152e+06	35.5972	14.7828	4.57774	15.5526	1.38956	CACNB1	100387356	Cacnb1	12295	0.841809	1.10798	0.819875	1.07839	1.15194	0.04692	0.240517
U3D197	296206248	PREDICTED: voltage-dependent L-type calcium channel subunit beta-2 isoform X1 [Callithrix jacchus]	0	67.775	23	11	46	7	660	73.6	7.9	574	11	1.69663e+06	1.9895e+06	4.74238e+06	4.64133e+06	4.04451e+06	5.48798e+06	2.69579e+06	8.28234e+06	4.3414e+06	3.2788e+06	11.2362	1.52292	21.4148	71.9665	19.7204	CACNB2	100410704	Cacnb2	12296	0.447338	1.13878	1.15684	1.33228	0.924767	0.0191	0.186896
F7HQ14	675678750	PREDICTED: voltage-dependent L-type calcium channel subunit beta-3 isoform X1 [Callithrix jacchus]	0	46.016	18	7	30	6	487	54.9	6.96	675	7	1.49268e+07	1.84401e+07	1.98146e+07	1.42708e+07	1.49128e+07	1.49547e+07	1.61569e+07	1.63671e+07	1.37352e+07	1.50849e+07	14.8906	23.0015	0.198302	0.91397	6.62343	CACNB3	100415618	Cacnb3	12297	1.0515	1.07414	0.94122	1.02493	0.908212	0.04692	0.240517
U3D4S4	296204797	PREDICTED: voltage-dependent L-type calcium channel subunit beta-4 isoform X1 [Callithrix jacchus]	0	236.221	57	20	151	15	520	58.1	9.32	3755	20	5.6516e+07	6.48393e+07	1.39169e+08	1.52634e+08	1.20488e+08	1.51766e+08	1.04548e+08	1.7078e+08	1.43435e+08	1.58155e+08	9.69953	6.52585	16.2471	34.0199	6.90284	CACNB4	100393056	Cacnb4	12298	0.48068	1.15581	1.07838	1.09055	1.19458	0.02446	0.200379
U3FK28	532506114	voltage-dependent calcium channel gamma-2 subunit [Callithrix jacchus]	0	94.053	33	10	79	8	323	35.9	8.98	1467	10	4.95671e+07	4.88867e+07	3.63651e+07	7.08636e+07	4.0892e+07	6.71918e+07	4.28994e+07	8.70029e+07	6.37204e+07	9.71749e+07	0.977215	45.4993	34.4117	48.0144	29.4053	CACNG2	100390087	Cacng2	12300	0.814255	0.886827	0.893899	1.07435	1.33067	0.7383	0.85867
U3B8Y1	296229729	PREDICTED: calcyclin-binding protein isoform X3 [Callithrix jacchus]	0	69.111	61	10	55	10	228	26.3	8.25	546	10	3.04927e+07	2.37948e+07	1.5869e+07	1.47183e+07	2.88276e+07	1.77158e+07	2.79179e+07	1.94705e+07	2.96369e+07	2.07912e+07	17.4485	5.3204	33.7632	25.2096	24.8073	CACYBP	100396375	Cacybp	12301	1.1841	0.667162	1.01519	1.03362	1.09992	0.2746	0.500634
A0A5K1U1B6	675674452	PREDICTED: protein disulfide-isomerase A4 [Callithrix jacchus]	0	39.802	16	9	25	9	645	72.8	5.06	165	9	1.76896e+07	1.64007e+07	1.37857e+07	1.1818e+07	1.91447e+07	8.32979e+06	1.27189e+07	6.07007e+06	8.36119e+06	7.002e+06	5.34693	10.8684	55.6684	50.0445	12.5116	PDIA4	100394402	Pdia4	12304	1.40497	1.05521	1.13231	0.77435	0.633164	0.04828	0.243938
A0A8I3WCN7	675685027	PREDICTED: annexin A2 [Callithrix jacchus]	0	97.647	53	15	63	15	339	38.6	7.69	1613	15	3.94044e+07	5.44072e+07	2.67491e+07	1.29171e+07	2.8381e+07	1.19656e+07	2.7385e+07	1.29689e+07	2.38802e+07	1.83815e+07	22.6168	49.3152	57.5388	50.5215	18.4006	ANXA2	100397902	Anxa2	12306	1.82911	0.7734	0.786668	0.78681	0.824008	0.4194	0.626399
U3CTY1	296226877	PREDICTED: calbindin [Callithrix jacchus]	0	148.031	67	18	119	17	261	30	4.83	1511	18	6.75823e+07	6.26899e+07	1.2883e+08	1.16132e+08	1.31429e+08	1.04223e+08	1.43669e+08	9.68447e+07	9.32011e+07	1.10349e+08	5.31113	7.3309	16.3267	27.5324	11.914	CALB1	100406048	Calb1	12307	0.617433	1.16101	1.11689	1.13993	0.964739	0.06307	0.262374
F7DD39	675752598	PREDICTED: calretinin [Callithrix jacchus]	0	39.111	26	7	33	6	271	31.4	5.08	243	7	9.72867e+06	1.30034e+07	9.32892e+06	1.0919e+07	1.00535e+07	7.33036e+06	1.73056e+07	8.86303e+06	8.24221e+06	9.04755e+06	20.373	11.1062	22.1535	45.6257	6.58719	CALB2	100396139	Calb2	12308	1.09476	0.975125	0.837194	1.26026	0.832661	0.6244	0.783296
U3EPP1	675698566	PREDICTED: calcitonin [Callithrix jacchus]	0	24.911	33	4	11	4	136	15	9.33	82	4	3.2808e+06	3.72518e+06	2.48616e+06	2.63978e+06	3.04789e+06	3.22563e+06	4.33218e+06	5.07801e+06	2.60422e+06	2.99349e+06	8.97032	4.23818	4.00686	11.2087	9.83459	CALCA	100394886	Calca	12310	1.04838	0.767051	0.938774	1.40815	0.837646	0.09111	0.301578
A0A8I4A404	1060974884	PREDICTED: calmodulin [Callithrix jacchus]	0	260.096	83	12	265	11	149	16.8	4.22	9283	12	1.28511e+09	1.65441e+09	7.62244e+08	1.13509e+09	8.91917e+08	1.06336e+09	7.52757e+08	8.07321e+08	6.64176e+08	7.8317e+08	17.7674	27.7906	12.4002	4.94629	11.627	CALM3	100406081	Calm2	12314	1.49982	0.968071	0.997637	0.795995	0.738476	0.2703	0.496983
A0A5F4W395	296233060	PREDICTED: calreticulin [Callithrix jacchus]	0	100.217	44	12	48	12	417	48	4.46	861	12	2.21295e+07	2.669e+07	2.06017e+07	3.40155e+07	2.36764e+07	1.96579e+07	1.35467e+07	1.29271e+07	1.12403e+07	1.24825e+07	13.211	34.7325	13.1144	3.31016	7.40546	CALR	100401971	Calr	12317	1.23928	1.38645	1.10004	0.672035	0.602199	0.1189	0.342964
A0A5F4WFQ1	296226558	PREDICTED: carbonic anhydrase-related protein [Callithrix jacchus]	0	94.856	45	9	57	9	290	32.9	4.86	1666	9	2.61661e+07	3.205e+07	7.86806e+07	1.02178e+08	6.96304e+07	8.76464e+07	7.29009e+07	7.88959e+07	5.40158e+07	8.30265e+07	14.2937	18.3737	16.1997	5.58526	29.9377	CA8	100401825	Car8	12319	0.424817	1.31977	1.14769	1.1077	1.00003	0.03436	0.219849
F7H5V5	296210689	PREDICTED: calumenin isoform X1 [Callithrix jacchus]	0	12.858	12	3	5	3	315	37.1	4.64	77	3	1.67699e+06	2.7758e+06	2.43994e+06	1.37509e+06	3.4189e+06	1.43076e+06	2.505e+06	1.82307e+06	1.45351e+06	1.25531e+06	34.8981	39.4737	57.9766	22.2825	10.3473	CALU	100398257	Calu	12321	1.10467	0.946453	1.20313	1.07373	0.672017	0.5045	0.693778
A0A5F4WBQ7	1060963561	PREDICTED: LOW QUALITY PROTEIN: calcium/calmodulin-dependent protein kinase type II subunit alpha [Callithrix jacchus]	0	249.429	49	24	331	2	489	55.3	7.44	5945	24	1.92267e+08	1.9612e+08	3.8687e+08	3.72588e+08	3.03209e+08	4.75354e+08	3.46429e+08	4.35501e+08	3.26468e+08	3.99733e+08	1.40307	2.65955	31.2692	16.1099	14.2677	CAMK2A	100390938	Camk2a	12322	0.565414	1.10562	1.13343	1.13833	1.0572	0.01027	0.154099
F7CW72	1061013343	PREDICTED: calcium/calmodulin-dependent protein kinase type II subunit beta isoform X1 [Callithrix jacchus]	0	511.561	60	29	506	4	642	70.4	6.87	13384	29	1.111e+09	9.93031e+08	1.83095e+09	1.98416e+09	1.95236e+09	1.79505e+09	1.51839e+09	1.99323e+09	1.74361e+09	1.99612e+09	7.92927	5.67935	5.93668	19.1227	9.54888	CAMK2B	100410352	Camk2b	12323	0.621836	1.12754	1.10753	1.03784	1.10526	0.03874	0.227937
A0A2R8M847	532287316	calcium/calmodulin-dependent protein kinase type II subunit gamma isoform 1 [Callithrix jacchus]	0	312.615	56	26	323	2	544	61	7.83	7030	26	1.56742e+08	1.37983e+08	2.10656e+08	1.1596e+08	1.90486e+08	1.69133e+08	2.74131e+08	2.51505e+08	3.39076e+08	3.09518e+08	9.00129	41.0025	8.39735	6.0873	6.44472	CAMK2G	100405903	Camk2g	12325	0.683755	0.757743	0.83431	1.21947	1.50473	0.03211	0.218472
F7I122	675645109	PREDICTED: calcium/calmodulin-dependent protein kinase type IV isoform X1 [Callithrix jacchus]	0	109.738	38	16	72	16	473	52.1	6.1	1436	16	6.14802e+06	4.16492e+06	8.22509e+07	2.5522e+07	6.07974e+07	1.7165e+07	4.97447e+07	3.03899e+07	5.05039e+07	4.19183e+07	27.1943	74.4406	79.1477	34.1574	13.1374	CAMK4	100388410	Camk4	12326	0.139891	1.4619	1.05753	1.087	1.25367	0.06836	0.270811
U3BBI3	1060963814	PREDICTED: calnexin [Callithrix jacchus]	0	123.431	27	16	75	16	592	67.5	4.6	1049	16	6.17771e+07	7.36326e+07	3.95249e+07	5.57849e+07	6.22668e+07	4.15392e+07	4.2282e+07	3.1135e+07	2.21403e+07	3.08888e+07	12.3818	24.1267	28.2385	21.4722	23.3309	CANX	100384924	Canx	12330	1.46874	1.03379	1.12595	0.796329	0.575188	0.1498	0.381444
F7C609	532216121	calpain-1 catalytic subunit [Callithrix jacchus]	0	57.726	23	12	33	12	714	81.9	5.6	276	12	5.62387e+06	5.54748e+06	1.52165e+07	3.58425e+06	1.36813e+07	4.22554e+06	2.37192e+07	7.00112e+06	1.98967e+07	1.06773e+07	0.967054	87.4991	74.6781	76.962	42.6448	CAPN1	100411931	Capn1	12333	0.511634	0.861051	0.820112	1.40695	1.40025	0.6065	0.770652
A0A8I3W7E4	675747100	PREDICTED: calpain-2 catalytic subunit [Callithrix jacchus]	0	52.622	16	10	32	10	700	80	5	365	10	1.02795e+07	1.15046e+07	8.85444e+06	5.01126e+06	7.75208e+06	6.91392e+06	1.4533e+07	1.17368e+07	9.88417e+06	7.14152e+06	7.95354	39.198	8.08228	15.0532	22.7814	CAPN2	100405215	Capn2	12334	1.16354	0.740601	0.783347	1.40313	0.909384	0.1583	0.391662
F7I2W2	675760376	PREDICTED: calpain small subunit 1 [Callithrix jacchus]	0	94.493	47	9	60	9	273	28.6	5.2	1314	9	1.53722e+07	1.79679e+07	2.69986e+07	2.49892e+07	2.95562e+07	2.27066e+07	2.91633e+07	2.36485e+07	3.40663e+07	2.1875e+07	11.0107	5.46625	18.5348	14.7679	30.8202	CAPNS1	100396389	Capns1	12336	0.676698	1.05519	1.06077	1.07191	1.13543	0.151	0.383231
F7DS40	532502534	calpain-5 [Callithrix jacchus]	0	68.907	25	12	28	12	640	73.2	7.14	413	12	1.75153e+07	2.36217e+07	1.78406e+07	1.27483e+07	4.80577e+06	5.95045e+06	1.03468e+07	8.733e+06	4.5921e+06	2.4899e+06	20.9926	23.543	15.0501	11.9614	41.9791	CAPN5	100394779	Capn5	12337	1.8932	1.40776	0.495021	0.878087	0.325927	0.08897	0.299037
F6QUE9	296208851	PREDICTED: F-actin-capping protein subunit alpha-1 [Callithrix jacchus]	0	203.764	69	13	132	11	286	32.9	5.69	4817	13	1.33703e+08	1.77977e+08	1.22939e+08	1.03896e+08	1.01716e+08	1.19882e+08	1.1819e+08	1.08809e+08	1.10077e+08	9.76847e+07	20.0892	11.8724	11.5939	5.84462	8.43497	CAPZA1	100395596	Capza1	12340	1.30424	0.949201	0.927286	0.949889	0.869386	0.6153	0.777208
Q2QLG4	296210072	PREDICTED: F-actin-capping protein subunit alpha-2 isoform X2 [Callithrix jacchus]	0	217.814	75	16	134	14	286	32.9	5.85	3978	16	3.41742e+08	4.07695e+08	2.77304e+08	2.80173e+08	2.53894e+08	3.12832e+08	2.94937e+08	3.13335e+08	2.62633e+08	2.72366e+08	12.4456	0.727823	14.7076	4.27744	2.57278	CAPZA2	100409274	Capza2	12343	1.24206	0.92392	0.939249	1.0081	0.886668	0.2757	0.501688
A0A2R8N3V0	675668401	PREDICTED: F-actin-capping protein subunit beta isoform X4 [Callithrix jacchus]	0	337.266	71	22	407	5	272	30.6	6	6768	22	5.55465e+08	6.0223e+08	4.38637e+08	4.80673e+08	4.54278e+08	5.43829e+08	4.43959e+08	4.88754e+08	4.61586e+08	4.48378e+08	5.71275	6.46651	12.6884	6.79197	2.0527	CAPZB	100391719	Capzb	12345	1.17705	0.934678	1.01479	0.948306	0.925176	0.2162	0.448134
A0A8J8XAH1	296226838	PREDICTED: carbonic anhydrase 2 [Callithrix jacchus]	0	43.154	37	8	22	8	260	29.2	7.43	279	8	9.25481e+06	8.19513e+06	2.17441e+07	1.64459e+07	1.3722e+07	1.2319e+07	2.15569e+07	1.86769e+07	2.52168e+07	2.65457e+07	8.5881	19.6197	7.61909	10.1234	3.63066	CA2	100399152	Car2	12349	0.502367	1.09945	0.749696	1.15829	1.49019	0.008533	0.148292
F7ADG4	532502453	carbonic anhydrase 4 precursor [Callithrix jacchus]	0	152.76	45	15	145	2	312	34.9	7.85	2674	15	3.95777e+07	5.37742e+07	4.0302e+08	3.03773e+08	6.3737e+08	3.43515e+08	3.29676e+08	4.46704e+08	4.33257e+08	2.79808e+08	21.5066	19.8582	42.3673	21.3172	30.4333	CA4	100402336	Car4	12351	0.142719	1.08057	1.49961	1.18695	1.09016	0.0766	0.282927
A0A5F4WBE0	532502538	catalase [Callithrix jacchus]	0	71.807	33	15	40	15	527	59.8	7.71	711	15	8.36518e+07	4.09354e+07	8.85582e+07	4.83935e+07	5.04237e+07	8.86732e+07	8.78026e+07	4.96447e+07	6.70035e+07	2.81074e+07	48.4882	41.4755	38.8887	39.2612	57.8351	CAT	100388372	Cat	12359	0.9838	1.08144	1.09837	1.08535	0.75104	0.9613	0.993352
F7IQ63	532509711	calsequestrin-2 precursor [Callithrix jacchus]	0	25.448	18	5	16	5	407	47.1	4.35	111	5	360461	400264	6.88691e+06	9.7431e+06	9.52476e+06	1.0886e+07	9.41093e+06	1.10654e+07	5.03205e+06	5.91597e+06	7.39962	24.289	9.43144	11.4266	11.4181	CASQ2	100386665	Casq2	12373	0.0549452	1.20114	1.47421	1.47895	0.790747	0.01532	0.176709
U3ECM5	532516532	catenin alpha-1 [Callithrix jacchus]	0	434.848	66	42	241	29	911	100.5	6.29	6341	42	1.70635e+08	1.9313e+08	8.69856e+07	6.95307e+07	6.30602e+07	7.7612e+07	7.35539e+07	6.09444e+07	6.86858e+07	7.21285e+07	8.74538	15.7715	14.6293	13.2585	3.45761	CTNNA1	100407624	Ctnna1	12385	1.94264	0.835854	0.751241	0.71827	0.752	0.06495	0.264445
A0A2R8MPZ2	532516954	catenin alpha-2 isoform 1 [Callithrix jacchus]	0	613.845	75	55	403	2	905	100.4	5.96	10286	55	5.25967e+08	5.4876e+08	4.27067e+08	4.04399e+08	3.31509e+08	3.32234e+08	3.32042e+08	3.34907e+08	3.23442e+08	3.21022e+08	2.99931	3.85546	0.154471	0.607589	0.531172	CTNNA2	100390556	Ctnna2	12386	1.38448	1.0711	0.855042	0.859172	0.830206	0.01402	0.173334
A0A8I3W0P4	1060958789	PREDICTED: catenin beta-1 [Callithrix jacchus]	0	597.548	71	40	439	35	781	85.4	5.86	14094	40	5.78744e+08	6.96121e+08	4.87856e+08	5.68595e+08	4.15564e+08	4.9216e+08	3.57427e+08	5.02402e+08	4.23642e+08	4.64517e+08	13.0207	10.8082	11.9336	23.8449	6.50837	CTNNB1	100395047	Ctnnb1	12387	1.27818	1.0592	0.910085	0.862065	0.890469	0.3841	0.594466
F7GZ16	1060943655	PREDICTED: catenin delta-1 [Callithrix jacchus]	0	357.003	50	37	195	37	967	108.1	6.29	4405	37	1.83051e+08	2.72911e+08	1.36732e+08	1.06122e+08	9.22928e+07	9.19824e+07	9.03344e+07	8.28089e+07	6.72182e+07	9.18061e+07	27.8709	17.8254	0.238199	6.14675	21.8661	CTNND1	100388734	Ctnnd1	12388	1.87599	0.999186	0.758173	0.712372	0.654281	0.359	0.573714
F7HUP8	296231035	PREDICTED: cerebellin-1 [Callithrix jacchus]	0	70.334	51	8	98	8	193	21.1	7.28	2433	8	2.04974e+08	2.83485e+08	2.15868e+08	2.22061e+08	2.44804e+08	2.06719e+08	1.36597e+08	1.5962e+08	1.32913e+08	1.34376e+08	22.7307	1.99965	11.9284	10.9916	0.774196	CBLN1	100398677	Cbln1	12404	1.258	1.12786	1.16287	0.76289	0.688387	0.009407	0.148805
U3BQB7	296232127	PREDICTED: carbonyl reductase [NADPH] 1 isoform X1 [Callithrix jacchus]	0	76.611	52	12	56	12	277	30.3	8.62	1504	12	1.59626e+07	2.14419e+07	2.35018e+07	1.81956e+07	2.18321e+07	1.86266e+07	3.07109e+07	2.3601e+07	2.34991e+07	2.28804e+07	20.7163	17.9965	11.2045	18.5131	1.88679	CBR1	100385429	Cbr1	12408	0.84913	0.946583	0.918464	1.23295	1.05287	0.5539	0.731871
A0A8I3WI28	1060970109	PREDICTED: cystathionine beta-synthase isoform X1 [Callithrix jacchus]	0	40.609	21	8	15	8	583	63.9	7.03	142	8	5.35664e+06	7.24606e+06	5.64995e+06	2.10433e+06	3.60349e+06	1.66141e+06	3.40916e+06	1.72027e+06	2.48687e+06	1.05597e+06	21.2022	64.6644	52.1667	46.5638	57.1183	CBS	100414619	Cbs	12411	1.83744	1.13056	0.767609	0.747858	0.516537	0.3043	0.524444
F7IQM9	675672743	PREDICTED: chromobox protein homolog 3 [Callithrix jacchus]	0	54.995	45	6	20	4	183	20.8	5.33	533	6	2.47684e+07	2.56334e+07	3.59687e+06	5.16607e+06	2.01643e+06	4.515e+06	1.77769e+06	5.44745e+06	1.57219e+06	4.83347e+06	2.4272	25.3246	54.1	71.8301	72.0013	CBX3	100402019	Cbx3	12417	3.17684	0.552331	0.411678	0.455403	0.40375	0.004717	0.137081
A0A8I4A4S4	675679753	PREDICTED: chromobox protein homolog 5 isoform X1 [Callithrix jacchus]	0	41.523	37	8	10	7	191	22.2	5.86	165	8	3.38843e+07	28631784	1.54826e+07	2.53022e+07	2.16542e+07	2.12344e+07	1.81068e+07	3.25057e+07	2.46588e+07	2.01692e+07	11.882	34.0495	1.38431	40.2335	14.1638	CBX5	100415136	Cbx5	12419	1.29363	0.843953	0.887486	1.04731	0.927617	0.3856	0.595405
U3FVV8	296212344	PREDICTED: T-complex protein 1 subunit beta isoform X1 [Callithrix jacchus]	0	561.787	80	36	406	36	535	57.5	6.46	12944	36	5.85438e+08	6.6991e+08	5.31677e+08	4.63723e+08	4.94777e+08	3.36915e+08	4.01838e+08	3.43284e+08	4.32535e+08	3.61726e+08	9.51612	9.65454	26.8431	11.1133	12.6078	CCT2	100394409	Cct2	12461	1.35807	1.07685	0.899744	0.806092	0.85925	0.1722	0.406202
F7HMY5	296229176	PREDICTED: T-complex protein 1 subunit gamma isoform X1 [Callithrix jacchus]	0	426.164	74	42	374	42	545	60.5	6.64	6355	42	6.37414e+08	7.36642e+08	6.17934e+08	5.67225e+08	5.56563e+08	4.75886e+08	5.22806e+08	4.80397e+08	6.0829e+08	5.22188e+08	10.2129	6.05098	11.0507	5.97831	10.7713	CCT3	100404723	Cct3	12462	1.19998	1.03501	0.901648	0.876107	0.987258	0.2966	0.519794
F7A7J9	296223756	PREDICTED: T-complex protein 1 subunit delta [Callithrix jacchus]	0	296.068	64	31	307	31	539	57.9	7.83	6053	31	7.24996e+08	7.78524e+08	6.45603e+08	7.35798e+08	5.82633e+08	5.86132e+08	4.86606e+08	5.64075e+08	7.53148e+08	6.49945e+08	5.03493	9.2338	0.423428	10.4274	10.4021	CCT4	100408333	Cct4	12464	1.15523	1.0614	0.898019	0.80729	1.07807	0.137	0.365049
F6Y1Q5	296194937	PREDICTED: T-complex protein 1 subunit epsilon [Callithrix jacchus]	0	504.065	77	38	401	38	541	59.7	5.73	7781	38	6.07371e+08	7.39278e+08	5.77531e+08	5.12465e+08	5.55443e+08	3.91223e+08	4.61796e+08	4.00328e+08	4.94188e+08	4.56346e+08	13.8526	8.44197	24.5328	10.0832	5.63018	CCT5	100409570	Cct5	12465	1.29586	1.04889	0.910962	0.829608	0.914683	0.3301	0.551122
F7IN44	296228498	PREDICTED: T-complex protein 1 subunit zeta [Callithrix jacchus]	0	237.493	58	24	248	24	531	58	6.62	4612	24	3.83736e+08	4.51143e+08	3.68808e+08	3.2383e+08	3.62734e+08	2.41749e+08	2.95463e+08	2.45157e+08	3.28988e+08	2.57437e+08	11.4181	9.18364	28.3048	13.1595	17.2551	CCT6A	100413629	Cct6a	12466	1.28086	1.06264	0.927393	0.829415	0.899688	0.3361	0.555279
F7HHD2	296223552	PREDICTED: T-complex protein 1 subunit eta isoform X1 [Callithrix jacchus]	0	477.259	72	35	383	35	543	59.4	7.64	9489	35	4.3372e+08	4.77861e+08	4.07978e+08	3.39663e+08	3.22436e+08	2.66075e+08	3.1953e+08	2.56739e+08	3.12433e+08	2.82596e+08	6.84793	12.9221	13.5438	15.4096	7.09132	CCT7	100390924	Cct7	12468	1.3331	1.09335	0.860641	0.842737	0.870171	0.1216	0.344548
U3BFL1	1060969642	PREDICTED: T-complex protein 1 subunit theta isoform X3 [Callithrix jacchus]	0	357.573	64	37	391	37	571	62.1	6.04	7237	37	6.95066e+08	8.10355e+08	6.35139e+08	5.21319e+08	5.63438e+08	4.54587e+08	5.12812e+08	4.21405e+08	5.85444e+08	4.63285e+08	10.8303	13.9189	15.1214	13.8372	16.4732	CCT8	100414490	Cct8	12469	1.32921	1.02109	0.898863	0.824864	0.925972	0.2884	0.51172
U3CHI9	296196852	PREDICTED: ADP-ribosyl cyclase/cyclic ADP-ribose hydrolase 1 [Callithrix jacchus]	0	71.786	36	10	43	10	306	35	7.5	563	10	3.35116e+07	5.42361e+07	2.07783e+07	2.23054e+07	2.87058e+07	1.35532e+07	2.02465e+07	1.61539e+07	1.92902e+07	1.08156e+07	33.4013	5.01264	50.7089	15.9003	39.8092	CD38	100387937	Cd38	12494	1.83115	0.899087	0.881879	0.759619	0.628262	0.4957	0.686835
A0A5F4W4R4	675744893	PREDICTED: CD48 antigen isoform X1 [Callithrix jacchus]	0	11.892	14	4	9	4	295	33.6	5.06	32	4	6.01819e+06	1.34629e+07	3.78753e+06	2.75737e+06	4.21107e+06	4.01698e+06	5.78274e+06	2.82153e+06	3.31815e+06	1.48853e+06	54.0444	22.2595	3.33589	48.671	53.8308	CD48	100405329	Cd48	12506	2.04355	0.686551	0.863112	0.902577	0.504215	0.54	0.719323
F6SUS4	675699476	PREDICTED: CD59 glycoprotein [Callithrix jacchus]	0	30.515	17	3	57	3	128	14.2	7.97	1228	3	1.46455e+08	2.12232e+08	1.9448e+08	1.96414e+08	2.13788e+08	2.01705e+08	2.19669e+08	1.88659e+08	1.90569e+08	2.02903e+08	25.934	0.699801	4.11256	10.7401	4.4334	CD59	100386445	Cd59a	12509	0.911819	0.993694	1.05623	1.03801	1.00025	0.7093	0.839673
U3C0P2	532438251	CD81 antigen [Callithrix jacchus]	0	73.33	25	3	34	3	236	25.9	5.52	1352	3	1.08929e+07	1.53421e+07	2.02432e+07	3.68509e+07	1.92699e+07	2.26035e+07	3.80505e+07	2.56021e+07	3.602e+07	4.2818e+07	23.9838	41.1371	11.2589	27.6576	12.1944	CD81	100391984	Cd81	12520	0.490021	1.06641	0.782115	1.18891	1.47254	0.1161	0.338185
A0A8I3W4U1	390467397	PREDICTED: CD9 antigen [Callithrix jacchus]	0	56.152	24	6	69	6	228	25.4	7.15	1602	6	3.9686e+07	3.37471e+07	5.14147e+07	1.09215e+08	5.57911e+07	9.07935e+07	7.80732e+07	1.16531e+08	9.69074e+07	1.70009e+08	11.4374	50.8883	33.7695	27.9476	38.7318	CD9	100397045	Cd9	12527	0.435977	0.953667	0.870282	1.15537	1.5847	0.2728	0.499009
U3DZ35	532523110	cyclin-dependent kinase 11B isoform 2 [Callithrix jacchus]	0	16.939	6	5	14	5	783	91.3	5.48	118	5	2.53614e+06	2.66465e+06	4.85307e+06	4.8343e+06	4.03608e+06	3.3994e+06	2.83248e+06	3.95903e+06	4.3098e+06	3.43844e+06	3.49435	0.274021	12.1095	23.4584	15.9042	CDK11B	100390752	Cdk11b	12537	0.705414	1.31396	1.00852	0.921172	1.05094	0.006214	0.139493
F7GXW9	296232876	PREDICTED: hsp90 co-chaperone Cdc37 [Callithrix jacchus]	0	38.945	19	6	23	6	378	44.5	5.3	178	6	1.53123e+07	1.56823e+07	3.68469e+07	4.96664e+07	6.41125e+07	4.23639e+07	4.98217e+07	6.01495e+07	4.2003e+07	4.39757e+07	1.68833	20.9558	28.8863	13.2815	3.24477	CDC37	100408993	Cdc37	12539	0.369041	1.03008	1.26778	1.30939	1.02372	0.008804	0.148555
F7HMJ4	675668540	PREDICTED: cell division control protein 42 homolog isoform X1 [Callithrix jacchus]	0	113.699	63	9	177	2	191	21.2	6.55	3829	9	4.34948e+08	4.28316e+08	4.16565e+08	6.93633e+08	5.02809e+08	6.77106e+08	5.08241e+08	6.40556e+08	5.65755e+08	6.36122e+08	1.08644	35.294	20.8908	16.2885	8.27981	CDC42	100404291	Cdc42	12540	0.784208	1.00853	1.07186	1.04359	1.09181	0.2109	0.443605
U3DH31	1060967134	PREDICTED: cadherin-11 isoform X1 [Callithrix jacchus]	0	26.626	9	5	9	5	796	88	4.91	168	5	1.95705e+07	2.05496e+07	3.89332e+06	1.64946e+06	585637	2.52421e+06	3.65295e+06	2.8875e+06	686572	2.70042e+06	3.45123	57.2509	88.1573	16.5511	84.0867	CDH11	100405577	Cdh11	12552	3.41737	0.472127	0.264893	0.557107	0.2885	0.003949	0.131414
U3FE75	1060968869	PREDICTED: cadherin-13 isoform X1 [Callithrix jacchus]	0	25.717	7	3	22	3	715	78.6	5.03	302	3	2.39809e+07	2.27085e+07	7.93434e+06	5.91731e+06	5.53848e+06	4.0987e+06	5.10121e+06	3.54037e+06	4.31515e+06	2.9336e+06	3.85414	20.5933	21.1281	25.5435	26.9538	CDH13	100395434	Cdh13	12554	2.71234	0.804687	0.559855	0.502017	0.421103	0.004644	0.136952
F7GRQ4	1060968501	PREDICTED: cadherin-15 [Callithrix jacchus]	0	201.927	43	26	164	26	783	85.5	4.78	4013	26	1.18543e+08	1.08938e+08	2.62044e+08	1.69399e+08	2.30341e+08	2.50663e+08	3.22861e+08	3.74804e+08	4.46583e+08	6.36947e+08	5.97167	30.3677	5.97508	10.5293	24.8462	CDH15	100390842	Cdh15	12555	0.389373	0.738488	0.82332	1.19417	1.85465	0.02759	0.205191
B0KW95	296222447	PREDICTED: cadherin-2 isoform X1 [Callithrix jacchus]	0	214.195	33	19	151	18	906	99.7	4.81	3353	19	1.3449e+08	1.59381e+08	1.09782e+08	1.24888e+08	7.77067e+07	1.21111e+08	9.45615e+07	1.14446e+08	8.40112e+07	9.92235e+07	11.978	9.10355	30.8741	13.4543	11.741	CDH2	100411112	Cdh2	12558	1.31239	1.04801	0.887897	0.933401	0.818304	0.3003	0.521759
F7IMY6	296194856	PREDICTED: cadherin-6 [Callithrix jacchus]	0	32.406	13	8	13	8	790	88.3	5	205	8	8.86417e+06	9.53137e+06	3.66868e+06	1.10071e+07	2.24168e+06	2.6561e+06	4.0935e+06	2.45126e+06	2.4354e+06	1.66071e+06	5.12931	70.7159	11.9661	35.4859	26.7467	CDH6	100415432	Cdh6	12563	1.89216	1.50955	0.503783	0.673191	0.421324	0.01341	0.17017
F6ZE37	296210220	PREDICTED: cyclin-dependent-like kinase 5 [Callithrix jacchus]	0	62.511	43	11	64	11	292	33.3	7.66	578	11	2.78275e+07	2.95919e+07	2.19003e+07	1.77186e+07	1.92344e+07	2.2187e+07	2.66686e+07	2.07151e+07	3.14603e+07	2.51807e+07	4.34551	14.9269	10.0806	17.7689	15.6789	CDK5	100411309	Cdk5	12568	1.18398	0.816938	0.854104	0.977047	1.16793	0.1674	0.401269
F7DFC5	675659583	PREDICTED: cyclin-dependent kinase 5 activator 1 [Callithrix jacchus]	0	8.926	8	3	6	3	307	34	9.35	80	3	926376	2.61322e+06	862943	1.14242e+06	747289	1.07792e+06	720996	1.05866e+06	968430	924667	67.3963	19.709	25.6178	26.8325	3.26926	CDK5R1	100386175	Cdk5r1	12569	1.60265	0.907985	0.826416	0.80579	0.857155	0.9411	0.987051
F7GPI9	532524672	cofilin-1 [Callithrix jacchus]	0	141.097	79	15	148	6	166	18.5	8.09	2588	15	5.88381e+08	7.55034e+08	3.91068e+08	3.79916e+08	4.58901e+08	3.89429e+08	3.86108e+08	2.77776e+08	3.55798e+08	2.95791e+08	17.5436	2.04565	11.5815	23.0769	13.0239	CFL1	103796391	Cfl1	12631	1.57007	0.90106	0.991456	0.775892	0.761522	0.3211	0.542456
F7DMB4	675689491	PREDICTED: cofilin-2 isoform X2 [Callithrix jacchus]	0	96.545	66	10	76	7	166	18.7	7.88	1419	10	2.11702e+07	3.85968e+07	2.97617e+07	4.3665e+07	3.90796e+07	3.27911e+07	5.55905e+07	3.65257e+07	4.60176e+07	4.06775e+07	41.2351	26.778	12.3741	29.2692	8.71106	CFL2	100397668	Cfl2	12632	0.778468	0.956387	0.93612	1.19982	1.12921	0.6493	0.799154
F6XG19	675729785	PREDICTED: neural cell adhesion molecule L1-like protein isoform X3 [Callithrix jacchus]	0	104.894	22	17	41	17	1171	131	5.6	882	17	1.63025e+07	1.11632e+07	1.39462e+07	2.68754e+07	1.49829e+07	1.75486e+07	2.03759e+07	2.06076e+07	1.45555e+07	1.8971e+07	26.4622	44.7917	11.1537	0.799194	18.6252	CHL1	100408345	Chl1	12661	0.783262	1.16414	0.927727	1.16876	0.956105	0.2994	0.521374
F7IC28	1061011802	PREDICTED: inaD-like protein isoform X1 [Callithrix jacchus]	0	95.589	10	14	46	14	1937	210.8	5.03	988	14	2.72311e+06	3.6414e+06	2.1727e+07	1.20391e+07	6.03285e+06	1.62158e+07	1.22416e+07	2.81596e+07	1.50331e+07	3.51237e+07	20.4047	40.5755	64.7269	55.7199	56.6472	PATJ	100409152	Patj	12695	0.208076	1.10392	0.727378	1.32084	1.63978	0.3099	0.530227
U3B5Y6	532211801	cold-inducible RNA-binding protein [Callithrix jacchus]	0	41.399	33	4	32	4	172	18.7	9.64	978	4	1.2402e+08	105827741	8.07131e+07	5.47985e+07	7.15636e+07	4.88793e+07	6.58466e+07	5.98603e+07	7.83589e+07	5.26037e+07	11.1934	27.0447	26.6354	6.73465	27.8121	CIRBP	100394350	Cirbp	12696	1.54786	0.912571	0.811094	0.846543	0.881936	0.1942	0.429528
F6XE30	1061018783	PREDICTED: LOW QUALITY PROTEIN: citron Rho-interacting kinase [Callithrix jacchus]	0	227.356	22	36	125	36	2083	237.9	6.79	2367	36	9.44527e+07	7.65267e+07	8.61551e+07	8.31054e+07	9.07951e+07	8.44679e+07	9.93073e+07	8.24176e+07	1.05798e+08	9.56318e+07	14.827	2.54815	5.10551	13.1438	7.13759	CIT	100403341	Cit	12704	0.951304	0.941741	0.975138	1.01109	1.12073	0.4675	0.667485
F7IQ67	1061020833	PREDICTED: creatine kinase B-type [Callithrix jacchus]	0	292.602	54	15	254	15	419	46.9	5.52	7461	15	2.58825e+08	2.32741e+08	5.63608e+08	3.99967e+08	5.5938e+08	3.82241e+08	5.93194e+08	3.25125e+08	4.76608e+08	3.80936e+08	7.50453	24.0172	26.6044	41.2826	15.7776	CKB	100406585	Ckb	12709	0.589037	1.15464	1.12833	1.10041	1.02758	0.2172	0.448721
B0KWF4	675686640	PREDICTED: creatine kinase U-type, mitochondrial [Callithrix jacchus]	0	444.571	66	26	865	26	417	47	8.34	24213	26	2.13331e+09	1.97862e+09	4.14747e+09	3.32531e+09	4.31006e+09	5.23207e+09	6.27085e+09	4.2142e+09	6.36858e+09	4.79243e+09	5.32006	15.5593	13.6648	27.74	19.9714	LOC100393688	100393688	Ckmt1	12716	0.48067	0.873542	1.11544	1.22566	1.30468	0.09114	0.301578
U3DJZ2	675707185	PREDICTED: coronin-1A [Callithrix jacchus]	0	218.474	56	25	298	24	461	51	6.68	6514	25	4.20774e+08	5.14334e+08	3.66786e+08	6.07053e+08	4.36142e+08	6.00077e+08	2.79269e+08	4.21197e+08	3.53844e+08	3.85402e+08	14.1496	34.8917	22.3736	28.6549	6.03701	CORO1A	100392238	Coro1a	12721	1.06629	1.11045	1.18158	0.798729	0.842949	0.5493	0.728547
A0A5F4W5L8	296224740	PREDICTED: LOW QUALITY PROTEIN: chloride channel protein 2 [Callithrix jacchus]	0	55.583	12	9	17	9	899	98.5	8.38	268	9	2.7433e+06	1.03906e+06	3.05473e+06	2.94335e+06	1.74929e+06	499213	1.41145e+07	8.72868e+06	7.05844e+06	1.31861e+07	63.7209	2.62618	78.6246	33.3434	42.8059	CLCN2	100393718	Clcn2	12724	0.343123	0.544125	0.203977	2.07226	1.83652	0.2485	0.47698
A0A2R8MEQ7	675647174	PREDICTED: H(+)/Cl(-) exchange transporter 3 isoform X3 [Callithrix jacchus]	0	6.596	3	3	12	2	818	90.9	6.28	28	3	2.74876e+06	3.89802e+06	5.1162e+06	3.83814e+06	4.79279e+06	3.07741e+06	4.19053e+06	2.61249e+06	3.77661e+06	2.66494e+06	24.4525	20.1852	30.8241	32.8042	24.4061	CLCN3	100404608	Clcn3	12725	0.905164	1.21941	1.07177	0.926442	0.877216	0.8093	0.91067
F7CCS9	675697875	PREDICTED: tripeptidyl-peptidase 1 [Callithrix jacchus]	0	22.097	12	4	22	4	572	62.3	6.73	181	4	1.15352e+07	1.35208e+07	1.53534e+07	1.06608e+07	1.37133e+07	8.39928e+06	1.11731e+07	5.94079e+06	1.12631e+07	8.10816e+06	11.2071	25.5101	33.9859	43.2374	23.0332	TPP1	100895900	Tpp1	12751	1.14236	1.18604	1.00816	0.780258	0.883179	0.7177	0.845688
F7GSJ0	532449679	clusterin preproprotein [Callithrix jacchus]	0	140.126	38	16	85	13	449	52.2	5.66	1630	16	4.09969e+07	4.98389e+07	9.13167e+07	5.42505e+07	8.39981e+07	6.60744e+07	1.09793e+08	6.98253e+07	1.14371e+08	7.76927e+07	13.7661	36.0104	16.8904	31.4685	27.007	CLU	100404579	Clu	12759	0.599056	0.960007	0.989718	1.18457	1.26665	0.2868	0.509822
#N/A	532444497	N-acylneuraminate cytidylyltransferase [Callithrix jacchus]	0	84.909	37	12	56	12	434	48.4	7.97	807	12	7.39723e+07	5.63117e+07	5.79557e+07	2.52988e+07	4.40271e+07	3.55846e+07	4.84381e+07	3.37576e+07	4.71866e+07	3.03405e+07	19.1703	55.4731	14.997	25.2584	30.73	LOC100406904	100406904	Cmas	12764	1.43842	0.919182	0.878963	0.907491	0.855948	0.5468	0.726366
A0A8I3W4K6	390475369	PREDICTED: cellular nucleic acid-binding protein isoform X2 [Callithrix jacchus]	0	51.748	53	8	39	8	177	19.5	7.71	725	8	2.92045e+07	3.30922e+07	1.18002e+07	1.55694e+07	1.87301e+07	1.63604e+07	1.09784e+07	1.81883e+07	1.62394e+07	1.40906e+07	8.82549	19.4759	9.5506	34.9589	10.0196	CNBP	100395757	Cnbp	12785	1.69051	0.742718	0.952234	0.791483	0.82305	0.08433	0.291853
F6YTM6	675758093	PREDICTED: calponin-1 isoform X1 [Callithrix jacchus]	0	14.55	13	4	7	4	346	38.4	9.25	45	4	1.76813e+06	1.58048e+06	1.88715e+06	1.82544e+06	1.61408e+06	2.14534e+06	837237	2.23957e+06	2.31932e+06	3.81982e+06	7.92494	2.35093	19.9851	64.4564	34.5654	CNN1	100392166	Cnn1	12797	0.835626	0.926453	0.938139	0.767798	1.53198	0.6155	0.777208
A0A8I3X301	532437489	2',3'-cyclic-nucleotide 3'-phosphodiesterase [Callithrix jacchus]	0	635.53	78	49	1869	3	421	47.7	9.06	54121	49	1.29957e+10	7.09497e+09	1.37071e+10	1.69989e+10	1.35727e+10	1.81261e+10	1.78478e+10	2.15431e+10	1.74448e+10	1.96466e+10	41.5361	15.1608	20.3144	13.2666	8.39484	CNP	100409009	Cnp	12799	0.63187	0.965733	0.996958	1.23888	1.16656	0.4153	0.622845
F7CF55	675653521	PREDICTED: cannabinoid receptor 1 [Callithrix jacchus]	0.003	3.891	4	2	2	2	472	52.8	8.16	0	2	3.91378e+06	5.32598e+06	6.78409e+06	5.48303e+06	5.76252e+06	2.66583e+06	2.81239e+06	3.66663e+06	1.49382e+06	2.33991e+06	21.6148	14.9993	51.9601	18.6461	31.2112	CNR1	100393865	Cnr1	12801	1.14785	1.52394	1.04705	0.804888	0.476264	0.1526	0.38551
F6YQC8	532440427	ciliary neurotrophic factor receptor subunit alpha preproprotein [Callithrix jacchus]	0	105.387	46	10	70	10	372	40.7	6.83	923	10	5.15981e+07	9.62936e+07	2.11965e+07	2.95076e+07	2.92225e+07	3.31799e+07	2.0238e+07	3.69821e+07	3.98248e+07	5.80545e+07	42.7401	23.1809	8.96861	41.3837	26.3394	CNTFR	100394434	Cntfr	12804	1.77713	0.60928	0.749853	0.687581	1.17616	0.4767	0.673579
U3BT82	532517813	contactin-1 isoform 1 precursor [Callithrix jacchus]	0	931.464	64	56	943	56	1018	113.3	6.04	25918	56	2.99886e+09	4318781724	2.68326e+09	2.34123e+09	2.33275e+09	2.29689e+09	1.91676e+09	2.07496e+09	2.15945e+09	2.0233e+09	25.5088	9.627	1.09556	5.60487	4.60324	CNTN1	100386201	Cntn1	12805	1.45502	0.999053	0.920544	0.7937	0.831686	0.2049	0.439643
F7H0A7	1060986932	PREDICTED: LOW QUALITY PROTEIN: collagen alpha-1(XII) chain [Callithrix jacchus]	0	57.556	6	13	23	13	3111	338.4	5.39	223	13	9.85584e+06	1.46081e+07	1.2645e+07	6.27329e+06	7.2954e+06	7.59167e+06	7.59138e+06	6.5517e+06	6.42251e+06	4.57243e+06	27.4717	47.6309	2.81443	10.3961	23.7964	COL12A1	100397114	Col12a1	12816	1.46653	1.13409	0.892433	0.847832	0.659112	0.4999	0.690663
A0A2R8MDE3	296227292	PREDICTED: collagen alpha-1(XIV) chain [Callithrix jacchus]	0	37.796	6	8	10	8	1796	193.1	5.22	81	8	746782	2.82646e+06	3.03005e+06	1.26156e+06	4.54196e+06	1.77113e+06	5.13049e+06	1.26792e+06	179251	385750	82.3092	58.2772	62.0703	85.3728	51.6872	COL14A1	100395900	Col14a1	12818	0.845083	1.01498	1.49307	1.51325	0.133625	0.4165	0.623129
U3E1B3	296232327	PREDICTED: LOW QUALITY PROTEIN: collagen alpha-2(VI) chain [Callithrix jacchus]	0	7.778	3	3	4	3	1018	108.1	6.4	24	3	5.42146e+06	1.01461e+07	869966	898778	1.31701e+06	706858	606831	667241	662106	308545	42.9202	2.30364	42.6352	6.70545	51.513	COL6A2	100404862	Col6a2	12834	3.60278	0.409339	0.468381	0.294858	0.224637	0.09235	0.302924
F6XJ88	1061007352	PREDICTED: LOW QUALITY PROTEIN: collagen alpha-3(VI) chain [Callithrix jacchus]	0	160.147	15	33	40	33	3176	343.1	6.61	706	33	3.3976e+08	3.91973e+08	3.9913e+08	4.81345e+08	4.1608e+08	4.41016e+08	3.29913e+08	4.00492e+08	2.90378e+08	3.53931e+08	10.0912	13.2053	4.11432	13.6655	13.9494	COL6A3	100407319	Col6a3	12835	0.951781	1.14525	1.11484	0.950054	0.838068	0.3398	0.558824
F6S739	675770231	PREDICTED: LOW QUALITY PROTEIN: collagen alpha-1(I) chain [Callithrix jacchus]	0	69.668	10	11	45	11	1465	139.1	6.02	821	11	1.35343e+08	2.04474e+08	2.06012e+08	1.20035e+08	1.97389e+08	2.48721e+08	1.702e+08	1.31215e+08	1.86091e+08	1.54598e+08	28.77	37.2923	16.2725	18.2914	13.0726	COL1A1	100386176	Col1a1	12842	0.968648	0.929395	1.27164	0.859186	0.971134	0.6445	0.796297
U3D607	390466740	PREDICTED: LOW QUALITY PROTEIN: collagen alpha-2(I) chain [Callithrix jacchus]	0	31.604	6	7	22	7	1366	129.1	8.95	528	7	1.90338e+07	6.77867e+07	4.74094e+07	1.88692e+07	2.64999e+07	2.28995e+07	1.91307e+07	1.07784e+07	1.363e+07	1.39976e+07	79.4133	60.8972	10.3072	39.4931	1.88196	COL1A2	100411438	Col1a2	12843	1.6694	1.27442	0.94986	0.575097	0.531228	0.1738	0.408472
A0A1S5YF11	1060936599	PREDICTED: catechol O-methyltransferase isoform X3 [Callithrix jacchus]	0	22.295	20	4	8	4	305	34.1	6.43	270	4	4.04706e+07	4.24131e+07	4.72968e+07	3.51937e+07	3.86902e+07	3.78753e+07	4.39711e+07	3.60944e+07	3.38092e+07	2.48731e+07	3.3144	20.7494	1.50505	13.9127	21.5356	COMT	100412305	Comt	12846	1.08861	1.08344	1.00562	1.05159	0.770741	0.3801	0.591455
F7IAN6	532332589	coatomer subunit alpha isoform 1 [Callithrix jacchus]	0	253.622	40	40	171	40	1233	139.3	7.59	1942	40	1.0422e+08	8.85506e+07	8.21389e+07	5.94167e+07	6.75628e+07	5.20696e+07	7.39695e+07	6.40726e+07	7.31977e+07	5.55647e+07	11.4952	22.7006	18.315	10.1392	19.3665	COPA	100403880	Copa	12847	1.33727	0.981985	0.829901	0.957612	0.893237	0.3535	0.569421
F7HZK4	296213960	PREDICTED: COP9 signalosome complex subunit 2 isoform X1 [Callithrix jacchus]	0	32.847	22	9	22	9	450	52.4	5.47	159	9	5.88404e+06	6.76022e+06	9.46549e+06	4.06032e+06	9.84587e+06	4.47441e+06	1.15941e+07	3.98406e+06	7.72092e+06	3.7904e+06	9.79974	56.5147	53.0464	69.0852	48.2881	COPS2	100393555	Cops2	12848	0.935505	1.00073	1.05951	1.15257	0.851683	0.9933	0.998876
F7B755	390475475	PREDICTED: cytochrome c oxidase copper chaperone [Callithrix jacchus]	0	21.125	57	3	14	3	63	6.9	7.24	440	3	8.65621e+06	8.53517e+06	7.99177e+06	1.8685e+07	1.14985e+07	1.88964e+07	1.35699e+07	2.06419e+07	1.18146e+07	1.91255e+07	0.9957	56.688	34.4209	29.2336	33.4168	LOC100390933	100390933	Cox17	12856	0.616554	0.956741	1.09009	1.22698	1.10964	0.4091	0.617343
A0A2R8MBJ1	675753462	PREDICTED: cytochrome c oxidase subunit 4 isoform 1, mitochondrial [Callithrix jacchus]	0	156.719	47	13	311	13	169	19.5	9.41	5825	13	1.91489e+09	1.34835e+09	1.3972e+09	2.905e+09	1.47286e+09	2.87515e+09	1.80331e+09	3.08931e+09	1.68497e+09	2.72783e+09	24.5528	49.5644	45.6102	37.1717	33.4214	LOC100404859	100404859	Cox4i1	12857	0.768948	1.01377	1.02456	1.15289	1.03983	0.859	0.943403
F7A3K0	296213717	PREDICTED: cytochrome c oxidase subunit 5A, mitochondrial [Callithrix jacchus]	0	121.419	58	9	210	9	150	16.5	6.77	3415	9	1.19037e+09	1.15755e+09	1.10319e+09	2.55013e+09	1.43723e+09	2.63158e+09	1.48467e+09	2.74539e+09	1.87231e+09	2.35604e+09	1.97674	56.0118	41.5124	42.1488	16.1789	LOC100401281	100401281	Cox5a	12858	0.633599	0.985865	1.09799	1.1415	1.14104	0.3035	0.52424
U3D3R8	675645705	PREDICTED: cytochrome c oxidase subunit 5B, mitochondrial [Callithrix jacchus]	0	107.152	58	11	283	11	129	13.6	8.5	4910	11	1.36641e+09	1.07386e+09	9.56971e+08	2.39557e+09	1.13043e+09	2.58174e+09	1.44628e+09	2.26966e+09	1.3796e+09	2.13845e+09	16.954	60.6848	55.2901	31.3361	30.5045	LOC100412088	100412088	Cox5b	12859	0.728918	1.00142	1.10884	1.10997	1.05086	0.7243	0.849441
#N/A	532512400	cytochrome c oxidase subunit 6C proprotein [Callithrix jacchus]	0	117.4	52	7	222	7	75	8.5	10.05	2863	7	9.95032e+08	6.93093e+08	5.74482e+08	1.68593e+09	7.34359e+08	1.59423e+09	9.11655e+08	1.63104e+09	1.11358e+09	2.06827e+09	25.2947	69.537	52.2223	40.0111	42.4324	LOC100385293	100385293	Cox6c	12864	0.703288	0.941706	0.970112	1.05931	1.32558	0.775	0.884761
#N/A	675760383	PREDICTED: cytochrome c oxidase subunit 7A1, mitochondrial [Callithrix jacchus]	0	14.245	19	3	20	3	158	17.3	9.69	375	3	3.55441e+07	4.23186e+07	3.27444e+07	5.32301e+07	2.93908e+07	3.27582e+07	3.2598e+07	3.4182e+07	2.81439e+07	3.57202e+07	12.3044	33.6973	7.66266	3.3543	16.7771	LOC100412233	100412233	Cox7a1	12865	1.09164	1.20537	0.871336	0.936264	0.895383	0.6426	0.795095
A0A8I4A4Y0	532436983	cytochrome c oxidase subunit 7A2, mitochondrial precursor [Callithrix jacchus]	0	11.708	20	2	16	2	116	12.9	10.07	300	2	1.17999e+08	104124187	1.13049e+08	1.9885e+08	1.11578e+08	1.75289e+08	1.75827e+08	2.03098e+08	1.50066e+08	1.94901e+08	8.8336	38.904	31.4087	10.1779	18.3805	LOC100389034	100389034	Cox7a2	12866	0.718947	1.00953	0.928502	1.22647	1.11656	0.1847	0.420718
A0A8I3WPA8	1060978398	PREDICTED: carboxypeptidase E [Callithrix jacchus]	0	17.758	13	4	7	4	476	53.2	5.19	31	4	1.04511e+07	1.19647e+07	1.52706e+07	1.08045e+07	1.42883e+06	1.41688e+06	2.67011e+06	865777	2.11644e+06	1.2351e+06	9.54935	24.2224	0.593889	72.1661	37.1888	CPE	100397838	Cpe	12876	1.92496	2.23921	0.244375	0.303645	0.287814	0.03984	0.23245
A0A2R8M7M2	532349477	complexin-2 [Callithrix jacchus]	0	77.406	31	5	64	2	134	15.3	5.26	1065	5	6.70538e+06	6.20245e+06	1.92388e+07	2.36008e+07	2.01275e+07	1.75936e+07	1.74055e+07	2.29766e+07	1.04726e+07	1.94867e+07	5.51019	14.3996	9.5	19.5106	42.5506	CPLX1	100389024	Cplx1	12889	0.393988	1.3076	1.15137	1.23259	0.914455	0.04424	0.239974
A0A8I4A4D8	1060962268	PREDICTED: LOW QUALITY PROTEIN: complexin-2 [Callithrix jacchus]	0	91.627	21	5	57	2	244	27.2	9.03	1444	5	1.82347e+07	2.08972e+07	5.55164e+07	3.7654e+07	4.21267e+07	4.75523e+07	6.96741e+07	5.37791e+07	3.03757e+07	6.30628e+07	9.62218	27.113	8.55603	18.2084	49.4728	CPLX2	100399262	Cplx2	12890	0.445823	1.06147	1.0217	1.40648	1.06453	0.06063	0.260587
A0A8I3VYR3	296226422	PREDICTED: oxygen-dependent coproporphyrinogen-III oxidase, mitochondrial [Callithrix jacchus]	0	80.616	38	13	53	13	453	50	8.25	648	13	2.97183e+07	3.46417e+07	2.9095e+07	1.71077e+07	2.25541e+07	2.5588e+07	2.09757e+07	1.28231e+07	1.02253e+07	1.12544e+07	10.8184	36.6918	8.91211	34.1123	6.77531	CPOX	100389961	Cpox	12892	1.50386	1.07959	1.1249	0.789752	0.501903	0.04631	0.240517
U3CVJ4	1060944405	PREDICTED: carnitine O-palmitoyltransferase 1, liver isoform isoform X2 [Callithrix jacchus]	0	87.545	23	14	54	14	773	88.3	8.43	1291	14	1.74477e+07	2.83831e+07	3.25548e+07	1.87308e+07	2.93482e+07	1.71827e+07	2.64941e+07	1.23396e+07	1.99287e+07	1.64088e+07	33.7438	38.1199	36.9746	51.547	13.6991	CPT1A	100403111	Cpt1a	12894	1.04723	1.17188	1.06323	0.887349	0.830311	0.8727	0.949231
B0KWF0	1060935992	PREDICTED: carnitine O-acetyltransferase [Callithrix jacchus]	0	135.58	37	20	122	20	627	70.9	7.91	1648	20	6.15094e+07	7.91586e+07	1.05699e+08	1.11012e+08	8.32481e+07	1.09323e+08	9.63292e+07	8.69715e+07	9.24404e+07	8.2798e+07	17.7437	3.467	19.1492	7.21967	7.78164	CRAT	100391765	Crat	12908	0.774186	1.1927	1.05984	1.00882	0.964449	0.1722	0.406202
F7IBU5	1060967875	PREDICTED: breast cancer anti-estrogen resistance protein 1 isoform X4 [Callithrix jacchus]	0	29.667	11	7	13	7	920	98.4	5.68	206	7	1.75173e+06	2.05819e+06	5.62417e+06	2.49903e+06	2.79839e+06	1.06746e+06	1.11883e+06	1.54855e+06	4.98784e+06	2.38772e+06	11.3756	54.4074	63.3213	22.7833	49.8557	BCAR1	100391559	Bcar1	12927	0.737158	1.57171	0.74798	0.516096	1.42705	0.4802	0.673752
F7DT53	296201050	PREDICTED: adapter molecule crk isoform X1 [Callithrix jacchus]	0	24.515	22	5	14	5	304	33.8	5.55	148	5	2.47541e+06	1.7357e+06	2.19053e+06	3.0404e+06	2.40114e+06	2.63279e+06	1.98552e+06	1.32802e+06	1.38027e+06	1.31679e+06	24.8413	22.9768	6.50784	28.0619	3.32834	CRK	100399916	Crk	12928	1.02777	1.27667	1.22859	0.808709	0.658251	0.06453	0.264445
F7HYH0	1060936682	PREDICTED: crk-like protein [Callithrix jacchus]	0	73.404	45	9	41	9	303	33.7	6.74	907	9	2.57047e+07	2.60976e+07	2.90109e+07	2.3286e+07	2.75867e+07	2.95373e+07	2.96616e+07	2.78946e+07	2.34313e+07	2.30665e+07	1.07276	15.4812	4.82921	4.34178	1.10955	CRKL	100390206	Crkl	12929	0.976381	0.985703	1.07668	1.08483	0.876399	0.03738	0.225044
A0A2R8MRI9	532337963	dihydropyrimidinase-related protein 1 isoform 2 [Callithrix jacchus]	0	360.548	77	28	273	10	572	62.2	7.03	6551	28	1.69694e+08	1.79564e+08	1.57868e+08	1.15008e+08	1.55417e+08	8.22252e+07	1.15003e+08	6.65793e+07	6.47271e+07	5.59153e+07	3.99676	22.2128	43.5567	37.7138	10.3295	CRMP1	100384942	Crmp1	12933	1.50283	1.17416	1.02256	0.781335	0.519115	0.01557	0.178175
U3F2W7	675713556	PREDICTED: dihydropyrimidinase-related protein 2 [Callithrix jacchus]	0	549.207	77	35	418	20	677	73.5	6.35	11808	35	1.04902e+09	1.04183e+09	1.41783e+09	9.12933e+08	1.43929e+09	8.57133e+08	1.66611e+09	1.03232e+09	1.52486e+09	1.07341e+09	0.48642	30.6352	35.8511	33.2161	24.5723	DPYSL2	100391260	Dpysl2	12934	0.870116	0.96996	0.955669	1.12297	1.08129	0.8498	0.936509
#N/A	675643351	PREDICTED: LOW QUALITY PROTEIN: protocadherin alpha-10 [Callithrix jacchus]	0	11.938	3	2	2	2	852	92.8	4.91	96	2	1.85847e+06	2.51808e+06	1.50998e+06	266106	637477	918483	240681	158157	420946	203042	21.3142	99.0439	25.5406	29.2617	49.3859	PCDHA10	100398790	Pcdha10	12943	2.5062	1.01707	0.891013	0.228392	0.357323	0.1201	0.343079
A0A5F4VX83	1060964810	PREDICTED: hyaluronan and proteoglycan link protein 1 [Callithrix jacchus]	0	147.133	63	23	209	23	354	40.3	7.96	4188	23	1.15466e+08	1.38929e+08	3.12508e+08	2.80935e+08	3.99896e+08	2.97798e+08	3.48881e+08	3.58903e+08	1.11255e+09	7.30362e+08	13.0432	7.52396	20.6949	2.00256	29.3282	HAPLN1	100402072	Hapln1	12950	0.310525	0.724377	0.85163	0.863947	2.24952	0.01682	0.178654
A0A2R8P261	1060941353	PREDICTED: alpha-crystallin B chain [Callithrix jacchus]	0	117.109	67	11	104	10	175	20.1	7.33	2173	11	6.39366e+06	8.66332e+06	2.61577e+08	8.14037e+07	2.1887e+08	9.08003e+07	2.59682e+08	1.20519e+08	3.58752e+08	1.95719e+08	21.3176	74.2909	58.4873	51.7635	41.5824	CRYAB	100410127	Cryab	12955	0.0469832	1.07022	0.966282	1.18636	1.73015	0.2456	0.4743
U3BP75	532289654	quinone oxidoreductase isoform a [Callithrix jacchus]	0	42.483	37	8	24	8	329	35.3	8.76	307	8	2.56644e+07	4.04901e+07	3.85166e+07	2.27895e+07	2.62872e+07	2.83168e+07	2.85625e+07	1.84734e+07	2.46545e+07	1.59963e+07	31.6936	36.2795	5.2567	30.3348	30.1214	CRYZ	100415008	Cryz	12972	1.22621	1.13635	1.01212	0.871837	0.753487	0.7531	0.870093
F7F4A4	675680173	PREDICTED: citrate synthase, mitochondrial [Callithrix jacchus]	0	140.322	52	17	174	17	466	51.7	8.32	2763	17	1.62342e+08	1.56112e+08	2.61267e+08	2.28798e+08	3.09496e+08	1.78122e+08	2.6399e+08	1.12914e+08	1.19519e+08	1.18885e+08	2.76674	9.36986	38.1017	56.6867	0.376357	CS	100413462	Cs	12974	0.833019	1.28192	1.27552	0.985914	0.623623	0.03371	0.219849
A0A5F4WA47	675655755	PREDICTED: casein kinase II subunit alpha isoform X1 [Callithrix jacchus]	0	241.492	53	17	128	17	391	45.1	7.74	2553	17	1.11703e+08	1.27203e+08	1.48317e+08	2.00372e+08	1.21426e+08	1.69533e+08	1.74067e+08	1.8824e+08	1.83966e+08	1.68544e+08	9.17541	21.1127	23.3824	5.53233	6.18733	CSNK2A1	100414021	Csnk2a1	12995	0.749685	1.09419	0.913031	1.13692	1.10618	0.1232	0.346528
F6R0E2	1060968055	PREDICTED: casein kinase II subunit alpha' [Callithrix jacchus]	0	110.825	49	12	74	12	350	41.2	8.56	1191	12	3.14299e+07	3.69891e+07	3.40647e+07	4.69186e+07	2.63993e+07	3.9293e+07	3.16664e+07	5.12666e+07	4.73213e+07	3.50291e+07	11.4909	22.4469	27.7573	33.4233	21.1096	CSNK2A2	100388528	Csnk2a2	13000	0.899355	1.06451	0.863514	1.09014	1.08248	0.8653	0.946807
A0A8I3X264	1060984995	PREDICTED: LOW QUALITY PROTEIN: casein kinase II subunit beta [Callithrix jacchus]	0	134.837	45	9	103	2	215	24.9	5.16	2103	9	6.40792e+07	6.76725e+07	8.14134e+07	9.42122e+07	6.36525e+07	9.60582e+07	1.00716e+08	9.54388e+07	1.11587e+08	8.08261e+07	3.85703	10.3061	28.6948	3.80503	22.6089	CSNK2B	100401722	Csnk2b	13001	0.769887	1.02626	0.933264	1.14623	1.12436	0.05085	0.247805
F6Q2V0	296200936	PREDICTED: dnaJ homolog subfamily C member 5 isoform X3 [Callithrix jacchus]	0	36.722	25	3	12	3	198	22.1	5.07	243	3	2.19462e+06	1.11763e+06	5.16376e+06	3.54299e+06	4.99524e+06	4.31126e+06	5.80584e+06	3.403e+06	4.37756e+06	3.01709e+06	45.9839	26.3258	10.3937	36.9006	26.0188	DNAJC5	100401108	Dnajc5	13002	0.436638	1.14777	1.22683	1.21396	0.974802	0.225	0.455292
F7ECL4	296194181	PREDICTED: LOW QUALITY PROTEIN: versican core protein [Callithrix jacchus]	0	415.264	13	36	438	36	3399	373.5	4.54	9233	36	2.57987e+08	2.68749e+08	4.66302e+08	5.6994e+08	5.33795e+08	6.08239e+08	6.10863e+08	7.70555e+08	1.56999e+09	1.30968e+09	2.88965	14.144	9.21862	16.3483	12.7837	VCAN	100402664	Vcan	13003	0.378071	0.743775	0.819708	0.991529	2.06692	0.03735	0.225044
F7GP38	532292032	neurocan core protein precursor [Callithrix jacchus]	0	132.007	19	22	142	21	1322	143.1	5.24	2380	22	1.19012e+08	1.52583e+08	1.19213e+08	1.09112e+08	1.14609e+08	1.05657e+08	9.57247e+07	7.94758e+07	2.26749e+08	1.25292e+08	17.481	6.25648	5.74748	13.1161	40.757	NCAN	100400332	Ncan	13004	1.08862	0.915181	0.882884	0.702248	1.41107	0.3824	0.593353
A0A2R8N8C3	675711488	PREDICTED: structural maintenance of chromosomes protein 3 [Callithrix jacchus]	0	358.61	47	49	254	49	1217	141.5	7.18	5312	49	2.54056e+08	2.78153e+08	1.41004e+08	1.6484e+08	1.02192e+08	1.00443e+08	9.8736e+07	1.40505e+08	8.58728e+07	1.15478e+08	6.40335	11.0215	1.22062	24.6909	20.7933	SMC3	100411935	Smc3	13006	1.79645	1.03237	0.683984	0.80755	0.67965	0.03708	0.225044
F6QGW2	675748513	PREDICTED: cysteine and glycine-rich protein 1 [Callithrix jacchus]	0	139.989	65	12	130	12	193	20.6	8.57	3135	12	3.74309e+08	2.60671e+08	1.74319e+08	2.98316e+08	1.80706e+08	2.9493e+08	2.08423e+08	3.25233e+08	1.78168e+08	3.13313e+08	25.3092	37.1021	33.9622	30.9552	38.8873	CSRP1	100398809	Csrp1	13007	1.21719	0.90599	0.911744	1.02296	0.942115	0.9267	0.979698
F7EGS6	675681573	PREDICTED: cysteine and glycine-rich protein 2 [Callithrix jacchus]	0	54.606	55	8	39	8	193	20.9	8.62	531	8	6.43039e+07	8.56848e+07	9.70227e+06	1.81192e+07	8.01871e+06	1.93564e+07	8.24385e+06	1.4165e+07	1.20762e+07	1.41629e+07	20.1596	42.7847	58.571	37.3682	11.2465	CSRP2	100398493	Csrp2	13008	2.95447	0.548027	0.539234	0.44141	0.516857	0.178	0.413773
F6UCB8	296200362	PREDICTED: cystatin-C [Callithrix jacchus]	0	15.233	19	3	7	3	146	16	8.76	97	3	5.43036e+06	8.31254e+06	5.9043e+06	4.11365e+06	5.04269e+06	3.04294e+06	1.22406e+06	2.29661e+06	5.05639e+06	3.12654e+06	29.6591	25.2783	34.9765	43.0832	33.3525	CST3	100404389	Cst3	13010	1.57783	1.15016	0.928314	0.40421	0.939486	0.2602	0.486461
U3DA32	532508207	cystatin-B [Callithrix jacchus]	0	40.41	82	5	29	5	98	11.1	6.52	579	5	9.57549e+06	7.33379e+06	9.49691e+06	7.12299e+06	4.55957e+06	9.70167e+06	1.21086e+07	3.80463e+06	9.32091e+06	8.67256e+06	18.7485	20.2	50.9915	73.7978	5.09576	CSTB	100388671	Cstb	13014	1.03488	1.01717	0.872811	0.973917	1.10123	0.9573	0.993119
A0A8I3WFZ3	1060983379	PREDICTED: C-terminal-binding protein 1 isoform X1 [Callithrix jacchus]	0	54.98	27	9	43	7	483	51.6	7.18	991	9	1.9569e+07	1.29044e+07	2.26507e+07	1.58738e+07	2.17033e+07	1.41178e+07	1.72329e+07	1.23096e+07	1.98823e+07	1.65084e+07	29.0242	24.8775	29.9477	23.568	13.1116	CTBP1	100412920	Ctbp1	13016	0.939884	1.11502	1.03678	0.855052	1.05326	0.8928	0.962382
F7GQM2	1060948305	PREDICTED: C-terminal-binding protein 2 isoform X2 [Callithrix jacchus]	0	35.38	10	6	19	4	987	106.7	8.1	296	6	3.67174e+06	9.13619e+06	1.1209e+07	5.67299e+06	4.84282e+06	2.86788e+06	2.42521e+06	4.03122e+06	2.33745e+06	3.21721e+06	60.3368	46.3757	36.2222	35.178	22.3987	CTBP2	100402402	Ctbp2	13017	1.29604	1.7083	0.78025	0.65333	0.562078	0.5956	0.761837
U3BC80	532522236	transcriptional repressor CTCF isoform 1 [Callithrix jacchus]	0	41.175	11	6	9	6	727	82.8	6.96	216	6	7.14367e+06	6.01632e+06	972065	771355	202896	924035	138011	705912	806028	286535	12.1148	16.2811	90.4975	95.1667	67.2432	CTCF	100392155	Ctcf	13018	3.6623	0.485178	0.313614	0.234856	0.30405	0.05243	0.250427
F7HSY5	675741564	PREDICTED: choline-phosphate cytidylyltransferase A [Callithrix jacchus]	0	23.815	15	5	13	5	367	41.7	7.49	24	5	4.10307e+06	3.5809e+06	3.9694e+06	8.27014e+06	2.99822e+06	1.90354e+06	2.99337e+06	3.5515e+06	4.35371e+06	4.12676e+06	9.61032	49.6927	31.5829	12.06	3.78456	PCYT1A	100405078	Pcyt1a	13026	0.964097	1.53568	0.615017	0.821175	1.06403	0.2643	0.49046
A0A5F4W883	532348537	cathepsin B preproprotein [Callithrix jacchus]	0	27.468	18	5	26	5	339	37.8	5.9	109	5	1.33352e+07	1.20742e+07	1.46759e+07	9.92663e+06	1.61772e+07	1.0611e+07	1.52552e+07	6.62523e+06	1.31182e+07	7.56695e+06	7.01837	27.3001	29.3856	55.7786	37.9529	CTSB	100389833	Ctsb	13030	1.06435	1.03055	1.12211	0.916529	0.86646	0.9627	0.993352
A0A5F4WHH8	675703808	PREDICTED: cathepsin D [Callithrix jacchus]	0	96.971	32	10	50	10	412	44.9	7.03	948	10	1.45551e+07	1.40634e+07	2.51012e+07	1.46304e+07	2.7844e+07	1.16145e+07	3.2851e+07	1.90479e+07	2.81196e+07	2.08914e+07	2.42984	37.2699	58.1671	37.6128	20.8569	CTSD	100397061	Ctsd	13033	0.685576	0.951798	0.945257	1.24328	1.17409	0.4299	0.636001
F6YDJ0	532513446	src substrate cortactin isoform a [Callithrix jacchus]	0	192.725	56	28	204	28	550	61.5	5.4	4468	28	3.07755e+08	4.20539e+08	2.0605e+08	2.07962e+08	1.9283e+08	2.74556e+08	1.57958e+08	1.60069e+08	1.72304e+08	1.56288e+08	21.9007	0.653089	24.7287	0.938513	6.8928	CTTN	100411333	Cttn	13043	1.6139	0.917452	1.03573	0.704751	0.728161	0.003537	0.12939
F6SMS6	1060943532	PREDICTED: CUGBP Elav-like family member 1 isoform X1 [Callithrix jacchus]	0	45.074	25	9	30	8	526	56.5	8.68	257	9	1.39979e+07	1.54453e+07	6.8317e+06	5.76583e+06	6.47713e+06	5.29257e+06	4.3002e+06	4.36237e+06	4.99071e+06	4.52769e+06	6.95203	11.9655	14.2334	1.01505	6.87935	CELF1	100392717	Celf1	13046	2.04491	0.874933	0.817437	0.601639	0.661079	0.0328	0.219849
U3BXX1	296231929	PREDICTED: coxsackievirus and adenovirus receptor isoform X1 [Callithrix jacchus]	0	45.402	24	7	19	7	365	40.2	7.59	433	7	1.54165e+07	1.07131e+07	5.21053e+06	8.39344e+06	3.85581e+06	4.64227e+06	1.44725e+06	4.11027e+06	1.65451e+06	1.29578e+06	25.4562	33.0882	13.088	67.7655	17.1959	CXADR	100400263	Cxadr	13052	2.3026	1.19881	0.748867	0.48974	0.259985	0.08517	0.293293
U3DWT9	1060940574	PREDICTED: LOW QUALITY PROTEIN: cholesterol 24-hydroxylase [Callithrix jacchus]	0.001	6.192	4	2	3	2	500	56.8	9.03	33	2	476993	1.08871e+06	589951	687577	976906	415217	954328	544381	1.51919e+06	500650	55.2531	10.8072	57.0602	38.6834	71.3143	CYP46A1	100403833	Cyp46a1	13116	1.00962	0.823796	0.897691	0.966422	1.30247	0.9588	0.993119
F7HVZ9	1061011755	PREDICTED: disabled homolog 1 isoform X1 [Callithrix jacchus]	0	18.014	6	3	16	3	555	59.9	5.16	331	3	971871	2.00012e+06	2.08959e+06	7.40006e+06	5.6767e+06	6.4091e+06	2.23408e+06	5.04006e+06	1.31277e+06	1.32826e+06	48.9291	79.1402	8.5702	54.5529	0.829558	DAB1	100398372	Dab1	13131	0.431191	1.3768	1.75347	1.05537	0.383172	0.04522	0.240517
F6ZV49	532522798	disabled homolog 2 isoform 1 [Callithrix jacchus]	0	73.931	22	11	53	11	767	82.1	5.8	637	11	1.00091e+07	1.94796e+07	1.24502e+07	1.68184e+07	1.25819e+07	2.41754e+07	1.39214e+07	1.20653e+07	1.59681e+07	1.44375e+07	45.4181	21.1062	44.6051	10.1013	7.11914	DAB2	100411016	Dab2	13132	0.970618	0.963373	1.20986	0.855348	1.0008	0.7356	0.856656
U3CZS1	296214486	PREDICTED: dolichyl-diphosphooligosaccharide--protein glycosyltransferase subunit DAD1 [Callithrix jacchus]	0	15.163	28	3	16	3	113	12.5	7.08	372	3	8.49615e+06	1.49877e+07	5.66191e+06	2.42368e+06	5.17969e+06	2.70214e+06	4.1357e+06	1.56634e+06	2.86337e+06	2.78735e+06	39.0927	56.6384	44.4539	63.725	1.90251	DAD1	100385974	Dad1	13135	2.31122	0.795763	0.775708	0.561179	0.556128	0.5231	0.707464
A0A5F4VZS8	1060961551	PREDICTED: complement decay-accelerating factor isoform X1 [Callithrix jacchus]	0	25.158	10	5	17	5	456	50.4	8.62	279	5	6.13282e+06	9.46168e+06	4.0705e+06	6.38754e+06	1.20553e+07	5.66834e+06	4.73179e+06	5.57112e+06	6.64838e+06	5.45842e+06	30.1883	31.3327	50.9629	11.5209	13.9002	CD55	100396134	Cd55	13136	1.17808	0.790051	1.33893	0.778332	0.914606	0.689	0.824458
A0A5F4VWM9	1060954283	PREDICTED: dystroglycan [Callithrix jacchus]	0	8.62	2	2	5	2	895	97.4	8.56	53	2	2.00762e+06	2.68795e+06	1.11866e+06	915180	1.00803e+06	866136	1.10432e+06	674390	814533	836615	20.49	14.1485	10.7072	34.1829	1.89133	DAG1	100395530	Dag1	13138	1.95105	0.845077	0.778734	0.73907	0.686067	0.2454	0.4743
U3CW76	532327831	death-associated protein kinase 3 [Callithrix jacchus]	0	10.258	7	3	13	3	454	52.5	6.65	123	3	2.79456e+06	2.90858e+06	3.42886e+06	5.09509e+06	6.04719e+06	2.75501e+06	6.90969e+06	5.53858e+06	5.30499e+06	5.98384e+06	2.82755	27.6446	52.8941	15.5768	8.50438	DAPK3	100392899	Dapk3	13144	0.609748	0.911333	0.941082	1.3309	1.20694	0.07812	0.284574
A0A8I3WUV9	390464577	PREDICTED: acyl-CoA-binding protein isoform X2 [Callithrix jacchus]	0	69.871	70	6	57	6	87	10	7.24	797	6	2.6265e+07	2.37025e+07	2.52024e+07	4.15462e+07	2.25619e+07	2.80006e+07	3.36246e+07	2.45679e+07	1.79118e+07	3.07719e+07	7.25243	34.6278	15.2119	22.0098	37.3574	DBI	100402353	Dbi	13167	0.9113	1.21735	0.922153	1.06131	0.887887	0.901	0.965267
F7EDL0	296208629	PREDICTED: lipoamide acyltransferase component of branched-chain alpha-keto acid dehydrogenase complex, mitochondrial [Callithrix jacchus]	0	174.024	57	22	146	22	482	53.5	8.4	1531	22	1.82088e+08	1.85388e+08	2.09469e+08	1.43472e+08	2.0871e+08	8.45614e+07	9.85233e+07	9.47398e+07	1.30106e+08	9.24033e+07	1.26972	26.4448	59.8668	2.76859	23.9628	DBT	100386196	Dbt	13171	1.28537	1.23453	1.02581	0.676	0.778297	0.003389	0.12939
A0A5F4WN18	1061000867	PREDICTED: serine/threonine-protein kinase DCLK1 [Callithrix jacchus]	0	207.436	54	29	143	26	740	82.2	8.66	2203	29	2.75335e+08	335904456	1.03408e+08	7.75534e+07	6.66725e+07	6.24296e+07	1.57037e+08	5.04158e+07	4.49217e+07	4.31728e+07	14.0138	20.205	4.64781	72.684	2.80758	DCLK1	100401876	Dclk1	13175	2.51157	0.743563	0.530477	0.852417	0.361977	0.03877	0.227937
F7FQC2	296212515	PREDICTED: decorin [Callithrix jacchus]	0	24.254	14	4	18	4	359	39.6	8.68	107	4	3.97779e+06	7.30406e+06	1.17599e+07	8.1181e+06	1.40058e+07	5.807e+06	1.29124e+07	1.22306e+07	1.22822e+07	1.17263e+07	41.6958	25.9092	58.5219	3.83534	3.27471	DCN	100405391	Dcn	13179	0.563394	0.992667	0.989412	1.25559	1.19893	0.2807	0.505997
F7ALR6	296232150	PREDICTED: Down syndrome critical region protein 3 isoform X1 [Callithrix jacchus]	0	28.45	20	4	10	4	297	33	7.68	372	4	1.39682e+06	1.56692e+06	2.26136e+06	2.43406e+06	1.94118e+06	788711	2.55811e+06	1.30297e+06	1.06487e+06	519316	8.11665	5.20156	59.7035	45.9723	48.7017	VPS26C	100395196	Vps26c	13185	0.935862	1.48267	0.862018	1.21921	0.500237	0.07946	0.286019
F7H677	296223516	PREDICTED: dynactin subunit 1 isoform X1 [Callithrix jacchus]	0	607.545	56	59	388	2	1278	141.6	5.86	8997	59	6.25173e+08	6.43115e+08	4.64007e+08	3.5814e+08	4.49716e+08	3.09641e+08	3.78723e+08	3.31923e+08	3.84799e+08	2.75547e+08	2.00067	18.2108	26.0874	9.31339	23.3978	DCTN1	100401682	Dctn1	13191	1.50243	0.973927	0.899545	0.841841	0.782255	0.03652	0.224394
F6Z142	1061020652	PREDICTED: neuronal migration protein doublecortin isoform X1 [Callithrix jacchus]	0	129.776	51	16	52	13	365	40.5	9.28	883	16	9.71101e+07	1.24408e+08	1.82046e+07	1.13048e+07	3.27727e+06	2.04369e+06	447564	1.24746e+06	3.30978e+06	2.78577e+06	17.4277	33.0669	32.7862	66.738	12.1576	DCX	100415105	Dcx	13193	4.19321	0.558596	0.100723	0.0320858	0.115385	0.05501	0.254588
F7GX55	675701540	PREDICTED: LOW QUALITY PROTEIN: DNA damage-binding protein 1 [Callithrix jacchus]	0	132.171	25	22	77	22	1140	126.9	5.26	874	22	2.60697e+07	2.87496e+07	3.62024e+07	1.76843e+07	3.58338e+07	2.33315e+07	3.42934e+07	2.69962e+07	3.34385e+07	2.66474e+07	6.91371	48.5993	29.8839	16.8377	15.9841	DDB1	100386689	Ddb1	13194	0.947622	0.9315	1.02275	1.05947	1.03866	0.9468	0.988118
A0A2R8M8V5	1060957136	PREDICTED: arf-GAP with SH3 domain, ANK repeat and PH domain-containing protein 1 isoform X1 [Callithrix jacchus]	0	82.196	17	15	37	14	1132	125.9	7.52	229	15	1.55008e+07	1.88437e+07	8.01048e+06	7.49059e+06	1.45516e+07	9.0125e+06	1.0135e+07	1.42339e+07	1.52539e+07	1.53713e+07	13.7652	4.74312	33.2432	23.7879	0.542084	ASAP1	100407033	Asap1	13196	1.33736	0.603607	0.917577	0.948917	1.19254	0.008809	0.148555
A0A8I3WHZ1	296206929	PREDICTED: dolichyl-diphosphooligosaccharide--protein glycosyltransferase 48 kDa subunit [Callithrix jacchus]	0	102.757	46	13	78	13	439	48.9	5.81	1119	13	7.55208e+07	1.13545e+08	4.571e+07	4.05316e+07	5.10565e+07	3.07008e+07	3.37431e+07	2.26901e+07	2.37385e+07	2.00512e+07	28.4424	8.49166	35.2107	27.6986	11.9083	DDOST	100398011	Ddost	13200	2.06726	0.942969	0.893936	0.617042	0.478797	0.09527	0.305588
F7HGM8	296196793	PREDICTED: pre-mRNA-splicing factor ATP-dependent RNA helicase DHX15 [Callithrix jacchus]	0	193.507	44	29	172	28	795	90.8	7.46	2061	29	1.34311e+08	1.20228e+08	7.62905e+07	7.09174e+07	8.36589e+07	7.97884e+07	7.15401e+07	9.0022e+07	9.00811e+07	7.66452e+07	7.82449	5.16195	3.34889	16.1778	11.3967	DHX15	100410660	Dhx15	13204	1.42442	0.823787	0.914665	0.904115	0.933014	0.1066	0.32122
H9KY92	390479673	PREDICTED: ATP-dependent RNA helicase DDX3X isoform X1 [Callithrix jacchus]	0	330.813	67	39	337	16	662	73.2	7.18	6264	39	4.41439e+08	4.14048e+08	2.92188e+08	3.96322e+08	2.8702e+08	3.89945e+08	2.57691e+08	3.42546e+08	2.73129e+08	2.4624e+08	4.52812	21.3892	21.5016	19.9925	7.3217	DDX3X	100399667	Ddx3x	13205	1.28045	1.03053	1.01325	0.898406	0.777365	0.067	0.268909
A0A8J8YJN0	675659115	PREDICTED: probable ATP-dependent RNA helicase DDX5 [Callithrix jacchus]	0	279.123	56	30	332	21	614	69.1	8.92	5675	30	2.91919e+08	2.71503e+08	1.7857e+08	1.44831e+08	1.64121e+08	1.47898e+08	1.68182e+08	1.54622e+08	1.37079e+08	1.07335e+08	5.12447	14.754	7.35269	5.9407	17.2099	DDX5	100396762	Ddx5	13207	1.59514	0.9156	0.883376	0.913911	0.691975	0.03351	0.219849
F7A1X2	1060941602	PREDICTED: probable ATP-dependent RNA helicase DDX6 [Callithrix jacchus]	0	263.601	72	25	193	25	483	54.4	8.66	3771	25	2.06261e+08	3.19814e+08	1.39055e+08	1.06231e+08	1.07835e+08	1.04914e+08	8.23682e+07	8.61045e+07	9.34241e+07	7.58569e+07	30.5255	18.9253	1.94203	3.13633	14.676	DDX6	100408438	Ddx6	13209	1.9899	0.927803	0.804731	0.637255	0.640312	0.05475	0.254588
U3CWY8	296229583	PREDICTED: ATP-dependent RNA helicase A isoform X1 [Callithrix jacchus]	0	583.777	61	59	399	59	1270	141	6.84	10374	59	7.70335e+08	7.84013e+08	3.05356e+08	4.01854e+08	2.68173e+08	4.10596e+08	2.30248e+08	3.85099e+08	3.54672e+08	3.08424e+08	1.24451	19.2968	29.6738	35.5883	9.86354	DHX9	100403386	Dhx9	13211	1.84218	0.83817	0.804463	0.729297	0.785888	0.01389	0.173212
U3EX65	296191331	PREDICTED: tricarboxylate transport protein, mitochondrial [Callithrix jacchus]	0	129.742	50	12	139	12	311	34	9.88	1776	12	2.95781e+08	3.99655e+08	3.24244e+08	1.62829e+08	3.18053e+08	1.63968e+08	1.87794e+08	7.95953e+07	1.56069e+08	1.03421e+08	21.1234	46.8669	45.2073	57.226	28.6929	SLC25A1	100405921	Slc25a1	13358	1.58673	1.11132	1.0998	0.610086	0.592062	0.3121	0.532162
U3BII3	296219023	PREDICTED: 7-dehydrocholesterol reductase [Callithrix jacchus]	0	10.364	6	3	6	3	475	54.3	8.32	136	3	6.87223e+06	8.77222e+06	2.58165e+06	1.77535e+06	3.00071e+06	716605	1.39931e+06	646434	463322	422110	17.1754	26.1712	86.8963	52.0457	6.5823	LOC100414321	100414321	Dhcr7	13360	2.93518	0.817451	0.697433	0.383817	0.166123	0.08969	0.299037
F7I3R3	296209967	PREDICTED: dihydrolipoyl dehydrogenase, mitochondrial isoform X1 [Callithrix jacchus]	0	362.04	61	25	495	25	509	54.1	7.85	16264	25	5.89486e+08	5.83229e+08	1.45715e+09	1.54133e+09	1.88288e+09	1.99845e+09	1.7666e+09	1.44321e+09	1.92592e+09	1.48396e+09	0.754604	3.97051	4.21106	14.2481	18.3297	DLD	100399824	Dld	13382	0.399638	1.02182	1.32268	1.09384	1.16202	0.007246	0.144128
F6UVX1	675726459	PREDICTED: disks large homolog 1 isoform X6 [Callithrix jacchus]	0	299.888	50	38	226	3	904	100.4	5.71	4700	38	7.07158e+07	7.55576e+07	1.53126e+08	1.21668e+08	1.72131e+08	1.35283e+08	1.5381e+08	1.37565e+08	1.58653e+08	1.275e+08	4.68121	16.1897	16.9517	7.88458	15.3963	DLG1	100401687	Dlg1	13383	0.560001	1.05203	1.17692	1.11552	1.09553	0.05527	0.254588
U3CP06	532289174	MAGUK p55 subfamily member 3 [Callithrix jacchus]	0	43.804	20	9	27	9	586	66.1	6.47	284	9	2.8475e+06	5.90064e+06	5.39372e+06	4.13875e+06	5.18452e+06	4.6988e+06	4.09728e+06	4.4264e+06	9.20956e+06	8.15096e+06	49.3567	18.6185	6.95022	5.46056	8.62346	MPP3	100396532	Mpp3	13384	0.809291	0.881851	0.914306	0.788527	1.60602	0.08447	0.291916
F6Z588	1060995254	PREDICTED: LOW QUALITY PROTEIN: disks large homolog 4 [Callithrix jacchus]	0	435.097	55	41	325	33	754	83.6	6.13	6061	41	2.86763e+08	2.81335e+08	2.60868e+08	4.51871e+08	2.87587e+08	4.53277e+08	2.80399e+08	5.14408e+08	3.76881e+08	5.12028e+08	1.35133	37.8988	31.628	41.6376	21.5014	DLG4	100398576	Dlg4	13385	0.766578	0.961753	0.999704	1.07249	1.19947	0.5476	0.726927
A0A2R8MYF4	1061018931	PREDICTED: dystrophin [Callithrix jacchus]	0	161.352	11	33	109	31	3690	426.6	6	1410	33	3.17044e+07	4.64232e+07	7.69205e+08	8.36713e+08	9.33053e+08	7.47494e+08	7.55246e+08	8.56293e+08	8.49436e+08	9.16641e+08	26.6431	5.94491	15.6151	8.86744	5.38151	DMD	100406331	Dmd	13405	0.0579392	1.19094	1.24629	1.19511	1.30972	0.004784	0.137081
U3E2G7	532446661	cytoplasmic dynein 1 heavy chain 1 [Callithrix jacchus]	0	2849.85	63	254	2358	254	4646	532.1	6.42	48773	254	4.16718e+09	4.26799e+09	3.31714e+09	2.14784e+09	2.8975e+09	2.10572e+09	3.09672e+09	2.51588e+09	3.16223e+09	2.18926e+09	1.69015	30.2587	22.3804	14.6353	25.7123	DYNC1H1	100415628	Dync1h1	13424	1.4121	0.914872	0.83757	0.939584	0.895874	0.1236	0.346639
F6SCA4	296209650	PREDICTED: cytoplasmic dynein 1 intermediate chain 1 isoform X2 [Callithrix jacchus]	0	163.767	46	18	90	18	628	70.8	5.08	2907	18	2.99275e+07	3.27057e+07	5.06586e+07	3.69663e+07	6.08371e+07	4.00437e+07	7.53513e+07	4.64211e+07	7.22675e+07	4.72612e+07	6.27298	22.0985	29.1495	33.5982	29.5864	DYNC1I1	100402490	Dync1i1	13426	0.635948	0.889701	1.02429	1.23642	1.21364	0.366	0.579362
F6YXR6	675663845	PREDICTED: cytoplasmic dynein 1 intermediate chain 2 isoform X8 [Callithrix jacchus]	0	227.772	41	20	127	20	632	70.6	5.24	4112	20	1.7846e+08	1.99651e+08	1.13649e+08	4.94915e+07	6.93738e+07	4.32354e+07	7.82406e+07	5.02516e+07	6.75339e+07	4.16523e+07	7.92598	55.6159	32.8262	30.8053	33.5226	DYNC1I2	100406953	Dync1i2	13427	2.12055	0.914937	0.631544	0.720621	0.612347	0.04433	0.240069
A0A8I3X432	1060935888	PREDICTED: dynamin-1 isoform X1 [Callithrix jacchus]	0	915.54	63	67	1023	10	1186	133.3	6.58	22044	67	1.66874e+09	8.63477e+08	3.06507e+09	2.4823e+09	2.87697e+09	2.60197e+09	2.73988e+09	4.17381e+09	3.37653e+09	4.39469e+09	44.9729	14.8567	7.09831	29.3315	18.5286	DNM1	100388870	Dnm1	13429	0.448284	0.982064	0.96995	1.22395	1.37576	0.2756	0.501688
F7GM55	296232901	PREDICTED: dynamin-2 isoform X9 [Callithrix jacchus]	0	414.974	55	44	420	2	866	97.8	7.64	7722	44	1.87101e+08	1.51244e+08	7.6924e+07	4.26811e+07	5.03443e+07	3.56015e+07	5.07774e+07	4.31384e+07	4.37412e+07	3.53765e+07	14.9877	40.489	24.2589	11.503	14.9517	DNM2	100412229	Dnm2	13430	2.35968	0.834148	0.599402	0.654986	0.551781	0.1039	0.318577
F6T6M4	675665876	PREDICTED: aspartyl aminopeptidase isoform X1 [Callithrix jacchus]	0.001	5.224	5	2	2	2	475	52.5	6.86	0	2	2.10708e+06	1.68057e+06	864975	1.16575e+06	1.18488e+06	1.49972e+06	2.15672e+06	1.82168e+06	2.51868e+06	1.29498e+06	15.9248	20.9462	16.5855	11.9097	45.3783	DNPEP	100412143	Dnpep	13437	1.16221	0.623111	0.823746	1.22074	1.17019	0.2106	0.443427
F6TWS2	675707260	PREDICTED: double C2-like domain-containing protein alpha [Callithrix jacchus]	0	54.156	37	11	22	11	401	44	7.24	354	11	1.03253e+07	2.60498e+06	1.04986e+07	1.12387e+07	1.28195e+07	4.68481e+06	5.98389e+06	9.68328e+06	1.15038e+07	9.42602e+06	84.4389	4.81457	65.7218	33.3929	14.0392	DOC2A	100395617	Doc2a	13446	0.728312	1.22438	0.985947	0.88247	1.17889	0.734	0.856116
A0A8I3WKY2	1060964499	PREDICTED: receptor expression-enhancing protein 5 isoform X1 [Callithrix jacchus]	0	11.167	13	3	10	3	203	23.1	7.74	55	3	2.96892e+06	1.69848e+06	2.44773e+06	2.60761e+06	2.97121e+06	761679	1.54756e+06	720784	1.00292e+06	1.42203e+06	38.4943	4.47253	83.7086	51.5457	24.4419	REEP5	100399632	Reep5	13476	1.28586	1.39274	1.02841	0.624924	0.668071	0.144	0.374361
U3BMH7	1061014635	PREDICTED: dipeptidyl aminopeptidase-like protein 6 [Callithrix jacchus]	0	132.979	29	21	85	21	864	97.5	6.48	1108	21	6.58303e+08	4.40564e+08	8.42547e+08	7.49818e+08	6.65831e+08	8.34629e+08	7.95655e+08	8.25494e+08	6.48848e+08	7.55029e+08	28.0225	8.2355	15.9096	2.60298	10.6962	DPP6	100398486	Dpp6	13483	0.761334	1.10325	1.03957	1.12319	0.972656	0.4822	0.675639
B0KWR4	296191707	PREDICTED: developmentally-regulated GTP-binding protein 1 isoform X1 [Callithrix jacchus]	0	38.784	23	6	21	6	367	40.5	8.9	743	6	8.10301e+06	6.25327e+06	4.23063e+06	1.73919e+06	2.62703e+06	3.74591e+06	2.24625e+06	1.47834e+06	2.727e+06	4.30345e+06	18.2215	59.0206	24.8288	29.1573	31.7111	DRG1	100398650	Drg1	13494	1.91652	0.796952	0.850768	0.497221	0.938542	0.1762	0.411847
F6XJZ9	675653092	PREDICTED: LOW QUALITY PROTEIN: dystonin [Callithrix jacchus]	0	1267.15	38	179	838	15	5679	649.9	5.96	13510	179	4.24557e+08	4.37288e+08	3.7829e+08	3.15489e+08	3.68644e+08	3.39384e+08	3.43565e+08	3.20861e+08	3.60175e+08	3.4829e+08	2.08902	12.8014	5.84454	4.83256	2.37239	DST	100408733	Dst	13518	1.18498	0.953899	0.973491	0.913541	0.974092	0.0458	0.240517
F7FUR0	675716445	PREDICTED: dystrobrevin alpha isoform X1 [Callithrix jacchus]	0	150.024	31	20	83	13	814	92.1	7.15	1715	20	3.7526e+07	3.78454e+07	5.57172e+07	4.88492e+07	5.25623e+07	6.72816e+07	5.78828e+07	5.78409e+07	5.28591e+07	5.12688e+07	0.599228	9.28861	17.3694	0.0512907	2.1598	DTNA	100388745	Dtna	13527	0.725236	1.00616	1.15316	1.11351	1.00194	0.0004765	0.101468
A0A5F4WFN3	532280894	segment polarity protein dishevelled homolog DVL-3 [Callithrix jacchus]	0.001	5.286	4	3	6	2	716	78	6.65	53	3	1.44193e+06	509438	434576	1.39906e+06	1.10724e+06	1.18209e+06	230028	124186	1.0586e+06	849353	67.5803	74.3871	4.62404	42.2576	15.5098	DVL3	100390081	Dvl3	13544	1.17037	1.09977	1.37307	0.212448	1.14434	0.02188	0.193922
A0A5F4VYG1	296232152	PREDICTED: dual specificity tyrosine-phosphorylation-regulated kinase 1A isoform X1 [Callithrix jacchus]	0	37.295	12	8	20	8	763	85.5	8.75	182	8	9.94942e+06	8.27304e+06	9.21873e+06	9.43419e+06	1.31562e+07	6.52719e+06	1.00278e+07	7.57615e+06	7.05316e+06	4.35277e+06	13.0101	1.63361	47.6283	19.6953	33.4819	DYRK1A	100389032	Dyrk1a	13548	1.06479	1.08994	1.15015	1.02864	0.666478	0.5752	0.747935
A0A2R8MEN1	675655600	PREDICTED: microtubule-associated protein RP/EB family member 1 [Callithrix jacchus]	0	118.473	70	14	103	12	268	30	5.14	1954	14	1.0842e+08	1.31493e+08	5.45558e+07	6.61049e+07	3.73774e+07	5.37442e+07	3.52906e+07	4.23387e+07	3.46526e+07	4.85e+07	13.6013	13.5362	25.4013	12.8399	23.5509	MAPRE1	100412343	Mapre1	13589	1.95855	0.985022	0.743878	0.633733	0.678822	0.1008	0.314336
F7HBI1	532440747	sphingosine 1-phosphate receptor 1 [Callithrix jacchus]	0	12.504	3	2	9	2	380	42.5	9.45	58	2	4.18942e+06	5.9924e+06	3.72429e+06	6.7136e+06	3.82965e+06	4.24233e+06	3.91829e+06	7.67819e+06	3.90408e+06	4.69105e+06	25.0427	40.5018	7.23007	45.8528	12.9485	S1PR1	100413093	S1pr1	13609	1.04144	1.06763	0.825638	1.18614	0.879148	0.8187	0.916489
A0A2R8PIU1	1060964806	PREDICTED: EGF-like repeat and discoidin I-like domain-containing protein 3 [Callithrix jacchus]	0	56.719	31	12	45	12	480	53.8	7.28	634	12	4.48535e+07	3.48607e+07	2.30307e+07	1.42335e+07	2.16508e+07	1.27434e+07	1.30259e+07	9.43945e+06	1.24505e+07	6.8239e+06	17.7284	33.3864	36.6252	22.5768	41.2837	EDIL3	100405071	Edil3	13612	2.06393	0.964833	0.890525	0.581664	0.499046	0.1586	0.391662
A0A5F4WG72	675657475	PREDICTED: elongation factor 1-alpha 2 [Callithrix jacchus]	0	296.149	64	20	270	10	463	50.5	8.94	5041	20	1.50631e+08	1.33539e+08	1.62178e+08	1.45934e+08	1.64323e+08	1.7199e+08	1.70826e+08	1.83979e+08	1.68746e+08	1.76592e+08	8.50626	7.45611	3.22372	5.24261	3.21306	EEF1A2	100397123	Eef1a2	13628	0.872363	0.945861	1.03243	1.0892	1.06014	0.3108	0.531123
A0A6D5IET1	117949938	eukaryotic translation elongation factor 2 [Callithrix jacchus]	0	333.792	55	42	271	41	858	95.3	6.83	5210	42	2.80263e+08	2.8625e+08	2.29437e+08	3.12755e+08	1.96097e+08	1.19345e+08	1.82448e+08	1.08779e+08	1.70354e+08	1.00034e+08	1.49448	21.7322	34.4102	35.7744	36.7792	EEF2	100392531	Eef2	13629	1.42644	1.3652	0.794257	0.733287	0.680817	0.1646	0.397542
F7ENK8	296188950	PREDICTED: ephrin-B2 [Callithrix jacchus]	0	12.235	10	2	3	2	333	36.9	8.76	43	2	1.82003e+06	1.86971e+06	3.8369e+06	1.43668e+06	4.9406e+06	1.25838e+06	3.4107e+06	1.91265e+06	3.90981e+06	1.96857e+06	1.90429	64.3668	84.0049	39.7975	46.7022	EFNB2	100397067	Efnb2	13642	0.699767	1.00015	1.17565	1.00959	1.11485	0.792	0.898566
U3CYI9	1061013528	PREDICTED: epidermal growth factor receptor [Callithrix jacchus]	0	71.204	15	15	25	15	1210	134.5	6.84	344	15	2.54809e+07	17247127	1.3379e+07	1.17093e+07	1.37928e+07	1.04674e+07	1.1252e+07	6.9676e+06	1.07531e+07	1.17717e+07	27.2522	9.41197	19.385	33.2559	6.39557	EGFR	100412158	Egfr	13649	1.60848	0.944438	0.913269	0.685872	0.84794	0.4935	0.684527
F6YKT0	1060944065	PREDICTED: EH domain-containing protein 1 [Callithrix jacchus]	0	288.896	65	31	211	22	534	60.6	6.83	3662	31	9.6027e+07	9.41476e+07	1.41262e+08	1.98891e+08	1.24888e+08	1.86082e+08	1.39295e+08	1.80443e+08	1.4237e+08	2.23961e+08	1.39758	23.9598	27.8296	18.1999	31.4983	EHD1	100405531	Ehd1	13660	0.622557	1.11353	1.01799	1.0467	1.19922	0.2551	0.482469
U3FHJ4	1060941771	PREDICTED: etoposide-induced protein 2.4 homolog isoform X1 [Callithrix jacchus]	0.001	6.771	5	2	4	2	349	40	9.54	39	2	4.35431e+06	6055020	1.67288e+06	1.4542e+06	1.79024e+06	708732	444678	567575	528565	907416	23.1059	9.88996	61.2046	17.1699	37.3108	EI24	100403945	Ei24	13663	2.81583	0.845905	0.675998	0.273824	0.388447	0.05656	0.256757
F7ANJ2	675690860	PREDICTED: eukaryotic translation initiation factor 2 subunit 1 [Callithrix jacchus]	0	116.521	57	16	88	16	315	36.1	5.08	2250	16	1.10432e+08	1.06425e+08	8.59081e+07	6.53517e+07	1.56625e+08	6.21364e+07	8.15699e+07	3.77836e+07	1.10175e+08	4.94802e+07	2.6131	19.2193	61.0835	51.8821	53.7632	EIF2S1	100399114	Eif2s1	13665	1.25223	0.873438	1.26322	0.689197	0.921919	0.3648	0.578573
F7F9K3	296221330	PREDICTED: eukaryotic translation initiation factor 3 subunit A [Callithrix jacchus]	0	361.895	44	57	350	57	1364	164.2	7.93	4974	57	2.08888e+08	2.0857e+08	2.28484e+08	2.15704e+08	2.14351e+08	1.81233e+08	1.852e+08	2.28935e+08	1.91923e+08	1.92775e+08	0.107862	4.06873	11.8398	14.9348	0.313121	EIF3A	100398634	Eif3a	13669	1.01519	1.08019	0.961994	1.00711	0.935521	0.004648	0.136952
U3CQF5	1060967013	PREDICTED: ATP-dependent RNA helicase DDX19B isoform X1 [Callithrix jacchus]	0	43.334	26	8	21	8	483	54.5	6.38	167	8	3.0199e+07	4.55657e+07	6.66048e+07	6.18949e+07	9.4904e+07	5.1259e+07	9.63522e+07	3.0443e+07	5.01088e+07	3.53444e+07	28.6833	5.18346	42.2291	73.512	24.4344	DDX19A	100414615	Ddx19a	13680	0.673254	1.14186	1.29882	1.12672	0.759347	0.3167	0.53691
U3DYJ0	326807000	eukaryotic initiation factor 4A-I [Callithrix jacchus]	0	172.992	57	19	143	11	406	46.1	5.48	3119	19	1.05911e+08	1.17189e+08	8.34147e+07	6.47016e+07	7.40717e+07	4.70677e+07	5.27693e+07	5.833e+07	5.67656e+07	4.65086e+07	7.14925	17.8673	31.5252	7.07835	14.0457	EIF4A1	100388544	Eif4a1	13681	1.5784	1.0479	0.857042	0.78601	0.730649	0.05943	0.259374
F7FN81	390474902	PREDICTED: eukaryotic initiation factor 4A-II [Callithrix jacchus]	0	83.674	48	8	75	2	179	21	6	1263	8	1.56857e+07	1.86888e+07	1.32568e+07	1.36852e+07	1.52617e+07	1.06073e+07	1.33223e+07	1.01237e+07	8.42801e+06	9.1019e+06	12.3551	2.24879	25.445	19.2934	5.43656	EIF4A2	100406521	Eif4a2	13682	1.34106	1.0511	1.00923	0.914703	0.6839	0.03665	0.224394
F7BZU4	296195952	PREDICTED: eukaryotic translation initiation factor 4E [Callithrix jacchus]	0	45.309	43	7	40	7	217	25	6.15	402	7	2.50936e+07	2.95973e+07	2.09568e+07	1.86852e+07	2.27999e+07	1.6893e+07	1.84267e+07	1.67563e+07	1.79227e+07	9.11345e+06	11.6456	8.10384	21.0457	6.71448	46.0798	EIF4E	100395777	Eif4e	13684	1.39343	1.01001	1.01131	0.896406	0.688838	0.2754	0.501688
F7BSW0	1060942826	PREDICTED: eukaryotic translation initiation factor 4 gamma 2 isoform X2 [Callithrix jacchus]	0	213.801	47	26	187	26	701	79.5	6.74	3347	26	1.21759e+08	1.59243e+08	1.16639e+08	1.03928e+08	1.03465e+08	8.99606e+07	8.36288e+07	1.04388e+08	8.40672e+07	8.0698e+07	18.8647	8.15001	9.87386	15.6144	2.89185	EIF4G2	100390541	Eif4g2	13690	1.34094	1.05255	0.92303	0.897217	0.786261	0.1993	0.434576
A0A8I3WJA6	675648293	PREDICTED: aminoacyl tRNA synthase complex-interacting multifunctional protein 1 isoform X3 [Callithrix jacchus]	0	117.117	69	16	70	16	311	34.1	8.59	1214	16	6.667e+07	7.18357e+07	6.50307e+07	2.91693e+07	6.5152e+07	3.66648e+07	4.27533e+07	1.63271e+07	3.73658e+07	1.95021e+07	5.27437	53.8383	39.5681	63.2568	44.4243	AIMP1	100403280	Aimp1	13722	1.53734	1.04557	1.13012	0.655763	0.631205	0.2116	0.44446
B0KWW4	1061020807	PREDICTED: emerin [Callithrix jacchus]	0	172.684	72	14	127	14	258	29.3	5.86	3639	14	1.22246e+08	1.53489e+08	7.87492e+07	8.93838e+07	4.72713e+07	7.23602e+07	4.37574e+07	7.61878e+07	4.1627e+07	6.69622e+07	16.0242	8.94512	29.6586	38.2371	32.9954	EMD	100415714	Emd	13726	1.74067	1.0614	0.755218	0.757198	0.685509	0.236	0.46678
F6ZBH9	1060943939	PREDICTED: serine/threonine-protein kinase MARK2 [Callithrix jacchus]	0	228.328	41	27	176	21	787	87.8	9.72	2897	27	9.8938e+07	112013478	1.07897e+08	1.10081e+08	1.06781e+08	1.42904e+08	1.1238e+08	1.2551e+08	9.46064e+07	8.64123e+07	8.76579	1.41705	20.4597	7.8055	6.40167	MARK2	100406863	Mark2	13728	0.961034	0.993048	1.13749	1.08376	0.824669	0.2602	0.486461
A0A5F4VT24	296230307	PREDICTED: protein enabled homolog isoform X6 [Callithrix jacchus]	0	204.07	41	22	149	22	579	64.8	6.93	3679	22	1.2334e+08	1.44067e+08	4.33426e+07	4.60407e+07	4.80382e+07	4.57309e+07	4.19827e+07	4.29113e+07	5.99287e+07	5.25688e+07	10.9621	4.26892	3.47971	1.54706	9.25218	ENAH	100410899	Enah	13800	2.06348	0.689739	0.723582	0.655096	0.868102	0.05794	0.256999
B0KWD9	296190956	PREDICTED: endonuclease G, mitochondrial [Callithrix jacchus]	0	43.641	37	8	33	8	299	32.7	9.28	450	8	1.74655e+07	1.46412e+07	1.82329e+07	9.43459e+06	1.74554e+07	8.78903e+06	1.78181e+07	1.10069e+07	1.52266e+07	9.68718e+06	12.4405	44.9724	46.7	33.4172	31.4443	ENDOG	100410999	Endog	13804	1.14866	0.989841	0.938929	1.03125	0.891324	0.904	0.967134
F6QLJ3	532452889	alpha-enolase isoform 1 [Callithrix jacchus]	0	285.243	64	23	203	20	434	47.1	7.39	5866	23	2.18031e+08	1.58611e+08	2.10955e+08	2.82707e+08	2.2891e+08	1.91128e+08	2.73096e+08	2.0034e+08	2.0993e+08	2.89586e+08	22.3111	20.5552	12.7207	21.7333	22.552	ENO2	100409160	Eno2	13807	0.832064	1.09058	0.927936	1.0459	1.10351	0.817	0.915583
F7GAZ8	532448921	band 4.1-like protein 1 isoform c [Callithrix jacchus]	0	509.775	67	51	443	4	869	97	5.62	9726	51	3.2211e+08	2.91714e+08	4.52216e+08	2.93331e+08	4.38333e+08	3.10775e+08	4.38342e+08	4.42015e+08	5.05241e+08	4.64732e+08	7.00304	30.1385	24.0812	0.590015	5.9062	EPB41L1	100386633	Epb41l1	13821	0.775263	0.94163	0.946127	1.1119	1.22508	0.08787	0.297954
U3FRC1	1060950529	PREDICTED: band 4.1-like protein 3 isoform X6 [Callithrix jacchus]	0	863.27	65	66	743	14	1197	133.6	5.66	20135	66	5.39827e+08	4.8185e+08	1.00603e+09	7.59832e+08	9.67413e+08	8.61055e+08	1.15808e+09	1.22085e+09	1.41588e+09	1.40335e+09	8.02517	19.7168	8.22621	3.73162	0.628821	EPB41L3	100400936	Epb41l3	13823	0.520511	0.899647	0.931545	1.21199	1.43631	0.00624	0.139493
U3C4L6	675645072	PREDICTED: band 4.1-like protein 4A isoform X1 [Callithrix jacchus]	0	67.378	30	15	26	15	686	78.8	9.42	266	15	3.15042e+07	5.78946e+07	1.43996e+07	1.11158e+07	8.6823e+06	5.81251e+06	7.92454e+06	7.85078e+06	5.16864e+06	3.90939e+06	41.7474	18.2008	27.9997	0.661277	19.6171	EPB41L4A	100386839	Epb41l4a	13824	2.89762	0.827012	0.46981	0.511315	0.29424	0.156	0.389494
A0A2R8PBJ2	1060940881	PREDICTED: erythrocyte membrane protein band 4.2 [Callithrix jacchus]	0	60.356	16	11	36	11	745	82.7	8.76	700	11	2.09555e+07	2.11922e+07	1.48625e+07	9.65862e+06	1.73897e+07	1.23738e+07	1.54125e+07	6.97667e+06	2.34096e+07	1.47029e+07	0.794315	30.0126	23.8334	53.285	32.3074	EPB42	100389818	Epb42	13828	1.34285	0.781256	0.948281	0.71333	1.21428	0.2721	0.497965
U3F359	675713947	PREDICTED: dematin [Callithrix jacchus]	0	81.776	36	13	119	12	405	45.5	8.88	1010	13	9.19411e+07	1.0491e+08	1.27219e+08	1.01598e+08	1.21823e+08	1.17748e+08	1.28624e+08	1.11287e+08	1.24493e+08	1.10574e+08	9.31715	15.8352	2.40559	10.2201	8.37404	DMTN	100401424	Dmtn	13829	0.863218	1.00339	1.05055	1.05204	1.0308	0.4646	0.665569
A0A5K1UB43	296190711	PREDICTED: erythrocyte band 7 integral membrane protein [Callithrix jacchus]	0	17.69	15	3	11	3	284	31.2	7.03	489	3	1.03693e+06	2.67111e+06	1.05905e+06	530888	1.26239e+06	493642	1.34132e+06	670523	1.56415e+06	1.19202e+06	62.3261	46.9789	61.9107	47.1532	19.0941	STOM	100390562	Stom	13830	1.56828	0.672449	0.742694	0.850887	1.16569	0.6745	0.814363
U3D4W5	1060971028	PREDICTED: LOW QUALITY PROTEIN: epsin-1 [Callithrix jacchus]	0	110.759	31	12	71	12	577	60.7	4.86	1664	12	2.09532e+07	2.79706e+07	6.52493e+07	2.74634e+07	6.64652e+07	2.54797e+07	6.7092e+07	2.08929e+07	5.50903e+07	2.47771e+07	20.2849	57.6376	63.0403	74.2575	53.6755	EPN1	100398936	Epn1	13854	0.609364	1.15477	1.14521	1.09588	0.994777	0.7615	0.875818
U3FWH5	675657891	PREDICTED: epsin-2 isoform X1 [Callithrix jacchus]	0	94.019	22	11	86	11	638	68.1	7.55	2600	11	6.41927e+07	7.6305e+07	6.01627e+07	4.74766e+07	4.72489e+07	5.24251e+07	4.34797e+07	4.59576e+07	3.67181e+07	4.15741e+07	12.1919	16.6675	7.3442	3.91816	8.77157	EPN2	100400745	Epn2	13855	1.36263	1.04395	0.966694	0.867413	0.759321	0.1918	0.427395
A0A8J8XTT0	1061011520	PREDICTED: epidermal growth factor receptor substrate 15 isoform X1 [Callithrix jacchus]	0	131.787	32	20	89	20	935	103	4.65	1395	20	4.07314e+07	3.54438e+07	4.80139e+07	2.86025e+07	3.27054e+07	3.74633e+07	3.36788e+07	2.65259e+07	3.22175e+07	2.84872e+07	9.81658	35.8302	9.58939	16.8024	8.69039	EPS15	100403565	Eps15	13858	1.10762	1.11403	1.02028	0.8754	0.88267	0.5334	0.715355
U3CXN3	1060974007	PREDICTED: epidermal growth factor receptor substrate 15-like 1 isoform X1 [Callithrix jacchus]	0	384.448	62	46	305	46	926	101.3	5.05	7557	46	1.70154e+08	2.24191e+08	2.97932e+08	2.01848e+08	2.94636e+08	2.12167e+08	2.7677e+08	2.46033e+08	2.73372e+08	2.35053e+08	19.3788	27.1885	23.0125	8.31437	10.6587	EPS15L1	100415089	Eps15l1	13859	0.810691	1.02744	1.04188	1.07477	1.04521	0.6946	0.827879
F7EWV7	1061015836	PREDICTED: epidermal growth factor receptor kinase substrate 8 isoform X1 [Callithrix jacchus]	0	320.576	53	34	184	34	833	92.7	7.49	6148	34	2.81267e+08	3.35611e+08	2.48204e+08	1.69463e+08	1.4716e+08	1.49619e+08	1.86093e+08	1.2283e+08	1.55391e+08	8.8303e+07	12.4586	26.6616	1.17186	28.9613	38.9329	EPS8	100394269	Eps8	13860	1.6372	1.10849	0.787654	0.819885	0.646767	0.1822	0.418683
F7E9A4	296215366	PREDICTED: enhancer of rudimentary homolog [Callithrix jacchus]	0	48.569	48	5	48	5	104	12.3	5.92	1737	5	1.07062e+08	1.09292e+08	7.35502e+07	1.34196e+08	6.48963e+07	1.32737e+08	6.31789e+07	1.09909e+08	8.24354e+07	9.31946e+07	1.45766	41.2839	48.5449	38.181	8.66357	ERH	100409646	Erh	13877	1.11471	1.07036	1.01825	0.891792	0.904889	0.3775	0.589317
F7CMZ2	1060957073	PREDICTED: KH domain-containing, RNA-binding, signal transduction-associated protein 3 isoform X1 [Callithrix jacchus]	0	13.897	9	3	18	2	346	38.8	7.61	104	3	4.68253e+06	5.27151e+06	551856	1.2794e+06	1.12225e+06	1.66599e+06	1.53784e+06	2.08729e+06	1.46041e+06	1.97723e+06	8.36788	56.1855	27.5786	21.4348	21.2614	KHDRBS3	100399263	Khdrbs3	13992	2.30031	0.42319	0.644342	0.837742	0.794417	0.0366	0.224394
F7HEZ2	296228512	PREDICTED: coiled-coil-helix-coiled-coil-helix domain-containing protein 2 [Callithrix jacchus]	0	28.779	34	3	19	3	151	15.5	8.87	375	3	8.40744e+06	11834264	8.17505e+06	8.9385e+06	1.0069e+07	1.0322e+07	8.71475e+06	7.72012e+06	3.99319e+06	7.21914e+06	23.942	6.30897	1.75456	8.55877	40.689	CHCHD2	100415675	Chchd2	14004	1.1852	1.00204	1.19394	0.962302	0.65651	0.1697	0.403761
F7HV57	675666779	PREDICTED: CUGBP Elav-like family member 2 isoform X1 [Callithrix jacchus]	0	77.22	16	8	48	7	548	58.5	9.04	511	8	3.90799e+07	48927434	1.65022e+07	1.05199e+07	1.11403e+07	8.57225e+06	7.95198e+06	7.44267e+06	7.21853e+06	6.56361e+06	15.8242	31.3085	18.4238	4.67868	6.72021	CELF2	100391960	Celf2	14007	2.68448	0.824254	0.601291	0.469581	0.420395	0.08424	0.291804
A0A8I3VZ19	296215886	PREDICTED: ena/VASP-like protein isoform X3 [Callithrix jacchus]	0	109.129	55	17	52	17	418	44.8	8.84	976	17	2.16905e+07	3.24969e+07	1.34116e+07	1.07495e+07	6.64474e+06	1.8103e+07	9.35179e+06	1.03768e+07	4.4831e+06	5.68933e+06	28.2033	15.5824	65.4784	7.34776	16.7696	EVL	100408931	Evl	14026	2.03716	0.908332	0.930385	0.741693	0.38243	0.09259	0.302924
F6VHI7	532339911	RNA-binding protein EWS isoform 1 [Callithrix jacchus]	0	186.01	24	9	86	9	662	69.1	9.29	2584	9	1.3114e+08	1.74924e+08	7.39451e+07	4.86952e+07	7.2417e+07	5.87759e+07	6.88795e+07	5.37613e+07	5.71173e+07	5.45693e+07	20.2311	29.1166	14.7047	17.4334	3.22632	EWSR1	100409195	Ewsr1	14030	1.92681	0.772076	0.825919	0.772079	0.703118	0.2738	0.500124
A0A8I3W271	675644416	PREDICTED: sideroflexin-1 isoform X2 [Callithrix jacchus]	0	209.886	65	16	210	14	322	35.6	9.22	3748	16	3.52868e+08	3.42134e+08	2.97507e+08	5.99623e+08	4.75931e+08	5.58322e+08	3.67732e+08	3.6568e+08	1.47642e+08	4.10525e+08	2.18431	47.6248	11.2659	0.395675	66.6059	SFXN1	100397948	Sfxn1	14057	0.886943	1.14489	1.31989	0.935961	0.712317	0.2399	0.469336
F7HAB8	1061011406	PREDICTED: fatty-acid amide hydrolase 1 isoform X1 [Callithrix jacchus]	0	45.655	17	7	20	7	600	65.2	7.93	208	7	1.02823e+07	1.61269e+07	1.4735e+07	1.18557e+07	1.40639e+07	9.50163e+06	1.33643e+07	1.07515e+07	9.36192e+06	8.41437e+06	31.2978	15.3133	27.3793	15.3219	7.53832	LOC100410110	100410110	Faah	14073	1.11471	1.12238	0.994683	1.01791	0.750323	0.3523	0.569002
A0A8I3X515	1061010729	PREDICTED: fatty acid-binding protein, heart isoform X2 [Callithrix jacchus]	0	25.096	35	4	19	4	133	14.8	6.8	417	4	2.37779e+06	634720	1.64274e+06	3.33469e+06	3.04509e+06	3.25499e+06	3.52215e+06	1.13817e+07	2.11514e+06	2.37729e+06	81.8279	48.0723	4.71176	74.5786	8.25245	FABP3	100411910	Fabp3	14077	0.447141	0.738791	0.935111	2.21215	0.666804	0.1717	0.40552
A0A8I3X0E5	675646768	PREDICTED: long-chain-fatty-acid--CoA ligase 1 isoform X1 [Callithrix jacchus]	0	63.954	23	16	49	14	698	77.8	7.88	245	16	6.56372e+07	6.1384e+07	9.77942e+07	5.18813e+07	7.3122e+07	4.83733e+07	7.5095e+07	4.80419e+07	5.7738e+07	3.54003e+07	4.73539	43.381	28.8077	31.0702	33.9176	ACSL1	100386015	Acsl1	14081	1.03359	1.21793	0.988624	1.00198	0.757879	0.846	0.934148
U3E7B0	296223800	PREDICTED: fascin [Callithrix jacchus]	0	147.476	48	19	108	19	493	54.5	7.44	2414	19	2.44743e+08	2.23315e+08	5.9679e+07	4.75428e+07	4.24314e+07	4.17116e+07	5.72521e+07	4.28567e+07	3.70907e+07	4.7692e+07	6.47433	16.0072	1.20976	20.3361	17.6835	FSCN1	100385514	Fscn1	14086	2.77182	0.634963	0.498292	0.592841	0.50208	0.02367	0.198281
A0A8I3WB95	532517748	fatty acid synthase [Callithrix jacchus]	0	357.508	30	53	187	53	2506	271.1	6.52	2874	53	9.69372e+07	1.25097e+08	2.45669e+08	2.55841e+08	2.05251e+08	2.55492e+08	1.5375e+08	5.98153e+07	1.65985e+08	2.09246e+08	17.9362	2.86846	15.421	62.2028	16.3048	FASN	100402953	Fasn	14104	0.626126	1.41423	1.29927	0.602242	1.05813	0.06214	0.261983
F7HZN9	296207043	PREDICTED: serine/arginine-rich splicing factor 10 isoform X1 [Callithrix jacchus]	0	39.171	23	5	24	5	262	31.3	11.27	406	5	3.88602e+07	3.83569e+07	1.01039e+07	1.1629e+07	6.96241e+06	1.00568e+07	6.8788e+06	1.66668e+07	4.7455e+06	9.31557e+06	0.921757	9.92422	25.7131	58.7896	45.9642	SRSF10	100387136	Srsf10	14105	2.51397	0.707562	0.554099	0.766579	0.457789	0.003486	0.12939
A0A8I3WRF3	532291290	protocadherin Fat 1 precursor [Callithrix jacchus]	0	36.143	3	14	33	14	4589	504.7	4.97	117	14	9.83656e+06	1.12488e+07	1.58853e+07	1.06154e+07	9.26216e+06	5.64276e+06	7.90667e+06	6.74324e+06	9.28619e+06	7.23702e+06	9.47195	28.1225	34.3418	11.231	17.5388	FAT1	100407761	Fat1	14107	1.12558	1.41467	0.795659	0.782046	0.882046	0.3087	0.529416
A0A5F4W8Z4	675761145	PREDICTED: rRNA 2'-O-methyltransferase fibrillarin [Callithrix jacchus]	0	84.879	69	11	67	10	235	26	8.38	684	11	7.43975e+07	6.58263e+07	6.23205e+07	4.986e+07	5.59716e+07	4.9378e+07	3.94998e+07	4.79987e+07	5.60267e+07	4.27691e+07	8.64439	15.7084	8.8512	13.7365	18.9776	FBL	100412824	Fbl	14113	1.28871	1.03098	0.968201	0.804143	0.907969	0.2401	0.469336
F7ALZ5	1060938584	PREDICTED: LOW QUALITY PROTEIN: fibrillin-1 [Callithrix jacchus]	0	70.591	7	17	21	17	3018	327.1	5.02	256	17	1.1982e+07	1.91771e+07	2.70429e+06	3.11252e+06	2.7931e+06	2.03753e+06	1.6467e+06	2.71143e+06	2.01039e+06	2.38009e+06	32.6565	9.92527	22.1198	34.5505	11.9084	FBN1	100391128	Fbn1	14118	3.08169	0.575293	0.477758	0.431028	0.434226	0.2527	0.480958
F7FVC9	296221611	PREDICTED: squalene synthase isoform X1 [Callithrix jacchus]	0	33.178	17	5	6	5	417	48.1	6.39	240	5	4.01433e+06	5.89057e+06	2.63878e+06	1.67928e+06	2.45847e+06	2.20074e+06	7.39098e+06	2.81873e+06	7.79905e+06	3.23181e+06	26.7887	31.4247	7.82278	63.3333	58.5544	FDFT1	100410988	Fdft1	14137	1.23432	0.538106	0.58062	1.27231	1.37464	0.4458	0.649472
A0A2R8MYB4	1060999116	PREDICTED: NADPH:adrenodoxin oxidoreductase, mitochondrial [Callithrix jacchus]	0	72.531	38	14	44	14	499	54.5	7.27	471	14	9.94791e+06	7.63856e+06	1.65438e+07	5.73548e+06	9.47371e+06	1.31517e+07	1.55361e+07	8.24092e+06	9.09473e+06	1.31499e+07	18.5706	68.6075	22.9897	43.3903	25.7808	FDXR	100385090	Fdxr	14149	0.810341	1.02657	1.04252	1.09559	1.02498	0.8599	0.943962
A0A2R8PMK0	1060949086	PREDICTED: ferrochelatase, mitochondrial [Callithrix jacchus]	0	96.673	37	12	66	12	423	47.7	8.73	825	12	2.12323e+07	2.28842e+07	2.54197e+07	1.92529e+07	2.75307e+07	2.32143e+07	2.1927e+07	1.1084e+07	1.80109e+07	1.14309e+07	5.29528	19.5224	12.0295	46.4522	31.6067	FECH	100397929	Fech	14151	1.09206	1.10583	1.25615	0.817157	0.728804	0.5163	0.703214
U3C8J6	1060964550	PREDICTED: tyrosine-protein kinase Fer isoform X1 [Callithrix jacchus]	0	43.247	15	8	18	8	822	94.4	6.93	87	8	1.85415e+07	1.93705e+07	1.56433e+07	1.66409e+07	1.54793e+06	3.91551e+06	1.56667e+07	1.92259e+07	1.62471e+06	2.53498e+06	3.0926	4.37029	61.2849	14.4256	30.9474	FER	100385535	Fer	14158	1.65249	1.40719	0.238137	1.52088	0.181311	0.003515	0.12939
F7IBY8	296204048	PREDICTED: tyrosine-protein kinase Fes/Fps [Callithrix jacchus]	0	23.206	7	4	7	4	821	93.3	6.77	57	4	1.44883e+06	1.86245e+06	1.95268e+06	2.55658e+06	3.13366e+06	2.99872e+06	2.32214e+06	2.81422e+06	2.85752e+06	2.22899e+06	17.6657	18.9397	3.11195	13.5488	17.4752	FES	100395329	Fes	14159	0.684834	0.932599	1.26829	1.06229	1.05198	0.121	0.344206
A0A2R8PH22	1060978662	PREDICTED: fibrinogen alpha chain [Callithrix jacchus]	0	73.744	30	13	41	13	656	70.3	6.49	545	13	2.97038e+07	3.93693e+07	8.00868e+06	5.90912e+06	6.945e+06	5.74463e+06	7.04495e+06	4.42736e+06	9.50789e+06	5.38282e+06	19.7893	21.334	13.3777	32.2675	39.1769	FGA	100388648	Fga	14161	2.82985	0.570198	0.519881	0.470009	0.610057	0.159	0.391847
B0KW92	675643475	PREDICTED: fibroblast growth factor 1 isoform X1 [Callithrix jacchus]	0	7.658	15	2	7	2	155	17.5	6.68	118	2	151506	84797.2	305859	347480	198399	235461	393344	278778	257077	299301	39.9237	9.00922	12.0807	24.1057	10.7325	FGF1	100392014	Fgf1	14164	0.462977	1.28005	0.850039	1.31685	1.09008	0.1393	0.367611
A0A2R8NAI2	1060953833	PREDICTED: fibroblast growth factor 12 isoform X1 [Callithrix jacchus]	0.001	5.548	9	3	9	3	277	31.1	9.91	26	3	568033	757592	5.04872e+06	1.71808e+06	1.44534e+06	1.46206e+06	5.70623e+06	4.13754e+06	2.08919e+06	1.64148e+06	20.2227	69.6081	0.813469	22.5367	16.9717	FGF12	100396242	Fgf12	14167	0.269718	1.37681	0.591555	2.00286	0.759059	0.07952	0.286019
U3DDS7	532218987	fibroblast growth factor receptor 3 isoform 3 precursor [Callithrix jacchus]	0	24.143	9	7	28	3	810	88.3	6.06	217	7	3.77407e+06	4.30211e+06	6.57053e+06	8.68387e+06	5.09113e+06	4.26512e+06	7.60991e+06	8.07933e+06	7.59956e+06	8.27676e+06	9.24656	19.5925	12.4852	4.23131	6.03233	FGFR3	100409938	Fgfr3	14184	0.628473	1.18707	0.728086	1.22091	1.23547	0.02732	0.205167
F7IP12	296230872	PREDICTED: fumarate hydratase, mitochondrial [Callithrix jacchus]	0	61.644	27	9	41	9	510	54.6	9	881	9	1.0852e+07	1.1324e+07	3.44445e+07	2.5624e+07	3.54961e+07	1.95084e+07	3.22829e+07	1.42093e+07	1.5791e+07	1.26589e+07	3.01013	20.7663	41.1056	54.9767	15.5696	FH	100404499	Fh1	14194	0.522549	1.41543	1.29611	1.09553	0.670384	0.23	0.460839
A0A2R8MVC0	296236507	PREDICTED: four and a half LIM domains protein 1 isoform X3 [Callithrix jacchus]	0	39.665	38	10	51	10	280	31.9	8.28	411	10	2.17077e+07	2.44521e+07	1.24666e+07	1.33285e+07	1.19603e+07	1.47882e+07	1.0989e+07	7.7964e+06	1.26142e+07	1.04007e+07	8.40803	4.72571	14.9517	24.0346	13.6013	FHL1	100387250	Fhl1	14199	1.64265	0.917951	0.951879	0.668501	0.819014	0.09431	0.303932
A0A5F4WAG8	390473125	PREDICTED: SH3 and PX domain-containing protein 2A isoform X1 [Callithrix jacchus]	0	15.026	5	5	8	4	1118	123.5	8.88	55	5	2.11978e+06	2217871	796272	526268	549477	545922	625468	961303	954676	476378	3.19811	28.872	0.458948	29.9314	47.267	SH3PXD2A	100406023	Sh3pxd2a	14218	2.21911	0.676601	0.560398	0.811779	0.732116	0.007243	0.144128
U3F425	675655807	PREDICTED: peptidyl-prolyl cis-trans isomerase FKBP1A [Callithrix jacchus]	0	20.477	25	2	20	2	108	11.9	8.16	549	2	6.35772e+06	7.10355e+06	5.24798e+06	7.64031e+06	6.19414e+06	7.30231e+06	3.81681e+06	6.5894e+06	3.78392e+06	4.89258e+06	7.83545	26.2508	11.6118	37.6797	18.0705	FKBP1A	103792800	Fkbp1a	14225	1.14217	1.09355	1.14515	0.882949	0.736186	0.3284	0.549956
A0A2R8MTF5	532277588	peptidyl-prolyl cis-trans isomerase FKBP2 precursor [Callithrix jacchus]	0	35.775	49	4	19	4	142	15.5	8.88	219	4	4.32895e+06	3.52868e+06	5.07576e+06	8.50288e+06	6.53256e+06	5.23935e+06	4.09143e+06	5.04453e+06	3.59322e+06	6.41857e+06	14.4031	35.6934	15.536	14.7536	39.9094	FKBP2	100411332	Fkbp2	14227	0.750405	1.29676	1.12422	0.872485	0.956128	0.4933	0.684496
A0A8I3W2B8	296211098	PREDICTED: peptidyl-prolyl cis-trans isomerase FKBP4 [Callithrix jacchus]	0	16.684	14	5	12	5	459	51.7	5.58	91	5	3.57441e+06	3.78487e+06	4.58065e+06	2.07327e+06	6.2981e+06	2.36322e+06	5.68175e+06	2.75773e+06	4.32868e+06	1.76674e+06	4.04426	53.2915	64.2484	48.998	59.4402	FKBP4	100411442	Fkbp4	14228	0.9889	0.894118	1.16386	1.13405	0.819069	0.9844	0.996747
F7GX44	1060972117	PREDICTED: peptidyl-prolyl cis-trans isomerase FKBP8 isoform X1 [Callithrix jacchus]	0	127.172	35	11	83	11	470	50.4	5.24	2156	11	7.41332e+07	90995454	5.84557e+07	5.68185e+07	5.19454e+07	4.35797e+07	4.1962e+07	3.94826e+07	4.54591e+07	4.68872e+07	14.4414	2.00866	12.3851	4.30524	2.18705	FKBP8	100412463	Fkbp8	14232	1.50194	1.04848	0.868854	0.740784	0.839941	0.02455	0.200379
A0A8I4A1L0	532452005	protein flightless-1 homolog isoform 1 [Callithrix jacchus]	0	230.131	39	35	125	35	1269	144.7	6.07	2388	35	1.5182e+08	1.64231e+08	8.72057e+07	7.74783e+07	7.78716e+07	7.73434e+07	6.69403e+07	7.07103e+07	6.41514e+07	5.79819e+07	5.55336	8.35335	0.481268	3.87322	7.14393	FLII	100398338	Flii	14248	1.7642	0.919268	0.866412	0.768367	0.681749	0.03393	0.219849
F6PWD9	390461368	PREDICTED: LOW QUALITY PROTEIN: flotillin-1 [Callithrix jacchus]	0	311.125	76	26	202	26	427	47.4	6.96	5716	26	1.8569e+08	252928314	1.99541e+08	1.27912e+08	1.77402e+08	1.61217e+08	2.06298e+08	1.43423e+08	1.77233e+08	2.17659e+08	21.6793	30.9356	6.75971	25.4253	14.4778	FLOT1	100412222	Flot1	14251	1.1859	0.885341	0.91553	0.945549	1.06768	0.7636	0.877216
A0A8I3WDW1	675659742	PREDICTED: flotillin-2 isoform X1 [Callithrix jacchus]	0	206.397	47	24	185	24	524	57.5	6.23	3618	24	2.0798e+08	2.6365e+08	2.37095e+08	1.65266e+08	2.08986e+08	1.83628e+08	1.76819e+08	1.63013e+08	1.76181e+08	2.08879e+08	16.6931	25.2462	9.13417	5.74543	12.0092	FLOT2	100402699	Flot2	14252	1.18411	1.0102	0.985725	0.853207	0.966761	0.4932	0.684496
A0A2R8MBF6	532516978	fragile X mental retardation protein 1 isoform ISO9 [Callithrix jacchus]	0	207.066	48	25	205	2	586	66.2	8.47	4030	25	1.15574e+08	1.09941e+08	1.3015e+08	1.1886e+08	1.31084e+08	8.67203e+07	9.57974e+07	8.68462e+07	9.69352e+07	1.07482e+08	3.53239	6.41151	28.8056	6.9309	7.29687	FMR1	100414871	Fmr1	14265	1.04464	1.15348	1.00892	0.84605	0.946913	0.1966	0.432205
F7ISE9	675665619	PREDICTED: fibronectin isoform X11 [Callithrix jacchus]	0	305.288	30	46	87	46	2387	262.7	5.73	1928	46	1.16196e+08	1.71089e+08	2.78061e+07	2.73637e+07	2.00285e+07	1.92741e+07	1.22725e+07	1.12622e+07	1.58932e+07	1.01954e+07	27.0217	1.13403	2.71463	6.07107	30.8868	FN1	100405983	Fn1	14268	3.32983	0.639457	0.455544	0.272783	0.302385	0.004033	0.131414
F6ZCB9	675639679	PREDICTED: formin-binding protein 1 isoform X1 [Callithrix jacchus]	0	97.534	28	16	60	16	650	75.2	6.11	734	16	2.2203e+07	1.77475e+07	4.52391e+07	2.5491e+07	3.46295e+07	2.91678e+07	2.77278e+07	2.27699e+07	2.67516e+07	2.12069e+07	15.7723	39.4854	12.1072	13.8847	16.3504	FNBP1	100386354	Fnbp1	14269	0.731871	1.29574	1.16873	0.92509	0.878572	0.3639	0.57818
A0A8J8YD77	296230595	PREDICTED: SLIT-ROBO Rho GTPase-activating protein 2 isoform X1 [Callithrix jacchus]	0	616.157	57	53	499	51	1071	120.7	6.67	10543	53	3.0106e+08	3.90247e+08	6.62792e+08	3.19102e+08	4.4163e+08	3.83772e+08	6.34518e+08	4.08664e+08	9.01465e+08	8.85518e+08	18.2451	49.5013	9.91326	30.6183	1.26205	SRGAP2	100415197	Srgap2	14270	0.648655	0.921315	0.774477	0.978821	1.67673	0.01654	0.178654
F7H177	675715211	PREDICTED: protein farnesyltransferase/geranylgeranyltransferase type-1 subunit alpha isoform X1 [Callithrix jacchus]	0	30.842	9	3	16	3	398	46.6	5.38	408	3	1.61511e+06	2.27571e+06	2.71621e+06	1.11937e+06	1.91884e+06	1.13534e+06	2.86466e+06	1.24928e+06	2.03191e+06	1.41361e+06	24.0111	58.8771	36.2795	55.5307	25.378	FNTA	100401677	Fnta	14272	1.06075	1.04568	0.832653	1.12157	0.939343	0.966	0.993737
U3DHV8	296217146	PREDICTED: folate receptor beta isoform X2 [Callithrix jacchus]	0	21.302	15	4	14	4	272	31.2	7.53	67	4	1.20333e+06	5.60236e+06	5.71912e+06	3.3975e+06	6.3435e+06	4.22128e+06	5.21831e+06	2.51502e+06	850999	1.51229e+06	91.4113	36.0142	28.4083	49.4359	39.5724	FOLR2	100411452	Folr2	14276	0.930153	1.24599	1.44392	1.05694	0.322998	0.2504	0.478523
U3E900	675639735	PREDICTED: neuronal calcium sensor 1 [Callithrix jacchus]	0	36.208	38	6	31	6	190	21.9	4.83	578	6	1.62646e+07	1.2003e+07	1.70337e+07	3.14768e+07	2.12806e+07	3.1431e+07	2.69873e+07	3.21655e+07	2.72981e+07	4.44986e+07	21.3207	42.1057	27.2328	12.38	33.8805	NCS1	100395029	Ncs1	14299	0.542691	0.931319	1.01198	1.13564	1.37838	0.2058	0.4408
A0A2R8P242	1060938502	PREDICTED: ferritin heavy chain [Callithrix jacchus]	0	54.971	41	7	64	7	183	21.3	5.85	974	7	4.9924e+07	3.3318e+07	5.04091e+07	2.49006e+07	5.67444e+07	2.78615e+07	9.04741e+07	3.40876e+07	1.34291e+08	1.07175e+08	28.2124	47.9015	48.2786	64.0186	15.8813	LOC100387518	100387518	Fth1	14319	0.683225	0.618119	0.69442	1.02236	1.98187	0.1776	0.413773
F7AVF7	296217407	PREDICTED: mitochondrial import inner membrane translocase subunit Tim10 B [Callithrix jacchus]	0	31.167	43	5	23	5	103	11.5	7.01	395	5	5.82959e+06	8.34489e+06	4.55085e+06	1.01413e+07	9.33002e+06	8.09598e+06	6.57645e+06	7.32241e+06	4.56224e+06	7.5907e+06	25.0956	53.8116	10.0148	7.59014	35.2417	TIMM10B	100405647	Timm10b	14356	0.979653	1.01543	1.20438	0.960604	0.839936	0.5741	0.74727
F7I1J4	532451091	fragile X mental retardation syndrome-related protein 1 isoform b [Callithrix jacchus]	0	180.241	53	24	179	21	539	60.8	6.39	2524	24	7.57613e+07	8.09634e+07	1.14449e+08	6.49954e+07	1.32533e+08	7.94298e+07	9.03936e+07	6.9469e+07	1.15281e+08	7.07756e+07	4.6942	38.9748	35.4303	18.5108	33.8285	FXR1	100399500	Fxr1	14359	0.876487	1.00355	1.1854	0.894035	1.04053	0.91	0.971931
F7IB43	1060987886	PREDICTED: tyrosine-protein kinase Fyn isoform X1 [Callithrix jacchus]	0	154.821	45	22	141	16	537	60.7	6.67	2105	22	2.07173e+08	2.47925e+08	1.01015e+08	1.20229e+08	1.02059e+08	1.14664e+08	8.59491e+07	8.72541e+07	9.16758e+07	8.95058e+07	12.6634	12.2819	8.22522	1.0655	1.69373	FYN	100391434	Fyn	14360	1.82411	0.886782	0.868666	0.694229	0.726208	0.08074	0.287716
U3FBT5	675775484	PREDICTED: LOW QUALITY PROTEIN: X-ray repair cross-complementing protein 6 [Callithrix jacchus]	0	471.481	65	38	387	22	609	69.9	6.52	7278	38	1.18812e+09	1.02767e+09	3.45977e+08	2.06005e+08	2.96519e+08	1.86101e+08	2.03041e+08	2.95397e+08	2.04102e+08	2.54635e+08	10.2404	35.8616	32.3557	26.2039	15.5786	XRCC6	100390745	Xrcc6	14375	2.6331	0.655941	0.573515	0.592312	0.545133	0.04442	0.240218
F7IG34	1060943880	PREDICTED: neutral alpha-glucosidase AB [Callithrix jacchus]	0	77.908	22	16	56	16	887	100.8	6.05	509	16	2.19394e+07	28596198	2.57512e+07	2.03587e+07	2.8729e+07	1.29045e+07	2.29677e+07	1.06514e+07	1.61524e+07	1.22342e+07	18.6286	16.539	53.7531	51.8096	19.5201	GANAB	100392473	Ganab	14376	1.2616	1.15111	1.03936	0.839283	0.708656	0.3888	0.597804
A0A8I3X187	167045830	glucose-6-phosphate dehydrogenase isoform b (predicted) [Callithrix jacchus]	0	54.933	26	12	36	12	515	59.1	6.84	76	12	5.10146e+07	4.96726e+07	4.89016e+07	5.29742e+07	4.86946e+07	5.61543e+07	6.09104e+07	6.06085e+07	5.96015e+07	6.84072e+07	1.88504	5.65342	10.0617	0.351419	9.72832	G6PD	100388810	G6pdx	14381	0.903933	0.914604	0.941296	1.09095	1.14922	0.02808	0.206439
F7IM08	296195490	PREDICTED: GRB2-associated-binding protein 1 isoform X1 [Callithrix jacchus]	0	34.201	13	8	25	8	724	80.1	6.38	228	8	3.32878e+07	3.79356e+07	6.18027e+07	1.9112e+07	4.89316e+07	3.3891e+07	4.42143e+07	2.6211e+07	4.03581e+07	2.94142e+07	9.2287	74.614	25.6821	36.1526	22.1821	GAB1	100406544	Gab1	14388	0.949244	1.07841	1.10384	0.938608	0.929905	0.9799	0.996747
F7I1Q2	675642911	PREDICTED: gamma-aminobutyric acid receptor subunit alpha-1 [Callithrix jacchus]	0	74.242	34	15	86	12	456	51.8	9.26	804	15	4.51927e+07	5.03022e+07	1.5296e+08	2.53748e+08	1.47483e+08	2.54445e+08	1.02503e+08	6.84763e+07	1.4471e+08	2.27007e+08	7.56672	35.0461	37.6353	28.144	31.3103	GABRA1	100403501	Gabra1	14394	0.330015	1.40552	1.389	0.590876	1.28459	0.1992	0.434576
A0A8I4A101	296192673	PREDICTED: gamma-aminobutyric acid receptor subunit alpha-6 isoform X1 [Callithrix jacchus]	0	112.876	36	12	83	12	453	51	8.02	1305	12	1.63965e+07	2.06954e+07	6.40283e+07	4.58291e+07	6.45095e+07	4.27056e+07	4.75355e+07	4.36665e+07	5.21184e+07	4.8619e+07	16.3904	23.4282	28.7603	5.99951	4.91258	GABRA6	100403146	Gabra6	14399	0.415732	1.2313	1.20168	1.02221	1.12908	0.0308	0.21338
U3DHM8	390460895	PREDICTED: gamma-aminobutyric acid receptor subunit beta-1 [Callithrix jacchus]	0	58.391	20	7	59	2	474	54.1	8.76	829	7	2.24812e+06	2.54858e+06	2.00235e+06	968227	798395	1.18311e+06	1.13456e+06	1.36009e+06	1.0778e+06	1.14647e+06	8.85844	49.2318	27.4573	12.7852	4.3662	GABRB1	100398672	Gabrb1	14400	1.65773	1.02662	0.684803	0.862144	0.768703	0.08938	0.299037
F6PK22	532508175	gamma-aminobutyric acid receptor subunit beta-3 isoform 1 precursor [Callithrix jacchus]	0	73.774	21	9	68	5	473	54.1	9.11	1449	9	1.16074e+07	13895620	7.35068e+06	4.97306e+06	5.08379e+06	6.59373e+06	5.93367e+06	3.75701e+06	4.07645e+06	6.13823e+06	12.689	27.2845	18.2862	31.7653	28.5451	GABRB3	100387971	Gabrb3	14402	1.83714	0.887754	0.841204	0.698079	0.735826	0.1426	0.371979
F6XHD1	296192687	PREDICTED: gamma-aminobutyric acid receptor subunit gamma-2 isoform X1 [Callithrix jacchus]	0	58.631	19	8	39	7	475	55.2	8.62	718	8	2.56482e+07	2.45947e+07	2.65111e+07	2.64598e+07	2.13345e+07	1.89162e+07	2.55725e+07	2.53058e+07	2.08299e+07	2.39453e+07	2.96534	0.136796	8.49649	0.74126	9.83974	GABRG2	100405062	Gabrg2	14406	1.05059	1.10763	0.841649	1.06387	0.936258	0.07239	0.276955
U3DTP3	675663880	PREDICTED: glutamate decarboxylase 1 isoform X1 [Callithrix jacchus]	0	115.408	23	11	53	10	594	66.8	7.31	852	11	1.43572e+07	1.29747e+07	2.14165e+07	9.15273e+06	2.14766e+07	1.58594e+07	2.97049e+07	1.8794e+07	2.10336e+07	1.33604e+07	7.15366	56.7355	21.2766	31.8158	31.5505	GAD1	100411537	Gad1	14415	0.76719	0.85806	1.048	1.36133	0.965418	0.5766	0.749249
F7I4W5	296206328	PREDICTED: glutamate decarboxylase 2 [Callithrix jacchus]	0	84.783	20	8	41	7	585	65.4	6.93	933	8	2.78959e+06	2.49066e+06	8.62722e+06	3.27437e+06	9.85631e+06	4.26687e+06	9.53993e+06	6.03797e+06	9.46759e+06	5.23796e+06	8.00625	63.6055	55.9694	31.7919	40.6758	GAD2	100392568	Gad2	14417	0.428672	0.966219	1.14658	1.26468	1.19386	0.3372	0.555517
A0A2R8NEE7	532515096	beta-1,4 N-acetylgalactosaminyltransferase 1 precursor [Callithrix jacchus]	0	8.406	7	3	3	3	532	58.9	8.76	31	3	9.94275e+06	7.26055e+06	5.98332e+06	9.23643e+06	5.42265e+06	6.37257e+06	6.02606e+06	5.88016e+06	5.02406e+06	1.09869e+07	22.0493	30.2278	11.3892	1.73305	52.6685	B4GALNT1	100387150	B4galnt1	14421	1.19243	1.05494	0.817575	0.825269	1.10978	0.6672	0.809971
U3BYF5	296222514	PREDICTED: polypeptide N-acetylgalactosaminyltransferase 1 [Callithrix jacchus]	0.002	4.331	3	2	2	2	559	64.1	7.72	0	2	1.49058e+06	3.15952e+06	395506	1.76221e+06	1.1828e+06	1.3537e+06	1.81009e+06	1.23215e+06	2.08349e+06	1.6559e+06	50.7567	89.5767	9.5286	26.8658	16.1713	GALNT1	100390797	Galnt1	14423	1.44181	0.66902	0.786466	0.943276	1.15943	0.509	0.697137
F6YK85	390475484	PREDICTED: neuromodulin [Callithrix jacchus]	0	285.99	78	22	256	22	238	24.8	4.75	7080	22	6.36612e+08	1.15845e+09	2.87765e+08	2.42014e+08	3.49793e+08	2.31513e+08	1.76264e+08	1.9678e+08	1.70367e+08	1.53236e+08	41.1126	12.2131	28.7754	7.77772	7.48668	GAP43	100395758	Gap43	14432	2.49121	0.735233	0.806743	0.517714	0.449099	0.1825	0.418683
U3D8Q1	532516122	trifunctional purine biosynthetic protein adenosine-3 isoform 1 [Callithrix jacchus]	0	24.225	7	6	13	6	1010	107.8	6.64	79	6	1.96093e+06	4.61969e+06	2.72229e+06	2.38953e+06	3.62776e+06	1.26883e+06	2.87741e+06	1.6159e+06	2.87952e+06	1.55507e+06	57.1383	9.20594	68.1297	39.7045	42.2374	GART	100412337	Gart	14450	1.28946	1.00165	0.95948	0.880456	0.86895	0.9724	0.995972
U3C8A7	675658116	PREDICTED: growth arrest-specific protein 7 isoform X1 [Callithrix jacchus]	0	244.976	55	23	200	5	476	54.4	7.34	3903	23	9.59655e+07	6.47841e+07	1.78937e+08	2.36814e+08	2.06419e+08	3.50311e+08	2.18745e+08	2.61956e+08	4.4901e+08	4.28726e+08	27.4322	19.6875	36.5517	12.7126	3.26822	GAS7	100395810	Gas7	14457	0.322574	0.834283	1.11718	0.964616	1.76134	0.0103	0.154099
U3FEV3	1060958918	PREDICTED: protein NipSnap homolog 2 isoform X3 [Callithrix jacchus]	0	82.796	38	10	60	10	286	33.5	9.19	612	10	3.35886e+07	3.56395e+07	4.65311e+07	6.39154e+07	5.6857e+07	9.65351e+07	5.75716e+07	6.04714e+07	5.93553e+07	7.16454e+07	4.1896	22.2597	36.5816	3.47411	13.2677	NIPSNAP2	100385899	Nipsnap2	14467	0.59463	0.948673	1.31755	1.01392	1.12522	0.0252	0.201025
F7F8G3	675680812	PREDICTED: ubiquitin carboxyl-terminal hydrolase 15 isoform X1 [Callithrix jacchus]	0	14.03	4	3	6	3	981	112.3	5.22	28	3	507947	707281	664399	472596	645749	1.15379e+06	950724	484367	646678	438045	23.1973	23.8567	39.9255	45.9572	27.2007	USP15	100412030	Usp15	14479	0.910751	0.852119	1.34866	1.07553	0.812944	0.8708	0.948237
A0A8I3WUV5	296226731	PREDICTED: ganglioside-induced differentiation-associated protein 1 [Callithrix jacchus]	0	208.671	56	17	162	17	358	41.3	8.7	1891	17	2.01364e+08	2.97731e+08	2.2737e+08	2.90624e+08	3.18339e+08	2.39473e+08	2.0609e+08	2.34594e+08	1.68799e+08	1.96988e+08	27.3061	17.2693	19.9947	9.14723	10.8985	GDAP1	100407030	Gdap1	14545	1.04791	1.0876	1.1712	0.925274	0.768018	0.4344	0.639949
F6QIR8	1061014966	PREDICTED: 28S ribosomal protein S33, mitochondrial isoform X1 [Callithrix jacchus]	0	14.053	28	3	7	3	106	12.4	10.11	40	3	6.59671e+06	7024003	7.41981e+06	8.24587e+06	7.31907e+06	8.62544e+06	2.0926e+07	9.04316e+06	8.5427e+06	7.74663e+06	4.43648	7.45725	11.587	56.0739	6.91139	MRPS33	100402736	Mrps33	14548	0.744388	0.856147	0.871386	1.63785	0.89023	0.348	0.566255
U3EF15	1060972526	PREDICTED: ceramide synthase 1 [Callithrix jacchus]	0	45.024	13	3	19	3	350	39.5	9.22	413	3	2.47958e+07	2.23788e+07	1.16637e+07	9.07044e+06	1.18851e+07	1.15455e+07	8.41081e+06	4.75677e+06	7.63951e+06	7.72977e+06	7.24587	17.688	2.04959	39.2448	0.83061	GDF1	108587669	Gdf1	14559	1.96764	0.864815	0.977281	0.549216	0.641048	0.009903	0.152308
F7IF48	675770995	PREDICTED: rab GDP dissociation inhibitor alpha [Callithrix jacchus]	0	277.126	73	26	171	17	447	50.6	5.14	4012	26	7.53606e+07	6.9508e+07	9.31542e+07	9.10933e+07	1.03977e+08	6.06303e+07	9.71884e+07	6.76598e+07	7.27977e+07	7.01417e+07	5.71333	1.58187	37.2412	25.3322	2.62773	GDI1	100386294	Gdi1	14567	0.903721	1.14938	1.02686	1.02836	0.891686	0.03022	0.21165
U3C6M1	296206102	PREDICTED: rab GDP dissociation inhibitor beta isoform X1 [Callithrix jacchus]	0	214.442	79	27	125	18	445	50.5	6.05	2513	27	9.16755e+07	7.8621e+07	9.31459e+07	9.51775e+07	9.18235e+07	7.02536e+07	9.72395e+07	7.1361e+07	8.87977e+07	8.9065e+07	10.8409	1.52562	18.8209	21.7068	0.212511	GDI2	100409744	Gdi2	14569	0.98192	1.08586	0.934528	0.972141	1.02555	0.2383	0.468223
A0A2R8MSJ7	532443013	glycerol-3-phosphate dehydrogenase, mitochondrial precursor [Callithrix jacchus]	0	383.166	67	42	315	42	727	80.8	7.69	4818	42	1.44833e+08	1.49158e+08	3.34605e+08	2.4575e+08	3.33008e+08	1.88644e+08	3.64559e+08	2.5568e+08	2.91599e+08	3.13829e+08	2.08069	21.6525	39.1373	24.8257	5.19255	GPD2	100409379	Gpd2	14571	0.560695	1.10684	0.994887	1.18291	1.15466	0.035	0.219849
A0A8I3WB40	532504008	glial fibrillary acidic protein isoform 1 [Callithrix jacchus]	0	507.021	77	39	833	37	431	49.8	5.45	19928	39	6.43787e+09	3.60061e+09	2.62031e+09	2.38469e+09	3.75663e+09	2.30092e+09	6.28076e+09	3.79508e+09	7.09161e+09	3.61765e+09	39.9711	6.65765	33.9854	34.8882	45.8755	GFAP	100393644	Gfap	14580	1.19831	0.597453	0.723098	1.20277	1.27838	0.4777	0.673579
U3EFF3	1060949939	PREDICTED: GDNF family receptor alpha-2 [Callithrix jacchus]	0	30.145	15	7	16	7	464	51.5	7.66	136	7	2.22106e+07	2.98901e+07	3.27937e+06	3.65486e+06	2.50442e+06	2.97717e+06	2.2242e+06	1.77525e+06	2.36309e+06	823189	20.8449	7.65791	12.1965	15.8747	68.3478	GFRA2	100402519	Gfra2	14586	3.63313	0.483544	0.382247	0.278893	0.222188	0.07808	0.284574
F6S7E5	1060988084	PREDICTED: gap junction alpha-1 protein [Callithrix jacchus]	0	265.561	42	13	251	2	382	43	8.76	7729	13	3.05389e+08	2.86981e+08	3.78543e+08	4.22928e+08	4.26879e+08	5.30683e+08	3.6421e+08	4.75139e+08	4.80853e+08	5.26021e+08	4.39474	7.83193	15.3308	18.6905	6.34407	GJA1	100388674	Gja1	14609	0.7056	0.954672	1.1406	0.99979	1.19934	0.06168	0.261189
F6RE67	675767717	PREDICTED: gap junction beta-1 protein [Callithrix jacchus]	0	24.03	20	6	20	6	283	32	8.94	142	6	8.6898e+07	7.0172e+07	3.21828e+07	3.05461e+07	2.15867e+07	3.511e+07	4.55144e+07	4.83121e+07	4.69085e+07	4.34711e+07	15.0596	3.69006	33.7316	4.21686	5.37863	GJB1	100385933	Gjb1	14618	1.70468	0.680798	0.61533	1.0183	0.98089	0.03483	0.219849
F7I5X3	532208183	glutamine synthetase [Callithrix jacchus]	0	123.932	32	13	88	13	373	42	6.89	1593	13	1.91114e+08	1.91541e+08	2.36706e+08	2.07643e+08	2.01897e+08	1.99393e+08	2.35875e+08	1.74334e+08	2.41706e+08	1.84547e+08	0.157551	9.2497	0.882492	21.2167	18.9644	GLUL	100405813	Glul	14645	0.926635	1.07603	0.97176	0.993359	1.03221	0.1198	0.343079
A0A8J8XLB1	532519176	hydroxyacylglutathione hydrolase, mitochondrial isoform 1 precursor [Callithrix jacchus]	0	29.663	24	6	21	6	308	33.8	7.78	161	6	6.89733e+06	5.30187e+06	6.69571e+06	6.70504e+06	6.88811e+06	5.20685e+06	5.07697e+06	6.61445e+06	1.75171e+06	5.26752e+06	18.4957	0.098483	19.6583	18.5976	70.8356	HAGH	100415034	Hagh	14651	1.08138	1.18789	1.07214	1.03637	0.62221	0.6547	0.802717
A0A5F4WBF7	1060978583	PREDICTED: glycine receptor subunit beta [Callithrix jacchus]	0	15.85	6	3	6	3	497	56	8.85	154	3	2.49726e+06	1.32792e+06	504892	399747	629751	408560	842586	327971	530594	262725	43.2316	16.4372	30.127	62.1735	47.7519	GLRB	100392393	Glrb	14658	2.4736	0.584996	0.671437	0.756955	0.513009	0.5713	0.745385
F6YA69	675664811	PREDICTED: glutaminase kidney isoform, mitochondrial isoform X1 [Callithrix jacchus]	0	200.637	40	19	109	19	669	73.4	7.85	2559	19	1.65681e+07	2.11665e+07	6.80986e+07	4.86347e+07	8.85085e+07	4.82034e+07	8.80723e+07	3.43584e+07	4.79729e+07	4.16579e+07	17.2336	23.5804	41.6934	62.0457	9.96382	GLS	100395945	Gls	14660	0.374916	1.15981	1.35831	1.21642	0.890535	0.09539	0.305588
U3C0I9	1060946636	PREDICTED: glutamate dehydrogenase 1, mitochondrial [Callithrix jacchus]	0	238.512	49	24	188	24	558	61.3	8	3300	24	1.43374e+08	1.74781e+08	3.7318e+08	1.87954e+08	4.74908e+08	1.70464e+08	3.63888e+08	1.25246e+08	2.18961e+08	1.43592e+08	13.9606	46.6823	66.7134	68.9974	29.3995	GLUD1	100404206	Glud1	14661	0.669419	1.18067	1.35791	1.02917	0.762837	0.7809	0.889384
F6XWQ8	296197592	PREDICTED: guanine nucleotide-binding protein-like 1 isoform X1 [Callithrix jacchus]	0	57.624	23	12	42	12	607	68.7	5.87	550	12	7.47701e+06	8.7926e+06	2.17129e+07	8.83612e+06	1.73349e+07	8.42559e+06	1.88202e+07	1.35483e+07	1.80055e+07	1.33979e+07	11.4355	59.6108	48.9109	23.0336	20.7498	GNL1	100409463	Gnl1	14670	0.596608	1.12023	0.94464	1.18696	1.15156	0.2952	0.518048
U3EPK0	296232500	PREDICTED: guanine nucleotide-binding protein subunit alpha-11 isoform X2 [Callithrix jacchus]	0	133.86	51	16	121	9	359	42.1	5.69	1683	16	2.65469e+07	2.2136e+07	2.0207e+07	3.06002e+07	2.64672e+07	1.32352e+07	1.65312e+07	1.71774e+07	2.20718e+07	2.10061e+07	12.8136	28.9292	47.1329	2.71098	3.4987	GNA11	100386734	Gna11	14672	1.12703	1.17621	0.919126	0.780367	0.997271	0.08861	0.299037
F7HMM5	296192593	PREDICTED: guanine nucleotide-binding protein subunit alpha-12 [Callithrix jacchus]	0	77.478	46	18	125	16	380	44.2	9.83	1122	18	6.36013e+08	8.02606e+08	6.81256e+08	6.86307e+08	1.0774e+09	8.71504e+08	1.06242e+09	8.14669e+08	1.01866e+09	1.20107e+09	16.3767	0.522276	14.9406	18.6658	11.6215	GNA12	100387912	Gna12	14673	0.812603	0.772468	1.10084	1.06027	1.25382	0.1984	0.434148
U3EV79	296202997	PREDICTED: guanine nucleotide-binding protein subunit alpha-13 isoform X1 [Callithrix jacchus]	0	124.55	56	17	115	15	377	44.1	8	2333	17	4.22453e+07	2.47401e+07	3.12708e+07	4.28713e+07	3.87687e+07	4.23119e+07	3.77903e+07	3.20058e+07	3.21573e+07	3.46113e+07	36.9574	22.1271	6.18001	11.7206	5.19766	GNA13	100394016	Gna13	14674	0.933535	1.03327	1.12997	0.972705	0.930514	0.4145	0.622803
F7IEH0	296209836	PREDICTED: guanine nucleotide-binding protein G(i) subunit alpha-1 isoform X1 [Callithrix jacchus]	0	243.016	60	18	302	10	354	40.4	5.97	7974	18	1.45617e+08	1.46029e+08	1.75584e+08	1.69154e+08	2.01843e+08	1.5747e+08	1.80288e+08	1.67901e+08	1.75556e+08	1.61799e+08	0.199569	2.63779	17.4646	5.03126	5.76705	GNAI1	100388113	Gnai1	14677	0.867352	1.02525	1.0686	1.03551	1.00329	0.07369	0.278357
F6ZZK3	296225271	PREDICTED: guanine nucleotide-binding protein G(i) subunit alpha-2 [Callithrix jacchus]	0	263.654	63	19	319	11	355	40.4	5.54	8454	19	3.9226e+08	5.16968e+08	4.1763e+08	3.8077e+08	4.03202e+08	3.33943e+08	4.13485e+08	3.34704e+08	3.63137e+08	3.70319e+08	19.397	6.52905	13.2874	14.8911	1.38481	GNAI2	100404474	Gnai2	14678	1.15783	1.0167	0.938698	0.952763	0.934001	0.6898	0.824458
F7IH31	1061012643	PREDICTED: guanine nucleotide-binding protein G(k) subunit alpha [Callithrix jacchus]	0	232.309	55	17	248	9	361	41.6	6.57	6880	17	7.1752e+07	1.26791e+08	4.89183e+07	4.06547e+07	4.94387e+07	4.48375e+07	5.87976e+07	4.22374e+07	5.67409e+07	5.23691e+07	39.204	13.0469	6.90217	23.1798	5.6665	GNAI3	100405745	Gnai3	14679	1.67536	0.755843	0.795529	0.852563	0.920702	0.4266	0.633556
A0A2R8P4V7	532523946	guanine nucleotide-binding protein G(o) subunit alpha isoform b [Callithrix jacchus]	0	321.259	58	20	474	3	354	40	5.9	11475	20	1.91266e+09	2.40599e+09	2.3229e+09	2.27201e+09	2.50877e+09	2.17958e+09	2.13228e+09	2.1464e+09	3.04842e+09	2.76439e+09	16.155	1.56644	9.92978	0.466722	6.91016	GNAO1	100389396	Gnao1	14681	0.911363	0.969661	0.989378	0.902925	1.22667	0.1043	0.318787
F7IC22	296189680	PREDICTED: guanine nucleotide-binding protein G(q) subunit alpha [Callithrix jacchus]	0	194.103	59	19	154	12	359	42.1	5.68	2737	19	1.27007e+08	1.20737e+08	1.24248e+08	1.24298e+08	1.55881e+08	1.29764e+08	1.35336e+08	1.18146e+08	1.25018e+08	1.5464e+08	3.57901	0.0286939	12.9306	9.59017	14.9795	GNAQ	100403006	Gnaq	14682	0.94194	0.944987	1.08604	0.963755	1.06328	0.8011	0.904885
A0A8I3WHR2	675657292	PREDICTED: guanine nucleotide-binding protein G(s) subunit alpha isoforms XLas isoform X1 [Callithrix jacchus]	0	194.942	21	18	162	15	1047	111.6	5.02	3434	18	2.06043e+08	2.56636e+08	2.11475e+08	1.58083e+08	1.92638e+08	1.48398e+08	1.79258e+08	1.54339e+08	1.51583e+08	1.5756e+08	15.4639	20.4319	18.3459	10.5638	2.73432	LOC100408515	100408515	Gnas	14683	1.27389	1.0175	0.938969	0.918486	0.851156	0.4407	0.645662
A0A8I3X494	296191481	PREDICTED: guanine nucleotide-binding protein G(z) subunit alpha [Callithrix jacchus]	0	168.958	52	17	151	16	355	40.9	7.61	3094	17	2.13139e+08	2.44651e+08	2.95812e+08	2.41918e+08	2.9318e+08	2.24968e+08	2.60275e+08	2.40955e+08	2.67707e+08	2.4113e+08	9.7346	14.1739	18.6174	5.45113	7.38659	GNAZ	100391403	Gnaz	14687	0.906969	1.06535	1.02655	0.993034	1.0081	0.8398	0.932437
U3BCS5	1061009740	PREDICTED: guanine nucleotide-binding protein G(I)/G(S)/G(T) subunit beta-1 [Callithrix jacchus]	0	359.049	84	20	645	13	340	37.4	6	24447	20	1.68665e+09	2.1319e+09	1.94318e+09	1.61824e+09	2.13743e+09	1.8632e+09	2.16383e+09	1.87658e+09	2.51845e+09	2.41931e+09	16.4899	12.903	9.6939	10.0542	2.83955	GNB1	100412968	Gnb1	14688	0.937816	0.874666	0.98253	0.992304	1.21268	0.1713	0.40552
F7GNL2	675642346	PREDICTED: guanine nucleotide-binding protein G(I)/G(S)/G(T) subunit beta-2 [Callithrix jacchus]	0	318.814	69	17	411	7	340	37.3	6	15507	17	2.61769e+08	3.92047e+08	3.09564e+08	2.94426e+08	3.02253e+08	2.48836e+08	2.7451e+08	2.45209e+08	2.63505e+08	2.50253e+08	28.1792	3.54437	13.7078	7.97298	3.64772	GNB2	100395033	Gnb2	14693	1.15012	1.06248	0.969418	0.914235	0.903749	0.2385	0.468223
F7ICV3	390459533	PREDICTED: receptor of activated protein C kinase 1 [Callithrix jacchus]	0	159.544	70	17	179	17	317	35.1	7.69	3249	17	2.16073e+08	2.20045e+08	3.19906e+08	2.0032e+08	2.23702e+08	1.59021e+08	1.85801e+08	1.91887e+08	1.77395e+08	1.45064e+08	1.28799	32.509	23.9004	2.27899	14.1798	RACK1	100394803	Rack1	14694	1.06933	1.27556	0.938409	0.926062	0.790645	0.0779	0.284574
A0A8I3WB13	675725314	PREDICTED: guanine nucleotide-binding protein subunit beta-4 isoform X1 [Callithrix jacchus]	0	170.057	61	16	157	10	340	37.5	6	3788	16	4.54681e+07	6.17121e+07	3.93934e+07	4.20874e+07	4.58627e+07	4.12963e+07	3.91724e+07	4.09546e+07	2.8748e+07	1.95655e+07	21.4336	4.67578	7.40941	3.14562	26.8787	GNB4	100395633	Gnb4	14696	1.32563	1.00778	1.07801	0.991031	0.597554	0.2984	0.520975
A0A2R8PDI1	296214036	PREDICTED: guanine nucleotide-binding protein subunit beta-5 isoform X2 [Callithrix jacchus]	0	129.125	38	11	117	11	353	38.7	6.06	2331	11	8.49299e+07	1.01871e+08	1.21615e+08	1.01846e+08	1.06684e+08	1.19408e+08	1.04017e+08	9.77773e+07	1.10394e+08	1.02019e+08	12.8258	12.5115	7.95854	4.3731	5.57572	GNB5	100415506	Gnb5	14697	0.889054	1.06353	1.07605	0.960413	1.01095	0.6324	0.788194
F7ESA3	326368250	guanine nucleotide-binding protein G(I)/G(S)/G(O) subunit gamma-10 [Callithrix jacchus]	0	57.625	69	4	27	4	68	7.2	7.85	1019	4	1.57097e+07	2.1312e+07	1.73626e+07	2.13875e+07	2.75629e+07	1.99365e+07	2.77263e+07	3.23615e+07	4.26294e+07	4.25518e+07	21.4005	14.6893	22.7063	10.9092	0.128961	GNG10	100385281	Gng10	14700	0.689315	0.721495	0.884401	1.11879	1.586	0.02998	0.211018
F7E106	675670701	PREDICTED: guanine nucleotide-binding protein G(I)/G(S)/G(O) subunit gamma-12 [Callithrix jacchus]	0	60.127	60	4	51	4	72	8	8.97	1039	4	4.84465e+07	7.60562e+07	2.15939e+07	3.49537e+07	1.49205e+07	1.91325e+07	2.64636e+07	1.69204e+07	1.17538e+07	1.98888e+07	31.3616	33.4118	17.4922	31.1086	36.358	GNG12	100394978	Gng12	14701	2.14564	0.974522	0.586859	0.747664	0.545319	0.3622	0.576352
A0A8I3WG67	1060939669	PREDICTED: guanine nucleotide-binding protein G(I)/G(S)/G(O) subunit gamma-2 [Callithrix jacchus]	0	32.907	69	5	42	5	71	7.8	7.99	564	5	8.09223e+07	1.30271e+08	3.70694e+07	3.37183e+07	2.96866e+07	3.3252e+07	2.87673e+07	1.81234e+07	2.15268e+07	2.0673e+07	33.0453	6.69495	8.01139	32.1016	2.86122	GNG2	100391372	Gng2	14702	2.43304	0.815507	0.725083	0.540203	0.486162	0.06236	0.26233
F7I3K5	1060943898	PREDICTED: guanine nucleotide-binding protein G(I)/G(S)/G(O) subunit gamma-3 [Callithrix jacchus]	0	88.923	72	4	73	4	75	8.3	7.78	2401	4	3.78487e+07	4.53041e+07	4.75111e+07	4.15795e+07	4.84661e+07	3.63532e+07	4.84289e+07	5.47983e+07	4.34797e+07	6.31088e+07	12.6797	9.41574	20.1962	8.72617	26.0438	GNG3	100397915	Gng3	14704	0.890518	0.954109	0.908367	1.1055	1.1415	0.618	0.778446
A0A8I3WZT5	1060943893	PREDICTED: seipin isoform X1 [Callithrix jacchus]	0	15.777	8	3	12	3	464	51.3	5.29	121	3	9.92338e+06	7798734	1.75236e+06	3.48064e+06	3.78691e+06	2.96723e+06	2.20446e+06	2.35759e+06	2.09256e+06	3.31811e+06	16.9546	46.7068	17.1628	4.74698	32.0327	BSCL2	100393927	Bscl2	14705	2.23302	0.659367	0.851035	0.574826	0.681754	0.1492	0.381179
F6QSV4	296230916	PREDICTED: guanine nucleotide-binding protein G(I)/G(S)/G(O) subunit gamma-4 [Callithrix jacchus]	0	15.971	44	2	6	2	75	8.4	7.08	169	2	9.37513e+06	1.30951e+07	1.73132e+06	1.01971e+06	1.50305e+06	952729	933779	503087	413225	441743	23.4124	36.5816	31.6916	42.3902	4.71709	GNG4	100411028	Gng4	14706	3.74893	0.458981	0.409722	0.239727	0.142643	0.1391	0.367335
F6Z244	1060975883	PREDICTED: guanine nucleotide-binding protein G(I)/G(S)/G(O) subunit gamma-7 [Callithrix jacchus]	0	70.693	82	6	89	6	68	7.5	8.51	1969	6	8.47781e+07	1.08608e+08	8.75539e+07	9.11927e+07	8.71394e+07	9.62441e+07	1.11517e+08	1.02119e+08	1.34242e+08	1.65365e+08	17.4268	2.879	7.02135	6.22059	14.6906	GNG7	100411155	Gng7	14708	0.904724	0.836234	0.857927	0.999458	1.40166	0.2184	0.449303
F7HWA1	296220967	PREDICTED: aspartate aminotransferase, cytoplasmic [Callithrix jacchus]	0	113.247	49	16	91	16	413	46.4	7.44	953	16	1.87872e+07	9.19863e+06	4.10614e+07	3.41065e+07	7.57179e+07	2.64029e+07	9.82254e+07	2.66754e+07	4.52771e+07	6.3469e+07	48.4543	13.0849	68.2936	81.0139	23.6581	GOT1	100409421	Got1	14718	0.318803	0.856279	1.16331	1.42282	1.23879	0.2234	0.453523
F7GQT4	296231243	PREDICTED: aspartate aminotransferase, mitochondrial [Callithrix jacchus]	0	181.222	55	24	236	24	430	47.5	9.17	3296	24	1.38918e+08	1.08233e+08	3.2513e+08	2.97267e+08	3.53908e+08	2.89062e+08	3.54496e+08	1.9275e+08	1.70463e+08	2.06669e+08	17.5581	6.33112	14.2628	41.7988	13.5767	GOT2	100387939	Got2	14719	0.507102	1.27703	1.31924	1.12283	0.773796	0.04942	0.24614
A0A8I3WBP0	532217405	glypican-1 precursor [Callithrix jacchus]	0	179.277	43	18	111	18	558	61.5	7.27	1821	18	1.01821e+08	1.43851e+08	3.65378e+07	3.90189e+07	4.43077e+07	4.2916e+07	3.9461e+07	3.79597e+07	3.50204e+07	3.06744e+07	24.195	4.64389	2.25646	2.74245	9.35552	GPC1	100387490	Gpc1	14733	2.22703	0.684926	0.790688	0.701824	0.595528	0.08861	0.299037
F6W6Z1	296236446	PREDICTED: glypican-4 [Callithrix jacchus]	0	46.68	18	7	18	6	556	62.5	6.28	428	7	9.17297e+06	1.19325e+07	4.74828e+06	6.35641e+06	3.84351e+06	6.94508e+06	7.0459e+06	6.6514e+06	7.75323e+06	6.25826e+06	18.4909	20.4801	40.6566	4.07314	15.0891	GPC4	100400754	Gpc4	14735	1.49245	0.785255	0.762902	0.968588	0.990806	0.4515	0.653809
F6YCY2	1060935395	PREDICTED: lysophosphatidic acid receptor 1 [Callithrix jacchus]	0	9.555	5	2	12	2	364	41	8.65	382	2	8.31896e+06	1.0016e+07	5.81258e+06	7.70303e+06	6.18373e+06	4.67609e+06	4.51528e+06	5.84458e+06	3.85275e+06	3.7854e+06	13.0894	19.7808	19.6332	18.1461	1.24695	LPAR1	100414340	Lpar1	14745	1.51008	1.11316	0.894425	0.853248	0.629085	0.1243	0.347335
F6RXE9	532446899	glucose-6-phosphate isomerase isoform 2 [Callithrix jacchus]	0	146.4	45	19	120	19	558	63.1	7.94	2227	19	6.49781e+07	5.86319e+07	1.07898e+08	1.02483e+08	1.07182e+08	7.23995e+07	1.08286e+08	7.52236e+07	9.87099e+07	8.94592e+07	7.26063	3.64019	27.3916	25.4795	6.95248	GPI	100399188	Gpi1	14751	0.698163	1.18825	1.0143	1.03648	1.0628	0.04425	0.239974
A0A5F4WK22	675765417	PREDICTED: neuronal membrane glycoprotein M6-b isoform X3 [Callithrix jacchus]	0	23.928	12	3	18	2	288	31.7	5.35	112	3	1.31215e+07	13055244	2.85188e+07	1.79559e+07	3.14632e+07	1.59627e+07	3.00627e+07	1.91413e+07	2.82001e+07	2.30302e+07	0.357699	32.1426	46.2216	31.3902	14.2715	GPM6B	100402221	Gpm6b	14758	0.593545	1.05379	1.07536	1.11568	1.16162	0.202	0.436098
U3EW35	296210736	PREDICTED: prosaposin receptor GPR37 [Callithrix jacchus]	0	12.474	4	2	16	2	612	66.9	8.09	159	2	1.15326e+06	814442	3.23175e+06	3.74619e+06	4.13933e+06	3.92505e+06	5.90573e+06	5.72378e+06	5.20095e+06	5.28201e+06	24.3511	10.4262	3.75766	2.21264	1.09352	GPR37	100410356	Gpr37	14763	0.251479	0.891807	1.03066	1.48629	1.33976	0.005626	0.139493
F7EEA2	390464779	PREDICTED: lanC-like protein 1 isoform X1 [Callithrix jacchus]	0	127.917	47	14	128	14	410	46.2	7.9	1936	14	1.46496e+08	1.32336e+08	1.67308e+08	1.50314e+08	1.56429e+08	1.58515e+08	2.05021e+08	2.50219e+08	2.64984e+08	2.79849e+08	7.18178	7.56653	0.936711	14.0408	3.85858	LANCL1	100402242	Lancl1	14768	0.729365	0.830834	0.823826	1.19081	1.42517	0.02846	0.207251
U3C8T5	1060948132	PREDICTED: G protein-coupled receptor kinase 5 [Callithrix jacchus]	0	69.757	21	10	42	10	590	67.8	8.22	720	10	8.69345e+06	1.01965e+07	9.01052e+06	1.0653e+07	9.82229e+06	1.1414e+07	7.77418e+06	1.36046e+07	1.24765e+07	1.39566e+07	11.2527	11.8125	10.6001	38.5686	7.91905	GRK5	100400573	Grk5	14773	0.877772	0.913716	0.986803	0.993424	1.22828	0.3114	0.531439
A0A2R8PIM9	63115346	cytosolic glutathione peroxidase [Callithrix jacchus]	0	124.57	77	12	96	12	202	22	6.55	1614	12	3.70225e+07	4.50191e+07	5.38762e+07	5.52523e+07	5.00811e+07	6.7267e+07	6.66989e+07	5.31904e+07	5.02536e+07	4.77364e+07	13.7842	1.78336	20.7115	15.9346	3.63286	GPX1	100392863	Gpx1	14775	0.779274	1.03656	1.11463	1.13877	0.930761	0.2217	0.452942
A2TIL1	532206341	glutathione reductase, mitochondrial isoform 1 precursor [Callithrix jacchus]	0	25.374	13	5	18	5	522	56.2	8.4	153	5	1.63601e+06	2.13134e+06	6.14366e+06	3.0159e+06	6.40292e+06	2.05501e+06	4.57304e+06	1.94343e+06	2.68674e+06	1.03873e+06	18.5939	48.2919	72.6996	57.0681	62.5598	GSR	100393824	Gsr	14782	0.595596	1.44807	1.33715	1.03022	0.588974	0.6834	0.819987
F7IQR6	296203176	PREDICTED: growth factor receptor-bound protein 2 [Callithrix jacchus]	0	38.505	52	9	35	9	217	25.2	6.32	758	9	1.9445e+07	2.0313e+07	1.67493e+07	2.55493e+07	1.85735e+07	2.17575e+07	1.29216e+07	2.26513e+07	1.18384e+07	1.78983e+07	3.0873	29.4219	11.165	38.681	28.8197	GRB2	100395682	Grb2	14784	1.0591	1.12678	1.07436	0.947613	0.792145	0.8112	0.912007
U3BEU4	296211239	PREDICTED: protein C10 isoform X1 [Callithrix jacchus]	0	52.039	63	5	18	5	126	13.1	5.14	272	5	3.16088e+06	7.04592e+06	4.73711e+06	6.91187e+06	4.09799e+06	5.03541e+06	3.54599e+06	5.705e+06	4.44078e+06	4.82599e+06	53.8295	26.4021	14.515	33.0051	5.87872	C9H12orf57	100409874	Grcc10	14790	1.03084	1.1765	0.922437	0.934313	0.935906	0.9399	0.986855
F7AZ76	296193304	PREDICTED: glutamate receptor 1 isoform X2 [Callithrix jacchus]	0	145.349	27	22	99	2	906	101.4	7.84	1625	22	5.33937e+06	3.74566e+06	3.14973e+06	6.0882e+06	3.56288e+06	5.92226e+06	4.03098e+06	5.03582e+06	5.76394e+06	6.85469e+06	24.8083	44.9844	35.1779	15.6732	12.2244	GRIA1	100389125	Gria1	14799	0.9178	0.933247	0.95822	0.915958	1.27478	0.5583	0.735663
A0A8I3W483	532288122	glutamate receptor 2 isoform 2 precursor [Callithrix jacchus]	0	337.94	49	38	239	29	883	98.8	7.75	4626	38	1.80671e+08	2.1219e+08	1.46304e+08	1.69695e+08	1.49639e+08	1.90683e+08	1.49259e+08	1.99891e+08	2.17347e+08	2.49609e+08	11.3463	10.4685	17.0558	20.508	9.77075	GRIA2	100392029	Gria2	14800	1.05308	0.847052	0.912252	0.935913	1.2517	0.3085	0.529309
U3EE85	1060946676	PREDICTED: glutamate receptor ionotropic, delta-1 [Callithrix jacchus]	0	43.385	7	5	18	4	1009	112.1	6.7	393	5	1.30182e+06	369344	2.41714e+06	1.04164e+06	129091	385010	502447	1.34283e+06	2.56155e+06	932998	78.9102	56.241	70.3995	64.4066	65.9061	GRID1	100410255	Grid1	14803	0.760736	1.57448	0.234025	0.839994	1.59076	0.4637	0.664775
F7E4U9	296195985	PREDICTED: glutamate receptor ionotropic, delta-2 [Callithrix jacchus]	0	455.011	48	45	454	44	1007	113.2	6.02	10702	45	2.35485e+08	2.11043e+08	8.08338e+08	7.8695e+08	5.36023e+08	7.39189e+08	5.23202e+08	9.69507e+08	5.60968e+08	8.18138e+08	7.74115	1.89603	22.5311	42.2837	26.3717	GRID2	100400487	Grid2	14804	0.360752	1.28884	1.03025	1.20597	1.11419	0.003223	0.12939
A0A2R8MRR1	532524588	glutamate receptor, ionotropic kainate 1 isoform 2 precursor [Callithrix jacchus]	0	47.05	11	8	26	2	908	103	7.74	447	8	1.14154e+06	2.60808e+06	5.24294e+06	2.31824e+06	3.82044e+06	3.47591e+06	6.29332e+06	3.22901e+06	4.52241e+06	1.78351e+06	55.3123	54.7024	6.67782	45.5099	61.4245	GRIK1	100385676	Grik1	14805	0.544443	1.09788	1.05943	1.38264	0.915616	0.6185	0.778694
F7IBF1	532284308	glutamate receptor, ionotropic kainate 2 isoform 1 precursor [Callithrix jacchus]	0	103.187	19	15	58	9	908	102.5	8.03	1076	15	1.82477e+07	3.0802e+07	3.46851e+07	2.93992e+07	2.94353e+07	2.26991e+07	2.12845e+07	3.59541e+07	1.95981e+07	2.19202e+07	36.1971	11.665	18.2729	36.2448	7.90967	GRIK2	100399182	Grik2	14806	0.928883	1.2136	0.987298	1.08396	0.786257	0.3126	0.532542
U3D564	390471279	PREDICTED: glutamate receptor ionotropic, NMDA 2A [Callithrix jacchus]	0	87.627	14	17	58	15	1464	165.3	7.15	485	17	1.09434e+07	7.78589e+06	1.71882e+07	1.95419e+07	1.30366e+07	2.17863e+07	1.72606e+07	2.1734e+07	1.26347e+07	2.04922e+07	23.8416	9.06225	35.5338	16.2236	33.5445	GRIN2A	100411569	Grin2a	14811	0.576626	1.13083	1.07211	1.20054	1.01989	0.2142	0.446846
F7ILH5	390467285	PREDICTED: LOW QUALITY PROTEIN: glutamate receptor ionotropic, NMDA 2B [Callithrix jacchus]	0	109.037	18	23	59	21	1483	166	6.83	463	23	8.13992e+07	9.25267e+07	6.6152e+07	3.67887e+07	5.6959e+07	3.33473e+07	6.4983e+07	5.00872e+07	6.6721e+07	4.74953e+07	9.04786	40.3396	36.9764	18.3069	23.8051	GRIN2B	100415252	Grin2b	14812	1.45799	0.862931	0.757019	0.964611	0.957452	0.2526	0.480958
F7H046	532517050	glutamate [NMDA] receptor subunit epsilon-3 precursor [Callithrix jacchus]	0	81.177	15	15	56	13	1244	135	8.76	711	15	1.97431e+07	1.99083e+07	2.88093e+07	2.35171e+07	2.64176e+07	2.38541e+07	2.66024e+07	2.89942e+07	1.68659e+07	1.91121e+07	0.589222	14.303	7.21153	6.08422	8.82951	GRIN2C	100388195	Grin2c	14813	0.84789	1.11893	1.07499	1.18886	0.769338	0.1043	0.318787
F6RFD2	1060971314	PREDICTED: LOW QUALITY PROTEIN: glutamate receptor ionotropic, NMDA 2D [Callithrix jacchus]	0	19.565	4	5	12	4	1448	155.5	8.35	84	5	2.84917e+06	1.47822e+06	897505	1.0838e+06	753642	1.1862e+06	877305	1.07681e+06	594147	762884	44.8034	13.2976	31.535	14.4381	17.5848	GRIN2D	100401859	Grin2d	14814	1.87176	0.856992	0.839055	0.845228	0.586968	0.3912	0.600465
F7E6E2	532342533	metabotropic glutamate receptor 1 isoform alpha precursor [Callithrix jacchus]	0	289.225	40	36	318	9	1194	132.5	6.83	4400	36	1.75601e+08	2.20763e+08	3.52619e+08	4.40077e+08	2.54365e+08	4.28562e+08	2.28258e+08	3.77384e+08	2.21628e+08	2.94757e+08	16.1138	15.6029	36.0728	34.8218	20.0279	GRM1	100410312	Grm1	14816	0.661928	1.3238	1.14049	1.01142	0.862362	0.2806	0.505997
U3CZE1	390463106	PREDICTED: LOW QUALITY PROTEIN: granulins [Callithrix jacchus]	0	45.614	14	4	13	4	592	63.2	6.65	493	4	5.1029e+06	9.48903e+06	5.08121e+06	1.67686e+06	2.91339e+06	2.03962e+06	2.14772e+06	1.93473e+06	1.21053e+06	227996	42.5094	71.2403	24.9483	7.3781	96.5928	GRN	100404397	Grn	14824	2.2926	1.06179	0.778189	0.64141	0.226013	0.3707	0.583917
B0KWG0	296213817	PREDICTED: protein disulfide-isomerase A3 [Callithrix jacchus]	0	159.177	53	26	149	26	505	56.7	6.3	2465	26	1.10857e+08	1.20047e+08	8.38282e+07	9.27736e+07	1.06477e+08	7.14577e+07	8.2709e+07	5.55008e+07	4.04785e+07	4.24909e+07	5.62847	7.1634	27.8331	27.8404	3.43015	PDIA3	100395129	Pdia3	14827	1.43131	1.0947	1.10297	0.856722	0.514303	0.01931	0.187492
U3FXT1	675639373	PREDICTED: 78 kDa glucose-regulated protein [Callithrix jacchus]	0	339.914	61	35	294	32	654	72.3	5.16	7367	35	3.19683e+08	3.45616e+08	4.34856e+08	3.42142e+08	5.79648e+08	2.64769e+08	4.33263e+08	2.98353e+08	3.22022e+08	2.52938e+08	5.51258	16.8748	52.7353	26.078	16.9923	HSPA5	100389117	Hspa5	14828	0.925752	1.08118	1.17499	1.01803	0.800047	0.7547	0.871156
A0A8I3X6R0	390477613	PREDICTED: eukaryotic peptide chain release factor GTP-binding subunit ERF3A isoform X1 [Callithrix jacchus]	0	25.08	14	6	14	6	499	55.7	5.62	100	6	9.48393e+06	9.34912e+06	5.8359e+06	2.50078e+06	3.38771e+06	1.33474e+06	5.42057e+06	2.71194e+06	2.38915e+06	769283	1.01237	56.5762	61.4797	47.102	72.5308	GSPT1	100413998	Gspt1	14852	2.1806	0.96527	0.546793	0.941631	0.365702	0.0461	0.240517
F6TIC3	296208765	PREDICTED: glutathione S-transferase Mu 3 [Callithrix jacchus]	0	30.012	29	6	16	5	225	26.5	6.37	89	6	3.31508e+06	4.47595e+06	4.48118e+06	2.24972e+06	5.30656e+06	2.42724e+06	4.22031e+06	1.85755e+06	4.56371e+06	3.09227e+06	21.0719	46.8846	52.6516	54.9773	27.1803	GSTM3	100407453	Gstm3	14864	1.0824	0.935118	1.07445	0.844392	1.06364	0.9835	0.996747
U3DP83	532292166	general transcription factor II-I isoform 1 [Callithrix jacchus]	0	354.345	63	49	222	39	998	112.4	6.44	3433	49	2.31681e+08	3.14475e+08	1.07122e+08	9.88213e+07	8.65172e+07	7.50437e+07	4.97655e+07	6.90866e+07	3.86991e+07	4.82885e+07	21.4385	5.6999	10.0432	22.99	15.5901	GTF2I	100395532	Gtf2i	14886	2.43929	0.919799	0.721576	0.530827	0.388511	0.04051	0.233525
F7EIN3	296205802	PREDICTED: E3 ubiquitin-protein ligase TRIP12 isoform X5 [Callithrix jacchus]	0	42.898	6	11	15	11	2040	225.4	8.69	321	11	1.31252e+07	1.17442e+07	6.47998e+06	4.02034e+06	6.38444e+06	5.81081e+06	7.00548e+06	3.25519e+06	4.96438e+06	3.07911e+06	7.85353	33.1272	6.6521	51.6897	33.147	TRIP12	100390386	Trip12	14897	1.88779	0.797059	0.925718	0.778868	0.610567	0.06965	0.272159
U3BM57	532524034	GTP-binding protein 1 [Callithrix jacchus]	0	121.322	30	14	65	14	669	72.5	8.29	1154	14	2.66373e+07	2.53428e+07	2.79173e+07	1.90772e+07	2.50727e+07	2.04581e+07	2.35998e+07	1.65914e+07	2.5983e+07	1.59068e+07	3.52198	26.6028	14.3334	24.6603	34.0177	GTPBP1	100410520	Gtpbp1	14904	1.14703	1.03701	1.00471	0.886885	0.924366	0.6596	0.804853
A0A2R8MR67	1060954796	PREDICTED: membrane-associated guanylate kinase, WW and PDZ domain-containing protein 1 [Callithrix jacchus]	0	105.111	18	19	47	19	1480	163.3	7.34	1275	19	3.77689e+07	5.19997e+07	3.33357e+07	2.56394e+07	2.20699e+07	2.89788e+07	1.99686e+07	2.26859e+07	1.5496e+07	1.74281e+07	22.4193	18.4555	19.14	9.00899	8.29873	MAGI1	100403010	Magi1	14924	1.62996	1.07083	0.926907	0.774491	0.597814	0.1619	0.395235
A0A2R8MDU3	675766132	PREDICTED: glycerol kinase isoform X4 [Callithrix jacchus]	0	272.85	58	25	187	25	562	61.6	6.39	3118	25	1.78642e+08	2.16962e+08	1.42991e+08	1.23854e+08	1.79004e+08	1.78798e+08	1.68876e+08	1.48794e+08	1.2122e+08	1.55445e+08	13.6989	10.1423	0.0816391	8.94004	17.4947	GK	100400994	Gk	14933	1.22509	0.826355	1.10803	0.983752	0.85677	0.2036	0.438076
F7G1L5	1060971473	PREDICTED: glycogen [starch] synthase, muscle [Callithrix jacchus]	0	100.736	28	13	38	13	737	83.8	6.23	743	13	6.14928e+07	4.86119e+07	1.96446e+07	1.35466e+07	1.71479e+07	1.01298e+07	1.95132e+07	9.73655e+06	2.05881e+07	1.05763e+07	16.5447	25.9821	36.3853	47.2697	45.433	GYS1	100406574	Gys1	14936	2.38334	0.718463	0.590459	0.633145	0.674589	0.1413	0.370852
A0A8I3W575	1060991643	PREDICTED: minor histocompatibility antigen H13 isoform X1 [Callithrix jacchus]	0	14.263	9	3	12	3	469	51.6	8.43	34	3	3.93308e+06	4.03434e+06	2.25346e+06	3.38697e+06	1.30877e+06	5.37382e+06	1.67312e+06	3.15802e+06	887558	2.70526e+06	1.7974	28.4203	86.0273	43.4673	71.5488	HM13	100386877	H13	14950	1.38736	0.982161	1.16363	0.841239	0.625612	0.3861	0.595405
A0A2R8MD38	675650781	PREDICTED: histone H1.3 [Callithrix jacchus]	0	71.79	33	10	109	2	221	22.3	11.17	1820	10	8.55595e+08	9.59428e+08	1.39711e+08	1.73064e+08	1.07519e+08	1.88895e+08	9.62359e+07	3.22685e+08	9.7839e+07	1.97395e+08	8.09036	15.0808	38.8251	76.4458	47.6887	H1-3	100395429	H1f3	14957	2.89167	0.498309	0.472241	0.667419	0.470362	0.02718	0.205167
A0A2R8MEJ8	296197863	PREDICTED: estradiol 17-beta-dehydrogenase 8 [Callithrix jacchus]	0	15.634	20	4	7	4	261	26.7	7.4	62	4	5.24791e+06	4.10787e+06	2.23633e+06	1.70399e+06	1.70094e+06	1.54996e+06	1.22941e+06	1.6613e+06	751012	619444	17.2327	19.1059	6.56813	21.1292	13.5769	HSD17B8	100415565	Hsd17b8	14979	2.2481	0.94682	0.781159	0.694609	0.329307	0.03589	0.222341
F7I7T8	675648277	PREDICTED: hydroxyacyl-coenzyme A dehydrogenase, mitochondrial [Callithrix jacchus]	0	41.405	31	6	28	6	314	34.3	9	434	6	8.60845e+06	1.14083e+07	1.25048e+07	8.79858e+06	1.08792e+07	7.07426e+06	1.13995e+07	5.22028e+06	4.7389e+06	5.74558e+06	19.7812	24.6034	29.9721	52.5806	13.5787	HADH	100400121	Hadh	15107	1.15867	1.23315	1.03924	0.962042	0.606896	0.2836	0.508365
U3D1B8	296235560	PREDICTED: 3-hydroxyacyl-CoA dehydrogenase type-2 [Callithrix jacchus]	0	238.852	88	18	144	18	261	27.2	8.6	4958	18	1.96361e+08	2.38224e+08	1.39358e+08	9.34947e+07	1.31245e+08	9.50465e+07	9.6939e+07	6.22572e+07	6.71659e+07	4.60196e+07	13.6229	27.8548	22.6225	30.8095	26.4216	HSD17B10	100402832	Hsd17b10	15108	1.86339	0.998416	0.970284	0.682594	0.485311	0.1002	0.313482
A0A8I3W7Z4	675643343	PREDICTED: histidine--tRNA ligase, cytoplasmic [Callithrix jacchus]	0	145.267	56	23	118	18	509	57.4	6.04	1421	23	8.96006e+07	1.08523e+08	1.17368e+08	1.48783e+08	1.47886e+08	5.95467e+07	1.08747e+08	1.67332e+08	1.05401e+08	1.9781e+08	13.5067	16.6928	60.2269	30.0104	43.1007	HARS1	100396722	Hars	15115	0.791862	1.06376	0.829068	1.10344	1.21188	0.6536	0.80188
F6XSM6	675765307	PREDICTED: cytochrome c-type heme lyase [Callithrix jacchus]	0	54.179	38	10	41	10	268	30.7	6.42	460	10	1.94944e+07	1.75316e+07	2.7021e+07	3.74172e+07	2.3068e+07	2.00349e+07	2.80064e+07	1.67605e+07	2.30097e+07	2.20699e+07	7.49676	22.8163	9.95156	35.5264	2.94833	HCCS	100390250	Hccs	15159	0.789758	1.37445	0.919377	0.954871	0.96154	0.303	0.524082
U3C8Y8	532439169	host cell factor 1 [Callithrix jacchus]	0	187.538	20	28	112	28	2035	208.5	7.53	1406	28	8.83605e+07	7.47475e+07	5.43403e+07	5.72898e+07	5.3223e+07	3.22929e+07	4.95186e+07	5.17266e+07	4.86747e+07	5.42858e+07	11.803	3.73669	34.6131	3.08411	7.70715	HCFC1	100413551	Hcfc1	15161	1.44482	0.988822	0.757502	0.896833	0.912027	0.1996	0.434576
U3F2Y3	532513016	potassium/sodium hyperpolarization-activated cyclic nucleotide-gated channel 1 [Callithrix jacchus]	0	34.313	9	6	24	3	888	98.6	8.4	360	6	2.49497e+06	3.46068e+06	2.66097e+06	2.36606e+06	3.05114e+06	2.92341e+06	2.84689e+06	1.36716e+06	1.73883e+06	1.91639e+06	22.9316	8.29657	3.02336	49.6589	6.87	HCN1	100386968	Hcn1	15165	1.19945	1.01243	1.20326	0.848701	0.736153	0.04517	0.240517
A0A2R8M6D2	1060973540	PREDICTED: potassium/sodium hyperpolarization-activated cyclic nucleotide-gated channel 2 [Callithrix jacchus]	0	62.584	17	8	33	5	707	79.1	9.06	787	8	9.17886e+06	6.28418e+06	8.4525e+06	6.67119e+06	1.38133e+07	8.74012e+06	9.42284e+06	7.52245e+06	1.02739e+07	9.5521e+06	26.4741	16.657	31.8112	15.8602	5.14893	HCN2	100385316	Hcn2	15166	0.859904	0.841033	1.2542	0.942332	1.10253	0.4864	0.677612
A0A5F4WAS6	532512196	histone deacetylase 2 [Callithrix jacchus]	0	73.761	30	10	26	10	488	55.3	5.91	508	10	2.10823e+07	2.17734e+07	9.34483e+06	2.54687e+06	3.59762e+06	3.89296e+06	2.57061e+06	820286	4.48459e+06	1.83417e+06	2.2807	80.8443	5.57603	72.9994	59.3197	HDAC2	100402327	Hdac2	15182	2.97825	0.826414	0.520558	0.235651	0.439122	0.002266	0.12939
F6YNV0	1061020632	PREDICTED: histone deacetylase 6 [Callithrix jacchus]	0	46.22	6	5	19	5	1254	135.8	5.69	604	5	5.25537e+06	4.91462e+06	6.52863e+06	3.70017e+06	6.29602e+06	3.56004e+06	6.99129e+06	4.99021e+06	6.32596e+06	5.33161e+06	4.73839	39.1057	39.2578	23.6193	12.0628	HDAC6	100414028	Hdac6	15185	0.943519	0.948976	0.914394	1.11158	1.08153	0.8306	0.925966
U3DYR4	1060974427	PREDICTED: hepatoma-derived growth factor-related protein 2 isoform X1 [Callithrix jacchus]	0	41.683	15	9	39	7	672	74.3	8.24	431	9	1.40241e+07	1.15784e+07	1.70677e+07	9.01303e+06	1.1857e+07	1.55165e+07	2.01714e+07	9.17015e+06	1.87152e+07	1.34e+07	13.5098	43.676	18.9067	53.0241	23.406	HDGFL2	100390353	Hdgfl2	15193	0.911033	0.928051	0.974052	1.04408	1.14278	0.9326	0.984088
B7XBM1	391852050	huntingtin [Callithrix jacchus]	0	16.717	2	7	10	7	3131	346.1	6.35	28	7	1.31266e+07	1.06315e+07	1.5522e+07	5.89535e+06	1.39886e+07	4.92539e+06	1.65509e+07	6.54747e+06	1.43683e+07	6.17401e+06	14.8524	63.566	67.7665	61.2468	56.4129	HTT	100403524	Htt	15194	1.10267	0.994028	0.877842	1.07205	0.953416	0.9908	0.997646
F7IJ77	296210924	PREDICTED: heme-binding protein 1 [Callithrix jacchus]	0	32.128	31	4	10	4	189	21	6.23	228	4	4.77483e+06	5.28698e+06	5.47004e+06	4.71876e+06	4.73481e+06	3.11117e+06	6.28296e+06	3.9622e+06	2.6972e+06	4.07708e+06	7.1984	10.4278	29.2656	32.035	28.8067	HEBP1	100385839	Hebp1	15199	1.1151	1.12918	0.869534	1.13542	0.750761	0.5693	0.745075
A0A8I3WMG3	532514872	E3 ubiquitin-protein ligase HERC2 [Callithrix jacchus]	0	73.341	4	16	20	16	4834	526.6	6.28	189	16	8.90034e+07	76043591	1.62589e+07	1.20951e+07	1.29308e+07	1.96574e+07	1.67281e+07	2.68291e+07	2.36606e+07	3.35678e+07	11.1046	20.7676	29.1912	32.7958	24.4824	HERC2	100393052	Herc2	15204	2.52539	0.433846	0.498635	0.666471	0.875656	0.04651	0.240517
U3DFW5	532444263	hepatocyte growth factor-regulated tyrosine kinase substrate [Callithrix jacchus]	0	17.492	7	5	12	5	777	86.1	6.16	30	5	5.38065e+06	5.43952e+06	6.82097e+06	4.11444e+06	6.51229e+06	3.49581e+06	5.31226e+06	3.39218e+06	5.79148e+06	2.67651e+06	0.769493	35.0019	42.6249	31.1957	52.0221	HGS	100391698	Hgs	15239	1.10554	1.11731	1.02257	0.889368	0.865209	0.8995	0.965003
A0A2R8M646	296214080	PREDICTED: histidine triad nucleotide-binding protein 1 [Callithrix jacchus]	0	21.832	29	3	11	3	126	13.8	6.95	66	3	4.53563e+06	3.44466e+06	5.691e+06	9.45722e+06	8.59803e+06	6.19806e+06	9.16789e+06	6.37762e+06	5.95408e+06	6.54687e+06	19.3334	35.1609	22.9389	25.3838	6.70611	LOC100385973	100385973	Hint1	15254	0.604833	1.1481	1.12141	1.17821	0.947457	0.2979	0.520648
F7A7M9	532447223	hexokinase-1 isoform HKI [Callithrix jacchus]	0	946.811	67	62	1514	55	917	102.2	6.8	37907	62	7.82895e+09	7.21523e+09	1.05544e+10	1.12746e+10	1.05973e+10	1.08487e+10	9.28597e+09	1.01705e+10	7.86786e+09	1.03408e+10	5.76914	4.66591	1.65763	6.42931	19.2067	HK1	100413117	Hk1	15275	0.783679	1.13711	1.11716	1.01352	0.948523	0.05737	0.256942
F7HCY2	296223470	PREDICTED: hexokinase-2 [Callithrix jacchus]	0	127.699	11	11	290	4	917	102.3	6.09	6690	11	3.94312e+07	4.74447e+07	2.32574e+07	1.22713e+07	2.56048e+07	1.27959e+07	2.28787e+07	7.78218e+06	1.64834e+07	1.06933e+07	13.0448	43.7301	47.1726	69.6318	30.1305	HK2	100396473	Hk2	15277	1.98671	0.812482	0.87816	0.701163	0.621487	0.1327	0.357806
F6WYW7	390477571	PREDICTED: dimethyladenosine transferase 2, mitochondrial isoform X1 [Callithrix jacchus]	0	20.566	12	5	21	5	379	43.3	9.45	63	5	4.11585e+06	4.88011e+06	4.86753e+06	3.39054e+06	6.64122e+06	4.93094e+06	5.60295e+06	3.67888e+06	6.14505e+06	3.68659e+06	12.0147	25.2938	20.901	29.3158	35.3633	TFB2M	100392152	Tfb2m	15278	0.938259	0.861298	1.20695	0.968074	1.02542	0.8407	0.932883
A0A8P1YSL0	675662170	PREDICTED: high mobility group protein B1 [Callithrix jacchus]	0	101.386	48	11	66	10	215	24.9	5.74	1272	11	2.89287e+08	1.85062e+08	1.07082e+07	1.70117e+07	1.06927e+07	1.62431e+07	6.69508e+06	1.54676e+07	4.99671e+06	1.30904e+07	31.0734	32.1592	29.1413	55.9778	63.2839	HMGB1	100392312	Hmgb1	15289	4.16641	0.243475	0.236588	0.194664	0.158867	0.253	0.4811
A0A8I3WM37	532501687	hydroxymethylglutaryl-CoA lyase, mitochondrial isoform 1 precursor [Callithrix jacchus]	0	9.121	6	2	6	2	325	34.3	8.4	36	2	3.4422e+06	3.43597e+06	6.29448e+06	8.05883e+06	3.37117e+06	8.35004e+06	6.34043e+06	8.35373e+06	3.81062e+06	6.93098e+06	0.128167	17.3839	60.0723	19.3767	41.0819	HMGCL	100386066	Hmgcl	15356	0.589001	1.22912	1.00373	1.25831	0.91984	0.1923	0.427395
U3DFP3	532343747	heterogeneous nuclear ribonucleoproteins C1/C2 isoform b [Callithrix jacchus]	0	168.04	54	20	201	9	293	32.3	5.08	4349	20	8.54855e+08	7.45105e+08	9.83189e+07	4.71379e+08	2.10577e+08	4.19864e+08	3.03255e+08	4.4496e+08	3.09513e+08	4.38183e+08	9.70091	92.6081	46.9476	26.7839	24.337	HNRNPC	100404309	Hnrnpc	15381	1.86215	0.663055	0.733752	0.870825	0.870221	0.1232	0.346528
U3F130	532345905	heterogeneous nuclear ribonucleoprotein A1 isoform a [Callithrix jacchus]	0	243.736	61	20	340	15	320	34.4	9.11	6778	20	1.57979e+09	1.47061e+09	5.41288e+08	5.23088e+08	4.47763e+08	4.85728e+08	3.60094e+08	4.75236e+08	3.83005e+08	3.90622e+08	5.06154	2.41828	5.75161	19.4936	1.39235	HNRNPA1	100385123	Hnrnpa1	15382	2.29104	0.799414	0.701112	0.627386	0.581043	0.008758	0.148555
U3DAK5	532517941	heterogeneous nuclear ribonucleoprotein A/B isoform a [Callithrix jacchus]	0	68.638	23	7	54	6	332	35.9	6.95	1464	7	6.11799e+07	70128661	6.10823e+06	6.27943e+06	1.16572e+07	1.27116e+07	9.1041e+06	1.15238e+07	9.91116e+06	1.17642e+07	9.63798	1.95445	6.11914	16.5893	12.0904	HNRNPAB	100390818	Hnrnpab	15384	3.12092	0.294428	0.579193	0.490281	0.515177	0.02197	0.193922
F7IK44	675637288	PREDICTED: heterogeneous nuclear ribonucleoprotein K isoform X1 [Callithrix jacchus]	0	340.802	66	26	440	2	464	51	5.33	9051	26	1.46904e+09	1.46243e+09	8.81777e+08	7.13813e+08	7.97323e+08	7.17862e+08	7.37627e+08	7.45533e+08	7.21315e+08	5.86508e+08	0.318973	14.8871	7.41656	0.753831	14.5773	HNRNPK	100390554	Hnrnpk	15387	1.65934	0.903174	0.857662	0.839534	0.740286	0.0001409	0.0800914
F6V7W4	296233743	PREDICTED: LOW QUALITY PROTEIN: heterogeneous nuclear ribonucleoprotein L [Callithrix jacchus]	0	386.135	58	25	215	24	589	64.1	8.22	5287	25	6.19822e+08	5.92589e+08	1.8956e+08	2.33645e+08	1.66985e+08	2.25365e+08	1.40475e+08	2.17876e+08	1.60662e+08	1.14095e+08	3.17659	14.7315	21.0427	30.5458	23.9691	HNRNPL	100392905	Hnrnpl	15388	2.27805	0.795178	0.737202	0.673321	0.516252	0.007025	0.14375
U3EX45	532517785	heterochromatin protein 1-binding protein 3 [Callithrix jacchus]	0	159.855	46	22	114	22	553	61.1	9.67	1445	22	3.15381e+08	2.2577e+08	3.99792e+07	6.34589e+07	3.73251e+07	6.84119e+07	4.18308e+07	8.43564e+07	4.31078e+07	7.87989e+07	23.4183	32.1016	41.5781	47.6596	41.4045	HP1BP3	100399092	Hp1bp3	15441	2.71004	0.518009	0.529522	0.631935	0.610498	0.2217	0.452942
A0A8I4A349	296207386	PREDICTED: neuron-specific calcium-binding protein hippocalcin [Callithrix jacchus]	0	32.903	32	7	47	2	193	22.4	4.97	431	7	2.30989e+06	1.76084e+06	3.14678e+06	1.58826e+06	2.36451e+06	1.73358e+06	2.78803e+06	1.51391e+06	3.11361e+06	2.13825e+06	19.0745	46.5481	21.7731	41.8851	26.2644	HPCA	100403924	Hpca	15444	0.906312	1.05422	0.912403	0.957789	1.16928	0.9328	0.984088
F6WXZ6	532501705	hypoxanthine-guanine phosphoribosyltransferase [Callithrix jacchus]	0	63.953	53	9	45	9	218	24.6	6.68	680	9	9.74133e+06	7.90495e+06	1.48372e+07	1.0703e+07	1.92429e+07	1.34997e+07	2.82636e+07	1.39514e+07	1.91986e+07	1.3626e+07	14.7172	22.8918	24.8059	47.9463	24.009	HPRT1	100406827	Hprt	15452	0.584435	0.845877	1.08442	1.39814	1.08713	0.3336	0.554318
F6R9P7	675704084	PREDICTED: GTPase HRas isoform X1 [Callithrix jacchus]	0	178.217	62	10	141	3	189	21.3	5.31	4589	10	1.58939e+06	3.13703e+06	5.08653e+06	3.5171e+06	3.40173e+06	3.17073e+06	5.14217e+06	2.92829e+06	2.34949e+06	1.48846e+06	46.3078	25.7974	4.97052	38.7946	31.7272	HRAS	100406017	Hras	15461	0.742893	1.35231	1.03305	1.26851	0.603243	0.3977	0.605846
F7GBW7	675666082	PREDICTED: arf-GAP domain and FG repeat-containing protein 1 isoform X1 [Callithrix jacchus]	0	93.338	31	12	72	12	602	62.5	8.56	2072	12	3.04635e+07	3.36839e+07	4.22932e+07	2.69273e+07	5.14484e+07	2.45656e+07	3.97487e+07	2.68885e+07	2.23014e+07	2.19892e+07	7.09971	31.3934	50.0145	27.2926	0.996908	AGFG1	100385345	Agfg1	15463	1.00133	1.08053	1.18657	1.0402	0.691371	0.1566	0.390231
F7EBM9	675763277	PREDICTED: LOW QUALITY PROTEIN: protein arginine N-methyltransferase 1 [Callithrix jacchus]	0	40.659	27	9	32	7	414	47.3	6.23	364	9	7.02614e+06	6.12904e+06	1.13041e+07	4.02545e+06	6.89679e+06	3.98548e+06	6.40617e+06	5.01701e+06	4.76136e+06	3.8077e+06	9.64407	67.1484	37.8342	17.1981	15.7388	PRMT1	100390972	Prmt1	15469	1.1081	1.29125	0.916645	0.962208	0.721797	0.3716	0.584534
#N/A	675737386	PREDICTED: ribonuclease UK114 [Callithrix jacchus]	0	25.186	32	3	18	3	146	15.6	9.45	356	3	5.16074e+06	3.72153e+06	4.28843e+06	5.43938e+06	8.04529e+06	4.36347e+06	8.09517e+06	7.19557e+06	5.36703e+06	5.98753e+06	22.9149	16.7323	41.9613	8.32016	7.72839	RIDA	100408225	Rida	15473	0.770173	0.843488	1.07595	1.32584	0.984543	0.2249	0.455292
F7HVD2	675694793	PREDICTED: heat shock cognate 71 kDa protein isoform X1 [Callithrix jacchus]	0	545.957	70	41	678	20	699	76.4	6.09	15699	41	2.84749e+09	3.02788e+09	2.85621e+09	2.27829e+09	2.84654e+09	2.02359e+09	2.78506e+09	2.27941e+09	2.47167e+09	2.206e+09	4.34209	15.9177	23.8974	14.1201	8.03201	HSPA8	100389824	Hspa8	15481	1.14654	1.00196	0.950374	0.9883	0.912819	0.3252	0.546501
A0A2R8NEI3	296193889	PREDICTED: peroxisomal multifunctional enzyme type 2 isoform X1 [Callithrix jacchus]	0	412.22	66	35	240	35	736	79.4	8.6	7937	35	4.74805e+08	7.28988e+08	2.84522e+08	4.10931e+08	3.67264e+08	4.94166e+08	2.81347e+08	2.64152e+08	2.31049e+08	1.76549e+08	29.8614	25.7054	20.8334	4.45777	18.9095	HSD17B4	100390100	Hsd17b4	15488	1.62071	0.936315	1.15978	0.734428	0.548765	0.281	0.506063
F7I6Q8	675638135	PREDICTED: dnaJ homolog subfamily A member 1 [Callithrix jacchus]	0	174.493	64	20	120	20	397	44.8	7.08	2219	20	6.21772e+07	5.19001e+07	1.06401e+08	7.516e+07	1.12966e+08	5.68898e+07	1.27983e+08	9.23079e+07	1.1242e+08	8.06983e+07	12.7405	24.3342	46.6889	22.9023	23.2297	DNAJA1	100412197	Dnaja1	15502	0.648975	1.03288	0.966296	1.25321	1.09863	0.3314	0.552813
F7IPT8	296203664	PREDICTED: heat shock protein 105 kDa isoform X1 [Callithrix jacchus]	0	188.377	39	26	138	23	859	96.9	5.35	2198	26	6.34006e+07	6.39366e+07	9.31965e+07	4.82029e+07	9.47508e+07	4.65938e+07	8.72167e+07	4.95163e+07	7.24222e+07	6.07504e+07	0.595343	45.0006	48.1831	38.9931	12.3948	HSPH1	100394735	Hsph1	15505	0.936321	1.03972	1.03932	1.00541	0.979229	0.9879	0.997646
F7I2I3	296192276	PREDICTED: heat shock protein beta-1 [Callithrix jacchus]	0	109.937	61	11	108	10	205	22.8	6.7	1493	11	5.40003e+07	3.19999e+07	1.80068e+08	6.61327e+07	2.41642e+08	7.63791e+07	2.88398e+08	2.44835e+08	3.19359e+08	3.01037e+08	36.178	65.4462	73.491	11.5537	4.17653	HSPB1	100408221	Hspb1	15507	0.238379	0.682431	0.881505	1.47804	1.71964	0.01208	0.161972
U3D4H6	675664919	PREDICTED: 60 kDa heat shock protein, mitochondrial [Callithrix jacchus]	0	497.041	77	38	364	38	573	61	5.87	11421	38	2.99643e+08	2.68387e+08	7.94929e+08	4.24951e+08	9.64778e+08	3.98547e+08	7.12829e+08	2.54442e+08	4.69076e+08	2.85788e+08	7.7816	42.8917	58.7368	67.0192	34.3383	HSPD1	103787195	Hspd1	15510	0.58279	1.25158	1.39875	0.992405	0.774479	0.6047	0.768873
U3BYK3	1060939881	PREDICTED: heat shock-related 70 kDa protein 2 [Callithrix jacchus]	0	274.922	54	29	288	17	641	70.1	5.74	7060	29	9.37637e+07	1.05966e+08	1.11685e+08	1.23532e+08	8.59119e+07	6.42017e+07	6.77843e+07	5.66269e+07	5.65057e+07	4.18628e+07	8.63993	7.1233	20.4531	12.6829	21.0516	HSPA2	100387043	Hspa2	15512	1.2362	1.45584	0.929105	0.770024	0.608837	0.05916	0.259078
#N/A	1060930458	PREDICTED: heat shock protein HSP 90-beta-like [Callithrix jacchus]	0	178.606	50	18	167	3	337	39.8	5.34	2577	18	7.89921e+07	7.72984e+07	1.10259e+08	3.72087e+07	9.04958e+07	4.48222e+07	1.16765e+08	3.09621e+07	7.0034e+07	3.34607e+07	1.53256	70.0551	47.7336	82.1404	49.9758	HSP90AB1	100409130	Hsp90ab1	15516	1.13205	1.06815	0.980142	1.07002	0.749638	0.8657	0.946924
F7H4G2	675737987	PREDICTED: LOW QUALITY PROTEIN: heat shock protein HSP 90-alpha-like [Callithrix jacchus]	0	346.523	41	28	308	23	736	85.2	5	5985	28	3.60527e+08	4.0039e+08	5.40391e+08	3.34293e+08	6.8092e+08	3.15346e+08	6.03029e+08	2.83802e+08	5.2951e+08	3.05965e+08	7.40878	33.3224	51.8939	50.9066	37.8396	HSP90AA1	100411012	Hsp90aa1	15519	0.873778	1.00442	1.14404	1.01837	0.959396	0.9647	0.993737
F7HTM4	296193719	PREDICTED: heat shock 70 kDa protein 4 isoform X1 [Callithrix jacchus]	0	306.918	55	33	189	31	840	94.3	5.16	4705	33	1.36408e+08	1.64081e+08	1.12277e+08	1.0159e+08	1.11174e+08	9.34143e+07	1.04724e+08	9.52731e+07	1.15059e+08	1.06683e+08	13.0242	7.06748	12.2764	6.6827	5.34191	HSPA4	100401198	Hspa4	15525	1.31715	0.937452	0.89678	0.876653	0.971968	0.3583	0.573071
F7GCZ5	296192860	PREDICTED: stress-70 protein, mitochondrial [Callithrix jacchus]	0	420.948	59	42	431	42	679	73.7	6.16	9534	42	3.56679e+08	3.43558e+08	5.07158e+08	5.17046e+08	5.44702e+08	4.65051e+08	4.85541e+08	4.258e+08	4.34898e+08	4.32403e+08	2.64984	1.36546	11.1556	9.27058	0.406866	HSPA9	100406895	Hspa9	15526	0.775828	1.13477	1.11876	1.00972	0.960927	0.01611	0.178654
U3B7A7	532213181	ELAV-like protein 1 [Callithrix jacchus]	0	133.268	48	13	99	12	326	36.1	9.28	2387	13	1.48857e+08	1.41168e+08	5.81052e+07	6.88878e+07	5.4196e+07	6.577e+07	4.56833e+07	6.87803e+07	4.17444e+07	5.4403e+07	3.7495	12.0076	13.644	28.5367	18.6193	ELAVL1	100896727	Elavl1	15568	1.93972	0.849343	0.802346	0.765545	0.643044	0.01229	0.162948
F7B017	675638037	PREDICTED: ELAV-like protein 2 isoform X3 [Callithrix jacchus]	0	131.682	47	19	155	7	389	42.6	9.04	2483	19	2.7165e+08	3.08754e+08	2.41618e+08	1.24903e+08	1.68878e+08	1.1942e+08	1.74154e+08	1.10648e+08	1.58047e+08	1.01451e+08	9.04073	45.0343	24.2609	31.5344	30.8434	ELAVL2	100395627	Elavl2	15569	1.63079	1.02983	0.810042	0.800219	0.729122	0.1322	0.357209
F6ZGZ7	675670045	PREDICTED: ELAV-like protein 4 isoform X1 [Callithrix jacchus]	0	139.537	49	18	132	5	385	42.4	9.38	2826	18	1.80956e+07	1.73113e+07	1.15713e+07	5.28387e+06	1.11551e+07	1.04155e+07	7.39061e+06	7.38837e+06	9.38244e+06	3.95299e+06	3.1326	52.754	4.84945	0.0214417	57.579	ELAVL4	100393436	Elavl4	15572	1.73653	0.826663	1.05793	0.724836	0.654037	0.01023	0.154099
U3D151	296236714	PREDICTED: isocitrate dehydrogenase [NAD] subunit gamma, mitochondrial [Callithrix jacchus]	0	95.379	47	12	59	12	393	42.7	8.63	1276	12	2.54951e+07	23491026	5.99407e+07	7.11294e+07	7.766e+07	8.00713e+07	7.38933e+07	4.82898e+07	4.70109e+07	6.85056e+07	5.7856	12.0724	2.162	29.635	26.3149	IDH3G	100405727	Idh3g	15929	0.425605	1.13878	1.37042	1.06156	1.00364	0.003297	0.12939
U3CT60	532288596	alpha-L-iduronidase precursor [Callithrix jacchus]	0	26.56	9	5	16	5	653	72.6	9.2	132	5	7.75122e+06	1.3546e+07	4.50925e+06	2.27271e+06	3.67669e+06	2.21855e+06	3.7141e+06	1.23118e+06	3.20995e+06	2.28516e+06	38.4794	46.6376	34.9794	71.0046	23.8004	IDUA	100896352	Idua	15932	2.39753	0.76348	0.663657	0.556716	0.618613	0.5346	0.716215
A0A8I3WI84	296199566	PREDICTED: LOW QUALITY PROTEIN: cation-independent mannose-6-phosphate receptor [Callithrix jacchus]	0	45.218	5	9	19	9	2492	274.2	5.88	201	9	9.69659e+06	1.20774e+07	1.54485e+07	7.75073e+06	1.40023e+07	1.40925e+07	1.28201e+07	8.55655e+06	1.15268e+07	1.19466e+07	15.4635	46.9251	0.454126	28.2065	2.52928	IGF2R	100412577	Igf2r	16004	0.923269	0.983699	1.19128	0.90642	0.995329	0.05767	0.256942
A0A5F4VUP7	1061006381	PREDICTED: insulin-like growth factor-binding protein 5 [Callithrix jacchus]	0	20.796	21	6	25	6	273	30.4	8.34	221	6	9.52381e+06	8.20278e+06	1.02199e+07	6.94272e+06	9.34084e+06	7.10027e+06	7.94663e+06	6.76218e+06	7.25862e+06	9.44971e+06	10.5391	27.0045	19.2727	11.3882	18.5457	IGFBP5	100412845	Igfbp5	16011	1.07113	1.03705	0.993451	0.888777	1.0096	0.7897	0.89728
A0A2R8MVM8	532514234	pro-interleukin-16 isoform 3 [Callithrix jacchus]	0	117.98	20	18	58	18	1329	141.3	8.21	895	18	1.01372e+07	8.92985e+06	2.60976e+07	2.40458e+07	1.95648e+07	1.7609e+07	2.25824e+07	2.12597e+07	1.23328e+07	1.27081e+07	8.95466	5.78674	7.44051	4.26633	2.11947	IL16	100405604	Il16	16170	0.543941	1.43048	1.06049	1.25072	0.714363	0.01454	0.175241
F7IE70	675726174	PREDICTED: interleukin-1 receptor accessory protein isoform X1 [Callithrix jacchus]	0	12.645	4	3	7	3	689	78.8	7.01	50	3	2.45884e+06	2.32076e+06	2.38053e+06	1.13768e+06	1.43583e+06	894768	1.60321e+06	1.07301e+06	970525	621808	4.08577	49.9588	32.8318	28.0179	30.9709	IL1RAP	100392625	Il1rap	16180	1.60422	1.18085	0.782239	0.898244	0.534448	0.06302	0.262374
F7DKL4	675697881	PREDICTED: integrin-linked protein kinase isoform X1 [Callithrix jacchus]	0	57.669	33	14	49	14	483	54.6	7.97	414	14	2.64045e+07	2.45191e+07	1.53049e+07	1.36898e+07	1.02538e+07	1.08767e+07	1.25879e+07	1.52923e+07	1.24779e+07	1.42792e+07	5.23605	7.87738	4.16893	13.7177	9.52013	ILK	100406751	Ilk	16202	1.63546	0.931192	0.678625	0.895396	0.859328	0.0216	0.193681
F6XAV5	296225613	PREDICTED: leucine-rich repeats and immunoglobulin-like domains protein 1 [Callithrix jacchus]	0	87.487	19	16	41	16	1090	118.8	6.83	709	16	2.15232e+07	2.2986e+07	3.34142e+07	1.24529e+07	1.48178e+07	1.40152e+07	2.78445e+07	1.17273e+07	1.37761e+07	1.18722e+07	4.6478	64.6298	3.93666	57.5994	10.4978	LRIG1	100388270	Lrig1	16206	1.20667	1.24349	0.781681	1.07282	0.695342	0.05487	0.254588
F7IN96	296202645	PREDICTED: importin subunit beta-1 [Callithrix jacchus]	0	195.625	40	24	125	24	876	97.1	4.78	3429	24	1.11011e+08	1.29171e+08	5.21587e+07	4.47275e+07	4.18285e+07	4.05445e+07	4.85444e+07	4.99324e+07	4.29162e+07	3.46198e+07	10.6926	10.847	2.20443	1.99335	15.1322	KPNB1	100408890	Kpnb1	16211	2.0168	0.813548	0.691681	0.826905	0.651066	0.03591	0.222341
A0A8I3WC63	532279360	centrosome-associated protein CEP250 [Callithrix jacchus]	0	23.89	3	7	8	7	2442	281.1	5.05	92	7	6.66734e+06	8.52421e+06	6.27007e+06	1.95232e+07	6.03395e+06	2.70193e+06	3.21954e+06	1.4197e+06	7.44171e+06	1.40881e+07	17.2859	72.6654	53.9407	54.8659	43.6576	CEP250	100409828	Cep250	16328	1.0009	1.69939	0.575564	0.305657	1.41849	0.243	0.471366
A0A8J8XHQ2	1061007277	PREDICTED: phosphatidylinositol 3,4,5-trisphosphate 5-phosphatase 1 [Callithrix jacchus]	0	8.847	3	3	4	3	1188	133.2	7.83	18	3	279987	300794	163291	328739	254455	716469	417757	424296	298438	383211	5.06651	47.5536	67.2954	1.09831	17.5878	INPP5D	100400043	Inpp5d	16331	0.814003	0.689614	1.36081	1.18019	0.955376	0.04535	0.240517
A0A8J8XXE5	532524052	eukaryotic translation initiation factor 3 subunit E [Callithrix jacchus]	0	119.924	40	16	103	16	445	52.2	6.04	1084	16	5.50812e+07	5.90297e+07	6.81189e+07	4.28771e+07	4.65764e+07	3.46719e+07	4.11999e+07	3.80404e+07	4.2364e+07	3.22247e+07	4.8935	32.1609	20.721	5.63876	19.2242	EIF3E	100413143	Eif3e	16341	1.23984	1.206	0.88278	0.860963	0.810422	0.1042	0.318787
U3DBV7	532524710	E3 ubiquitin-protein ligase Itchy homolog isoform 2 [Callithrix jacchus]	0	47.414	15	11	31	8	864	98.8	6.34	312	11	1.77011e+07	1.79435e+07	1.44781e+07	1.1664e+07	9.65946e+06	1.47958e+07	3.04276e+07	1.24963e+07	7.53071e+06	9.41391e+06	0.961883	15.2234	29.7027	59.0783	15.7173	ITCH	100400273	Itch	16396	1.21978	0.894603	0.836874	1.46889	0.579856	0.06561	0.264954
F7ID95	1060953090	PREDICTED: integrin beta-1-binding protein 1 isoform X1 [Callithrix jacchus]	0	11.938	14	2	9	2	200	21.7	5.66	133	2	1.96928e+06	3.88966e+06	4.92433e+06	3.66932e+06	3.99459e+06	6.45705e+06	3.62185e+06	3.54945e+06	3.05981e+06	1.94097e+06	46.3535	20.653	33.3197	1.42774	31.6406	ITGB1BP1	100407613	Itgb1bp1	16413	0.790118	1.15891	1.40948	0.9671	0.67439	0.5821	0.752834
B0KWL6	675655428	PREDICTED: eukaryotic translation initiation factor 6 [Callithrix jacchus]	0	63.881	49	9	28	9	281	30.7	5.01	486	9	4.57924e+08	3.57049e+08	6.98738e+08	3.799e+08	4.86968e+08	4.39451e+08	7.55241e+08	5.56504e+08	4.4588e+08	4.50802e+08	17.5047	41.8032	7.25364	21.4262	0.776263	EIF6	100394942	Eif6	16418	0.810361	1.07253	0.921176	1.30432	0.891608	0.652	0.801185
A0A5F4WJ54	1060955751	PREDICTED: leukocyte surface antigen CD47 isoform X1 [Callithrix jacchus]	0	32.905	12	5	40	5	323	35.2	7.91	470	5	1.27532e+08	1.58488e+08	9.83481e+07	1.34476e+08	7.82646e+07	9.86003e+07	8.51343e+07	8.18985e+07	6.21644e+07	7.89882e+07	15.306	21.9447	16.2604	2.7397	16.8558	CD47	100406894	Cd47	16423	1.42455	1.1596	0.880894	0.831924	0.703025	0.2884	0.51172
F7GZA1	296216572	PREDICTED: dolichyl-diphosphooligosaccharide--protein glycosyltransferase subunit STT3A [Callithrix jacchus]	0	25.739	9	7	28	6	705	80.5	8.07	219	7	1.04635e+07	2.28421e+07	9.03013e+06	5.62213e+06	1.04944e+07	5.83362e+06	6.97357e+06	4.16651e+06	5.01899e+06	4.59814e+06	52.5619	32.8935	40.3686	35.6351	6.18864	STT3A	100404567	Stt3a	16430	1.95816	0.861462	0.959988	0.654967	0.565427	0.5498	0.728603
U3EHU1	675636795	PREDICTED: integral membrane protein 2B [Callithrix jacchus]	0	88.586	66	12	88	12	266	30.4	5.14	2060	12	2.79751e+07	4.40593e+07	1.16797e+08	6.22167e+07	1.12219e+08	5.61787e+07	8.39819e+07	6.78187e+07	6.94153e+07	5.35856e+07	31.5773	43.1188	47.0631	15.058	18.2004	ITM2B	100399006	Itm2b	16432	0.518794	1.28927	1.21281	1.09327	0.885857	0.3278	0.549429
A0A5F4W3M3	532344133	inositol 1,4,5-trisphosphate receptor type 1 isoform 3 [Callithrix jacchus]	0	1808.31	57	146	1572	2	2740	311.9	6.14	35897	146	2.56663e+09	2.76966e+09	2.55252e+09	3.71695e+09	1.87506e+09	3.05593e+09	2.03468e+09	2.89417e+09	1.81199e+09	2.97497e+09	5.38051	26.2663	33.8674	24.6611	34.3579	ITPR1	100385763	Itpr1	16438	1.01634	1.19407	0.939144	0.938738	0.911713	0.9452	0.988118
A0A2R8MWG9	532514088	inositol 1,4,5-trisphosphate receptor type 2 [Callithrix jacchus]	0	291.993	19	46	222	29	2704	308.2	6.47	2498	46	3.27049e+07	3.3502e+07	4.2317e+07	2.31788e+07	2.96527e+07	1.57349e+07	3.71239e+07	1.82657e+07	1.9899e+07	1.62958e+07	1.70251	41.324	43.3659	48.1491	14.0783	ITPR2	118144170	Itpr2	16439	1.2321	1.21887	0.844658	1.03079	0.673581	0.1023	0.317213
F7HDH2	532346167	intersectin-1 isoform ITSN-l [Callithrix jacchus]	0	622.012	46	65	415	2	1721	195.3	7.66	8532	65	2.08212e+08	2.47778e+08	3.69167e+08	2.49059e+08	3.45393e+08	2.2855e+08	3.07482e+08	2.90344e+08	3.24784e+08	3.15217e+08	12.271	27.4752	28.7905	4.05408	2.11419	ITSN1	100413048	Itsn1	16443	0.790008	1.07108	0.994363	1.03574	1.10881	0.2398	0.469336
A0A5K1UN95	675670552	PREDICTED: tyrosine-protein kinase JAK1 [Callithrix jacchus]	0	75.07	15	14	52	14	1153	133.1	7.55	995	14	2.85178e+07	3.13584e+07	1.62656e+07	1.85027e+07	1.56698e+07	2.22659e+07	1.86115e+07	1.5017e+07	1.60665e+07	1.60367e+07	6.70923	9.09964	24.5897	15.116	0.131302	JAK1	100385835	Jak1	16451	1.50965	0.876606	0.956465	0.847868	0.809413	0.07689	0.283726
F6RLI3	1060934595	PREDICTED: tyrosine-protein kinase JAK2 isoform X1 [Callithrix jacchus]	0.002	4.157	2	2	3	2	1130	130.5	7.2	0	2	4.30766e+06	4.02203e+06	6.98889e+06	9.3779e+06	7.19916e+06	1.06185e+07	1.06075e+07	1.42633e+07	1.69218e+07	2.40856e+07	4.84937	20.6429	27.1396	20.7879	24.7059	JAK2	100413251	Jak2	16452	0.384238	0.75498	0.821905	1.14726	1.89162	0.1199	0.343079
F7G4X1	532515388	caytaxin [Callithrix jacchus]	0	49.508	25	7	36	6	372	42.1	4.61	654	7	7.08585e+06	6.729e+06	8.50655e+06	1.16326e+07	7.96655e+06	2.34808e+07	7.72784e+06	9.53381e+06	1.00455e+07	8.43822e+06	3.653	21.9518	69.769	14.7959	12.2973	ATCAY	100392163	Atcay	16467	0.682911	0.995541	1.55454	0.853298	0.913707	0.3475	0.56592
A0A8I3WH42	675776494	PREDICTED: junction plakoglobin isoform X1 [Callithrix jacchus]	0	91.703	20	13	63	8	767	83.8	6.29	1439	13	7.82595e+06	8.67172e+06	1.16971e+07	2.49941e+06	2.69306e+06	1.98777e+06	2.05712e+06	2.07916e+06	1.64316e+06	1.7715e+06	7.25018	91.6245	21.3087	0.753386	5.31529	JUP	100415000	Jup	16480	1.92165	1.6536	0.545221	0.481793	0.397739	0.0302	0.21165
U3DUA2	532348611	potassium voltage-gated channel subfamily A member 1 [Callithrix jacchus]	0	69.971	22	8	58	5	495	56.4	5.17	808	8	1.14349e+06	1.34649e+06	1.43583e+07	1.08844e+07	1.64501e+07	1.45673e+07	2.27812e+07	1.76064e+07	2.24014e+07	1.87416e+07	11.5297	19.4624	8.5845	18.1199	12.5797	KCNA1	100395602	Kcna1	16485	0.08875	0.899723	1.10555	1.43953	1.46645	0.01773	0.180827
U3C320	1061012684	PREDICTED: potassium voltage-gated channel subfamily A member 2 [Callithrix jacchus]	0	73.558	27	9	55	6	499	56.7	4.86	886	9	6.74727e+06	5.70332e+06	3.32909e+07	1.5581e+07	2.87004e+07	2.16667e+07	5.02776e+07	2.8879e+07	4.74453e+07	3.74969e+07	11.8579	51.2473	19.7494	38.2307	16.5632	KCNA2	100387142	Kcna2	16490	0.225727	0.88604	0.913147	1.4351	1.53999	0.07762	0.284574
A0A8I3WHN9	532441105	voltage-gated potassium channel subunit beta-2 isoform 1 [Callithrix jacchus]	0	182.256	57	17	137	15	367	41	9	2528	17	3.21331e+07	2.55717e+07	5.02335e+07	3.70278e+07	6.33949e+07	4.26158e+07	7.12283e+07	5.66869e+07	8.06101e+07	7.67124e+07	16.0804	21.4019	27.7199	16.0767	3.50373	KCNAB2	100407087	Kcnab2	16498	0.538075	0.813679	0.98851	1.19276	1.46697	0.02778	0.205412
F7D1X2	1060942964	PREDICTED: potassium voltage-gated channel subfamily C member 1 [Callithrix jacchus]	0	26.011	14	6	24	2	589	65.6	6.01	214	6	519891	874109	5.00492e+06	1.62488e+06	2.0294e+06	1.68977e+06	2.37467e+06	2.05286e+06	2.29898e+06	2.12471e+06	35.9354	72.1001	12.9143	10.279	5.57123	KCNC1	100414681	Kcnc1	16502	0.338445	1.60963	0.902968	1.07495	1.07401	0.08281	0.290228
A0A2R8N7Y3	675763240	PREDICTED: potassium voltage-gated channel subfamily C member 3 [Callithrix jacchus]	0	44.02	20	7	25	3	681	73	6.23	375	7	3.01028e+06	5.33177e+06	3.0716e+07	6.77868e+06	9.32862e+07	2.29174e+07	2.46188e+07	8.51337e+06	6.53016e+07	8.91289e+07	39.3559	90.2861	85.6397	68.7443	21.82	KCNC3	100394945	Kcnc3	16504	0.119307	0.536247	1.66194	0.473854	2.20866	0.1586	0.391662
U3CD42	1061015467	PREDICTED: potassium voltage-gated channel subfamily D member 2 [Callithrix jacchus]	0	116.411	23	12	81	10	630	70.6	8.05	2407	12	3.315e+07	3.97192e+07	5.96179e+07	4.78217e+07	7.35686e+07	4.49534e+07	5.83452e+07	5.61505e+07	5.6858e+07	5.70812e+07	12.7492	15.5272	34.1439	2.71077	0.277028	KCND2	100395491	Kcnd2	16508	0.69101	1.01884	1.12393	1.08575	1.08047	0.1742	0.408868
F7FVT3	1060960559	PREDICTED: ATP-sensitive inward rectifier potassium channel 10 [Callithrix jacchus]	0	16.31	13	4	7	4	379	42.4	8.29	88	4	1.11209e+06	648304	3.47474e+06	3.54568e+06	1.69725e+06	651114	1.45152e+07	3.48576e+06	5.5685e+06	3.59921e+06	37.2581	1.42901	62.9997	86.6508	30.3783	KCNJ10	100404492	Kcnj10	16513	0.229829	0.916555	0.306593	2.35013	1.1969	0.05039	0.247691
A0A8J8XHY7	1060931909	PREDICTED: ATP-sensitive inward rectifier potassium channel 12 isoform X1 [Callithrix jacchus]	0	15.481	8	4	7	4	568	62.8	8.29	55	4	467708	1.12209e+06	2.66588e+06	3.91717e+06	2.55093e+06	3.09981e+06	1.78608e+06	3.55543e+06	2.48828e+06	2.75194e+06	58.2109	26.8809	13.7369	46.8452	7.11565	KCNJ12	100398243	Kcnj12	16515	0.325707	1.34869	1.15769	1.09433	1.07358	0.1809	0.417003
F7GFI6	1060946739	PREDICTED: calcium-activated potassium channel subunit alpha-1 [Callithrix jacchus]	0	48.221	9	7	21	7	1316	146.6	7.36	590	7	1.57227e+07	1.61641e+07	1.96309e+07	1.63989e+07	1.95058e+07	1.92647e+07	4.34639e+06	4.16964e+06	4.03821e+06	3.48162e+06	1.95779	12.6861	0.879172	2.93517	10.4676	KCNMA1	100402638	Kcnma1	16531	1.29914	1.46793	1.57959	0.346961	0.306374	0.0002083	0.0800914
A0A2R8MZP0	532334117	potassium voltage-gated channel subfamily KQT member 2 isoform b [Callithrix jacchus]	0	28.623	9	6	18	6	854	94	9.25	228	6	3.12621e+06	6.58971e+06	2.12485e+06	3.08521e+06	1.77818e+06	3.64017e+06	2.32851e+06	2.98e+06	1.69152e+06	2.15582e+06	50.4134	26.0679	48.5986	17.356	17.0669	KCNQ2	100406083	Kcnq2	16536	1.64676	0.883056	0.918358	0.899741	0.652089	0.5788	0.750715
F7A6N6	1060972295	PREDICTED: LOW QUALITY PROTEIN: far upstream element-binding protein 2, partial [Callithrix jacchus]	0	177.903	43	27	133	24	723	75	7.74	2383	27	2.4557e+08	3.01475e+08	7.17335e+07	5.11877e+07	6.63735e+07	7.78511e+07	4.809e+07	5.619e+07	4.36027e+07	5.37414e+07	14.4524	23.6379	11.2546	10.985	14.7296	KHSRP	100399048	Khsrp	16549	2.69264	0.605037	0.709896	0.513283	0.479143	0.0694	0.272159
A0A5F4WC17	532291778	kinesin-like protein KIF1A isoform 2 [Callithrix jacchus]	0	126.514	15	21	83	18	1699	191.7	6.25	1032	21	1.88682e+07	2.48032e+07	2.78705e+07	1.72336e+07	2.8089e+07	2.32474e+07	3.3337e+07	2.1417e+07	1.8828e+07	1.80893e+07	19.2193	33.3514	13.3376	30.7874	2.8297	KIF1A	100393535	Kif1a	16560	0.942074	0.972981	1.10742	1.18115	0.796375	0.4205	0.627648
U3CUB4	532292208	kinesin-like protein KIF21A isoform 1 [Callithrix jacchus]	0	218.716	24	28	101	25	1673	187	6.47	2107	28	6.41859e+07	6.76764e+07	4.285e+07	4.22812e+07	5.21089e+07	5.78025e+07	7.62843e+07	6.21124e+07	6.26342e+07	6.25284e+07	3.74355	0.944955	7.32597	14.4816	0.119602	KIF21A	100388364	Kif21a	16564	1.1166	0.720884	0.930721	1.17193	1.05987	0.001501	0.127303
U3F169	1060961243	PREDICTED: kinesin-like protein KIF21B [Callithrix jacchus]	0	91.622	12	15	29	12	1637	182.6	7.09	680	15	1.01921e+07	1.32352e+07	5.61886e+06	2.60034e+06	2.31318e+06	2.46536e+06	3.89063e+06	1.06213e+06	7.08871e+06	4.19696e+06	18.3702	51.9374	4.50392	80.765	36.2366	KIF21B	100389753	Kif21b	16565	2.22424	0.780352	0.453687	0.470228	1.07149	0.1594	0.391847
A0A8J8XE41	675644673	PREDICTED: kinesin-like protein KIF3A isoform X1 [Callithrix jacchus]	0	65.028	15	10	42	10	778	88.4	7.69	906	10	9.33155e+06	1.02811e+07	1.77271e+07	9.19553e+06	1.403e+07	8.59806e+06	2.0932e+07	9.006e+06	1.52802e+07	7.25815e+06	6.84722	44.8154	33.9486	56.3361	50.336	KIF3A	100406166	Kif3a	16568	0.806179	1.10665	0.930125	1.2306	0.92644	0.8992	0.964952
F7IBN6	296199864	PREDICTED: kinesin-like protein KIF3B isoform X1 [Callithrix jacchus]	0	57.05	18	12	21	8	746	85.1	7.47	246	12	6.46541e+06	8.42294e+06	7.18066e+06	6.80819e+06	1.37494e+07	7.07583e+06	1.2389e+07	7.25809e+06	7.31568e+06	5.5536e+06	18.5941	3.76556	45.3193	36.9325	19.3637	KIF3B	100395078	Kif3b	16569	0.905411	0.850709	1.26645	1.1948	0.782624	0.8213	0.918261
U3DMH1	532523646	kinesin-like protein KIF3C [Callithrix jacchus]	0	20.896	8	6	12	2	793	89.5	8.22	77	6	878934	294277	1.26044e+06	770312	1.41817e+06	1.31501e+06	1.73075e+06	1.25201e+06	1.69442e+06	1.10997e+06	70.4759	34.1327	5.3375	22.6986	29.473	KIF3C	100392736	Kif3c	16570	0.500333	0.866046	1.16561	1.27204	1.19597	0.5013	0.691107
A0A8J8Y501	532513800	kinesin heavy chain isoform 5A [Callithrix jacchus]	0	126.143	20	18	99	6	1032	117.3	5.9	2409	18	4.38344e+07	4.4556e+07	1.23051e+07	2.84782e+07	2.94325e+07	2.5272e+07	1.16818e+07	2.80189e+07	1.47609e+07	2.03251e+07	1.15448	56.0826	10.7557	58.1958	22.4274	KIF5A	100386081	Kif5a	16572	1.70859	0.788342	1.05744	0.767416	0.678213	0.04332	0.238632
F6YJP5	296206410	PREDICTED: kinesin-1 heavy chain [Callithrix jacchus]	0	277.998	44	33	168	25	963	109.6	6.44	4884	33	7.21942e+07	6.50651e+07	5.81893e+07	3.29263e+07	6.82466e+07	4.05068e+07	4.3643e+07	3.5533e+07	3.78595e+07	3.35252e+07	7.34534	39.211	36.0725	14.4857	8.58665	KIF5B	100389442	Kif5b	16573	1.40724	0.934157	1.11499	0.811747	0.731867	0.08296	0.290228
A0A8I4A0C8	675664329	PREDICTED: kinesin heavy chain [Callithrix jacchus]	0	398.639	55	44	322	33	957	109.4	6.19	8459	44	2.70579e+08	2.80416e+08	1.98563e+08	1.57476e+08	2.40194e+08	1.57459e+08	1.76177e+08	1.17837e+08	1.75657e+08	1.06972e+08	2.52492	16.3197	29.4237	28.0618	34.3685	KIF5C	100392318	Kif5c	16574	1.46438	0.946243	1.05684	0.781399	0.75114	0.1209	0.344206
U3DZX5	390477127	PREDICTED: LOW QUALITY PROTEIN: kinesin-associated protein 3 [Callithrix jacchus]	0	35.484	9	6	26	6	827	94.6	5.11	423	6	4.95255e+06	3.97094e+06	9.34589e+06	8.24756e+06	6.77277e+06	6.30004e+06	9.66464e+06	9.25685e+06	6.62863e+06	6.42501e+06	15.5567	8.82875	5.114	3.04784	2.20598	KIFAP3	100412216	Kifap3	16579	0.623454	1.2292	0.913354	1.32198	0.912015	0.02399	0.200073
F7GG81	296227028	PREDICTED: LOW QUALITY PROTEIN: kinesin-like protein KIFC2 [Callithrix jacchus]	0.001	5.869	3	2	2	2	841	90.7	9.47	13	2	2.90915e+06	3.30988e+06	1.61979e+06	2.38124e+06	2.51098e+06	1.78346e+06	2.6487e+06	2.58574e+06	1.91452e+06	2.78313e+06	9.1126	26.9144	23.9584	1.70095	26.1494	KIFC2	100389604	Kifc2	16581	1.27196	0.818322	0.878331	1.07059	0.960798	0.4645	0.665569
U3DSJ6	532503690	fatty acid-binding protein, epidermal [Callithrix jacchus]	0	42.95	54	7	33	7	135	15.1	7.01	597	7	3.19001e+07	21679672	9.29941e+06	1.67222e+07	7.59984e+06	8.66226e+06	9.2178e+06	6.9758e+06	6.31542e+06	7.93784e+06	26.9764	40.3411	9.23924	19.5798	16.0978	FABP5	100391770	Fabp5	16592	2.12096	1.03007	0.643736	0.641024	0.564216	0.3077	0.528408
F6X733	675693059	PREDICTED: kinesin light chain 1 isoform X21 [Callithrix jacchus]	0	151.636	54	30	141	20	559	63.8	6.34	1940	30	1.34244e+08	1.63243e+08	1.13661e+08	8.00597e+07	1.34757e+08	8.52026e+07	1.01806e+08	5.71746e+07	9.2887e+07	6.61754e+07	13.7855	24.53	31.8608	39.7019	23.7492	KLC1	100394278	Klc1	16593	1.44522	0.941113	1.06858	0.772342	0.772739	0.3295	0.550599
A0A8I3X1Y8	532517328	kinesin light chain 2 isoform 1 [Callithrix jacchus]	0	109.356	39	20	100	13	622	68.7	6.9	1591	20	6.85621e+07	6.63401e+07	1.49106e+08	6.9523e+07	1.09583e+08	6.97166e+07	1.05125e+08	7.02246e+07	1.06281e+08	5.72881e+07	2.32935	51.4788	31.4445	28.1478	42.3591	KLC2	100393453	Klc2	16594	0.773743	1.25397	1.02839	1.00574	0.938165	0.7495	0.86802
F7ISW6	1060955425	PREDICTED: importin subunit alpha-5 [Callithrix jacchus]	0	80	26	11	64	6	538	60.2	5.01	1743	11	7.79649e+06	7.94932e+06	7.09154e+06	9.45928e+06	6.31948e+06	9.65527e+06	8.71745e+06	1.109e+07	9.37865e+06	1.04175e+07	1.37262	20.2315	29.5311	16.9396	7.42135	KPNA1	100414588	Kpna1	16646	0.895921	0.941725	0.908948	1.12702	1.12638	0.3293	0.550504
U3BKZ4	1060933739	PREDICTED: importin subunit alpha-4 [Callithrix jacchus]	0	78.208	29	11	41	8	521	57.8	4.94	1087	11	7.19148e+07	5.04658e+07	5.12931e+07	3.87162e+07	5.23384e+07	5.91424e+07	5.42623e+07	4.72902e+07	6.29378e+07	6.72006e+07	24.7862	19.7606	8.63142	9.70929	4.63239	KPNA3	100393709	Kpna3	16648	1.10141	0.810074	1.00332	0.913962	1.17123	0.2605	0.486461
U3BW75	296227675	PREDICTED: importin subunit alpha-3 [Callithrix jacchus]	0	75.458	31	9	35	6	521	57.9	4.96	689	9	7.78062e+06	1.16395e+07	6.77678e+06	6.15257e+06	5.13909e+06	7.76498e+06	7.28871e+06	9.53637e+06	8.45505e+06	6.86593e+06	28.1011	6.82755	28.7783	18.8924	14.6685	KPNA4	100413872	Kpna4	16649	1.25454	0.835234	0.8336	1.0869	0.989733	0.5836	0.753383
F7FPD9	675669090	PREDICTED: importin subunit alpha-7 isoform X1 [Callithrix jacchus]	0	111.712	35	14	81	9	536	60	4.98	2206	14	4.44228e+07	5.06428e+07	3.19037e+07	3.32755e+07	3.32072e+07	2.55396e+07	2.52909e+07	2.17544e+07	2.02421e+07	2.471e+07	9.25288	2.9764	18.4582	10.6312	14.0562	KPNA6	100386067	Kpna6	16650	1.52844	1.04793	0.944516	0.756382	0.722728	0.08941	0.299037
U3BT07	532519686	GTPase KRas isoform b precursor [Callithrix jacchus]	0	272.575	74	13	256	6	188	21.4	8.12	7186	13	3.4124e+08	4.17216e+08	4.2134e+08	4.57751e+08	4.07618e+08	4.98527e+08	4.0002e+08	4.44131e+08	4.31308e+08	3.91159e+08	14.1665	5.85762	14.188	7.38991	6.90349	KRAS	118144179	Kras	16653	0.900713	1.04397	1.0761	1.00248	0.976729	0.7994	0.904027
A0A8I3WS60	675660734	PREDICTED: keratin, type I cytoskeletal 10-like [Callithrix jacchus]	0	40.893	28	4	15	4	171	20	6.35	308	4	6.48881e+06	8.06655e+06	1.34089e+07	6.81697e+06	7.28649e+06	2.12679e+06	6.36037e+06	6.35847e+06	2.07111e+07	7.00763e+06	15.3295	46.0914	77.5173	0.0210986	69.9153	KRT10	103793316	Krt10	16661	0.85992	1.19493	0.556129	0.75142	1.6376	0.734	0.856116
A0A8I3W6J9	1060998381	PREDICTED: keratin, type I cytoskeletal 14 [Callithrix jacchus]	0	52.46	23	11	31	3	474	51.7	5.16	323	11	1.07819e+08	7.40933e+07	6.6511e+07	3.15012e+07	7.3386e+07	3.92746e+07	5.57855e+07	3.72667e+07	5.08441e+07	2.8277e+07	26.2186	50.5154	42.8196	28.1449	40.3365	KRT14	100400152	Krt14	16664	1.61053	0.867736	0.997423	0.823824	0.700487	0.5501	0.728603
F6QEN0	296211766	PREDICTED: LOW QUALITY PROTEIN: keratin, type II cytoskeletal 1 [Callithrix jacchus]	0	99.493	20	14	89	12	653	66.4	8.12	1554	14	2.28638e+08	4.33805e+07	9.26164e+07	3.29279e+07	9.94848e+07	2.10069e+07	9.96967e+07	2.96115e+07	1.05537e+08	3.81573e+07	96.3147	67.2371	92.1097	76.6506	66.3139	KRT1	100400059	Krt1	16678	1.71934	0.793522	0.761587	0.817313	0.908242	0.9794	0.996747
F7HVR8	1060997320	PREDICTED: kinase suppressor of Ras 1 [Callithrix jacchus]	0	30.758	9	7	31	7	868	97.3	8.84	391	7	4.60465e+06	4.19828e+06	9.61061e+06	4.05028e+06	5.98627e+06	3.94481e+06	7.86304e+06	5.9413e+06	7.33126e+06	6.9526e+06	6.52831	57.5621	29.071	19.6877	3.74897	KSR1	100403547	Ksr1	16706	0.727718	1.12931	0.82098	1.14117	1.18081	0.05349	0.252355
A0A2R8MHR7	1060939751	PREDICTED: kinectin [Callithrix jacchus]	0	686.199	61	77	524	4	1357	156.6	5.63	9518	77	9.41304e+08	8.63165e+08	6.21993e+08	3.79082e+08	5.12592e+08	4.09214e+08	3.24982e+08	2.81729e+08	3.43904e+08	3.10053e+08	6.12398	34.3159	15.86	10.0821	7.32037	KTN1	100410243	Ktn1	16709	1.8088	1.00348	0.924019	0.608169	0.655528	0.02229	0.194333
A0A8I3WI70	167045807	L1 cell adhesion molecule isoform 1 precursor (predicted) [Callithrix jacchus]	0	328.081	34	38	235	38	1252	139.5	6.3	3449	38	3.77306e+08	4.45128e+08	2.208e+08	2.74659e+08	1.77302e+08	2.17314e+08	1.02677e+08	1.16539e+08	1.59441e+08	1.30349e+08	11.6624	15.3732	14.3395	8.94221	14.1972	L1CAM	100406828	L1cam	16728	1.85107	1.11514	0.888167	0.493393	0.652236	0.05085	0.247805
U3DF36	675668758	PREDICTED: stathmin [Callithrix jacchus]	0	20.394	35	5	38	4	149	17.3	5.97	403	5	6.20053e+07	5.44678e+07	4.43633e+07	6.44931e+07	5.21205e+07	6.27667e+07	4.81396e+07	5.66632e+07	6.43331e+07	6.63575e+07	9.15204	26.1518	13.1051	11.5019	2.19059	STMN1	100401759	Stmn1	16765	1.01156	0.94541	0.997787	0.910204	1.13504	0.3766	0.588868
A0A2R8M7Q0	532443573	lysosome-associated membrane glycoprotein 1 precursor [Callithrix jacchus]	0.001	7.506	5	2	11	2	411	44.4	8.21	71	2	7.66897e+06	7.65745e+06	9.82079e+06	8.41061e+06	8.41854e+06	1.82048e+06	7.54008e+06	3.35815e+06	4.35733e+06	3.63884e+06	0.106322	10.9388	91.1324	54.267	12.7072	LAMP1	100411833	Lamp1	16783	1.22237	1.45406	0.816623	0.869199	0.637742	0.0689	0.271747
F7I9W2	296208015	PREDICTED: 40S ribosomal protein SA [Callithrix jacchus]	0	136.649	48	12	111	5	295	32.8	4.87	3048	12	1.59628e+08	1.87792e+08	2.32729e+08	1.7518e+08	1.78112e+08	1.26986e+08	1.12863e+08	1.35239e+08	1.0917e+08	1.01953e+08	11.4645	19.9524	23.6982	12.7545	4.83383	LOC100386315	100386315	Rpsa	16785	1.14309	1.34211	1.00384	0.816311	0.694643	0.1689	0.403116
U3EUN9	390463601	PREDICTED: LOW QUALITY PROTEIN: LIM and SH3 domain protein 1 [Callithrix jacchus]	0	84.628	40	11	80	10	261	29.7	7.05	1251	11	1.95681e+08	1.82505e+08	1.68931e+08	2.67357e+08	1.42994e+08	2.54636e+08	1.96047e+08	2.51935e+08	1.40184e+08	2.39424e+08	4.92706	31.9043	39.7065	17.6428	36.9717	LASP1	100413783	Lasp1	16796	0.927065	1.06949	0.97473	1.09816	0.930551	0.9014	0.965427
F7IDW5	532337435	rho guanine nucleotide exchange factor 2 isoform 1 [Callithrix jacchus]	0	326.354	49	42	248	42	987	111.8	7.3	4260	42	1.49957e+08	1.5372e+08	1.47153e+08	1.32731e+08	1.53006e+08	1.1746e+08	1.38907e+08	1.26906e+08	1.58166e+08	1.03038e+08	1.75247	7.28725	18.5863	6.3848	29.8475	ARHGEF2	100410054	Arhgef2	16800	1.09945	1.01331	0.979211	0.96236	0.945673	0.4165	0.623129
F6TJ32	402239590	lactate dehydrogenase A [Callithrix jacchus]	0	119.847	49	14	78	13	332	36.6	8.05	1286	14	6.01436e+07	6.04612e+07	5.98947e+07	7.2734e+07	8.39083e+07	3.84973e+07	7.36145e+07	3.16818e+07	6.52075e+07	4.75531e+07	0.372438	13.6904	52.4657	56.319	22.1417	LDHA	100404572	Ldha	16828	1.01571	1.11697	1.03088	0.886786	0.949649	0.9461	0.988118
A0A8J8YBZ3	532292138	L-lactate dehydrogenase B chain [Callithrix jacchus]	0	165.014	52	15	129	14	334	36.6	6.05	3659	15	8.17305e+07	8.29475e+07	1.80005e+08	1.11086e+08	1.99513e+08	7.61196e+07	2.39381e+08	8.78064e+07	1.69755e+08	1.2552e+08	1.04512	33.4828	63.3106	65.5157	21.1864	LDHB	118142861	Ldhb	16832	0.608177	1.07504	1.01795	1.20835	1.09049	0.3945	0.603122
F7IS09	296191840	PREDICTED: galectin-1 [Callithrix jacchus]	0	53.67	53	6	26	6	135	14.7	5.1	377	6	2.27788e+07	3.23847e+07	1.34248e+07	7.90433e+06	1.1778e+07	7.48255e+06	1.51869e+07	6.10745e+06	9.46884e+06	1.20787e+07	24.6263	36.6029	31.5395	60.2992	17.129	LGALS1	100400344	Lgals1	16852	1.9901	0.769475	0.69485	0.768223	0.777356	0.3842	0.594466
F6QBX3	390469123	PREDICTED: galectin-3 [Callithrix jacchus]	0	56.608	28	8	55	8	266	27.7	8.82	320	8	2.9777e+08	3.37912e+08	2.7865e+08	3.00468e+08	4.49944e+08	2.41269e+08	6.77162e+07	1.83359e+08	2.41846e+07	2.86922e+07	8.93031	5.32794	42.6947	65.1374	12.0558	LGALS3	100404077	Lgals3	16854	1.43822	1.31024	1.56385	0.568053	0.119633	0.009305	0.148805
A0A8J8XL58	532506318	DNA ligase 3 isoform alpha precursor [Callithrix jacchus]	0	81.42	24	20	47	20	1014	113.5	8.97	790	20	8.08256e+07	8.32392e+07	5.12968e+07	3.43654e+07	6.3625e+07	3.13767e+07	5.05771e+07	2.71247e+07	4.97698e+07	2.2345e+07	2.08049	27.9524	48.0054	42.6846	53.7816	LIG3	100405358	Lig3	16882	1.65874	0.86607	0.960496	0.785588	0.729102	0.1411	0.37058
U3EU59	532510754	lethal(2) giant larvae protein homolog 1 [Callithrix jacchus]	0	447.934	43	34	364	34	1062	115.2	6.42	6846	34	3.85977e+08	6.52549e+08	4.46953e+08	5.36074e+08	4.39156e+08	4.94264e+08	5.15319e+08	5.39908e+08	4.83263e+08	5.04667e+08	36.3004	12.8213	8.34936	3.29539	3.06394	LLGL1	100395080	Llgl1	16897	1.03891	0.983395	0.933769	1.05562	0.988299	0.5836	0.753383
F6X0N6	296229150	PREDICTED: lamin [Callithrix jacchus]	0	322.818	62	43	278	3	664	74.1	7.18	6402	43	4.8714e+08	4.22654e+08	1.12612e+08	4.07079e+08	1.07727e+08	3.97793e+08	1.12071e+08	4.76987e+08	1.43246e+08	3.96226e+08	10.024	80.1319	81.1471	87.6091	66.3181	LMNA	100401580	Lmna	16905	1.48487	0.848188	0.82506	0.961403	0.880474	0.6479	0.798198
A0A5F4VS72	296189727	PREDICTED: annexin A1 [Callithrix jacchus]	0	25.564	18	4	10	4	346	38.7	7.44	137	4	1.09832e+08	1.46137e+08	1.32982e+08	9.35786e+07	1.24033e+08	9.35108e+07	1.20203e+08	7.28407e+07	1.10773e+08	6.55167e+07	20.0584	24.5959	19.842	34.6973	36.305	ANXA1	100406874	Anxa1	16952	1.19678	1.05928	1.01712	0.902575	0.824239	0.8525	0.938678
F7HXL1	675714071	PREDICTED: lipoprotein lipase [Callithrix jacchus]	0	25.668	9	3	13	3	475	53.2	8.38	664	3	1.39e+06	2.90815e+06	3.27167e+06	2.43105e+06	3.09464e+06	2.46439e+06	2.14258e+06	1.54689e+06	727036	695846	49.9516	20.8465	16.0337	22.8332	3.10003	LPL	100409187	Lpl	16956	1.03959	1.37932	1.34456	0.892372	0.344153	0.08581	0.294589
A0A8J8YCD2	532341497	prolow-density lipoprotein receptor-related protein 1 precursor [Callithrix jacchus]	0	362.558	18	66	262	66	4544	504.6	5.38	3038	66	1.45933e+08	1.54631e+08	1.27861e+08	1.36088e+08	1.33252e+08	1.47484e+08	1.43965e+08	1.41926e+08	1.10384e+08	1.26684e+08	4.09298	4.4078	7.16903	1.00881	9.72332	LRP1	100397899	Lrp1	16971	1.09838	0.964581	1.02593	1.04476	0.866345	0.304	0.524397
A0A8I3X8M5	1060983205	PREDICTED: alpha-2-macroglobulin receptor-associated protein isoform X1 [Callithrix jacchus]	0	14.337	15	5	6	5	390	44.8	7.91	23	5	2.88085e+06	4193451	2.54066e+06	1.98072e+06	2.50583e+06	980959	1.92444e+06	463393	763497	491650	26.24	17.5138	61.8476	86.5318	30.6299	LRPAP1	100398674	Lrpap1	16976	1.88895	1.20728	0.93103	0.637591	0.335145	0.1349	0.362721
U3E1J8	532445993	leucine-rich repeat flightless-interacting protein 1 isoform 1 [Callithrix jacchus]	0	61.983	17	9	49	8	640	72.6	5.97	694	9	1.0685e+07	1.34726e+07	3.3587e+07	2.00646e+07	3.04497e+07	2.33424e+07	8.54296e+07	2.15906e+07	6.73713e+07	2.5257e+07	16.3189	35.6438	18.6853	84.3598	64.2986	LRRFIP1	100412260	Lrrfip1	16978	0.364643	0.809836	0.811957	1.6154	1.39816	0.2598	0.486461
U3EDZ4	532517426	lanosterol synthase isoform 1 [Callithrix jacchus]	0	11.585	5	3	8	3	732	83	6.67	43	3	1.71379e+06	1.41545e+06	2.08521e+06	1.12655e+06	1.2809e+06	850524	1.64337e+06	1.00872e+06	1.02835e+06	1.40908e+06	13.4831	42.2124	28.5557	33.8428	22.0905	LSS	100409467	Lss	16987	1.15368	1.18411	0.78581	0.97777	0.898628	0.6827	0.819914
U3DUJ3	675733207	PREDICTED: tyrosine-protein kinase Lyn isoform X2 [Callithrix jacchus]	0	170.092	54	20	133	18	491	56	6.57	2194	20	2.97706e+07	4.32384e+07	6.39356e+07	5.71843e+07	6.64638e+07	5.62905e+07	6.41591e+07	5.803e+07	4.40065e+07	4.36922e+07	26.0877	7.88288	11.7204	7.09378	0.506765	LYN	100390096	Lyn	17096	0.692986	1.14965	1.16516	1.15979	0.832418	0.1061	0.32122
F7DWX9	296203707	PREDICTED: protein mab-21-like 1 [Callithrix jacchus]	0	18.608	18	7	12	7	359	40.9	8.66	29	7	1.56468e+07	1.28729e+07	1.37901e+07	4.307e+06	6.05042e+06	3.03638e+06	1.11425e+07	9.13725e+06	2.09524e+06	858033	13.7552	74.1066	46.9088	13.9836	59.2453	MAB21L1	100400757	Mab21l1	17116	1.80649	1.14631	0.575576	1.28456	0.187066	0.0481	0.243669
F7HYZ1	296199048	PREDICTED: myristoylated alanine-rich C-kinase substrate [Callithrix jacchus]	0	209.636	71	17	217	17	331	31.6	4.42	7867	17	6.89149e+08	8.09585e+08	5.21002e+08	6.82787e+08	4.42935e+08	5.83523e+08	3.84948e+08	4.15213e+08	3.2356e+08	4.08978e+08	11.3644	19.0066	19.3698	5.34903	16.4905	MARCKS	100400860	Marcks	17118	1.4242	1.14392	0.975409	0.760366	0.696107	0.1498	0.381444
A0A2R8M5L4	1060948901	PREDICTED: mothers against decapentaplegic homolog 2 isoform X1 [Callithrix jacchus]	0	19.769	10	3	14	2	467	52.3	6.58	147	3	1.32054e+08	1.08012e+08	8.31877e+06	2.90692e+06	2.69966e+06	2.52998e+06	3.94867e+06	2.29752e+06	2.64468e+06	2.27895e+06	14.1629	68.1785	4.58878	37.3839	10.5049	SMAD2	100396826	Smad2	17126	4.48401	0.209676	0.0976805	0.116668	0.0919648	0.06404	0.263815
U3D298	1060931222	PREDICTED: LOW QUALITY PROTEIN: myelin-associated glycoprotein [Callithrix jacchus]	0	159.416	28	16	187	16	626	69.1	5.05	3816	16	2.67668e+08	1.32789e+08	3.50965e+08	3.7591e+08	3.32369e+08	3.15356e+08	4.44721e+08	3.57495e+08	2.95919e+08	3.38822e+08	47.6322	4.85344	3.71448	15.3769	9.55892	MAG	100402349	Mag	17136	0.623374	1.13149	1.00828	1.24878	0.988073	0.3549	0.570963
F7ID78	296207995	PREDICTED: protein mago nashi homolog [Callithrix jacchus]	0	24.874	37	5	11	5	146	17.2	6.11	55	5	1.87205e+07	2.36074e+07	6.76927e+06	8.80924e+06	7.87551e+06	1.49241e+07	5.43855e+06	6.3798e+06	9.65138e+06	1.38885e+07	16.3276	18.5188	43.7209	11.2632	25.4554	MAGOH	100414778	Magoh	17149	1.82347	0.671116	0.982197	0.50913	1.01409	0.1287	0.353971
A0A8I3W9W1	532448321	mannosyl-oligosaccharide 1,2-alpha-mannosidase IB [Callithrix jacchus]	0	18.117	7	4	6	4	641	72.7	7.46	86	4	7.27505e+06	2.40009e+07	2.54935e+06	6.80925e+06	1.54206e+06	6.23304e+06	2.54185e+06	4.96046e+06	2.3364e+06	3.67171e+06	75.6298	64.373	85.3244	45.5917	31.4311	MAN1A2	100396923	Man1a2	17156	2.52551	0.755701	0.627833	0.605806	0.48515	0.8035	0.905999
A0A2R8M4A1	675766444	PREDICTED: amine oxidase [flavin-containing] A [Callithrix jacchus]	0	189.333	50	21	152	21	527	59.7	8.25	2482	21	1.13322e+08	1.25984e+08	1.5128e+08	1.41891e+08	2.05082e+08	1.19953e+08	1.59011e+08	9.67958e+07	1.16537e+08	1.34166e+08	7.48299	4.52906	37.0392	34.3953	9.9447	MAOA	100407187	Maoa	17161	0.877208	1.07465	1.19146	0.937693	0.918984	0.3563	0.571697
A0A2R8MX17	1060940704	PREDICTED: MAP/microtubule affinity-regulating kinase 3 [Callithrix jacchus]	0	173.078	37	21	128	13	753	84.4	9.54	2425	21	3.05304e+07	3.16771e+07	2.29441e+07	2.29481e+07	2.23046e+07	2.18095e+07	1.74533e+07	1.67217e+07	1.36794e+07	1.38815e+07	2.60668	0.0121949	1.58712	3.02761	1.03671	MARK3	103795961	Mark3	17169	1.45379	1.0725	1.03095	0.798668	0.644098	0.0009173	0.120276
A0A8I3WLN4	532218877	matrilin-2 isoform a precursor [Callithrix jacchus]	0	137.802	34	26	54	4	956	107.2	6.55	989	26	6.0215e+07	6.89238e+07	2.70269e+07	1.46404e+07	2.46185e+07	1.63885e+07	1.36912e+07	1.29845e+07	3.0064e+06	4.19056e+06	9.53708	42.0404	28.3831	3.74654	23.2688	MATN2	100408967	Matn2	17181	2.62813	0.847979	0.834542	0.542883	0.146467	0.01482	0.176092
F6W8I5	675656816	PREDICTED: matrilin-4 [Callithrix jacchus]	0	59.601	27	14	20	14	621	68.5	6.62	228	14	4.48414e+07	5.04689e+07	1.01543e+07	1.48858e+07	1.04189e+07	1.19507e+07	9.02582e+06	1.1843e+07	1.21663e+07	9.80424e+06	8.35006	26.7225	9.68435	19.0912	15.2043	MATN4	100400381	Matn4	17183	2.56819	0.67472	0.60276	0.562322	0.592008	0.02818	0.206531
F7B085	1060946341	PREDICTED: myc-associated zinc finger protein [Callithrix jacchus]	0	48.084	33	8	12	8	467	48.3	9.16	32	8	1.622e+07	1.34868e+07	8.5136e+06	3.48098e+06	4.09908e+06	3.02231e+06	1.02795e+07	5.99543e+06	7.20261e+06	5.29922e+06	13.0115	59.3367	21.3831	37.2263	21.5312	MAZ	103796606	Maz	17188	1.91411	0.772852	0.458856	1.04865	0.805535	0.08788	0.297954
U3DNG4	532503472	methyl-CpG-binding domain protein 3 [Callithrix jacchus]	0	39.047	32	5	8	5	290	32.8	5.41	166	5	6.17061e+06	5.75617e+06	5.05213e+06	4.94635e+06	5.81907e+06	2.85462e+06	5.57938e+06	5.45517e+06	4.30532e+06	3.24895e+06	4.91423	1.49613	48.3342	1.59189	19.7759	MBD3	100400500	Mbd3	17192	1.21237	1.01636	0.881692	1.12168	0.767902	0.09066	0.301026
A0A5F4WE24	1060949316	PREDICTED: myelin basic protein [Callithrix jacchus]	0	306.923	48	23	3150	7	330	36	10.01	41371	23	1.80367e+10	1.07582e+10	2.67154e+10	3.34521e+10	3.18091e+10	3.41026e+10	3.70862e+10	4.17801e+10	5.11091e+10	5.82389e+10	35.7472	15.8343	4.92117	8.41711	9.22098	MBP	100397069	Mbp	17196	0.419643	0.876851	0.960565	1.14936	1.59358	0.07701	0.283808
A0A8I3WTE5	1060933370	PREDICTED: LOW QUALITY PROTEIN: guanine nucleotide exchange factor DBS [Callithrix jacchus]	0	96.904	18	18	61	17	1209	135.7	6.25	891	18	8.58223e+06	5.44268e+06	2.63201e+07	1.26115e+07	1.97954e+07	1.14761e+07	2.14706e+07	1.27853e+07	1.39395e+07	1.14403e+07	31.6579	49.7971	37.6227	35.856	13.9261	MCF2L	100410021	Mcf2l	17207	0.487437	1.35307	1.08685	1.19057	0.88208	0.3714	0.584534
U3AY96	390470681	PREDICTED: 4F2 cell-surface antigen heavy chain [Callithrix jacchus]	0	71.371	18	11	52	11	630	67.9	5	710	11	1.77558e+07	1.82258e+07	1.7101e+07	1.93106e+07	1.50051e+07	1.11953e+07	2.12182e+07	1.41742e+07	1.11742e+07	1.23216e+07	1.84752	8.58191	20.5639	28.1467	6.90616	SLC3A2	100395002	Slc3a2	17254	1.14241	1.15606	0.831855	1.1237	0.745987	0.05776	0.256999
F7I9A5	390480372	PREDICTED: methyl-CpG-binding protein 2 [Callithrix jacchus]	0	119.453	48	21	70	21	497	53.2	9.88	1219	21	6.57486e+07	3.70242e+07	9.76475e+06	1.70141e+07	1.41525e+07	2.36765e+07	1.47759e+07	5.07341e+07	1.5101e+07	4.75066e+07	39.5265	38.2844	35.6047	77.6258	73.1994	MECP2	100411889	Mecp2	17257	1.73897	0.453113	0.640089	1.10847	1.05936	0.5051	0.694106
U3D4G6	1060960417	PREDICTED: myocyte-specific enhancer factor 2D [Callithrix jacchus]	0.001	7.507	6	3	4	3	521	55.8	7.88	22	3	3.15787e+07	3.1271e+07	5.69072e+07	4.05668e+07	4.42862e+07	2.28837e+07	2.59219e+07	5.52981e+07	3.52679e+07	3.10667e+07	0.692469	23.7076	45.0613	51.1502	8.95672	MEF2D	100406906	Mef2d	17261	0.837889	1.29949	0.895483	1.08279	0.884348	0.6593	0.804765
U3FGR1	675758796	PREDICTED: ras-related protein Rab-8A isoform X1 [Callithrix jacchus]	0	34.197	38	8	33	4	207	23.7	9.07	517	8	5.73569e+06	6.89995e+06	4.12019e+06	7.83891e+06	4.26018e+06	4.06767e+06	5.43739e+06	8.55752e+06	5.82097e+06	7.86043e+06	13.0307	43.9754	3.2693	31.5296	21.0814	RAB8A	100413294	Rab8a	17274	1.04256	0.986742	0.687129	1.15472	1.12885	0.261	0.486685
A0A8I3WFU5	1060950937	PREDICTED: tyrosine-protein kinase Mer [Callithrix jacchus]	0	14.698	5	6	12	5	1075	118.1	5.88	34	6	2.17792e+06	3.30794e+06	4.83201e+06	1.77062e+06	3.00282e+06	2.39024e+06	5.52735e+06	3.24323e+06	5.1652e+06	4.29604e+06	29.131	65.5717	16.0637	36.8303	12.9917	MERTK	100409307	Mertk	17289	0.76804	0.924392	0.755048	1.22791	1.32461	0.3019	0.52265
F6UB73	296210626	PREDICTED: mesoderm-specific transcript homolog protein isoform X1 [Callithrix jacchus]	0	23.67	11	2	12	2	335	38.8	9.74	736	2	2.80729e+06	3.39196e+06	1.26011e+06	1.07765e+06	1.54412e+06	831657	1.22438e+06	711114	1.22375e+06	694266	13.3378	11.0379	42.4104	37.5031	39.0406	MEST	100393802	Mest	17294	2.09912	0.791584	0.80446	0.655376	0.649458	0.1322	0.357209
A0A5K1UJ45	532211849	midline-1 isoform 1 [Callithrix jacchus]	0	25.66	9	5	20	4	667	75.2	6.8	188	5	3.51028e+06	3.47183e+06	7.96418e+06	8.89588e+06	6.6443e+06	7.99197e+06	9.86202e+06	7.26261e+06	6.99952e+06	5.2287e+06	0.778801	7.81506	13.0217	21.4669	20.4798	MID1	100389533	Mid1	17318	0.514667	1.24279	1.07887	1.2623	0.90137	0.04573	0.240517
H9KWP1	296236904	PREDICTED: macrophage migration inhibitory factor [Callithrix jacchus]	0	21.566	17	2	16	2	115	12.5	7.88	261	2	6.22887e+07	59344462	8.07144e+07	8.01369e+07	6.38231e+07	7.76016e+07	8.17756e+07	8.77366e+07	5.65713e+07	6.16051e+07	3.42327	0.507805	13.7782	4.97316	6.02397	MIF	100392923	Mif	17319	0.854648	1.13021	0.993712	1.19107	0.830359	0.02947	0.211018
A0A8I4A0W4	675712666	PREDICTED: LOW QUALITY PROTEIN: antigen KI-67 [Callithrix jacchus]	0	37.874	6	10	11	10	2898	318.4	9.73	212	10	1.02181e+07	8.30517e+06	5.41267e+06	3.34656e+06	4.17791e+06	3.66273e+06	6.33761e+06	3.56488e+06	5.13078e+06	3.32617e+06	14.6046	33.358	9.29222	39.5985	30.1776	MKI67	100411224	Mki67	17345	1.73171	0.818887	0.73301	0.925768	0.790627	0.2008	0.435348
U3CP24	1061010775	PREDICTED: MARCKS-related protein [Callithrix jacchus]	0	91.869	82	9	79	9	197	19.7	4.63	3241	9	5.30863e+08	4.50255e+08	1.72646e+08	2.81717e+08	1.24328e+08	1.75858e+08	1.16394e+08	9.9073e+07	6.17015e+07	6.67166e+07	11.6191	33.9484	24.2762	11.3688	5.52295	MARCKSL1	100410948	Marcksl1	17357	2.35897	1.09245	0.721756	0.518062	0.308764	0.04531	0.240517
F6T0D9	1060958752	PREDICTED: myelin-associated oligodendrocyte basic protein isoform X1 [Callithrix jacchus]	0	44.051	25	4	75	4	150	16.5	9.54	896	4	4.51586e+08	3.00987e+08	5.17521e+08	5.19963e+08	4.0866e+08	7.10394e+08	4.06315e+08	4.31276e+08	1.64418e+08	1.65116e+08	28.3001	0.332906	38.1319	4.21441	0.299406	MOBP	100392144	Mobp	17433	0.923122	1.2726	1.37266	1.02741	0.404213	7.417e-05	0.0800914
A0A5F4W2S7	380848769	myelin-oligodendrocyte glycoprotein isoform 1 precursor [Callithrix jacchus]	0	182.602	43	14	413	14	245	27.9	8.56	10648	14	6.25777e+08	4.56561e+08	9.78542e+08	1.39928e+09	8.49299e+08	1.55908e+09	1.7664e+09	1.65114e+09	1.40484e+09	1.45041e+09	22.1103	25.0235	41.6788	4.76962	2.25719	MOG	100400400	Mog	17441	0.445724	0.979226	0.991811	1.4074	1.17584	0.04512	0.240517
F6RTH7	296192270	PREDICTED: malate dehydrogenase, mitochondrial [Callithrix jacchus]	0	188.773	78	20	196	20	338	35.5	8.68	4415	20	5.18114e+08	4.49499e+08	6.69626e+08	7.82609e+08	7.92568e+08	7.07052e+08	7.89041e+08	5.36527e+08	4.17966e+08	5.38641e+08	10.0284	11.0025	8.06458	26.94	17.8402	MDH2	100407619	Mdh2	17448	0.780127	1.17085	1.20905	1.06872	0.771253	0.1544	0.386754
U3B352	532209689	malate dehydrogenase, cytoplasmic isoform 2 [Callithrix jacchus]	0	97.052	40	13	81	13	334	36.4	7.36	1567	13	6.60749e+07	4.47882e+07	1.11657e+08	1.09215e+08	1.18562e+08	9.60928e+07	1.38061e+08	8.2505e+07	9.55552e+07	1.04694e+08	27.1541	1.56385	14.8035	35.6213	6.45407	MDH1	100402890	Mdh1	17449	0.57311	1.14181	1.10967	1.14022	1.03519	0.2067	0.4408
F7E772	296231472	PREDICTED: 26S proteasome non-ATPase regulatory subunit 7 [Callithrix jacchus]	0	21.853	17	4	17	4	324	37	6.77	233	4	4.88878e+06	5998543	8.14849e+06	3.80554e+06	9.85642e+06	3.33086e+06	4.49704e+06	1.32492e+06	8.24524e+06	2.75733e+06	14.4153	51.379	69.9806	77.0541	70.5388	PSMD7	100406192	Psmd7	17463	1.02996	1.13087	1.24754	0.550768	1.04086	0.8374	0.930579
F7CPH6	675637834	PREDICTED: multiple PDZ domain protein isoform X2 [Callithrix jacchus]	0	124.179	15	22	49	22	2073	221.9	5.03	626	22	2.19492e+07	2.59557e+07	1.6595e+07	1.66012e+07	9.44773e+06	1.80634e+07	1.17065e+07	1.56e+07	1.2203e+07	1.41176e+07	11.8278	0.0262463	44.2888	20.1647	10.2872	MPDZ	100397073	Mpdz	17475	1.47636	1.02306	0.847856	0.841552	0.811166	0.2271	0.456933
H9KXA0	1060932015	PREDICTED: myeloperoxidase isoform X1 [Callithrix jacchus]	0	27.456	10	7	18	7	788	88.7	9.22	223	7	1.02138e+07	1.29991e+07	8.53471e+06	4.99998e+06	4.84626e+06	5.85842e+06	4.31848e+06	4.35249e+06	4.42749e+06	3.65754e+06	16.9688	36.9337	13.3718	0.554767	13.4679	MPO	100408045	Mpo	17523	1.80762	1.05397	0.833591	0.675223	0.629595	0.2002	0.434898
B0KWU3	675771061	PREDICTED: 55 kDa erythrocyte membrane protein isoform X1 [Callithrix jacchus]	0	85.552	29	10	63	10	487	54.6	7.31	1470	10	1.49321e+07	1.37538e+07	1.38085e+07	1.63622e+07	1.62021e+07	2.37247e+07	1.71695e+07	2.54084e+07	2.76579e+07	3.20616e+07	5.80936	11.9704	26.6451	27.3653	10.4284	MPP1	100394243	Mpp1	17524	0.713293	0.750214	0.992805	1.05873	1.48496	0.1187	0.342901
A0A2R8NAZ8	675723663	PREDICTED: protein Mpv17 [Callithrix jacchus]	0	17.102	18	2	14	2	176	19.7	9.32	639	2	1.6063e+06	2.37749e+06	2.27314e+06	2.82683e+06	4.67777e+06	3.38648e+06	2.73226e+06	2.23073e+06	1.53641e+06	2.00873e+06	27.3764	15.3537	22.6451	14.2912	18.8418	MPV17	100403969	Mpv17	17527	0.776382	0.993907	1.5716	0.967214	0.690895	0.3343	0.555002
F6R0X9	532209093	myelin protein P0 precursor [Callithrix jacchus]	0	74.373	33	8	56	5	248	27.6	9.54	929	8	9.89438e+07	9.50123e+07	2.37387e+08	9.58451e+07	5.97165e+07	5.80979e+07	1.11244e+09	2.31987e+08	1.18618e+09	2.51059e+08	2.86664	60.0694	1.943	92.6156	92.014	MPZ	100410776	Mpz	17528	0.28301	0.486233	0.171908	1.96171	2.09714	0.01919	0.186896
A0A5F4WBH8	1060958138	PREDICTED: ras-related protein M-Ras isoform X1 [Callithrix jacchus]	0	82.012	62	12	72	12	208	23.8	8.79	748	12	3.75562e+07	3.74821e+07	4.52887e+07	5.55072e+07	5.1142e+07	5.99702e+07	5.80381e+07	7.49145e+07	6.73089e+07	6.21043e+07	0.139658	14.337	11.2364	17.9513	5.68758	MRAS	100390332	Mras	17532	0.68302	0.917473	1.01138	1.21017	1.17796	0.05332	0.252355
U3CS03	532275180	double-strand break repair protein MRE11A isoform 1 [Callithrix jacchus]	0	23.069	12	9	21	9	709	80.6	6.28	88	9	9.98357e+06	7.75041e+06	2.21402e+07	2.74359e+07	2.15543e+07	3.8559e+06	2.8533e+07	2.70804e+07	1.31968e+07	2.0413e+07	17.8085	15.1065	98.5011	3.69385	30.3638	MRE11	100411097	Mre11a	17535	0.487348	1.3624	0.698299	1.52832	0.923634	0.02462	0.200379
U3EKV4	675683993	PREDICTED: RNA-binding protein Musashi homolog 1 isoform X2 [Callithrix jacchus]	0	121.495	53	12	35	11	362	39.1	7.85	791	12	3.42709e+07	4.58641e+07	1.18683e+07	7.1326e+06	1.07136e+07	4.7374e+06	5.72594e+06	5.68137e+06	7.72793e+06	7.7891e+06	20.4595	35.2472	54.6995	0.552584	0.557502	MSI1	100412167	Msi1	17690	2.8314	0.671356	0.545928	0.403053	0.548261	0.001311	0.127303
F7CYB3	532522948	moesin [Callithrix jacchus]	0	364.423	67	41	333	31	577	67.8	6.4	5359	41	3.65514e+08	5.30399e+08	1.84945e+08	3.7129e+08	1.70626e+08	3.00451e+08	1.4764e+08	2.25979e+08	1.51362e+08	2.50743e+08	26.0275	47.3777	38.9745	29.6527	34.9525	MSN	100397751	Msn	17698	1.65974	1.03047	0.872704	0.692156	0.744929	0.477	0.673579
E1CJB1	301170770	cytochrome c oxidase subunit I (mitochondrion) [Callithrix jacchus]	0	22.823	8	2	44	2	518	57.5	6.7	668	2	2.74029e+07	3.73442e+07	4.62005e+07	7.0306e+07	4.52793e+07	7.35708e+07	5.70905e+07	7.36773e+07	4.81971e+07	5.50231e+07	21.7138	29.2604	33.6644	17.9382	9.3523	COX1	22203902	COX1	17708	0.606142	1.0907	1.11264	1.22421	0.966316	0.3018	0.52265
E1CJB2	722490420	cytochrome c oxidase subunit II (mitochondrion) [Callithrix jacchus]	0	57.888	26	5	167	5	229	26.2	4.7	2332	5	1.52731e+09	1.19507e+09	1.67067e+09	2.36555e+09	1.47227e+09	2.78898e+09	1.95334e+09	2.3887e+09	1.94665e+09	2.32492e+09	17.2595	24.3473	43.6986	14.18	12.5236	COX2	22203903	COX2	17709	0.693302	1.02789	1.0852	1.10578	1.08783	0.3491	0.566606
A0A7H1R7C4	722490417	NADH dehydrogenase subunit 1 (mitochondrion) [Callithrix jacchus]	0	61.726	9	3	32	3	318	35.8	6.07	657	3	3.85004e+07	3.88222e+07	1.88023e+07	3.02752e+07	1.72792e+07	6.33123e+07	2.31674e+07	2.65307e+07	2.2032e+07	3.64429e+07	0.588537	33.0602	80.7787	9.57062	34.8527	ND1	22203913	ND1	17716	1.2267	0.778601	1.27856	0.788448	0.927688	0.09832	0.310815
A0A7H1R7B2	722490418	NADH dehydrogenase subunit 2 (mitochondrion) [Callithrix jacchus]	0	67.612	11	2	32	2	346	39.1	9.82	257	2	2.90205e+07	2.58563e+07	1.76024e+07	3.32952e+07	1.88898e+07	3.01693e+07	2.19423e+07	2.93283e+07	1.43006e+07	3.27678e+07	8.15424	43.6032	32.515	20.3731	55.4866	ND2	22203901	ND2	17717	1.08378	1.0052	0.968888	1.01256	0.929571	0.9832	0.996747
A0A0U1XIU7	301170777	NADH dehydrogenase subunit 4 (mitochondrion) [Callithrix jacchus]	0	122.027	17	5	86	5	458	51.9	9.33	3299	5	3.83008e+07	3.65739e+07	2.90523e+07	5.49147e+07	2.63415e+07	5.85447e+07	3.33822e+07	5.55353e+07	2.95753e+07	4.76776e+07	3.26169	43.5588	53.6509	35.234	33.1384	ND4	22203909	ND4	17719	0.913333	1.02424	1.03546	1.08463	0.942342	0.9814	0.996747
A0A0U1XMA2	301170778	NADH dehydrogenase subunit 5 (mitochondrion) [Callithrix jacchus]	0	73.206	13	5	49	5	601	67.3	9.1	2043	5	4.86042e+07	5.12265e+07	4.07722e+07	5.46567e+07	3.73032e+07	6.43738e+07	5.32096e+07	5.71943e+07	3.76981e+07	5.41353e+07	3.71482	20.5762	37.6522	5.1042	25.313	ND5	22203910	ND5	17721	0.999959	0.955868	1.01845	1.10587	0.919854	0.6327	0.788312
F7HYN0	532438497	microtubule-associated protein 1A [Callithrix jacchus]	0	1476.52	56	117	1087	5	2804	306	4.96	26610	117	1.1901e+09	8.9036e+08	1.04479e+09	6.25519e+08	1.01517e+09	7.40061e+08	1.12859e+09	1.00172e+09	1.08121e+09	9.71516e+08	20.3751	35.499	22.1658	8.42211	7.55711	MAP1A	100392958	Map1a	17754	1.07362	0.861961	0.905781	1.09934	1.0593	0.8468	0.934542
F6RH40	296194378	PREDICTED: LOW QUALITY PROTEIN: microtubule-associated protein 1B [Callithrix jacchus]	0	1758.24	66	126	1444	124	2465	270.2	4.82	41188	126	4.94702e+09	6.07356e+09	1.71491e+09	1.29625e+09	1.54298e+09	1.14615e+09	1.69689e+09	1.48204e+09	1.82179e+09	1.31893e+09	14.4564	19.6626	20.8692	9.55833	22.6431	MAP1B	100414350	Map1b	17755	2.39156	0.653448	0.583567	0.689857	0.681565	0.1054	0.321128
A0A8I3WY35	1060954170	PREDICTED: microtubule-associated protein 4 isoform X2 [Callithrix jacchus]	0	418.538	55	46	387	46	1120	117.7	5.4	7352	46	2.62445e+08	2.78658e+08	2.65037e+08	2.00612e+08	2.48083e+08	2.08715e+08	3.00012e+08	2.48356e+08	2.47271e+08	2.455e+08	4.23748	19.5665	12.1881	13.3216	0.50814	MAP4	100414462	Map4	17758	1.08018	0.929555	0.911886	1.09468	0.983696	0.4611	0.662218
F6UHV8	675696856	PREDICTED: microtubule-associated protein 6 [Callithrix jacchus]	0	500.393	81	58	543	58	825	88	9.33	9095	58	8.08814e+08	6.99617e+08	4.27307e+08	3.01198e+08	3.87019e+08	3.81763e+08	5.62751e+08	3.85004e+08	5.34458e+08	5.04425e+08	10.2376	24.4811	0.966747	26.5229	4.08836	MAP6	100399715	Map6	17760	1.51074	0.729621	0.769959	0.949206	1.04047	0.05883	0.258812
F7GZV8	532523022	ensconsin isoform 2 [Callithrix jacchus]	0	25.645	13	6	15	6	777	87.5	9.82	286	6	1.14985e+07	5.4784e+06	1.13334e+07	1.09422e+07	5.08444e+06	7.14662e+06	1.53051e+07	1.10194e+07	6.59275e+06	8.14882e+06	50.1488	2.48402	23.8439	23.024	14.928	MAP7	100405954	Map7	17761	0.917179	1.20344	0.660784	1.42218	0.796415	0.1455	0.377495
F6UBM9	1060995948	PREDICTED: microtubule-associated protein tau [Callithrix jacchus]	0	231.481	28	18	172	18	852	89.3	6.4	3664	18	2.33152e+08	3.51446e+08	1.86825e+08	1.14888e+08	1.71162e+08	1.02892e+08	1.38833e+08	1.60564e+08	1.08646e+08	1.54076e+08	28.6169	33.7191	35.2301	10.2649	24.4544	MAPT	100403309	Mapt	17762	1.69696	0.875808	0.79552	0.869084	0.762626	0.5837	0.753383
F6QE66	296236635	PREDICTED: myotubularin isoform X1 [Callithrix jacchus]	0	75.729	32	17	63	17	603	69.9	8.19	804	17	2.26484e+07	1.65856e+07	2.40704e+07	2.20655e+07	2.83681e+07	2.15556e+07	2.86435e+07	3.04588e+07	3.2047e+07	2.40622e+07	21.8537	6.14572	19.2982	4.3438	20.1254	MTM1	100387480	Mtm1	17772	0.783099	0.920858	0.996461	1.17966	1.11992	0.1885	0.422816
U3DTQ4	296218759	PREDICTED: protein FAM89B isoform X1 [Callithrix jacchus]	0	20.963	29	4	13	4	189	20.2	5.34	231	4	1.26802e+07	4.37915e+06	5.65093e+06	5.33771e+06	5.61309e+06	5.52597e+06	4.43903e+06	8.48039e+06	7.70436e+06	5.98182e+06	68.8153	4.0311	1.10602	44.2384	17.7992	FAM89B	100415757	Fam89b	17826	1.29645	0.835096	0.846528	0.981829	1.0401	0.8042	0.906523
A0A5F4W981	296229087	PREDICTED: metaxin-1 isoform X1 [Callithrix jacchus]	0	115.193	26	12	98	6	467	51.3	9.82	1543	12	1.23966e+08	1.12755e+08	8.28787e+07	1.02888e+08	9.41691e+07	1.05687e+08	9.4763e+07	1.02475e+08	6.41985e+07	1.0314e+08	6.69745	15.2325	8.15003	5.5295	32.91	MTX1	100397722	Mtx1	17827	1.19929	0.941143	1.01252	0.999262	0.847781	0.4104	0.618576
A0A2R8PLD0	1060986378	PREDICTED: methylmalonyl-CoA mutase, mitochondrial isoform X1 [Callithrix jacchus]	0	51.429	18	10	19	10	756	83.8	7.06	131	10	9.24452e+06	8.65848e+06	1.7394e+07	9.41975e+06	1.46603e+07	1.03815e+07	1.42046e+07	6.44849e+06	4.0563e+06	2.78497e+06	4.6293	42.0578	24.1639	53.1097	26.2805	MMUT	100388313	Mmut	17850	0.920435	1.37856	1.28746	1.06182	0.351726	0.08991	0.299292
U3FRJ6	296213934	PREDICTED: myelin expression factor 2 isoform X3 [Callithrix jacchus]	0	160.982	60	25	141	3	576	62.1	8.62	1674	25	2.57503e+08	2.66123e+08	9.23896e+07	9.30157e+07	1.19268e+08	8.65654e+07	7.84524e+07	7.06959e+07	8.43972e+07	6.3022e+07	2.32804	0.477631	22.4687	7.35472	20.5056	MYEF2	100413223	Myef2	17876	2.16119	0.765232	0.849544	0.615587	0.60845	0.004951	0.1373
F7CPM8	1060948535	PREDICTED: myosin-11 [Callithrix jacchus]	0	293.022	20	35	287	11	1963	225.9	5.69	7155	35	4.54209e+06	3.41387e+06	2.99048e+06	3.91631e+06	5.67617e+06	3.47635e+06	4.57717e+06	1.22202e+07	7.79398e+06	1.51989e+07	20.0547	18.9571	33.9908	64.3486	45.5451	MYH11	100392841	Myh11	17880	0.623454	0.541237	0.717221	1.3163	1.80179	0.5643	0.741282
F6ZZ90	1060937228	PREDICTED: myosin-9 [Callithrix jacchus]	0	1541.73	63	133	1288	106	1960	226.5	5.6	30693	133	1.62179e+09	1.64838e+09	7.86365e+08	1.24037e+09	7.30015e+08	1.23348e+09	6.64747e+08	1.13624e+09	5.7166e+08	9.33138e+08	1.14999	31.6793	36.2624	37.0236	33.9719	MYH9	100387432	Myh9	17886	1.54747	0.959064	0.929142	0.85224	0.712082	0.1486	0.380404
A0A5F4WDR1	675665556	PREDICTED: myosin light chain 1/3, skeletal muscle isoform isoform X1 [Callithrix jacchus]	0	7.764	16	3	8	3	190	20.8	5.03	49	3	1.4544e+06	1.48166e+06	1.35409e+06	565861	1.12428e+06	840539	861358	531835	2.0423e+06	1.25926e+06	1.31292	58.0599	20.4229	33.4495	33.5413	MYL1	100401884	Myl1	17901	1.27482	0.83363	0.853114	0.604916	1.43352	0.1923	0.427395
F6TH52	675680090	PREDICTED: myosin light polypeptide 6 [Callithrix jacchus]	0	175.98	89	12	172	10	151	16.9	4.65	4697	12	5.13688e+08	5.61753e+08	4.46277e+08	5.08393e+08	3.73926e+08	4.99637e+08	3.53723e+08	5.08621e+08	3.38802e+08	4.89961e+08	6.32054	9.20162	20.3515	25.4028	25.7941	MYL6	103795260	Myl6b	17904	1.17029	1.03886	0.950604	0.938395	0.901852	0.6009	0.766195
A0A8I4A4S3	1060966136	PREDICTED: unconventional myosin-X isoform X1 [Callithrix jacchus]	0	43.395	5	9	23	9	2097	241.6	6.52	196	9	2.1611e+07	1.88454e+07	1.97157e+07	1.84095e+07	1.64923e+07	1.63862e+07	1.75897e+07	2.24496e+07	1.94979e+07	2.11109e+07	9.66739	4.84539	0.456266	17.1655	5.61752	MYO10	100389861	Myo10	17909	1.05296	0.992286	0.85573	1.0421	1.05692	0.1459	0.377514
A0A2R8MBT4	675664833	PREDICTED: unconventional myosin-Ib isoform X1 [Callithrix jacchus]	0	264.82	37	36	114	36	1143	132.7	9.36	1824	36	1.98682e+08	3.24481e+08	7.39998e+07	8.00104e+07	6.06267e+07	6.08167e+07	5.1642e+07	5.10891e+07	4.31528e+07	4.02169e+07	34.006	5.51922	0.221201	0.761181	4.98022	MYO1B	100407567	Myo1b	17912	2.65641	0.782002	0.616641	0.521628	0.423318	0.005123	0.1373
F7DTS4	532216297	unconventional myosin-Ic isoform a [Callithrix jacchus]	0	214.434	39	34	178	34	1063	121.6	9.22	2744	34	9.9623e+07	1.51815e+08	1.02234e+08	9.5135e+07	5.17177e+07	8.09568e+07	9.9789e+07	1.00391e+08	6.39635e+07	6.05619e+07	29.3553	5.08656	31.1667	0.425462	3.86311	MYO1C	100405352	Myo1c	17913	1.38734	1.08901	0.732049	1.10452	0.687084	0.01516	0.176709
A0A2R8ME67	1060976396	PREDICTED: unconventional myosin-If [Callithrix jacchus]	0	31.047	6	5	14	3	1117	126.9	9.14	328	5	248319	281840	619741	161679	354212	226904	574811	350738	5.28817e+06	2.35605e+06	8.94192	82.8999	30.9819	34.2378	54.2455	MYO1F	100388900	Myo1f	17916	0.253362	0.37344	0.277715	0.442319	3.65316	0.5007	0.690942
A0A8I3WWH3	532513158	unconventional myosin-Va isoform 2 [Callithrix jacchus]	0	1092.83	57	109	1105	101	1828	212.2	8.57	23622	109	1.7244e+09	2.07196e+09	1.40762e+09	1.58788e+09	1.39045e+09	1.7022e+09	1.38366e+09	1.42505e+09	1.40799e+09	1.35548e+09	12.9471	8.51053	14.256	2.08395	2.68728	MYO5A	100394767	Myo5a	17918	1.22806	0.968998	1.00042	0.908575	0.893938	0.432	0.63788
A0A2R8PGH4	532282574	unconventional myosin-Vb [Callithrix jacchus]	0	74.281	10	16	93	8	1849	214	7.03	1634	16	948408	3.86574e+06	2.97087e+06	1.35861e+06	9.31137e+06	8.70565e+06	1.70929e+06	1.31972e+06	8.40786e+06	1.01383e+07	85.7001	52.664	4.75457	18.1886	13.1953	MYO5B	100406508	Myo5b	17919	0.493902	0.444179	1.84844	0.310759	1.90272	0.009596	0.148901
A0A8I3WTU5	675653306	PREDICTED: LOW QUALITY PROTEIN: unconventional myosin-VI [Callithrix jacchus]	0	558.762	58	64	440	64	1294	149.6	8.48	9873	64	2.39003e+08	2.76001e+08	3.54777e+08	3.08855e+08	3.61191e+08	2.86666e+08	2.92472e+08	3.08645e+08	2.93967e+08	2.94718e+08	10.16	9.78617	16.2681	3.8049	0.180472	MYO6	100391794	Myo6	17920	0.853703	1.10008	1.07393	0.996449	0.975841	0.5608	0.738198
F7HY84	532217771	unconventional myosin-IXb isoform 1 [Callithrix jacchus]	0	22.681	4	6	7	6	2154	243	8.84	59	6	1.28569e+07	1.35166e+07	3.48858e+06	8.58521e+06	6.961e+06	4.27776e+06	5.62684e+06	5.23672e+06	5.69077e+06	4.78676e+06	3.53779	59.6973	33.7642	5.07855	12.202	MYO9B	100389998	Myo9b	17925	1.85658	0.849941	0.791159	0.764747	0.737572	0.01049	0.154674
U3D7H7	1061017524	PREDICTED: protein phosphatase 1 regulatory subunit 12A isoform X1 [Callithrix jacchus]	0	150.067	31	27	111	26	1069	119.6	5.44	1658	27	8.18608e+07	9.14341e+07	6.00582e+07	6.58453e+07	5.91664e+07	7.05887e+07	4.89404e+07	5.69805e+07	4.89498e+07	5.09109e+07	7.81246	6.50043	12.4493	10.7348	2.7773	PPP1R12A	100393191	Ppp1r12a	17931	1.3651	0.991779	1.02212	0.834371	0.786633	0.08133	0.28873
F6WYB8	675680350	PREDICTED: nascent polypeptide-associated complex subunit alpha isoform X1 [Callithrix jacchus]	0	27.214	12	4	7	4	474	49.3	6.4	156	4	7.23275e+06	5.89492e+06	9.65528e+06	3.12016e+06	9.14253e+06	6.04253e+06	2.54659e+06	5.3808e+06	6.20947e+06	5.19022e+06	14.4121	72.3424	28.8709	50.5612	12.6445	NACA	100395704	Naca	17938	1.08645	1.0573	1.25672	0.656075	0.943445	0.7138	0.842665
A0A2R8MN60	1060944489	PREDICTED: nucleosome assembly protein 1-like 4 isoform X1 [Callithrix jacchus]	0	132.189	38	12	108	11	386	44.1	4.67	2834	12	3.22606e+07	3.19857e+07	3.59452e+07	3.32604e+07	3.35887e+07	4.1599e+07	5.14239e+07	5.12051e+07	4.44708e+07	4.49061e+07	0.605036	5.48627	15.0668	0.301499	0.688737	NAP1L4	100385493	Nap1l4	17955	0.801784	0.863676	0.938332	1.2808	1.11541	0.000199	0.0800914
F6Z057	675656437	PREDICTED: beta-soluble NSF attachment protein isoform X1 [Callithrix jacchus]	0	201.152	69	17	140	14	298	33.5	5.47	2515	17	3.13546e+07	2.96839e+07	7.22827e+07	5.11573e+07	8.79475e+07	4.17066e+07	7.66652e+07	4.97066e+07	5.87049e+07	6.06e+07	3.87092	24.2027	50.4377	30.1691	2.24636	NAPB	100401982	Napb	17957	0.545172	1.10252	1.15802	1.1287	1.06559	0.008461	0.14805
A0A2R8MZR9	1060995505	PREDICTED: next to BRCA1 gene 1 protein [Callithrix jacchus]	0.001	7.096	2	2	3	2	1051	116.5	5.29	52	2	975343	1.07698e+06	1.22698e+06	557215	1.05338e+06	418591	670109	729935	526617	605896	7.00393	53.0878	60.9882	6.04322	9.89995	NBR1	100393407	Nbr1	17966	1.30871	1.13773	0.938633	0.892765	0.722169	0.1017	0.316117
A0A2R8PJF0	1060941385	PREDICTED: neural cell adhesion molecule 1 [Callithrix jacchus]	0	440.904	48	41	508	9	1181	126.2	4.79	11998	41	7.94338e+08	8.604e+08	9.39091e+08	9.91449e+08	1.3347e+09	9.01509e+08	9.90416e+08	9.30006e+08	1.08583e+09	1.01896e+09	5.64594	3.83548	27.3959	4.44867	4.49261	NCAM1	100398755	Ncam1	17967	0.84025	0.980298	1.13551	0.97516	1.06878	0.2076	0.4414
U3CBX5	1060958214	PREDICTED: LOW QUALITY PROTEIN: cytoplasmic protein NCK1 [Callithrix jacchus]	0	16.857	14	5	21	3	377	42.9	6.67	167	5	1.71644e+06	1.36406e+06	1.54189e+06	1.06113e+06	641170	444291	988640	2.01344e+06	1.87193e+06	1.20797e+06	16.1773	26.1195	25.6508	48.2761	30.4873	NCK1	100395287	Nck1	17973	1.19855	1.01277	0.422327	1.16804	1.19831	0.1596	0.391847
F7HUY1	1060951385	PREDICTED: cytoplasmic protein NCK2 isoform X1 [Callithrix jacchus]	0	66.371	43	14	57	12	380	42.9	6.95	676	14	1.25814e+07	1.83397e+07	1.30582e+07	1.31396e+07	1.14625e+07	1.65388e+07	9.84348e+06	1.44052e+07	1.17568e+07	1.35784e+07	26.3365	0.43926	25.6381	26.6046	10.1677	NCK2	100401429	Nck2	17974	1.14774	0.972422	1.03936	0.900073	0.940402	0.9463	0.988118
A0A8I3W7I7	1061007157	PREDICTED: nucleolin [Callithrix jacchus]	0	229.455	38	30	308	30	712	76.8	4.7	5759	30	7.94756e+08	7.22895e+08	7.1535e+08	4.5211e+08	6.10171e+08	5.62782e+08	7.0538e+08	3.88917e+08	7.56601e+08	4.33232e+08	6.69637	31.8878	5.71369	40.8981	38.435	NCL	100395223	Ncl	17975	1.23543	0.950361	0.954832	0.890803	0.968574	0.3142	0.534794
A0A2R8N2P0	296192935	PREDICTED: NADH dehydrogenase [ubiquinone] 1 alpha subcomplex subunit 2 isoform X2 [Callithrix jacchus]	0	49.616	71	10	163	10	99	11	9.51	2429	10	3.19806e+08	2.58327e+08	1.91842e+08	4.84402e+08	1.91337e+08	4.89885e+08	2.06262e+08	4.6011e+08	2.02938e+08	4.24957e+08	15.039	61.1824	61.9784	53.8732	50.0055	NDUFA2	100395996	Ndufa2	17991	0.89498	1.04686	1.05457	1.03158	0.972015	0.9938	0.998876
#N/A	1060933597	PREDICTED: cytochrome c oxidase subunit NDUFA4-like [Callithrix jacchus]	0	59.931	56	7	107	7	82	9.4	9.5	1527	7	8.05582e+08	6.6834e+08	9.68419e+08	1.19371e+09	9.82265e+08	1.21054e+09	1.00631e+09	1.00541e+09	8.79015e+08	1.16768e+09	13.1682	14.736	14.7224	0.0636192	19.9461	LOC108591148	108591148	Ndufa4	17992	0.745363	1.09339	1.1089	1.01733	1.03502	0.353	0.569092
U3CCC1	296194616	PREDICTED: NADH dehydrogenase [ubiquinone] iron-sulfur protein 4, mitochondrial isoform X1 [Callithrix jacchus]	0	168.88	53	11	144	11	175	20.1	10.04	3042	11	3.27881e+08	2.12581e+08	2.19676e+08	5.87337e+08	2.41073e+08	5.64246e+08	2.80784e+08	5.05046e+08	2.54912e+08	5.32247e+08	30.1704	64.4292	56.7521	40.3591	49.8262	NDUFS4	100412322	Ndufs4	17993	0.7253	1.08301	1.08074	1.05458	1.05637	0.8852	0.957141
A0A8I3WPK1	296218952	PREDICTED: NADH dehydrogenase [ubiquinone] flavoprotein 1, mitochondrial isoform X1 [Callithrix jacchus]	0	423.737	77	30	476	30	464	50.6	8.07	9985	30	1.44268e+09	9.30172e+08	9.073e+08	2.35499e+09	9.21053e+08	2.65219e+09	9.77292e+08	2.06105e+09	1.02675e+09	2.15356e+09	30.5454	62.7578	68.5146	50.4441	50.1069	NDUFV1	100409776	Ndufv1	17995	0.769057	1.05733	1.15811	0.984746	1.03076	0.9499	0.988997
F7CJR4	1061017786	PREDICTED: protein NEDD1 [Callithrix jacchus]	0	55.88	19	7	9	7	660	72.1	7.53	380	7	6.29094e+06	5.24368e+06	1.98458e+06	1.02691e+06	795733	1.03358e+06	2.65915e+06	1.14191e+06	1.11486e+06	590657	12.84	44.9724	18.3877	56.4503	43.467	NEDD1	100385249	Nedd1	17997	2.63564	0.68812	0.417995	0.868535	0.389708	0.06901	0.271747
U3FNX7	675666542	PREDICTED: septin-2 isoform X1 [Callithrix jacchus]	0	381.866	73	25	387	24	379	43.3	6.48	11363	25	1.72723e+09	1.56607e+09	1.10337e+09	1.28669e+09	8.65916e+08	1.10023e+09	1.07234e+09	1.04944e+09	9.34596e+08	9.16556e+08	6.92028	10.847	16.8541	1.52648	1.37824	SEPTIN2	100392077	Septin2	18000	1.41679	1.02821	0.845842	0.912795	0.79637	0.03303	0.219849
A0A8J8Y231	532521440	neogenin isoform 1 precursor [Callithrix jacchus]	0	269.239	29	31	106	31	1461	160	6.61	2080	31	7.81415e+07	1.06089e+08	3.30424e+07	9.08224e+07	1.73052e+07	3.28889e+07	3.50531e+07	6.97045e+07	1.50495e+07	2.0611e+07	21.4538	65.9697	43.9069	46.7789	22.0554	NEO1	100385847	Neo1	18007	1.84708	1.24186	0.503242	1.05029	0.357529	0.1864	0.421593
A0A8I4A296	675659669	PREDICTED: neurofibromin isoform X1 [Callithrix jacchus]	0	399.524	27	61	250	61	2867	322.3	7.46	4991	61	1.46223e+08	1.17104e+08	8.3871e+07	5.81954e+07	6.63009e+07	5.93742e+07	8.58385e+07	7.05837e+07	7.88951e+07	5.84645e+07	15.6386	25.559	7.79462	13.7919	21.0348	NF1	100392547	Nf1	18015	1.59621	0.861165	0.761806	0.948185	0.832633	0.2358	0.46678
F6QIK4	1060936958	PREDICTED: LOW QUALITY PROTEIN: merlin [Callithrix jacchus]	0	52.711	17	9	29	9	595	69.7	6.47	303	9	7.05361e+06	1.44863e+07	1.07443e+07	1.70738e+07	7.89671e+06	2.12079e+07	9.5085e+06	1.26682e+07	9.37188e+06	1.31178e+07	48.7996	32.1778	64.6801	20.1497	23.5552	NF2	100413257	Nf2	18016	0.874688	1.12963	1.18188	0.900549	0.913256	0.9619	0.993352
A0A2R8M331	296208105	PREDICTED: nuclear factor 1 A-type isoform X3 [Callithrix jacchus]	0	104.799	39	14	57	10	501	55	8.51	1022	14	9.14976e+07	87908761	3.19329e+07	1.98916e+07	2.56898e+07	1.82909e+07	2.337e+07	1.81172e+07	2.38658e+07	1.75207e+07	2.829	32.8589	23.7915	17.9059	21.6816	NFIA	100403440	Nfia	18027	2.50508	0.723633	0.614109	0.579292	0.577886	0.004327	0.135263
A0A2R8PEJ5	1060974585	PREDICTED: nuclear factor 1 X-type [Callithrix jacchus]	0	74.17	35	12	61	5	502	55.1	8.68	993	12	3.83352e+07	3.67461e+07	8.3721e+06	7.23974e+06	6.94212e+06	7.23694e+06	3.7297e+06	5.72182e+06	6.93821e+06	5.41517e+06	2.99329	10.2576	2.94051	29.8078	17.4357	NFIX	100403401	Nfix	18032	2.96349	0.616206	0.559654	0.373056	0.487593	0.003989	0.131414
F6UX82	296221730	PREDICTED: neurofilament light polypeptide [Callithrix jacchus]	0	484.587	72	43	486	39	543	61.5	4.68	10532	43	3.34476e+09	2.90719e+09	2.57589e+08	5.44172e+08	2.68442e+08	5.48628e+08	4.59887e+08	1.06601e+09	6.29364e+08	1.09453e+09	9.898	50.5499	48.4955	56.1758	38.1604	NEFL	100409901	Nefl	18039	2.81099	0.360485	0.367369	0.686067	0.775093	0.03405	0.219849
A0A8I3WVA2	1060949795	PREDICTED: neurofilament medium polypeptide isoform X1 [Callithrix jacchus]	0	597.362	56	52	492	47	921	103.2	4.98	9285	52	4.67244e+09	3.969e+09	3.82262e+08	1.08091e+09	6.97915e+08	6.98843e+08	5.66316e+08	1.2787e+09	1.02023e+09	1.2033e+09	11.5121	67.5273	0.093942	54.6047	11.6435	NEFM	100410259	Nefm	18040	2.77504	0.469872	0.448544	0.592495	0.714045	0.06019	0.260587
F7ECW4	532508568	cysteine desulfurase, mitochondrial isoform a precursor [Callithrix jacchus]	0	76.308	40	13	64	13	457	50.1	8.25	588	13	2.8253e+07	3.13942e+07	3.31345e+07	2.23539e+07	3.59597e+07	2.66341e+07	3.02557e+07	2.23713e+07	2.58487e+07	1.84425e+07	7.44758	27.4763	21.0698	21.1873	23.6482	LOC100389040	100389040	Nfs1	18041	1.08589	1.01017	1.13953	0.958083	0.806328	0.7062	0.836874
F7IGZ2	296191617	PREDICTED: protein NipSnap homolog 1 [Callithrix jacchus]	0	95.174	36	8	94	8	284	33.2	9.31	1324	8	6.47163e+07	5.18908e+07	5.48372e+07	9.62416e+07	7.59042e+07	1.11746e+08	6.66593e+07	7.27289e+07	5.25699e+07	8.95225e+07	15.5548	38.7577	27.0121	6.15815	36.778	NIPSNAP1	100412659	Nipsnap1	18082	0.79129	1.02521	1.27339	0.945881	0.964231	0.6846	0.82105
F7IBG7	296191340	PREDICTED: 39S ribosomal protein L40, mitochondrial [Callithrix jacchus]	0	55.932	42	7	39	7	207	24.5	9.69	707	7	3.07468e+07	2.67144e+07	5.69212e+07	5.01364e+07	5.44803e+07	5.7432e+07	4.6492e+07	3.62622e+07	4.96186e+07	3.53084e+07	9.9244	8.9626	3.72996	17.482	23.8294	MRPL40	100408341	Mrpl40	18100	0.646922	1.2053	1.25995	0.931681	0.956144	0.03942	0.2307
F6WF21	325910861	nucleoside diphosphate kinase A [Callithrix jacchus]	0	134.772	80	11	183	6	152	17.2	6.54	3715	11	9.13896e+08	9.14299e+08	5.58345e+08	5.44515e+08	4.38762e+08	6.91417e+08	4.63271e+08	6.37597e+08	3.86566e+08	5.61647e+08	0.0312218	1.77345	31.6151	22.3945	26.1126	NME1	100406584	Nme1	18102	1.49599	0.902457	0.924813	0.900828	0.775912	0.002846	0.12939
F6YGJ2	325910863	nucleoside diphosphate kinase B [Callithrix jacchus]	0	188.305	74	10	202	5	152	17.3	8.41	4450	10	3.37115e+08	3.40417e+08	2.28812e+08	2.31596e+08	1.43423e+08	2.70199e+08	1.65204e+08	2.55487e+08	1.22444e+08	1.71986e+08	0.689173	0.855077	43.3458	30.35	23.7963	NME2	100534596	Nme2	18103	1.49454	1.0156	0.912396	0.927988	0.649473	0.001466	0.127303
A0A8J8XUM1	296201692	PREDICTED: glycylpeptide N-tetradecanoyltransferase 1 isoform X1 [Callithrix jacchus]	0	41.596	20	7	28	7	496	56.9	7.99	395	7	7.27567e+07	1.04543e+08	2.6372e+08	1.84242e+08	3.0952e+08	1.81567e+08	3.01606e+08	1.21024e+08	1.31516e+08	1.26521e+08	25.3543	25.0911	36.8473	60.4268	2.73746	NMT1	100394723	Nmt1	18107	0.493319	1.2464	1.3664	1.17592	0.717958	0.3512	0.568814
F7HV59	296194659	PREDICTED: NAD(P) transhydrogenase, mitochondrial [Callithrix jacchus]	0	390.806	46	44	363	44	1086	113.8	8.28	6231	44	3.40155e+08	5.59754e+08	5.47671e+08	5.5393e+08	7.2173e+08	4.88205e+08	4.81277e+08	2.95732e+08	2.37249e+08	3.50788e+08	34.5101	0.80354	27.2952	33.7706	27.3057	NNT	100391057	Nnt	18115	0.983186	1.20354	1.3219	0.848913	0.642454	0.2604	0.486461
F7IA18	296231730	PREDICTED: ER membrane protein complex subunit 8 isoform X1 [Callithrix jacchus]	0	37.028	33	6	29	6	210	23.8	6.4	368	6	1.43066e+07	1.93858e+07	4.90856e+06	6.37041e+06	6.37768e+06	7.71222e+06	7.60878e+06	9.57352e+06	1.00426e+07	1.08125e+07	21.3194	18.3295	13.3948	16.1711	5.22085	EMC8	100404501	Emc8	18117	1.73496	0.5808	0.725546	0.884786	1.07391	0.09896	0.31093
U3ANS0	532504078	39S ribosomal protein L49, mitochondrial [Callithrix jacchus]	0	23.601	27	4	20	4	166	19.1	9	593	4	8.92685e+06	6.55066e+06	1.55167e+07	1.61594e+07	1.00041e+07	1.40393e+07	9.69662e+06	8.52019e+06	1.19284e+07	8.81037e+06	21.7118	2.86942	23.7345	9.13289	21.2623	MRPL49	103796410	Mrpl49	18120	0.702549	1.43783	1.09137	0.82689	0.941365	0.04024	0.232952
F7IH77	532515720	nitric oxide synthase, brain isoform 1 [Callithrix jacchus]	0	164.475	31	36	118	36	1434	160.9	7.34	1272	36	1.69815e+08	1.93723e+08	2.29915e+08	2.05945e+08	2.00998e+08	2.11212e+08	2.31474e+08	2.32566e+08	2.28382e+08	1.83016e+08	9.30078	7.77747	3.50413	0.332777	15.5949	NOS1	100895717	Nos1	18125	0.870938	1.0442	0.987545	1.11171	0.9856	0.1532	0.385756
#N/A	675720948	PREDICTED: zinc finger protein 638 [Callithrix jacchus]	0	95.741	12	20	42	20	2101	232.9	6.71	401	20	2.72156e+07	2.12694e+07	1.30107e+07	1.28917e+07	1.35988e+07	1.17489e+07	1.08144e+07	2.63178e+07	1.07296e+07	1.64759e+07	17.3439	0.650025	10.3211	59.046	29.8711	LOC100397692	100397692	Zfp638	18139	1.47754	0.789357	0.772454	1.13158	0.829068	0.3745	0.587496
F7IC26	1060937513	PREDICTED: nuclear pore complex protein Nup50 isoform X1 [Callithrix jacchus]	0	59.654	38	9	17	9	468	50.1	6.8	224	9	9.003e+06	8.60618e+06	1.01793e+06	3.45745e+06	1.15093e+06	2.69713e+06	1.26242e+06	2.28419e+06	1.81447e+06	1.88884e+06	3.18687	77.0882	56.825	40.7435	2.84009	NUP50	100409558	Nup50	18141	2.65338	0.674358	0.579832	0.534409	0.558021	0.006088	0.139493
F7FL37	296193667	PREDICTED: nucleophosmin [Callithrix jacchus]	0	283.544	60	14	276	14	296	32.8	4.74	7408	14	8.08907e+08	8.82014e+08	1.1988e+09	7.61712e+08	1.10544e+09	7.92151e+08	1.01123e+09	7.8791e+08	1.2496e+09	7.51666e+08	6.1144	31.5294	23.3482	17.5543	35.1868	NPM1	100403017	Npm1	18148	0.904291	1.04847	1.01481	0.962168	1.07026	0.9424	0.987068
U3FBQ1	675661613	PREDICTED: neuronal pentraxin-1 [Callithrix jacchus]	0	79.134	31	13	49	13	432	47.1	6.55	1265	13	2.1595e+07	2.39642e+07	2.33992e+07	2.73705e+07	2.35995e+07	2.97295e+07	2.78458e+07	3.9194e+07	2.91072e+07	4.16036e+07	7.3543	11.0623	16.256	23.939	24.9928	NPTX1	100415356	Nptx1	18164	0.792587	0.883232	0.927756	1.16628	1.23014	0.5087	0.69706
A0A2R8MRG4	1060950908	PREDICTED: LOW QUALITY PROTEIN: neurexin-1 [Callithrix jacchus]	0	270.034	29	30	163	27	1467	161.1	6.13	2786	30	6.08412e+07	6.67091e+07	6.09068e+07	7.76519e+07	5.10056e+07	7.69379e+07	5.4194e+07	8.05438e+07	6.45468e+07	7.59529e+07	6.5061	17.0911	28.6641	27.6569	11.4809	NRXN1	100410393	Nrxn1	18189	0.952878	1.03512	0.955816	1.00657	1.04962	0.9369	0.986143
F7IPG7	166831560	neurexin 2 isoform alpha-1 precursor (predicted) [Callithrix jacchus]	0	158.161	23	27	112	18	1569	169.1	5.82	1881	27	3.15815e+07	4.18998e+07	2.63509e+07	4.28719e+07	2.47552e+07	5.59448e+07	2.66611e+07	4.06614e+07	2.51658e+07	3.22835e+07	19.8584	33.7522	54.6578	29.4099	17.5215	NRXN2	100403356	Nrxn2	18190	1.05523	0.994078	1.1589	0.966788	0.825005	0.8666	0.947151
A0A2R8NAK1	1060940948	PREDICTED: neurexin 3 [Callithrix jacchus]	0	138.582	15	20	89	16	1615	177.9	5.85	1441	20	2.16659e+07	2.60781e+07	3.56786e+07	3.25002e+07	4.04679e+07	3.25732e+07	3.16866e+07	3.12162e+07	3.3842e+07	3.68583e+07	13.0694	6.59278	15.2857	1.05758	6.03357	NRXN3	100404677	Nrxn3	18191	0.740063	1.05682	1.13219	0.975035	1.0959	0.2684	0.495201
F6WMH6	532524258	vesicle-fusing ATPase [Callithrix jacchus]	0	384.107	64	45	459	44	744	82.6	6.95	8476	45	4.07722e+08	4.29791e+08	9.96204e+08	5.96529e+08	8.64894e+08	6.09893e+08	9.9263e+08	6.00924e+08	9.87278e+08	7.2912e+08	3.7265	35.4878	24.4528	34.7623	21.2708	NSF	100399301	Nsf	18195	0.580399	1.10377	1.02203	1.10434	1.18947	0.257	0.483398
F7GTE5	390461030	PREDICTED: neuron-specific protein family member 1 [Callithrix jacchus]	0	62.532	51	6	20	6	185	20.9	5.72	452	6	5.3082e+06	7.45865e+06	1.32369e+07	7.53087e+06	1.32329e+07	9.45617e+06	8.08382e+06	8.49623e+06	8.26345e+06	7.54677e+06	23.821	38.856	23.5406	3.51766	6.41067	NSG1	100409582	Nsg1	18196	0.720363	1.17181	1.28022	0.935521	0.892084	0.5671	0.74293
A0A2R8MR76	296204130	PREDICTED: 39S ribosomal protein L46, mitochondrial [Callithrix jacchus]	0	57.721	46	10	45	10	278	31.8	7.37	340	10	1.51097e+07	1.33935e+07	3.48089e+07	3.65599e+07	2.3427e+07	3.448e+07	2.70023e+07	2.73695e+07	2.91431e+07	1.81535e+07	8.51497	3.46968	26.9939	0.955151	32.8599	NTRK3	100413191	Ntrk3	18213	0.549306	1.3754	1.11597	1.04784	0.911488	0.0213	0.193681
U3FM55	296207169	PREDICTED: nuclear migration protein nudC [Callithrix jacchus]	0	25.148	23	8	18	8	332	38.3	5.3	85	8	7.77481e+06	6690650	6.49125e+06	2.46966e+06	6.67478e+06	3.33075e+06	7.62256e+06	2.40246e+06	1.03824e+07	3.64326e+06	10.5993	63.4689	47.2655	73.6392	67.9511	NUDC	100410346	Nudc	18221	1.25825	0.779445	0.87031	0.872005	1.21999	0.764	0.877381
U3B7N7	532213481	protein numb homolog isoform 1 [Callithrix jacchus]	0	123.499	32	18	115	14	652	70.8	8.5	1239	18	5.11194e+07	5.60716e+07	8.58598e+07	7.72851e+07	8.48374e+07	7.56053e+07	8.77018e+07	1.02597e+08	9.44358e+07	9.04748e+07	6.53369	7.43299	8.13757	11.0694	3.02937	NUMB	100401784	Numb	18222	0.664966	1.01208	0.995317	1.18053	1.14711	0.02894	0.20913
A0A8J8XFD0	532276178	numb-like protein [Callithrix jacchus]	0	90.939	33	15	81	11	598	63.6	8.85	946	15	4.13553e+07	5.0873e+07	4.77431e+07	2.16556e+07	4.15994e+07	3.74244e+07	3.85376e+07	3.1815e+07	4.3064e+07	7.33505e+07	14.5942	53.1613	7.47151	13.5138	36.7922	NUMBL	100397248	Numbl	18223	1.0789	0.811837	0.924433	0.822995	1.36183	0.6508	0.800222
F7IJB9	1060971831	PREDICTED: nuclear pore glycoprotein p62 [Callithrix jacchus]	0	53.298	19	7	24	7	525	53.4	5.31	332	7	1.92832e+07	3.09801e+07	2.78859e+06	7.31936e+06	2.06252e+06	3.02387e+06	2.05137e+06	5.80087e+06	3.68819e+06	5.49233e+06	32.9107	63.3904	26.7292	67.5296	27.7918	NUP62	100387104	Nup62	18226	3.04662	0.612674	0.308302	0.475949	0.55646	0.282	0.507389
U3BAR5	532200861	nucleoredoxin isoform 1 [Callithrix jacchus]	0	13.173	7	2	4	2	437	48.5	4.97	164	2	344983	408415	275548	224144	300823	185686	317543	124993	283513	236861	11.907	14.5484	33.4687	61.5332	12.6786	NXN	100386636	Nxn	18230	1.39389	0.924496	0.900107	0.818751	0.962761	0.3804	0.591682
U3FT89	675712431	PREDICTED: ornithine aminotransferase, mitochondrial [Callithrix jacchus]	0	11.423	7	2	6	2	439	48.2	6.9	102	2	1.24458e+06	947664	1.67596e+06	1.50506e+06	2.35804e+06	794443	1.29096e+06	1.28977e+06	1.41315e+06	884690	19.1541	7.59791	70.1434	0.0649862	32.5242	OAT	100400574	Oat	18242	0.817738	1.18657	1.17592	0.96265	0.857127	0.3862	0.595405
U3EJL6	675645785	PREDICTED: occludin [Callithrix jacchus]	0	11.816	7	3	4	3	522	59.2	5.85	76	3	641029	1.51001e+06	521572	369357	454096	389577	541421	454230	837999	300509	57.1315	24.1619	10.8151	12.3846	66.7651	OCLN	100386012	Ocln	18260	1.78663	0.739999	0.700749	0.826981	0.945637	0.712	0.841315
A0A8I3WUL6	675672393	PREDICTED: 2-oxoglutarate dehydrogenase, mitochondrial isoform X2 [Callithrix jacchus]	0	918.153	61	65	774	3	1034	117.2	7.02	17555	65	7.86918e+08	8.44652e+08	1.87597e+09	1.72241e+09	1.9741e+09	2.23654e+09	1.893e+09	1.66865e+09	2.09024e+09	1.49851e+09	5.00423	6.03526	8.81459	8.90836	23.3181	OGDH	100386666	Ogdh	18293	0.491704	1.08444	1.26895	1.07337	1.08154	0.02077	0.193681
A0A5F4WCN8	296202091	PREDICTED: oligodendrocyte-myelin glycoprotein [Callithrix jacchus]	0	76.422	24	9	78	9	440	49.7	8.4	1164	9	1.70887e+08	152614626	2.53945e+08	2.53901e+08	2.57331e+08	2.82758e+08	3.2551e+08	2.67675e+08	3.23284e+08	3.1182e+08	7.98791	0.0124677	6.65806	13.7884	2.55271	OMG	100393647	Omg	18377	0.622184	0.97673	1.03874	1.14086	1.22148	0.03407	0.219849
A0A8I3WMV3	296195612	PREDICTED: heat shock 70 kDa protein 4L [Callithrix jacchus]	0	240.521	53	32	131	28	840	94.5	5.81	2563	32	4.54734e+07	5.26409e+07	1.2631e+08	7.25623e+07	1.22494e+08	8.64912e+07	1.44014e+08	7.74949e+07	1.19887e+08	7.43356e+07	10.3312	38.2211	24.3633	42.4687	33.1679	HSPA4L	100396854	Hspa4l	18415	0.532245	1.07883	1.13369	1.20163	1.05361	0.3042	0.524444
F6Y431	296227579	PREDICTED: claudin-11 [Callithrix jacchus]	0	24.461	8	3	83	3	207	21.9	7.72	247	3	1.55817e+08	1.22517e+08	1.12592e+08	3.4446e+08	1.75511e+08	2.08626e+08	1.85673e+08	3.69205e+08	1.6865e+08	3.7729e+08	16.9195	71.7446	12.1912	46.7768	54.0467	CLDN11	100399156	Cldn11	18417	0.626782	1.02924	0.86504	1.24953	1.22941	0.5287	0.712282
A0A8I4A3P3	675777894	PREDICTED: protein disulfide-isomerase isoform X1 [Callithrix jacchus]	0	113.837	44	19	86	19	531	59.5	4.91	1343	19	3.8322e+07	4.57184e+07	2.95113e+07	3.19572e+07	3.63461e+07	1.99674e+07	2.99855e+07	2.22045e+07	1.47461e+07	1.76055e+07	12.4465	5.62738	41.1321	21.0844	12.4995	P4HB	100388463	P4hb	18453	1.46737	1.07326	0.983251	0.911253	0.564867	0.06413	0.263815
F7I5L7	532218439	polyadenylate-binding protein 1 [Callithrix jacchus]	0	321.471	56	30	296	11	636	70.7	9.5	4429	30	4.54426e+08	4.69778e+08	5.31984e+08	2.37693e+08	4.69095e+08	3.01844e+08	4.05904e+08	2.30351e+08	3.96785e+08	2.15312e+08	2.34908	54.0734	30.6805	39.0205	41.9282	PABPC1	100413032	Pabpc1	18458	1.24449	1.03641	1.03811	0.856754	0.824225	0.6093	0.773438
F7HWL4	675657675	PREDICTED: platelet-activating factor acetylhydrolase IB subunit alpha [Callithrix jacchus]	0	168.568	59	20	129	20	410	46.6	7.37	2109	20	2.01163e+08	1.93972e+08	6.44735e+07	8.78783e+07	9.11625e+07	7.42375e+07	4.30041e+07	6.88544e+07	6.44377e+07	8.19294e+07	2.57355	21.7256	14.4713	32.6821	16.9007	PAFAH1B1	100392053	Pafah1b1	18472	2.03445	0.784419	0.851601	0.57593	0.753605	0.01117	0.156596
A0A8I4A445	532507082	platelet-activating factor acetylhydrolase IB subunit beta isoform a [Callithrix jacchus]	0	16.346	16	3	16	3	229	25.5	6.21	334	3	6.15384e+06	7.38372e+06	5.59063e+06	5.54883e+06	6.64082e+06	2.88227e+06	5.67698e+06	3.81047e+06	3.92604e+06	3.41852e+06	12.848	0.530739	55.8158	27.8225	9.77244	PAFAH1B2	100415752	Pafah1b2	18475	1.32638	1.09142	0.933049	0.929556	0.719603	0.1195	0.343079
F7H805	675761718	PREDICTED: platelet-activating factor acetylhydrolase IB subunit gamma [Callithrix jacchus]	0	28.129	35	7	20	7	231	25.8	6.84	352	7	5.39703e+06	6.05313e+06	5.04769e+06	4.79016e+06	4.61514e+06	2.62621e+06	4.08059e+06	1.96984e+06	2.73093e+06	1.53596e+06	8.10351	3.70201	38.8432	49.3361	39.6058	PAFAH1B3	100414854	Pafah1b3	18476	1.47376	1.26624	0.932041	0.778758	0.549197	0.1844	0.420718
F7IHK8	1061011331	PREDICTED: peroxiredoxin-1 [Callithrix jacchus]	0	197.15	77	17	253	14	199	22.1	8.05	3597	17	8.02501e+08	6.36762e+08	6.89795e+08	6.45517e+08	6.75889e+08	8.94139e+08	9.46826e+08	1.00465e+09	1.07747e+09	1.32224e+09	16.2855	4.68945	19.659	4.19062	14.4245	PRDX1	100399691	Prdx1	18477	0.827563	0.767792	0.902752	1.12208	1.37981	0.06382	0.263815
A0A5K1VQY4	532519804	serine/threonine-protein kinase PAK 1 isoform 2 [Callithrix jacchus]	0	87.59	31	14	47	6	547	60.8	5.58	499	14	6.86967e+07	6.30683e+07	8.2043e+07	1.0089e+08	8.59702e+07	1.01286e+08	9.1097e+07	1.06379e+08	9.15855e+07	1.00632e+08	6.04087	14.5702	11.5671	10.9441	6.65554	PAK1	100392970	Pak1	18479	0.738885	1.02581	1.05006	1.10737	1.07788	0.1107	0.3278
F6WKM9	675769253	PREDICTED: serine/threonine-protein kinase PAK 3 isoform X2 [Callithrix jacchus]	0	65.495	23	11	33	2	559	62.3	5.45	329	11	4.72915e+06	5.12604e+06	3.01523e+06	2.47391e+06	1.87709e+06	1.97385e+06	2.69496e+06	2.41455e+06	1.15794e+06	1.28211e+06	5.69546	13.9465	3.55321	7.76102	7.19683	PAK3	100413676	Pak3	18481	1.84245	1.02621	0.719942	0.955234	0.456171	0.01131	0.157561
U3B7V4	532199877	paralemmin-1 isoform 1 [Callithrix jacchus]	0	234.585	62	19	186	19	379	41.4	4.92	5390	19	1.44833e+08	2.01622e+08	1.0039e+08	1.54053e+08	1.23452e+08	1.23333e+08	1.10062e+08	1.4177e+08	1.27628e+08	1.70432e+08	23.1811	29.8266	0.0680884	17.8062	20.3096	PALM	100388172	Palm	18483	1.23949	0.9103	0.882906	0.90096	1.06635	0.7162	0.844462
F7ICW4	1061020512	PREDICTED: immunoglobulin-binding protein 1 [Callithrix jacchus]	0	9.538	8	3	4	3	339	39.2	5.55	43	3	653705	613466	1.56572e+06	338076	1.02804e+06	219062	1.34822e+06	562191	1.67362e+06	1.26202e+06	4.49077	91.1942	91.7383	58.1872	19.8285	IGBP1	100407304	Igbp1	18518	0.683912	1.02751	0.673083	1.03108	1.58441	0.34	0.558914
F7GUL2	1061016920	PREDICTED: LOW QUALITY PROTEIN: poly(rC)-binding protein 2 [Callithrix jacchus]	0	147.192	49	15	94	9	466	48.6	7.64	1492	15	3.45066e+08	3.60958e+08	2.7165e+08	1.65898e+08	2.14304e+08	1.47217e+08	1.77844e+08	1.69139e+08	2.01975e+08	1.60078e+08	3.18327	34.1804	26.2436	3.54805	16.3652	PCBP2	100409398	Pcbp2	18521	1.59436	0.988082	0.816396	0.783567	0.817596	0.01313	0.167724
U3CAT9	532447681	pericentriolar material 1 protein [Callithrix jacchus]	0	103.157	14	21	51	21	2025	228.2	5.01	458	21	1.67032e+07	1.91893e+07	1.72857e+07	1.43904e+07	2.15061e+07	1.10301e+07	1.32558e+07	1.01288e+07	1.70802e+07	1.3418e+07	9.79561	12.9264	45.5346	18.9109	16.9815	PCM1	100410260	Pcm1	18536	1.16543	1.02853	1.05646	0.759301	0.990279	0.4395	0.6444
A0A8I3X043	296199435	PREDICTED: protein-L-isoaspartate(D-aspartate) O-methyltransferase isoform X1 [Callithrix jacchus]	0	94.392	50	11	79	11	286	30.3	6.73	1640	11	6.48438e+07	6.51907e+07	5.80829e+07	4.84612e+07	5.93732e+07	5.27457e+07	6.6498e+07	5.31067e+07	5.97282e+07	5.99292e+07	0.377241	12.7713	8.35959	15.834	0.237511	PCMT1	100411045	Pcmt1	18537	1.10581	0.906049	0.953458	1.01712	1.01756	0.007646	0.146483
A0A8I4A4Q4	1060969293	PREDICTED: pericentrin isoform X1 [Callithrix jacchus]	0	50.298	6	13	19	13	3209	363.4	5.55	146	13	1.21725e+07	1.80261e+07	8.29274e+06	6.72782e+06	8.99285e+06	5.01579e+06	8.53387e+06	4.55796e+06	5.59938e+06	4.28154e+06	27.4126	14.7339	40.1496	42.9488	18.8617	PCNT	103789697	Pcnt	18541	1.83688	0.913653	0.852102	0.796335	0.601025	0.3156	0.535451
A0A2R8MNW2	675757217	PREDICTED: Purkinje cell protein 2 homolog isoform X3 [Callithrix jacchus]	0	78.183	85	7	55	7	120	12.8	6.04	1911	7	4.73164e+07	7.62644e+07	1.10541e+08	9.48462e+07	1.24808e+08	7.93789e+07	8.4645e+07	8.93128e+07	7.55934e+07	1.09016e+08	33.1271	10.8068	31.4646	3.79477	25.6039	PCP2	100405345	Pcp2	18545	0.692933	1.15163	1.1449	0.975403	1.03513	0.564	0.741141
F7A9Q8	296232187	PREDICTED: Purkinje cell protein 4 [Callithrix jacchus]	0	29.826	44	3	11	3	62	6.8	6.71	171	3	7.40148e+06	7.82167e+06	1.05392e+07	1.01876e+07	8.46763e+06	8.39997e+06	9.44747e+06	7.09087e+06	4.03775e+06	6.69448e+06	3.90349	2.39866	0.567331	20.1515	35.0084	PCP4	100402813	Pcp4	18546	0.9504	1.294	1.05306	1.03251	0.670026	0.05095	0.247908
A0A2R8M5U1	532503730	cyclin-dependent kinase 18 isoform b [Callithrix jacchus]	0	41.352	19	8	30	2	474	54.5	8.73	428	8	1.09093e+07	1.08007e+07	1.20583e+07	6.04043e+06	1.16542e+07	7.98923e+06	1.25819e+07	1.05067e+07	1.36294e+07	1.14808e+07	0.707306	47.0228	26.3856	12.711	12.101	CDK18	100412102	Cdk18	18557	1.00835	0.84062	0.912366	1.07238	1.16628	0.7741	0.884521
U3CS07	675702973	PREDICTED: pyruvate carboxylase, mitochondrial [Callithrix jacchus]	0	328.94	46	40	186	40	1178	129.5	6.83	3357	40	4.91239e+07	4.39822e+07	1.83115e+08	8.70089e+07	1.82035e+08	6.46662e+07	1.7957e+08	7.12574e+07	2.30392e+08	8.36134e+07	7.80981	50.3155	67.2818	61.0689	66.1058	PC	100401792	Pcx	18563	0.396276	1.14969	1.05	1.06757	1.33646	0.5064	0.695396
U3CNQ7	532501925	programmed cell death protein 6 isoform 1 [Callithrix jacchus]	0	14.185	23	4	6	4	191	21.8	5.4	27	4	4.34442e+06	4.76309e+06	6.75179e+06	4.24224e+06	7.66922e+06	5.18427e+06	7.18539e+06	5.02518e+06	5.60608e+06	4.88656e+06	6.50107	32.2814	27.3409	25.0193	9.69775	PDCD6	100399028	Pdcd6	18570	0.818164	0.987637	1.15468	1.09692	0.942596	0.5956	0.761837
A0A8I3WQ59	296211904	PREDICTED: calcium/calmodulin-dependent 3',5'-cyclic nucleotide phosphodiesterase 1B isoform X1 [Callithrix jacchus]	0	11.201	7	3	5	3	536	61.3	5.58	29	3	1.77754e+06	5.71606e+06	5.07098e+06	3.47953e+06	5.36527e+06	5.42928e+06	3.09326e+06	2.95368e+06	6.1235e+06	3.94445e+06	74.3289	26.3218	0.838569	3.26427	30.6083	PDE1B	100388587	Pde1b	18574	0.872291	0.995321	1.25654	0.703892	1.17196	0.005855	0.139493
U3DD68	296208176	PREDICTED: cAMP-specific 3',5'-cyclic phosphodiesterase 4B isoform X2 [Callithrix jacchus]	0	31.743	15	10	27	2	721	82.1	5.53	178	10	6.25264e+06	1.79756e+06	1.14091e+07	6.36075e+06	1.1175e+07	5.45901e+06	2.14971e+07	1.24433e+07	1.43904e+07	5.71118e+06	78.2643	40.177	48.5969	37.7248	61.0613	PDE4B	100389557	Pde4b	18578	0.417126	0.920753	0.8619	1.75864	1.04158	0.5282	0.711857
U3FGT0	1061020067	PREDICTED: pyruvate dehydrogenase E1 component subunit alpha, somatic form, mitochondrial [Callithrix jacchus]	0	315.035	70	28	398	28	390	43.3	8.06	7284	28	8.55632e+08	8.40117e+08	1.79745e+09	1.2347e+09	2.16775e+09	1.82845e+09	2.21637e+09	1.40998e+09	2.32693e+09	1.18472e+09	1.29392	26.2472	12.0075	31.4476	45.9991	PDHA1	100400144	Pdha1	18597	0.534529	0.955784	1.25967	1.14309	1.10693	0.1213	0.344206
A0A8J8XQU1	532504907	protein-arginine deiminase type-2 [Callithrix jacchus]	0	123.29	28	16	100	16	665	75.4	5.6	2356	16	5.22142e+07	3.94834e+07	4.8207e+07	4.12172e+07	5.37939e+07	4.38805e+07	1.05275e+08	5.78908e+07	9.28297e+07	7.63805e+07	19.6341	11.0542	14.3535	41.0693	13.7478	PADI2	100414410	Padi2	18600	0.750179	0.73158	0.799075	1.33486	1.38431	0.2313	0.46248
F6PY58	675660315	PREDICTED: LOW QUALITY PROTEIN: pyruvate dehydrogenase kinase, isozyme 2 [Callithrix jacchus]	0	136.489	36	12	74	11	414	46.8	6.74	1665	12	1.40909e+07	1.4881e+07	5.08532e+07	3.8577e+07	6.81123e+07	5.12187e+07	7.21721e+07	3.36096e+07	6.47085e+07	4.15577e+07	3.85639	19.4131	20.0208	51.5548	30.8096	PDK2	100386396	Pdk2	18604	0.322066	0.994153	1.32655	1.17593	1.18131	0.108	0.322908
A0A8I3X0K8	1060960585	PREDICTED: astrocytic phosphoprotein PEA-15 isoform X3 [Callithrix jacchus]	0	18.194	42	4	17	4	130	15	5.02	481	4	4.52781e+06	1.22927e+07	6.0293e+06	1.45917e+07	6.6215e+06	4.26911e+06	6.8304e+06	4.1961e+06	5.14317e+06	5.79059e+06	65.2846	58.7221	30.5473	33.7864	8.37386	PEA15	100405211	Pea15a	18611	1.19647	1.4668	0.774664	0.784331	0.777734	0.8976	0.964581
F6YRH2	390476580	PREDICTED: peroxisomal membrane protein 11B isoform X1 [Callithrix jacchus]	0	41.355	30	7	14	7	259	28.4	9.74	169	7	1.33739e+07	1.85973e+07	7.80989e+06	5.77925e+06	1.07183e+07	7.67495e+06	5.97365e+06	4.33084e+06	4.30147e+06	3.41167e+06	23.1052	21.1327	23.3995	22.5463	16.3146	PEX11B	100400117	Pex11b	18632	1.95015	0.828897	1.12193	0.628543	0.470479	0.1562	0.389736
F7F6X9	296229418	PREDICTED: prefoldin subunit 2 isoform X2 [Callithrix jacchus]	0	15.638	23	3	11	3	154	16.7	6.58	84	3	1.87703e+07	2.34896e+07	1.25396e+07	7.57564e+06	1.46398e+07	1.2112e+07	1.33934e+07	7.89189e+06	1.3879e+07	7.86949e+06	15.7929	34.8991	13.3633	36.5527	39.0772	PFDN2	100412326	Pfdn2	18637	1.59881	0.761013	1.01209	0.805282	0.822804	0.3387	0.557254
F7HBT1	675755692	PREDICTED: ATP-dependent 6-phosphofructokinase, liver type isoform X1 [Callithrix jacchus]	0	183.754	40	25	126	21	780	85	7.65	2722	25	5.2688e+07	1.03376e+08	7.1068e+07	2.19797e+07	6.50461e+07	2.56348e+07	6.71423e+07	1.68372e+07	7.39488e+07	1.8023e+07	45.9324	74.6083	61.4639	84.7138	85.9949	PFKL	100393627	Pfkl	18641	1.513	0.902072	0.879128	0.814158	0.891642	0.9232	0.978448
A0A8I3W4E1	1061015727	PREDICTED: ATP-dependent 6-phosphofructokinase, muscle type [Callithrix jacchus]	0	351.551	56	30	261	27	780	85.2	7.99	5736	30	1.23348e+08	1.41092e+08	2.72577e+08	9.70323e+07	2.51321e+08	1.30951e+08	2.80723e+08	8.56756e+07	3.49327e+08	1.11322e+08	9.48962	67.1675	44.5311	75.2838	73.0688	PFKM	100403092	Pfkm	18642	0.717273	1.00254	1.03688	0.993829	1.24948	0.8743	0.950165
A0A8I3XEX4	390463383	PREDICTED: profilin-1 [Callithrix jacchus]	0	44.282	61	6	39	6	140	15	8.27	426	6	1.85134e+07	1.89073e+07	1.69241e+07	1.82186e+07	1.5284e+07	1.51859e+07	1.86278e+07	1.19898e+07	1.30952e+07	1.31004e+07	1.48864	5.20926	0.455621	30.6604	0.0283953	PFN1	100395089	Pfn1	18643	1.17052	1.09926	0.9531	0.957718	0.819398	0.00288	0.12939
F6Y5Q5	359338981	phosphoglycerate mutase 1 [Callithrix jacchus]	0	154.46	71	14	71	9	254	28.8	7.18	1583	14	4.71972e+07	3.93884e+07	7.19398e+07	9.61777e+07	8.43616e+07	7.15624e+07	1.04099e+08	6.28594e+07	6.76027e+07	7.44021e+07	12.7543	20.389	11.6087	34.9317	6.77147	PGAM1	100400929	Pgam1	18648	0.601631	1.16815	1.08342	1.16009	0.986706	0.1301	0.35528
F7GSF5	675768055	PREDICTED: phosphoglycerate kinase 1 [Callithrix jacchus]	0	237.669	70	23	153	23	417	44.6	8.09	3476	23	1.32717e+08	1.00924e+08	1.46957e+08	1.28924e+08	2.06838e+08	1.08504e+08	1.52339e+08	1.04649e+08	1.33962e+08	1.61997e+08	19.2443	9.24381	44.0997	26.2442	13.396	PGK1	100392550	Pgk1	18655	0.847871	1.00116	1.14436	0.932594	1.07402	0.8348	0.92957
F7AH92	1060998022	PREDICTED: prohibitin [Callithrix jacchus]	0	217.859	85	19	330	19	272	29.8	5.76	9286	19	1.01481e+09	1.65413e+09	1.28165e+09	1.6353e+09	1.57066e+09	1.41214e+09	1.11266e+09	1.26193e+09	9.86542e+08	1.34404e+09	33.8759	17.1461	7.5159	8.89013	21.693	PHB1	100392673	Phb	18673	1.00534	1.09876	1.12356	0.89446	0.877881	0.4699	0.66942
F7AN83	675682353	PREDICTED: phosphate carrier protein, mitochondrial isoform X2 [Callithrix jacchus]	0	215.865	50	20	368	20	361	40	9.36	5271	20	8.16842e+08	1.20879e+09	1.40501e+09	1.2838e+09	1.85026e+09	1.16792e+09	1.43629e+09	1.16549e+09	8.4145e+08	1.03017e+09	27.3642	6.3755	31.9718	14.72	14.2599	SLC25A3	100387869	Slc25a3	18674	0.829767	1.10143	1.23635	1.06578	0.766679	0.3229	0.544231
A0A8J8XMH0	1060934030	PREDICTED: lysine-specific demethylase PHF2 [Callithrix jacchus]	0	8.4	3	3	4	3	1102	121.5	9.19	23	3	1.0989e+08	111936500	1.11448e+08	9.97728e+07	9.30467e+07	1.00621e+08	9.72657e+07	1.03385e+08	1.1795e+08	8.78895e+07	1.30482	7.8171	5.53091	4.31302	20.6528	PHF2	100401051	Phf2	18676	1.07349	1.02216	0.937218	0.971012	0.99612	0.257	0.483398
U3E531	675767887	PREDICTED: phosphorylase b kinase regulatory subunit alpha, skeletal muscle isoform isoform X1 [Callithrix jacchus]	0	11.042	2	2	9	2	1240	138.9	6.11	323	2	599079	732835	758897	602654	673323	595769	1.0538e+06	583758	1.1808e+06	856805	14.2021	16.2286	8.64223	40.593	22.4869	PHKA1	100396892	Phka1	18679	0.871932	0.891335	0.830806	1.07202	1.33391	0.6159	0.777455
A0A8I4A3S0	296228506	PREDICTED: phosphorylase b kinase gamma catalytic chain, skeletal muscle/heart isoform [Callithrix jacchus]	0	16.897	7	2	5	2	387	44.8	6.55	242	2	317076	406586	755502	388308	306424	512118	839047	689137	704106	760549	17.4924	45.4001	35.5381	13.873	5.44991	PHKG1	100414478	Phkg1	18682	0.637155	1.00708	0.720693	1.3455	1.28957	0.09548	0.305588
F7ILS1	296217670	PREDICTED: LOW QUALITY PROTEIN: phosphatidylinositol 4-phosphate 3-kinase C2 domain-containing subunit alpha [Callithrix jacchus]	0	46.369	9	13	23	13	1686	191	7.9	221	13	9.76796e+06	1.0888e+07	1.26538e+07	4.59102e+06	1.417e+07	4.65782e+06	1.27253e+07	7.5354e+06	1.15722e+07	4.91075e+06	7.66808	66.1212	71.449	36.2262	57.1545	PIK3C2A	100399595	Pik3c2a	18704	1.10492	0.922455	1.00714	1.08378	0.881704	0.9837	0.996747
U3ERL3	1060965272	PREDICTED: phosphatidylinositol 3-kinase regulatory subunit alpha isoform X1 [Callithrix jacchus]	0	20.979	11	6	7	6	724	83.7	6.23	77	6	4.55579e+06	7.00886e+06	771045	1.00583e+06	1.91452e+06	1.87703e+06	2.94418e+06	871789	1.35227e+06	948103	29.998	18.6865	1.39855	76.8037	24.8474	PIK3R1	100392639	Pik3r1	18708	2.48708	0.382133	0.815408	0.820659	0.494717	0.07658	0.282927
A0A8I3X3X4	675756643	PREDICTED: phosphatidylinositol 4-phosphate 5-kinase type-1 gamma [Callithrix jacchus]	0	128.087	28	16	101	13	735	80.5	5.68	1803	16	2.29409e+07	1.413e+07	4.94756e+07	3.72071e+07	4.80924e+07	3.5504e+07	6.21877e+07	4.38036e+07	4.85102e+07	3.21884e+07	33.6128	20.0158	21.296	24.5294	28.6034	PIP5K1C	100397115	Pip5k1c	18717	0.470395	1.09992	1.06076	1.34493	1.02399	0.2364	0.467331
F7HV37	296206295	PREDICTED: phosphatidylinositol 5-phosphate 4-kinase type-2 alpha isoform X1 [Callithrix jacchus]	0	133.567	34	12	122	9	406	46.2	6.99	2658	12	5.32385e+07	5.37616e+07	7.8232e+07	6.31206e+07	6.30359e+07	9.1876e+07	1.04214e+08	8.79939e+07	9.6001e+07	1.06918e+08	0.691304	15.1188	26.3286	11.9344	7.60878	PIP4K2A	100386767	Pip4k2a	18718	0.670097	0.885233	0.970149	1.20372	1.2708	0.06725	0.26943
U3EGC5	675742731	PREDICTED: phosphatidylinositol 4-phosphate 5-kinase type-1 alpha isoform X1 [Callithrix jacchus]	0	120.977	43	16	79	13	590	65.8	7.85	1355	16	1.00184e+07	9.44675e+06	1.07794e+07	9.56828e+06	9.67089e+06	1.44556e+07	1.03788e+07	1.25579e+07	8.9376e+06	1.03557e+07	4.15296	8.41745	28.0465	13.4358	10.3951	PIP5K1A	100398080	Pip5k1a	18720	0.916702	0.958265	1.13623	1.08019	0.908613	0.7606	0.875307
A0A5K1TYS5	1060994329	PREDICTED: phosphatidylinositol transfer protein alpha isoform [Callithrix jacchus]	0	34.732	27	5	15	5	270	31.8	6.55	234	5	4.22018e+06	8.37626e+06	1.0674e+07	5.51859e+06	7.78404e+06	3.0216e+06	8.80679e+06	7.0001e+06	5.17898e+06	6.88589e+06	46.6607	45.0256	62.3295	16.1641	20.008	PITPNA	100404989	Pitpna	18738	0.933534	1.20005	0.800817	1.17146	0.894139	0.8009	0.904885
A0A8I3W3T5	675703149	PREDICTED: membrane-associated phosphatidylinositol transfer protein 1 isoform X1 [Callithrix jacchus]	0	88.267	16	14	69	13	1248	135.3	5.91	1138	14	1.43798e+07	1.1705e+07	1.58374e+07	2.40819e+07	1.93721e+07	1.78016e+07	2.52643e+07	2.52378e+07	1.69256e+07	2.25173e+07	14.5013	29.2075	5.97491	0.0742269	20.049	PITPNM1	100408084	Pitpnm1	18739	0.675343	1.03352	0.962436	1.30751	1.02119	0.04791	0.243347
F6Y9H9	1060938161	PREDICTED: pyruvate kinase PKM isoform X1 [Callithrix jacchus]	0	384.339	72	36	256	5	531	57.9	7.71	5191	36	2.09136e+08	2.10449e+08	4.19145e+08	2.62156e+08	5.11701e+08	2.35313e+08	5.60319e+08	2.03248e+08	4.75494e+08	3.02537e+08	0.442523	32.587	52.3245	66.1338	31.4379	PKM	100412392	Pkm	18746	0.618948	1.00502	1.10195	1.12637	1.14771	0.5078	0.69682
U3D6C9	532521172	cAMP-dependent protein kinase catalytic subunit alpha isoform 1 [Callithrix jacchus]	0	99.724	37	14	92	3	351	40.6	8.79	1222	14	9.33385e+06	1.16516e+07	7.88843e+06	1.59175e+07	8.03935e+06	9.6631e+06	8.29863e+06	2.38475e+07	7.89423e+06	1.07213e+07	15.6192	47.6973	12.9718	68.4045	21.4774	PRKACA	100400737	Prkaca	18747	0.926464	1.05098	0.781527	1.41919	0.82184	0.8406	0.932883
F7I3D0	675670970	PREDICTED: cAMP-dependent protein kinase catalytic subunit beta isoform X2 [Callithrix jacchus]	0	124.91	44	16	97	5	355	41	8.56	1153	16	1.23401e+08	1.13498e+08	1.24995e+08	1.32089e+08	1.29215e+08	1.49624e+08	1.40448e+08	1.33407e+08	1.32614e+08	1.37223e+08	5.91216	3.90196	10.351	3.63602	2.41544	PRKACB	100407692	Prkacb	18749	0.89972	0.976382	1.059	1.04008	1.02482	0.3753	0.588271
A0A8J8YEN1	1060998649	PREDICTED: protein kinase C alpha type [Callithrix jacchus]	0	149.199	31	15	96	6	688	78.6	7.25	2464	15	7.14255e+06	5.5399e+06	1.0373e+07	5.07314e+06	6.66466e+06	3.68061e+06	1.29047e+07	3.42098e+06	8.07129e+06	4.45714e+06	17.871	48.5245	40.7924	82.1529	40.7966	PRKCA	100391814	Prkca	18750	0.94184	1.14708	0.768273	1.2124	0.930402	0.9562	0.992868
F7I4K8	532344533	protein kinase C beta type isoform 2 [Callithrix jacchus]	0	132.78	30	15	95	6	673	76.9	7.02	1985	15	2.60447e+07	2.57054e+07	5.28844e+07	9.70469e+06	2.50919e+07	1.09617e+07	2.70508e+07	1.1075e+07	3.48849e+07	1.54326e+07	0.927153	97.5654	55.426	59.2594	54.6724	PRKCB	100410136	Prkcb	18751	1.08338	1.31029	0.754778	0.798159	1.05339	0.8868	0.958332
F6W4P5	675763884	PREDICTED: protein kinase C gamma type [Callithrix jacchus]	0	489.975	66	38	474	35	697	78.4	7.46	11167	38	1.85493e+08	1.24165e+08	2.1286e+09	3.97368e+08	1.00916e+09	4.14104e+08	1.04976e+09	5.72449e+08	1.48603e+09	7.23412e+08	28.0086	96.9265	59.1274	41.6113	48.8136	PRKCG	100404028	Prkcg	18752	0.19137	1.56106	0.879586	1.00253	1.36545	0.3217	0.542992
F6ZHC0	1060954545	PREDICTED: protein kinase C delta type [Callithrix jacchus]	0	38.662	14	10	34	9	676	77.5	7.75	243	10	3.08739e+06	7857854	4.26535e+06	2.8285e+06	5.35727e+06	4.09897e+06	1.03788e+07	3.25139e+06	8.89568e+06	8.20245e+06	61.6382	28.6446	18.8183	73.9512	5.73382	PRKCD	100395399	Prkcd	18753	0.939931	0.60919	0.812062	1.1705	1.46831	0.09766	0.309565
A0A8I3ZZN7	532521246	protein kinase C epsilon type [Callithrix jacchus]	0	121.789	29	19	60	19	737	83.6	7.12	1222	19	5.40558e+06	3.73277e+06	2.46645e+07	1.1004e+07	3.33273e+07	9.81607e+06	2.24578e+07	9.92099e+06	3.50784e+07	1.17504e+07	25.8876	54.162	77.0684	54.7573	70.4498	PRKCE	100388620	Prkce	18754	0.273345	1.06691	1.2905	0.96851	1.40074	0.4456	0.649472
A0A8I3ZYG8	675737598	PREDICTED: protein kinase C iota type [Callithrix jacchus]	0	14.718	7	3	8	3	596	68.2	5.85	57	3	3.55877e+06	7.31834e+06	5.73568e+06	3.85386e+06	3.88911e+06	1.91654e+06	4.66679e+06	1.99852e+06	2.73039e+06	2.59887e+06	48.8809	27.7521	48.0503	56.6142	3.48993	PRKCI	100399514	Prkci	18759	1.42122	1.25298	0.758574	0.870898	0.696328	0.5712	0.745385
F7HUG5	532270514	serine/threonine-protein kinase D1 [Callithrix jacchus]	0	17.421	4	3	7	3	912	101.7	6.55	145	3	1.29591e+06	851909	1.93025e+06	971260	1.93541e+06	841215	3.97978e+06	2.06109e+06	2.95682e+06	1.66848e+06	29.2349	46.7417	55.7306	44.9182	39.392	PRKD1	100412986	Prkd1	18760	0.580739	0.784526	0.75076	1.63336	1.25061	0.5695	0.745075
F6R2S9	675733097	PREDICTED: acyl-protein thioesterase 1 isoform X1 [Callithrix jacchus]	0	23.13	28	4	13	4	230	24.7	6.51	236	4	5.4251e+06	2.42545e+06	3.77965e+06	3.27048e+06	2.53487e+06	2.61244e+06	4.13563e+06	1.56144e+06	1.50988e+06	848263	54.0362	10.2137	2.13131	63.9004	39.6782	LYPLA1	100414469	Lypla1	18777	1.39673	1.25433	0.915788	1.0136	0.419551	0.2018	0.435911
U3EKX0	1060992206	PREDICTED: 1-phosphatidylinositol 4,5-bisphosphate phosphodiesterase beta-1 [Callithrix jacchus]	0	715.778	62	69	490	7	1216	138.4	6.23	10205	69	5.50692e+08	4.96076e+08	4.47707e+08	7.25727e+08	3.32194e+08	5.89024e+08	3.70867e+08	5.88204e+08	3.40644e+08	5.28347e+08	7.37867	33.5068	39.4275	32.0477	30.547	PLCB1	100409716	Plcb1	18795	1.0532	1.18064	0.926875	0.964961	0.874328	0.9308	0.982951
U3BBD1	1060943976	PREDICTED: 1-phosphatidylinositol 4,5-bisphosphate phosphodiesterase beta-3 [Callithrix jacchus]	0	478.987	54	48	335	48	1233	138.9	6.06	6685	48	1.59028e+08	1.35359e+08	1.66189e+08	2.29856e+08	1.51999e+08	2.61962e+08	1.92513e+08	3.28395e+08	2.24021e+08	2.69416e+08	11.3704	22.7344	37.5666	36.8906	13.0105	PLCB3	100400803	Plcb3	18797	0.694721	0.934623	0.976906	1.22929	1.16446	0.2927	0.516193
F7DT02	532506597	1-phosphatidylinositol 4,5-bisphosphate phosphodiesterase beta-4 isoform a [Callithrix jacchus]	0	1004.21	70	82	862	3	1206	137.5	6.65	19610	82	5.96318e+08	5.28151e+08	1.7487e+09	1.60051e+09	1.3991e+09	1.6244e+09	1.34109e+09	1.40481e+09	1.25975e+09	1.17071e+09	8.57308	6.25725	10.5381	3.28152	5.18098	PLCB4	100410075	Plcb4	18798	0.443629	1.32134	1.19284	1.08332	0.958872	0.009091	0.148805
A0A8I4A237	532332233	1-phosphatidylinositol 4,5-bisphosphate phosphodiesterase delta-1 isoform 2 [Callithrix jacchus]	0	22.801	9	5	5	5	756	85.5	6.77	88	5	2.24001e+06	1.97275e+06	4.92055e+06	2.78922e+06	3.73619e+06	2.80109e+06	5.44048e+06	2.95932e+06	2.48184e+06	3.98291e+06	8.97199	39.0951	20.2292	41.7734	32.837	PLCD1	100408597	Plcd1	18799	0.632084	1.15678	0.980856	1.26031	0.969974	0.4136	0.621694
A0A8I4A3X3	1060957577	PREDICTED: phospholipase D1 [Callithrix jacchus]	0	45.24	10	9	27	9	1074	123.8	8.78	248	9	1.32617e+07	1.52532e+07	7.52467e+06	8.61847e+06	5.62346e+06	5.61446e+06	6.82013e+06	8.27852e+06	4.82722e+06	6.05118e+06	9.87707	9.58226	0.113193	13.66	15.9117	PLD1	100397093	Pld1	18805	1.74141	0.985864	0.686302	0.922077	0.664346	0.07372	0.278357
A0A8I4A463	1060997379	PREDICTED: phospholipase D2 isoform X1 [Callithrix jacchus]	0	25.421	6	3	9	3	950	107.3	7.59	46	3	555365	1.12486e+06	968340	1.35003e+06	1.00855e+06	1.73289e+06	1.25164e+06	1.90026e+06	1.57062e+06	2.03637e+06	47.9334	23.2831	37.3661	29.1029	18.2608	PLD2	100391217	Pld2	18806	0.622355	0.858723	1.01543	1.16746	1.33603	0.4868	0.677711
A0A8I3WC06	532208935	phospholipase D3 [Callithrix jacchus]	0	21.42	14	5	11	5	490	54.7	6.34	185	5	9.46182e+06	8.51552e+06	4.82323e+06	3.7673e+06	8.04087e+06	4.97985e+06	1.07977e+07	3.88953e+06	1.00327e+07	5.58457e+06	7.4442	17.3831	33.2465	66.5178	40.2801	PLD3	100389527	Pld3	18807	1.28606	0.614547	0.931474	1.05069	1.11723	0.1236	0.346639
A0A5F4WBT7	1060955933	PREDICTED: LOW QUALITY PROTEIN: plectin [Callithrix jacchus]	0	2069.66	58	249	1787	249	4640	526.4	5.96	33635	249	3.18797e+09	2.96849e+09	1.16514e+09	1.29454e+09	1.23773e+09	1.20406e+09	1.23389e+09	1.34981e+09	1.35555e+09	1.16362e+09	5.04176	7.43977	1.95044	6.34507	10.7746	PLEC	100405931	Plec	18810	1.90475	0.761002	0.755468	0.799371	0.779405	0.02137	0.193681
#N/A	532513324	proliferation-associated protein 2G4 [Callithrix jacchus]	0	156.55	64	20	157	20	394	43.8	6.55	2393	20	3.31176e+08	3.84582e+08	1.50761e+08	8.19371e+07	1.4314e+08	7.13413e+07	6.049e+07	7.31016e+07	5.50099e+07	5.24673e+07	10.5521	41.8276	47.3416	13.3508	3.34559	LOC100410842	100410842	Pa2g4	18813	2.54899	0.828694	0.763819	0.475751	0.382752	0.05239	0.250427
A0A5F4WCP4	1060989456	PREDICTED: plasminogen isoform X1 [Callithrix jacchus]	0	34.972	13	8	21	8	721	80.9	7.15	89	8	4.87868e+06	4988564	4.43726e+06	4.17444e+06	4.75954e+06	4.35573e+06	4.73603e+06	4.03597e+06	9.77896e+06	6.22074e+06	1.57497	4.31601	6.26509	11.2863	31.4511	PLG	100389884	Plg	18815	0.942143	0.822262	0.870344	0.837567	1.52768	0.2224	0.453372
A0A8I3WNS3	296236083	PREDICTED: myelin proteolipid protein isoform X1 [Callithrix jacchus]	0	143.513	37	13	719	13	277	30.1	8.35	11836	13	4.49677e+09	2.99476e+09	6.2823e+09	7.85686e+09	5.64052e+09	6.69214e+09	9.13913e+09	7.90531e+09	1.02331e+10	1.01354e+10	28.3541	15.7489	12.0592	10.2373	0.67777	PLP1	100394731	Plp1	18823	0.524791	0.990466	0.863918	1.19398	1.42684	0.04916	0.245481
A0A8I3X9L7	1060933844	PREDICTED: plastin-2 [Callithrix jacchus]	0	26.114	12	6	20	2	627	70.2	5.38	188	6	1.0929e+06	961304	399117	317154	1.44162e+06	1.08347e+06	945412	238810	294140	1.08142e+06	9.0595	16.1828	20.0585	84.3834	80.9401	LCP1	100410746	Lcp1	18826	1.30752	0.455914	1.60724	0.753769	0.875555	0.0627	0.26233
U3E8C1	532446779	plexin-A1 precursor [Callithrix jacchus]	0	46.417	9	13	19	6	1893	210.8	7.09	129	13	4.75385e+07	5.04486e+07	3.23377e+07	2.29512e+07	1.48768e+07	2.3573e+07	1.57123e+07	1.97958e+07	1.64414e+07	1.67889e+07	4.19999	24.0095	31.9855	16.2638	1.47892	PLXNA1	100387313	Plxna1	18844	1.88101	1.06135	0.738102	0.68163	0.637905	0.0153	0.176709
F6SXY7	296213665	PREDICTED: protein PML isoform X1 [Callithrix jacchus]	0.001	6.693	2	2	4	2	881	96.9	6.19	22	2	2.1101e+06	1.92618e+06	2.3231e+06	2.13504e+06	1.84329e+06	3.03522e+06	1.70949e+06	1.71436e+06	1.62917e+06	1.97294e+06	6.4441	5.96547	34.5525	0.20102	13.4968	PML	100388843	Pml	18854	0.98934	1.09274	1.19578	0.839224	0.882917	0.1626	0.395694
U3BJN4	296214868	PREDICTED: pinin isoform X1 [Callithrix jacchus]	0	78.587	23	14	45	13	727	82.7	7.4	335	14	6.53216e+07	5.95818e+07	1.94147e+07	2.50239e+07	9.87668e+06	2.42449e+07	5.29153e+06	1.52802e+07	1.01367e+07	1.14927e+07	6.49894	17.8507	59.5511	68.6676	8.86609	PNN	100385009	Pnn	18949	2.54215	0.904456	0.694476	0.418695	0.44022	0.02024	0.192155
A0A5F4WF43	532348893	septin-5 isoform 1 [Callithrix jacchus]	0	268.058	57	22	407	8	369	42.8	6.76	6071	22	1.33993e+09	1.3102e+09	1.46303e+09	2.045e+09	1.67143e+09	1.91878e+09	1.59973e+09	2.09537e+09	1.62928e+09	1.68695e+09	1.58659	23.4614	9.74339	18.9695	2.45954	SEPTIN5	100411592	Septin5	18951	0.790625	1.04657	1.07108	1.10238	0.989347	0.04991	0.246663
#N/A	1060932431	PREDICTED: septin-4 isoform X1 [Callithrix jacchus]	0	222.404	55	21	325	4	494	57	5.59	7080	21	3.49806e+08	2.77829e+08	7.47793e+08	9.70162e+08	8.77011e+08	1.01671e+09	9.44294e+08	1.27278e+09	8.92754e+08	1.07945e+09	16.2181	18.3053	10.4326	20.9532	13.3877	LOC100388347	100388347	Septin4	18952	0.372325	1.01912	1.12339	1.31521	1.16995	0.04456	0.240299
A0A8I3X2N4	296222127	PREDICTED: DNA polymerase beta isoform X1 [Callithrix jacchus]	0	43.149	29	7	14	7	335	38.2	8.92	195	7	8.34019e+06	8.56956e+06	3.87181e+06	2.08907e+06	4.4468e+06	2.01554e+06	2.78425e+06	2.22959e+06	641430	572157	1.91829	42.2954	53.2056	15.645	8.07248	POLB	100393825	Polb	18970	2.37761	0.838134	0.908643	0.704976	0.170637	0.001396	0.127303
F7IMR4	675663102	PREDICTED: DNA polymerase subunit gamma-1 isoform X1 [Callithrix jacchus]	0	115.45	23	21	70	21	1229	138.2	6.96	1620	21	2.92171e+07	2.00684e+07	2.24525e+07	1.59261e+07	1.84338e+07	2.03834e+07	1.26122e+07	8.53236e+06	1.18051e+07	7.01719e+06	26.2516	24.049	7.10275	27.2874	35.9738	POLG	100408039	Polg	18975	1.48051	1.15287	1.16605	0.63517	0.565409	0.1875	0.422589
A0A2R8N093	1061014415	PREDICTED: synaptophysin-like protein 1 isoform X1 [Callithrix jacchus]	0	13.932	11	2	16	2	242	26.4	7.68	374	2	7.376e+06	1.24305e+07	9.03574e+06	1.02828e+07	7.05894e+06	8.00482e+06	1.0866e+07	7.68821e+06	7.6195e+06	7.93514e+06	36.09	9.12922	8.88007	24.2211	2.86978	SYPL1	100413576	Sypl	19027	1.12158	1.09395	0.85301	1.05066	0.880807	0.4555	0.657185
F7ISM3	296213430	PREDICTED: peptidyl-prolyl cis-trans isomerase B [Callithrix jacchus]	0	122.899	55	14	197	14	216	23.7	9.41	2401	14	6.13881e+08	7.32276e+08	2.96701e+08	3.44613e+08	3.11689e+08	3.40067e+08	2.06016e+08	2.58118e+08	2.21887e+08	2.81498e+08	12.4381	10.5654	6.15745	15.8755	16.7471	PPIB	100402261	Ppib	19035	1.86617	0.889048	0.903523	0.643426	0.697837	0.09941	0.311517
A0A8I3WEC4	675661534	PREDICTED: galectin-3-binding protein [Callithrix jacchus]	0	33.645	14	6	13	6	592	66	5.21	337	6	1.07969e+07	1.37463e+07	2.76591e+06	812314	3.52766e+06	2.31068e+06	3.89691e+06	1.31991e+06	1.45168e+06	707448	16.9947	77.2116	29.4787	69.8592	48.7465	LGALS3BP	100401746	Lgals3bp	19039	2.96877	0.432824	0.706209	0.63103	0.261169	0.09408	0.303932
A0A8I3WDI5	1060939834	PREDICTED: protein phosphatase 1A [Callithrix jacchus]	0	19.332	11	3	8	2	382	42.5	5.36	96	3	939230	275698	880679	678967	906764	706846	826539	431420	561477	600675	77.2371	18.2903	17.5214	44.4198	4.76999	PPM1A	100405518	Ppm1a	19042	0.892241	1.1454	1.18503	0.923843	0.853482	0.5322	0.714512
U3E6M8	296223978	PREDICTED: protein phosphatase 1B isoform X1 [Callithrix jacchus]	0	13.703	7	3	9	2	479	52.5	5.05	96	3	1.31479e+07	1.48836e+07	8.95659e+06	7.51465e+06	6.83666e+06	7.72389e+06	6.35145e+06	6.31536e+06	6.83598e+06	5.53134e+06	8.75686	12.3805	8.61733	0.402881	14.9187	PPM1B	100401809	Ppm1b	19043	1.66661	0.979296	0.865696	0.753104	0.735298	0.08314	0.290348
F7GX92	296229436	PREDICTED: protoporphyrinogen oxidase isoform X1 [Callithrix jacchus]	0	26.787	12	4	11	4	477	50.6	8.79	283	4	4.54058e+06	6.36399e+06	5.07877e+06	2.37014e+06	5.77735e+06	3.24923e+06	5.47672e+06	3.38821e+06	7.07732e+06	5.41661e+06	23.6479	51.4247	39.6086	33.3178	18.7979	PPOX	100414725	Ppox	19044	1.11867	0.764165	0.926014	0.90943	1.28172	0.7409	0.861117
F7BFW2	532449211	serine/threonine-protein phosphatase PP1-alpha catalytic subunit isoform 1 [Callithrix jacchus]	0	200.23	69	17	157	5	330	37.4	6.33	5077	17	4.92588e+07	60066212	2.86906e+07	3.37317e+07	2.14299e+07	3.13785e+07	1.8374e+07	2.37426e+07	1.4952e+07	1.48524e+07	13.9803	11.421	26.6425	18.0269	0.47242	PPP1CA	100396453	Ppp1ca	19045	1.84374	1.05273	0.890599	0.710287	0.502643	0.07098	0.273465
U3EGJ6	675723479	PREDICTED: serine/threonine-protein phosphatase PP1-beta catalytic subunit isoform X1 [Callithrix jacchus]	0	240.848	71	18	193	7	327	37.2	6.19	5832	18	2.50752e+08	3.51066e+08	1.71802e+08	1.90001e+08	1.72646e+08	1.81525e+08	1.91115e+08	1.67159e+08	1.43895e+08	1.48609e+08	23.5729	7.11371	3.54527	9.45611	2.27913	PPP1CB	100394435	Ppp1cb	19046	1.52857	0.918949	0.899563	0.909985	0.742936	0.0984	0.310815
U3DKU0	390459640	PREDICTED: serine/threonine-protein phosphatase 2A catalytic subunit alpha isoform [Callithrix jacchus]	0	140.096	54	13	93	2	309	35.6	5.54	1768	13	7.49254e+06	8.51113e+06	7.661e+06	7.4282e+06	7.10936e+06	7.24783e+06	6.13734e+06	7.93284e+06	5.8039e+06	6.54639e+06	9.00114	2.18191	1.36389	18.0468	8.50217	PPP2CA	100398536	Ppp2ca	19052	1.11337	1.04975	0.998823	0.978856	0.859204	0.2963	0.519505
F6XZ20	296221947	PREDICTED: serine/threonine-protein phosphatase 2A catalytic subunit beta isoform [Callithrix jacchus]	0	140.538	54	13	92	2	309	35.6	5.43	1754	13	7.75879e+07	9.0057e+07	6.5434e+07	8.0737e+07	6.29736e+07	8.18374e+07	6.96936e+07	7.21697e+07	6.42907e+07	6.97687e+07	10.5186	14.8057	18.4223	2.46839	5.77882	PPP2CB	100395261	Ppp2cb	19053	1.14114	0.99497	0.985713	0.965648	0.912528	0.6014	0.766451
U3B0P1	296195900	PREDICTED: serine/threonine-protein phosphatase 2B catalytic subunit alpha isoform [Callithrix jacchus]	0	235.011	57	20	203	13	521	58.7	5.86	4146	20	1.20535e+08	1.3132e+08	1.6599e+08	1.88927e+08	2.26698e+08	1.61319e+08	1.7407e+08	1.49797e+08	1.94148e+08	1.45721e+08	6.05615	9.13993	23.829	10.5991	20.1507	PPP3CA	100386369	Ppp3ca	19055	0.759274	1.06998	1.16977	0.976371	1.02461	0.2192	0.450708
A0A2R8MN08	675708690	PREDICTED: serine/threonine-protein phosphatase 2B catalytic subunit beta isoform isoform X1 [Callithrix jacchus]	0	82.574	28	13	90	6	534	60.2	6.1	1592	13	1.03363e+08	84605022	3.85263e+08	2.47877e+08	3.59632e+08	2.87622e+08	4.79571e+08	3.45053e+08	5.17703e+08	3.90702e+08	14.1131	30.6872	15.7338	23.0695	19.7716	PPP3CB	100387059	Ppp3cb	19056	0.293573	0.988852	1.01089	1.28792	1.41877	0.07053	0.273018
A0A8I3X6E5	398303826	calcineurin subunit B type 1 [Callithrix jacchus]	0	92.003	68	8	53	8	170	19.3	4.81	1712	8	4.93281e+07	5.68372e+07	4.88444e+07	6.73317e+07	7.01151e+07	3.7538e+07	4.49666e+07	4.07575e+07	5.47259e+07	4.12978e+07	10.0027	22.5046	42.7958	6.94397	19.7766	PPP3R1	100388148	Ppp3r1	19058	1.03729	1.1351	1.05183	0.837571	0.938203	0.5313	0.714283
A0A8I3W4C5	296234171	PREDICTED: serine/threonine-protein phosphatase 5 isoform X1 [Callithrix jacchus]	0	40.544	17	7	25	7	499	56.9	6.28	332	7	6.79889e+06	6.24256e+06	1.10264e+07	4.31651e+06	1.09864e+07	2.9558e+06	7.32531e+06	3.07779e+06	8.78838e+06	4.26095e+06	6.03281	61.8475	81.4573	57.7415	49.0657	PPP5C	100414496	Ppp5c	19060	0.991309	1.16625	1.05977	0.790762	0.991908	0.9869	0.997537
A0A8I3WDV0	296207603	PREDICTED: palmitoyl-protein thioesterase 1 [Callithrix jacchus]	0	75.829	28	5	38	5	306	34.4	6.71	1252	5	5.04486e+06	5.75814e+06	1.04846e+07	1.15251e+07	1.27776e+07	7.49379e+06	1.3066e+07	7.72489e+06	1.72419e+07	1.52727e+07	9.33753	6.68535	36.8621	36.3308	8.56496	PPT1	100403808	Ppt1	19063	0.507709	1.03439	0.952697	0.977111	1.52809	0.03206	0.218472
A0A8I3WVI4	296202332	PREDICTED: nuclear pore complex protein Nup88 isoform X1 [Callithrix jacchus]	0	46.532	16	9	18	9	741	84	5.88	225	9	1.30297e+07	21539103	5.62441e+06	9.66197e+06	5.27941e+06	8.5876e+06	2.75913e+06	3.0086e+06	6.97398e+06	8.32329e+06	34.8122	37.3534	33.7383	6.11686	12.4742	NUP88	100398342	Nup88	19069	2.03856	0.901456	0.817754	0.34013	0.902098	0.1009	0.314393
U3D9E5	296211554	PREDICTED: 5'-AMP-activated protein kinase subunit gamma-1 [Callithrix jacchus]	0	54.327	28	10	36	8	359	40.5	7.56	1075	10	3.78486e+06	6.77794e+06	5.48364e+06	6.35937e+06	4.76249e+06	4.75871e+06	5.0316e+06	4.34797e+06	9.20309e+06	7.95625e+06	40.0732	10.4574	0.0560889	10.3076	10.2761	PRKAG1	100390042	Prkag1	19082	0.903329	1.01281	0.814252	0.80214	1.46747	0.1575	0.390954
U3F3H5	1060998742	PREDICTED: cAMP-dependent protein kinase type I-alpha regulatory subunit [Callithrix jacchus]	0	190.048	60	23	174	19	381	43	5.35	3248	23	1.14304e+08	1.54223e+08	1.80043e+08	1.42184e+08	1.8853e+08	1.41366e+08	1.87332e+08	1.46311e+08	1.62075e+08	1.61528e+08	21.0234	16.6156	20.2186	17.3876	0.238917	PRKAR1A	100395681	Prkar1a	19084	0.850904	1.02106	1.04536	1.05724	1.02543	0.8902	0.961304
F6QGT4	1060963768	PREDICTED: LOW QUALITY PROTEIN: cAMP-dependent protein kinase type I-beta regulatory subunit [Callithrix jacchus]	0	123.784	52	16	100	12	381	43.1	5.71	1193	16	1.0449e+07	1.30708e+07	3.56474e+07	2.29272e+07	5.24326e+07	4.42789e+07	5.83901e+07	3.72046e+07	4.69916e+07	4.33141e+07	15.7649	30.7116	11.9231	31.3414	5.75897	PRKAR1B	100412550	Prkar1b	19085	0.322448	0.803038	1.32588	1.31057	1.23806	0.01826	0.182838
F7IC18	390475024	PREDICTED: cAMP-dependent protein kinase type II-alpha regulatory subunit isoform X1 [Callithrix jacchus]	0	133.836	62	19	92	16	404	45.5	5.1	2600	19	4.49188e+07	5.41846e+07	3.89409e+07	3.05088e+07	3.61169e+07	2.26845e+07	2.8354e+07	1.91098e+07	2.49687e+07	2.32799e+07	13.2224	17.1704	32.3057	27.5437	4.94986	PRKAR2A	100415419	Prkar2a	19087	1.53379	1.07485	0.91005	0.73458	0.746728	0.1817	0.418345
A0A8I3WS06	296209931	PREDICTED: cAMP-dependent protein kinase type II-beta regulatory subunit [Callithrix jacchus]	0	107.472	46	14	44	11	418	46.3	4.93	1456	14	2.25552e+07	2.49172e+07	8.191e+06	7.1641e+06	1.08603e+07	9.78541e+06	9.76474e+06	5.97845e+06	1.10501e+07	6.35793e+06	7.03652	9.45781	7.36256	34.0123	38.1189	PRKAR2B	100394872	Prkar2b	19088	2.03527	0.658314	0.885135	0.674953	0.746329	0.02992	0.211018
A0A8J8Y4A7	675758069	PREDICTED: glucosidase 2 subunit beta [Callithrix jacchus]	0	20.626	10	5	16	5	536	60.1	4.41	193	5	6.28102e+06	7798605	6.49189e+06	7.07177e+06	9.82747e+06	3.85052e+06	4.24872e+06	3.32208e+06	2.42111e+06	3.2326e+06	15.2432	6.04605	61.7977	17.3094	20.2984	PRKCSH	100408874	Prkcsh	19089	1.29062	1.24333	1.25381	0.693985	0.518254	0.06248	0.26233
A0A5F4W476	532219415	DNA-dependent protein kinase catalytic subunit isoform 1 [Callithrix jacchus]	0	1732.83	54	207	1544	3	4134	469.9	7.18	30649	207	3.25011e+09	3.08904e+09	1.14137e+09	6.51314e+08	9.0472e+08	6.84995e+08	8.62751e+08	8.80659e+08	8.24415e+08	6.9421e+08	3.59337	38.6598	19.5468	1.45266	12.1253	PRKDC	100399020	Prkdc	19090	2.44122	0.690367	0.612202	0.67139	0.584825	0.009047	0.148805
U3C263	532285030	C-Jun-amino-terminal kinase-interacting protein 1 [Callithrix jacchus]	0	35.803	13	7	13	7	713	77.7	4.93	160	7	1.85668e+07	1.46899e+07	7.09347e+06	1.60374e+07	1.09916e+07	1.12332e+07	1.40209e+07	1.17208e+07	1.31021e+07	1.00953e+07	16.4863	54.6829	1.53703	12.6364	18.3307	MAPK8IP1	100404808	Mapk8ip1	19099	1.30366	0.906727	0.87121	1.00907	0.909336	0.475	0.672946
F7GV96	1060952519	PREDICTED: LOW QUALITY PROTEIN: interferon-induced, double-stranded RNA-activated protein kinase [Callithrix jacchus]	0	77.83	33	15	50	15	552	62.5	8.07	605	15	3.02e+07	4.07607e+07	1.39346e+07	1.23571e+07	1.32825e+07	1.26206e+07	1.40549e+07	9.73829e+06	9.11479e+06	8.27371e+06	21.047	8.48564	3.61358	25.6568	6.8405	EIF2AK2	100399251	Eif2ak2	19106	2.159	0.799932	0.78811	0.723913	0.52905	0.0589	0.258823
A0A2R8MM57	675656015	PREDICTED: major prion protein [Callithrix jacchus]	0	39.453	25	7	69	7	252	27.7	9.22	1795	7	5.32649e+07	6.16031e+07	5.81139e+07	7.12932e+07	7.52268e+07	7.66749e+07	5.92392e+07	7.58917e+07	6.73744e+07	6.76416e+07	10.2657	14.4029	1.34818	17.4277	0.279835	PRNP	100398566	Prnp	19122	0.861953	0.971053	1.13985	1.014	1.01314	0.0532	0.252355
F7HZL5	296211578	PREDICTED: LOW QUALITY PROTEIN: peripherin [Callithrix jacchus]	0	186.093	57	28	98	24	477	54.5	5.4	1793	28	6.58077e+08	5.67359e+08	9.78772e+07	6.36429e+07	8.67615e+07	9.78852e+07	8.76511e+07	9.2495e+07	8.3975e+07	9.73239e+07	10.4693	29.9744	8.51971	3.80262	10.4127	PRPH	100393188	Prph	19132	3.1697	0.417786	0.477605	0.465964	0.468946	0.0429	0.238368
F7GNQ7	296197494	PREDICTED: serine/threonine-protein kinase PRP4 homolog isoform X1 [Callithrix jacchus]	0	23.246	7	6	10	6	1007	116.9	10.26	117	6	5.19991e+06	6.20089e+06	4.84218e+06	4.71843e+06	750970	4.37096e+06	3.12913e+06	5.2141e+06	4.55943e+06	3.17174e+06	12.4166	1.8306	99.9513	35.3411	25.3842	PRPF4B	100404733	Prpf4b	19134	1.35216	1.13391	0.607472	0.989525	0.916934	0.5937	0.760926
F7HZU6	1061020560	PREDICTED: ribose-phosphate pyrophosphokinase 1 [Callithrix jacchus]	0	132.063	57	14	117	6	318	34.8	6.98	2450	14	7.38079e+07	1.16991e+08	8.56414e+07	4.04479e+07	9.04605e+07	3.75076e+07	6.40074e+07	3.38961e+07	5.71722e+07	2.6492e+07	32.0076	50.6889	58.5198	43.4957	51.8601	PRPS1	100406823	Prps1	19139	1.52292	1.00642	1.02142	0.781447	0.667792	0.6809	0.818912
F7IN47	296233836	PREDICTED: periaxin isoform X1 [Callithrix jacchus]	0	329.73	47	44	106	44	1443	153.2	8.37	1774	44	3.76717e+07	3.15663e+07	1.17445e+08	5.2548e+07	5.33473e+07	4.25439e+07	2.43164e+08	8.12306e+07	2.38246e+08	8.16513e+07	12.4705	53.9895	15.9329	70.5956	69.2279	PRX	100389887	Prx	19153	0.353466	0.867831	0.489534	1.65606	1.63311	0.4231	0.630062
#N/A	675708947	PREDICTED: prosaposin isoform X1 [Callithrix jacchus]	0	29.479	11	7	32	7	527	58.3	5.17	438	7	4.08499e+07	3.51951e+07	4.93935e+07	2.54361e+07	4.48257e+07	2.35789e+07	3.78591e+07	2.57474e+07	5.12625e+07	4.14121e+07	10.5163	45.2775	43.9261	26.9289	15.0317	PSAP	100399482	Psap	19156	1.01242	0.996239	0.910701	0.846821	1.23382	0.7303	0.854913
F7GMN9	1060999653	PREDICTED: cytohesin-1 isoform X1 [Callithrix jacchus]	0	65.8	33	11	31	9	399	46.5	5.64	575	11	1.12958e+07	1.46541e+07	1.90049e+07	1.94216e+07	1.86996e+07	1.95864e+07	1.62154e+07	1.83246e+07	1.73143e+07	1.58182e+07	18.302	1.5335	3.27578	8.63576	6.38561	CYTH1	100399565	Cyth1	19157	0.761732	1.12797	1.12385	1.01388	0.972569	0.2098	0.442259
U3FG90	675762721	PREDICTED: cytohesin-2 isoform X1 [Callithrix jacchus]	0	70.223	25	9	32	6	551	62.8	7.37	652	9	5.85865e+06	7.24829e+06	6.20135e+06	8.30019e+06	5.07462e+06	6.84622e+06	6.96699e+06	8.06816e+06	4.92102e+06	6.08924e+06	14.9939	20.4682	21.0172	10.3576	15.0052	CYTH2	100387102	Cyth2	19158	0.999389	1.10573	0.908951	1.14641	0.83952	0.5396	0.719323
A0A5F4WC66	532513268	cytohesin-3 [Callithrix jacchus]	0	49.727	35	10	34	7	397	46.1	5.47	426	10	6.99561e+06	8.27782e+06	7.69319e+06	8.75721e+06	7.78968e+06	9.4784e+06	8.88775e+06	1.07939e+07	1.08581e+07	1.1625e+07	11.8724	9.14715	13.8302	13.6967	4.82383	CYTH3	100396970	Cyth3	19159	0.837757	0.902314	0.947165	1.07955	1.23321	0.1428	0.372248
F7IE60	296209134	PREDICTED: proteasome subunit alpha type-2 [Callithrix jacchus]	0	54.687	46	7	29	7	234	25.9	7.43	813	7	9.96107e+06	12515105	1.74803e+07	1.12415e+07	1.58623e+07	5.94644e+06	1.66709e+07	3.78535e+06	1.26288e+07	3.28027e+06	16.0701	30.7185	64.3006	89.0823	83.1024	PSMA2	100402373	Psma2	19166	1.02751	1.31303	0.996998	0.935167	0.727292	0.9205	0.977443
A0A8I3X081	296215138	PREDICTED: proteasome subunit alpha type-3 isoform X1 [Callithrix jacchus]	0	26.44	26	6	24	6	255	28.4	5.33	370	6	1.24632e+07	1.30542e+07	2.00167e+07	6.24138e+06	1.93139e+07	6.08059e+06	1.71537e+07	6.44106e+06	9.43387e+06	4.641e+06	3.27497	74.1913	73.696	64.2091	48.1578	PSMA3	100398028	Psma3	19167	1.111	1.14325	1.10565	1.02729	0.612805	0.6554	0.80293
A0A8I3W5Y8	296199648	PREDICTED: proteasome subunit beta type-1 [Callithrix jacchus]	0	59.582	39	7	47	7	241	26.5	8.13	487	7	2.41031e+07	3.17168e+07	4.95865e+07	1.33456e+07	3.6051e+07	1.61278e+07	3.43215e+07	1.2688e+07	2.62569e+07	1.35476e+07	19.2894	81.4408	53.9983	65.0811	45.155	PSMB1	100404747	Psmb1	19170	1.08285	1.22082	1.01222	0.911939	0.772168	0.9335	0.984451
A0A8I3WL98	296228789	PREDICTED: proteasome subunit beta type-4 [Callithrix jacchus]	0	51.736	41	7	35	7	264	29.1	6.23	426	7	1.74059e+07	1.77256e+07	2.63108e+07	1.17655e+07	2.28009e+07	7.29224e+06	2.15466e+07	6.73984e+06	1.6924e+07	6.29882e+06	1.28685	54.0236	72.8821	74.028	64.7048	PSMB4	100388778	Psmb4	19172	1.13466	1.22978	0.971936	0.913583	0.750041	0.9173	0.976464
A0A8J8XYY2	675688767	PREDICTED: proteasome subunit beta type-5 [Callithrix jacchus]	0	66.786	41	8	42	3	268	29.1	5.92	685	8	1.65689e+07	16972807	2.07794e+07	8.97507e+06	2.30494e+07	1.02452e+07	1.59851e+07	1.13764e+07	1.70549e+07	9.66554e+06	1.70292	56.1052	54.3866	23.8207	39.1092	PSMB5	100394411	Psmb5	19173	1.11307	0.987386	1.10486	0.90798	0.886705	0.8354	0.929922
F6ZUS5	296202288	PREDICTED: proteasome subunit beta type-6 isoform X1 [Callithrix jacchus]	0	24.802	38	6	14	6	239	25.4	4.92	210	6	1.18602e+07	7.80166e+06	5.44671e+06	2.55717e+06	1.00331e+07	5.32791e+06	8.98983e+06	1.9708e+06	7.73286e+06	3.09819e+06	29.1916	51.0555	43.3186	90.5642	60.5151	PSMB6	100390863	Psmb6	19175	1.51668	0.617408	1.18493	0.845488	0.835491	0.5955	0.761837
U3FL13	296190795	PREDICTED: proteasome subunit beta type-7 [Callithrix jacchus]	0	13.933	16	5	13	5	277	29.9	7.97	33	5	8.88886e+06	1.3325e+07	1.15285e+07	4.93247e+06	1.06637e+07	7.45606e+06	8.72905e+06	5.86363e+06	7.16007e+06	5.60186e+06	28.2419	56.6685	25.0352	27.7695	17.2674	PSMB7	100386238	Psmb7	19177	1.31991	0.978082	1.07665	0.867072	0.758292	0.6268	0.784776
F7DZ95	296215716	PREDICTED: 26S protease regulatory subunit 4 [Callithrix jacchus]	0	96.912	49	16	58	16	440	49.2	6.21	846	16	1.00178e+08	7.3955e+07	1.9167e+08	1.63941e+08	1.92793e+08	1.34251e+08	1.48377e+08	2.35511e+08	2.1475e+08	2.50469e+08	21.2965	11.0273	25.3147	32.0993	10.8579	PSMC1	100389462	Psmc1	19179	0.510385	1.0423	0.958571	1.12518	1.36356	0.1019	0.316227
U3CFZ1	390466836	PREDICTED: 26S protease regulatory subunit 7 [Callithrix jacchus]	0	90.909	41	14	48	14	437	49	6.13	1166	14	2.36206e+07	2.56701e+07	3.01806e+07	1.03633e+07	3.61487e+07	1.2616e+07	3.19002e+07	9.77449e+06	1.76234e+07	8.39146e+06	5.88031	69.1248	68.2466	75.0827	50.1865	PSMC2	100400663	Psmc2	19181	1.1947	0.982698	1.18195	1.0101	0.630545	0.6192	0.778811
U3E6L1	532327639	26S protease regulatory subunit 6A [Callithrix jacchus]	0	114.746	50	15	60	15	439	49.1	5.24	1057	15	1.38061e+08	1.78652e+08	1.78881e+08	1.20704e+08	1.63528e+08	1.14613e+08	1.60268e+08	9.98982e+07	1.39506e+08	8.69038e+07	18.1252	27.4631	24.8708	32.816	32.8566	PSMC3	100391982	Psmc3	19182	1.14667	1.08466	1.00702	0.94194	0.819722	0.8684	0.947837
F7E548	1060996156	PREDICTED: LOW QUALITY PROTEIN: 26S protease regulatory subunit 8 [Callithrix jacchus]	0	105.027	45	16	56	16	406	45.6	7.55	1007	16	2.3958e+07	2.23227e+07	2.91377e+07	1.05778e+07	2.74586e+07	8.61794e+06	2.6854e+07	8.47137e+06	1.82141e+07	5.56875e+06	4.99703	66.0892	73.8561	73.593	75.1939	PSMC5	100392176	Psmc5	19184	1.2772	1.09602	0.995594	0.974865	0.65633	0.7592	0.874335
A0A8I3WYZ1	390476669	PREDICTED: 26S proteasome non-ATPase regulatory subunit 4 isoform X5 [Callithrix jacchus]	0	50.564	25	8	24	8	400	43.2	4.78	323	8	4.3371e+07	4.8914e+07	8.93527e+07	6.671e+07	9.26903e+07	7.42393e+07	6.4778e+07	4.20758e+07	6.37245e+07	4.23612e+07	8.49424	20.5184	15.6315	30.0465	28.4791	PSMD4	100896765	Psmd4	19185	0.7345	1.24211	1.3286	0.850453	0.84434	0.2637	0.490056
F7GSN9	296202148	PREDICTED: peroxisomal sarcosine oxidase [Callithrix jacchus]	0	22.755	22	7	17	7	390	44	8.02	59	7	8.81247e+06	7.92462e+06	4.96818e+06	1.6827e+07	7.89484e+06	5.07664e+06	3.33907e+06	2.74167e+06	3.54488e+06	2.35884e+06	7.50195	76.9477	30.7254	13.8938	28.4109	PIPOX	100401986	Pipox	19193	1.31813	1.71647	1.02157	0.478887	0.464946	0.04616	0.240517
F6X677	532509901	polypyrimidine tract-binding protein 1 isoform a [Callithrix jacchus]	0	150.842	47	15	55	15	557	59.6	9.16	1776	15	1.17649e+08	1.45287e+08	2.98156e+07	1.99199e+07	2.44965e+07	2.18702e+07	2.6099e+07	1.63374e+07	2.39216e+07	1.86783e+07	14.865	28.1379	8.01047	32.5309	17.4064	PTBP1	100387091	Ptbp1	19205	2.96049	0.559991	0.522061	0.477807	0.479648	0.09273	0.302924
A0A2R8MIC2	532508558	phosphatidylserine synthase 1 [Callithrix jacchus]	0	26.482	13	5	16	5	473	55.3	8.47	323	5	3.41946e+06	5.86214e+06	4.95886e+06	2.33062e+06	5.84406e+06	3.40462e+06	3.51481e+06	2.2407e+06	3.69092e+06	1.78785e+06	37.2185	50.9899	37.3014	31.3066	49.1232	PTDSS1	100413392	Ptdss1	19210	1.25244	0.983628	1.248	0.776638	0.739295	0.7779	0.886492
U3E9K3	390473546	PREDICTED: LOW QUALITY PROTEIN: protein-tyrosine kinase 2-beta [Callithrix jacchus]	0	69.265	19	17	32	16	1009	115.8	6.18	477	17	1.94108e+07	1.84216e+07	2.66587e+07	5.94897e+06	7.77694e+06	8.78466e+06	3.17123e+06	3.78597e+06	2.36668e+06	3.74048e+06	3.6976	89.8193	8.60496	12.496	31.8126	PTK2B	100404210	Ptk2b	19229	1.89037	1.62931	0.827533	0.347631	0.305157	0.004666	0.136952
A0A8J8XM35	532447313	twinfilin-1 isoform 2 [Callithrix jacchus]	0	109.272	50	15	97	12	350	40.1	6.8	2909	15	7.41723e+07	103588580	7.1074e+07	6.13651e+07	7.09902e+07	6.7306e+07	7.58527e+07	6.56158e+07	5.67391e+07	5.57571e+07	23.4027	10.3674	3.76738	10.2334	1.23454	TWF1	100402617	Twf1	19230	1.26527	0.94268	0.984369	1.00695	0.800729	0.111	0.3278
U3F5N5	296210532	PREDICTED: pleiotrophin isoform X1 [Callithrix jacchus]	0	43.675	39	6	46	6	168	19	9.6	528	6	4.29234e+07	6.90996e+07	1.53249e+07	1.68707e+07	1.20851e+07	1.24406e+07	1.29339e+07	1.43196e+07	6.14895e+06	5.65184e+06	33.0458	6.79002	2.04996	7.19034	5.95742	PTN	100410355	Ptn	19242	2.69547	0.774683	0.590132	0.655767	0.283948	0.008428	0.14805
F7DW77	296198505	PREDICTED: protein tyrosine phosphatase type IVA 1 [Callithrix jacchus]	0	75.54	60	8	49	5	173	19.8	9.11	762	8	2.31065e+07	2.48818e+07	2.43245e+07	2.36257e+07	2.11502e+07	1.73443e+07	1.95229e+07	1.92051e+07	2.03998e+07	1.91949e+07	5.23205	2.06114	13.9822	1.16045	4.30353	PTP4A1	100396020	Ptp4a1	19243	1.12778	1.12688	0.904666	0.910152	0.930519	0.03505	0.219849
A0A5F4W7R4	675669078	PREDICTED: protein tyrosine phosphatase type IVA 2 [Callithrix jacchus]	0	47.333	44	6	26	3	167	19.1	8.37	213	6	2.32696e+06	1.02591e+06	940663	3.54302e+06	1.58738e+06	654868	1.55768e+06	2.98683e+06	725921	2.90431e+06	54.8771	82.0819	58.8149	44.474	84.8625	PTP4A2	100413696	Ptp4a2	19244	0.918415	1.22817	0.614196	1.24483	0.99439	0.857	0.942014
U3C430	675683661	PREDICTED: tyrosine-protein phosphatase non-receptor type 11 isoform X1 [Callithrix jacchus]	0	112.442	39	18	60	18	609	69.5	7.05	848	18	3.34768e+07	4.39617e+07	4.27999e+07	5.46362e+07	4.74097e+07	4.48673e+07	3.38537e+07	4.39198e+07	3.32023e+07	4.02337e+07	19.148	17.1795	3.89633	18.3041	13.5409	PTPN11	100414905	Ptpn11	19247	0.925498	1.1645	1.10284	0.929502	0.877664	0.4774	0.673579
A0A8I3W2F2	532205061	tyrosine-protein phosphatase non-receptor type 13 isoform 4 [Callithrix jacchus]	0	19.173	3	6	13	6	2491	277.2	6.39	31	6	2.09948e+06	2.58905e+06	4.49466e+06	3.46571e+06	3.39852e+06	4.34555e+06	3.2829e+06	4.59736e+06	5.29193e+06	3.3341e+06	14.7671	18.2801	17.2946	23.5897	32.098	PTPN13	100389019	Ptpn13	19249	0.635315	1.07866	1.04935	1.06781	1.16886	0.2835	0.508365
F7GY33	296204996	PREDICTED: tyrosine-protein phosphatase non-receptor type 4 isoform X1 [Callithrix jacchus]	0.001	4.893	2	2	2	2	926	105.7	7.55	0	2	259737	216948	393619	450929	723165	362044	519961	649421	536080	436421	12.6943	9.59673	47.0604	15.6565	14.4924	PTPN4	100407566	Ptpn4	19258	0.524022	0.928416	1.19298	1.28551	1.06908	0.09614	0.306516
A0A8I3WCN2	1060991924	PREDICTED: receptor-type tyrosine-protein phosphatase alpha [Callithrix jacchus]	0.001	7.399	4	3	3	2	813	91.9	6.87	26	3	1.10984e+06	5.89994e+06	5.80966e+06	3.32694e+06	5.1977e+06	4.13121e+06	3.62462e+06	3.6932e+06	4.39746e+06	3.05279e+06	96.6398	38.4289	16.1674	1.3253	25.5248	PTPRA	100404748	Ptpra	19262	0.870923	1.13517	1.15906	0.909197	0.92565	0.7441	0.863066
A0A8I3WZ29	1060948357	PREDICTED: receptor-type tyrosine-protein phosphatase epsilon isoform X1 [Callithrix jacchus]	0	24.781	12	7	10	6	700	80.5	6.99	62	7	7.78705e+06	5.75052e+06	1.32825e+07	1.74307e+07	2.03269e+07	1.568e+07	1.79189e+07	1.3619e+07	1.51709e+07	1.18678e+07	21.2748	19.1005	18.2512	19.2815	17.2767	PTPRE	100410865	Ptpre	19267	0.487544	1.10611	1.29676	1.13581	0.973777	0.1354	0.363064
F7HRQ3	675669716	PREDICTED: receptor-type tyrosine-protein phosphatase F [Callithrix jacchus]	0	104.129	11	15	45	5	1918	214.2	6.52	523	15	6.13914e+06	6.01354e+06	4.65344e+06	3.98514e+06	4.27735e+06	4.5436e+06	5.10354e+06	6.52113e+06	5.62882e+06	4.11062e+06	1.46162	10.9408	4.2687	17.2458	22.045	PTPRF	100411075	Ptprf	19268	1.19199	0.847313	0.8652	1.1402	0.955291	0.04035	0.232952
F7F8S2	296225552	PREDICTED: receptor-type tyrosine-protein phosphatase gamma isoform X1 [Callithrix jacchus]	0	26.173	5	6	13	6	1445	161.8	6.43	234	6	8.07267e+06	9.15681e+06	3.30803e+06	2.04477e+06	2.27525e+06	1.85871e+06	2.05943e+06	1.82444e+06	2.79056e+06	1.59377e+06	8.89875	33.3755	14.2496	8.55666	38.6039	PTPRG	100406292	Ptprg	19270	2.46245	0.765026	0.590828	0.555086	0.626611	0.03732	0.225044
A0A5F4WJB4	1060975013	PREDICTED: LOW QUALITY PROTEIN: receptor-type tyrosine-protein phosphatase S [Callithrix jacchus]	0	363.358	33	41	131	28	1916	213.3	6.64	2750	41	5.10098e+07	5.89457e+07	2.19394e+07	2.47738e+07	1.38221e+07	2.75603e+07	2.98705e+07	2.35646e+07	1.80134e+07	1.24876e+07	10.207	8.58115	46.9493	16.6892	25.6209	PTPRS	100406806	Ptprs	19280	1.94965	0.828286	0.733765	0.947475	0.540822	0.07409	0.278744
A0A8I4A2K4	675676039	PREDICTED: receptor-type tyrosine-protein phosphatase zeta isoform X1 [Callithrix jacchus]	0	408.213	19	40	349	5	2328	256.2	4.88	7819	40	4.56175e+08	5.86705e+08	4.25273e+08	4.77445e+08	5.51361e+08	4.99375e+08	4.05414e+08	3.73293e+08	3.99149e+08	5.99714e+08	17.7007	8.17339	6.99696	5.83356	28.3964	PTPRZ1	100394042	Ptprz1	19283	1.09227	0.945472	1.1005	0.815587	1.04617	0.2298	0.460839
A0A2R8MMW8	1060963262	PREDICTED: LOW QUALITY PROTEIN: transcriptional activator protein Pur-alpha [Callithrix jacchus]	0	161.257	53	13	136	13	325	35.9	8.47	2867	13	1.93798e+08	1.50729e+08	4.394e+08	3.13849e+08	6.08527e+08	4.16729e+08	5.71441e+08	4.3805e+08	6.32175e+08	4.47523e+08	17.679	23.5721	26.4561	18.6871	24.1861	PURA	100405797	Pura	19290	0.408962	0.894124	1.217	1.19829	1.28163	0.1203	0.343395
#N/A	675672416	PREDICTED: transcriptional activator protein Pur-beta [Callithrix jacchus]	0	113.373	68	13	131	12	312	33.2	5.43	3079	13	2.41102e+08	2.41219e+08	3.98872e+08	2.89501e+08	3.84609e+08	2.99455e+08	2.31335e+08	1.97311e+08	2.6819e+08	1.69423e+08	0.0345155	22.4695	17.6046	11.2252	31.9179	PURB	100389193	Purb	19291	0.886288	1.26492	1.257	0.787658	0.804135	0.4409	0.645662
F6ZWB4	675641357	PREDICTED: parvalbumin alpha isoform X1 [Callithrix jacchus]	0	72.386	84	11	77	11	110	12	5.19	892	11	3.04327e+07	2.369e+07	6.60146e+07	8.07262e+07	5.81604e+07	5.4871e+07	7.86857e+07	6.32023e+07	5.67449e+07	6.66386e+07	17.6184	14.1783	4.11561	15.4325	11.34	PVALB	100390686	Pvalb	19293	0.467247	1.26683	0.975811	1.22493	1.06518	0.07006	0.272653
F7HYX7	675744825	PREDICTED: peroxisomal biogenesis factor 19 isoform X3 [Callithrix jacchus]	0	34.479	31	5	6	5	299	32.8	4.32	199	5	235443	254572	245715	186923	489865	226888	140410	226234	367995	275779	5.52091	19.218	51.8875	33.1038	20.2574	PEX19	103789050	Pex19	19298	0.924618	0.816352	1.35245	0.691827	1.21475	0.6002	0.765683
A0A8I4A2J4	296208572	PREDICTED: ATP-binding cassette sub-family D member 3 isoform X1 [Callithrix jacchus]	0	181.004	39	24	172	24	659	75.5	9.33	2605	24	2.25761e+08	3.01852e+08	1.56657e+08	1.42684e+08	1.72615e+08	1.23436e+08	1.11948e+08	7.62206e+07	1.17691e+08	8.1015e+07	20.3955	6.60144	23.4925	26.8512	26.1026	ABCD3	100406482	Abcd3	19299	1.7472	0.991276	0.980382	0.623123	0.658018	0.2292	0.460195
A0A2R8MNS7	532506525	glycogen phosphorylase, muscle form isoform 1 [Callithrix jacchus]	0	484.026	70	56	328	42	842	97.1	7.05	5761	56	6.49937e+08	7.49871e+08	1.4669e+08	1.42777e+08	1.68012e+08	1.27046e+08	1.63331e+08	5.35583e+07	1.0499e+08	6.20421e+07	10.0963	1.91189	19.6349	71.5765	36.363	PYGM	100404453	Pygm	19309	2.95536	0.61114	0.622945	0.457909	0.352649	0.05651	0.256757
U3DBQ1	532217337	protein quaking isoform HQK-5 [Callithrix jacchus]	0	82.998	44	12	60	12	341	37.6	8.56	694	12	6.89006e+07	5.99742e+07	1.88658e+07	1.32585e+07	1.97089e+07	1.18021e+07	1.60921e+07	9.03321e+06	1.19309e+07	7.57585e+06	9.79546	24.685	35.4856	39.7321	31.5734	QKI	100391320	Qki	19317	2.71725	0.677322	0.664391	0.529753	0.411288	0.03476	0.219849
A0A8I3WFW5	296223703	PREDICTED: ras-related protein Rab-1A [Callithrix jacchus]	0	74.154	53	10	47	5	205	22.7	6.21	1108	10	2.57859e+07	3.85393e+07	5.70833e+07	5.59502e+07	6.41062e+07	4.32761e+07	5.88057e+07	3.65144e+07	2.45558e+07	2.58337e+07	28.0389	1.41777	27.433	33.0725	3.58661	RAB1A	100395022	Rab1a	19324	0.747184	1.31297	1.24732	1.10721	0.585311	0.002975	0.12939
F7GPY7	296224339	PREDICTED: ras-related protein Rab-10 [Callithrix jacchus]	0	34.333	35	6	31	5	200	22.5	8.38	559	6	4.82782e+07	3.96082e+07	4.61794e+07	5.95461e+07	6.76539e+07	4.4221e+07	5.41549e+07	4.19318e+07	4.66027e+07	4.5506e+07	13.9513	17.8796	29.6216	17.99	1.68391	RAB10	100391637	Rab10	19325	0.890111	1.07079	1.13307	0.973163	0.932874	0.8816	0.954916
F7BT36	532208303	ras-related protein Rab-11B [Callithrix jacchus]	0	52.605	55	12	53	12	218	24.5	5.94	380	12	2.67152e+07	2.17841e+07	3.78207e+07	3.49129e+07	4.0491e+07	2.07785e+07	3.79052e+07	2.34038e+07	2.30042e+07	2.99919e+07	14.3787	5.65383	45.5002	33.4504	18.6468	RAB11B	100415694	Rab11b	19326	0.817016	1.22526	1.03214	1.03281	0.89277	0.2499	0.47828
F6UH25	532277530	ras-related protein Rab-12 [Callithrix jacchus]	0	36.919	33	7	33	7	245	27.3	8.41	610	7	1.45865e+07	1.61657e+07	1.25309e+07	1.10801e+07	1.95999e+07	1.53962e+07	1.45175e+07	1.15219e+07	1.23616e+07	8.61188e+06	7.2622	8.68986	16.9874	16.2691	25.2838	RAB12	100402641	Rab12	19328	1.12751	0.865685	1.28311	0.954718	0.768979	0.2868	0.509822
A0A2R8MFI7	532509257	ras-related protein Rab-18 isoform 1 [Callithrix jacchus]	0	85.01	62	10	63	10	206	23	5.24	1213	10	3.49811e+07	3.25368e+07	8.99071e+07	2.48151e+07	8.67249e+07	3.7193e+07	4.54773e+07	2.7117e+07	3.62996e+07	4.80177e+07	5.11984	80.2407	56.5282	35.7678	19.6542	RAB18	100402013	Rab18	19330	0.729025	1.23871	1.33801	0.783837	0.910418	0.7593	0.874335
A0A8J8YT95	675657265	PREDICTED: ras-related protein Rab-22A [Callithrix jacchus]	0	67.935	54	9	42	7	194	21.8	8.15	726	9	5.16403e+07	5.63249e+07	4.63187e+07	6.09368e+07	5.27181e+07	5.8312e+07	4.60528e+07	5.59101e+07	4.24634e+07	5.76047e+07	6.13628	19.2745	7.12506	13.672	21.3984	RAB22A	100896910	Rab22a	19334	1.02185	1.01514	1.05086	0.965042	0.947109	0.9598	0.993119
F7HB26	675653113	PREDICTED: ras-related protein Rab-23 [Callithrix jacchus]	0	48.002	34	6	22	6	237	26.7	6.79	429	6	9.37231e+06	1.10193e+07	3.81783e+06	7.24891e+06	5.79711e+06	6.74986e+06	3.43218e+06	8.57425e+06	7.07201e+06	1.15899e+07	11.4225	43.8456	10.7387	60.5675	34.2367	RAB23	100412457	Rab23	19335	1.36538	0.741007	0.840121	0.803927	1.24956	0.2788	0.505654
F6WFR3	296233287	PREDICTED: ras-related protein Rab-3A [Callithrix jacchus]	0	84.817	44	8	69	6	220	25	5.03	1836	8	2.16312e+07	2.13227e+07	5.97764e+07	5.00047e+07	7.96436e+07	3.04761e+07	6.47119e+07	3.77447e+07	3.29857e+07	3.56166e+07	1.01569	12.588	63.1434	37.223	5.42355	RAB3A	100407777	Rab3d	19340	0.49496	1.26501	1.26891	1.18061	0.790507	0.0514	0.248283
A0A5F4WBU6	296230239	PREDICTED: ras-related protein Rab-4A isoform X1 [Callithrix jacchus]	0	38.635	50	8	16	6	218	24.4	6.07	201	8	818455	1.27301e+06	5.41463e+06	3.17773e+06	6.76988e+06	4.36357e+06	8.05751e+06	5.22312e+06	2.79491e+06	6.19348e+06	30.7363	36.8172	30.5659	30.1826	53.4723	RAB4A	100398084	Rab4a	19341	0.237201	0.974494	1.26269	1.50621	1.01941	0.1685	0.402662
U3DBU1	532520468	ras-related protein Rab-4B [Callithrix jacchus]	0	46.559	44	8	32	6	213	23.6	6.06	316	8	1.45013e+07	1.42688e+07	2.02884e+07	2.1291e+07	2.24424e+07	2.10376e+07	1.34706e+07	1.79266e+07	1.12168e+07	1.56906e+07	1.14296	3.41002	4.56923	20.0708	23.5136	RAB4B	103789950	Rab4b	19342	0.835688	1.20776	1.26297	0.911999	0.781584	0.0273	0.205167
U3EFM6	390467774	PREDICTED: ras-related protein Rab-5B [Callithrix jacchus]	0	75.787	42	7	64	4	215	23.7	8.13	1357	7	9.75785e+06	1.16502e+07	1.90663e+07	2.10691e+07	2.1254e+07	1.23104e+07	2.0457e+07	1.71122e+07	1.28907e+07	2.10805e+07	12.5008	7.05713	37.6832	12.5909	34.094	RAB5B	100408426	Rab5b	19344	0.642312	1.20419	1.00704	1.1272	1.01925	0.1032	0.317952
F6Q862	1060998562	PREDICTED: ras-related protein Rab-5C isoform X2 [Callithrix jacchus]	0	51.808	39	7	65	4	216	23.4	8.66	1412	7	1.75187e+07	2.58251e+07	1.8451e+07	2.12192e+07	1.61393e+07	1.25615e+07	1.962e+07	1.38137e+07	7.3408e+06	1.15545e+07	27.1018	9.86834	17.6296	24.5602	31.5376	RAB5C	100410452	Rab5c	19345	1.3211	1.20914	0.874791	1.01905	0.575924	0.2503	0.478523
U3DTB9	1060942451	PREDICTED: LOW QUALITY PROTEIN: ras-related protein Rab-6A [Callithrix jacchus]	0	52.088	33	9	54	3	258	29.1	5.87	308	9	1.65729e+07	18442802	2.06335e+07	1.46464e+07	3.01062e+07	1.39654e+07	2.02825e+07	1.06859e+07	1.471e+07	1.58081e+07	7.55226	23.9995	51.794	43.8242	5.08862	RAB6A	100390784	Rab6a	19346	0.995591	1.0031	1.25308	0.880518	0.867713	0.6575	0.804355
A0A8I3W2Q3	296225985	PREDICTED: ras-related protein Rab-7a [Callithrix jacchus]	0	87.693	69	12	58	12	207	23.5	6.7	1403	12	3.05593e+07	2.35847e+07	3.15729e+07	2.93319e+07	4.32408e+07	2.38361e+07	3.3122e+07	1.40678e+07	1.79572e+07	2.29946e+07	18.2175	5.20365	40.9117	57.1031	17.396	RAB7A	100398786	Rab7	19349	1.00168	1.12675	1.24094	0.873021	0.757616	0.3675	0.580541
U3BVZ6	532215943	ras-related C3 botulinum toxin substrate 1 isoform Rac1b [Callithrix jacchus]	0	129.236	40	10	269	5	211	23.5	8.63	4367	10	1.62973e+09	1.79883e+09	1.6965e+09	1.72993e+09	1.56829e+09	1.53183e+09	1.40763e+09	1.5829e+09	1.37985e+09	1.37181e+09	6.97491	1.37945	1.66348	8.28854	0.412823	RAC1	100404109	Rac1	19353	1.09209	1.09141	0.98747	0.952562	0.876476	0.014	0.173334
F7HYV6	675736786	PREDICTED: double-strand-break repair protein rad21 homolog [Callithrix jacchus]	0	114.122	41	17	46	17	631	71.6	4.65	916	17	3.55923e+07	4.34691e+07	1.8701e+07	1.87843e+07	1.2421e+07	1.62556e+07	1.38233e+07	1.60967e+07	1.00415e+07	1.15593e+07	14.0896	0.314215	18.911	10.7459	9.93702	RAD21	100404485	Rad21	19357	2.00924	0.952641	0.728779	0.760378	0.548958	0.04989	0.246663
U3C5D2	532219447	UV excision repair protein RAD23 homolog B isoform 1 [Callithrix jacchus]	0	35.094	15	6	14	6	409	43.2	4.84	191	6	8.98872e+06	1.00662e+07	7.65855e+06	9.18586e+06	8.40063e+06	7.54366e+06	7.77012e+06	7.31167e+06	8.6684e+06	6.3472e+06	7.99671	12.8229	7.60106	4.2989	21.8617	RAD23B	100406148	Rad23b	19359	1.16272	1.02784	0.972913	0.920284	0.916244	0.3915	0.600599
B0KWP2	675771839	PREDICTED: DNA repair protein RAD50 [Callithrix jacchus]	0	50.015	11	11	16	11	1312	153.9	7.01	354	11	1.39093e+07	1.22526e+07	2.56747e+06	2.87044e+06	3.65441e+06	947556	2.33593e+06	5.2525e+06	1.26105e+06	1.37635e+06	8.95593	7.87914	83.1834	54.3544	6.1827	RAD50	100398346	Rad50	19360	2.81749	0.585634	0.495607	0.817232	0.284033	0.02357	0.198281
A0A8I3WMC5	675655525	PREDICTED: RNA-binding protein Raly isoform X2 [Callithrix jacchus]	0	60.319	55	12	66	12	293	30.6	9.63	426	12	1.57816e+08	1.28153e+08	1.27765e+07	5.94534e+07	2.36807e+07	4.17891e+07	1.70649e+07	5.74314e+07	8.50341e+07	8.98669e+07	14.6689	91.3904	39.1159	76.6306	3.90774	RALY	100401730	Raly	19383	2.12438	0.536574	0.486355	0.55341	1.29929	0.1108	0.3278
A0A2R8M8R8	675684691	PREDICTED: GTP-binding nuclear protein Ran [Callithrix jacchus]	0	89.358	69	10	78	10	216	24.4	7.49	962	10	1.33036e+08	1.67579e+08	1.68776e+07	6.21568e+07	3.03852e+07	5.05863e+07	2.57954e+07	4.59669e+07	3.34805e+07	4.24764e+07	16.2504	81.0209	35.2823	39.7518	16.7492	RAN	100400787	Ran	19384	2.47078	0.64959	0.665511	0.58982	0.624295	0.1381	0.366709
F7CN40	1060936646	PREDICTED: ran-specific GTPase-activating protein isoform X1 [Callithrix jacchus]	0	13.168	10	2	5	2	214	24.8	5.07	42	2	2.35188e+06	3.69265e+06	1.37116e+06	1.48879e+06	1.46745e+06	1.30825e+06	2.0902e+06	1.16218e+06	1.03454e+06	913344	31.3696	5.81666	8.11149	40.3525	8.79942	RANBP1	100415658	Ranbp1	19385	1.79039	0.847119	0.822163	0.963358	0.576966	0.1283	0.35363
A0A8I4A188	390474166	PREDICTED: LOW QUALITY PROTEIN: E3 SUMO-protein ligase RanBP2 [Callithrix jacchus]	0	368.466	27	68	161	49	3233	359.6	6.11	2558	68	1.58952e+08	1.77462e+08	4.97464e+07	8.81782e+07	6.8809e+07	7.47332e+07	5.55552e+07	6.28955e+07	7.11786e+07	7.32083e+07	7.78123	39.4061	5.83659	8.76376	1.98797	RANBP2	100386461	Ranbp2	19386	1.90988	0.783023	0.814915	0.672467	0.819711	0.05191	0.249492
U3EXY0	532513884	ran GTPase-activating protein 1 [Callithrix jacchus]	0	48.045	21	11	34	11	588	63.6	4.69	462	11	2.77734e+08	3.20031e+08	2.93087e+08	2.81829e+08	2.45093e+08	2.69013e+08	2.29373e+08	2.67352e+08	2.83336e+08	2.32024e+08	10.0066	2.76937	6.58009	10.813	14.0805	RANGAP1	100395992	Rangap1	19387	1.10743	1.0651	0.952445	0.920246	0.95477	0.4635	0.664736
A0A8I3WDS6	1060933406	PREDICTED: ras GTPase-activating protein 3 [Callithrix jacchus]	0	82.085	23	16	57	15	834	95.6	7.15	708	16	1.3867e+07	1.47934e+07	1.75189e+07	1.58896e+07	1.93531e+07	1.8127e+07	1.58887e+07	1.99587e+07	1.99584e+07	1.85011e+07	4.57094	6.89672	4.62644	16.0563	5.35864	RASA3	100415408	Rasa3	19414	0.824257	0.96081	1.07791	1.03095	1.10608	0.101	0.314449
U3CG96	532515580	ras-specific guanine nucleotide-releasing factor 1 isoform 1 [Callithrix jacchus]	0	57.756	11	12	19	12	1262	143.7	7.36	386	12	8.04069e+06	1.07017e+07	1.22231e+07	4.58011e+06	8.63775e+06	5.57613e+06	5.37894e+06	6.54897e+06	1.64974e+07	6.28359e+06	20.0789	64.3257	30.4617	13.8723	63.4059	RASGRF1	100413467	Rasgrf1	19417	1.10943	0.994643	0.841373	0.706057	1.34849	0.5816	0.752693
U3BF00	390465661	PREDICTED: histone-binding protein RBBP4 isoform X1 [Callithrix jacchus]	0	61.839	26	9	43	9	425	47.6	4.89	729	9	4.59236e+07	4.16608e+07	1.21943e+07	7.14876e+06	1.04319e+07	6.97175e+06	8.93813e+06	7.86842e+06	1.10857e+07	5.72588e+06	6.88319	36.889	28.1172	9.00123	45.0874	RBBP4	100401891	Rbbp4	19646	2.77255	0.612319	0.550926	0.532024	0.532183	0.02225	0.194333
U3CLE4	675766679	PREDICTED: RNA-binding protein 3 isoform X2 [Callithrix jacchus]	0	47.3	47	4	39	4	159	17.4	8.91	955	4	2.26136e+07	2.55788e+07	1.41907e+07	1.51373e+07	1.54761e+07	1.58883e+07	1.54306e+07	8.56426e+06	1.49974e+07	1.16224e+07	8.70141	4.56476	1.85876	40.4692	17.93	RBM3	100399782	Rbm3	19652	1.51074	0.919376	0.983213	0.752193	0.834479	0.1538	0.386006
U3EMD8	1060944242	PREDICTED: RNA-binding protein 4 isoform X1 [Callithrix jacchus]	0	90.397	51	14	48	14	364	40.3	7.08	1168	14	7.44134e+07	6.58599e+07	4.87951e+07	5.03364e+07	4.44583e+07	4.33246e+07	4.24067e+07	4.44698e+07	4.42721e+07	4.27291e+07	8.62343	2.19879	1.82651	3.35844	2.50827	LOC100399721	100399721	Rbm4	19653	1.39975	0.989207	0.875963	0.866917	0.868162	0.06052	0.260587
U3C8I0	1060954334	PREDICTED: RNA-binding protein 6 isoform X1 [Callithrix jacchus]	0	13.616	6	7	12	7	1138	130.1	6.29	23	7	2.45749e+07	2.20477e+07	5.51596e+06	3.78526e+06	6.77019e+06	4.38533e+06	5.64788e+06	3.67286e+06	6.6646e+06	2.70763e+06	7.66575	26.3146	30.2334	29.9665	59.7082	RBM6	100401936	Rbm6	19654	2.71781	0.542205	0.650299	0.543342	0.546344	0.02239	0.194333
U3FUC8	572171671	RBMX [Callithrix jacchus]	0	109.629	44	18	180	18	391	42.3	10.05	1977	18	5.93011e+08	5.48473e+08	1.70466e+08	2.14848e+08	1.19944e+08	2.05411e+08	1.30226e+08	2.18849e+08	1.61692e+08	1.75671e+08	5.51789	16.2895	37.1496	35.9039	5.85971	RBMX	100385445	Rbmx	19655	2.24826	0.758914	0.640817	0.687538	0.664469	0.0192	0.186896
U3D997	1060943173	PREDICTED: LOW QUALITY PROTEIN: reticulocalbin-1 [Callithrix jacchus]	0	32.648	20	6	17	6	331	38.7	4.96	163	6	8.25083e+06	1.5568e+07	9.57711e+06	7.15313e+06	1.08594e+07	9.29084e+06	7.32753e+06	4.65985e+06	6.78571e+06	4.95421e+06	43.4446	20.49	11.0086	31.472	22.0627	RCN1	100405527	Rcn1	19672	1.41062	0.990816	1.19336	0.70993	0.695274	0.3057	0.525678
F6RLQ7	1060941272	PREDICTED: radixin isoform X1 [Callithrix jacchus]	0	355.102	50	35	337	20	604	71	6.71	5901	35	1.91893e+08	2.08539e+08	1.10603e+08	2.22967e+08	9.92272e+07	1.91554e+08	8.58488e+07	1.6928e+08	8.58046e+07	1.67046e+08	5.87908	47.6382	44.9031	46.2471	45.4391	RDX	100405284	Rdx	19684	1.30624	1.08813	0.948552	0.832251	0.824821	0.5747	0.747538
U3BKV6	1060930350	PREDICTED: replication factor C subunit 1 [Callithrix jacchus]	0	35.337	8	8	14	8	1147	128.2	9.31	391	8	1.67732e+07	1.03612e+07	4.42018e+06	2.55126e+06	9.84043e+06	7.69794e+06	4.30615e+06	3.31615e+06	7.04485e+06	5.88691e+06	33.4188	37.9127	17.2761	18.3681	12.6632	RFC1	100387005	Rfc1	19687	1.87916	0.482799	1.2146	0.527873	0.895574	0.1532	0.385756
F7I8U0	296209892	PREDICTED: reelin isoform X1 [Callithrix jacchus]	0	198.784	15	39	143	39	3460	388.3	5.86	1986	39	3.71514e+07	5.19359e+07	7.77696e+07	3.60336e+07	6.31976e+07	4.21299e+07	4.84761e+07	3.81132e+07	5.24051e+07	3.22258e+07	23.4697	51.8646	28.2872	16.9252	33.7203	RELN	100403212	Reln	19699	0.92908	1.18684	1.09845	0.903029	0.882605	0.9532	0.991075
F7HDF7	1060972513	PREDICTED: regulator of nonsense transcripts 1 isoform X1 [Callithrix jacchus]	0	381.153	51	46	254	46	1129	124.3	6.61	3993	46	1.96651e+08	2.06787e+08	2.10735e+08	1.41722e+08	1.76819e+08	1.68715e+08	1.82517e+08	1.48133e+08	1.661e+08	1.39468e+08	3.5532	27.6912	3.31694	14.7061	12.3258	UPF1	100388434	Upf1	19704	1.16088	1.01418	0.994256	0.95143	0.879259	0.2065	0.4408
U3BML0	532511170	ralBP1-associated Eps domain-containing protein 1 isoform a [Callithrix jacchus]	0	80.723	23	11	35	10	796	86.7	5.69	650	11	1.43214e+07	2.26896e+07	1.71175e+07	6.91909e+06	1.23884e+07	1.17899e+07	1.63289e+07	1.40341e+07	1.4952e+07	1.33689e+07	31.9751	60.0033	3.50022	10.6884	7.90527	REPS1	100401974	Reps1	19707	1.28591	0.835127	0.840051	1.05493	0.983978	0.3759	0.588492
U3DF30	296192221	PREDICTED: replication factor C subunit 2 isoform X3 [Callithrix jacchus]	0	38.138	33	10	19	10	352	38.9	6.62	334	10	1.30206e+07	1.22347e+07	2.37912e+06	1.62589e+06	3.5606e+06	1.98003e+06	1.32801e+07	2.48442e+06	2.85789e+06	1.67881e+06	4.40125	26.5973	40.3432	96.8465	36.7553	RFC2	100396246	Rfc2	19718	2.29168	0.363417	0.50276	1.43048	0.411662	0.008097	0.147392
A0A8I3WQG2	296210182	PREDICTED: GTP-binding protein Rheb isoform X2 [Callithrix jacchus]	0	17.936	18	3	8	3	184	20.5	5.92	95	3	2.46447e+06	1.31296e+06	2.61933e+06	3.03742e+06	2.78937e+06	1.59232e+06	2.50141e+06	2.19815e+06	3.14861e+06	2.16346e+06	43.1109	10.4525	38.6353	9.12608	26.2273	RHEB	100410955	Rheb	19744	0.792662	1.18702	0.919461	0.986163	1.11469	0.6678	0.809971
F6Z9D4	1060950446	PREDICTED: ralA-binding protein 1 [Callithrix jacchus]	0	37.12	14	9	22	9	655	76	5.88	84	9	3.21304e+06	5.69654e+06	7.61505e+06	3.78044e+06	4.86047e+06	5.31911e+06	6.12349e+06	8.73363e+06	1.05113e+07	6.84944e+06	39.4204	47.5885	6.37174	24.8453	29.83	RALBP1	100390070	Ralbp1	19765	0.710464	0.908694	0.811736	1.18473	1.38438	0.5778	0.749794
F7CTS4	1060945469	PREDICTED: RNA-binding protein with serine-rich domain 1 isoform X1 [Callithrix jacchus]	0	39.836	17	5	40	5	305	34.2	11.84	558	5	4.31182e+07	5.23651e+07	4.47023e+07	2.54535e+07	5.86252e+07	3.84008e+07	3.9276e+07	3.40453e+07	4.54358e+07	4.19362e+07	13.6958	38.8022	29.4783	10.0889	5.66452	RNPS1	100403592	Rnps1	19826	1.12769	0.828563	1.14591	0.865949	1.03189	0.5372	0.718447
A0A8I3WZ25	1060953002	PREDICTED: LOW QUALITY PROTEIN: rho-associated protein kinase 2 [Callithrix jacchus]	0	166.818	26	29	79	24	1448	167.6	5.69	1150	29	1.89136e+07	2.68844e+07	3.07862e+07	2.39003e+07	3.34651e+07	2.10105e+07	3.76981e+07	2.35993e+07	2.36596e+07	2.21584e+07	24.6135	17.8071	32.3326	32.5279	4.63371	ROCK2	100408337	Rock2	19878	0.873756	1.04334	1.03931	1.16946	0.874138	0.8014	0.904958
F6ZU00	296235341	PREDICTED: protein XRP2 isoform X1 [Callithrix jacchus]	0	33.219	39	10	30	10	350	39.6	5.68	124	10	2.48937e+07	3.73116e+07	2.2057e+07	2.17111e+07	2.20378e+07	2.04802e+07	1.4234e+07	1.74509e+07	1.39775e+07	1.36469e+07	28.2317	1.11762	5.18064	14.3579	1.69244	RP2	100413670	Rp2	19889	1.49676	1.05313	1.02305	0.762387	0.664684	0.003377	0.12939
A0A2R8M7S9	675668935	PREDICTED: LOW QUALITY PROTEIN: replication protein A 32 kDa subunit [Callithrix jacchus]	0	53.411	21	4	22	4	343	37.4	8.03	342	4	2.06051e+07	1.71738e+07	3.13288e+06	3.99274e+06	2.44722e+06	3.31037e+06	2.93017e+06	2.97354e+06	2.72508e+06	2.80412e+06	12.8446	17.0656	21.2012	1.039	2.02162	RPA2	100394036	Rpa2	19891	3.04202	0.573768	0.463611	0.475378	0.445221	0.05651	0.256757
A0A2R8MQY9	532512390	rabphilin-3A isoform 1 [Callithrix jacchus]	0	211.918	48	25	149	25	694	77	8.34	2912	25	6.86916e+07	6.08382e+07	5.51921e+07	6.77733e+07	7.20153e+07	1.03405e+08	5.05541e+07	7.262e+07	6.20722e+07	7.85882e+07	8.57439	14.4696	25.3058	25.3348	16.6054	RPH3A	100385003	Rph3a	19894	0.936248	0.8888	1.26794	0.890308	1.0167	0.8049	0.907046
F6XC43	675652340	PREDICTED: 60S ribosomal protein L10a [Callithrix jacchus]	0	175.032	46	10	148	10	217	24.8	9.94	1633	10	3.55425e+08	3.73491e+08	3.6417e+08	2.66958e+08	3.32098e+08	2.59721e+08	2.96063e+08	2.54721e+08	3.11499e+08	2.22299e+08	3.50496	21.7829	17.2952	10.6153	23.6323	RPL10A	100400624	Rpl10a	19896	1.20028	1.03925	0.974527	0.906955	0.878985	0.261	0.486685
F6QKI9	390479205	PREDICTED: 60S ribosomal protein L18 [Callithrix jacchus]	0	63.884	47	10	126	10	188	21.6	11.69	2535	10	4.29388e+08	4.26981e+08	5.1075e+08	3.34442e+08	4.42849e+08	3.64989e+08	4.34017e+08	3.56241e+08	3.741e+08	2.5332e+08	0.397398	29.5007	13.6303	13.9186	27.2239	RPL18	100403300	Rpl18	19899	1.09034	1.07611	1.02855	1.00617	0.798839	0.7079	0.838274
F7EZL4	296202709	PREDICTED: 60S ribosomal protein L19 isoform X1 [Callithrix jacchus]	0	50.07	22	6	50	6	196	23.5	11.47	673	6	3.35495e+08	3.39449e+08	3.49625e+08	2.217e+08	3.07412e+08	2.3827e+08	2.96696e+08	2.44371e+08	2.46032e+08	2.16362e+08	0.828529	31.6656	17.9192	13.6765	9.07443	RPL19	100387727	Rpl19	19921	1.20723	1.0219	0.976031	0.967777	0.82706	0.1174	0.340682
A0A2R8MC53	1061000566	PREDICTED: 60S ribosomal protein L21 [Callithrix jacchus]	0	62.654	43	9	96	9	160	18.6	10.49	991	9	1.50743e+08	1.48687e+08	1.22581e+08	1.01829e+08	1.12764e+08	1.12666e+08	1.02814e+08	9.76547e+07	7.37382e+07	5.8779e+07	0.971293	13.078	0.0617205	3.63941	15.9644	RPL21	100389788	Rpl21	19933	1.38336	1.03677	1.04148	0.92616	0.612227	0.005843	0.139493
#N/A	1061009858	PREDICTED: 60S ribosomal protein L22 isoform X1 [Callithrix jacchus]	0	58.353	37	6	72	6	183	20.5	9.7	2185	6	1.22193e+08	1.47149e+08	1.77108e+08	1.06451e+08	1.67824e+08	1.39158e+08	1.5863e+08	1.063e+08	1.76342e+08	9.19651e+07	13.1037	35.2394	13.2056	27.9338	44.4742	RPL22	100407446	Rpl22	19934	0.966687	1.01771	1.10178	0.950851	0.962972	0.9452	0.988118
F7I424	675658525	PREDICTED: 60S ribosomal protein L27 isoform X1 [Callithrix jacchus]	0	67.676	49	8	89	8	136	15.8	10.56	1002	8	2.61088e+08	2.73947e+08	2.73482e+08	2.64497e+08	2.98096e+08	2.28301e+08	2.86743e+08	2.50823e+08	2.76211e+08	2.72675e+08	3.39894	2.36198	18.7513	9.4497	0.91107	RPL27	100386524	Rpl27	19942	0.99602	1.0015	0.97994	1.00073	1.02181	0.8604	0.944132
F6VGW5	1060971006	PREDICTED: 60S ribosomal protein L28 isoform X1 [Callithrix jacchus]	0	68.689	57	10	128	10	137	15.8	12.02	1210	10	3.34886e+08	3.13589e+08	3.18294e+08	2.49581e+08	2.89852e+08	2.02321e+08	3.05715e+08	2.16383e+08	2.36039e+08	2.2666e+08	4.64442	17.112	25.1511	24.1976	2.86677	RPL28	100391210	Rpl28	19943	1.20386	1.05423	0.913692	0.969246	0.858975	0.09557	0.305588
#N/A	532279836	60S ribosomal protein L29 [Callithrix jacchus]	0	13.81	14	2	24	2	161	17.9	12.03	468	2	5.62447e+07	6.49614e+07	5.84283e+07	6.3248e+07	9.67145e+07	5.80627e+07	6.13914e+07	6.66355e+07	6.90406e+07	5.51871e+07	10.1706	5.60185	35.3165	5.79271	15.7709	LOC103792812	103792812	Rpl29	19944	0.932477	0.936095	1.19075	0.984953	0.955724	0.9141	0.974891
#N/A	675665684	PREDICTED: 60S ribosomal protein L37a [Callithrix jacchus]	0	35.699	19	4	50	4	248	27.3	9.7	859	4	6.94727e+07	6.39675e+07	7.03698e+07	5.98546e+07	6.72764e+07	5.16004e+07	7.18862e+07	6.07181e+07	7.19031e+07	4.76487e+07	5.83446	11.4194	18.6489	11.9107	28.6912	RPL37A	100411901	Rpl37a	19981	1.05121	1.02588	0.936484	1.04463	0.941802	0.9537	0.991075
F7IHF9	390480027	PREDICTED: 60S ribosomal protein L36a isoform X1 [Callithrix jacchus]	0	25.019	20	5	33	4	142	16.5	10.61	348	5	6.61069e+07	5.98097e+07	5.92453e+07	5.52062e+07	8.67898e+07	5.31724e+07	4.72893e+07	4.61474e+07	5.90294e+07	2.08967e+07	7.07252	4.99085	33.9679	1.72833	67.472	LOC100407306	100407306	Rpl36a	19982	1.13706	1.03353	1.2639	0.843759	0.721755	0.1304	0.355594
A0A8I3WR85	675683659	PREDICTED: 60S ribosomal protein L6 [Callithrix jacchus]	0	148.644	50	18	238	18	289	32.8	10.59	3637	18	6.98108e+08	6.29355e+08	7.01592e+08	5.30632e+08	6.42926e+08	5.6495e+08	6.75684e+08	5.12661e+08	6.19508e+08	4.58577e+08	7.32453	19.621	9.12964	19.4008	21.1107	RPL6	100415260	Rpl6	19988	1.09999	1.02107	1.00089	0.984709	0.893343	0.8074	0.90933
A0A2R8M251	675649807	PREDICTED: 60S ribosomal protein L9 isoform X1 [Callithrix jacchus]	0	172.978	58	12	93	12	221	25.1	9.92	1708	12	2.05412e+08	2.187e+08	2.53118e+08	1.59404e+08	2.45725e+08	1.8038e+08	2.25078e+08	1.65532e+08	2.38813e+08	1.42895e+08	4.43103	32.127	21.6878	21.5591	35.5374	RPL9	100388301	Rpl9	20005	1.04201	1.01354	1.04691	0.959703	0.937831	0.9876	0.997646
A0A2R8MU06	675656549	PREDICTED: dolichyl-diphosphooligosaccharide--protein glycosyltransferase subunit 2 isoform X1 [Callithrix jacchus]	0	145.241	37	15	72	15	647	71	6.2	1664	15	4.97715e+07	9.14415e+07	5.35707e+07	3.14753e+07	5.76948e+07	3.26689e+07	4.0564e+07	2.47728e+07	3.23344e+07	2.76312e+07	41.7315	36.7419	39.1661	34.18	11.0917	RPN2	100385212	Rpn2	20014	1.5977	0.962221	1.02239	0.73923	0.678459	0.618	0.778446
F7IJW5	532341621	DNA-directed RNA polymerase II subunit RPB1 [Callithrix jacchus]	0	28.718	5	8	13	8	1970	217.1	7.37	167	8	4.94016e+06	5.97019e+06	2.86331e+06	3.03269e+06	2.36408e+06	1.87287e+06	3.05154e+06	2.56625e+06	2.50365e+06	1.99046e+06	13.3513	4.06287	16.3958	12.2167	16.1491	POLR2A	100389642	Polr2a	20020	1.75097	0.94623	0.679974	0.901582	0.721245	0.1396	0.367645
F7I360	296199284	PREDICTED: 40S ribosomal protein S12 [Callithrix jacchus]	0	167.146	71	9	177	9	132	14.5	7.21	4696	9	2.25248e+08	1.68512e+08	3.83255e+08	2.02785e+08	2.74253e+08	2.03758e+08	2.65292e+08	1.99085e+08	2.6581e+08	1.65407e+08	20.377	43.5503	20.8562	20.1629	32.928	RPS12	100386515	Rps12	20042	0.836575	1.24509	1.01557	0.986607	0.916155	0.8968	0.96453
A0A8J8YPD1	532512576	40S ribosomal protein S14 [Callithrix jacchus]	0	114.551	67	9	94	9	151	16.3	10.05	2615	9	2.22968e+08	1.33912e+08	2.84047e+08	1.76719e+08	2.23406e+08	1.4593e+08	1.85913e+08	1.51649e+08	1.97337e+08	1.3359e+08	35.2903	32.9419	29.6662	14.3547	27.2423	RPS14	100407503	Rps14	20044	0.961699	1.24164	0.995262	0.909639	0.89176	0.93	0.982376
F7AS95	1060976313	PREDICTED: 40S ribosomal protein S15 [Callithrix jacchus]	0	71.384	29	2	30	2	112	12.9	10.54	761	2	2.56723e+07	2.59282e+07	2.66677e+07	3.02635e+07	2.22386e+07	2.65292e+07	2.78864e+07	2.42085e+07	2.48486e+07	1.9482e+07	0.701286	8.93219	12.4421	9.98439	17.1205	RPS15	108589674	Rps15	20054	1.01686	1.12191	0.961037	1.0266	0.873595	0.7193	0.846677
F7HKF5	296233780	PREDICTED: 40S ribosomal protein S16 [Callithrix jacchus]	0	55.13	64	11	111	11	146	16.4	10.21	1399	11	2.26918e+08	1.89807e+08	3.79281e+08	2.03924e+08	3.00879e+08	1.83243e+08	2.7313e+08	2.08677e+08	2.53859e+08	1.64179e+08	12.594	42.5223	34.3637	18.9184	30.3385	RPS16	100397979	Rps16	20055	0.874042	1.22322	1.0154	1.01054	0.876796	0.9047	0.967614
F7HKW4	675663222	PREDICTED: 40S ribosomal protein S17 [Callithrix jacchus]	0	139.584	57	10	99	10	135	15.5	9.85	1996	10	1.27904e+08	9.93042e+07	1.729e+08	1.26156e+08	1.8843e+08	1.30717e+08	1.40761e+08	1.24664e+08	1.59782e+08	1.00395e+08	17.8012	22.1051	25.5743	8.57649	32.2804	RPS17	100394605	Rps17	20068	0.828613	1.09064	1.16391	0.967991	0.94885	0.7903	0.897697
F7I089	296197873	PREDICTED: 40S ribosomal protein S18 [Callithrix jacchus]	0	63.929	62	13	126	13	152	17.7	10.99	2372	13	3.55728e+08	2.93069e+08	5.14124e+08	3.14002e+08	4.50989e+08	2.87873e+08	3.77046e+08	3.03902e+08	3.85454e+08	2.47644e+08	13.658	34.1754	31.221	15.1907	30.7839	RPS18	100399899	Rps18	20084	0.91902	1.17304	1.0466	0.964562	0.896782	0.9553	0.992469
F7DXF3	1060975100	PREDICTED: 40S ribosomal protein S19 isoform X1 [Callithrix jacchus]	0	67.172	57	11	112	11	154	16.9	10.21	1673	11	2.72677e+08	2.16291e+08	4.111e+08	2.33426e+08	3.45287e+08	2.43139e+08	3.45103e+08	2.54997e+08	2.98155e+08	2.54211e+08	16.3082	38.985	24.5499	21.2346	11.2509	RPS19	100403899	Rps19	20085	0.850562	1.12115	1.02357	1.04387	0.960842	0.8866	0.958332
A0A5F4W5M3	675760722	PREDICTED: 40S ribosomal protein S24 [Callithrix jacchus]	0	72.018	26	4	76	4	133	15.4	10.78	1188	4	8.49545e+07	8.33858e+07	1.39162e+08	6.26395e+07	9.80145e+07	6.504e+07	1.0294e+08	6.87028e+07	7.26327e+07	5.04202e+07	1.31786	53.6265	28.5997	28.2092	25.5282	LOC100414020	100414020	Rps24	20088	1.01668	1.21877	0.984757	1.03663	0.743169	0.727	0.85197
F7D3P5	1060939569	PREDICTED: 40S ribosomal protein S29 isoform X2 [Callithrix jacchus]	0	11.732	48	4	19	4	56	6.7	10.13	117	4	1.54243e+07	18776157	2.13989e+07	1.24062e+07	1.53104e+07	8.54884e+06	1.85257e+07	1.59937e+07	1.50842e+07	1.50344e+07	13.86	37.6204	40.0778	10.3734	0.233896	RPS29	100406496	Rps29	20090	1.09265	1.08002	0.762262	1.10284	0.962237	0.6634	0.807462
F7FTX6	675673819	PREDICTED: 40S ribosomal protein S3a [Callithrix jacchus]	0	176.12	63	20	248	20	264	29.9	9.73	3805	20	4.76931e+08	3.52007e+08	7.69851e+08	4.71322e+08	7.08995e+08	4.33862e+08	5.62893e+08	4.92009e+08	5.84023e+08	3.90279e+08	21.3127	34.015	34.046	9.50282	28.1222	LOC103794898	103794898	Rps3a1	20091	0.790643	1.18383	1.09006	1.00617	0.929293	0.7731	0.884133
B0KWS0	1061019732	PREDICTED: 40S ribosomal protein S4, X isoform [Callithrix jacchus]	0	172.618	50	20	187	3	335	37.7	10.33	3448	20	4.2929e+08	3.65634e+08	6.2503e+08	3.83225e+08	4.57259e+08	3.67155e+08	4.06709e+08	3.88799e+08	5.17276e+08	3.42903e+08	11.3247	33.9165	15.4565	3.18406	28.6684	RPS4X	100395458	Rps4x	20102	0.927939	1.17697	0.962363	0.92862	1.00411	0.9594	0.993119
A0A8I3W8W3	296234784	PREDICTED: 40S ribosomal protein S5 [Callithrix jacchus]	0	112.18	46	9	99	9	204	22.9	9.72	1811	9	2.0499e+08	1.74702e+08	3.5925e+08	2.356e+08	3.02952e+08	2.08834e+08	2.81636e+08	2.40204e+08	2.60047e+08	1.59784e+08	11.2813	29.3968	26.0074	11.2285	33.7738	RPS5	100393284	Rps5	20103	0.781904	1.22498	1.05393	1.07463	0.864561	0.4461	0.649472
#N/A	296189985	PREDICTED: 40S ribosomal protein S6 [Callithrix jacchus]	0	82.088	36	8	119	8	249	28.7	10.84	2353	8	3.27769e+08	3.04141e+08	5.35055e+08	3.03549e+08	4.32897e+08	2.75953e+08	3.51107e+08	3.40292e+08	3.41276e+08	2.71499e+08	5.28781	39.0409	31.3115	2.21207	16.1036	RPS6	100412650	Rps6	20104	0.906995	1.20367	1.01743	0.99238	0.87953	0.5903	0.758591
F7G9C5	675668813	PREDICTED: ribosomal protein S6 kinase alpha-1 isoform X1 [Callithrix jacchus]	0	35.713	14	7	14	5	744	83.7	8.79	142	7	1.1453e+07	6.66821e+06	9.38592e+06	3.65685e+06	6.54802e+06	7.36778e+06	6.12972e+06	6.99758e+06	7.47682e+06	5.36641e+06	37.3412	62.1198	8.331	9.34947	23.2385	RPS6KA1	100407933	Rps6ka1	20111	1.27524	0.917855	0.979293	0.923804	0.903813	0.9213	0.978023
F6Y6J2	390462649	PREDICTED: 40S ribosomal protein S7 [Callithrix jacchus]	0	70.525	63	11	124	11	194	22.1	10.1	1554	11	2.489e+08	2.36773e+08	2.51261e+08	1.31405e+08	2.43132e+08	1.18832e+08	1.31345e+08	1.0156e+08	1.16213e+08	7.32511e+07	3.53121	44.295	48.5647	18.0856	32.0678	LOC100402218	100402218	Rps7	20115	1.46935	1.15772	1.09509	0.704634	0.573204	0.06267	0.26233
F6PPW3	296207770	PREDICTED: 40S ribosomal protein S8 [Callithrix jacchus]	0	116.093	59	12	120	12	208	24.2	10.32	2077	12	3.15092e+08	2.81693e+08	5.23278e+08	3.54035e+08	4.66278e+08	3.06532e+08	4.18601e+08	3.56898e+08	4.03907e+08	2.69546e+08	7.91481	27.2818	29.233	11.2523	28.215	RPS8	100392699	Rps8	20116	0.80737	1.18689	1.04551	1.04915	0.91109	0.4856	0.677479
F7ECA3	296234364	PREDICTED: ras-related protein R-Ras [Callithrix jacchus]	0	30.181	29	6	25	3	218	23.5	6.93	406	6	3.78265e+06	2.39871e+06	3.40868e+06	1.47216e+06	3.07557e+06	2.92861e+06	3.10353e+06	3.46124e+06	3.57965e+06	4.0519e+06	31.6628	56.1102	3.4616	7.70605	8.75125	RRAS	100413772	Rras	20130	0.988616	0.780618	0.960278	1.04994	1.22055	0.3998	0.607601
F6VN76	296206216	PREDICTED: ras suppressor protein 1 isoform X1 [Callithrix jacchus]	0	24.683	23	6	19	6	277	31.5	8.65	142	6	1.0954e+07	1.08425e+07	5.1993e+06	6.95051e+06	2.24264e+07	1.83131e+07	2.344e+07	2.17952e+07	2.21676e+07	1.92159e+07	0.723227	20.3838	14.2787	5.1423	10.0871	RSU1	100406963	Rsu1	20163	0.675631	0.376611	1.26281	1.40217	1.28277	0.02588	0.201843
F6XMV5	532283964	reticulon-3 isoform e [Callithrix jacchus]	0	38.641	9	6	29	3	1038	112.9	5.02	847	6	1.79405e+07	1.45086e+07	1.93798e+07	1.46667e+07	2.20624e+07	1.47881e+07	1.6002e+07	9.71164e+06	1.81665e+07	1.56389e+07	14.9569	19.5772	27.9163	34.5961	10.5736	RTN3	100405288	Rtn3	20168	0.996197	1.04523	1.13132	0.789415	1.03783	0.8934	0.962759
A0A8I3X306	532504387	ruvB-like 2 [Callithrix jacchus]	0	127.54	50	18	114	18	462	51	5.64	1796	18	7.40588e+07	8.23876e+07	5.05532e+07	2.89764e+07	3.73833e+07	3.05188e+07	4.60385e+07	3.1682e+07	5.07964e+07	3.50582e+07	7.52891	38.3683	14.297	26.1234	25.9242	RUVBL2	100406934	Ruvbl2	20174	1.67339	0.850669	0.726298	0.831319	0.918323	0.06905	0.271747
F7FIY3	1060961953	PREDICTED: ryanodine receptor 2 [Callithrix jacchus]	0	519.891	22	83	290	76	4958	562.5	6.14	3792	83	2.33682e+08	2.48054e+08	2.71513e+08	2.43205e+08	2.86912e+08	2.83978e+08	3.27263e+08	3.22145e+08	3.27444e+08	3.15457e+08	4.21916	7.7777	0.726774	1.11439	2.63675	RYR2	100406916	Ryr2	20191	0.842297	0.899967	0.99818	1.13547	1.12409	0.01981	0.189949
F6XYT5	1060960145	PREDICTED: protein S100-A13 [Callithrix jacchus]	0	11.051	33	2	5	2	95	10.8	7.24	72	2	887122	1.47638e+06	1.16591e+06	5.89596e+06	2.18903e+06	4.83557e+06	3.47728e+06	4.02144e+06	1.80778e+06	3.5902e+06	35.2585	94.7243	53.281	10.2625	46.6975	S100A13	100398912	S100a13	20196	0.402686	1.20318	1.19683	1.27761	0.919693	0.1311	0.356571
U3DMI6	296207324	PREDICTED: KH domain-containing, RNA-binding, signal transduction-associated protein 1 [Callithrix jacchus]	0	98.992	30	10	93	8	443	48.2	8.66	897	10	4.05471e+08	3.13444e+08	9.45165e+07	9.50443e+07	7.59302e+07	1.00642e+08	1.17245e+08	8.11941e+07	7.13173e+07	6.41762e+07	18.1032	0.393774	19.7921	25.6925	7.45349	KHDRBS1	100414412	Khdrbs1	20218	2.53321	0.667947	0.622178	0.699233	0.477432	0.08234	0.289924
F7IS86	675661942	PREDICTED: histone deacetylase complex subunit SAP18 [Callithrix jacchus]	0	49.091	48	9	41	9	172	19.5	9.8	894	9	2.50951e+07	3.14673e+07	3.68124e+06	1.12053e+07	4.51824e+06	9.94298e+06	4.37097e+06	8.45212e+06	5.56294e+06	8.85364e+06	15.9321	71.478	53.0504	45.0096	32.2806	SAP18	100390014	Sap18	20220	2.49945	0.657823	0.63903	0.566642	0.637057	0.126	0.350582
U3E527	532522776	splicing factor 3A subunit 2 [Callithrix jacchus]	0	32.564	19	6	17	6	470	49.9	9.64	160	6	8.61028e+06	1.03249e+07	1.88602e+06	5.34549e+06	1.95982e+06	5.60493e+06	1.94573e+06	6.12243e+06	2.68767e+06	4.86345e+06	12.8057	67.6544	68.1446	73.2106	40.749	SF3A2	100407891	Sf3a2	20222	1.91843	0.732665	0.766429	0.817432	0.765047	0.2079	0.4414
F6WCH0	675709111	PREDICTED: GTP-binding protein SAR1a [Callithrix jacchus]	0	19.209	31	5	13	2	198	22.4	6.68	92	5	1.21696e+07	1.56591e+07	1.35792e+07	6.18984e+06	1.25173e+07	1.15433e+07	1.04179e+07	4.71125e+06	7.65038e+06	6.23854e+06	17.733	52.861	5.72522	53.3437	14.3758	SAR1A	100408682	Sar1a	20224	1.38208	0.98181	1.19495	0.751377	0.689781	0.1391	0.367335
A0A2R8MSF0	296208728	PREDICTED: serine--tRNA ligase, cytoplasmic isoform X1 [Callithrix jacchus]	0	66.591	27	10	43	10	512	58.6	6.3	640	10	2.12356e+07	3.29638e+07	1.24725e+07	7.03835e+06	1.42991e+07	5.69302e+06	1.41634e+07	4.77163e+06	1.06325e+07	6.77079e+06	30.6022	39.3888	60.8782	70.1451	31.381	SARS1	100402130	Sars	20226	2.08394	0.750183	0.768687	0.728043	0.669149	0.4764	0.673579
U3DZP3	532451891	U4/U6.U5 tri-snRNP-associated protein 1 [Callithrix jacchus]	0	36.536	11	6	26	6	798	90	6.1	637	6	7.37871e+06	7.83945e+06	8.44537e+06	6.76079e+06	7.69805e+06	6.7728e+06	9.02306e+06	8.2688e+06	7.83507e+06	7.95636e+06	4.28165	15.667	9.04236	6.16876	1.0863	SART1	100391028	Sart1	20227	0.975792	0.975023	0.927875	1.10876	1.01255	0.5583	0.735663
U3EUD2	296205716	PREDICTED: secretogranin-2 [Callithrix jacchus]	0	20.155	9	3	6	3	620	70.7	4.74	171	3	3.22718e+06	2.87003e+06	2.26392e+06	712986	1.31812e+06	1.98399e+06	2.50266e+06	815088	3.72508e+06	988628	8.28386	73.679	28.5172	71.9339	82.0994	SCG2	100409860	Scg2	20254	1.49385	0.72936	0.809036	0.812866	1.15489	0.3012	0.52265
U3EIE6	296226776	PREDICTED: stathmin-2 isoform X1 [Callithrix jacchus]	0	25.489	39	5	15	4	179	20.8	8.32	264	5	4.60507e+06	4.75064e+06	2.42685e+06	3.91659e+06	2.72041e+06	2.31098e+06	2.79864e+06	3.29947e+06	1.95787e+06	1.51753e+06	2.20041	33.2125	11.5082	11.6146	17.9187	STMN2	100389006	Stmn2	20257	1.54364	1.04663	0.830152	1.00615	0.573422	0.02108	0.193681
F6PKD3	390462809	PREDICTED: stathmin-3 [Callithrix jacchus]	0	7.665	17	3	7	3	180	21	7.49	47	3	2.03723e+06	2.17102e+06	1.68584e+06	2.2612e+06	2.49615e+06	1.58419e+06	2.85275e+06	1.10111e+06	2.1346e+06	1.77026e+06	4.49616	20.6148	31.6077	62.6527	13.1949	STMN3	100407905	Stmn3	20262	1.04712	0.982127	1.0153	0.983822	0.971631	0.9723	0.995972
F7EZA5	675670157	PREDICTED: non-specific lipid-transfer protein isoform X1 [Callithrix jacchus]	0	41.165	16	10	53	10	547	58.9	7.91	629	10	1.93674e+07	1.55692e+07	1.8677e+07	2.52458e+07	2.68757e+07	2.39761e+07	1.73786e+07	1.85032e+07	1.35586e+07	1.6358e+07	15.3748	21.1499	8.06384	4.43215	13.2331	SCP2	100388218	Scp2	20280	0.893476	1.12329	1.30049	0.917647	0.765093	0.1781	0.413773
U3F3J4	675641614	PREDICTED: zinc finger CCCH domain-containing protein 7B [Callithrix jacchus]	0	69.624	18	13	43	12	976	109.7	7.25	666	13	1.24644e+07	1.18384e+07	1.47156e+07	9.50201e+06	1.58026e+07	1.41435e+07	1.36876e+07	9.05767e+06	1.10227e+07	5.28287e+06	3.64279	30.4452	7.8348	28.787	49.7826	ZC3H7B	100396352	Zc3h7b	20286	1.03401	1.03038	1.27412	0.967741	0.693752	0.4031	0.610685
F7DM81	675659787	PREDICTED: stromal cell-derived factor 2 isoform X1 [Callithrix jacchus]	0	29.331	21	3	13	3	242	26.1	7.33	260	3	6.11764e+06	8107425	5.75265e+06	6.5166e+06	7.18325e+06	7.10437e+06	5.47188e+06	5.30519e+06	3.49464e+06	5.74699e+06	19.7818	8.8056	0.780753	2.18739	34.467	SDF2	100407067	Sdf2	20316	1.16981	1.00897	1.17496	0.886263	0.759994	0.01578	0.178654
F6WRV2	675657742	PREDICTED: pigment epithelium-derived factor [Callithrix jacchus]	0	19.137	13	3	4	3	420	46.6	6.38	156	3	2.64966e+06	1.91743e+06	1.78192e+06	1.50656e+06	992817	799644	1.92395e+06	402368	1.29226e+06	1.04096e+06	22.6736	11.8418	15.241	92.4998	15.2313	SERPINF1	100403187	Serpinf1	20317	1.59604	1.14921	0.626403	0.812967	0.815381	0.1793	0.414807
F6PJT0	296213654	PREDICTED: neuroplastin isoform X1 [Callithrix jacchus]	0	96.307	31	12	89	12	398	44.4	7.99	1075	12	3.01634e+07	2.56575e+07	8.30212e+07	7.6737e+07	9.00732e+07	5.28861e+07	7.09844e+07	5.16083e+07	5.32483e+07	4.32789e+07	11.4157	5.56288	36.7871	22.3519	14.606	NPTN	100387039	Nptn	20320	0.483165	1.38281	1.2374	1.06112	0.835504	0.0256	0.201099
F6UXM5	1060959717	PREDICTED: vesicle-trafficking protein SEC22b [Callithrix jacchus]	0	72.855	47	8	66	8	215	24.7	8.51	2016	8	4.32462e+07	5.06061e+07	2.85488e+07	4.31472e+07	3.84809e+07	2.27857e+07	2.6841e+07	2.51459e+07	1.7724e+07	2.74231e+07	11.0902	28.7956	36.2292	4.61111	30.3819	SEC22B	100389503	Sec22b	20333	1.44857	1.10659	0.945622	0.802394	0.696825	0.1907	0.426303
F6VTP4	675689705	PREDICTED: protein transport protein Sec23A [Callithrix jacchus]	0	195.376	45	25	112	21	765	86.1	7.08	3473	25	9.44057e+07	1.17458e+08	1.31609e+08	1.02163e+08	1.09071e+08	1.33391e+08	2.85372e+08	7.0463e+07	5.06542e+08	6.11643e+08	15.3879	17.8138	14.1849	85.4123	13.2926	SEC23A	100413347	Sec23a	20334	0.489946	0.540609	0.560706	0.822884	2.58586	0.06973	0.272195
A0A8J8YEA6	296210590	PREDICTED: exocyst complex component 4 isoform X1 [Callithrix jacchus]	0	376.386	50	41	280	41	975	110.6	6.46	6569	41	1.2231e+08	1.45149e+08	1.69391e+08	2.00876e+08	1.41628e+08	1.73459e+08	1.44023e+08	1.90998e+08	1.32855e+08	1.67529e+08	12.0765	12.0253	14.2871	19.8298	16.3246	EXOC4	100388834	Exoc4	20336	0.84201	1.16567	0.991952	1.05471	0.945662	0.5262	0.710407
F7HV21	675752696	PREDICTED: Golgi apparatus protein 1 [Callithrix jacchus]	0	680.661	53	59	568	59	1230	140.6	6.89	11598	59	3.13066e+08	4.33075e+08	5.05549e+08	5.48468e+08	6.72105e+08	6.00481e+08	4.91303e+08	4.33767e+08	4.98443e+08	4.12375e+08	22.7461	5.75852	7.95953	8.79595	13.3636	GLG1	100399767	Glg1	20340	0.76003	1.07364	1.29627	0.942289	0.927772	0.2238	0.453617
A0A8I3ZYP1	1060933947	PREDICTED: semaphorin-4D [Callithrix jacchus]	0	37.023	10	6	11	6	862	96.1	7.97	122	6	3.72825e+06	5.77216e+06	2.29533e+06	2.66624e+06	2.13691e+06	1.39809e+06	2.46461e+06	2.31003e+06	1.63681e+06	3.19225e+06	30.4253	10.5722	29.557	4.57838	45.5516	SEMA4D	100406399	Sema4d	20354	1.72105	0.898813	0.640383	0.86495	0.874808	0.52	0.706252
A0A2R8MRU2	532520274	semaphorin-6A precursor [Callithrix jacchus]	0	51.302	15	10	18	10	1030	114.4	8.35	353	10	2.49336e+07	2.97176e+07	1.71125e+07	1.47875e+07	1.68264e+07	1.7007e+07	1.88411e+07	1.71359e+07	1.77353e+07	1.72536e+07	12.3796	10.3074	0.755056	6.70293	1.94692	SEMA6A	100395044	Sema6a	20358	1.42804	0.833549	0.884069	0.940082	0.914262	0.2325	0.464155
U3NLN1	545561432	semaphorin 7A [Callithrix jacchus]	0	282.297	48	26	252	26	662	74.7	7.5	6322	26	2.44749e+08	3.37885e+08	2.32921e+08	1.84903e+08	2.51557e+08	1.97446e+08	2.17696e+08	1.74742e+08	2.32119e+08	2.09156e+08	22.6067	16.2529	17.0433	15.4793	7.35924	SEMA7A	100390290	Sema7a	20361	1.27593	0.915007	0.983286	0.859414	0.966362	0.7419	0.861498
F7IJZ7	532340023	serine/arginine-rich splicing factor 2 [Callithrix jacchus]	0	84.703	25	5	108	5	221	25.4	11.84	3895	5	5.94349e+07	5.70615e+07	5.43632e+07	8.85677e+07	5.55112e+07	9.50681e+07	7.4087e+07	8.12335e+07	8.02211e+07	8.86019e+07	2.88121	33.8433	37.1511	6.50697	7.02051	SRSF2	100409845	Srsf2	20382	0.79341	0.973445	1.02554	1.05783	1.14979	0.1075	0.322165
F7I9Z5	532520286	serine/arginine-rich splicing factor 3 [Callithrix jacchus]	0	43.42	43	9	87	8	164	19.3	11.59	531	9	1.95766e+08	1.88129e+08	1.71236e+08	2.21611e+08	1.78461e+08	2.12405e+08	1.83018e+08	2.26508e+08	1.81996e+08	2.10676e+08	2.81314	18.1346	12.2816	15.0183	10.3291	SRSF3	100408013	Srsf3	20383	0.97445	0.997173	0.992142	1.03951	0.996727	0.9891	0.997646
F7FT56	675691073	PREDICTED: serine/arginine-rich splicing factor 5 isoform X1 [Callithrix jacchus]	0	49.632	25	6	66	5	272	31.2	11.59	923	6	4.7599e+07	3.53753e+07	3.63849e+07	3.07834e+07	3.18381e+07	3.04917e+07	2.98053e+07	3.24142e+07	3.14356e+07	2.18137e+07	20.8341	11.794	3.0547	5.93002	25.5541	SRSF5	100411323	Srsf5	20384	1.26508	1.02409	0.95032	0.948638	0.811873	0.7051	0.836504
A0A8I3WL22	1060946954	PREDICTED: sphingosine-1-phosphate lyase 1 isoform X1 [Callithrix jacchus]	0	60.384	20	9	40	9	572	64.1	9.2	525	9	1.67144e+07	2.34375e+07	1.42414e+07	7.39788e+06	1.0941e+07	8.55576e+06	8.08696e+06	8.20849e+06	6.39986e+06	6.85555e+06	23.6797	44.7251	17.3013	1.05472	4.86172	SGPL1	100403731	Sgpl1	20397	1.81128	0.97616	0.879509	0.735097	0.59796	0.1195	0.343079
U3EZ64	532512926	intersectin-2 isoform 1 [Callithrix jacchus]	0	167.589	23	32	135	26	1684	191.8	8.1	1654	32	1.94524e+07	1.29191e+07	2.4343e+07	1.89106e+07	2.76447e+07	2.56932e+07	3.5319e+07	2.58468e+07	3.58537e+07	2.71275e+07	28.542	17.7616	5.17403	21.9005	19.5945	ITSN2	100396345	Itsn2	20403	0.639476	0.854442	1.05365	1.20829	1.24415	0.3549	0.570963
A0A8I3X6F5	675637929	PREDICTED: endophilin-A1 isoform X1 [Callithrix jacchus]	0	149.617	33	12	146	9	406	45.3	6.81	2827	12	4.45406e+07	9.60037e+07	1.26972e+08	1.0432e+08	1.45437e+08	1.20093e+08	1.42636e+08	1.07307e+08	1.3442e+08	1.27653e+08	51.7842	13.8505	13.498	19.9896	3.65135	SH3GL2	100403486	Sh3gl2	20404	0.61139	1.00616	1.1551	1.08729	1.14006	0.5725	0.746068
A0A5F4WG44	532506595	endophilin-A2 isoform 1 [Callithrix jacchus]	0	77.157	33	10	70	7	367	41.3	5.62	1227	10	1.4747e+07	1.28269e+07	2.06076e+07	1.25414e+07	1.77872e+07	1.57703e+07	1.35179e+07	1.52536e+07	1.29805e+07	1.70143e+07	9.84772	34.4123	8.49958	8.53149	19.019	SH3GL1	100402931	Sh3gl1	20405	0.900834	1.08297	1.09631	0.939959	0.979923	0.6365	0.791508
F7BM23	296204201	PREDICTED: endophilin-A3 isoform X1 [Callithrix jacchus]	0	31.361	14	5	22	5	347	39.2	5.38	395	5	9.74394e+06	7.65017e+06	5.88283e+06	5.18097e+06	6.16005e+06	3.54844e+06	6.33686e+06	6.09545e+06	3.67597e+06	6.37151e+06	17.0232	8.97147	38.0427	2.74617	37.9405	SH3GL3	100399206	Sh3gl3	20408	1.43406	0.912159	0.80042	1.02499	0.828369	0.446	0.649472
F7EAU7	675725871	PREDICTED: transformer-2 protein homolog beta isoform X1 [Callithrix jacchus]	0	61.921	27	7	54	6	288	33.6	11.25	704	7	4.63894e+07	4.894e+07	1.77874e+07	2.78595e+07	1.48737e+07	2.46726e+07	8.95214e+06	2.74736e+07	1.53733e+07	2.14842e+07	3.78373	31.205	35.0419	71.9087	23.4475	TRA2B	100398526	Tra2b	20462	1.878	0.89925	0.779066	0.71759	0.726095	0.04824	0.243938
A0A8I4A3H8	296224007	PREDICTED: cytochrome c oxidase subunit 7A-related protein, mitochondrial isoform X1 [Callithrix jacchus]	0	33.884	64	6	42	6	113	12.5	9.44	466	6	9.71369e+07	8.57878e+07	8.71758e+07	9.32727e+07	8.90861e+07	1.16956e+08	1.12067e+08	7.65802e+07	9.28244e+07	9.02537e+07	8.77408	4.77828	19.1293	26.6031	1.98583	LOC100409675	100409675	Cox7a2l	20463	0.971824	0.958669	1.09464	1.00223	0.972639	0.9658	0.993737
F7A408	675686402	PREDICTED: paired amphipathic helix protein Sin3a [Callithrix jacchus]	0	13.788	4	4	5	4	1273	145.1	7.25	16	4	3.93753e+06	3.19322e+06	1.18761e+06	1.48731e+06	843046	1.12518e+06	526830	570980	681218	574832	14.7617	15.8452	20.272	5.68752	11.9782	SIN3A	100404916	Sin3a	20466	2.52367	0.946689	0.696582	0.388529	0.444533	0.06196	0.261511
F7DLW9	675697291	PREDICTED: caseinolytic peptidase B protein homolog isoform X2 [Callithrix jacchus]	0	186.257	41	21	159	21	677	75.6	8.92	1909	21	8.43575e+07	1.03351e+08	9.93444e+07	6.55093e+07	1.08363e+08	1.19509e+08	9.33584e+07	7.67453e+07	1.03916e+08	1.18946e+08	14.3099	29.0258	6.91761	13.8118	9.5374	CLPB	100409890	Clpb	20480	0.96419	0.846793	1.17049	0.873761	1.14476	0.3792	0.591155
F6W7T7	532346831	ski oncogene [Callithrix jacchus]	0	19.81	11	6	9	6	729	80	7.52	50	6	6.0884e+06	4.4396e+06	3.57401e+06	1.74477e+06	2.50306e+06	2.6092e+06	1.22636e+06	2.34396e+06	1.37855e+06	1.18206e+06	22.1481	48.6376	2.93604	44.2683	10.852	SKI	100402364	Ski	20481	1.94315	0.981688	0.943571	0.658974	0.472613	0.04078	0.234029
A0A8I3WUF6	296193820	PREDICTED: solute carrier family 12 member 2 isoform X1 [Callithrix jacchus]	0	225.325	32	31	204	31	1208	131.1	6.52	2779	31	1.50691e+08	1.74343e+08	1.5248e+08	1.18175e+08	1.53142e+08	1.25674e+08	1.41709e+08	1.05802e+08	1.28316e+08	1.27861e+08	10.291	17.9249	13.9324	20.5159	0.251233	SLC12A2	100393963	Slc12a2	20496	1.1792	0.981922	1.01152	0.897955	0.929397	0.5082	0.69706
F7AIN6	1061012765	PREDICTED: monocarboxylate transporter 1 [Callithrix jacchus]	0	77.937	14	6	43	6	500	54.1	8.84	1113	6	6.57808e+07	6.57561e+07	5.66022e+07	5.43705e+07	4.02566e+07	3.88199e+07	5.32438e+07	4.22917e+07	3.18419e+07	3.31578e+07	0.0265078	2.84402	2.5693	16.2124	2.86301	SLC16A1	100398254	Slc16a1	20501	1.36415	1.15088	0.820089	0.990783	0.674101	0.002001	0.127934
U3F5T5	1061017270	PREDICTED: monocarboxylate transporter 2 isoform X1 [Callithrix jacchus]	0	10.546	4	2	11	2	478	52.2	9.22	379	2	4.35354e+06	3.61658e+06	3.08984e+06	6.15425e+06	3.48396e+06	5.32184e+06	3.19061e+06	6.62757e+06	2.95072e+06	4.77115e+06	13.0765	46.8812	29.5163	49.5061	33.3401	SLC16A7	100410960	Slc16a7	20503	0.914843	1.06107	1.01077	1.12697	0.886347	0.9815	0.996747
F6SWJ0	532275886	excitatory amino acid transporter 2 isoform 1 [Callithrix jacchus]	0	154.857	27	15	138	15	574	62	6.54	2449	15	7.84259e+07	7.04234e+07	1.23086e+08	1.33441e+08	1.72015e+08	9.67648e+07	1.51408e+08	8.83815e+07	1.02897e+08	9.79163e+07	7.60319	5.70904	39.5937	37.1714	3.50796	SLC1A2	100391501	Slc1a2	20511	0.66763	1.15059	1.20555	1.07552	0.900704	0.07603	0.282673
U3CHS6	1060965913	PREDICTED: excitatory amino acid transporter 1 [Callithrix jacchus]	0	130.591	15	6	159	5	542	59.5	8.41	5365	6	4.993e+08	9.96706e+08	3.34459e+08	3.63735e+08	3.41821e+08	3.13286e+08	2.66472e+08	2.85552e+08	1.88815e+08	2.52286e+08	47.021	5.93002	6.16005	4.88794	20.3494	SLC1A3	100408230	Slc1a3	20512	1.94669	0.908531	0.852464	0.718327	0.573987	0.1712	0.40552
U3EGZ4	1060977117	PREDICTED: excitatory amino acid transporter 4 [Callithrix jacchus]	0	82.527	17	7	91	6	564	61.4	9.33	1865	7	7.91913e+07	1.68138e+08	9.21138e+07	7.12824e+07	8.54573e+07	5.21513e+07	6.49294e+07	4.32444e+07	4.12517e+07	4.15741e+07	50.8592	18.0298	34.2288	28.3499	0.55037	SLC1A6	100404384	Slc1a6	20513	1.67265	1.10502	0.930626	0.731563	0.560138	0.2796	0.505807
F7I4B5	532210421	sodium-dependent phosphate transporter 2 [Callithrix jacchus]	0	45.622	15	6	23	6	652	70.4	6.54	1002	6	1.03079e+07	8.22568e+06	1.0972e+07	1.07053e+07	1.00424e+07	9.48769e+06	1.18328e+07	8.0448e+06	9.52859e+06	9.30237e+06	15.8883	1.73992	4.01674	26.9501	1.69892	SLC20A2	100394537	Slc20a2	20516	0.941272	1.10094	0.991883	1.00953	0.956377	0.07922	0.286019
F6PYB0	296207679	PREDICTED: solute carrier family 2, facilitated glucose transporter member 1 [Callithrix jacchus]	0	49.821	9	4	49	4	492	54.1	8.4	677	4	3.96579e+07	4.28616e+07	4.38369e+07	4.60811e+07	3.91075e+07	3.7353e+07	4.66276e+07	3.92593e+07	4.00492e+07	4.89445e+07	5.49041	3.52967	3.2452	12.1327	14.1356	SLC2A1	100404544	Slc2a1	20525	0.973615	1.06091	0.902128	1.01335	1.05	0.2231	0.453393
F7G889	390463103	PREDICTED: LOW QUALITY PROTEIN: band 3 anion transport protein [Callithrix jacchus]	0	154.471	28	17	109	17	917	102.2	5.06	1886	17	1.2001e+08	1.40623e+08	3.29028e+08	6.18273e+07	2.64859e+08	9.16374e+07	2.20121e+08	9.85373e+07	2.4139e+08	1.21776e+08	11.1849	96.6799	68.7167	53.9593	46.5791	SLC4A1	100403307	Slc4a1	20533	0.771192	1.15651	1.05484	0.942883	1.07458	0.9311	0.982998
F7HA33	1060952386	PREDICTED: sodium/calcium exchanger 1 isoform X1 [Callithrix jacchus]	0	43.762	11	7	20	7	973	108.4	4.98	349	7	6.75145e+06	6.33141e+06	2.63444e+06	5.77548e+06	9.02359e+06	5.39465e+06	4.74298e+06	6.29355e+06	6.83713e+06	5.32457e+06	4.54052	52.8199	35.5945	19.8689	17.5887	SLC8A1	100412198	Slc8a1	20541	1.10667	0.711388	1.21963	0.933571	1.02875	0.7353	0.856656
F6ZMV1	296207180	PREDICTED: sodium/hydrogen exchanger 1 [Callithrix jacchus]	0	57.987	13	7	20	7	815	90.6	7.2	569	7	4.2305e+06	6.77691e+06	4.09595e+06	6.60386e+06	4.56784e+06	4.66406e+06	7.4151e+06	7.60135e+06	2.48014e+06	4.32742e+06	32.7159	33.1474	1.47393	1.75414	38.3758	SLC9A1	100388466	Slc9a1	20544	1.0431	1.01395	0.874844	1.42301	0.645106	0.007008	0.14375
A0A8J8Y4L8	532329217	slit homolog 3 protein isoform 2 precursor [Callithrix jacchus]	0	10.203	2	2	6	2	1523	167.7	7.71	89	2	889009	1.48699e+06	1.48483e+06	637366	2.309e+06	1.83845e+06	1.91396e+06	1.33627e+06	992006	275782	35.5922	56.4743	16.0451	25.1362	79.8946	SLIT3	100385404	Slit3	20564	0.902483	0.806082	1.57534	1.23455	0.481549	0.3324	0.553687
U3CBT7	532277656	transcription activator BRG1 isoform A [Callithrix jacchus]	0	85.773	12	17	29	8	1684	188.5	8.32	399	17	4.74064e+07	5.44909e+07	1.45097e+07	8.34866e+06	1.15501e+07	1.22053e+07	1.10279e+07	8.78265e+06	1.03888e+07	1.19868e+07	9.83247	38.1176	3.90081	16.0284	10.1001	SMARCA4	100415454	Smarca4	20586	2.6717	0.599337	0.622856	0.519425	0.58668	0.04753	0.241737
U3FFQ1	296236899	PREDICTED: SWI/SNF-related matrix-associated actin-dependent regulator of chromatin subfamily B member 1 isoform X1 [Callithrix jacchus]	0	13.277	11	3	6	3	385	44.1	6.23	53	3	7.73129e+06	7.49951e+06	9.754e+06	5.82204e+06	6.74939e+06	4.39276e+06	8.22851e+06	7.9414e+06	4.69735e+06	4.40571e+06	2.1521	35.6999	29.9114	2.5111	4.53078	SMARCB1	100391586	Smarcb1	20587	1.13287	1.15855	0.828758	1.20273	0.677089	0.01083	0.156221
F7HLH8	296218993	PREDICTED: DNA-binding protein SMUBP-2 [Callithrix jacchus]	0	96.373	25	15	41	15	1008	110.3	8.68	688	15	6.14824e+06	7.91074e+06	1.15119e+07	4.78062e+06	2.41708e+07	1.43424e+07	8.26787e+06	2.9237e+06	8.85437e+06	4.71771e+06	17.7292	58.4283	36.0902	67.5313	43.1041	IGHMBP2	100403840	Ighmbp2	20589	0.750786	0.870061	2.05671	0.597659	0.724785	0.5891	0.757555
A0A8I3W4Z5	296200179	PREDICTED: synaptosomal-associated protein 25 isoform X1 [Callithrix jacchus]	0	306.905	73	17	358	4	206	23.3	4.77	10011	17	2.88101e+08	2.76279e+08	7.99074e+08	7.19531e+08	1.08362e+09	6.80837e+08	9.90615e+08	7.92663e+08	8.90863e+08	8.62696e+08	2.96246	7.40754	32.2829	15.6984	2.27167	SNAP25	100413178	Snap25	20614	0.38215	1.02827	1.19474	1.20748	1.18736	0.003298	0.12939
F6RYC6	296228928	PREDICTED: SNARE-associated protein Snapin [Callithrix jacchus]	0	19.74	26	3	17	3	136	14.9	9.31	276	3	2.42105e+06	2.51555e+06	2.37239e+06	1.11627e+06	2.89335e+06	1.80144e+06	3.79461e+06	1.17831e+06	2.11917e+06	1.51983e+06	2.70706	50.9196	32.8918	74.403	23.2923	SNAPIN	100389976	Snapin	20615	1.13579	0.802657	1.08016	1.14415	0.837246	0.6424	0.795095
U3F4M1	532348863	clathrin coat assembly protein AP180 isoform a [Callithrix jacchus]	0	260.211	30	26	205	23	907	92.5	4.86	4125	26	1.53624e+08	1.62928e+08	3.36105e+08	2.18746e+08	3.24507e+08	1.65746e+08	2.64304e+08	2.19931e+08	2.38832e+08	2.45126e+08	4.15651	29.9126	45.7971	12.9592	1.83922	SNAP91	100387455	Snap91	20616	0.67934	1.19074	1.05211	1.0392	1.0386	0.02362	0.198281
F7GY62	675648567	PREDICTED: alpha-synuclein isoform X1 [Callithrix jacchus]	0	55.994	49	6	38	4	140	14.5	4.79	974	6	1.77989e+07	2.06174e+07	1.34663e+07	1.42564e+07	1.85616e+07	1.89003e+07	1.20535e+07	7.90993e+06	2.30495e+07	2.23094e+07	10.3756	4.03085	1.27852	29.353	2.30741	SNCA	100406180	Snca	20617	1.1371	0.820571	1.10884	0.590901	1.34259	0.01808	0.182838
F6U4X0	296220175	PREDICTED: gamma-synuclein isoform X4 [Callithrix jacchus]	0	80.145	72	6	31	5	127	13.3	4.7	752	6	6.42007e+06	1.18296e+07	1.53512e+07	8.20145e+06	1.71953e+07	1.37421e+07	3.4429e+07	8.3992e+06	1.50871e+07	1.28471e+07	41.9196	42.9305	15.7853	85.9521	11.3405	SNCG	100401551	Sncg	20618	0.635867	0.820638	1.07794	1.49225	0.973304	0.6877	0.823997
U3EQ25	675775854	PREDICTED: synaptosomal-associated protein 23 isoform X1 [Callithrix jacchus]	0	123.151	60	9	76	9	211	23.4	5.08	2856	9	3.15369e+07	3.72051e+07	2.57357e+07	3.11499e+07	2.8109e+07	2.58536e+07	3.52272e+07	2.17652e+07	3.33273e+07	2.15359e+07	11.661	13.46	5.911	33.4047	30.3948	SNAP23	100390512	Snap23	20619	1.17933	0.97592	0.925774	0.977753	0.941225	0.6199	0.779181
F7D867	532452383	U1 small nuclear ribonucleoprotein 70 kDa [Callithrix jacchus]	0	57.811	36	11	43	11	438	51.6	9.98	730	11	5.08238e+07	5.36819e+07	3.31906e+07	3.67132e+07	3.17337e+07	3.98826e+07	2.38029e+07	4.11367e+07	2.77904e+07	3.09346e+07	3.86775	7.12658	16.0918	37.7486	7.57173	SNRNP70	100392779	Snrnp70	20637	1.41342	0.945437	0.968599	0.878297	0.794245	0.03511	0.219866
A0A5F4WIF1	532507754	small nuclear ribonucleoprotein-associated proteins B and B' isoform B' [Callithrix jacchus]	0	52.224	30	8	54	8	240	24.6	11.19	473	8	6.70819e+07	4.58555e+07	3.5443e+07	4.08042e+07	2.23101e+07	4.16479e+07	2.90269e+07	5.12086e+07	3.14292e+07	3.77745e+07	26.5799	9.94381	42.7591	39.097	12.9671	SNRPB	100401360	Snrpb	20638	1.40266	0.946979	0.794348	0.996511	0.859498	0.6974	0.829792
F7B808	296200240	PREDICTED: U2 small nuclear ribonucleoprotein B'' [Callithrix jacchus]	0	22.349	24	5	29	3	225	25.4	9.72	405	5	2.83055e+06	4.1391e+06	4.57628e+06	1.04445e+07	5.16462e+06	7.14691e+06	3.83305e+06	8.29017e+06	4.61508e+06	7.60975e+06	26.5517	55.2498	22.7704	51.9938	34.6434	SNRPB2	100408625	Snrpb2	20639	0.594172	1.28055	1.04958	1.03352	1.04218	0.525	0.709534
F7I755	1060950647	PREDICTED: small nuclear ribonucleoprotein Sm D1 isoform X1 [Callithrix jacchus]	0	45.058	37	4	28	4	119	13.3	11.56	775	4	2.29006e+07	2.80551e+07	7.7118e+06	2.03818e+07	7.20809e+06	2.09722e+07	7.62148e+06	1.64397e+07	1.0348e+07	1.64819e+07	14.3059	63.7799	69.0744	51.8298	32.3324	SNRPD1	100397188	Snrpd1	20641	1.61129	0.888359	0.8911	0.76085	0.848399	0.3586	0.573313
A0A2R8PEC0	532290996	alpha-1-syntrophin [Callithrix jacchus]	0	86.82	37	14	70	2	505	53.5	7.01	1799	14	4.70491e+07	5.01989e+07	6.28661e+07	5.17794e+07	5.47625e+07	7.80469e+07	6.30974e+07	5.53914e+07	8.18957e+07	5.38624e+07	4.58052	13.676	24.7943	9.19741	29.2028	SNTA1	100405465	Snta1	20648	0.811821	0.957055	1.10869	0.989138	1.1333	0.4268	0.633608
F6Z6K8	296231443	PREDICTED: beta-2-syntrophin [Callithrix jacchus]	0	17.888	10	5	10	4	540	57.9	8.69	56	5	2.59445e+06	6.63295e+06	3.4783e+06	1.86892e+06	2.53295e+06	1.71955e+06	1.83116e+06	1.90477e+06	4.02467e+06	2.77084e+06	61.8952	42.5643	27.0506	2.78642	26.0935	SNTB2	100401590	Sntb2	20650	1.5715	0.910675	0.724235	0.636258	1.15733	0.5145	0.701757
F6XEH9	296232048	PREDICTED: superoxide dismutase [Cu-Zn] [Callithrix jacchus]	0	32.673	39	4	27	4	154	15.8	6.32	340	4	1.64398e+07	1.26574e+07	2.19248e+07	2.32463e+07	2.42331e+07	1.97808e+07	2.71709e+07	2.06934e+07	1.96036e+07	2.88678e+07	18.3839	4.13746	14.306	19.1387	27.0293	SOD1	100391925	Sod1	20655	0.677883	1.05236	1.0254	1.11511	1.12925	0.3194	0.540534
F6PSK1	532334195	superoxide dismutase [Mn], mitochondrial isoform A precursor [Callithrix jacchus]	0	68.143	40	9	37	9	222	24.7	7.94	700	9	1.49102e+07	1.13144e+07	5.66643e+07	4.22486e+07	7.68466e+07	3.84626e+07	9.28166e+07	3.60681e+07	4.43252e+07	4.34641e+07	19.3909	20.6111	47.0761	62.2684	1.38711	SOD2	100410185	Sod2	20656	0.286846	1.08191	1.26126	1.40974	0.960242	0.02555	0.201099
F7FQX5	675649977	PREDICTED: extracellular superoxide dismutase [Cu-Zn] [Callithrix jacchus]	0.002	4.418	8	2	2	2	233	25.1	7.27	0	2	418577	1.21451e+06	783088	884599	532711	838650	982259	706500	1.7858e+06	2.40409e+06	68.9257	8.6082	31.55	23.0928	20.8692	SOD3	100410294	Sod3	20657	0.773916	0.790315	0.649886	0.800301	1.98558	0.309	0.529695
B0VXG9	167427274	SON DNA-binding protein isoform F (predicted) [Callithrix jacchus]	0	81.309	9	14	31	14	2454	266.5	5.78	459	14	5.36682e+07	3.98688e+07	1.0425e+08	7.38796e+07	9.43748e+07	8.83268e+07	1.3397e+08	8.86832e+07	1.76198e+08	1.34836e+08	20.8638	24.112	4.68146	28.7644	18.8067	SON	100390479	Son	20658	0.473339	0.901417	0.924552	1.12672	1.57397	0.1261	0.350582
F7HQU8	296216435	PREDICTED: sortilin-related receptor [Callithrix jacchus]	0	139.522	16	28	68	28	2214	248.4	5.59	744	28	1.59526e+07	1.7274e+07	5.58808e+07	2.8373e+07	9.30858e+07	3.79391e+07	5.78962e+07	3.25161e+07	4.83787e+07	2.8066e+07	5.62402	46.1723	59.5224	39.6991	37.5783	SORL1	100387653	Sorl1	20660	0.399971	1.01422	1.57724	1.08835	0.920217	0.3579	0.57267
A0A8I3WLJ1	532518988	sortilin isoform 1 preproprotein [Callithrix jacchus]	0	10.63	5	4	10	4	831	92.1	6.01	47	4	2.83811e+06	3.23401e+06	6.1095e+06	5.44982e+06	4.49873e+06	3.57084e+06	3.07535e+06	3.16307e+06	3.709e+06	3.86525e+06	9.22064	8.07078	16.2616	1.98866	2.91747	SORT1	100403209	Sort1	20661	0.768356	1.4627	1.02111	0.7894	0.958434	0.04876	0.244436
A0A2R8MQN3	390459448	PREDICTED: SPARC isoform X1 [Callithrix jacchus]	0	98.745	50	12	68	12	303	34.7	4.91	1121	12	2.81665e+07	2.78431e+07	8.21618e+07	5.43805e+07	6.69465e+07	5.45879e+07	6.96545e+07	5.69644e+07	7.28329e+07	4.38311e+07	0.816523	28.774	14.3808	14.1737	35.1562	SPARC	100414590	Sparc	20692	0.502446	1.22488	1.09025	1.13586	1.04656	0.1027	0.317537
F7I615	675665961	PREDICTED: glia-derived nexin [Callithrix jacchus]	0	74.159	31	12	48	12	397	44	9.38	856	12	1.92528e+07	2.17133e+07	1.55688e+07	7.74593e+06	1.54581e+07	1.04143e+07	1.38438e+07	1.13349e+07	1.66797e+07	1.15386e+07	8.49399	47.4515	27.5698	14.0921	25.7654	SERPINE2	100411540	Serpine2	20720	1.42689	0.812075	0.901164	0.877	0.982871	0.2148	0.446919
F7IMR9	1060960517	PREDICTED: LOW QUALITY PROTEIN: spectrin alpha chain, erythrocytic 1 [Callithrix jacchus]	0	453.797	39	71	293	71	2470	285.6	5.06	4693	71	1.22914e+08	1.66326e+08	1.04416e+08	6.70017e+07	1.1033e+08	8.54614e+07	1.00786e+08	6.33451e+07	1.52995e+08	9.35776e+07	21.2256	30.8674	17.9624	32.2608	34.0787	SPTA1	100397475	Spta1	20739	1.3552	0.803156	0.917352	0.769016	1.15528	0.5806	0.752159
F7AZ46	532292072	spectrin alpha chain, non-erythrocytic 1 isoform 2 [Callithrix jacchus]	0	3871.12	79	217	4032	2	2472	284.5	5.35	115528	217	1.56785e+10	1.59781e+10	1.71098e+10	1.8463e+10	1.61983e+10	1.87629e+10	1.54722e+10	1.84139e+10	1.71381e+10	1.63669e+10	1.33836	5.37946	10.3741	12.277	3.25547	SPTAN1	100408104	Sptan1	20740	0.933374	1.04884	1.03081	0.999109	0.987871	0.3774	0.589317
U3D3F3	532513250	spectrin beta chain, erythrocytic isoform a [Callithrix jacchus]	0	1385.86	66	130	1171	2	2328	267.8	5.44	26095	130	7.73118e+08	7.42778e+08	1.15631e+09	1.20361e+09	1.25303e+09	1.18764e+09	1.08042e+09	1.08659e+09	1.25723e+09	1.12251e+09	2.83045	2.8346	3.78907	0.403104	8.00631	SPTB	100387766	Sptb	20741	0.697719	1.08619	1.12337	0.997405	1.09532	0.01438	0.175094
U3CSG0	1060952217	PREDICTED: spectrin beta chain, non-erythrocytic 1 isoform X1 [Callithrix jacchus]	0	3037.82	77	186	2925	170	2364	274.5	5.6	80001	186	1.00156e+10	1.00032e+10	8.84522e+09	8.53421e+09	8.17679e+09	8.00651e+09	7.74704e+09	9.28297e+09	9.26892e+09	8.6198e+09	0.0874466	2.53083	1.48806	12.7547	5.13171	SPTBN1	100395747	Sptbn1	20742	1.131	0.981886	0.914308	0.962144	1.01066	0.01324	0.168569
A0A8I3WMR6	675702965	PREDICTED: spectrin beta chain, non-erythrocytic 2 isoform X2 [Callithrix jacchus]	0	2303.97	68	150	2324	137	2390	270.7	6.16	55954	150	2.7797e+09	3.09094e+09	5.10369e+09	5.45299e+09	4.54126e+09	6.31144e+09	4.74526e+09	5.38697e+09	4.40776e+09	3.78968e+09	7.49766	4.67934	23.0672	8.9566	10.663	SPTBN2	100400444	Sptbn2	20743	0.643574	1.15728	1.18974	1.11075	0.898651	0.04174	0.236233
F6WM32	675639301	PREDICTED: spermatid perinuclear RNA-binding protein isoform X2 [Callithrix jacchus]	0	94.482	32	20	81	16	672	73.6	8.72	643	20	1.83641e+07	2.53575e+07	1.30348e+07	9.93326e+06	9.77674e+06	8.49867e+06	1.18614e+07	1.52116e+07	9.38271e+06	3.34247e+06	22.6207	19.0972	9.89015	17.5003	67.1282	STRBP	100409788	Strbp	20744	1.75218	0.920465	0.732402	1.08498	0.509973	0.2694	0.496093
U3BWL8	390459232	PREDICTED: testican-1 isoform X1 [Callithrix jacchus]	0	141.842	46	17	72	17	437	49.1	5.94	847	17	5.11364e+06	5852627	2.16064e+07	3.18875e+07	2.07937e+07	3.47024e+07	2.63544e+07	2.5871e+07	2.90735e+07	2.21134e+07	9.53003	27.1801	35.4437	1.309	19.2297	SPOCK1	100398533	Spock1	20745	0.245475	1.19743	1.24226	1.16904	1.14579	0.001942	0.127934
F7IPL5	390469372	PREDICTED: serine palmitoyltransferase 2 [Callithrix jacchus]	0	16.04	10	4	4	4	561	62.8	7.93	60	4	2.13681e+06	2.87569e+06	1.34395e+06	434329	874445	487200	365036	352973	734496	316967	20.8466	72.3394	40.2195	2.37598	56.1574	SPTLC2	100403226	Sptlc2	20773	2.52598	0.896137	0.686182	0.36183	0.52987	0.1791	0.414593
A0A5F4W7Z4	1060992804	PREDICTED: proto-oncogene tyrosine-protein kinase Src isoform X1 [Callithrix jacchus]	0	216.534	51	22	168	16	553	62	8.02	3161	22	1.7277e+08	2.19152e+08	1.55217e+08	1.53626e+08	1.52191e+08	1.97707e+08	1.23516e+08	1.24279e+08	1.48002e+08	1.49963e+08	16.7366	0.728659	18.3965	0.43523	0.930588	SRC	100386165	Src	20779	1.2275	0.967298	1.09588	0.776093	0.933227	0.002797	0.12939
A0A8I4A1Q4	675687851	PREDICTED: signal recognition particle 14 kDa protein [Callithrix jacchus]	0	41.439	62	6	30	6	160	16.5	10.04	855	6	7.58129e+07	1.01775e+08	5.83866e+07	3.18765e+07	5.65465e+07	3.78361e+07	3.70295e+07	3.33265e+07	4.03803e+07	3.6151e+07	20.6751	41.5352	28.0353	7.44331	7.81532	SRP14	100388844	Srp14	20813	1.74407	0.886459	0.926917	0.690956	0.751602	0.2802	0.505807
A0A8I3X157	532520200	SRSF protein kinase 1 [Callithrix jacchus]	0	42.802	14	7	37	4	655	74.4	6.16	681	7	2.24014e+06	3.77441e+06	6.12694e+06	4.59978e+06	6.2514e+06	3.32075e+06	2.3377e+06	3.27572e+06	3.45163e+06	2.33086e+06	36.0757	20.1341	43.2981	23.6319	27.4105	SRPK1	100403396	Srpk1	20815	0.797488	1.42229	1.2692	0.7443	0.766718	0.4338	0.639556
F7I592	1061014366	PREDICTED: SRSF protein kinase 2 isoform X1 [Callithrix jacchus]	0	118.859	29	17	111	14	729	82.6	5.4	1351	17	1.89242e+08	1.84206e+08	2.59773e+08	2.56251e+08	2.75193e+08	2.92189e+08	2.06668e+08	2.59616e+08	2.59238e+08	2.3718e+08	1.90689	0.965336	4.23632	16.0586	6.284	SRPK2	100390282	Srpk2	20817	0.771728	1.06636	1.17249	0.963574	1.02584	0.007971	0.147392
A0A2R8PDK3	390476349	PREDICTED: signal recognition particle receptor subunit beta isoform X1 [Callithrix jacchus]	0	46.917	35	8	30	8	271	29.6	9.01	801	8	3.88687e+07	6.64678e+07	3.56589e+07	3.21287e+07	3.57594e+07	2.87466e+07	3.21743e+07	2.47956e+07	2.19499e+07	2.33571e+07	37.0537	7.36494	15.3747	18.3167	4.39228	SRPRB	100896943	Srprb	20818	1.54949	0.99715	0.948876	0.838022	0.666462	0.135	0.362736
F6ZHA8	1060959474	PREDICTED: 60 kDa SS-A/Ro ribonucleoprotein isoform X1 [Callithrix jacchus]	0	42.647	15	8	26	8	657	72.9	8.91	387	8	1.02342e+07	1.37639e+07	1.21388e+07	8.66013e+06	1.10677e+07	2.94578e+07	1.20539e+07	3.61298e+07	1.42071e+07	1.30357e+07	20.8002	23.6528	64.1757	70.6637	6.08079	RO60	100393494	Ro60	20822	0.746447	0.646937	1.26052	1.49873	0.847369	0.6776	0.815964
F7H2Y7	296204578	PREDICTED: lupus La protein [Callithrix jacchus]	0	30.93	12	4	21	4	405	46.5	7.78	693	4	7.66577e+06	9.65327e+06	8.88317e+06	4.70258e+06	9.51858e+06	3.54634e+06	7.88588e+06	4.60751e+06	6.25312e+06	3.81837e+06	16.2293	43.518	64.6465	37.1101	34.1883	SSB	100398844	Ssb	20823	1.30151	1.02095	0.981814	0.938864	0.756861	0.6198	0.779181
A0A8I3ZYM1	675775482	PREDICTED: NHP2-like protein 1 isoform X4 [Callithrix jacchus]	0	50.016	47	6	48	6	128	14.2	8.46	727	6	5.11019e+07	5.61144e+07	5.08358e+07	4.43048e+07	3.93579e+07	4.48724e+07	4.83873e+07	4.26926e+07	4.29247e+07	3.94198e+07	6.61174	9.7079	9.25878	8.84227	6.01944	SNU13	100390384	Snu13	20826	1.16536	1.03411	0.915524	0.989974	0.895026	0.2674	0.4947
F7FX02	675770887	PREDICTED: translocon-associated protein subunit delta [Callithrix jacchus]	0	43.565	31	4	21	4	173	19.1	6.06	380	4	1.42429e+07	2.4641e+07	8.23902e+06	1.02231e+07	1.61911e+07	5.72426e+06	8.76402e+06	5.80045e+06	4.73861e+06	1.00325e+07	37.818	15.1981	67.5432	28.7763	50.685	SSR4	100406096	Ssr4	20832	1.79028	0.850029	1.00902	0.670574	0.68009	0.6155	0.777208
A0A2R8MGW4	675700758	PREDICTED: FACT complex subunit SSRP1 isoform X1 [Callithrix jacchus]	0	67.074	26	13	29	13	712	81.4	7.01	240	13	2.49642e+07	1.88708e+07	3.93146e+06	2.90051e+06	3.22817e+06	3.63969e+06	3.71879e+06	2.93379e+06	3.31704e+06	3.10734e+06	19.6587	21.3406	8.47391	16.6875	4.61603	SSRP1	100413716	Ssrp1	20833	3.10394	0.483769	0.486311	0.471067	0.454908	0.151	0.383231
A0A8I3WWG0	1060958217	PREDICTED: cohesin subunit SA-1 [Callithrix jacchus]	0	22.871	5	5	10	5	1258	144.4	5.59	148	5	7.44227e+06	8.48012e+06	3.05073e+06	3.86909e+06	4.25186e+06	4.04072e+06	4.47815e+06	3.82965e+06	3.8938e+06	3.65489e+06	9.21808	16.725	3.60082	11.0393	4.47575	STAG1	100396002	Stag1	20842	1.69419	0.736287	0.882353	0.883973	0.803201	0.08124	0.28873
U3DG83	532523162	cohesin subunit SA-2 isoform a [Callithrix jacchus]	0	38.385	9	8	10	8	1268	145.6	5.52	135	8	7.26186e+06	8509103	1.51474e+06	3.09241e+06	1.41893e+06	1.21026e+06	1.74023e+06	2.54798e+06	2.99527e+06	2.01575e+06	11.1842	48.4283	11.2245	26.6387	27.6438	STAG2	100402949	Stag2	20843	2.44083	0.713036	0.406913	0.663675	0.775543	0.05632	0.256757
F7E7C6	296206236	PREDICTED: signal transducing adapter molecule 1 isoform X1 [Callithrix jacchus]	0	23.761	12	5	9	5	539	58.9	4.82	34	5	3.00855e+06	3.96184e+06	4.32629e+06	3.1966e+06	5.69957e+06	3.38891e+06	5.91397e+06	1.6252e+06	3.01783e+06	2.46902e+06	19.3411	21.2368	35.9551	80.4498	14.1454	STAM	100409144	Stam	20844	0.952037	1.0275	1.24133	1.02972	0.749411	0.6429	0.795095
F7I2K9	675657056	PREDICTED: double-stranded RNA-binding protein Staufen homolog 1 isoform X1 [Callithrix jacchus]	0	125.479	35	17	106	16	583	63.9	9.47	2405	17	9.17946e+07	9.16445e+07	8.17167e+07	5.93025e+07	7.12931e+07	5.5133e+07	5.79747e+07	5.59276e+07	4.71651e+07	3.74921e+07	0.115679	22.4782	18.0768	2.54169	16.1588	STAU1	100393512	Stau1	20853	1.41228	1.08569	0.973341	0.876921	0.651767	0.0062	0.139493
U3D8U2	675697490	PREDICTED: stromal interaction molecule 1 [Callithrix jacchus]	0	51.546	12	7	32	7	685	77.4	6.67	825	7	1.67577e+07	9.60088e+06	1.18506e+07	1.1377e+07	1.3083e+07	9.23737e+06	8.146e+06	9.86795e+06	5.58388e+06	9.15375e+06	38.3983	2.88354	24.3658	13.5184	34.2562	STIM1	100399716	Stim1	20866	1.25927	1.10969	1.06635	0.86061	0.704085	0.3836	0.594466
F6SRY5	296218619	PREDICTED: stress-induced-phosphoprotein 1 [Callithrix jacchus]	0	192.167	48	29	139	28	543	62.6	6.65	2421	29	8.33623e+07	9.22717e+07	1.33204e+08	5.728e+07	1.5702e+08	6.11403e+07	1.54342e+08	5.33206e+07	1.46332e+08	7.12198e+07	7.17389	56.3686	62.1537	68.7972	48.8273	STIP1	100409178	Stip1	20867	0.869911	0.943466	1.08054	1.02855	1.07753	0.9816	0.996747
A0A2R8M716	532524050	serine/threonine-protein kinase STK11 [Callithrix jacchus]	0	37.75	17	5	16	5	433	48.5	7.18	334	5	4.45491e+06	2668812	4.78531e+06	3.062e+06	7.14749e+06	4.22516e+06	8.35174e+06	5.46194e+06	8.02246e+06	5.40843e+06	35.458	31.0568	36.3398	29.5851	27.5245	STK11	100390825	Stk11	20869	0.664672	0.732186	1.06111	1.28887	1.25316	0.5221	0.707355
F6ZBG2	296221154	PREDICTED: STE20-like serine/threonine-protein kinase isoform X1 [Callithrix jacchus]	0	39.111	8	9	21	8	1237	142.9	5.16	207	9	4.49488e+06	5.82313e+06	9.61032e+06	8.71312e+06	1.23366e+07	6.62939e+06	1.27441e+07	6.86701e+06	1.40138e+07	7.21299e+06	18.2053	6.92469	42.5564	42.3815	45.3098	SLK	100406758	Slk	20874	0.583298	1.03586	1.07219	1.10866	1.19999	0.2119	0.44446
A0A8I3WKM1	296210875	PREDICTED: serine-threonine kinase receptor-associated protein [Callithrix jacchus]	0	106.629	46	12	59	12	350	38.5	5.12	1896	12	4.18233e+07	4.88399e+07	3.72634e+07	2.32479e+07	3.9401e+07	2.41061e+07	3.63563e+07	2.51653e+07	2.53697e+07	2.20831e+07	10.9449	32.7556	34.0595	25.725	9.7947	STRAP	100393682	Strap	20901	1.40061	0.934808	0.98109	0.950417	0.733074	0.1786	0.413934
F6Z4V9	296192233	PREDICTED: syntaxin-1A isoform X1 [Callithrix jacchus]	0	63.992	41	9	49	8	304	34.5	5.39	772	9	5.67164e+06	5.5206e+06	1.50479e+07	1.91708e+07	1.51212e+07	1.36542e+07	1.45374e+07	1.83788e+07	1.09784e+07	1.11369e+07	1.90849	17.0394	7.20984	16.5044	1.0138	STX1A	100399018	Stx1a	20907	0.433077	1.32407	1.11344	1.27367	0.855737	0.001398	0.127303
U3APT5	390471525	PREDICTED: syntaxin-4 isoform X1 [Callithrix jacchus]	0	33.48	22	7	19	7	389	44.3	8.98	180	7	1.29299e+07	8.28738e+06	9.1929e+06	8.42212e+06	5.9109e+06	6.30719e+06	4.20828e+06	5.25763e+06	8.32846e+06	8.01414e+06	30.9442	6.18815	4.58696	15.6773	2.71997	STX4	100385856	Stx4a	20909	1.38027	1.14593	0.794839	0.615798	1.06316	0.04674	0.240517
F6SYW8	675639467	PREDICTED: syntaxin-binding protein 1 isoform X1 [Callithrix jacchus]	0	574.807	71	39	497	2	603	68.7	6.77	13190	39	6.29191e+08	5.40315e+08	7.24778e+08	1.13426e+09	8.33216e+08	9.86204e+08	8.74322e+08	1.16315e+09	8.66844e+08	1.40218e+09	10.7473	31.1504	11.8916	20.0476	33.3657	STXBP1	100397821	Stxbp1	20910	0.638763	1.01537	0.993734	1.11283	1.2393	0.2366	0.467443
A0A8I3WHG2	296208700	PREDICTED: syntaxin-binding protein 3 isoform X1 [Callithrix jacchus]	0	86.15	26	14	65	14	592	67.9	7.93	908	14	7.33757e+07	8.35854e+07	7.74935e+07	5.30631e+07	7.34735e+07	4.65021e+07	7.48587e+07	5.08553e+07	5.84704e+07	5.22076e+07	9.19895	26.4634	31.7926	27.0025	8.00244	STXBP3	100397410	Stxbp3	20912	1.21886	1.01382	0.931653	0.976214	0.859454	0.3356	0.555003
A0A8I4A1T5	532523116	succinyl-CoA ligase [ADP-forming] subunit beta, mitochondrial precursor [Callithrix jacchus]	0	127.224	49	21	127	21	463	50.3	8.16	1607	21	4.03092e+07	3.93595e+07	1.45731e+08	1.09745e+08	1.90304e+08	9.05928e+07	1.57645e+08	8.52778e+07	1.00936e+08	7.59248e+07	1.6857	19.9201	50.2009	42.1296	19.9996	SUCLA2	100400096	Sucla2	20916	0.384566	1.2332	1.35591	1.1726	0.85372	0.1476	0.378857
F7A1W3	296225621	PREDICTED: succinyl-CoA ligase [GDP-forming] subunit beta, mitochondrial isoform X1 [Callithrix jacchus]	0	27.754	15	5	8	5	432	46.5	6.64	100	5	1.85185e+06	2.3308e+06	4.5084e+06	2.46972e+06	5.72296e+06	2.9131e+06	5.18628e+06	2.5187e+06	2.45131e+06	2.07291e+06	16.1942	41.3168	46.0134	48.9622	11.8283	SUCLG2	100389121	Suclg2	20917	0.653008	1.08945	1.34829	1.20292	0.706335	0.6372	0.791859
A0A2R8M2V6	296238204	PREDICTED: eukaryotic translation initiation factor 1 [Callithrix jacchus]	0	98.975	76	9	63	3	113	12.7	7.44	1805	9	2.90957e+07	27492801	2.11754e+07	3.0818e+07	1.95837e+07	3.07207e+07	2.35408e+07	3.31136e+07	2.37674e+07	3.8937e+07	4.00592	26.2278	31.3097	23.8958	34.2132	EIF1	100413920	Eif1	20918	1.01688	0.934309	0.903957	1.01807	1.12678	0.9776	0.996747
#N/A	1060936254	PREDICTED: surfeit locus protein 1 [Callithrix jacchus]	0	48.423	28	7	51	7	305	33.8	9.76	685	7	2.16951e+07	2.77816e+07	2.20116e+07	3.04564e+07	3.2565e+07	3.24568e+07	2.53083e+07	1.9814e+07	1.30467e+07	2.09877e+07	17.3974	22.7619	0.235278	17.2198	32.9971	LOC100896523	100896523	Surf1	20930	1.00512	1.06589	1.32092	0.916661	0.691409	0.1853	0.421336
F6RU35	675771298	PREDICTED: vesicle-associated membrane protein 7 isoform X1 [Callithrix jacchus]	0	18.137	13	3	11	3	229	26.3	8.68	45	3	1.85748e+06	1.74622e+06	2.25328e+06	2.64621e+06	4.1391e+06	1.82321e+06	3.19558e+06	1.93053e+06	2.20379e+06	2.31815e+06	4.3662	11.3418	54.931	34.9006	3.5766	VAMP7	100407430	Vamp7	20955	0.747234	1.01592	1.2363	1.06291	0.937636	0.1419	0.370908
U3EAG2	390479710	PREDICTED: LOW QUALITY PROTEIN: synapsin-1 [Callithrix jacchus]	0	690.852	69	33	727	2	706	74.3	9.83	20217	33	1.54164e+09	1.2882e+09	1.46564e+09	2.09635e+09	1.8855e+09	2.50997e+09	1.48231e+09	2.40466e+09	1.61252e+09	2.0692e+09	12.6655	25.041	20.0919	33.5581	17.5419	SYN1	100387609	Syn1	20964	0.770823	0.970252	1.19729	1.05878	1.00286	0.527	0.710988
F6Z6F3	1060955115	PREDICTED: LOW QUALITY PROTEIN: synapsin-2 [Callithrix jacchus]	0	428.881	50	23	359	20	584	63.8	9.03	10328	23	3.36507e+08	3.01784e+08	4.91654e+08	5.66144e+08	6.03359e+08	5.41555e+08	4.31463e+08	6.0525e+08	3.78587e+08	4.00711e+08	7.6934	9.95894	7.63413	23.7068	4.01491	SYN2	100413382	Syn2	20965	0.685301	1.1357	1.22924	1.11307	0.836693	0.08025	0.287232
A0A8I3WBU2	675669024	PREDICTED: syndecan-3 [Callithrix jacchus]	0	37.564	16	6	13	6	346	35.7	4.69	160	6	6.39584e+06	4.5941e+06	4.55847e+06	7.5714e+06	4.83104e+06	8.62088e+06	2.31073e+06	2.99522e+06	4.75526e+06	4.981e+06	23.1853	35.1276	39.843	18.244	3.2789	SDC3	100389917	Sdc3	20970	1.06463	1.17506	1.30313	0.514004	0.943182	0.1573	0.390954
A0A5F4WDV4	390462641	PREDICTED: syndecan-4 [Callithrix jacchus]	0	14.964	25	4	10	4	198	21.5	4.63	88	4	4.95851e+06	3.85275e+06	3.60791e+06	7.15885e+06	6.20822e+06	5.70937e+06	3.41668e+06	7.3884e+06	7.32423e+06	6.20948e+06	17.7474	46.6417	5.91965	51.9835	11.6486	SDC4	100401106	Sdc4	20971	0.789053	0.964169	1.06723	0.9676	1.21195	0.4613	0.662218
[truncated: 2,785 more rows]
