# Supplementary material for: Remodeling of the postsynaptic proteome in male mice and marmosets during synapse development
Source: Nat Commun. 2024 Mar 28;15:2496. doi: 10.1038/s41467-024-46529-9 (PMC10979008; doi:10.1038/s41467-024-46529-9)
Supplement: Supplementary file 4 — Supplementary Data 1–9 [file 41467_2024_46529_MOESM4_ESM.zip › Supplementary Data 240118/Supplementary Data 4_240118.xlsx]

## Sheet: Sheet1
Supplementary Data 4 List of differentially expressed PSD proteins that have been reported to regulate the number, shape, or function of synapses
Subgruop	Gene Symbol	Entrez ID	fold change (12w/2w)	Representative reference	Method	Sample	Overview of synapse related phenotypes
DDP	Dcx	13193	0.0535623	Yoshihara et al. Cell Rep. 2014 8:843-57.	overexpression, RNAi	olfactory bulb granule cells	increased spine density (overexpression), decreased spine density (RNAi)
DDP	Fabp7	12140	0.070237	Ebrahimi et al. Glia. 2016 64:48-62.	knockout	mPFC	decreased spine density, decreased ratio of mature spines
DDP	Adcy1	432530	0.14664	Sethna et al. Nat Commun. 2017 8:14359.	knockout	hippocampal CA1 region	decreased spine density (in Fmr1 KO)
DDP	Cdk5r2	12570	0.148162	Li et al. J Neurosci. 2016 36:11283-11294.	RNAi	primary hippocampal neuron	decreased spine density
DDP	Glra2	237213	0.198208	Morelli et al. Cereb Cortex. 2017 27:1863-1877.	knockout	cortical layer 5	increased spine number and density, increased frequency of mEPSC
DDP	Fabp5	16592	0.217291	Haj-Dahmane et al. Proc Natl Acad Sci U S A. 2018 115:3482-3487.	inhibitor treatment, knockout	dorsal raphe nucleus	abolished eCB-mediated control of excitatory synaptic transmission
DDP	Plcb1	18795	0.221627	Spires et al. Cereb Cortex. 2005 15:385-93.	knockout	barrel cortex	decreased synapses, decreased percentage of mushroom spines
DDP	Nectin3	58998	0.235027	Wang et al. Transl Psychiatry. 2017 7:e1228.	RNAi	hippocampal dentate gyrus	decreased spine density
DDP	Myo16	244281	0.239805	Roesler et al. Front Cell Neurosci. 2019 13:330	RNAi, knockout	cerebellum, primary Purkinje cells	accelerated F-actin turnover in Purkinje cell dendritic spines (RNAi, knockout), smaller presynaptic terminal area and fewer presynaptic vesicles (knockout)
DDP	Cpeb2	231207	0.259471	Lu et al. Cell Rep. 2017 21:1783-1794.	knockout	primary cortical and hippocampal neuron, hippocampal CA1 region	increased spine length, decreased amplitude of mEPSC, impaired LTP
DDP	Top1	21969	0.273898	Mabb et al. Proc Natl Acad Sci U S A. 2014 111:17290-5.	inhibitor treatment	primary cortical neuron	decreased synapse density, decreased frequency of mEPSC
DDP	Ptn	19242	0.280283	Pavlov et al. Mol Cell Neurosci. 2002 20:330-42.	overexpression, knockout	hippocampal CA1 region	impaired LTP (overexpression), enhanced LTP (knockout)
DDP	Hsp90b1	22027	0.295358	Chen et al. J Neurosci. 2014 34:2464-70.	inhibitor treatment	primary hippocampal neuron, hippocampal DG region	increased spine density, increased synapse protein expression, enhanced LTP
DDP	Clasp2	76499	0.297065	Beffert et al. J Neurosci. 2012 32:13906-16.	overexpression, RNAi	primary hippocampal neuron	increased number of synapses and the frequency of mEPSC (overexpression), decreased number of synapses and the frequency of mEPSC (RNAi)
DDP	Vangl2	93840	0.301755	Nagaoka et al. Cell Rep. 2014 6:916-2	RNAi, mutation	primary hippocampal neuron, hippocampus	decreased spine density
DDP	Tnc	21923	0.319324	Irintchev et al. Cereb Cortex. 2005 15:950-62.	knockout	somatosensory cortex and motor cortex	aberrant distribution of stubby spines
DDP	Ncam1	17967	0.321979	Irala et al. Development. 2016 143:4224-4235.	overexpression, RNAi	primary hippocampal neuron	increased spine density (overexpression), defect in GDNF dependent spine formation (RNAi)
DDP	Scn2a	110876	0.326173	Spratt et al. Neuron. 2019 103:673-685.e5.	heterozygous knockout	mPFC	increased spine length, decreased spine head volume, decreased mEPSC frequency, impaired LTP
DDP	Srgap2	14270	0.338178	Charrier et al. Cell. 2012 149:923-35.	overexpression, RNAi, knockout	primary cortical neuron, layer 5 pyramidal neuron	increased width of spine head width and decreased length of spine neck (overexpression) decreased width of spine head width and in creased length of spine neck (RNAi, knockout), increased spine density (knockout)
DDP	Asic2	11418	0.348469	Zha et al. J Neurosci. 2009 29:8438-46.	knockout	hippocampus	decreased spine density
DDP	Hnrnpm	76936	0.35147	Zhang et al. J Neurosci. 2012 32:599-609.	RNAi	primary hippocampal neuron	increased spine density
DDP	Opa1	74143	0.359296	Li et al. Cell. 2004 119:873-87.	overexpression	primary hippocampal neuron	decreased spine density
DDP	Gjd2	14617	0.359307	Miller et al. Elife. 2017 6. pii: e25364.	mutation	hindbrain and spinal cord	impaired function of electrical synapses
DDP	Arl8b	67166	0.364481	Vukoja et al. Neuron. 2018 99:1216-1232.e7.	overexpression, RNAi, mutation	fly motoneurons	defective presynaptic biogenesis (RNAi, mutation) facilitated presynaptic biogenesis and neurotransmission (overexpression)
DDP	Kif21b	16565	0.37702	Muhia et al. Cell Rep. 2016 15:968-977.	knockout	primary hippocampal neuron, hippocampal CA1 region	decreased spine density, impaired LTP, decreased frequency of mEPSC
DDP	Uchl1	22223	0.381858	Smith et al. Proc Natl Acad Sci U S A. 2009 106:16877-82.	addition of recombinant protein	hippocampus	increased spine density, increased head diameter and length of spines
DDP	Mapk8	26419	0.386661	Sclip et al. Cell Death Dis. 2014 5:e1019.	inhibitor treatment	hippocampus	increased spine volume and PSD area, restoration of LTD (in TgCRND8)
DDP	Dnm3	103967	0.389141	Gray et al. J Cell Sci. 2005 118(Pt 6):1279-90.	overexpression	primary hippocampal neuron	increased filopodia density, decreased ratio of mature spines and synapses
DDP	Cfl1	12631	0.389515	Tsubota et al. PLoS Biol. 2015 13:e1002070.	RNAi	barrel cortex (layer 1)	decreased spine density (upon sensory deprivation)
DDP	Khdrbs1	20218	0.390278	Klein et al. Proc Natl Acad Sci U S A. 2013 110:3125-30.	RNAi, knockout	primary hippocampal neuron, hippocampal CA1 region	decreased spine density, decreased frequency of mEPSC
DDP	Ptk2b	19229	0.397583	Giralt et al. Nat Commun. 2017 8:15592.	knockout	hippocampal CA1 region (stratum radiatum)	decreased spine density, impaired LTP
DDP	Sept2	18000	0.397687	Tada et al. Curr Biol. 2007 17:1752-8.	overexpression, RNAi	primary hippocampal neuron	increased spine density (overexpression), decreased spine density (RNAi)
DDP	Gsk3b	56637	0.400165	Ochs et al. Mol Psychiatry. 2015 20:482-9.	knockout	hippocampal CA1 region	decreased spine density and stability, increased ratio of stubby spines and decreased ratio of thin and mushroom spines
DDP	Farp1	223254	0.410793	Cheadle and Biederer J Cell Biol. 2012 199:985-1001.	overexpression, RNAi	primary hippocampal neuron	increased spine density (overexpression), decreased spine density (RNAi)
DDP	Dapk1	69635	0.418088	Goodell et al. Cell Rep. 2017 19:2231-2243.	inhibitor treatment	primary hippocampal neuron, hippocampal CA1 region	enhanced LTD-induced CaMKII translocation to spine, impaired LTD
DDP	Vgf	381677	0.418715	Behnke et al. Int J Mol Sci. 2017 18. pii: E612.	overexpression	primary hippocampal neuron	increased spine density, increased number of thinner spines
DDP	Ppp2r2b	72930	0.426666	Dickey and Strack J Neurosci. 2011 31:15716-26.	overexpression, RNAi	primary hippocampal neuron	increased synapse density (overexpression), decreased synapse density (RNAi)
DDP	Pafah1b1	18472	0.427258	Sudarov et al. EMBO Mol Med. 2013 5:591-607.	heterozygous knockout	barrel cortex, hippocampal CA1 region, primary hippocampal neuron	decreased density of spines and filopodia, increased stability of spines and filopodia
DDP	Rhof	23912	0.43437	Hotulainen et al. J Cell Biol. 2009 185:323-39.	overexpression (active- or inactive-form)	primary hippocampal neuron	decreased spine density (active form), decreased thin spine density (inactive form)
DDP	Rnd2	11858	0.436153	Wakita et al. J Biol Chem. 2011 286:32672-83.	RNAi	primary hippocampal neuron	decreased spine density
DDP	Kcnn2	140492	0.444332	Ngo-Anh et al. Nat Neurosci. 2005 8:642-9.	inhibitor treatment	hippocampal CA1 region	increased EPSP
DDP	Hsp90ab1	15516	0.460804	Chen et al. J Neurosci. 2014 34:2464-70.	inhibitor treatment	primary hippocampal neuron, hippocampal DG region	increased spine density, increased synapse protein expression, enhanced LTP
DDP	Cdh7	241201	0.467442	Kuwako et al. Cell Rep. 2014 9:311-323.	RNAi	primary pontine nuclei neurons	decreased number of synapses
DDP	Cpeb4	67579	0.47665	Tsai et al. PLoS One. 2013 8:e84978.	knockout	primary cortical and hippocampal neuron	increased spine length
DDP	Eif4e	13684	0.476874	Santini et al. Sci Signal. 2017 10. pii: eaan0665.	inhibitor treatment	hippocampal CA1 region	decreased spine density (in Fmr1 KO), reduced mGluR-LTD (in Fmr1 KO)
DDP	Pdlim5	56376	0.484178	Herrick et al. Mol Cell Neurosci. 2010 43:188-200.	overexpression, RNAi	primary hippocampal neuron	increased spine length (overexpression), increased spine width (RNAi)
DDP	Arf6	11845	0.497824	Choi et al. J Neurosci. 2006 26:4811-9.	RNAi	primary hippocampal neuron	decreased spine density and increased filopodia density
DDP	Cdh6	12563	0.499864	Basu et al. Neuron. 2017 96:160-176.e8.	knockout	hippocampal CA1 region (stratum oriens)	decrease of mushroom spines, defective LTP
DDP	Shank2	210274	0.501204	Schmeisser et al. Nature. 2012 486:256-60.	knockout	hippocampal CA1 region	decreased spine density, decreased mEPSC frequency, enhanced LTP
DDP	Dlg3	53310	0.518163	Murata and Constantine-Paton. J Neurosci. 2013 33:5040-52.	RNAi	primary cortical neuron	increased dendritic filopodia length, decreased density of excitatory synapses
DDP	Gria1	14799	0.534406	Romberg et al. Eur J Neurosci. 2009 29:1141-52.	knockout	hippocampal CA1 region	attenuated synaptic transmission, impaired LTP induced by single weak tetanus
DDP	Sirt2	64383	0.53574	Wang et al. Cell Rep. 2017 20:1335-1347.	knockout, inhibitor treatment	hippocampal CA1 region, primary hippocampal neuron	impaired LTP and LTD, increased amplitude of mEPSC
DDP	Psip1	101739	0.541441	Li et al. PLoS Genet. 2016 12:e1006129.	RNAi	cortex	reduced decay time constant of glutamate-evoked AMPAR-gated current, weaker response upon repetitive stimulations
DDP	Mapk8ip1	19099	0.566726	Morel et al. J Neurosci. 2018 38:3708-3728.	point mutation	hippocampal CA1 region	decreased threshold for LTP induction
DDP	Sparcl1	13602	0.591705	Risher et al. Elife. 2014 3. doi: 10.7554/eLife.04047.	knockout	primary visual cortex	decreased number of thalamocortical synapses, smaller PSD, increased spines with multiple excitatory contacts
DIP	Rph3a	19894	1.46683	Franchini et al. iScience. 2019 19:927-939.	RNAi	primary hippocampal neuron	decreased spine density
DIP	Fam107a	268709	1.51209	Schmidt et al. Proc Natl Acad Sci U S A. 2011 108:17213-8.	overexpression	hippocampal CA1 and CA3 region	decreased spine density, smaller fEPSP amplitude, reduced magnitude of LTP
DIP	Agap2	216439	1.52115	Gross et al. Cell Rep. 2015 11:727-36.	Agap2 heterozygous knockout (with Fmr1 knockout)	hippocampal CA1 region	decreased spine density, attenuation of LTD
DIP	Gpr158	241263	1.54071	Condomitti et al. Neuron. 2018 100:201-215.e9.	knockout	hippocampal CA3 region (stratum lucidum)	increased spine density, decreased length of PSD and active zone, impaired synaptic transmission
DIP	Nptn	20320	1.57744	Carrott et al. J Neurosci. 2016 36:222-34.	mutation	cochlea	defect in synapse formation
DIP	Cabp1	29867	1.58003	Mikhaylova et al. Neuron. 2018 97:1110-1125.e14.	overexpression, RNAi, knockout	primary hippocampal neuron, hippocampal CA1 region	increased spine density (overexpression), decreased density and volume of spines (RNAi, knockout), impaired LTP (knockout)
DIP	Rapgef4	56508	1.5812	Srivastava et al. J Neurosci. 2012 32:11864-78.	knockout (hetero and homo)	frontal cortex	decreased density of thin spines and filopodia, decreased motility of spines
DIP	Syn1	20964	1.60124	Perlini et al. J Cell Sci. 2011 124:3643-53.	RNAi, mutant expression	primary hippocampal neuron	decreased number of glutamatergic and GABAergic synapses
DIP	Setd1a	233904	1.63301	Mukai et al. Neuron. 2019 104:471-487.	heterozygous knockout	mPFC	decreased density and head width of mushroom spines
DIP	Vasp	22323	1.63738	Lin et al. J Biol Chem. 2010 285:36010-20.	overexpression, RNAi	primary hippocampal neuron	increased spine density and enlargement of spine head (overexpression), decreased spine density (RNAi)
DIP	Nlgn1	192167	1.6561	Kwon et al. Nat Neurosci. 2012 15:1667-74.	RNAi (sparse)	cortical layer 2/3	decreased spine density
DIP	Kalrn	545156	1.66038	Xie et al. Neuron. 2007 56:640-56.	RNAi	primary cortical neuron	decreased spine density and spine size
DIP	Sh3gl2	20404	1.66348	Yu et al. Nat Commun. 2018 9:2968.	overexpression	primary hippocampal neuron	decreased synapse density (in the presence of Abeta), impaired LTP (in the presence of Abeta)
DIP	Herc2	15204	1.66817	Valnegri et al. Nat Commun. 2017 8:1271.	RNAi	cerebellum	increased density of presynaptic boutons
DIP	Shank3	58234	1.6704	Wang et al. Hum Mol Genet. 2011 20:3093-108.	knockout (major isoforms)	hippocampal CA1 region	decreased spine density and increased spine length (4 weeks old), decreased spine length (10 weeks old)
DIP	Slc32a1	22348	1.67184	Kozorovitskiy et al. Nature. 2012 485:646-50.	knockout	striatum	decreased- or increased-spine density and mEPSC frequency (dependent on Cre expressing neurons)
DIP	Map1a	17754	1.682	Takei et al. J Neurosci. 2015 35:15539-54.	knockout	hippocampal CA1 region, primary hippocampal neuron	impaired LTP and LTD, decreased amplitude and frequency of NMDA mEPSC
DIP	Gnao1	14681	1.6961	Cha et al. Mol Brain. 2019 12:57.	knockout	cerebellum	decreased spine density, increased spine length
DIP	Cbln1	12404	1.70567	Hirai et al. Nat Neurosci. 2005 8:1534-41.	knockout	cerebellum	larger PSD, decreased number of synapses, reduced efficiency of synaptic transmission, impaired LTD
DIP	Prkcg	18752	1.83402	Seki et al. Neurobiol Dis. 2009 33:260-73.	mutant expression	primary Purkinje cells	decreased spine density
DIP	Lgi1	56839	1.86961	Thomas et al.eNeuro. 2018 5. pii: ENEURO.0185-18.2018.	knockout	hippocampal CA1 region, primary hippocampal neuron	decreased synapse density, decreased ratio of mushroom spines, decreased length of mushroom spines, decreased mEPSC frequency and amplitude
DIP	Cyld	74256	1.87345	Ma et al. Proc Natl Acad Sci U S A. 2017 114:E8760-E8769.	RNAi	primary hippocampal neuron	defect in NMDA-triggered LTD
DIP	Usp46	69727	1.89399	Huo et al. J Neurochem. 2015 134:1067-80.	overexpression, RNAi	primary hippocampal neuron	increase (overexpression) or decrease (RNAi) of surface AMPAR and AMPAR mediated synaptic currents
DIP	Tmod1	21916	1.91314	Omotade et al. J Neurosci. 2018 38:10271-10285.	RNAi	primary hippocampal neuron	decreased spine density, increased filopodia density, decreased frequency and amplitude of mEPSCs
DIP	Ppfia3	76787	1.92505	Wong et al. Proc Natl Acad Sci U S A. 2018 115:2234-2239.	knockout	primary hippocampal neuron	impaired synaptic vesicle exocytosis
DIP	Prkca	18750	1.94961	Schaffer et al. Cell Rep. 2018 25:2470-2483.e8.	overexpression	primary hippocampal neuron	decreased spine density
DIP	Nptx1	18164	1.95638	Figueiro-Silva et al. J Neurosci. 2015 35:5504-21.	RNAi	primary cortical neuron	increased spine density and synapse density, increased frequency of mEPSC
DIP	Grid1	14803	1.97903	Gupta et al. Neuropharmacology. 2015 93:274-84.	knockout	mPFC, hippocampal CA1 region	increased spine density and synapse density, higher frequency of mEPSC
DIP	Sptbn2	20743	1.98482	Efimova et al. J Neurosci. 2017 37:6442-6459.	RNAi	primary hippocampal neuron	decreased spine density, increased mEPSC amplitude
DIP	Rin1	225870	1.98956	Szíber et al. Mol Biol Cell 2017 28:285-295.	overexpression, knockout	primary hippocampal neuron	decreased ratio of mushroom spines, increased spine motility (overexpression), increased mEPSC amplitude (knockout)
DIP	Stx1b	56216	1.99156	Mishima et al. PLoS One. 2014 9:e90004.	knockout	hippocampus, primary hippocampal neuron	decreased synaptic vesicle docking and neurotransmitter release, decreased frequency of mEPSC
DIP	Atp6v1a	11964	2.00843	Fassio et al. Brain. 2018 141:1703-1718.	mutant expression	primary hippocampal neuron	decreased synapse density
DIP	Mapre3	100732	2.01346	Calipari et al. J Neurosci. 2019 39:5634-5646.	overexpression	nucleus accumbens	increased spine density
DIP	Camk2a	12322	2.02906	Stephenson et al. J Neurosci. 2017 37:2216-2233.	mutant expression	primary hippocampal neuron	decreased spine density
DIP	Dgki	320127	2.04253	Yang et al. EMBO J. 2011 30:165-80.	knockout	hippocampal CA1 region, primary hippocampal neuron	enhanced synaptic transmission, increased amplitude of EPSC, shorter time constant for NMDA-mediated dacay of EPSC
DIP	Atp2b4	381290	2.04409	Rajman et al. EMBO J. 2017 36:1770-1787.	overexpression	primary hippocampal neuron	increased spine size (in the presence of picrotoxin)
DIP	Gsg1l	269994	2.05134	Gu et al. Nat Commun. 2016 7:10873.	overexpression, knockout	hippocampal CA1 region	impaired AMPA EPSC (overexpression), enhanced AMPA EPSC, enhanced LTP (knockout)
DIP	Atp8a1	11980	2.09527	Kerr et al. Biochim Biophys Acta. 2016 1862:1755-65.	overexpression	hippocampal CA1 region	fewer excitatory synapses, decreased number of active zones
DIP	Snap25	20614	2.11807	Tomasoni et al. Nat Commun. 2013;4:2136.	overexpression, RNAi	primary hippocampal neuron	increased spine density (overexpression) decreased spine density and increased filopodia density, decreased frequency and amplitude of mEPSCs (RNAi)
DIP	Capns1	12336	2.12084	Amini et al. J Neurosci. 2013 33:5773-84.	knockout	hippocampal CA1 region	decreased spine density and counts in apical dendrite, defective LTP
DIP	Snx27	76742	2.12387	Binda et al. Biochem J. 2019 476:293-306.	RNAi	primary hippocampal neuron	decreased density of inhibitory synapses
DIP	Rasgrf1	19417	2.1408	Megill et al. J Neurosci. 2013 33:9306-18.	RNAi	primary hippocampal neuron	decreased spine density
DIP	Stx1a	20907	2.17362	Fujiwara et al. J Neurosci. 2006 26:5767-76.	knockout	hippocampal CA1 region	impaired LTP
DIP	Rab11fip5	52055	2.17655	Bacaj et al. J Neurosci. 2015 35:7460-74.	knockout	acute hippocampal slice, primary hippocampal neuron	impaired LTD
DIP	Rasgrf2	19418	2.23568	Rosa et al. Front Mol Neurosci. 2016 9:66.	RNAi	primary cortical and hippocampal neuron	decreased spine density
DIP	Grm1	14816	2.2681	Ichikawa et al. Proc Natl Acad Sci U S A.. 2016 113:2282-7	knockout	cerebellum	defective synapse elimination
DIP	Rgs14	51791	2.32545	Evans et al.eNeuro. 2018 5. pii: ENEURO.0353-17.2018.	overexpression, knockout	hippocampal CA2 region	decreased structural plasticity of spines (overexpression), enhanced LTP, enhanced structural plasticity of spines (knockout)
DIP	Git1	216963	2.32872	Zhang et al. J Neurosci. 2005 25:3379-88.	RNAi	primary hippocampal neuron	decreased spine density
DIP	Nckipsd	80987	2.36556	Lee et al. EMBO J. 2006 25:4983-95.	overexpression, RNAi	primary hippocampal neuron	increased spine density (overexpression), decreased spine density and spine length (RNAi)
DIP	Cdc42ep4	56699	2.4474	Ageta-Ishihara et al. Nat Commun. 2015 6:10090.	knockout	cerebellum	insufficient glutamate-buffering/clearance capacity
DIP	Nrn1	68404	2.49098	An et al. Cell Death Dis. 2014 5:e1523.	overexpression	primary hippocampal neuron	increased spine density and diameter, increased frequency of mEPSC
DIP	Map3k5	26408	2.50466	Cho et al. Sci Rep. 2016 6:18840.	RNAi	primary cortical and striatal neuron	increased number of PSD-95 positive structure in astrocyte-conditioned media
DIP	Itpr1	16438	2.50506	Sugawara et al. J Neurosci. 2013 33:12186-96.	knockout	cerebellum	increased spine density and length, impaired LTD
DIP	Dlgap1	224997	2.53022	Shin et al. Nat Neurosci. 2012 15:1655-66.	RNAi	primary hippocampal neuron	impaired synaptic scaling
DIP	Fga	14161	2.60729	Seeley et al. Neuron. 2019 101:1099-1108.e6.	knockout	plasma injection into somatosensory cortex	defective synapse elimination
DIP	Rapgef2	76089	2.62498	Lee et al. Neuron. 2011 69:957-73.	overexpression, RNAi	primary hippocampal neuron	decreased spine density (overexpression, with Plk2 shRNA), increased spine density (RNAi, with Plk2 overexpression)
DIP	Gpm6a	234267	2.69876	Alfonso et al. Proc Natl Acad Sci U S A.. 2005 102:17196-201.	overexpression, RNAi	primary hippocampal neuron	increased filopodia/spine density (overexpression), decreased filopodia/spine density (RNAi)
DIP	Idh3a	67834	2.75689	Ugur et al. Cell Rep. 2017 21:3794-3806.	mutation	fly eyes, fly neuromuscular junctions	decreased amplitude of electroretinograms, decreased number of captate projections impaired release of synaptic vesicles upon stimulation
DIP	Gad2	14417	2.87778	Choi et al. J Neurosci. 2002 22:5271-6.	knockout	visual cortex	impaired LTD
DIP	Pacsin1	23969	2.90789	Kehoe et al. J Neurosci. 2014 34:9213-21.	RNAi	hippocampal CA1 region	decreased density and stability of spines
DIP	Pde2a	207728	3.22344	Maurin et al. Cereb Cortex. 2018 Aug 23. doi: 10.1093/cercor/bhy192	inhibitor treatment	primary cortical neuron	increased spine density, enlargement of spine head (in Fmr1 KO), restoration of LTP (in Fmr1 KO)
DIP	Hcn1	15165	3.31113	Nolan et al. Cell. 2004 119:719-32.	knockout	hippocampal CA1 region	enhanced LTP (at synapses in the perforant path)
DIP	Arc	11838	3.32422	Peebles et al. Proc Natl Acad Sci U S A.. 2010 107:18173-8.	overexpression, knockout	primary hippocampal neuron, hippocampus	increased spine density, increased ratio of thin spines (overexpression), decreased spine density, decreased ratio of thin spines (knockout)
DIP	Ncan	13004	3.46811	Mohan et al. Front Cell Neurosci. 2018 12:346.	addition of recombinant protein	primary cortical neuron	increased spine density (in the presence of Sema3F-Fc)
DIP	Dgkz	104418	3.60193	Kim et al. EMBO J. 2009 28:1170-9.	overexpression, RNAi, knockout	hippocampal CA1 region, primary hippocampal neuron	increased spine density (overexpression), decreased spine density (RNAi, knockout) reduced excitatory synaptic transmission (knockout), increased spine elimination (RNAi)
DIP	Palm	18483	3.94019	Arstikaitis et al. Mol Biol Cell. 2008 19:2026-38.	overexpression, RNAi	primary hippocampal neuron	increased filopodia/spine density (overexpression), decreased filopodia/spine density (RNAi)
DIP	Efhd2	27984	3.97376	Mielenz et al. Mol Psychiatry. 2018 23:1303-1319.	overexpression, RNAi	primary cortical neuron	increased spine length (overexpression), increased spine number (overexpression, RNAi)
DIP	Tnr	21960	4.17505	David et al.J Neurosci. 2013 33:10324-39.	knockout	olfactory bulb	decreased spine density in adult mice
DIP	Iqgap2	544963	4.47972	Dejanovic et al. Neuron. 2018 100:1322-1336.e7.	RNAi	primary hippocampal neuron	decreased spine density
DIP	Pde4a	18577	4.60508	Havekes et al. J Neurosci. 2016 36:8936-46.	overexpression	hippocampal CA1 region	impaired LTP
DIP	Camkk2	207565	6.06804	Mairet-Coello et al. Neuron. 2013 78:94-108.	overexpression, knockout	primary cortical and hippocampal neuron, hippocampal CA3 region	decreased spine density (overexpression ;with Abeta), increased spine density (knockout ;with Abeta)
