# Supplementary material for: Remodeling of the postsynaptic proteome in male mice and marmosets during synapse development
Source: Nat Commun. 2024 Mar 28;15:2496. doi: 10.1038/s41467-024-46529-9 (PMC10979008; doi:10.1038/s41467-024-46529-9)
Supplement: Supplementary file 4 — Supplementary Data 1–9 [file 41467_2024_46529_MOESM4_ESM.zip › Supplementary Data 240118/Supplementary Data 1_240118.xlsx]

## Sheet: Sheet1
Supplementary Data 1 Full list of proteins detected in PSD in postnatal mouse brains
Description of protein		Peak detection by LC-MS/MS																Number of detection with high confidence				Classification
GI Number	Description	2 week old 1	2 week old 2	2 week old 3	2 week old 4	3 week old 1	3 week old 2	3 week old 3	3 week old 4	6 week old 1	6 week old 2	6 week old 3	6 week old 4	12 week old 1	12 week old 2	12 week old 3	12 week old 4	2 week	3 week	6 week	12 week	Stage-specific	Category	Gene ID
223462890	Spna2 protein [Mus musculus]	Not Found	Not Found	Not Found	Not Found	Not Found	Not Found	Not Found	Not Found	Not Found	Not Found	Not Found	Not Found	Not Found	Not Found	Not Found	Not Found	0	0	0	0			20740
219521762	Spna2 protein [Mus musculus]	Not Found	High	Not Found	Not Found	Not Found	Not Found	Not Found	Not Found	Not Found	Not Found	Not Found	Not Found	Not Found	Not Found	Not Found	Not Found	1	0	0	0			20740
568913204	PREDICTED: spectrin alpha chain, non-erythrocytic 1 isoform X2 [Mus musculus]	High	High	High	High	High	High	High	High	High	High	Peak Found	High	High	High	High	High	4	4	3	4			20740
568964715	PREDICTED: nesprin-1 isoform X8 [Mus musculus]	High	High	High	High	High	High	High	High	High	High	High	High	High	High	High	High	4	4	4	4			-
117938332	spectrin beta chain, non-erythrocytic 1 isoform 1 [Mus musculus]	High	High	High	High	High	High	High	High	High	High	High	High	High	High	High	High	4	4	4	4			20742
755507681	PREDICTED: microtubule-actin cross-linking factor 1 isoform X1 [Mus musculus]	High	High	High	High	High	High	High	High	High	High	High	High	High	High	High	High	4	4	4	4			-
256418964	plectin isoform 1e [Mus musculus]	Peak Found	High	Peak Found	High	High	High	Peak Found	High	Peak Found	Peak Found	Peak Found	Peak Found	Peak Found	Peak Found	Peak Found	High	2	3	0	1			18810
254675117	plectin isoform 1c2alpha3alpha [Mus musculus]	Not Found	Not Found	High	High	Not Found	Not Found	Not Found	Not Found	High	Not Found	High	Not Found	Not Found	Not Found	Not Found	Not Found	2	0	2	0			18810
755507695	PREDICTED: microtubule-actin cross-linking factor 1 isoform X7 [Mus musculus]	High	High	High	Peak Found	Peak Found	Peak Found	Peak Found	Peak Found	High	Peak Found	High	High	High	High	High	Peak Found	3	0	3	3			-
1039766394	PREDICTED: microtubule-actin cross-linking factor 1 isoform X3 [Mus musculus]	High	High	High	High	High	High	High	High	High	High	High	High	High	High	High	High	4	4	4	4			-
148698431	mCG1040588, isoform CRA_b [Mus musculus]	Peak Found	Peak Found	Peak Found	Peak Found	Peak Found	Peak Found	Peak Found	Peak Found	Peak Found	Peak Found	Peak Found	Peak Found	High	High	Peak Found	Peak Found	0	0	0	2			-
124487407	protein bassoon [Mus musculus]	High	High	High	High	High	High	High	High	High	High	High	High	High	High	High	High	4	4	4	4			12217
160707976	protein piccolo isoform 1 [Mus musculus]	High	High	High	High	High	High	High	High	High	High	High	High	High	High	High	High	4	4	4	4			26875
55926127	spectrin beta chain, non-erythrocytic 2 [Mus musculus]	High	High	High	High	High	High	High	High	High	High	High	High	High	High	High	High	4	4	4	4			20743
4102883	non-erythrocyte beta spectrin [Mus musculus]	Not Found	High	Not Found	Not Found	Not Found	Not Found	Not Found	Peak Found	Not Found	Peak Found	Not Found	Peak Found	High	High	Not Found	Not Found	1	0	0	2			20742
568921552	PREDICTED: ankyrin-2 isoform X14 [Mus musculus]	Peak Found	Peak Found	High	Peak Found	High	High	Peak Found	High	High	High	High	High	High	Peak Found	High	High	1	3	4	3			-
568921564	PREDICTED: ankyrin-2 isoform X23 [Mus musculus]	Not Found	Not Found	Not Found	Not Found	Not Found	Not Found	Not Found	Not Found	Not Found	Not Found	Not Found	Not Found	Not Found	Not Found	Not Found	Not Found	0	0	0	0			109676
1033015269	ankyrin-2 isoform 4 [Mus musculus]	High	High	Peak Found	Peak Found	High	High	Peak Found	High	Peak Found	High	High	Peak Found	High	High	Peak Found	High	2	3	2	3			109676
568921572	PREDICTED: ankyrin-2 isoform X28 [Mus musculus]	Not Found	High	Peak Found	High	High	Not Found	Not Found	Not Found	Not Found	Peak Found	Peak Found	Not Found	High	High	Not Found	Peak Found	2	1	0	2			-
568921544	PREDICTED: ankyrin-2 isoform X10 [Mus musculus]	Not Found	Not Found	Not Found	Not Found	Not Found	Not Found	Not Found	Not Found	Not Found	Not Found	Not Found	Not Found	Not Found	Not Found	Not Found	Not Found	0	0	0	0			-
223634791	RecName: Full=Ankyrin-2; Short=ANK-2; AltName: Full=Ankyrin-B; AltName: Full=Brain ankyrin	Not Found	Not Found	Not Found	Not Found	Not Found	Not Found	Not Found	Not Found	Not Found	Not Found	Not Found	Not Found	Not Found	Not Found	Not Found	Not Found	0	0	0	0			109676
148680322	ankyrin 2, brain, isoform CRA_b [Mus musculus]	Peak Found	Peak Found	Peak Found	Peak Found	High	Peak Found	Peak Found	High	High	High	Peak Found	Peak Found	High	High	Peak Found	High	0	2	2	3			109676
1039727476	PREDICTED: dystonin isoform X2 [Mus musculus]	High	High	High	High	High	High	High	High	High	High	High	High	High	High	High	High	4	4	4	4			13518
50510447	mKIAA0302 protein [Mus musculus]	High	High	High	High	High	High	High	High	High	High	High	High	High	High	High	High	4	4	4	4			20743
755533952	PREDICTED: ankyrin-3 isoform X26 [Mus musculus]	Not Found	Not Found	Not Found	Not Found	Not Found	Not Found	Not Found	Not Found	Not Found	Not Found	Not Found	Not Found	Not Found	Not Found	Not Found	Not Found	0	0	0	0			-
755533916	PREDICTED: ankyrin-3 isoform X4 [Mus musculus]	High	Not Found	Not Found	Not Found	Not Found	Peak Found	Peak Found	Not Found	Not Found	Peak Found	Peak Found	Peak Found	Not Found	Not Found	Not Found	Not Found	1	0	0	0			-
1039731976	PREDICTED: ankyrin-3 isoform X30 [Mus musculus]	Not Found	Not Found	Not Found	Not Found	Not Found	High	Not Found	Not Found	Not Found	Not Found	Not Found	Not Found	Not Found	Not Found	Not Found	Not Found	0	1	0	0			-
74188662	unnamed protein product [Mus musculus]	High	High	High	High	High	High	High	High	High	High	High	High	High	High	High	High	4	4	4	4			20741
134288917	cytoplasmic dynein 1 heavy chain 1 [Mus musculus]	High	High	High	High	High	High	High	High	High	High	High	High	High	High	High	High	4	4	4	4			13424
19526481	spectrin alpha chain, erythrocytic 1 [Mus musculus]	High	High	High	Peak Found	Peak Found	Peak Found	High	Peak Found	High	High	Peak Found	Peak Found	Peak Found	High	High	High	3	1	2	3			20739
187956529	Spectrin alpha 1 [Mus musculus]	High	High	High	High	High	High	Peak Found	High	High	High	Peak Found	High	High	High	High	High	4	3	3	4			20739
148704504	spectrin beta 1, isoform CRA_a [Mus musculus]	High	High	Peak Found	High	Not Found	Peak Found	Not Found	Peak Found	Not Found	Not Found	Not Found	Not Found	Peak Found	High	Peak Found	Not Found	3	0	0	1			20741
116174793	spectrin beta chain, non-erythrocytic 4 isoform sigma1 [Mus musculus]	High	High	High	High	High	High	High	Peak Found	High	Peak Found	Peak Found	High	Not Found	Peak Found	Peak Found	Peak Found	4	3	2	0	Yes	Young	80297
568946721	PREDICTED: spectrin beta chain, non-erythrocytic 4 isoform X1 [Mus musculus]	Not Found	Not Found	High	Not Found	Not Found	Not Found	Not Found	Not Found	Not Found	Not Found	Not Found	Not Found	Not Found	Not Found	Not Found	Not Found	1	0	0	0			-
568976394	PREDICTED: myosin-10 isoform X1 [Mus musculus]	High	High	High	High	High	High	Peak Found	High	High	High	Peak Found	Peak Found	Peak Found	Peak Found	Peak Found	Peak Found	4	3	2	0	Yes	Young	77579
1039738673	PREDICTED: myosin-10 isoform X2 [Mus musculus]	High	High	High	High	High	High	High	High	High	High	High	High	High	High	High	High	4	4	4	4			77579
199023	microtubule associated protein 2 [Mus musculus domesticus]	High	High	High	High	High	High	High	High	High	High	High	High	High	High	High	High	4	4	4	4			17756
569000218	PREDICTED: ras/Rap GTPase-activating protein SynGAP isoform X6 [Mus musculus]	High	High	High	High	High	High	High	High	High	High	High	High	High	High	High	High	4	4	4	4			240057
148690579	mCG21690 [Mus musculus]	High	Peak Found	Peak Found	Peak Found	Peak Found	High	High	High	High	High	High	High	High	High	High	High	1	3	4	4			-
569000225	PREDICTED: ras/Rap GTPase-activating protein SynGAP isoform X9 [Mus musculus]	Peak Found	High	Peak Found	Peak Found	Peak Found	Peak Found	High	High	High	High	High	Peak Found	Peak Found	Peak Found	High	High	1	2	3	2			240057
568905905	PREDICTED: microtubule-associated protein 2 isoform X8 [Mus musculus]	High	High	High	High	High	High	High	High	High	High	High	High	High	High	High	High	4	4	4	4			17756
187951839	Microtubule-associated protein 1B [Mus musculus]	High	High	High	High	High	High	High	High	High	High	High	High	High	High	High	High	4	4	4	4			17755
569000229	PREDICTED: ras/Rap GTPase-activating protein SynGAP isoform X11 [Mus musculus]	High	High	High	High	High	High	High	High	High	High	High	High	High	High	High	High	4	4	4	4			240057
569000212	PREDICTED: ras/Rap GTPase-activating protein SynGAP isoform X3 [Mus musculus]	High	High	High	High	High	High	High	High	High	High	High	High	High	High	High	High	4	4	4	4			240057
146345468	RecName: Full=Neurofilament medium polypeptide; Short=NF-M; AltName: Full=160 kDa neurofilament protein; AltName: Full=Neurofilament 3; AltName: Full=Neurofilament triplet M protein	High	High	High	High	High	High	High	High	High	High	High	High	High	High	High	High	4	4	4	4			18040
569000222	PREDICTED: ras/Rap GTPase-activating protein SynGAP isoform X8 [Mus musculus]	High	High	Peak Found	High	High	High	High	Peak Found	Peak Found	Peak Found	High	High	High	Peak Found	Peak Found	High	3	3	2	2			240057
568960781	PREDICTED: unconventional myosin-Va isoform X3 [Mus musculus]	High	High	High	High	High	High	High	High	High	High	High	High	High	High	High	High	4	4	4	4			17918
569000216	PREDICTED: ras/Rap GTPase-activating protein SynGAP isoform X5 [Mus musculus]	High	High	High	High	Peak Found	High	Peak Found	Peak Found	Peak Found	Peak Found	Peak Found	Peak Found	Peak Found	Peak Found	Peak Found	Peak Found	4	1	0	0	Yes	Young	240057
568921594	PREDICTED: ankyrin-2 isoform X42 [Mus musculus]	Not Found	Not Found	High	Not Found	Not Found	Not Found	Not Found	Not Found	Not Found	Not Found	Not Found	Not Found	Not Found	Not Found	Not Found	Not Found	1	0	0	0			-
569000227	PREDICTED: ras/Rap GTPase-activating protein SynGAP isoform X10 [Mus musculus]	High	High	High	High	High	High	High	High	High	High	High	High	High	High	High	High	4	4	4	4			240057
568922838	PREDICTED: leucine-rich repeat-containing protein 7 isoform X1 [Mus musculus]	High	High	High	High	High	High	High	High	High	High	High	High	High	High	High	High	4	4	4	4			-
568952724	PREDICTED: SH3 and multiple ankyrin repeat domains protein 2 isoform X6 [Mus musculus]	Not Found	Not Found	Not Found	Not Found	Not Found	Not Found	Not Found	Not Found	Not Found	Not Found	Not Found	Not Found	Not Found	Not Found	Not Found	High	0	0	0	1			210274
568947831	PREDICTED: SH3 and multiple ankyrin repeat domains protein 1 isoform X3 [Mus musculus]	High	High	High	High	High	High	High	High	High	High	High	High	High	High	High	High	4	4	4	4			243961
124486885	leucine-rich repeat-containing protein 7 isoform 1 [Mus musculus]	High	High	High	High	High	High	High	High	High	High	High	High	Peak Found	High	High	High	4	4	4	3			242274
568952726	PREDICTED: SH3 and multiple ankyrin repeat domains protein 2 isoform X7 [Mus musculus]	Not Found	High	High	Peak Found	High	Not Found	High	Not Found	Peak Found	High	Peak Found	High	High	Peak Found	High	Not Found	2	2	2	2			210274
568947829	PREDICTED: SH3 and multiple ankyrin repeat domains protein 1 isoform X2 [Mus musculus]	High	High	High	High	High	High	High	High	High	High	High	High	High	High	High	High	4	4	4	4			243961
28804747	Shank2 [Mus musculus]	High	High	High	High	High	High	High	High	High	High	High	High	Peak Found	Peak Found	Peak Found	Peak Found	4	4	4	0	Yes	Young	210274
1039737736	PREDICTED: SRC kinase signaling inhibitor 1 isoform X15 [Mus musculus]	High	High	High	High	High	High	High	High	High	High	High	High	High	High	High	High	4	4	4	4			56013
755553789	PREDICTED: kalirin isoform X5 [Mus musculus]	Peak Found	Peak Found	High	Peak Found	Peak Found	Peak Found	Peak Found	Peak Found	Peak Found	Peak Found	Peak Found	Peak Found	Peak Found	Peak Found	Peak Found	Peak Found	1	0	0	0			545156
755553783	PREDICTED: kalirin isoform X2 [Mus musculus]	High	Peak Found	High	Peak Found	High	High	Peak Found	High	Peak Found	Peak Found	High	Peak Found	Not Found	Not Found	Peak Found	Peak Found	2	3	1	0			545156
291045426	microtubule-associated protein 1A isoform 2 [Mus musculus]	High	High	High	High	High	High	High	High	High	High	High	High	High	High	High	High	4	4	4	4			17754
1039737730	PREDICTED: SRC kinase signaling inhibitor 1 isoform X13 [Mus musculus]	High	High	High	High	High	High	High	High	High	High	High	High	High	High	High	Peak Found	4	4	4	3			56013
74180977	unnamed protein product [Mus musculus]	High	High	High	High	High	High	High	High	High	High	High	High	High	High	High	High	4	4	4	4			17886
39204499	neurofilament light polypeptide [Mus musculus]	High	High	High	High	High	High	High	High	High	High	High	High	High	High	High	High	4	4	4	4			18039
569011983	PREDICTED: IQ motif and SEC7 domain-containing protein 2 isoform X3 [Mus musculus]	High	High	High	High	High	High	High	High	High	High	High	High	High	High	High	High	4	4	4	4			245666
568974186	PREDICTED: myosin phosphatase Rho-interacting protein isoform X3 [Mus musculus]	High	High	High	High	High	High	High	High	High	High	High	High	High	High	High	High	4	4	4	4			26936
117168299	glutamate receptor ionotropic, NMDA 2B precursor [Mus musculus]	High	High	High	High	High	High	High	High	High	High	High	High	High	High	High	High	4	4	4	4			14812
164607122	SH3 and multiple ankyrin repeat domains protein 2 isoform a [Mus musculus]	High	High	High	Peak Found	High	High	Peak Found	High	Peak Found	High	High	High	High	Peak Found	Peak Found	High	3	3	3	2			-
148671630	mCG140751, isoform CRA_a, partial [Mus musculus]	High	Peak Found	Peak Found	High	High	High	Peak Found	High	Not Found	Not Found	Not Found	High	Not Found	Not Found	Not Found	Not Found	2	3	1	0			-
148700040	ankyrin 3, epithelial, isoform CRA_e [Mus musculus]	Peak Found	High	High	High	Peak Found	Peak Found	High	High	Peak Found	High	High	High	High	High	High	High	3	2	3	4			11735
57528312	regulating synaptic membrane exocytosis protein 1 isoform 1 [Mus musculus]	High	High	High	High	High	High	High	High	High	High	High	High	High	High	High	High	4	4	4	4			-
1039790232	PREDICTED: protein unc-13 homolog A isoform X1 [Mus musculus]	High	High	High	High	High	High	High	High	High	High	High	High	High	High	High	High	4	4	4	4			382018
568978634	PREDICTED: alpha-actinin-1 isoform X4 [Mus musculus]	High	High	High	High	High	High	High	High	High	High	High	High	High	High	High	High	4	4	4	4			-
568995854	PREDICTED: kalirin isoform X26 [Mus musculus]	High	High	High	High	High	High	High	High	High	High	High	High	High	High	High	High	4	4	4	4			545156
157951727	catenin alpha-2 isoform 1 [Mus musculus]	High	High	High	High	High	High	High	High	High	High	High	High	High	High	High	High	4	4	4	4			12386
568936834	PREDICTED: citron Rho-interacting kinase isoform X18 [Mus musculus]	High	High	High	High	High	Peak Found	High	High	High	High	High	High	Peak Found	High	High	High	4	3	4	3			12704
145587082	triple functional domain protein [Mus musculus]	High	High	High	High	High	High	High	High	High	High	High	High	High	High	High	High	4	4	4	4			223435
568936806	PREDICTED: citron Rho-interacting kinase isoform X4 [Mus musculus]	Not Found	Not Found	Not Found	Not Found	Not Found	Not Found	Not Found	Not Found	Not Found	Not Found	Not Found	Not Found	Not Found	Not Found	Not Found	Not Found	0	0	0	0			12704
6671684	catenin beta-1 [Mus musculus]	High	High	High	High	High	High	High	High	High	High	High	High	High	High	High	High	4	4	4	4			12387
1039778583	PREDICTED: disks large homolog 2 isoform X16 [Mus musculus]	Not Found	Not Found	Not Found	Not Found	Not Found	Not Found	Not Found	High	Not Found	Not Found	Not Found	Not Found	Not Found	Not Found	Not Found	Not Found	0	1	0	0			-
568950510	PREDICTED: disks large homolog 2 isoform X5 [Mus musculus]	Peak Found	Not Found	Peak Found	Not Found	Peak Found	Peak Found	High	Peak Found	Peak Found	Peak Found	Not Found	Peak Found	Peak Found	Peak Found	Peak Found	Peak Found	0	1	0	0			23859
157817081	catenin alpha-2 [Rattus norvegicus]	High	Peak Found	High	High	High	High	High	High	High	High	High	Peak Found	High	High	High	High	3	4	3	4			297357
568947843	PREDICTED: SH3 and multiple ankyrin repeat domains protein 1 isoform X8 [Mus musculus]	High	High	Peak Found	Peak Found	High	High	Peak Found	High	Peak Found	High	High	High	High	High	High	High	2	3	3	4			243961
568936812	PREDICTED: citron Rho-interacting kinase isoform X7 [Mus musculus]	Not Found	Not Found	Not Found	Not Found	Not Found	Not Found	Not Found	Not Found	Not Found	Not Found	Not Found	Not Found	Not Found	Not Found	Not Found	Not Found	0	0	0	0			12704
755542460	PREDICTED: signal-induced proliferation-associated 1-like protein 1 isoform X3 [Mus musculus]	High	High	High	High	High	High	High	High	High	High	High	High	High	High	High	High	4	4	4	4			217692
755551948	PREDICTED: SH3 and multiple ankyrin repeat domains protein 3 isoform X1 [Mus musculus]	High	High	High	High	High	High	High	High	High	High	High	High	High	High	High	High	4	4	4	4			-
148687893	citron, isoform CRA_b [Mus musculus]	Not Found	Not Found	Not Found	Not Found	Not Found	Not Found	Not Found	Not Found	Not Found	Not Found	Not Found	Not Found	Not Found	Not Found	Not Found	Not Found	0	0	0	0			12704
568947839	PREDICTED: SH3 and multiple ankyrin repeat domains protein 1 isoform X7 [Mus musculus]	Peak Found	High	High	High	High	High	High	High	High	High	High	High	High	High	Peak Found	High	3	4	4	3			243961
568969771	PREDICTED: calcium/calmodulin-dependent protein kinase type II subunit beta isoform X2 [Mus musculus]	Not Found	Not Found	Not Found	Not Found	Not Found	Not Found	Not Found	Not Found	Not Found	Not Found	Not Found	Not Found	Not Found	Not Found	Not Found	Not Found	0	0	0	0			12323
148674785	discs, large homolog 2 (Drosophila), isoform CRA_d [Mus musculus]	Not Found	Not Found	Not Found	Not Found	Not Found	Not Found	Not Found	Not Found	Not Found	Not Found	Not Found	Not Found	Not Found	Not Found	Not Found	Not Found	0	0	0	0			23859
568950526	PREDICTED: disks large homolog 2 isoform X11 [Mus musculus]	High	High	Peak Found	High	High	High	High	High	High	High	Peak Found	High	Peak Found	Peak Found	Peak Found	High	3	4	3	1			23859
4501885	actin, cytoplasmic 1 [Homo sapiens]	Not Found	Not Found	Not Found	Not Found	Not Found	Not Found	Not Found	Not Found	Not Found	Not Found	Not Found	Not Found	Not Found	Not Found	Not Found	Not Found	0	0	0	0			60
4501887	actin, cytoplasmic 2 [Homo sapiens]	High	High	High	High	High	High	High	High	High	High	High	High	High	High	High	High	4	4	4	4			71
568975333	PREDICTED: clathrin heavy chain 1 isoform X1 [Mus musculus]	High	High	High	High	High	High	High	High	High	High	High	High	High	High	High	High	4	4	4	4			67300
74178273	unnamed protein product [Mus musculus]	Not Found	Not Found	Not Found	Not Found	Not Found	Not Found	Not Found	Not Found	Not Found	Not Found	Not Found	Not Found	Not Found	Not Found	Not Found	Not Found	0	0	0	0			11461
568999213	PREDICTED: afadin isoform X2 [Mus musculus]	High	Not Found	Not Found	Not Found	Not Found	Not Found	Peak Found	Peak Found	Peak Found	Peak Found	High	Peak Found	Not Found	Not Found	Not Found	Peak Found	1	0	1	0			17356
14518291	chapsyn-110 [Mus musculus]	High	High	High	High	High	High	High	High	High	High	High	High	High	High	High	High	4	4	4	4			23859
148682678	A kinase (PRKA) anchor protein (yotiao) 9, isoform CRA_a [Mus musculus]	High	High	High	High	Peak Found	High	Peak Found	Peak Found	Peak Found	Peak Found	Peak Found	High	Peak Found	Peak Found	Peak Found	Peak Found	4	1	1	0	Yes	Young	100986
568999221	PREDICTED: afadin isoform X6 [Mus musculus]	High	High	High	High	High	High	High	High	High	High	High	High	High	Peak Found	Peak Found	High	4	4	4	2			17356
809561	gamma-actin [Mus musculus]	High	High	High	High	Peak Found	Peak Found	High	High	High	High	High	High	High	High	Peak Found	Peak Found	4	2	4	2			11465
568999223	PREDICTED: afadin isoform X7 [Mus musculus]	Not Found	Not Found	Not Found	Not Found	Not Found	Not Found	Not Found	Not Found	Not Found	Not Found	Not Found	Not Found	Not Found	Not Found	Not Found	Not Found	0	0	0	0			17356
300681022	RecName: Full=A-kinase anchor protein 9; Short=AKAP-9; AltName: Full=Protein kinase A-anchoring protein 9; Short=PRKA9	High	High	High	High	Peak Found	High	Peak Found	High	Peak Found	Not Found	Not Found	Peak Found	Peak Found	Peak Found	Peak Found	Peak Found	4	2	0	0	Yes	Young	100986
1039789060	PREDICTED: sorbin and SH3 domain-containing protein 2 isoform X1 [Mus musculus]	High	High	High	High	Peak Found	High	High	High	High	High	High	High	High	High	High	High	4	3	4	4			-
119120859	nesprin-1 isoform 1 [Mus musculus]	High	High	High	High	High	High	High	High	High	High	High	High	High	High	High	High	4	4	4	4			64009
148668412	synapsin I, isoform CRA_b [Mus musculus]	High	High	High	High	High	High	High	High	High	High	High	High	High	High	High	High	4	4	4	4			20964
28972680	mKIAA1232 protein [Mus musculus]	High	High	High	High	High	High	High	High	High	High	High	High	High	High	High	High	4	4	4	4			53310
49868	put. beta-actin (aa 27-375) [Mus musculus]	High	High	High	High	High	High	High	High	High	High	High	High	High	High	High	High	4	4	4	4			11461
568998900	PREDICTED: band 4.1-like protein 3 isoform X1 [Mus musculus]	Not Found	Not Found	Not Found	Not Found	Not Found	Not Found	Not Found	Not Found	Not Found	Not Found	Not Found	Not Found	Not Found	Not Found	Not Found	Not Found	0	0	0	0			-
568971490	PREDICTED: disks large homolog 4 isoform X1 [Mus musculus]	High	High	High	High	High	High	High	High	High	High	High	High	High	High	High	High	4	4	4	4			13385
568998906	PREDICTED: band 4.1-like protein 3 isoform X3 [Mus musculus]	High	High	High	High	High	High	High	High	High	High	High	High	High	High	High	High	4	4	4	4			-
568941586	PREDICTED: IQ motif and SEC7 domain-containing protein 1 isoform X9 [Mus musculus]	High	High	High	High	High	High	High	High	High	High	High	High	High	High	High	High	4	4	4	4			232227
38348480	disks large-associated protein 3 [Mus musculus]	High	High	High	High	High	High	High	High	High	High	High	High	High	High	High	High	4	4	4	4			242667
755555950	PREDICTED: band 4.1-like protein 3 isoform X16 [Mus musculus]	Not Found	Peak Found	Peak Found	Not Found	Peak Found	Not Found	Not Found	Peak Found	High	High	High	High	High	High	Peak Found	High	0	0	4	3	Yes	Adult	-
568959727	PREDICTED: rho GTPase-activating protein 32 isoform X1 [Mus musculus]	High	High	High	High	High	High	High	High	High	High	High	High	High	High	High	High	4	4	4	4			330914
755522634	PREDICTED: disks large homolog 2 isoform X21 [Mus musculus]	High	High	High	High	High	High	High	High	High	High	High	High	High	High	High	High	4	4	4	4			-
755551954	PREDICTED: SH3 and multiple ankyrin repeat domains protein 3 isoform X4 [Mus musculus]	Not Found	Not Found	Not Found	Not Found	Not Found	Not Found	Not Found	Not Found	High	Not Found	Not Found	Not Found	Not Found	Not Found	Not Found	Not Found	0	0	1	0			-
20177853	RecName: Full=Catenin delta-2; AltName: Full=Neural plakophilin-related ARM-repeat protein; Short=NPRAP; AltName: Full=Neurojungin	High	High	Not Found	High	High	High	High	Not Found	High	Not Found	High	High	High	Peak Found	Not Found	High	3	3	3	2			18163
112363090	catenin delta-2 [Mus musculus]	High	High	High	Peak Found	High	High	High	High	Peak Found	High	High	High	High	High	Not Found	High	3	4	3	3			18163
568998914	PREDICTED: band 4.1-like protein 3 isoform X7 [Mus musculus]	High	High	High	High	Peak Found	High	High	High	Peak Found	High	High	High	High	High	High	High	4	3	3	4			-
41680705	glutamate receptor ionotropic, NMDA 2A precursor [Mus musculus]	High	High	High	High	High	High	High	High	High	High	High	High	High	High	High	High	4	4	4	4			14811
568974543	PREDICTED: unconventional myosin-XVIIIa isoform X9 [Mus musculus]	High	High	High	High	High	High	High	High	High	High	High	High	High	High	High	High	4	4	4	4			-
569010322	PREDICTED: disks large homolog 3 isoform X2 [Mus musculus]	Peak Found	Peak Found	Peak Found	Peak Found	Peak Found	Peak Found	Peak Found	Peak Found	Peak Found	Peak Found	Peak Found	Peak Found	Peak Found	Peak Found	High	Peak Found	0	0	0	1			53310
1039789257	PREDICTED: sorbin and SH3 domain-containing protein 2 isoform X12 [Mus musculus]	Peak Found	Peak Found	High	Peak Found	Peak Found	Peak Found	High	High	Peak Found	Not Found	Peak Found	High	Peak Found	Not Found	Not Found	Peak Found	1	2	1	0			234214
5174735	tubulin beta-4B chain [Homo sapiens]	Not Found	Not Found	Not Found	Not Found	Not Found	Not Found	Not Found	Not Found	Not Found	Not Found	Not Found	Not Found	Not Found	Not Found	Not Found	Not Found	0	0	0	0			10383
21746161	tubulin beta-2B chain [Mus musculus]	High	High	High	High	High	High	High	High	High	High	High	High	High	High	High	High	4	4	4	4			73710
26338101	unnamed protein product [Mus musculus]	High	High	Peak Found	High	Peak Found	Peak Found	High	High	High	High	High	High	High	Peak Found	Peak Found	Peak Found	3	2	4	1			12323
408821450	myosin-14 isoform 1 [Mus musculus]	High	High	High	High	High	High	High	High	High	High	High	High	High	High	High	High	4	4	4	4			71960
74204414	unnamed protein product [Mus musculus]	Not Found	Not Found	Not Found	Not Found	Not Found	Not Found	High	Not Found	Not Found	Not Found	Not Found	Not Found	Not Found	Not Found	Not Found	Not Found	0	1	0	0			11461
4507729	tubulin beta-2A chain isoform 1 [Homo sapiens]	High	High	High	High	High	High	High	High	High	High	High	High	High	High	High	High	4	4	4	4			7280
161168987	synapsin-2 isoform IIa [Mus musculus]	High	High	High	High	High	High	High	High	High	High	High	High	High	High	High	High	4	4	4	4			20965
327315368	sorbin and SH3 domain-containing protein 2 isoform 1 [Mus musculus]	Peak Found	High	High	High	Peak Found	High	Peak Found	Peak Found	High	Peak Found	Peak Found	Peak Found	Peak Found	High	Peak Found	High	3	1	1	2			234214
568941578	PREDICTED: IQ motif and SEC7 domain-containing protein 1 isoform X6 [Mus musculus]	High	High	High	High	High	High	High	High	High	High	High	High	High	High	High	High	4	4	4	4			232227
755562919	PREDICTED: sorbin and SH3 domain-containing protein 1 isoform X2 [Mus musculus]	High	High	High	High	High	High	Peak Found	High	High	High	High	High	High	High	High	High	4	3	4	4			20411
755525454	PREDICTED: sorbin and SH3 domain-containing protein 2 isoform X8 [Mus musculus]	High	Not Found	Peak Found	High	Peak Found	High	Not Found	Peak Found	Peak Found	Not Found	Not Found	Peak Found	Not Found	Not Found	Not Found	Not Found	2	1	0	0			234214
5650693	neurofilament polypeptide [Mus musculus]	High	High	High	High	High	High	High	High	High	High	High	High	High	High	High	High	4	4	4	4			18039
1039735507	PREDICTED: calcium/calmodulin-dependent protein kinase type II subunit beta isoform X3 [Mus musculus]	High	High	High	High	High	High	High	High	High	High	High	High	High	High	High	High	4	4	4	4			12323
755531275	PREDICTED: dedicator of cytokinesis protein 3 isoform X1 [Mus musculus]	High	High	High	High	High	High	High	High	High	High	High	High	High	High	High	High	4	4	4	4			208869
1039760383	PREDICTED: disks large-associated protein 4 isoform X3 [Mus musculus]	High	High	High	High	High	High	High	High	High	High	High	High	High	High	High	High	4	4	4	4			228836
113204613	microtubule-associated protein 6 isoform 1 [Mus musculus]	High	High	High	High	High	High	High	High	High	High	High	High	High	High	High	High	4	4	4	4			17760
51701938	RecName: Full=Sorbin and SH3 domain-containing protein 1; AltName: Full=Ponsin; AltName: Full=SH3 domain protein 5; AltName: Full=SH3P12; AltName: Full=c-Cbl-associated protein; Short=CAP	High	High	High	High	High	High	High	High	High	High	High	High	High	High	High	High	4	4	4	4			20411
7106439	tubulin beta-5 chain [Mus musculus]	Not Found	Not Found	Not Found	Not Found	Not Found	Not Found	Not Found	Not Found	Not Found	Not Found	Not Found	Not Found	Not Found	Not Found	Not Found	Not Found	0	0	0	0			22154
12851187	unnamed protein product [Mus musculus]	High	High	High	High	High	High	High	High	High	High	High	High	High	High	High	High	4	4	4	4			22153
755496747	PREDICTED: sickle tail protein isoform X8 [Mus musculus]	High	High	High	High	High	High	High	High	High	High	High	High	High	High	High	High	4	4	4	4			-
426229900	PREDICTED: calcium/calmodulin-dependent protein kinase type II subunit alpha isoform X1 [Ovis aries]	High	High	High	High	High	High	High	High	High	High	High	High	High	High	High	High	4	4	4	4			443453
126506316	junctional protein associated with coronary artery disease [Mus musculus]	High	High	High	High	High	High	High	High	High	High	High	High	High	High	High	High	4	4	4	4			240185
157836767	Chain A, The Armadillo Repeat Region From Murine Beta-Catenin	High	High	High	High	High	High	High	High	High	High	High	High	High	High	High	High	4	4	4	4			-
8567410	synapsin-2 isoform IIb [Mus musculus]	High	High	Peak Found	High	High	High	High	High	High	Peak Found	High	Peak Found	Peak Found	High	High	High	3	4	2	3			20965
187957772	Etl4 protein [Mus musculus]	High	High	High	High	High	High	High	High	High	High	High	High	High	High	High	High	4	4	4	4			208618
1039733381	PREDICTED: liprin-alpha-2 isoform X4 [Mus musculus]	High	High	High	High	High	High	High	High	High	High	High	High	High	High	High	High	4	4	4	4			-
568908619	PREDICTED: neuron navigator 1 isoform X1 [Mus musculus]	High	High	High	High	High	High	High	High	High	High	High	High	High	High	High	High	4	4	4	4			215690
45686369	SAP90/PSD-95 associated protein 4 [Mus musculus]	High	Not Found	Peak Found	High	Not Found	Not Found	Not Found	Not Found	High	Not Found	Not Found	Not Found	Not Found	Not Found	Not Found	Not Found	2	0	1	0			228836
38231910	CAST1/ERC2 splicing variant-1 [Mus musculus]	Peak Found	Peak Found	High	Peak Found	Peak Found	Peak Found	Peak Found	Peak Found	Peak Found	Peak Found	High	High	High	High	Peak Found	High	1	0	2	3			238988
60360316	mKIAA0340 protein [Mus musculus]	High	High	High	High	High	High	High	High	High	High	High	High	High	High	High	High	4	4	4	4			116837
568915347	PREDICTED: band 4.1-like protein 1 isoform X4 [Mus musculus]	High	High	High	High	High	High	High	High	High	High	High	High	High	High	High	High	4	4	4	4			13821
1039760198	PREDICTED: plakophilin-4 isoform X9 [Mus musculus]	High	High	High	High	High	High	High	High	High	High	High	High	High	High	High	High	4	4	4	4			-
568967846	PREDICTED: liprin-alpha-2 isoform X27 [Mus musculus]	High	High	High	High	High	High	High	High	High	High	High	High	High	High	High	High	4	4	4	4			-
2769587	STOP protein [Mus musculus]	High	High	High	High	High	High	High	High	High	High	High	High	High	High	High	High	4	4	4	4			17760
568946340	PREDICTED: alpha-actinin-4 isoform X3 [Mus musculus]	High	High	High	High	High	High	High	High	High	High	High	High	High	High	High	High	4	4	4	4			-
1039733467	PREDICTED: liprin-alpha-2 isoform X35 [Mus musculus]	Not Found	Not Found	Not Found	Not Found	Not Found	Not Found	Not Found	Not Found	Not Found	Not Found	Not Found	Not Found	Not Found	Not Found	Not Found	Not Found	0	0	0	0			-
219520256	Caskin1 protein [Mus musculus]	High	High	High	High	High	High	High	High	High	High	High	High	High	High	High	High	4	4	4	4			268932
568976356	PREDICTED: protein TANC2 isoform X1 [Mus musculus]	Peak Found	High	Peak Found	High	Peak Found	High	High	Peak Found	High	High	High	Peak Found	Peak Found	High	Not Found	Peak Found	2	2	3	1			77097
157951643	alpha-actinin-2 [Mus musculus]	High	High	High	High	High	High	High	High	High	High	High	High	High	High	High	High	4	4	4	4			11472
755498657	PREDICTED: band 4.1-like protein 1 isoform X3 [Mus musculus]	Not Found	Not Found	Not Found	Not Found	Not Found	Not Found	Not Found	Not Found	Not Found	Not Found	Not Found	Not Found	Not Found	Not Found	Not Found	Not Found	0	0	0	0			13821
60360550	mKIAA4162 protein [Mus musculus]	Not Found	Not Found	Not Found	Not Found	Not Found	Not Found	Not Found	Not Found	Not Found	Not Found	Not Found	Not Found	Not Found	Not Found	Not Found	Not Found	0	0	0	0			224997
293689	lamin B [Mus musculus]	Peak Found	Peak Found	Peak Found	Peak Found	High	Peak Found	Peak Found	High	High	Not Found	Not Found	High	High	High	High	High	0	2	2	4	Yes	Adult	16906
74212109	unnamed protein product [Mus musculus]	High	High	High	Peak Found	Peak Found	Peak Found	Peak Found	Peak Found	Peak Found	High	Peak Found	High	Not Found	Not Found	Not Found	Not Found	3	0	2	0			22154
568976364	PREDICTED: protein TANC2 isoform X5 [Mus musculus]	High	High	Peak Found	High	Peak Found	High	High	High	Peak Found	Peak Found	Peak Found	Peak Found	Not Found	Peak Found	Peak Found	Peak Found	3	3	0	0			77097
496139	AMPA selective glutamate receptor [Mus musculus domesticus]	High	Peak Found	High	High	Peak Found	Peak Found	High	Peak Found	Peak Found	Peak Found	Peak Found	Peak Found	Peak Found	Peak Found	Peak Found	Peak Found	3	1	0	0			14800
139394522	glutamate receptor 2 isoform 1 precursor [Mus musculus]	High	High	High	High	High	High	High	High	High	High	High	High	High	High	High	High	4	4	4	4			-
188219589	lamin-B1 [Mus musculus]	Peak Found	High	Peak Found	Peak Found	High	High	High	Peak Found	Peak Found	High	High	High	High	Peak Found	High	High	1	3	3	3			16906
50417	unnamed protein product [Mus musculus]	High	High	High	High	High	High	High	High	High	High	High	High	High	High	High	High	4	4	4	4			12322
124286811	neurofilament heavy polypeptide [Mus musculus]	High	High	High	High	High	High	High	High	High	High	High	High	High	High	High	High	4	4	4	4			380684
28972435	mKIAA0849 protein [Mus musculus]	High	High	High	High	High	High	High	High	High	High	High	High	High	High	High	High	4	4	4	4			74256
1039746087	PREDICTED: ERC protein 2 isoform X18 [Mus musculus]	High	High	High	High	High	High	High	High	High	High	High	High	High	High	High	High	4	4	4	4			-
148707629	neuron navigator 1, isoform CRA_a [Mus musculus]	High	Peak Found	Peak Found	Peak Found	Peak Found	High	Peak Found	Peak Found	High	Peak Found	Peak Found	Peak Found	Peak Found	Peak Found	Peak Found	Peak Found	1	1	1	0			215690
44890693	Cntn1 protein [Mus musculus]	High	High	High	High	High	High	High	High	High	High	High	High	High	High	High	High	4	4	4	4			12805
568988021	PREDICTED: LIM domain only protein 7 isoform X3 [Mus musculus]	High	High	High	High	High	High	High	High	High	High	High	High	High	High	Peak Found	High	4	4	4	3			380928
12963615	tubulin beta-3 chain [Mus musculus]	High	High	High	High	High	High	High	High	High	High	High	High	High	High	High	High	4	4	4	4			22152
532049867	PREDICTED: calcium/calmodulin-dependent protein kinase type II subunit gamma isoform X4 [Microtus ochrogaster]	High	High	High	High	High	High	High	High	High	High	High	High	High	High	High	Peak Found	4	4	4	3			101995419
228723	D-MeAsp receptor:SUBUNIT=epsilon1	Peak Found	Peak Found	Peak Found	Peak Found	Peak Found	Peak Found	Peak Found	Peak Found	Peak Found	High	Peak Found	Peak Found	Peak Found	Peak Found	High	High	0	0	1	2			-
1039746410	PREDICTED: LIM domain only protein 7 isoform X2 [Mus musculus]	Peak Found	Peak Found	Peak Found	Peak Found	High	High	Peak Found	High	High	High	High	High	High	High	High	High	0	3	4	4	Yes	Adult	-
568915171	PREDICTED: catenin delta-1 isoform X1 [Mus musculus]	High	High	High	High	High	High	High	High	High	High	High	High	High	High	High	High	4	4	4	4			12388
568955989	PREDICTED: voltage-dependent P/Q-type calcium channel subunit alpha-1A isoform X15 [Mus musculus]	High	High	Peak Found	High	High	High	High	High	High	Peak Found	High	High	Peak Found	Peak Found	High	High	3	4	3	2			12286
74216624	unnamed protein product [Mus musculus]	High	High	High	High	High	High	High	High	High	High	High	High	High	High	High	High	4	4	4	4			22142
74221141	unnamed protein product [Mus musculus]	High	High	High	High	High	High	High	High	High	High	Peak Found	High	High	High	High	High	4	4	3	4			26936
189491678	disks large-associated protein 1 isoform 2 [Mus musculus]	Peak Found	Peak Found	Peak Found	Peak Found	High	Peak Found	Peak Found	Peak Found	Not Found	Not Found	Not Found	Not Found	Not Found	Not Found	Not Found	Not Found	0	1	0	0			224997
161016786	liprin-alpha-3 [Mus musculus]	High	High	High	High	High	High	High	High	High	High	High	High	High	High	High	High	4	4	4	4			76787
568955963	PREDICTED: voltage-dependent P/Q-type calcium channel subunit alpha-1A isoform X2 [Mus musculus]	Not Found	Peak Found	High	High	High	Not Found	Peak Found	Not Found	Not Found	Not Found	Not Found	High	Not Found	Not Found	Peak Found	Peak Found	2	1	1	0			12286
39104558	mKIAA1168 protein [Mus musculus]	High	High	High	High	High	High	High	High	High	High	High	High	High	High	High	High	4	4	4	4			76884
569000080	PREDICTED: disks large-associated protein 1 isoform X3 [Mus musculus]	Not Found	Not Found	Not Found	Not Found	Not Found	Not Found	Not Found	Not Found	High	Not Found	Not Found	High	Not Found	Not Found	Not Found	Not Found	0	0	2	0			224997
894216080	connector enhancer of kinase suppressor of ras 2 isoform 2 [Mus musculus]	Not Found	Not Found	Not Found	Not Found	Not Found	Not Found	Not Found	Not Found	Not Found	Not Found	Not Found	Not Found	Not Found	Not Found	Not Found	Not Found	0	0	0	0			245684
568955967	PREDICTED: voltage-dependent P/Q-type calcium channel subunit alpha-1A isoform X4 [Mus musculus]	Peak Found	High	Peak Found	High	Peak Found	High	Peak Found	High	Peak Found	High	High	High	Peak Found	Peak Found	Peak Found	Peak Found	2	2	3	0			12286
1039797445	PREDICTED: connector enhancer of kinase suppressor of ras 2 isoform X2 [Mus musculus]	Peak Found	High	High	High	High	High	Peak Found	Not Found	High	Not Found	Peak Found	Peak Found	High	High	High	High	3	2	1	4			245684
29244248	connector enhancer of kinase suppressor of ras 2 isoform 1 [Mus musculus]	High	High	High	High	High	High	High	High	High	High	High	High	High	High	High	High	4	4	4	4			245684
9910164	serine/threonine-protein kinase DCLK1 isoform 1 [Mus musculus]	Not Found	Not Found	Not Found	Not Found	Not Found	Not Found	Not Found	Not Found	Not Found	Not Found	Not Found	Not Found	Not Found	Not Found	Not Found	Not Found	0	0	0	0			13175
755513554	PREDICTED: rabphilin-3A isoform X1 [Mus musculus]	High	High	High	High	High	High	High	High	High	High	High	High	High	High	High	High	4	4	4	4			19894
222418589	NACHT and WD repeat domain-containing protein 2 [Mus musculus]	High	High	High	High	High	High	High	High	High	High	High	High	High	High	High	High	4	4	4	4			319807
755519436	PREDICTED: sodium/potassium-transporting ATPase subunit alpha-3 isoform X1 [Mus musculus]	High	High	High	High	High	High	High	High	High	High	High	High	High	High	High	High	4	4	4	4			232975
568941833	PREDICTED: prickle-like protein 2 isoform X1 [Mus musculus]	High	High	High	High	High	High	High	High	High	High	High	High	High	High	High	High	4	4	4	4			243548
225543210	disks large-associated protein 2 isoform 1 [Mus musculus]	High	High	High	Peak Found	High	High	High	High	High	High	High	High	High	High	Peak Found	High	3	4	4	3			244310
21961351	Epb4.1l1 protein [Mus musculus]	High	High	High	High	High	High	High	High	High	High	High	High	High	High	High	High	4	4	4	4			13821
532049865	PREDICTED: calcium/calmodulin-dependent protein kinase type II subunit gamma isoform X1 [Microtus ochrogaster]	High	High	High	High	High	High	High	High	High	High	High	High	High	High	High	High	4	4	4	4			101995419
148708560	neurofilament, heavy polypeptide [Mus musculus]	High	High	High	High	Not Found	High	High	High	High	High	Peak Found	High	High	Peak Found	High	High	4	3	3	3			380684
225543212	disks large-associated protein 2 isoform 2 [Mus musculus]	Peak Found	Peak Found	Peak Found	Peak Found	Peak Found	Peak Found	Peak Found	Peak Found	Peak Found	Peak Found	High	High	High	High	High	Peak Found	0	0	2	3			244310
6678467	tubulin alpha-4A chain isoform 1 [Mus musculus]	High	Not Found	Not Found	Peak Found	High	Peak Found	Not Found	Not Found	Not Found	Not Found	Not Found	Not Found	Not Found	Not Found	Not Found	Not Found	1	1	0	0			22145
148691850	reticulon 4, isoform CRA_d [Mus musculus]	High	High	High	High	High	Peak Found	High	High	High	High	High	Peak Found	Peak Found	High	High	Peak Found	4	3	3	2			68585
568953291	PREDICTED: disks large-associated protein 2 isoform X2 [Mus musculus]	Not Found	High	High	Not Found	Peak Found	Peak Found	High	Not Found	Not Found	Peak Found	Peak Found	Not Found	Not Found	Peak Found	Peak Found	Peak Found	2	1	0	0			244310
514052659	tubulin alpha-4A chain isoform 2 [Homo sapiens]	Not Found	High	Not Found	Not Found	Not Found	Not Found	Not Found	Not Found	Not Found	Not Found	Not Found	Not Found	Not Found	Not Found	Not Found	Not Found	1	0	0	0			7277
568953289	PREDICTED: disks large-associated protein 2 isoform X1 [Mus musculus]	Peak Found	Peak Found	High	High	High	High	Peak Found	Peak Found	High	High	Peak Found	High	High	Peak Found	High	High	2	2	3	3			244310
34610235	reticulon-4 isoform A [Mus musculus]	High	Peak Found	High	High	High	High	Not Found	High	High	High	Not Found	High	High	Peak Found	Peak Found	Peak Found	3	3	3	1			68585
307078105	serine/threonine-protein kinase DCLK1 isoform 5 [Mus musculus]	High	Peak Found	Peak Found	High	Peak Found	High	Not Found	Peak Found	Not Found	Not Found	Not Found	Not Found	Not Found	Not Found	Not Found	Not Found	2	1	0	0			13175
162287370	prelamin-A/C isoform A precursor [Mus musculus]	High	High	High	High	High	High	High	High	High	High	High	High	High	High	High	High	4	4	4	4			16905
568994564	PREDICTED: disks large homolog 1 isoform X7 [Mus musculus]	Peak Found	Peak Found	Peak Found	Peak Found	High	High	Peak Found	Peak Found	Peak Found	Peak Found	Peak Found	Peak Found	High	High	Peak Found	Peak Found	0	2	0	2			13383
74220592	unnamed protein product [Mus musculus]	High	High	High	High	High	High	Peak Found	Peak Found	Not Found	Not Found	Not Found	Not Found	Not Found	Not Found	Not Found	Not Found	4	2	0	0	Yes	Young	15481
1039750536	PREDICTED: disks large homolog 1 isoform X16 [Mus musculus]	High	High	Not Found	High	High	Not Found	Not Found	High	Peak Found	High	High	High	Peak Found	High	High	High	3	2	3	3			-
532049871	PREDICTED: calcium/calmodulin-dependent protein kinase type II subunit gamma isoform X6 [Microtus ochrogaster]	Peak Found	High	Peak Found	Peak Found	High	Peak Found	Peak Found	Peak Found	Peak Found	High	Not Found	Peak Found	Peak Found	Peak Found	Peak Found	Peak Found	1	1	1	0			101995419
53545	p120 [Mus musculus]	High	High	High	High	High	High	High	High	High	High	High	High	High	High	High	High	4	4	4	4			12388
1010228567	calcium/calmodulin-dependent protein kinase type II subunit delta isoform 9 [Homo sapiens]	High	High	High	High	Peak Found	High	High	High	High	Peak Found	Peak Found	High	High	Peak Found	High	Peak Found	4	3	2	2			817
167234392	CLIP-associating protein 2 isoform c [Mus musculus]	High	High	High	High	High	High	Peak Found	Peak Found	High	High	High	High	High	High	High	High	4	2	4	4			76499
9790087	rap guanine nucleotide exchange factor 4 isoform 2 [Mus musculus]	High	High	High	High	High	High	High	High	High	High	High	High	High	High	High	High	4	4	4	4			56508
373838741	regulating synaptic membrane exocytosis protein 2 isoform a [Mus musculus]	High	High	High	High	High	High	High	High	High	High	High	High	High	High	High	High	4	4	4	4			116838
755562975	PREDICTED: sorbin and SH3 domain-containing protein 1 isoform X40 [Mus musculus]	Peak Found	Peak Found	Peak Found	High	Peak Found	High	Peak Found	Peak Found	Peak Found	Peak Found	Peak Found	Peak Found	High	Peak Found	Peak Found	Peak Found	1	1	0	1			-
148539957	alpha-internexin [Mus musculus]	High	High	High	High	High	High	High	High	High	High	High	High	High	High	High	High	4	4	4	4			226180
74184057	unnamed protein product [Mus musculus]	High	High	High	High	Not Found	High	Not Found	Peak Found	Not Found	Not Found	Not Found	Not Found	Not Found	Not Found	Not Found	Not Found	4	1	0	0	Yes	Young	15481
568977740	PREDICTED: dedicator of cytokinesis protein 4 isoform X1 [Mus musculus]	High	High	High	High	High	High	High	High	High	High	High	High	High	High	High	High	4	4	4	4			238130
568916322	PREDICTED: plakophilin-4 isoform X8 [Mus musculus]	High	High	High	Peak Found	High	High	High	High	High	High	High	High	High	High	High	High	3	4	4	4			-
340007427	disks large homolog 2 isoform 3 [Mus musculus]	Peak Found	Peak Found	Peak Found	Not Found	Peak Found	Peak Found	Peak Found	High	High	Peak Found	Peak Found	Peak Found	Peak Found	Peak Found	Peak Found	Peak Found	0	1	1	0			23859
148762971	uncharacterized protein C9orf172 homolog [Mus musculus]	High	High	High	High	High	High	High	High	High	High	High	High	High	High	High	High	4	4	4	4			381353
568937790	PREDICTED: RIMS-binding protein 2 isoform X2 [Mus musculus]	High	High	High	High	High	High	High	High	High	High	High	High	High	High	High	High	4	4	4	4			231760
50053703	neurabin-2 [Mus musculus]	High	High	High	High	High	High	High	High	High	High	High	High	High	High	High	High	4	4	4	4			217124
1010228314	calcium/calmodulin-dependent protein kinase type II subunit delta isoform 6 [Homo sapiens]	High	High	High	High	High	High	High	High	Peak Found	Peak Found	Peak Found	Peak Found	Peak Found	Not Found	Peak Found	Not Found	4	4	0	0	Yes	Young	817
1039748016	PREDICTED: regulating synaptic membrane exocytosis protein 2 isoform X7 [Mus musculus]	Not Found	Not Found	Not Found	Not Found	Not Found	Not Found	Not Found	Not Found	Not Found	Not Found	Not Found	Not Found	Not Found	Not Found	Not Found	Not Found	0	0	0	0			116838
202229	beta-tubulin, partial [Mus musculus]	Peak Found	Peak Found	Peak Found	Peak Found	Peak Found	Peak Found	Peak Found	Peak Found	Peak Found	Not Found	Not Found	Peak Found	High	Peak Found	Peak Found	Peak Found	0	0	0	1			22153
6678197	synaptotagmin-1 isoform 1 [Mus musculus]	High	High	High	High	High	High	High	High	High	High	High	High	High	High	High	High	4	4	4	4			20979
1039748008	PREDICTED: regulating synaptic membrane exocytosis protein 2 isoform X3 [Mus musculus]	Not Found	Not Found	Not Found	Not Found	Not Found	Not Found	Not Found	Not Found	Not Found	Not Found	Not Found	Not Found	Not Found	Not Found	Not Found	Not Found	0	0	0	0			116838
595582321	nck-associated protein 1 isoform a [Mus musculus]	High	High	High	High	High	High	High	High	High	High	High	High	High	High	High	High	4	4	4	4			50884
568921749	PREDICTED: serine/threonine-protein kinase DCLK1 isoform X1 [Mus musculus]	High	High	High	High	High	High	High	High	High	High	High	High	High	Peak Found	High	High	4	4	4	3			-
226958516	ras GTPase-activating protein nGAP [Mus musculus]	High	High	High	High	High	High	High	High	High	High	High	High	High	High	High	High	4	4	4	4			226525
568934124	PREDICTED: actin-binding LIM protein 2 isoform X1 [Mus musculus]	High	High	High	High	High	High	High	High	High	High	High	High	High	High	High	High	4	4	4	4			231148
568964402	PREDICTED: CLIP-associating protein 2 isoform X11 [Mus musculus]	Not Found	Not Found	Not Found	High	Not Found	Not Found	High	Not Found	Not Found	Not Found	Not Found	Not Found	Not Found	Not Found	Not Found	Not Found	1	1	0	0			76499
569007129	PREDICTED: actin-binding LIM protein 1 isoform X1 [Mus musculus]	High	Peak Found	High	Peak Found	High	High	High	High	High	High	High	High	High	High	High	High	2	4	4	4			226251
568931100	PREDICTED: rootletin isoform X1 [Mus musculus]	High	High	High	High	High	High	High	High	High	High	High	High	High	High	High	High	4	4	4	4			230872
84370300	arf-GAP with GTPase, ANK repeat and PH domain-containing protein 2 isoform 1 [Mus musculus]	High	High	High	High	High	High	High	High	High	High	High	High	High	High	High	High	4	4	4	4			216439
1039732377	PREDICTED: pericentrin isoform X1 [Mus musculus]	Not Found	Not Found	Not Found	Not Found	High	Not Found	Not Found	Not Found	Not Found	Not Found	Not Found	Not Found	Not Found	Not Found	Not Found	Not Found	0	1	0	0			18541
1010228691	calcium/calmodulin-dependent protein kinase type II subunit delta isoform 20 [Homo sapiens]	High	Not Found	Not Found	Not Found	Not Found	Not Found	Not Found	Not Found	Not Found	Not Found	Not Found	Not Found	Not Found	Not Found	Not Found	Not Found	1	0	0	0			817
114842405	TNF receptor-associated factor 3 isoform a [Mus musculus]	High	High	High	High	High	High	High	High	High	High	High	High	High	High	High	High	4	4	4	4			22031
294862457	RecName: Full=Pericentrin	Peak Found	Peak Found	Peak Found	High	Peak Found	Peak Found	Peak Found	Peak Found	Peak Found	Peak Found	Peak Found	Peak Found	Peak Found	Peak Found	Peak Found	Peak Found	1	0	0	0			18541
568947657	PREDICTED: tight junction protein ZO-1 isoform X7 [Mus musculus]	High	Peak Found	Peak Found	Peak Found	Peak Found	Peak Found	Peak Found	Peak Found	Peak Found	Peak Found	Peak Found	Peak Found	Not Found	Not Found	Peak Found	Not Found	1	0	0	0			21872
568947661	PREDICTED: tight junction protein ZO-1 isoform X9 [Mus musculus]	High	High	High	High	High	Peak Found	Peak Found	Peak Found	Peak Found	Peak Found	Peak Found	High	Not Found	Not Found	Not Found	Not Found	4	1	1	0	Yes	Young	21872
153792534	E3 SUMO-protein ligase RanBP2 [Mus musculus]	High	High	High	High	High	High	High	High	High	High	High	High	High	High	High	High	4	4	4	4			19386
568987548	PREDICTED: ERC protein 2 isoform X21 [Mus musculus]	Peak Found	Peak Found	Peak Found	Peak Found	Peak Found	Peak Found	Peak Found	Peak Found	Peak Found	High	High	High	High	High	Peak Found	Peak Found	0	0	3	2			238988
569000106	PREDICTED: disks large-associated protein 1 isoform X16 [Mus musculus]	High	High	High	High	High	High	High	High	High	High	High	High	High	High	Not Found	High	4	4	4	3			224997
21313308	heterogeneous nuclear ribonucleoprotein M isoform a [Mus musculus]	High	High	High	High	High	High	High	High	High	High	High	High	High	High	High	High	4	4	4	4			76936
294997257	glutamate receptor ionotropic, NMDA 1 isoform 2 [Mus musculus]	High	High	High	Peak Found	High	High	Peak Found	High	High	High	High	High	High	High	High	Peak Found	3	3	4	3			14810
569000094	PREDICTED: disks large-associated protein 1 isoform X10 [Mus musculus]	High	Peak Found	High	Peak Found	High	High	High	High	High	High	Peak Found	High	High	High	Peak Found	High	2	4	3	3			224997
568979715	PREDICTED: gephyrin isoform X1 [Mus musculus]	High	High	High	High	High	High	High	High	High	High	High	High	High	High	High	High	4	4	4	4			268566
148710076	internexin neuronal intermediate filament protein, alpha [Mus musculus]	High	High	High	High	High	High	High	High	High	High	High	High	High	High	High	High	4	4	4	4			226180
110835706	pleckstrin homology domain-containing family A member 5 [Mus musculus]	High	High	High	High	High	High	High	High	High	High	High	High	High	High	High	High	4	4	4	4			109135
569007141	PREDICTED: actin-binding LIM protein 1 isoform X8 [Mus musculus]	Peak Found	Peak Found	High	High	High	Peak Found	Peak Found	Peak Found	Not Found	Not Found	Peak Found	Peak Found	Peak Found	Peak Found	Peak Found	Peak Found	2	1	0	0			226251
1039792240	PREDICTED: microtubule-associated protein 4 isoform X26 [Mus musculus]	High	Peak Found	High	High	High	Peak Found	Peak Found	Peak Found	Peak Found	High	High	High	Peak Found	Peak Found	High	High	3	1	3	2			17758
568909760	PREDICTED: CLIP-associating protein 1 isoform X1 [Mus musculus]	High	High	High	High	High	High	High	High	High	High	High	High	High	High	High	High	4	4	4	4			76707
261278070	AMPA-selective glutamate receptor 3 flop type [Mus musculus]	Peak Found	Peak Found	Peak Found	Peak Found	Peak Found	Peak Found	Peak Found	Peak Found	High	High	Peak Found	High	Peak Found	High	Peak Found	Peak Found	0	0	3	1			53623
568913025	PREDICTED: glutamate receptor ionotropic, NMDA 1 isoform X2 [Mus musculus]	High	Peak Found	Peak Found	Peak Found	Peak Found	Peak Found	Peak Found	Peak Found	Peak Found	Peak Found	Peak Found	Peak Found	Peak Found	Peak Found	Peak Found	High	1	0	0	1			-
568953825	PREDICTED: ankyrin-1 isoform X2 [Mus musculus]	High	High	High	High	High	High	High	High	High	High	High	High	High	High	High	High	4	4	4	4			11733
568913023	PREDICTED: glutamate receptor ionotropic, NMDA 1 isoform X1 [Mus musculus]	High	High	High	High	High	High	High	High	High	High	High	High	High	High	High	High	4	4	4	4			-
6755080	protein kinase C gamma type isoform 1 [Mus musculus]	High	High	High	High	High	High	High	High	High	High	High	High	High	High	High	High	4	4	4	4			18752
568918744	PREDICTED: cytoskeleton-associated protein 5 isoform X1 [Mus musculus]	High	High	High	High	High	High	High	High	High	High	High	High	High	High	High	High	4	4	4	4			75786
568933631	PREDICTED: alpha-adducin isoform X1 [Mus musculus]	Peak Found	Peak Found	Peak Found	High	Peak Found	Peak Found	Peak Found	Peak Found	Peak Found	High	Peak Found	High	Peak Found	Peak Found	Peak Found	High	1	0	2	1			-
27369581	calcium-binding mitochondrial carrier protein Aralar1 [Mus musculus]	High	High	High	High	High	High	High	High	High	High	High	High	High	High	High	High	4	4	4	4			78830
1039748039	PREDICTED: regulating synaptic membrane exocytosis protein 2 isoform X20 [Mus musculus]	Peak Found	High	High	High	Not Found	Not Found	Peak Found	Peak Found	High	Not Found	Not Found	Not Found	Peak Found	Not Found	Not Found	High	3	0	1	1			116838
1039771234	PREDICTED: actin-binding LIM protein 2 isoform X16 [Mus musculus]	High	High	High	High	High	Peak Found	High	High	High	High	High	High	High	High	High	High	4	3	4	4			-
568933637	PREDICTED: alpha-adducin isoform X3 [Mus musculus]	Not Found	Not Found	Not Found	Not Found	Not Found	Not Found	Not Found	Not Found	Not Found	Not Found	Not Found	Not Found	Not Found	Not Found	Not Found	Not Found	0	0	0	0			-
755492792	PREDICTED: uncharacterized protein KIAA1211-like homolog isoform X1 [Mus musculus]	High	High	High	High	High	High	High	High	High	High	High	High	High	High	High	High	4	4	4	4			72097
164419753	glutamate receptor 4 isoform 2 precursor [Mus musculus]	Peak Found	Peak Found	Peak Found	Peak Found	Peak Found	Peak Found	Peak Found	Peak Found	Peak Found	High	Peak Found	Peak Found	Peak Found	Peak Found	Peak Found	High	0	0	1	1			-
148705512	adducin 1 (alpha), isoform CRA_b, partial [Mus musculus]	High	High	High	High	Peak Found	Peak Found	High	High	Peak Found	High	Peak Found	Peak Found	High	Peak Found	Peak Found	High	4	2	1	2			11518
125858934	Gria3 protein [Mus musculus]	High	High	High	High	High	High	High	High	High	High	High	High	High	High	High	High	4	4	4	4			53623
568939590	PREDICTED: neurabin-1 isoform X1 [Mus musculus]	High	High	High	High	High	High	High	High	High	High	High	High	High	High	High	High	4	4	4	4			243725
293651556	drebrin isoform 1 [Mus musculus]	High	High	High	High	High	High	High	High	High	High	High	High	High	High	High	High	4	4	4	4			56320
37360088	mKIAA0778 protein [Mus musculus]	High	High	High	High	High	High	High	High	High	High	High	High	High	High	High	High	4	4	4	4			98660
221554491	liprin-alpha-4 [Mus musculus]	High	High	High	High	High	High	High	High	High	High	High	High	High	High	High	High	4	4	4	4			68507
47564092	F-box only protein 41 [Mus musculus]	High	High	High	High	High	High	High	High	High	High	High	High	High	High	High	High	4	4	4	4			330369
295293129	disks large homolog 3 isoform 4 [Mus musculus]	High	High	High	High	High	Peak Found	High	High	Peak Found	Peak Found	High	Peak Found	Peak Found	Peak Found	Not Found	Peak Found	4	3	1	0	Yes	Young	53310
51921285	ARF GTPase-activating protein GIT1 [Mus musculus]	High	High	High	High	High	High	High	High	High	High	High	High	High	High	High	High	4	4	4	4			216963
568963507	PREDICTED: microtubule-associated protein 4 isoform X17 [Mus musculus]	Not Found	Not Found	Not Found	Not Found	Not Found	Not Found	Not Found	Not Found	Not Found	Not Found	Not Found	Not Found	Not Found	Not Found	Not Found	Not Found	0	0	0	0			17758
169790905	adhesion G protein-coupled receptor B3 precursor [Mus musculus]	High	High	High	High	High	High	High	High	High	High	High	High	High	High	High	High	4	4	4	4			210933
358439483	MICOS complex subunit Mic60 isoform 2 [Mus musculus]	High	High	High	High	High	High	High	High	High	High	High	High	High	High	High	High	4	4	4	4			76614
113195686	lamin-B2 [Mus musculus]	High	High	High	High	High	High	High	High	High	High	High	High	High	High	High	High	4	4	4	4			-
31543876	tropomodulin-2 [Mus musculus]	High	High	High	High	High	High	High	High	High	High	High	High	High	High	High	High	4	4	4	4			50876
28972129	mKIAA0284 protein [Mus musculus]	High	High	High	High	High	High	High	High	High	High	High	High	High	High	High	High	4	4	4	4			217882
568979996	PREDICTED: brain-enriched guanylate kinase-associated protein isoform X1 [Mus musculus]	High	Peak Found	High	Peak Found	Peak Found	High	Peak Found	Peak Found	High	Peak Found	Peak Found	Peak Found	High	Peak Found	Peak Found	Not Found	2	1	1	1			-
148747424	ADP/ATP translocase 1 [Mus musculus]	High	High	High	High	High	High	High	High	High	High	High	High	High	High	High	High	4	4	4	4			11739
262231776	brain-specific angiogenesis inhibitor 1-associated protein 2 isoform a [Mus musculus]	High	High	High	High	High	High	High	High	High	High	High	High	High	High	High	High	4	4	4	4			108100
124487493	signal-induced proliferation-associated 1-like protein 2 [Mus musculus]	High	High	High	High	High	High	High	High	High	High	High	High	High	High	High	High	4	4	4	4			244668
568940836	PREDICTED: inositol 1,4,5-trisphosphate receptor type 1 isoform X1 [Mus musculus]	High	High	High	High	High	High	High	High	High	High	High	High	High	High	High	High	4	4	4	4			16438
28394197	mKIAA0578 protein [Mus musculus]	High	High	High	High	High	High	High	High	High	High	High	High	High	High	High	High	4	4	4	4			18189
569000779	PREDICTED: rho guanine nucleotide exchange factor 33 isoform X2 [Mus musculus]	High	High	High	High	High	High	High	High	High	Peak Found	High	High	High	High	High	High	4	4	3	4			381112
148696763	mCG1048875, isoform CRA_c [Mus musculus]	High	High	High	High	High	High	High	High	High	High	High	High	High	High	High	High	4	4	4	4			100041265
253683505	brain-enriched guanylate kinase-associated protein [Mus musculus]	High	Peak Found	High	High	High	High	High	High	High	High	High	High	Peak Found	High	High	High	3	4	4	3			380785
755508137	PREDICTED: adhesion G protein-coupled receptor B2 isoform X1 [Mus musculus]	High	High	High	High	High	High	High	High	High	High	High	High	High	High	High	High	4	4	4	4			230775
755504641	PREDICTED: rap guanine nucleotide exchange factor 2 isoform X1 [Mus musculus]	High	High	High	High	High	High	High	Peak Found	High	High	Peak Found	High	High	High	High	High	4	3	3	4			76089
568958486	PREDICTED: glutamate receptor 4 isoform X1 [Mus musculus]	Peak Found	Peak Found	Peak Found	High	High	High	Not Found	Peak Found	Not Found	Not Found	Peak Found	Not Found	Not Found	Not Found	Peak Found	Not Found	1	2	0	0			14802
568971118	PREDICTED: brain-specific angiogenesis inhibitor 1-associated protein 2 isoform X2 [Mus musculus]	High	High	High	High	High	High	High	High	High	High	High	High	High	High	High	High	4	4	4	4			108100
568968933	PREDICTED: ankyrin repeat and sterile alpha motif domain-containing protein 1B isoform X5 [Mus musculus]	High	High	High	High	High	High	High	High	High	High	High	High	High	High	High	High	4	4	4	4			77531
148682710	mCG49614, isoform CRA_b [Mus musculus]	High	High	High	High	High	High	High	High	High	High	Not Found	Not Found	Not Found	Not Found	Not Found	Not Found	4	4	2	0	Yes	Young	-
148665040	phosphatidylinositol 4-kinase, catalytic, alpha polypeptide [Mus musculus]	High	High	High	High	High	High	High	High	High	High	High	High	High	High	High	High	4	4	4	4			224020
1039727374	PREDICTED: voltage-dependent R-type calcium channel subunit alpha-1E isoform X8 [Mus musculus]	High	High	High	High	High	High	High	High	High	Peak Found	Peak Found	High	High	Not Found	High	High	4	4	2	3			12290
164419751	glutamate receptor 4 isoform 1 precursor [Mus musculus]	Peak Found	Peak Found	Peak Found	Peak Found	Peak Found	Peak Found	High	Peak Found	Peak Found	Peak Found	Peak Found	Peak Found	High	High	High	Peak Found	0	1	0	3			-
148665105	armadillo repeat gene deleted in velo-cardio-facial syndrome, isoform CRA_b, partial [Mus musculus]	High	High	High	High	High	High	High	High	High	High	High	High	High	High	High	High	4	4	4	4			11877
1039753443	PREDICTED: disks large-associated protein 1 isoform X19 [Mus musculus]	High	High	High	High	High	High	Peak Found	Peak Found	High	High	High	High	High	High	High	High	4	2	4	4			224997
1039734532	PREDICTED: ankyrin repeat and sterile alpha motif domain-containing protein 1B isoform X13 [Mus musculus]	High	High	High	High	High	High	High	High	High	High	High	High	High	High	High	High	4	4	4	4			77531
568986628	PREDICTED: dihydropyrimidinase-related protein 2 isoform X1 [Mus musculus]	High	High	High	High	High	High	High	High	High	High	High	High	High	High	High	High	4	4	4	4			-
226958549	tenascin-R precursor [Mus musculus]	High	High	High	High	High	High	High	High	High	High	High	High	High	High	High	High	4	4	4	4			21960
1710177	voltage-sensitive calcium channel alpha 1 A [Mus musculus]	Not Found	High	Not Found	Not Found	High	High	Not Found	High	High	Not Found	Not Found	Not Found	High	Not Found	Not Found	High	1	3	1	2			12286
124244037	cyclin-dependent kinase-like 5 [Mus musculus]	High	High	High	High	High	High	High	High	High	High	High	High	High	High	High	High	4	4	4	4			382253
171846263	homer protein homolog 1 isoform L [Mus musculus]	High	High	High	High	High	High	High	High	High	High	High	High	High	High	High	High	4	4	4	4			26556
187956267	Calcium channel, voltage-dependent, R type, alpha 1E subunit [Mus musculus]	Peak Found	Peak Found	High	High	High	High	Peak Found	High	High	Peak Found	High	High	High	High	High	Peak Found	2	3	3	3			12290
569003029	PREDICTED: adenomatous polyposis coli protein isoform X1 [Mus musculus]	High	High	High	High	High	High	High	High	High	High	High	High	High	High	High	High	4	4	4	4			11789
31560504	beta-adducin isoform 1 [Mus musculus]	Peak Found	High	High	High	High	High	High	High	High	High	High	High	High	High	High	High	3	4	4	4			11519
61743961	neuroblast differentiation-associated protein AHNAK isoform 1 [Mus musculus]	High	High	High	High	High	High	High	High	High	High	High	High	High	High	High	High	4	4	4	4			66395
26346937	unnamed protein product [Mus musculus]	Not Found	Not Found	Not Found	Not Found	Not Found	High	Not Found	Not Found	Not Found	Not Found	Not Found	Not Found	Not Found	Not Found	Not Found	Not Found	0	1	0	0			11739
568921915	PREDICTED: rho guanine nucleotide exchange factor 2 isoform X1 [Mus musculus]	Peak Found	Peak Found	High	Peak Found	Peak Found	High	High	Peak Found	Peak Found	High	Peak Found	High	Peak Found	High	High	High	1	2	2	3			16800
2160433	2',3'-cyclic-nucleotide 3'-phosphodiesterase II [Mus musculus]	High	High	High	High	High	High	High	High	High	High	High	High	High	High	High	High	4	4	4	4			12799
6671561	AP-2 complex subunit alpha-1 isoform a [Mus musculus]	High	High	High	High	High	High	High	High	High	High	High	High	High	High	High	High	4	4	4	4			11771
569000781	PREDICTED: rho guanine nucleotide exchange factor 33 isoform X3 [Mus musculus]	High	High	High	High	High	High	High	High	Peak Found	High	High	Peak Found	High	High	High	Peak Found	4	4	2	3			381112
166295212	disabled homolog 2-interacting protein isoform 2 [Mus musculus]	High	High	High	High	High	High	High	High	High	High	High	High	High	High	High	High	4	4	4	4			69601
157909795	pseudopodium-enriched atypical kinase 1 [Mus musculus]	High	High	High	High	High	High	High	High	High	High	High	High	High	High	High	High	4	4	4	4			244895
269973897	rho GTPase-activating protein 39 isoform 1 [Mus musculus]	High	High	High	High	High	High	High	High	High	High	High	High	High	High	High	High	4	4	4	4			-
356640231	synaptotagmin-1 isoform 2 [Mus musculus]	High	High	High	High	High	High	High	High	High	High	High	High	High	High	High	High	4	4	4	4			20979
4506005	serine/threonine-protein phosphatase PP1-beta catalytic subunit isoform 1 [Homo sapiens]	High	High	High	High	High	High	High	High	High	High	High	High	High	High	High	High	4	4	4	4			5500
67466862	RecName: Full=Rho GTPase-activating protein 39	High	Peak Found	High	High	Peak Found	High	Peak Found	High	High	High	Peak Found	High	Not Found	Not Found	Not Found	High	3	2	3	1			223666
223461563	Calmin [Mus musculus]	High	High	High	High	High	High	High	High	High	High	High	High	High	High	High	High	4	4	4	4			94040
13879244	Rho/rac guanine nucleotide exchange factor (GEF) 2 [Mus musculus]	Not Found	Peak Found	Peak Found	High	Peak Found	Not Found	Peak Found	Not Found	High	Not Found	High	Peak Found	Not Found	Not Found	Peak Found	Not Found	1	0	2	0			16800
568991001	PREDICTED: brain-specific angiogenesis inhibitor 1 isoform X1 [Mus musculus]	High	High	High	High	High	High	High	High	High	High	High	High	High	High	High	High	4	4	4	4			107831
568912822	PREDICTED: voltage-dependent N-type calcium channel subunit alpha-1B isoform X1 [Mus musculus]	High	High	High	High	High	High	High	High	High	High	High	High	High	High	High	High	4	4	4	4			12287
922959903	tubulin alpha-4A chain isoform 2 [Mus musculus]	High	High	High	High	High	High	High	High	High	High	High	High	High	High	High	High	4	4	4	4			22145
50510693	mKIAA0899 protein [Mus musculus]	High	High	High	High	High	High	High	High	High	High	High	High	High	High	High	High	4	4	4	4			11772
532018370	PREDICTED: peripheral plasma membrane protein CASK isoform X7 [Microtus ochrogaster]	Peak Found	High	High	High	High	Peak Found	High	High	High	High	High	High	High	High	High	High	3	3	4	4			101993998
569009599	PREDICTED: dystrophin isoform X1 [Mus musculus]	High	High	High	High	High	High	High	High	High	High	High	High	High	High	High	High	4	4	4	4			13405
164698474	cytoplasmic FMR1-interacting protein 1 isoform a [Mus musculus]	High	High	High	High	High	High	High	High	High	High	High	High	High	High	High	High	4	4	4	4			20430
1039796143	PREDICTED: peripheral plasma membrane protein CASK isoform X16 [Mus musculus]	High	High	High	High	High	High	Peak Found	High	High	High	High	High	High	High	High	High	4	3	4	4			12361
6693689	beta-1 adducin [Mus musculus]	Peak Found	Not Found	Not Found	Peak Found	High	Peak Found	Peak Found	Peak Found	Not Found	Not Found	Not Found	Not Found	Not Found	Not Found	Not Found	Not Found	0	1	0	0			11519
33859482	elongation factor 2 [Mus musculus]	High	High	High	High	High	High	High	High	High	High	High	High	High	High	High	High	4	4	4	4			13629
31088914	ankyrin repeat and sterile alpha motif domain-containing protein 1B isoform 2 [Mus musculus]	High	High	High	High	High	High	High	High	High	High	High	High	High	High	High	High	4	4	4	4			77531
568988117	PREDICTED: sacsin isoform X1 [Mus musculus]	High	High	High	High	High	High	High	High	High	High	High	High	High	High	High	High	4	4	4	4			50720
120300971	ELKS/Rab6-interacting/CAST family member 1 isoform 1 [Mus musculus]	High	High	Peak Found	High	High	Peak Found	Peak Found	High	Peak Found	Peak Found	Not Found	Peak Found	Not Found	Not Found	Peak Found	High	3	2	0	1			111173
568941844	PREDICTED: IQ motif and SEC7 domain-containing protein 3 isoform X1 [Mus musculus]	High	High	Peak Found	High	Peak Found	Peak Found	Peak Found	High	High	Peak Found	High	Peak Found	High	High	High	High	3	1	2	4			243621
22094075	ADP/ATP translocase 2 [Mus musculus]	High	High	High	High	High	High	High	High	High	High	High	High	High	High	High	High	4	4	4	4			11740
568924419	PREDICTED: rap guanine nucleotide exchange factor 2 isoform X5 [Mus musculus]	High	High	Peak Found	Peak Found	High	Peak Found	Peak Found	Peak Found	Peak Found	High	Peak Found	Peak Found	Peak Found	Peak Found	High	Peak Found	2	1	1	1			-
34328128	glutamate receptor 1 isoform 2 precursor [Mus musculus]	Peak Found	Peak Found	High	High	High	High	Peak Found	High	Peak Found	Peak Found	Peak Found	High	Peak Found	Peak Found	Peak Found	Peak Found	2	3	1	0			14799
1004126094	FERM and PDZ domain-containing protein 3 isoform 1 [Mus musculus]	High	High	High	High	High	High	High	High	High	High	High	High	High	High	High	High	4	4	4	4			245643
568908960	PREDICTED: pleckstrin homology domain-containing family A member 6 isoform X1 [Mus musculus]	High	High	High	High	High	High	High	High	High	High	High	High	High	High	High	High	4	4	4	4			240753
148696104	creatine kinase, mitochondrial 1, ubiquitous, isoform CRA_c, partial [Mus musculus]	High	High	High	High	High	High	High	High	High	High	High	High	High	High	High	High	4	4	4	4			12716
205360836	ankyrin repeat and BTB/POZ domain-containing protein BTBD11 isoform 1 [Mus musculus]	High	High	High	High	High	High	High	High	High	High	High	High	High	High	High	High	4	4	4	4			74007
31543349	vesicle-fusing ATPase [Mus musculus]	High	High	High	High	High	High	High	High	High	High	High	High	High	High	High	High	4	4	4	4			18195
401709959	serine/threonine-protein phosphatase PP1-gamma catalytic subunit isoform 2 [Rattus norvegicus]	High	High	High	High	High	High	High	High	High	High	High	High	High	High	High	High	4	4	4	4			24669
74150208	unnamed protein product [Mus musculus]	High	High	High	High	High	High	Peak Found	High	High	Peak Found	Peak Found	Peak Found	Peak Found	High	Peak Found	High	4	3	1	2			18163
13445784	Rab6-interacting protein 2 isoform A [Mus musculus]	Peak Found	High	Peak Found	High	Not Found	Not Found	Not Found	Peak Found	Not Found	Not Found	Not Found	Not Found	Peak Found	Peak Found	Not Found	Not Found	2	0	0	0			111173
74223027	unnamed protein product [Mus musculus]	High	Not Found	Not Found	High	Not Found	High	Not Found	Not Found	Not Found	Not Found	Not Found	Not Found	Not Found	Not Found	Not Found	Not Found	2	1	0	0			11464
6680091	glutamate receptor ionotropic, delta-2 precursor [Mus musculus]	High	High	High	High	High	High	High	High	High	High	High	High	High	High	High	High	4	4	4	4			14804
21450277	sodium/potassium-transporting ATPase subunit alpha-1 precursor [Mus musculus]	High	High	High	High	High	High	High	High	High	High	High	High	High	High	High	High	4	4	4	4			11928
569006328	PREDICTED: serine/threonine-protein kinase MARK2 isoform X3 [Mus musculus]	High	High	High	High	High	High	High	High	High	High	High	High	High	High	High	High	4	4	4	4			13728
930145	alpha-fodrin (382 AA) [Mus musculus]	High	High	High	High	High	High	High	High	High	High	High	High	High	High	High	High	4	4	4	4			20740
568974701	PREDICTED: misshapen-like kinase 1 isoform X1 [Mus musculus]	High	High	High	High	High	High	High	High	High	High	High	High	High	High	High	High	4	4	4	4			50932
78711836	A-kinase anchor protein 2 isoform 1 [Mus musculus]	High	High	High	High	High	High	High	High	High	High	High	High	High	High	High	High	4	4	4	4			677884
26353870	unnamed protein product [Mus musculus]	High	High	High	High	High	High	High	High	High	High	High	High	High	High	High	High	4	4	4	4			51792
13994195	serine/threonine-protein phosphatase PP1-alpha catalytic subunit [Mus musculus]	High	High	High	High	High	High	High	High	High	High	High	High	High	High	High	High	4	4	4	4			19045
568991691	PREDICTED: ATP-dependent 6-phosphofructokinase, muscle type isoform X1 [Mus musculus]	High	High	High	High	High	High	High	High	High	High	High	High	High	High	High	High	4	4	4	4			18642
26347093	unnamed protein product [Mus musculus]	High	High	High	High	High	High	High	High	High	High	High	High	High	High	High	High	4	4	4	4			56421
202368	vimentin protein [Mus musculus]	High	High	High	High	High	High	High	High	High	Peak Found	Peak Found	Peak Found	High	High	High	High	4	4	1	4			22352
84781690	IQ motif and SEC7 domain-containing protein 3 isoform 1 [Mus musculus]	Peak Found	Peak Found	Peak Found	Peak Found	High	Peak Found	High	Peak Found	Peak Found	Peak Found	Peak Found	High	Peak Found	High	High	Peak Found	0	2	1	2			243621
568941846	PREDICTED: IQ motif and SEC7 domain-containing protein 3 isoform X2 [Mus musculus]	Not Found	Not Found	Peak Found	Not Found	Not Found	Peak Found	Not Found	Not Found	Not Found	Not Found	Peak Found	Peak Found	High	Not Found	Not Found	Peak Found	0	0	0	1			243621
27754056	tubulin beta-6 chain [Mus musculus]	High	High	High	High	High	High	High	High	High	High	High	High	High	High	High	High	4	4	4	4			67951
387082	skeletal muscle alpha-actin, partial [Mus musculus]	High	High	High	High	High	High	High	High	High	High	High	High	High	Peak Found	High	High	4	4	4	3			11459
116063560	contactin-associated protein 1 precursor [Mus musculus]	High	High	High	High	High	High	High	High	High	High	High	High	High	High	High	High	4	4	4	4			53321
161760627	cadherin-2 preproprotein [Mus musculus]	High	High	High	High	High	High	High	High	High	High	High	High	High	High	High	High	4	4	4	4			12558
167466245	E3 ubiquitin-protein ligase NEDD4-like isoform 1 [Mus musculus]	High	High	High	High	High	High	High	High	High	High	High	High	High	High	High	High	4	4	4	4			83814
568957053	PREDICTED: adhesion G protein-coupled receptor L1 isoform X3 [Mus musculus]	High	High	High	High	High	High	High	High	High	High	High	High	High	High	High	High	4	4	4	4			330814
755529767	PREDICTED: unconventional myosin-VI isoform X3 [Mus musculus]	Not Found	Not Found	Not Found	Not Found	Not Found	Not Found	Not Found	Not Found	Not Found	Not Found	Not Found	Not Found	Not Found	High	Not Found	High	0	0	0	2			-
148708852	mCG113425, partial [Mus musculus]	High	Peak Found	High	High	High	High	High	High	High	High	High	High	High	High	High	High	3	4	4	4			-
755529764	PREDICTED: unconventional myosin-VI isoform X1 [Mus musculus]	High	Not Found	Not Found	High	Not Found	Not Found	Not Found	Not Found	Not Found	Not Found	Not Found	Not Found	Not Found	Not Found	Not Found	Not Found	2	0	0	0			-
28460696	elongation factor 1-alpha 1 [Rattus norvegicus]	High	High	High	High	High	High	High	High	High	High	High	High	High	High	High	High	4	4	4	4			171361
164664512	glutamate receptor 1 isoform 1 precursor [Mus musculus]	High	High	High	High	High	High	High	High	High	High	High	High	High	Peak Found	High	High	4	4	4	3			14799
6753294	catenin alpha-1 [Mus musculus]	High	High	High	High	High	High	High	High	High	High	High	High	High	High	High	High	4	4	4	4			12385
158303337	synaptopodin isoform B [Mus musculus]	High	Peak Found	High	High	High	Peak Found	High	High	High	High	High	Peak Found	High	High	High	High	3	3	3	4			104027
755504812	PREDICTED: WD repeat-containing protein 47 isoform X2 [Mus musculus]	High	High	High	High	High	High	High	High	High	High	High	High	High	High	High	High	4	4	4	4			99512
84000448	glial fibrillary acidic protein isoform 2 [Mus musculus]	High	High	High	High	High	High	High	High	High	High	High	High	High	High	High	High	4	4	4	4			14580
568999464	PREDICTED: receptor-type tyrosine-protein phosphatase S isoform X1 [Mus musculus]	High	High	High	High	High	High	High	High	High	High	High	High	High	High	High	High	4	4	4	4			19280
148687481	cytoplasmic linker 2, isoform CRA_c, partial [Mus musculus]	High	High	High	High	High	High	High	High	High	High	High	High	High	High	High	High	4	4	4	4			269713
6680027	glutamate dehydrogenase 1, mitochondrial precursor [Mus musculus]	High	High	High	High	High	High	High	High	High	High	High	High	High	High	High	High	4	4	4	4			14661
74197965	unnamed protein product [Mus musculus]	High	High	High	High	High	High	High	High	High	High	High	High	High	High	High	High	4	4	4	4			22352
187956405	Arhgap21 protein [Mus musculus]	High	High	High	High	High	High	High	High	High	High	High	High	High	High	High	High	4	4	4	4			71435
124486630	signal-induced proliferation-associated 1-like protein 3 [Mus musculus]	High	High	High	High	High	High	High	High	High	High	High	High	High	High	High	High	4	4	4	4			74206
1039749702	PREDICTED: myotubularin-related protein 5 isoform X1 [Mus musculus]	High	High	High	High	High	High	High	High	High	High	High	High	High	High	High	High	4	4	4	4			-
6680297	dnaJ homolog subfamily A member 1 [Mus musculus]	High	High	High	High	High	High	High	High	High	High	High	High	High	High	High	High	4	4	4	4			15502
568997326	PREDICTED: intersectin-1 isoform X1 [Mus musculus]	High	High	High	High	High	High	High	High	High	High	High	High	High	High	High	High	4	4	4	4			16443
298493223	transmembrane protein 132B precursor [Mus musculus]	High	High	High	High	High	High	High	High	High	High	High	High	High	High	High	High	4	4	4	4			208151
1293893	leucine zipper protein 1 [Mus musculus]	High	High	High	High	High	High	High	High	High	High	Peak Found	High	Peak Found	Not Found	Not Found	Peak Found	4	4	3	0	Yes	Young	269593
1039729046	PREDICTED: neurofascin isoform X23 [Mus musculus]	High	High	High	High	High	High	High	High	High	High	High	High	High	High	High	High	4	4	4	4			269116
76780227	Discs, large homolog-associated protein 4 (Drosophila) [Mus musculus]	High	High	High	High	High	High	High	High	High	High	Peak Found	High	High	High	High	High	4	4	3	4			228836
1039729570	PREDICTED: centrosomal protein of 170 kDa isoform X1 [Mus musculus]	High	Not Found	High	High	Not Found	Not Found	High	Not Found	Not Found	Not Found	Not Found	Not Found	Not Found	Not Found	Not Found	Not Found	3	1	0	0			-
78711838	AP-2 complex subunit beta isoform a [Mus musculus]	High	High	High	High	High	High	High	High	High	High	High	High	High	High	High	High	4	4	4	4			71770
568973887	PREDICTED: teneurin-2 isoform X1 [Mus musculus]	High	High	High	High	High	High	High	High	High	High	High	High	High	High	High	High	4	4	4	4			23964
148667089	ATPase, Ca++ transporting, plasma membrane 2, isoform CRA_c, partial [Mus musculus]	High	High	High	High	High	High	High	High	High	High	High	High	High	High	High	High	4	4	4	4			11941
148687605	mCG142549 [Mus musculus]	High	High	High	High	High	High	High	High	High	High	High	High	High	High	High	High	4	4	4	4			-
28395018	junction plakoglobin [Mus musculus]	High	High	High	High	High	High	High	High	High	High	High	High	High	High	High	High	4	4	4	4			16480
755494341	PREDICTED: neurofascin isoform X3 [Mus musculus]	Not Found	Not Found	Not Found	Not Found	Not Found	Not Found	Not Found	Not Found	Not Found	Not Found	Not Found	Not Found	Not Found	Not Found	Not Found	Not Found	0	0	0	0			269116
26336320	unnamed protein product [Mus musculus]	Peak Found	Peak Found	Not Found	Not Found	Peak Found	Peak Found	Peak Found	Not Found	Peak Found	High	High	Peak Found	Not Found	Not Found	Not Found	Peak Found	0	0	2	0			108058
594009839	protein shisa-7 isoform 2 precursor [Mus musculus]	High	High	High	High	High	High	High	High	High	High	High	High	High	High	High	High	4	4	4	4			232813
576080555	glyceraldehyde-3-phosphate dehydrogenase isoform 1 [Mus musculus]	High	Not Found	Not Found	Not Found	Not Found	Not Found	Not Found	Not Found	Not Found	Not Found	Not Found	Not Found	Not Found	Not Found	Not Found	Not Found	1	0	0	0			14433
568931328	PREDICTED: protein 4.1 isoform X12 [Mus musculus]	High	High	High	High	High	High	High	High	High	High	High	High	High	Peak Found	Peak Found	Peak Found	4	4	4	1			269587
568968333	PREDICTED: plasma membrane calcium-transporting ATPase 1 isoform X1 [Mus musculus]	High	High	High	High	High	High	High	High	High	High	High	High	High	High	High	High	4	4	4	4			-
569008686	PREDICTED: probable ubiquitin carboxyl-terminal hydrolase FAF-X isoform X2 [Mus musculus]	High	High	High	High	High	High	High	High	High	High	High	High	High	High	High	High	4	4	4	4			22284
148681252	mCG114397 [Mus musculus]	High	High	High	High	High	High	Peak Found	High	Peak Found	Peak Found	Peak Found	Peak Found	Peak Found	Peak Found	Peak Found	Peak Found	4	3	0	0	Yes	Young	-
187956527	Centrosomal protein 250 [Mus musculus]	Not Found	Not Found	Not Found	High	Not Found	Not Found	Not Found	Not Found	Not Found	Not Found	Not Found	Not Found	Not Found	Not Found	Not Found	Not Found	1	0	0	0			16328
74182464	unnamed protein product [Mus musculus]	Peak Found	Not Found	Peak Found	Peak Found	High	High	Peak Found	Peak Found	Peak Found	Not Found	Peak Found	Peak Found	High	Peak Found	Peak Found	High	0	2	0	2			104027
568978894	PREDICTED: MAP/microtubule affinity-regulating kinase 3 isoform X1 [Mus musculus]	High	High	High	High	High	High	High	High	High	High	High	High	High	High	High	High	4	4	4	4			17169
568955335	PREDICTED: PH and SEC7 domain-containing protein 3 isoform X1 [Mus musculus]	High	High	High	High	High	High	High	High	High	High	High	High	High	High	High	High	4	4	4	4			-
568905921	PREDICTED: unconventional myosin-Ib isoform X1 [Mus musculus]	High	High	High	High	High	High	High	High	High	High	High	High	High	High	High	High	4	4	4	4			17912
119433663	leucine zipper protein 1 [Mus musculus]	Peak Found	Peak Found	Peak Found	Peak Found	Peak Found	High	Peak Found	Peak Found	Peak Found	Peak Found	Peak Found	Peak Found	High	Not Found	Peak Found	Not Found	0	1	0	1			269593
755497120	PREDICTED: dynamin-1 isoform X2 [Mus musculus]	High	Peak Found	Peak Found	High	Peak Found	High	Peak Found	Peak Found	High	High	High	Peak Found	High	High	High	Peak Found	2	1	3	3			13429
21311845	mitochondrial glutamate carrier 1 [Mus musculus]	High	High	High	High	High	High	High	High	High	High	High	High	High	High	High	High	4	4	4	4			68267
568907061	PREDICTED: ras-associated and pleckstrin homology domains-containing protein 1 isoform X1 [Mus musculus]	High	Peak Found	Peak Found	High	Peak Found	High	Peak Found	Peak Found	Peak Found	Not Found	Not Found	Not Found	Peak Found	Peak Found	Not Found	Not Found	2	1	0	0			77300
60360130	mKIAA4093 protein [Mus musculus]	High	High	High	High	High	High	High	High	High	High	High	High	High	High	High	High	4	4	4	4			13429
568926207	PREDICTED: receptor-type tyrosine-protein phosphatase delta isoform X3 [Mus musculus]	High	High	High	High	High	High	High	High	High	High	High	High	High	High	High	High	4	4	4	4			-
257153319	immunoglobulin-like domain-containing receptor 2 precursor [Mus musculus]	Peak Found	Peak Found	High	High	High	High	Peak Found	High	Peak Found	Not Found	Not Found	Peak Found	Peak Found	Not Found	Not Found	Not Found	2	3	0	0			100039795
568958940	PREDICTED: neural cell adhesion molecule 1 isoform X2 [Mus musculus]	High	High	High	High	High	High	High	High	High	High	High	High	High	High	High	High	4	4	4	4			17967
568921017	PREDICTED: traf2 and NCK-interacting protein kinase isoform X2 [Mus musculus]	High	High	High	High	High	High	High	High	High	High	High	High	High	High	High	High	4	4	4	4			665113
755499611	PREDICTED: UPF0606 protein KIAA1549L homolog isoform X1 [Mus musculus]	High	High	High	High	High	High	High	High	High	High	High	High	High	High	High	High	4	4	4	4			241589
75905849	centrosomal protein 2 [Mus musculus]	High	High	High	High	High	High	Peak Found	High	High	High	Not Found	High	High	High	Not Found	Peak Found	4	3	3	2			16328
568910344	PREDICTED: immunoglobulin-like domain-containing receptor 2 isoform X3 [Mus musculus]	High	High	High	High	High	High	High	High	High	High	High	High	Peak Found	Peak Found	Peak Found	Not Found	4	4	4	0	Yes	Young	-
6681273	elongation factor 1-alpha 2 [Mus musculus]	High	High	High	High	High	High	High	High	High	High	High	High	High	High	High	High	4	4	4	4			13628
148694207	mCG141703, isoform CRA_c [Mus musculus]	High	High	High	High	High	High	High	High	High	High	High	High	High	High	High	High	4	4	4	4			-
20514282	SYN3 [Mus musculus]	High	High	High	High	High	High	High	High	High	High	High	High	High	High	High	High	4	4	4	4			27204
148691980	hypothetical protein B930041G04 [Mus musculus]	High	Peak Found	Peak Found	Peak Found	Peak Found	Not Found	Not Found	Peak Found	Not Found	Peak Found	Peak Found	Not Found	Peak Found	Not Found	Not Found	Not Found	1	0	0	0			245643
568933253	PREDICTED: membrane-associated guanylate kinase, WW and PDZ domain-containing protein 2 isoform X1 [Mus musculus]	High	High	High	High	High	High	High	High	High	High	High	High	High	High	High	High	4	4	4	4			50791
4826659	F-actin-capping protein subunit beta isoform 1 [Homo sapiens]	High	High	High	High	High	High	High	High	High	High	High	High	High	High	High	High	4	4	4	4			832
118601017	dynactin subunit 1 isoform 1 [Mus musculus]	High	High	High	High	High	High	High	High	High	High	High	High	High	High	High	High	4	4	4	4			13191
568907066	PREDICTED: ras-associated and pleckstrin homology domains-containing protein 1 isoform X3 [Mus musculus]	High	Peak Found	High	High	High	Peak Found	Peak Found	High	High	High	High	Peak Found	High	High	High	High	3	2	3	4			77300
74181802	unnamed protein product [Mus musculus]	Not Found	Not Found	High	Not Found	Not Found	Not Found	Not Found	Not Found	Not Found	Not Found	Not Found	Not Found	Not Found	Not Found	Not Found	Not Found	1	0	0	0			53321
1039750357	PREDICTED: synaptojanin-1 isoform X13 [Mus musculus]	High	High	High	High	High	High	High	High	High	High	High	High	High	High	High	High	4	4	4	4			104015
24657655	CAP-GLY domain containing linker protein 2 [Mus musculus]	Not Found	Not Found	Not Found	Not Found	Not Found	Not Found	Not Found	Not Found	Not Found	Not Found	Not Found	High	Not Found	Not Found	Not Found	High	0	0	1	1			269713
8394493	tubulin alpha-8 chain [Mus musculus]	High	Peak Found	High	High	High	High	Peak Found	High	High	High	Peak Found	High	High	High	High	High	3	3	3	4			53857
202223	alpha-tubulin, partial [Mus musculus]	High	High	High	High	High	High	High	High	High	High	High	High	High	High	High	High	4	4	4	4			22142
83649737	F-actin-capping protein subunit beta isoform a [Mus musculus]	High	High	High	Peak Found	Not Found	High	High	High	High	High	High	High	High	High	Peak Found	High	3	3	4	3			12345
148677083	microtubule-associated protein 4, isoform CRA_c, partial [Mus musculus]	High	High	High	High	High	High	High	High	High	High	High	High	High	High	High	Peak Found	4	4	4	3			17758
148702269	microtubule-associated protein tau, isoform CRA_g, partial [Mus musculus]	High	High	High	High	High	High	High	High	High	High	High	High	High	High	High	High	4	4	4	4			17762
144922606	glutamate receptor ionotropic, NMDA 2D precursor [Mus musculus]	High	High	High	High	High	High	High	High	High	High	High	High	High	High	High	High	4	4	4	4			14814
254675339	peripherin isoform 3 [Mus musculus]	High	High	High	High	High	High	High	Peak Found	Peak Found	Peak Found	Peak Found	Peak Found	Peak Found	Peak Found	Peak Found	High	4	3	0	1	Yes	Young	19132
13278382	Eukaryotic translation elongation factor 1 alpha 1 [Mus musculus]	High	High	High	High	Peak Found	High	High	High	Peak Found	Peak Found	Peak Found	Not Found	Peak Found	Peak Found	Peak Found	Peak Found	4	3	0	0	Yes	Young	13627
341604762	ras-associated and pleckstrin homology domains-containing protein 1 [Mus musculus]	Peak Found	Peak Found	Peak Found	High	Peak Found	Peak Found	Not Found	Peak Found	Not Found	Not Found	Not Found	Not Found	Not Found	Not Found	Not Found	Not Found	1	0	0	0			77300
33286888	Gja1 protein [Mus musculus]	High	High	High	High	High	High	High	High	High	High	High	High	High	High	High	High	4	4	4	4			14609
6753620	ATP-dependent RNA helicase DDX3X [Mus musculus]	High	High	High	High	High	High	High	High	High	High	High	High	High	High	High	High	4	4	4	4			13205
144922638	kinectin isoform 1 [Mus musculus]	High	High	High	High	High	High	High	High	High	High	High	High	High	High	High	High	4	4	4	4			16709
755509681	PREDICTED: protein 4.1 isoform X2 [Mus musculus]	High	High	High	High	High	Peak Found	High	Peak Found	High	Peak Found	Not Found	High	Peak Found	Peak Found	Peak Found	Peak Found	4	2	2	0	Yes	Young	269587
755497651	PREDICTED: protein SCAI isoform X1 [Mus musculus]	High	High	High	High	High	High	High	High	High	High	High	High	High	High	High	High	4	4	4	4			-
55153885	Glyceraldehyde-3-phosphate dehydrogenase [Mus musculus]	High	Peak Found	High	High	High	High	High	High	High	High	High	High	High	High	High	High	3	4	4	4			14433
568972092	PREDICTED: neurofibromin isoform X1 [Mus musculus]	High	High	High	High	High	High	High	High	High	High	High	High	High	High	High	High	4	4	4	4			18015
223462297	Tankyrase 1 binding protein 1 [Mus musculus]	High	High	High	High	High	High	High	High	High	High	High	High	High	High	High	High	4	4	4	4			228140
161353463	serine/threonine-protein kinase DCLK1 isoform 4 [Mus musculus]	Peak Found	Not Found	Not Found	Not Found	Not Found	High	High	Peak Found	Not Found	High	High	Peak Found	High	High	Peak Found	High	0	2	2	3			13175
568917008	PREDICTED: serine/threonine-protein kinase PAK 7 isoform X1 [Mus musculus]	High	High	High	High	High	High	High	High	High	High	High	High	High	High	High	High	4	4	4	4			241656
3334475	RecName: Full=Peripherin	High	High	High	High	High	Peak Found	Not Found	Peak Found	Peak Found	Peak Found	Peak Found	Peak Found	High	Peak Found	Peak Found	Peak Found	4	1	0	1	Yes	Young	19132
163644255	E3 ubiquitin-protein ligase HECW1 [Mus musculus]	High	High	High	High	High	High	High	High	High	High	High	High	High	High	High	High	4	4	4	4			94253
568972096	PREDICTED: neurofibromin isoform X3 [Mus musculus]	Not Found	Peak Found	High	Peak Found	Peak Found	High	High	High	Peak Found	High	High	High	High	High	High	Peak Found	1	3	3	3			18015
568958964	PREDICTED: neural cell adhesion molecule 1 isoform X17 [Mus musculus]	High	High	Peak Found	High	High	Peak Found	Peak Found	High	High	High	High	High	Peak Found	High	Peak Found	High	3	2	4	2			17967
148681394	ciliary rootlet coiled-coil, rootletin, partial [Mus musculus]	High	High	High	High	High	High	High	High	High	Peak Found	Peak Found	High	High	Peak Found	Peak Found	High	4	4	2	2			230872
568973001	PREDICTED: rho GTPase-activating protein 44 isoform X1 [Mus musculus]	High	High	High	High	High	High	High	High	High	High	High	High	High	High	High	High	4	4	4	4			216831
28972652	mKIAA1176 protein [Mus musculus]	High	High	High	High	High	High	High	High	High	High	High	High	High	High	High	High	4	4	4	4			57138
755528607	PREDICTED: protein turtle homolog B isoform X1 [Mus musculus]	High	High	High	High	High	High	High	High	High	High	High	High	High	High	High	High	4	4	4	4			235086
568928605	PREDICTED: cAMP-specific 3',5'-cyclic phosphodiesterase 4B isoform X1 [Mus musculus]	High	High	High	High	High	High	High	Peak Found	High	High	High	High	High	High	Peak Found	High	4	3	4	3			18578
33859811	trifunctional enzyme subunit alpha, mitochondrial precursor [Mus musculus]	High	High	High	High	High	High	High	High	High	High	High	High	High	High	High	High	4	4	4	4			97212
33516959	RecName: Full=E3 ubiquitin-protein ligase TRIM9; AltName: Full=Tripartite motif-containing protein 9	High	High	High	High	High	High	Peak Found	Peak Found	Peak Found	High	High	Peak Found	High	Peak Found	High	Peak Found	4	2	2	2			94090
148705576	collapsin response mediator protein 1, isoform CRA_b, partial [Mus musculus]	Peak Found	High	High	Peak Found	High	High	High	High	Peak Found	Peak Found	High	Peak Found	Peak Found	High	High	Peak Found	2	4	1	2			12933
10946574	creatine kinase B-type [Mus musculus]	High	High	High	High	High	High	High	High	High	High	High	High	High	High	High	High	4	4	4	4			12709
84794546	pleckstrin homology domain-containing family G member 1 [Mus musculus]	High	High	High	High	High	High	High	High	High	High	High	High	High	High	High	High	4	4	4	4			213783
255308899	60S ribosomal protein L3 [Mus musculus]	High	High	High	High	High	High	High	High	High	High	High	High	High	High	High	High	4	4	4	4			27367
148676634	syntaxin binding protein 1, isoform CRA_b, partial [Mus musculus]	High	High	High	High	High	High	Peak Found	High	High	High	High	High	High	High	High	High	4	3	4	4			20910
124487217	protein unc-13 homolog C [Mus musculus]	High	High	High	High	High	High	High	High	High	High	High	High	High	High	High	High	4	4	4	4			208898
148702268	microtubule-associated protein tau, isoform CRA_f, partial [Mus musculus]	Not Found	Not Found	Not Found	Not Found	Not Found	Not Found	Not Found	Not Found	Not Found	Not Found	Not Found	Not Found	Not Found	Not Found	Not Found	Not Found	0	0	0	0			17762
124487263	gamma-aminobutyric acid type B receptor subunit 2 precursor [Mus musculus]	High	High	High	High	High	High	High	High	High	High	High	High	High	High	High	High	4	4	4	4			242425
157951688	brevican core protein isoform 1 precursor [Mus musculus]	High	High	High	High	High	High	High	High	High	High	High	High	High	High	High	High	4	4	4	4			12032
568924022	PREDICTED: serine/threonine-protein kinase DCLK2 isoform X1 [Mus musculus]	High	High	High	High	High	High	High	High	High	High	High	High	High	High	High	High	4	4	4	4			-
612407885	dihydropyrimidinase-related protein 3 CRMP4b [Mus musculus]	High	High	High	High	High	High	High	High	High	High	High	High	High	High	High	High	4	4	4	4			22240
17225417	syntaxin binding protein 1 [Mus musculus]	High	High	High	High	High	High	High	High	High	High	High	High	High	High	High	High	4	4	4	4			20910
28461135	heat shock 70 kDa protein 12A isoform 2 [Mus musculus]	High	High	High	High	High	High	High	High	High	High	High	High	High	High	High	High	4	4	4	4			73442
21312994	mitochondrial 2-oxoglutarate/malate carrier protein [Mus musculus]	High	High	High	High	High	High	High	High	High	High	High	High	High	High	High	High	4	4	4	4			67863
112181198	cAMP-specific 3',5'-cyclic phosphodiesterase 4B isoform 1 [Mus musculus]	High	High	High	High	High	High	High	High	High	Peak Found	Peak Found	Peak Found	High	High	High	High	4	4	1	4			18578
556522609	E3 ubiquitin-protein ligase TRIM9 isoform e [Mus musculus]	High	High	High	High	High	High	High	High	High	Peak Found	Peak Found	High	Peak Found	Peak Found	Peak Found	High	4	4	2	1			94090
568969741	PREDICTED: girdin isoform X1 [Mus musculus]	High	Peak Found	High	Peak Found	Peak Found	Peak Found	Peak Found	Peak Found	High	Peak Found	Peak Found	Not Found	High	Not Found	Not Found	High	2	0	1	2			-
163644296	PH and SEC7 domain-containing protein 3 isoform 3 [Mus musculus]	High	High	High	High	High	High	High	High	High	High	High	High	High	High	High	High	4	4	4	4			234353
1039791871	PREDICTED: pleckstrin homology-like domain family B member 1 isoform X10 [Mus musculus]	Peak Found	High	High	High	High	High	High	High	High	High	Peak Found	Peak Found	Peak Found	Peak Found	Peak Found	Peak Found	3	4	2	0	Yes	Young	-
148694895	RIKEN cDNA A930041I02, isoform CRA_b, partial [Mus musculus]	Not Found	Not Found	Not Found	Not Found	High	Not Found	Not Found	High	Not Found	Not Found	Not Found	Not Found	Not Found	High	Not Found	Not Found	0	2	0	1			320271
251823964	neuropilin and tolloid-like protein 1 precursor [Mus musculus]	High	High	High	High	High	High	High	High	High	High	High	High	High	High	High	High	4	4	4	4			246317
358030313	dematin isoform 1 [Mus musculus]	High	Peak Found	High	Peak Found	High	High	High	High	High	High	High	High	High	High	Peak Found	Peak Found	2	4	4	2			13829
50510665	mKIAA0843 protein [Mus musculus]	High	High	High	High	High	High	High	High	High	High	High	High	High	High	High	High	4	4	4	4			319713
8394030	serine/threonine-protein phosphatase 2B catalytic subunit alpha isoform [Rattus norvegicus]	High	High	High	High	High	High	High	High	High	High	High	High	High	High	High	High	4	4	4	4			24674
261278100	MAP/microtubule affinity-regulating kinase [Mus musculus]	High	High	High	High	High	Peak Found	Peak Found	High	High	High	Not Found	High	Peak Found	Peak Found	Peak Found	Peak Found	4	2	3	0	Yes	Young	226778
148689581	mCG10343, isoform CRA_c, partial [Mus musculus]	High	High	High	High	High	High	High	High	High	High	High	High	High	High	High	High	4	4	4	4			-
6679345	protein kinase C beta type isoform 1 [Mus musculus]	High	High	High	High	High	High	High	High	High	High	High	High	High	High	High	High	4	4	4	4			18751
1039772858	PREDICTED: SUN domain-containing protein 1 isoform X6 [Mus musculus]	Peak Found	High	Peak Found	Peak Found	High	Peak Found	Peak Found	Peak Found	Peak Found	Peak Found	Peak Found	Peak Found	Peak Found	Peak Found	Peak Found	Peak Found	1	1	0	0			77053
152031637	RecName: Full=Inner nuclear membrane protein Man1; AltName: Full=LEM domain-containing protein 3	High	High	High	High	High	High	High	High	High	High	High	High	High	High	High	High	4	4	4	4			380664
755551662	PREDICTED: disco-interacting protein 2 homolog B isoform X2 [Mus musculus]	High	High	High	High	High	High	High	High	High	High	High	High	High	High	High	High	4	4	4	4			239667
568939281	PREDICTED: protein furry homolog isoform X1 [Mus musculus]	High	High	High	High	High	High	High	High	High	High	High	High	High	High	High	High	4	4	4	4			320365
568929156	PREDICTED: neurochondrin isoform X1 [Mus musculus]	High	High	High	High	High	High	High	High	High	High	High	High	High	High	High	High	4	4	4	4			-
112807186	eIF-2-alpha kinase activator GCN1 [Mus musculus]	High	High	High	High	High	High	High	High	High	High	High	High	High	High	High	High	4	4	4	4			231659
594542444	UDP-N-acetylglucosamine--peptide N-acetylglucosaminyltransferase 110 kDa subunit isoform 2 [Mus musculus]	Peak Found	High	Peak Found	High	High	High	High	High	High	High	High	High	High	Peak Found	High	High	2	4	4	3			108155
124248484	teneurin-4 isoform 2 [Mus musculus]	High	High	High	High	High	High	High	High	High	High	High	High	High	High	High	High	4	4	4	4			23966
26341524	unnamed protein product [Mus musculus]	High	High	High	High	High	High	High	High	High	High	High	High	High	High	High	High	4	4	4	4			140579
12025532	V-type proton ATPase 116 kDa subunit a isoform 1 isoform 1 [Mus musculus]	High	High	High	High	High	High	High	High	High	High	High	High	High	High	High	High	4	4	4	4			11975
148687220	unc-84 homolog A (C. elegans), isoform CRA_b [Mus musculus]	High	High	High	High	Peak Found	High	High	High	Not Found	Not Found	Peak Found	Not Found	Peak Found	Peak Found	Not Found	Peak Found	4	3	0	0	Yes	Young	77053
110349752	FERM, RhoGEF and pleckstrin domain-containing protein 1 [Mus musculus]	High	High	High	High	High	High	High	High	High	High	High	High	High	Peak Found	High	High	4	4	4	3			223254
148691855	mCG13426 [Mus musculus]	Not Found	Not Found	Not Found	Not Found	Not Found	Not Found	Not Found	Not Found	Not Found	Not Found	Not Found	Not Found	Not Found	Not Found	Not Found	High	0	0	0	1			-
7305037	dematin isoform 2 [Mus musculus]	High	Not Found	Not Found	High	Not Found	Not Found	Not Found	Not Found	Not Found	Not Found	Not Found	Not Found	Not Found	Not Found	Not Found	Not Found	2	0	0	0			13829
84794611	prickle-like protein 1 [Mus musculus]	High	High	High	High	High	High	High	High	High	High	High	High	High	High	High	High	4	4	4	4			106042
568996377	PREDICTED: dynamin-1-like protein isoform X2 [Mus musculus]	High	High	High	High	High	High	High	High	High	High	High	High	High	High	High	High	4	4	4	4			-
13775066	UDP-N-acetylglucosaminyltransferase [Mus musculus]	Peak Found	Peak Found	High	High	High	High	Peak Found	High	High	Peak Found	High	High	High	High	High	High	2	3	3	4			108155
6671539	fructose-bisphosphate aldolase A isoform 2 [Mus musculus]	High	High	High	High	High	High	High	High	High	High	High	High	High	High	High	High	4	4	4	4			11674
80861468	voltage-dependent L-type calcium channel subunit beta-4 isoform a [Mus musculus]	High	High	High	High	High	High	High	High	High	High	High	High	High	High	High	High	4	4	4	4			12298
148702861	fatty acid synthase, isoform CRA_a, partial [Mus musculus]	High	High	High	High	High	High	High	High	High	High	High	High	High	High	High	High	4	4	4	4			14104
1915915	Ulip3 protein [Mus musculus]	Peak Found	High	Peak Found	Not Found	Not Found	High	Not Found	Not Found	Not Found	Peak Found	High	Peak Found	Peak Found	Peak Found	High	Peak Found	1	1	1	1			12933
20544149	casein kinase I isoform delta isoform 1 [Mus musculus]	High	High	High	High	High	High	High	High	High	High	High	High	High	High	High	High	4	4	4	4			104318
3642631	cytoskeletal beta-actin, partial [Mus musculus]	Peak Found	Peak Found	Peak Found	Peak Found	Peak Found	Peak Found	High	Peak Found	Peak Found	High	Peak Found	High	Peak Found	Peak Found	Peak Found	Peak Found	0	1	2	0			11461
568955534	PREDICTED: microtubule-associated serine/threonine-protein kinase 3 isoform X1 [Mus musculus]	High	High	High	High	High	High	High	High	High	High	High	High	High	High	High	High	4	4	4	4			-
23274067	Plekha5 protein [Mus musculus]	Peak Found	Peak Found	Peak Found	High	Peak Found	High	Peak Found	Peak Found	Peak Found	Peak Found	High	High	Peak Found	High	High	Not Found	1	1	2	2			109135
28972329	mKIAA0638 protein [Mus musculus]	Peak Found	Peak Found	Peak Found	Peak Found	High	Peak Found	Peak Found	Peak Found	Peak Found	Peak Found	Peak Found	Peak Found	Peak Found	Peak Found	Peak Found	Peak Found	0	1	0	0			102693
148702213	glial fibrillary acidic protein [Mus musculus]	High	High	High	High	Not Found	High	High	High	High	Not Found	High	High	Not Found	Not Found	Not Found	High	4	3	3	1			14580
31560731	V-type proton ATPase catalytic subunit A [Mus musculus]	High	High	High	Peak Found	High	High	High	High	High	High	High	High	High	High	High	High	3	4	4	4			11964
568972035	PREDICTED: microtubule-associated protein tau isoform X4 [Mus musculus]	Not Found	High	Not Found	Not Found	Not Found	Not Found	Not Found	Not Found	Not Found	Not Found	Not Found	Not Found	Not Found	Not Found	Not Found	Not Found	1	0	0	0			17762
148710162	solute carrier family 8 (sodium/calcium exchanger), member 2, isoform CRA_a, partial [Mus musculus]	High	High	High	High	High	High	High	High	High	High	High	High	High	High	High	High	4	4	4	4			110891
148701361	reticulon 3, isoform CRA_c, partial [Mus musculus]	High	High	High	High	High	High	High	High	High	High	High	High	High	High	High	High	4	4	4	4			20168
1039779092	PREDICTED: serine/threonine-protein kinase BRSK1 isoform X1 [Mus musculus]	High	High	High	High	High	High	High	High	High	High	High	High	High	High	High	High	4	4	4	4			381979
1039772874	PREDICTED: SUN domain-containing protein 1 isoform X17 [Mus musculus]	Peak Found	High	Peak Found	High	Peak Found	Peak Found	Peak Found	Peak Found	Not Found	Not Found	Peak Found	High	Peak Found	High	Peak Found	Not Found	2	0	1	1			77053
568926394	PREDICTED: tenascin isoform X1 [Mus musculus]	High	High	High	High	High	High	High	High	High	High	High	High	High	High	High	High	4	4	4	4			-
23956222	actin-related protein 3 [Mus musculus]	High	High	High	High	High	High	High	High	High	High	High	High	High	High	High	High	4	4	4	4			74117
11093516	GABA-B receptor [Mus musculus]	High	High	High	High	High	High	High	High	High	High	High	High	High	High	High	High	4	4	4	4			54393
148675233	desmuslin, isoform CRA_b [Mus musculus]	High	High	High	High	High	High	High	High	High	High	High	High	High	High	High	High	4	4	4	4			233335
755509711	PREDICTED: protein 4.1 isoform X20 [Mus musculus]	Peak Found	Not Found	Not Found	High	Peak Found	High	Peak Found	Peak Found	Peak Found	Not Found	Peak Found	High	High	Peak Found	Peak Found	Peak Found	1	1	1	1			269587
229597183	Farp1 protein, partial [Mus musculus]	High	Peak Found	High	High	High	High	High	High	High	High	High	High	High	High	Peak Found	High	3	4	4	3			223254
148677926	lamin B1, isoform CRA_b [Mus musculus]	High	High	High	High	High	High	High	Peak Found	Peak Found	Not Found	High	Peak Found	Peak Found	High	Peak Found	Peak Found	4	3	1	1			16906
21362303	synaptosomal-associated protein 47 [Mus musculus]	High	High	High	High	High	High	High	High	High	High	High	High	High	High	High	High	4	4	4	4			67826
568995942	PREDICTED: glycogen synthase kinase-3 beta isoform X1 [Mus musculus]	High	High	High	High	High	High	High	High	High	High	High	High	High	High	High	High	4	4	4	4			-
568974579	PREDICTED: protein shisa-6 homolog isoform X1 [Mus musculus]	High	High	High	High	High	High	High	High	High	High	High	High	High	High	High	High	4	4	4	4			380702
7242199	ras-specific guanine nucleotide-releasing factor 2 [Mus musculus]	High	High	High	High	High	High	High	High	High	High	High	High	High	High	High	High	4	4	4	4			19418
569009889	PREDICTED: filamin-A isoform X1 [Mus musculus]	High	High	High	High	High	High	High	High	High	High	High	High	Peak Found	High	High	High	4	4	4	3			192176
30425210	SEC14 domain and spectrin repeat-containing protein 1 [Mus musculus]	High	High	High	High	High	High	High	High	High	High	High	High	High	High	High	High	4	4	4	4			228071
755512491	PREDICTED: adhesion G protein-coupled receptor L3 isoform X1 [Mus musculus]	High	High	High	High	High	High	High	High	High	High	High	High	High	High	High	High	4	4	4	4			-
4502549	calmodulin isoform 2 [Homo sapiens]	Not Found	Not Found	Not Found	Not Found	Not Found	Not Found	Not Found	Not Found	Not Found	Not Found	Not Found	Not Found	Not Found	Not Found	Not Found	Not Found	0	0	0	0			805
1039742895	PREDICTED: LOW QUALITY PROTEIN: protein AHNAK2 [Mus musculus]	High	High	High	High	High	High	High	High	High	High	High	High	High	High	High	High	4	4	4	4			-
50510949	mKIAA1480 protein [Mus musculus]	High	High	High	High	High	High	High	High	High	High	High	High	High	High	High	High	4	4	4	4			-
1039775244	PREDICTED: diacylglycerol kinase iota isoform X4 [Mus musculus]	High	High	High	High	High	High	High	High	High	High	High	High	High	High	High	High	4	4	4	4			320127
51492004	tripartite motif-containing protein 46 isoform 2 [Mus musculus]	High	High	High	High	High	High	High	High	High	High	High	High	High	High	High	High	4	4	4	4			360213
568964817	PREDICTED: band 4.1-like protein 2 isoform X1 [Mus musculus]	High	High	High	High	High	High	High	High	High	High	High	High	High	High	High	High	4	4	4	4			13822
148704518	mCG52906 [Mus musculus]	High	High	High	High	High	High	High	High	High	High	High	High	High	High	High	High	4	4	4	4			238276
148683476	fibrinogen, alpha polypeptide, isoform CRA_a [Mus musculus]	High	High	High	High	High	High	High	High	High	High	High	High	High	High	High	High	4	4	4	4			14161
148528987	coronin-2B [Mus musculus]	High	High	High	High	High	High	High	High	High	High	High	High	High	High	High	High	4	4	4	4			235431
568996433	PREDICTED: dynamin-like 120 kDa protein, mitochondrial isoform X2 [Mus musculus]	High	High	High	High	High	High	High	High	High	High	High	High	High	High	High	High	4	4	4	4			-
50510947	mKIAA1477 protein [Mus musculus]	Not Found	Not Found	Not Found	High	Not Found	Not Found	Not Found	Not Found	Not Found	Not Found	Not Found	Not Found	Not Found	Not Found	Not Found	Not Found	1	0	0	0			226778
755494389	PREDICTED: neurofascin isoform X26 [Mus musculus]	High	High	High	High	Peak Found	High	High	High	High	High	Peak Found	Peak Found	High	Peak Found	High	Peak Found	4	3	2	2			-
23272966	Atp5b protein, partial [Mus musculus]	High	High	High	High	High	High	High	High	High	High	High	High	High	High	High	High	4	4	4	4			11947
1039778399	PREDICTED: pleckstrin homology domain-containing family A member 7 isoform X2 [Mus musculus]	High	High	High	High	High	High	High	High	High	High	High	High	High	Peak Found	Peak Found	High	4	4	4	2			233765
223461282	Cttnbp2 protein [Mus musculus]	High	High	High	High	High	High	High	High	High	High	High	High	High	High	High	High	4	4	4	4			30785
148696832	hyaluronan and proteoglycan link protein 4, partial [Mus musculus]	High	High	High	High	High	High	High	High	High	High	High	High	High	High	High	High	4	4	4	4			330790
1262300	casein kinase II alpha subunit [Mus musculus]	High	High	High	High	High	High	High	High	High	High	High	High	High	High	High	High	4	4	4	4			12995
21311873	heat shock factor-binding protein 1 [Mus musculus]	High	High	High	High	High	High	High	High	High	High	High	High	High	High	High	High	4	4	4	4			68196
226437676	nuclear pore complex protein Nup205 [Mus musculus]	High	High	High	High	High	Peak Found	High	High	High	High	High	High	Peak Found	High	High	High	4	3	4	3			70699
762006000	pleckstrin homology domain-containing family A member 7 isoform 1 [Mus musculus]	Not Found	High	Not Found	Not Found	Not Found	Not Found	Not Found	Not Found	Not Found	Not Found	Not Found	Not Found	Not Found	Not Found	Not Found	Not Found	1	0	0	0			233765
568941911	PREDICTED: SLIT-ROBO Rho GTPase-activating protein 3 isoform X1 [Mus musculus]	High	High	High	High	High	High	High	High	High	High	High	High	High	High	High	High	4	4	4	4			259302
31542111	gamma-adducin isoform a [Mus musculus]	Peak Found	High	High	High	High	High	High	High	High	High	Peak Found	High	High	High	High	High	3	4	3	4			27360
58037475	protein FAM81A [Mus musculus]	High	High	High	High	High	High	High	High	High	High	High	High	High	High	High	High	4	4	4	4			76886
568984236	PREDICTED: kinesin-like protein KIF2A isoform X2 [Mus musculus]	High	High	High	High	High	High	High	High	High	High	High	High	High	High	High	High	4	4	4	4			-
1039743392	PREDICTED: ryanodine receptor 2 isoform X7 [Mus musculus]	High	High	High	High	High	High	High	High	High	High	High	High	High	High	High	High	4	4	4	4			-
244790087	myelin expression factor 2 isoform 1 [Mus musculus]	High	High	High	High	High	High	High	High	High	High	High	High	High	High	High	High	4	4	4	4			17876
568978942	PREDICTED: neurexin 3 isoform X1 [Mus musculus]	High	High	High	High	High	High	High	High	High	High	High	High	High	High	High	High	4	4	4	4			-
134053896	LIM and calponin homology domains-containing protein 1 isoform 1 [Mus musculus]	High	High	High	High	High	High	High	High	High	High	High	High	High	High	High	High	4	4	4	4			77569
40556608	heat shock protein HSP 90-beta [Mus musculus]	High	High	High	High	High	High	High	High	High	High	High	High	High	High	High	High	4	4	4	4			15516
37360098	mKIAA0791 protein [Mus musculus]	High	High	High	High	High	High	High	High	High	Peak Found	High	High	High	High	High	High	4	4	3	4			170762
509495	cortactin [Mus musculus]	High	High	High	High	High	High	High	High	High	High	High	High	High	High	High	High	4	4	4	4			13043
952977828	fibrinogen gamma chain isoform 2 precursor [Mus musculus]	High	High	High	High	High	High	High	High	High	High	High	High	High	High	High	High	4	4	4	4			99571
755516345	PREDICTED: protein-methionine sulfoxide oxidase MICAL3 isoform X1 [Mus musculus]	High	High	High	High	High	High	High	High	High	High	High	High	High	High	High	High	4	4	4	4			-
26006171	mKIAA0531 protein [Mus musculus]	High	High	High	High	High	High	High	High	High	High	High	High	High	High	High	High	4	4	4	4			16574
755530064	PREDICTED: dmX-like protein 2 isoform X2 [Mus musculus]	High	High	High	High	High	High	High	High	High	High	High	High	High	High	High	High	4	4	4	4			235380
66793429	peroxisomal acyl-coenzyme A oxidase 1 isoform 1 [Mus musculus]	High	High	High	High	High	High	High	High	High	High	High	High	High	High	Peak Found	High	4	4	4	3			11430
6756041	14-3-3 protein zeta/delta isoform 1 [Mus musculus]	High	High	High	High	High	High	High	High	High	High	High	High	High	High	High	High	4	4	4	4			22631
148672704	casein kinase 1, epsilon, isoform CRA_b, partial [Mus musculus]	High	High	High	High	High	High	High	High	High	High	High	High	High	High	High	High	4	4	4	4			27373
52345394	actin-related protein 3B isoform 1 [Mus musculus]	High	High	High	High	High	High	High	High	High	High	High	High	High	High	High	High	4	4	4	4			242894
219801747	metabotropic glutamate receptor 5 isoform b precursor [Mus musculus]	High	High	High	High	High	High	High	High	High	High	High	High	High	High	High	High	4	4	4	4			108071
158508501	septin-5 [Mus musculus]	High	High	High	High	High	High	High	High	High	High	High	High	High	High	High	High	4	4	4	4			18951
74188195	unnamed protein product [Mus musculus]	High	High	High	High	High	High	High	High	High	High	High	High	High	High	High	High	4	4	4	4			26913
755565071	PREDICTED: NHS-like protein 2 isoform X1 [Mus musculus]	High	High	High	High	High	High	High	High	High	High	High	High	High	High	High	High	4	4	4	4			100042480
568913587	PREDICTED: gelsolin isoform X2 [Mus musculus]	High	High	High	High	High	High	High	High	Peak Found	High	Not Found	High	High	Peak Found	Peak Found	Peak Found	4	4	2	1			-
31543797	synaptotagmin-2 [Mus musculus]	High	High	High	High	High	High	High	High	High	High	High	High	High	High	High	High	4	4	4	4			20980
339895913	AP-1 complex subunit beta-1 isoform 1 [Mus musculus]	High	High	High	High	High	High	High	High	High	High	High	High	High	High	High	High	4	4	4	4			11764
124487229	breakpoint cluster region protein [Mus musculus]	High	High	High	High	High	High	High	High	High	High	High	High	High	High	High	High	4	4	4	4			110279
74209147	unnamed protein product [Mus musculus]	High	High	High	High	High	High	High	High	High	High	High	High	High	High	High	High	4	4	4	4			233071
568917014	PREDICTED: double zinc ribbon and ankyrin repeat-containing protein 1 isoform X1 [Mus musculus]	Peak Found	High	High	Peak Found	Peak Found	High	Peak Found	High	Peak Found	High	Peak Found	High	High	High	High	High	2	2	2	4			241688
569012144	PREDICTED: SH3 domain-containing kinase-binding protein 1 isoform X1 [Mus musculus]	High	High	High	High	High	High	High	High	High	High	High	High	High	High	High	High	4	4	4	4			58194
1039759427	PREDICTED: outer dense fiber protein 2 isoform X1 [Mus musculus]	High	High	High	High	High	High	High	High	High	High	Peak Found	High	High	High	Peak Found	High	4	4	3	3			18286
9789937	dnaJ homolog subfamily A member 2 [Mus musculus]	High	High	High	High	High	High	High	High	High	High	High	High	High	High	High	High	4	4	4	4			56445
329755239	gelsolin isoform 2 [Mus musculus]	High	Peak Found	High	High	High	High	High	High	High	High	High	High	Peak Found	High	High	High	3	4	4	3			227753
74220435	unnamed protein product [Mus musculus]	High	High	High	High	High	Peak Found	High	High	High	High	High	High	High	High	High	Peak Found	4	3	4	3			12313
755529787	PREDICTED: pyruvate kinase PKM isoform X2 [Mus musculus]	Peak Found	Not Found	High	High	Not Found	Not Found	Not Found	Not Found	Not Found	High	High	Not Found	High	High	High	Not Found	2	0	2	3			-
148679174	nucleoporin 93, isoform CRA_b [Mus musculus]	High	High	High	High	High	High	High	High	Peak Found	Peak Found	High	High	Peak Found	High	High	High	4	4	2	3			71805
26006165	mKIAA0443 protein [Mus musculus]	High	High	High	High	High	High	High	High	High	High	High	High	High	High	High	High	4	4	4	4			67298
58372172	homer protein homolog 2 isoform 1 [Mus musculus]	High	High	High	High	High	High	High	High	High	High	High	High	High	High	High	High	4	4	4	4			26557
27694022	3-hydroxybutyrate dehydrogenase, type 1 [Mus musculus]	High	Peak Found	Peak Found	High	Peak Found	Peak Found	Not Found	Peak Found	Not Found	Not Found	Not Found	Not Found	High	Peak Found	Not Found	Not Found	2	0	0	1			71911
5803225	14-3-3 protein epsilon [Homo sapiens]	High	High	High	High	High	High	High	High	High	High	High	High	High	High	High	High	4	4	4	4			7531
12836024	unnamed protein product [Mus musculus]	High	Peak Found	High	Peak Found	Not Found	High	High	High	High	Peak Found	High	High	Peak Found	Peak Found	High	Peak Found	2	3	3	1			66870
74204693	unnamed protein product [Mus musculus]	High	High	High	High	High	High	High	High	High	High	High	High	High	High	High	High	4	4	4	4			56463
62990174	protein phosphatase 1 regulatory subunit 29 precursor [Mus musculus]	High	High	High	High	High	High	High	High	High	High	High	High	High	High	High	High	4	4	4	4			207393
170014720	D-beta-hydroxybutyrate dehydrogenase, mitochondrial precursor [Mus musculus]	High	Peak Found	Peak Found	High	Peak Found	Peak Found	Peak Found	Peak Found	Peak Found	Not Found	Peak Found	Peak Found	Not Found	Not Found	Not Found	Not Found	2	0	0	0			71911
568910356	PREDICTED: dynamin-3 isoform X1 [Mus musculus]	High	High	High	High	High	High	High	High	High	High	High	High	High	High	High	High	4	4	4	4			103967
6679573	transcriptional activator protein Pur-alpha [Mus musculus]	High	High	High	High	High	High	High	High	High	High	High	High	High	High	High	High	4	4	4	4			19290
30425250	beta-actin-like protein 2 [Mus musculus]	High	High	High	High	High	High	High	High	High	High	High	High	Not Found	Not Found	Not Found	High	4	4	4	1			238880
165932379	plasminogen activator inhibitor 1 RNA-binding protein isoform 3 [Mus musculus]	Peak Found	High	High	High	High	High	High	High	Peak Found	High	High	High	High	High	High	Peak Found	3	4	3	3			66870
26350875	unnamed protein product [Mus musculus]	Peak Found	Not Found	High	Peak Found	Peak Found	High	Peak Found	High	Peak Found	Peak Found	High	High	High	High	Peak Found	High	1	2	2	3			27360
157951723	SLIT-ROBO Rho GTPase-activating protein 2 [Mus musculus]	High	High	High	High	High	High	High	High	High	High	High	High	High	High	High	High	4	4	4	4			14270
6755963	voltage-dependent anion-selective channel protein 1 [Mus musculus]	High	High	High	High	High	High	High	High	High	High	High	High	High	High	High	High	4	4	4	4			22333
755494464	PREDICTED: plasma membrane calcium-transporting ATPase 4 isoform X5 [Mus musculus]	High	High	High	High	High	High	High	High	High	High	High	High	High	High	High	High	4	4	4	4			381290
11230778	tropomodulin-1 [Mus musculus]	High	High	High	High	High	High	High	High	High	High	High	High	High	High	High	High	4	4	4	4			21916
18079339	aconitate hydratase, mitochondrial precursor [Mus musculus]	High	High	High	High	High	High	High	High	High	High	High	High	High	High	High	High	4	4	4	4			11429
359385700	14-3-3 protein zeta/delta isoform 2 [Mus musculus]	Not Found	Not Found	Not Found	Not Found	Not Found	Not Found	Not Found	High	Not Found	Not Found	Not Found	Not Found	Not Found	Not Found	Not Found	Not Found	0	1	0	0			22631
54291704	phosphofurin acidic cluster sorting protein 1 [Mus musculus]	High	High	High	High	High	High	High	High	High	High	High	High	High	High	High	High	4	4	4	4			107975
197333687	versican core protein isoform 3 precursor [Mus musculus]	High	High	High	High	High	High	High	High	High	High	High	High	High	High	High	High	4	4	4	4			13003
3065925	14-3-3 protein beta [Mus musculus]	High	High	High	High	High	High	High	High	High	High	High	High	High	High	High	High	4	4	4	4			54401
568917022	PREDICTED: double zinc ribbon and ankyrin repeat-containing protein 1 isoform X6 [Mus musculus]	High	Peak Found	Peak Found	High	Peak Found	Peak Found	High	Peak Found	Peak Found	High	Peak Found	Peak Found	Peak Found	Peak Found	High	Peak Found	2	1	1	1			-
1184659	vacuolar adenosine triphosphatase subunit A [Mus musculus]	Not Found	Not Found	Not Found	Not Found	Not Found	Not Found	Not Found	Not Found	High	Not Found	Not Found	Not Found	Not Found	Not Found	Not Found	Not Found	0	0	1	0			11964
52350563	probable G-protein coupled receptor 158 precursor [Mus musculus]	High	High	High	High	High	High	High	High	High	High	High	High	High	High	High	High	4	4	4	4			241263
1669535	scg [Mus musculus]	High	High	High	High	High	High	High	High	High	High	High	High	High	High	High	High	4	4	4	4			16211
121949765	lamina-associated polypeptide 2 isoform epsilon [Mus musculus]	High	High	High	High	High	High	High	High	High	Peak Found	High	High	High	High	High	High	4	4	3	4			21917
30017461	arf-GAP with GTPase, ANK repeat and PH domain-containing protein 1 isoform 1 [Mus musculus]	High	High	High	High	High	High	High	High	High	High	High	High	High	High	High	High	4	4	4	4			347722
55153870	Ywhaq protein, partial [Mus musculus]	High	High	High	High	High	High	High	High	High	High	High	High	High	High	High	High	4	4	4	4			22630
74215924	unnamed protein product [Mus musculus]	High	High	High	High	High	High	High	High	High	High	High	High	High	High	High	High	4	4	4	4			22628
18605695	Mtch1 protein [Mus musculus]	High	High	High	High	High	High	High	High	High	High	High	High	High	High	High	High	4	4	4	4			56462
568961999	PREDICTED: muscular LMNA-interacting protein isoform X1 [Mus musculus]	High	High	High	High	High	High	High	High	High	High	High	High	High	High	High	High	4	4	4	4			-
929984652	Chain A, Catalytic Domain Of Mouse 2',3'-cyclic Nucleotide 3'- Phosphodiesterase, With Mutation H230q, Complexed With Citrate	High	High	High	High	High	High	High	High	High	High	High	High	High	Peak Found	High	High	4	4	4	3			-
359807367	pyruvate kinase PKM isoform M1 [Mus musculus]	Peak Found	High	High	Peak Found	Peak Found	High	Peak Found	Peak Found	High	Peak Found	Peak Found	Peak Found	Peak Found	Peak Found	Peak Found	Peak Found	2	1	1	0			18746
755524532	PREDICTED: rho guanine nucleotide exchange factor 7 isoform X1 [Mus musculus]	High	High	Peak Found	High	High	High	High	High	High	High	High	High	High	High	High	High	3	4	4	4			-
1657657	brain beta-spectrin, partial [Mus musculus]	Not Found	Not Found	Not Found	Not Found	High	Not Found	Not Found	Not Found	Not Found	Not Found	High	Not Found	Not Found	Not Found	High	Not Found	0	1	1	1			20742
50510363	mKIAA0109 protein [Mus musculus]	High	High	High	High	High	High	High	High	High	High	High	High	High	High	High	High	4	4	4	4			11773
755532817	PREDICTED: glutamate receptor ionotropic, kainate 2 isoform X1 [Mus musculus]	High	High	High	High	High	High	High	High	High	High	High	High	High	High	High	High	4	4	4	4			14806
568987032	PREDICTED: serine/threonine-protein phosphatase 2B catalytic subunit beta isoform isoform X1 [Mus musculus]	High	High	High	High	High	High	High	High	High	High	High	High	High	High	High	High	4	4	4	4			19056
126090620	dapper homolog 3 [Mus musculus]	High	High	High	High	High	High	High	High	High	High	High	High	High	High	High	High	4	4	4	4			629378
113930737	peroxisomal biogenesis factor 5 isoform 1 [Mus musculus]	High	High	High	High	High	High	High	High	High	High	High	High	High	High	High	High	4	4	4	4			19305
124486648	neuron navigator 3 [Mus musculus]	High	High	High	High	High	High	Peak Found	Peak Found	Peak Found	Peak Found	Peak Found	Peak Found	Peak Found	Not Found	Not Found	Peak Found	4	2	0	0	Yes	Young	260315
247494171	BTB/POZ domain-containing protein KCTD16 [Mus musculus]	High	High	High	High	High	High	High	High	High	High	High	High	High	High	High	High	4	4	4	4			383348
148710042	pleckstrin and Sec7 domain containing, isoform CRA_b, partial [Mus musculus]	High	High	High	High	High	High	High	High	High	High	High	High	High	High	High	High	4	4	4	4			73728
444189294	ubiquitin-like modifier-activating enzyme 1 isoform 1 [Mus musculus]	High	High	High	High	High	High	High	High	High	High	High	High	High	High	High	High	4	4	4	4			22201
112293279	neural cell adhesion molecule L1 precursor [Mus musculus]	High	High	High	High	High	High	High	High	High	High	High	High	High	High	High	High	4	4	4	4			16728
113680271	voltage-dependent L-type calcium channel subunit beta-3 isoform 1 [Mus musculus]	High	High	High	High	High	High	High	High	High	High	High	High	High	High	High	High	4	4	4	4			12297
595763175	beta-adrenergic receptor kinase 1 isoform 1 [Mus musculus]	High	High	High	High	High	High	High	High	High	High	High	High	High	High	High	High	4	4	4	4			110355
145699091	nesprin-2 [Mus musculus]	High	High	High	High	Peak Found	Peak Found	Peak Found	Peak Found	Peak Found	Peak Found	Peak Found	Peak Found	Peak Found	Peak Found	Peak Found	Peak Found	4	0	0	0	Yes	Young	319565
172073152	nuclear pore membrane glycoprotein 210 precursor [Mus musculus]	High	Peak Found	High	High	Peak Found	High	High	High	Peak Found	Peak Found	High	High	Peak Found	Peak Found	High	High	3	3	2	2			54563
33146398	voltage-dependent calcium channel beta1 subunit [Mus musculus]	High	High	High	High	High	High	High	High	High	High	High	High	High	High	High	High	4	4	4	4			12295
161086990	leucine zipper putative tumor suppressor 3 isoform a [Mus musculus]	High	High	High	High	High	High	High	High	High	High	High	High	High	High	High	High	4	4	4	4			241638
148689290	CaM kinase-like vesicle-associated, partial [Mus musculus]	High	High	High	High	High	High	High	High	High	High	High	High	High	High	High	High	4	4	4	4			235604
15809016	myosin regulatory light chain 12B [Homo sapiens]	High	High	High	High	High	High	High	High	Peak Found	High	High	High	High	High	High	High	4	4	3	4			103910
124486670	mitochondrial glutamate carrier 2 [Mus musculus]	High	High	High	High	High	High	High	High	High	High	High	High	High	High	High	High	4	4	4	4			71803
18700024	isocitrate dehydrogenase [NAD] subunit beta, mitochondrial [Mus musculus]	High	High	High	High	High	High	High	High	High	High	High	High	High	High	High	High	4	4	4	4			170718
269784743	leucine zipper putative tumor suppressor 1 [Mus musculus]	High	High	High	High	High	High	High	High	High	High	High	High	High	High	High	High	4	4	4	4			211134
158854037	neurobeachin [Mus musculus]	High	High	High	High	High	High	High	High	High	High	High	High	High	High	High	High	4	4	4	4			26422
409264628	epidermal growth factor receptor kinase substrate 8 isoform 2 [Mus musculus]	High	High	High	High	High	High	High	High	High	High	High	High	High	High	High	High	4	4	4	4			13860
37360062	mKIAA0723 protein [Mus musculus]	High	High	High	High	High	High	High	High	High	High	High	High	High	High	High	High	4	4	4	4			17184
19527256	ATP-dependent RNA helicase DDX1 [Mus musculus]	High	High	High	High	High	High	High	High	High	High	High	High	High	High	High	High	4	4	4	4			104721
25141235	ATP-dependent RNA helicase DDX3Y [Mus musculus]	High	High	High	High	High	High	High	High	High	High	Peak Found	High	High	High	High	High	4	4	3	4			26900
568951073	PREDICTED: syntaxin-1B isoform X1 [Mus musculus]	High	High	High	High	High	High	High	High	High	High	High	High	High	High	High	High	4	4	4	4			56216
568979761	PREDICTED: serine/threonine-protein phosphatase 2A 56 kDa regulatory subunit gamma isoform isoform X1 [Mus musculus]	High	High	High	High	High	High	High	High	High	High	High	High	High	High	High	High	4	4	4	4			26931
5031571	actin-related protein 2 isoform b [Homo sapiens]	High	High	High	High	High	Peak Found	High	High	High	High	High	High	High	High	High	High	4	3	4	4			10097
755514082	PREDICTED: nuclear receptor corepressor 2 isoform X1 [Mus musculus]	High	High	High	High	High	High	High	High	High	High	High	High	High	Peak Found	Peak Found	Peak Found	4	4	4	1			20602
148679813	nucleoporin 133 [Mus musculus]	High	High	High	High	High	High	High	High	Peak Found	High	High	High	Peak Found	High	High	High	4	4	3	3			234865
71725377	protocadherin Fat 2 precursor [Mus musculus]	High	High	High	High	High	High	High	High	High	High	High	High	High	High	High	High	4	4	4	4			245827
49258190	NCK-interacting protein with SH3 domain [Mus musculus]	High	High	High	High	High	High	High	High	High	High	High	High	High	High	High	High	4	4	4	4			80987
569005279	PREDICTED: Golli-Mbp isoform X1 [Mus musculus]	High	High	High	High	High	High	High	High	High	High	Peak Found	High	High	High	High	High	4	4	3	4			17196
260763917	ADP-ribosylation factor GTPase-activating protein 2 isoform 2 [Mus musculus]	High	High	High	High	High	High	High	High	High	High	High	High	High	High	High	High	4	4	4	4			77038
53692187	actin-related protein 2 isoform a [Homo sapiens]	High	Peak Found	High	High	Peak Found	High	Peak Found	High	High	High	Peak Found	Peak Found	Peak Found	Peak Found	Peak Found	Peak Found	3	2	2	0			10097
22122795	cytoplasmic dynein 1 light intermediate chain 1 [Mus musculus]	High	High	High	High	High	High	High	High	High	High	High	High	High	High	High	High	4	4	4	4			235661
148684637	nucleoporin 98, isoform CRA_c [Mus musculus]	High	High	High	High	High	High	High	High	Peak Found	Peak Found	High	High	High	Peak Found	High	High	4	4	2	3			269966
171906571	jouberin isoform 1 [Mus musculus]	High	High	High	High	High	High	High	High	High	High	High	High	High	High	High	High	4	4	4	4			52906
568975094	PREDICTED: rho GTPase-activating protein 23 isoform X6 [Mus musculus]	High	High	High	High	High	High	High	High	High	High	High	High	High	High	High	High	4	4	4	4			58996
1039745588	PREDICTED: calcium-activated potassium channel subunit alpha-1 isoform X12 [Mus musculus]	High	High	High	High	High	High	High	High	High	High	High	High	High	High	High	High	4	4	4	4			16531
755551991	PREDICTED: ADP-ribosylation factor GTPase-activating protein 3 isoform X1 [Mus musculus]	High	High	High	High	High	High	High	High	High	High	High	High	High	High	High	High	4	4	4	4			-
34328148	DNA topoisomerase 2-beta [Mus musculus]	High	High	High	High	High	High	High	High	High	High	High	High	High	High	High	High	4	4	4	4			21974
50510903	mKIAA1366 protein [Mus musculus]	High	High	High	High	High	High	High	High	High	High	High	High	High	High	High	High	4	4	4	4			216856
755524176	PREDICTED: liprin-alpha-1 isoform X1 [Mus musculus]	High	High	High	High	High	High	High	High	High	High	High	High	High	High	High	Peak Found	4	4	4	3			233977
148689762	mCG20172 [Mus musculus]	High	Not Found	Not Found	Not Found	Not Found	Not Found	Not Found	Not Found	Not Found	Not Found	Not Found	Not Found	Not Found	Not Found	Not Found	Not Found	1	0	0	0			-
6755588	synaptosomal-associated protein 25 isoform a [Mus musculus]	High	High	High	High	High	High	High	High	High	High	High	High	High	High	High	High	4	4	4	4			20614
125628634	microtubule-associated serine/threonine-protein kinase 1 [Mus musculus]	High	High	High	High	High	High	High	High	High	High	High	High	High	High	High	High	4	4	4	4			56527
569010236	PREDICTED: plasma membrane calcium-transporting ATPase 3 isoform X1 [Mus musculus]	High	High	High	Peak Found	High	High	Peak Found	High	High	High	High	High	High	High	High	High	3	3	4	4			320707
568935961	PREDICTED: septin-11 isoform X1 [Mus musculus]	High	High	High	High	High	High	High	High	High	High	High	High	High	High	High	High	4	4	4	4			52398
6755252	transcriptional activator protein Pur-beta [Mus musculus]	High	High	High	High	High	High	High	High	High	High	High	High	High	High	High	High	4	4	4	4			19291
50510445	mKIAA0299 protein [Mus musculus]	High	High	Peak Found	High	High	High	High	High	Peak Found	High	High	High	Not Found	Not Found	Not Found	High	3	4	3	1			208869
118505325	beta-actin [Mus musculus]	Peak Found	Peak Found	Peak Found	High	High	High	Peak Found	High	High	Peak Found	Peak Found	High	Peak Found	High	Peak Found	High	1	3	2	2			11461
50582477	Rim1delta83-105 [Mus musculus]	High	High	High	High	High	High	Peak Found	High	High	High	High	High	Peak Found	High	High	Peak Found	4	3	4	2			116837
568984455	PREDICTED: cAMP-specific 3',5'-cyclic phosphodiesterase 4D isoform X1 [Mus musculus]	High	High	High	High	High	High	High	High	High	High	High	High	High	High	High	High	4	4	4	4			238871
148670608	ATP citrate lyase, isoform CRA_a [Mus musculus]	High	High	High	High	High	High	High	High	High	High	High	High	High	High	High	High	4	4	4	4			104112
148707626	cysteine and glycine-rich protein 1, isoform CRA_a, partial [Mus musculus]	High	High	High	High	High	High	High	High	High	High	High	High	High	High	High	High	4	4	4	4			13007
28173550	septin-7 isoform 1 [Mus musculus]	High	High	High	High	High	High	High	High	High	Peak Found	High	High	High	High	Peak Found	High	4	4	3	3			235072
568932692	PREDICTED: disintegrin and metalloproteinase domain-containing protein 22 isoform X3 [Mus musculus]	High	High	High	High	High	High	High	High	High	High	High	High	High	High	High	High	4	4	4	4			11496
755560477	PREDICTED: dystrobrevin alpha isoform X1 [Mus musculus]	High	High	High	High	High	High	High	High	High	High	High	High	High	High	High	High	4	4	4	4			-
568918827	PREDICTED: breast carcinoma-amplified sequence 1 homolog isoform X1 [Mus musculus]	High	High	High	High	High	High	Peak Found	High	Peak Found	Peak Found	Peak Found	Peak Found	Not Found	Not Found	Not Found	Not Found	4	3	0	0	Yes	Young	-
74210167	unnamed protein product [Mus musculus]	High	High	High	High	High	High	High	High	High	High	High	High	High	High	High	High	4	4	4	4			13207
568924767	PREDICTED: adhesion G protein-coupled receptor L2 isoform X1 [Mus musculus]	High	High	High	High	High	High	High	High	High	High	High	High	High	High	High	High	4	4	4	4			-
257467657	UPF0606 protein KIAA1549 precursor [Mus musculus]	High	High	High	High	High	High	High	High	High	High	High	High	High	High	High	High	4	4	4	4			330286
18765733	synaptosomal-associated protein 25 isoform SNAP25A [Homo sapiens]	High	High	High	Peak Found	High	Peak Found	High	High	High	High	High	Peak Found	High	High	High	High	3	3	3	4			6616
755495397	PREDICTED: astrotactin-1 isoform X1 [Mus musculus]	High	High	High	High	High	High	High	High	High	High	High	High	High	High	High	High	4	4	4	4			11899
160333312	serine/threonine-protein kinase SIK3 [Mus musculus]	High	High	High	High	High	High	High	High	High	High	High	High	High	High	High	High	4	4	4	4			70661
74191447	unnamed protein product [Mus musculus]	High	High	High	High	High	High	High	High	High	High	High	High	High	High	High	High	4	4	4	4			11966
329299065	septin-7 isoform 2 [Mus musculus]	High	High	High	High	High	High	Not Found	High	Not Found	High	High	Not Found	Not Found	Not Found	Not Found	Not Found	4	3	2	0	Yes	Young	235072
31560686	heat shock-related 70 kDa protein 2 [Mus musculus]	High	High	High	High	High	High	High	High	High	High	High	High	High	High	High	High	4	4	4	4			15512
239985513	ATPase family AAA domain-containing protein 3 [Mus musculus]	High	High	High	High	High	High	High	High	High	High	High	High	High	High	High	High	4	4	4	4			108888
148677439	myelin basic protein, isoform CRA_e [Mus musculus]	Not Found	Not Found	Not Found	Not Found	Not Found	Not Found	Not Found	High	Not Found	Not Found	Not Found	Not Found	Not Found	Not Found	Not Found	High	0	1	0	1			17196
37360362	mKIAA1398 protein [Mus musculus]	High	High	High	High	Peak Found	Peak Found	High	High	High	High	High	High	High	High	High	High	4	2	4	4			81910
148680456	mCG125894, isoform CRA_a [Mus musculus]	High	High	High	High	High	High	High	High	High	High	High	High	High	High	High	High	4	4	4	4			-
198278553	myosin regulatory light polypeptide 9 [Mus musculus]	High	High	High	High	Peak Found	High	Peak Found	High	High	High	Peak Found	High	High	High	Peak Found	High	4	2	3	3			98932
6754254	heat shock protein HSP 90-alpha [Mus musculus]	High	High	Peak Found	High	High	High	High	High	High	High	Peak Found	Peak Found	High	Peak Found	Peak Found	Peak Found	3	4	2	1			15519
56090475	S-phase kinase-associated protein 1 [Rattus norvegicus]	High	High	High	High	High	High	High	High	High	High	High	High	High	High	High	High	4	4	4	4			287280
6671672	F-actin-capping protein subunit alpha-2 [Mus musculus]	High	High	High	High	High	High	High	High	High	High	High	High	High	High	High	High	4	4	4	4			12343
26325850	unnamed protein product [Mus musculus]	High	High	High	High	High	High	High	High	High	High	High	High	High	High	High	High	4	4	4	4			103963
6753510	copine-6 isoform a [Mus musculus]	High	High	High	High	High	High	High	High	High	High	High	High	High	High	High	High	4	4	4	4			12891
755537830	PREDICTED: septin-8 isoform X1 [Mus musculus]	High	High	High	High	High	High	High	High	High	High	High	High	High	High	High	High	4	4	4	4			-
162138936	hyaluronan and proteoglycan link protein 1 precursor [Mus musculus]	High	High	High	High	High	High	High	High	High	High	High	High	High	High	High	High	4	4	4	4			12950
15593237	immunoglobulin superfamily receptor PGRL [Mus musculus]	High	High	High	High	High	High	High	High	High	High	High	High	High	High	High	High	4	4	4	4			140559
21311871	nebulette [Mus musculus]	High	High	High	High	High	High	High	High	High	High	High	High	High	High	High	High	4	4	4	4			74103
119964694	cadherin-15 preproprotein [Mus musculus]	High	High	High	High	High	High	High	High	High	High	High	High	High	High	High	High	4	4	4	4			12555
23822106	RecName: Full=Ribosome-binding protein 1; AltName: Full=Ribosome receptor protein; Short=RRp; Short=mRRp	High	High	High	High	High	High	High	High	Peak Found	Peak Found	High	High	Peak Found	High	Peak Found	High	4	4	2	2			81910
50510861	mKIAA1258 protein [Mus musculus]	High	High	High	High	High	High	High	High	High	High	High	High	High	High	High	High	4	4	4	4			14544
568912322	PREDICTED: FERM domain-containing protein 4A isoform X1 [Mus musculus]	High	High	High	High	High	High	High	High	High	High	High	High	High	High	High	High	4	4	4	4			209630
164663791	protein kinase C alpha type [Mus musculus]	High	Peak Found	High	High	High	High	High	High	High	High	High	High	High	High	High	High	3	4	4	4			18750
12834933	unnamed protein product [Mus musculus]	High	High	High	High	High	High	High	High	High	High	High	High	High	High	High	High	4	4	4	4			52585
568941827	PREDICTED: glutamate receptor-interacting protein 2 isoform X2 [Mus musculus]	High	High	High	High	High	High	High	High	High	High	High	High	High	High	High	High	4	4	4	4			243547
110625624	T-complex protein 1 subunit alpha isoform 1 [Mus musculus]	High	High	High	High	High	High	High	High	High	High	High	High	High	High	High	High	4	4	4	4			21454
823270907	calcineurin subunit B type 1 [Equus caballus]	High	High	High	High	High	High	High	High	High	High	High	High	High	High	High	High	4	4	4	4			100061874
568937248	PREDICTED: probable E3 ubiquitin-protein ligase HECTD4 isoform X1 [Mus musculus]	High	High	High	High	High	High	High	High	High	High	High	High	High	High	High	High	4	4	4	4			269700
12851918	unnamed protein product [Mus musculus]	High	High	High	High	High	High	High	High	High	High	High	High	High	High	High	High	4	4	4	4			20102
74188945	unnamed protein product [Mus musculus]	Not Found	High	Peak Found	Peak Found	Peak Found	Not Found	Peak Found	Not Found	High	Not Found	High	Not Found	Not Found	Not Found	High	High	1	0	2	2			15519
312222784	voltage-dependent anion-selective channel protein 3 isoform 1 [Mus musculus]	High	High	High	High	High	High	High	High	High	High	High	High	High	High	High	High	4	4	4	4			22335
30425288	protein ELFN1 precursor [Mus musculus]	High	High	High	High	High	High	High	High	High	High	High	High	High	High	High	High	4	4	4	4			243312
672424490	heterogeneous nuclear ribonucleoprotein K isoform 3 [Mus musculus]	High	High	High	High	High	High	High	High	High	High	High	High	High	High	High	High	4	4	4	4			15387
6755288	ras-specific guanine nucleotide-releasing factor 1 isoform 1 [Mus musculus]	High	High	High	High	High	High	High	High	High	High	High	High	High	High	High	High	4	4	4	4			19417
21450129	acetyl-CoA acetyltransferase, mitochondrial precursor [Mus musculus]	High	High	High	High	High	High	High	High	High	High	High	High	High	High	High	High	4	4	4	4			110446
190359883	RecName: Full=Membrane-associated guanylate kinase, WW and PDZ domain-containing protein 3; AltName: Full=Membrane-associated guanylate kinase inverted 3; Short=MAGI-3	High	High	High	High	High	High	High	High	High	High	High	High	High	High	High	High	4	4	4	4			99470
158711668	inward rectifier potassium channel 4 [Mus musculus]	High	High	High	High	High	High	High	High	High	High	High	High	High	High	High	High	4	4	4	4			16520
27753958	spermatogenesis-associated protein 2-like protein [Mus musculus]	High	High	High	High	High	High	High	High	High	High	High	High	High	High	High	High	4	4	4	4			78779
37360046	mKIAA0687 protein [Mus musculus]	Peak Found	Peak Found	Peak Found	High	Peak Found	Peak Found	Peak Found	Peak Found	Peak Found	Peak Found	Peak Found	Peak Found	Not Found	Peak Found	Not Found	Not Found	1	0	0	0			26921
568906488	PREDICTED: mitogen-activated protein kinase kinase kinase kinase 4 isoform X6 [Mus musculus]	Peak Found	Peak Found	Peak Found	High	Peak Found	Peak Found	High	Peak Found	Peak Found	High	Peak Found	Peak Found	Peak Found	Peak Found	Not Found	High	1	1	1	1			26921
226693351	delphilin isoform 1 [Mus musculus]	High	High	High	High	High	High	High	High	High	High	High	High	High	High	High	High	4	4	4	4			170935
12836608	unnamed protein product [Mus musculus]	High	High	High	High	High	High	High	High	High	High	High	High	High	High	High	High	4	4	4	4			56737
568906415	PREDICTED: type I inositol 3,4-bisphosphate 4-phosphatase isoform X1 [Mus musculus]	High	High	High	High	High	High	High	High	High	High	High	High	High	High	High	High	4	4	4	4			269180
30519943	sorting and assembly machinery component 50 homolog [Mus musculus]	High	High	High	High	High	High	High	High	High	High	High	High	High	High	High	High	4	4	4	4			68653
148705959	centrosomal protein 135, isoform CRA_a, partial [Mus musculus]	High	High	High	High	High	High	High	High	High	High	Peak Found	High	High	High	High	High	4	4	3	4			381644
568967519	PREDICTED: cyclin-dependent kinase 17 isoform X2 [Mus musculus]	High	High	High	High	High	High	High	High	High	High	High	High	High	High	High	High	4	4	4	4			237459
14277700	40S ribosomal protein S12 [Homo sapiens]	High	High	High	High	High	High	High	High	High	High	High	High	High	High	High	High	4	4	4	4			6206
148677819	casein kinase 1, alpha 1, isoform CRA_d, partial [Mus musculus]	High	Not Found	High	Not Found	Not Found	Not Found	Not Found	Not Found	Not Found	Not Found	Not Found	Not Found	Not Found	Not Found	High	High	2	0	0	2			93687
24233554	excitatory amino acid transporter 1 [Mus musculus]	High	High	High	High	High	High	High	High	High	High	High	High	High	High	High	High	4	4	4	4			20512
4063614	ADP-ribosylation factor-directed GTPase activating protein isoform a [Mus musculus]	High	High	High	High	High	High	High	High	High	High	High	High	High	High	High	High	4	4	4	4			13196
37359962	mKIAA0455 protein [Mus musculus]	High	High	High	High	High	High	High	High	High	High	High	High	High	High	High	High	4	4	4	4			229791
148704589	reticulon 1, isoform CRA_b, partial [Mus musculus]	High	High	High	High	High	High	High	High	High	High	High	High	High	High	High	High	4	4	4	4			104001
568982461	PREDICTED: phosphatase and actin regulator 1 isoform X1 [Mus musculus]	High	High	High	High	High	High	High	High	High	High	High	High	High	High	High	High	4	4	4	4			218194
23943838	tricarboxylate transport protein, mitochondrial [Mus musculus]	High	High	High	High	High	High	High	High	High	High	High	High	High	High	High	High	4	4	4	4			13358
341940420	RecName: Full=Cytohesin-2; AltName: Full=ARF nucleotide-binding site opener; Short=Protein ARNO; AltName: Full=PH, SEC7 and coiled-coil domain-containing protein 2; Short=CLM2; AltName: Full=SEC7 homolog B; Short=mSec7-2	High	High	High	High	High	High	High	High	High	High	High	High	High	High	High	High	4	4	4	4			19158
31980729	rasGAP-activating-like protein 1 isoform 1 [Mus musculus]	High	High	High	High	High	High	High	High	High	High	High	High	High	High	High	High	4	4	4	4			19415
148686181	BR serine/threonine kinase 2, isoform CRA_b [Mus musculus]	High	High	High	High	High	High	High	High	High	High	High	High	High	High	High	High	4	4	4	4			75770
16716499	sideroflexin-3 isoform 1 [Mus musculus]	High	High	High	High	High	High	High	High	High	High	High	High	High	High	High	High	4	4	4	4			94280
28972638	mKIAA1121 protein [Mus musculus]	High	High	High	High	High	High	High	High	High	High	High	High	High	High	High	High	4	4	4	4			27062
169234955	dendrin [Mus musculus]	High	High	High	High	High	High	High	High	High	High	High	High	High	High	High	High	4	4	4	4			13199
37360134	mKIAA0881 protein [Mus musculus]	High	High	High	High	High	High	High	High	High	High	High	High	High	High	High	High	4	4	4	4			381921
148686691	Cdc42 binding protein kinase beta, isoform CRA_a [Mus musculus]	High	High	High	High	High	High	High	High	High	High	High	High	High	High	High	High	4	4	4	4			217866
568922346	PREDICTED: rho guanine nucleotide exchange factor 11 isoform X3 [Mus musculus]	High	High	High	High	High	High	High	High	High	High	High	High	High	High	High	High	4	4	4	4			213498
568939473	PREDICTED: receptor-type tyrosine-protein phosphatase zeta isoform X1 [Mus musculus]	High	High	High	High	High	High	High	High	High	High	High	High	High	High	High	High	4	4	4	4			19283
575501703	amphiphysin isoform 2 [Mus musculus]	High	High	High	High	High	High	High	High	High	High	High	High	High	High	High	High	4	4	4	4			218038
28913745	Prkar2b protein [Mus musculus]	High	High	High	High	High	High	High	High	High	High	High	High	High	High	High	High	4	4	4	4			19088
20532015	RecName: Full=Voltage-dependent calcium channel gamma-8 subunit; AltName: Full=Neuronal voltage-gated calcium channel gamma-8 subunit; AltName: Full=Transmembrane AMPAR regulatory protein gamma-8; Short=TARP gamma-8	High	High	High	High	High	High	High	High	High	High	High	High	High	High	High	High	4	4	4	4			81905
12835845	unnamed protein product [Mus musculus]	High	High	High	High	High	High	High	High	High	High	High	High	High	High	High	High	4	4	4	4			14828
568968797	PREDICTED: glutamate receptor-interacting protein 1 isoform X8 [Mus musculus]	High	High	High	High	High	High	High	High	High	High	High	High	High	High	High	High	4	4	4	4			74053
4505813	dynein light chain 1, cytoplasmic [Homo sapiens]	High	High	High	High	High	High	High	High	High	High	High	High	High	High	High	High	4	4	4	4			8655
20806109	poly [ADP-ribose] polymerase 1 [Mus musculus]	High	High	High	High	High	High	High	High	High	High	High	High	High	High	High	High	4	4	4	4			11545
148703569	pericentriolar material 1, isoform CRA_a [Mus musculus]	High	High	High	High	High	High	High	High	High	High	High	High	High	High	High	High	4	4	4	4			18536
290756102	beta-globin [Mus musculus castaneus]	High	High	High	High	High	High	High	High	High	High	High	High	High	High	High	High	4	4	4	4			100503605
755506621	PREDICTED: band 4.1-like protein 4B isoform X3 [Mus musculus]	High	High	High	High	High	High	High	High	High	High	High	High	High	High	High	High	4	4	4	4			54357
112734855	DNA topoisomerase 1 [Mus musculus]	High	High	High	High	High	High	High	High	High	High	High	High	High	High	High	High	4	4	4	4			21969
237874261	interleukin-1 receptor accessory protein-like 1 precursor [Mus musculus]	High	High	High	High	High	High	High	High	High	High	High	High	High	High	High	High	4	4	4	4			331461
564326486	PREDICTED: glutamate receptor ionotropic, kainate 5 isoform X1 [Rattus norvegicus]	High	High	High	High	High	High	High	High	High	High	High	High	High	High	High	High	4	4	4	4			24407
6756037	14-3-3 protein eta [Mus musculus]	High	High	High	High	High	High	High	High	High	High	High	High	High	High	High	High	4	4	4	4			22629
148707490	DEAH (Asp-Glu-Ala-His) box polypeptide 9, isoform CRA_b, partial [Mus musculus]	High	High	High	High	High	High	High	High	High	High	High	High	High	High	High	High	4	4	4	4			13211
568977703	PREDICTED: diacylglycerol kinase beta isoform X1 [Mus musculus]	Peak Found	Not Found	Peak Found	Not Found	Peak Found	High	High	Peak Found	High	Peak Found	High	High	Peak Found	High	Peak Found	Peak Found	0	2	3	1			217480
9790221	actin-related protein 2/3 complex subunit 1A [Mus musculus]	High	High	High	High	High	High	High	High	High	High	High	High	High	High	High	High	4	4	4	4			56443
148684014	mCG13650, isoform CRA_a [Mus musculus]	High	High	High	High	High	High	High	High	High	High	High	High	High	High	High	High	4	4	4	4			-
568953480	PREDICTED: calmodulin-regulated spectrin-associated protein 3 isoform X1 [Mus musculus]	Peak Found	Not Found	Peak Found	Not Found	Not Found	Not Found	Not Found	Peak Found	Not Found	Peak Found	Peak Found	Not Found	High	Peak Found	Peak Found	Not Found	0	0	0	1			-
54607114	protein LAP2 isoform 1 [Mus musculus]	High	High	High	High	High	High	High	High	High	High	High	High	High	High	High	High	4	4	4	4			59079
148691088	kinesin family member 5B [Mus musculus]	High	High	High	High	High	High	High	High	Peak Found	Peak Found	High	High	High	Peak Found	High	High	4	4	2	3			16573
70794816	enolase 1B, retrotransposed [Mus musculus]	High	High	High	High	High	High	High	High	High	High	High	High	High	High	High	High	4	4	4	4			433182
148708011	high density lipoprotein (HDL) binding protein, isoform CRA_h [Mus musculus]	High	High	High	High	High	High	High	High	High	High	High	High	High	High	High	High	4	4	4	4			110611
148665046	RIKEN cDNA 2810401C16, isoform CRA_c, partial [Mus musculus]	High	High	High	High	High	High	High	High	High	High	High	High	High	High	High	High	4	4	4	4			72168
23956214	splicing factor, proline- and glutamine-rich [Mus musculus]	High	High	High	High	High	High	High	High	High	High	High	High	High	High	High	High	4	4	4	4			71514
568945451	PREDICTED: MAP/microtubule affinity-regulating kinase 4 isoform X1 [Mus musculus]	High	High	High	High	High	High	High	High	High	High	High	High	High	High	High	High	4	4	4	4			-
148677820	casein kinase 1, alpha 1, isoform CRA_e [Mus musculus]	Not Found	Not Found	High	Not Found	Not Found	Not Found	Not Found	Not Found	Not Found	Not Found	Not Found	Not Found	Not Found	Not Found	Not Found	Not Found	1	0	0	0			93687
568953482	PREDICTED: calmodulin-regulated spectrin-associated protein 3 isoform X2 [Mus musculus]	Peak Found	Peak Found	Peak Found	High	Peak Found	Peak Found	Peak Found	Peak Found	Peak Found	Peak Found	Peak Found	Peak Found	Peak Found	Peak Found	Peak Found	Peak Found	1	0	0	0			-
568977709	PREDICTED: diacylglycerol kinase beta isoform X3 [Mus musculus]	High	Peak Found	Not Found	Peak Found	High	High	High	High	High	Peak Found	High	Peak Found	Peak Found	High	High	High	1	4	2	3			217480
148664825	DnaJ (Hsp40) homolog, subfamily A, member 3, isoform CRA_a, partial [Mus musculus]	High	High	High	High	High	High	High	High	High	High	High	High	High	High	High	High	4	4	4	4			83945
33859809	fibrinogen beta chain preproprotein [Mus musculus]	High	High	High	High	High	High	High	High	High	High	High	High	High	High	High	High	4	4	4	4			110135
755556338	PREDICTED: serine/threonine-protein phosphatase 2A 56 kDa regulatory subunit delta isoform isoform X1 [Mus musculus]	High	High	High	High	High	High	High	High	High	High	High	High	High	High	High	High	4	4	4	4			-
257196121	SNF-related serine/threonine-protein kinase [Mus musculus]	High	High	High	Peak Found	High	High	High	Peak Found	High	High	Peak Found	High	High	High	High	High	3	3	3	4			20623
116089341	abl interactor 1 isoform 1 [Mus musculus]	High	High	High	High	High	High	High	High	High	High	High	High	High	High	High	High	4	4	4	4			11308
239985639	paralemmin-1 isoform 1 [Mus musculus]	High	High	High	High	High	High	High	High	High	High	High	High	High	High	High	High	4	4	4	4			18483
568987488	PREDICTED: vinculin isoform X1 [Mus musculus]	High	High	High	High	High	High	High	High	High	High	High	High	High	High	High	High	4	4	4	4			22330
40068493	probable ATP-dependent RNA helicase DDX17 isoform 1 [Mus musculus]	High	High	High	High	High	High	High	High	High	High	High	High	High	High	High	High	4	4	4	4			67040
30410942	Rpl7a protein, partial [Mus musculus]	High	High	High	High	High	High	High	High	High	High	High	High	High	High	High	High	4	4	4	4			27176
9055166	activity-regulated cytoskeleton-associated protein [Mus musculus]	High	High	High	High	High	High	High	High	High	High	High	High	High	High	High	High	4	4	4	4			11838
6679935	neuromodulin [Mus musculus]	High	High	High	High	High	High	High	High	High	High	High	High	High	High	High	High	4	4	4	4			14432
568908785	PREDICTED: protein SMG7 isoform X1 [Mus musculus]	High	High	High	High	High	High	High	High	High	High	High	High	High	High	High	High	4	4	4	4			226517
148705344	dihydropyrimidinase-like 5, isoform CRA_c, partial [Mus musculus]	High	High	High	High	High	High	High	High	High	High	High	High	High	High	High	High	4	4	4	4			65254
159162926	Chain A, Localisation Of Dynein Light Chains 1 And 2 And Their Pro- Apoptotic Ligands	High	High	High	High	High	High	High	High	High	High	High	High	High	High	High	High	4	4	4	4			-
568961564	PREDICTED: unconventional myosin-IXa isoform X1 [Mus musculus]	High	High	High	High	High	High	High	High	High	High	High	High	High	High	High	High	4	4	4	4			270163
37360124	mKIAA0857 protein [Mus musculus]	High	High	High	High	High	High	High	High	High	High	High	High	High	High	High	High	4	4	4	4			52055
3955096	vacuolar adenosine triphosphatase subunit Ac116 [Mus musculus]	High	Not Found	Not Found	Not Found	Not Found	Not Found	Not Found	Not Found	Not Found	Not Found	Not Found	Not Found	Not Found	Not Found	Not Found	Not Found	1	0	0	0			11975
568963185	PREDICTED: copine-4 isoform X1 [Mus musculus]	High	High	High	High	High	High	High	High	High	High	High	High	High	High	High	High	4	4	4	4			-
124301219	arf-GAP with GTPase, ANK repeat and PH domain-containing protein 3 isoform a [Mus musculus]	High	High	High	High	High	High	High	High	High	High	High	High	High	High	High	High	4	4	4	4			213990
7305619	ubiquitin carboxyl-terminal hydrolase 5 isoform 1 [Mus musculus]	High	High	High	High	High	High	High	High	High	High	High	High	High	High	High	High	4	4	4	4			22225
1039760262	PREDICTED: MAP kinase-activating death domain protein isoform X1 [Mus musculus]	High	High	High	High	High	High	High	High	High	High	High	High	High	High	High	High	4	4	4	4			-
148695543	nucleoporin 160, isoform CRA_b, partial [Mus musculus]	High	High	High	High	High	High	High	High	High	High	High	High	Peak Found	High	High	High	4	4	4	3			59015
10504263	betaPix-b [Mus musculus]	Peak Found	Peak Found	Peak Found	Peak Found	Peak Found	High	High	High	Peak Found	Peak Found	Peak Found	Peak Found	High	High	Peak Found	High	0	3	0	3			54126
148692474	TANK-binding kinase 1, isoform CRA_b, partial [Mus musculus]	High	High	High	High	High	High	High	High	High	High	High	High	High	High	High	High	4	4	4	4			56480
26325880	unnamed protein product [Mus musculus]	High	High	High	High	High	High	High	High	High	High	High	High	High	High	High	High	4	4	4	4			237397
568927077	PREDICTED: dnaJ homolog subfamily B member 5 isoform X1 [Mus musculus]	High	High	High	High	High	High	High	High	High	High	High	High	High	High	High	High	4	4	4	4			-
15420743	SNF-1 related kinase [Mus musculus]	Not Found	Not Found	Not Found	Not Found	Not Found	Not Found	Not Found	Not Found	Not Found	Not Found	High	Not Found	Not Found	Not Found	Not Found	Not Found	0	0	1	0			20623
6680748	ATP synthase subunit alpha, mitochondrial precursor [Mus musculus]	High	High	High	High	High	High	High	High	High	High	High	High	High	High	High	High	4	4	4	4			11946
114687888	cadherin-11 preproprotein [Mus musculus]	High	High	High	High	High	High	High	High	High	High	High	High	High	High	High	High	4	4	4	4			12552
569006866	PREDICTED: tight junction protein ZO-2 isoform X1 [Mus musculus]	High	High	High	High	High	High	High	High	High	High	High	High	High	High	High	High	4	4	4	4			21873
37537518	acylglycerol kinase, mitochondrial precursor [Mus musculus]	High	High	High	High	High	High	High	High	High	High	High	High	High	High	High	High	4	4	4	4			69923
148673973	syntaphilin, isoform CRA_b, partial [Mus musculus]	High	High	High	High	High	High	High	High	High	High	High	High	High	High	High	High	4	4	4	4			241727
148679159	guanine nucleotide binding protein, alpha o, isoform CRA_a, partial [Mus musculus]	High	High	High	High	High	High	High	High	High	High	High	High	High	High	High	High	4	4	4	4			14681
1039762294	PREDICTED: breast carcinoma-amplified sequence 1 homolog isoform X3 [Mus musculus]	Peak Found	High	Not Found	High	High	High	Not Found	High	Peak Found	Not Found	Peak Found	Peak Found	Peak Found	Not Found	Not Found	Not Found	2	3	0	0			76960
26377673	unnamed protein product [Mus musculus]	High	High	High	High	High	High	High	High	High	High	High	High	High	High	High	High	4	4	4	4			20068
34328063	metabotropic glutamate receptor 1 isoform alpha precursor [Mus musculus]	High	High	High	High	High	High	High	High	High	High	High	High	High	High	High	High	4	4	4	4			14816
117606277	excitatory amino acid transporter 2 isoform 1 [Mus musculus]	High	High	High	High	High	High	High	High	High	High	High	High	High	High	High	High	4	4	4	4			20511
148705321	mCG11629, isoform CRA_d, partial [Mus musculus]	High	High	High	High	High	High	High	High	High	High	High	High	High	High	High	High	4	4	4	4			-
290756158	beta-globin [Mus musculus castaneus]	Not Found	Not Found	Not Found	Not Found	Not Found	Not Found	Not Found	Not Found	Not Found	Not Found	Not Found	Not Found	Not Found	Not Found	Not Found	Not Found	0	0	0	0			100503605
254553321	40S ribosomal protein S3a [Mus musculus]	High	High	High	High	High	High	High	High	High	High	High	High	High	High	High	High	4	4	4	4			20091
954170005	myosin light polypeptide 6 isoform a [Mus musculus]	High	High	High	High	High	High	High	High	High	High	High	High	High	High	High	High	4	4	4	4			17904
569007526	PREDICTED: synaptotagmin-7 isoform X1 [Mus musculus]	High	High	High	High	High	High	High	High	High	High	High	High	High	High	High	High	4	4	4	4			54525
13937391	guanine nucleotide-binding protein G(I)/G(S)/G(T) subunit beta-2 [Mus musculus]	High	High	High	High	High	High	High	High	High	High	High	High	High	High	High	High	4	4	4	4			14693
569005874	PREDICTED: serine/threonine-protein phosphatase 6 regulatory subunit 3 isoform X1 [Mus musculus]	High	High	High	High	High	High	High	High	High	High	High	High	High	High	High	High	4	4	4	4			-
148690438	mitogen-activated protein kinase 8 interacting protein 3, isoform CRA_b, partial [Mus musculus]	High	High	High	High	High	High	High	High	High	High	High	High	High	High	High	High	4	4	4	4			30957
3342500	protein phosphatase type 2A catalytic subunit alpha isoform [Mus musculus]	High	High	High	High	Peak Found	Peak Found	High	Peak Found	High	High	Peak Found	Peak Found	High	Peak Found	High	High	4	1	2	3			19052
148681362	mCG140375 [Mus musculus]	High	High	High	High	High	High	High	High	High	High	High	High	High	High	High	High	4	4	4	4			-
568924220	PREDICTED: ubiquitin-associated protein 2-like isoform X1 [Mus musculus]	High	High	High	High	High	High	High	High	High	High	High	High	High	High	High	High	4	4	4	4			-
148684042	mCG8461, isoform CRA_c [Mus musculus]	High	High	High	High	High	High	High	High	High	High	High	High	High	High	High	High	4	4	4	4			-
148694984	glycerol phosphate dehydrogenase 2, mitochondrial [Mus musculus]	High	High	High	High	High	High	High	High	High	High	High	High	High	High	High	High	4	4	4	4			14571
13592053	60S ribosomal protein L10 [Rattus norvegicus]	High	High	High	High	High	High	High	High	High	High	High	High	High	High	High	High	4	4	4	4			81764
14318642	ATP-binding cassette, sub-family D (ALD), member 3 [Mus musculus]	High	High	High	High	High	High	High	High	High	High	High	High	High	High	High	High	4	4	4	4			19299
13994209	wiskott-Aldrich syndrome protein family member 1 [Mus musculus]	High	High	High	High	High	High	High	High	High	High	High	High	High	High	High	High	4	4	4	4			83767
568947203	PREDICTED: aggrecan core protein isoform X1 [Mus musculus]	Peak Found	Peak Found	Peak Found	Peak Found	High	Peak Found	Peak Found	High	High	High	Peak Found	High	High	High	High	High	0	2	3	4	Yes	Adult	-
148684443	ribosomal protein S3, isoform CRA_e [Mus musculus]	High	High	High	High	High	High	High	High	High	High	High	High	High	High	High	High	4	4	4	4			27050
121949760	lamina-associated polypeptide 2 isoform alpha [Mus musculus]	High	Peak Found	Peak Found	High	Peak Found	Peak Found	Not Found	Peak Found	Peak Found	Peak Found	Not Found	Peak Found	Not Found	Not Found	Not Found	Not Found	2	0	0	0			21917
117949789	RecName: Full=Cytospin-B; AltName: Full=Sperm antigen with calponin homology and coiled-coil domains 1	High	High	High	High	High	High	High	High	High	High	High	High	High	High	High	High	4	4	4	4			-
8394021	serine/threonine-protein phosphatase 2A catalytic subunit beta isoform [Rattus norvegicus]	Not Found	High	Not Found	Not Found	Not Found	Not Found	High	Not Found	High	Not Found	High	High	High	High	High	Not Found	1	1	3	3			24673
158937310	coiled-coil domain-containing protein 177 [Mus musculus]	High	High	High	High	High	High	High	High	High	High	High	High	High	High	High	High	4	4	4	4			380768
6753320	T-complex protein 1 subunit gamma [Mus musculus]	High	High	High	High	High	High	High	High	High	High	High	High	High	High	High	High	4	4	4	4			12462
148697713	calcium channel, voltage-dependent, gamma subunit 2, isoform CRA_a, partial [Mus musculus]	High	High	High	High	High	High	High	High	High	High	High	High	High	High	High	High	4	4	4	4			12300
1374782	Nedd4 [Mus musculus]	High	High	High	High	High	High	High	High	High	High	High	High	High	High	High	High	4	4	4	4			17999
568966888	PREDICTED: protein phosphatase 1 regulatory subunit 12A isoform X1 [Mus musculus]	High	High	High	High	High	High	High	High	High	High	High	High	High	High	High	High	4	4	4	4			-
148679073	mCG14322, isoform CRA_b, partial [Mus musculus]	High	High	High	High	High	High	High	High	High	High	High	High	High	High	High	High	4	4	4	4			-
5174447	receptor of activated protein C kinase 1 [Homo sapiens]	High	High	High	High	High	High	High	High	High	High	High	High	High	High	High	High	4	4	4	4			10399
568981546	PREDICTED: engulfment and cell motility protein 1 isoform X1 [Mus musculus]	High	High	High	High	High	High	High	High	High	High	High	High	High	High	High	High	4	4	4	4			140580
60360584	mKIAA4195 protein [Mus musculus]	High	High	High	High	High	High	High	High	High	High	High	High	High	High	High	High	4	4	4	4			11938
569000463	PREDICTED: striatin isoform X1 [Mus musculus]	High	High	High	High	High	High	High	High	High	High	High	High	High	High	High	High	4	4	4	4			268980
160333553	60S ribosomal protein L12 [Mus musculus]	High	High	High	High	High	High	High	High	High	High	High	High	High	High	High	High	4	4	4	4			269261
33469051	tubulin polymerization-promoting protein [Mus musculus]	High	High	High	High	High	High	High	High	High	High	High	High	High	High	High	High	4	4	4	4			72948
115270960	BAG family molecular chaperone regulator 3 [Mus musculus]	High	High	High	High	High	High	High	High	High	High	High	High	High	High	High	High	4	4	4	4			29810
21361647	adenosylhomocysteinase 2 isoform a [Homo sapiens]	High	High	High	Peak Found	High	High	High	High	High	High	High	High	High	High	High	High	3	4	4	4			10768
568943299	PREDICTED: sideroflexin-5 isoform X1 [Mus musculus]	High	High	High	High	High	High	High	High	High	High	High	High	High	High	High	High	4	4	4	4			94282
568991060	PREDICTED: acid-sensing ion channel 1 isoform X2 [Mus musculus]	High	High	High	High	High	High	High	High	High	High	High	High	High	High	High	High	4	4	4	4			11419
26389572	unnamed protein product [Mus musculus]	Not Found	Not Found	High	Not Found	Not Found	Not Found	Not Found	Not Found	Not Found	Not Found	Not Found	Not Found	Not Found	Not Found	Not Found	Not Found	1	0	0	0			99512
126723336	prohibitin-2 [Mus musculus]	High	High	High	High	High	High	High	High	High	High	High	High	High	High	High	High	4	4	4	4			12034
148677957	expressed sequence AU016693, isoform CRA_c, partial [Mus musculus]	High	High	High	High	High	High	High	High	High	Peak Found	Peak Found	High	Peak Found	Peak Found	Peak Found	High	4	4	2	1			225523
30794450	60S ribosomal protein L4 [Mus musculus]	High	High	High	High	High	High	High	High	High	High	High	High	High	High	High	High	4	4	4	4			67891
256773180	rab11 family-interacting protein 2 isoform 1 [Mus musculus]	High	High	High	High	High	High	High	High	High	High	High	High	High	High	High	High	4	4	4	4			74998
568975110	PREDICTED: heterogeneous nuclear ribonucleoprotein H isoform X1 [Mus musculus]	High	High	High	High	Peak Found	Peak Found	High	High	High	Peak Found	High	High	Peak Found	High	High	High	4	2	3	3			-
148691828	cytoplasmic polyadenylation element binding protein 4, isoform CRA_a [Mus musculus]	High	High	High	High	High	High	High	High	High	High	High	High	High	High	High	High	4	4	4	4			67579
148690599	protein kinase C and casein kinase substrate in neurons 1 [Mus musculus]	High	High	High	High	High	High	High	High	High	High	High	High	High	High	High	High	4	4	4	4			23969
954794740	mitochondrial carrier homolog 2 isoform 1x [Mus musculus]	High	High	High	High	High	High	High	High	High	High	High	High	High	High	High	High	4	4	4	4			56428
6680345	isocitrate dehydrogenase [NAD] subunit gamma 1, mitochondrial precursor [Mus musculus]	High	High	High	High	High	High	High	High	High	High	High	High	High	High	High	High	4	4	4	4			15929
21630253	copine-8 isoform 1 [Mus musculus]	High	High	High	High	High	High	High	High	High	High	High	High	High	High	High	High	4	4	4	4			66871
12841977	unnamed protein product [Mus musculus]	High	High	High	High	High	High	High	High	High	High	High	High	High	High	High	High	4	4	4	4			27376
75992920	long-chain-fatty-acid--CoA ligase 3 isoform a [Mus musculus]	High	High	High	High	High	High	High	High	High	High	High	High	High	High	High	High	4	4	4	4			74205
21687008	voltage-dependent calcium channel gamma-3 subunit [Rattus norvegicus]	High	High	High	High	High	High	High	High	High	High	High	High	High	High	High	High	4	4	4	4			140724
14149647	60S ribosomal protein L9 [Mus musculus]	High	High	High	High	High	High	High	High	High	High	High	High	High	High	High	High	4	4	4	4			20005
148668579	mCG114897, isoform CRA_a, partial [Mus musculus]	High	High	High	High	High	High	High	High	High	High	High	High	High	High	High	High	4	4	4	4			-
358248315	putative ATP-dependent RNA helicase DHX30 isoform 1 [Mus musculus]	High	High	High	High	High	High	High	High	High	High	High	High	High	High	High	High	4	4	4	4			72831
150010574	sodium channel protein type 2 subunit alpha [Mus musculus]	High	High	High	High	High	High	High	High	High	High	High	High	High	High	High	High	4	4	4	4			110876
126517469	methyl-CpG-binding protein 2 isoform 1 [Mus musculus]	High	High	High	High	High	High	High	High	High	High	High	High	High	High	High	High	4	4	4	4			17257
50370122	Syne2 protein, partial [Mus musculus]	High	Not Found	High	Not Found	Not Found	Not Found	High	High	Not Found	Not Found	Peak Found	Not Found	Not Found	Not Found	Not Found	Not Found	2	2	0	0			319565
74141990	unnamed protein product [Mus musculus]	High	High	High	High	High	High	High	High	High	High	High	High	High	High	High	High	4	4	4	4			53610
568929555	PREDICTED: dedicator of cytokinesis protein 7 isoform X1 [Mus musculus]	High	High	High	High	High	High	High	High	High	High	High	High	High	High	High	High	4	4	4	4			67299
74178743	unnamed protein product [Mus musculus]	Not Found	Not Found	Not Found	High	Not Found	Not Found	Not Found	Not Found	Not Found	Not Found	Not Found	Not Found	Not Found	Not Found	Not Found	Not Found	1	0	0	0			54563
12836486	unnamed protein product [Mus musculus]	High	High	High	High	High	High	High	High	High	High	High	High	High	High	High	High	4	4	4	4			56275
755547528	PREDICTED: dedicator of cytokinesis protein 9 isoform X4 [Mus musculus]	High	High	High	High	High	High	High	High	High	High	High	High	High	High	High	High	4	4	4	4			105445
74216868	unnamed protein product [Mus musculus]	High	High	High	High	High	High	High	High	High	High	High	High	High	High	High	High	4	4	4	4			26757
133778926	protein enabled homolog isoform 1 [Mus musculus]	High	High	High	High	High	High	High	High	High	High	High	High	High	High	High	High	4	4	4	4			13800
594542497	E3 ubiquitin-protein ligase Praja-1 isoform 3 [Mus musculus]	High	High	High	High	High	High	High	High	High	High	High	High	High	High	High	High	4	4	4	4			18744
568930654	PREDICTED: voltage-gated potassium channel subunit beta-2 isoform X3 [Mus musculus]	High	High	High	High	High	High	High	High	High	High	High	High	High	High	High	High	4	4	4	4			-
568910767	PREDICTED: serine/threonine-protein kinase MRCK alpha isoform X1 [Mus musculus]	High	High	High	High	High	High	High	High	High	High	High	High	High	High	High	High	4	4	4	4			-
21553113	wiskott-Aldrich syndrome protein family member 3 [Mus musculus]	High	High	High	High	High	High	High	High	High	High	High	High	High	High	High	High	4	4	4	4			245880
4506663	60S ribosomal protein L8 [Homo sapiens]	High	High	High	High	High	High	High	High	High	High	High	High	High	High	High	High	4	4	4	4			6132
62526118	cytoskeleton-associated protein 4 [Mus musculus]	High	High	High	High	High	High	High	High	High	High	High	High	High	High	High	High	4	4	4	4			216197
74198630	unnamed protein product [Mus musculus]	Peak Found	High	High	High	High	High	High	High	High	High	High	High	High	High	High	High	3	4	4	4			53861
6679911	gamma-aminobutyric acid receptor subunit beta-3 isoform a precursor [Mus musculus]	High	High	High	High	High	High	High	High	High	High	High	High	High	High	High	High	4	4	4	4			14402
329299035	SUN domain-containing protein 2 isoform 1 [Mus musculus]	High	High	High	High	High	High	High	High	High	High	High	High	High	High	High	High	4	4	4	4			223697
68533242	ubiquitin-protein ligase E3B [Mus musculus]	High	High	High	High	High	High	High	High	High	High	High	High	High	High	High	High	4	4	4	4			117146
31559916	heterogeneous nuclear ribonucleoprotein A3 isoform a [Mus musculus]	High	High	High	High	High	High	High	High	High	High	High	High	High	High	High	High	4	4	4	4			229279
568970094	PREDICTED: centrosomal protein of 68 kDa isoform X1 [Mus musculus]	High	High	High	High	High	High	High	High	High	High	High	High	High	Peak Found	High	High	4	4	4	3			-
31982273	peroxisomal multifunctional enzyme type 2 [Mus musculus]	High	High	High	High	High	High	High	High	High	High	High	High	High	High	High	High	4	4	4	4			15488
148670554	valosin containing protein, isoform CRA_b, partial [Mus musculus]	High	High	High	High	High	High	High	High	High	High	High	High	High	High	High	High	4	4	4	4			269523
568938676	PREDICTED: ras-associating and dilute domain-containing protein isoform X1 [Mus musculus]	High	High	High	High	High	High	High	High	High	High	High	High	High	High	High	High	4	4	4	4			231858
12835861	unnamed protein product [Mus musculus]	High	High	High	High	High	High	High	High	High	High	High	High	High	High	High	High	4	4	4	4			14252
3834613	homer-3 [Mus musculus]	High	High	High	High	High	High	High	High	High	High	High	High	High	High	High	High	4	4	4	4			26558
31542413	coronin-1C [Mus musculus]	High	High	High	High	High	High	High	High	High	High	High	High	High	High	High	High	4	4	4	4			23790
568966719	PREDICTED: hexokinase-1 isoform X1 [Mus musculus]	High	High	High	High	High	High	High	High	High	High	High	High	High	High	High	High	4	4	4	4			15275
37359810	mKIAA0169 protein [Mus musculus]	High	High	High	High	Peak Found	High	High	High	Peak Found	Peak Found	Peak Found	High	Peak Found	Peak Found	Peak Found	High	4	3	1	1			227699
568948028	PREDICTED: serine/threonine-protein kinase LMTK3 isoform X1 [Mus musculus]	High	High	High	High	High	High	High	High	High	High	High	High	High	High	High	High	4	4	4	4			-
27370460	keratin-like protein KRT222 [Mus musculus]	High	High	High	High	High	High	High	High	High	High	Peak Found	High	High	High	High	High	4	4	3	4			268481
26006231	mKIAA0940 protein [Mus musculus]	High	High	High	High	High	High	High	High	High	High	High	High	High	High	High	High	4	4	4	4			208922
21703842	tRNA-splicing ligase RtcB homolog [Mus musculus]	High	High	High	High	High	High	High	High	High	High	High	High	High	High	High	High	4	4	4	4			28088
8567358	guanylate cyclase soluble subunit beta-1 isoform 1 [Mus musculus]	High	High	High	High	High	High	High	High	High	High	High	High	High	High	High	High	4	4	4	4			54195
148708608	drebrin-like, isoform CRA_b, partial [Mus musculus]	High	High	High	High	High	High	High	High	High	High	High	High	High	High	High	High	4	4	4	4			13169
6755965	voltage-dependent anion-selective channel protein 2 [Mus musculus]	High	High	High	High	High	High	High	High	High	High	High	High	High	High	High	High	4	4	4	4			22334
148698057	RIKEN cDNA 2410166I05, isoform CRA_a [Mus musculus]	High	High	High	High	High	High	High	High	High	High	High	High	High	High	High	High	4	4	4	4			76824
61888838	3-hydroxyacyl-CoA dehydrogenase type-2 [Mus musculus]	High	High	High	High	High	High	High	High	High	High	High	High	High	High	High	High	4	4	4	4			15108
568906557	PREDICTED: abl interactor 2 isoform X1 [Mus musculus]	High	High	High	High	High	High	High	High	High	High	High	High	High	High	High	High	4	4	4	4			329165
311893374	cytoplasmic dynein 1 intermediate chain 2 isoform 1 [Mus musculus]	High	High	High	High	High	High	High	High	High	High	High	High	High	High	High	High	4	4	4	4			13427
126521835	T-complex protein 1 subunit beta [Mus musculus]	High	High	High	High	High	High	High	High	High	High	High	High	High	High	High	High	4	4	4	4			12461
67906177	protein transport protein Sec23A [Mus musculus]	High	High	High	High	High	High	High	High	High	High	High	High	High	High	High	High	4	4	4	4			20334
226246593	actin-related protein 10 [Mus musculus]	High	High	High	High	High	High	High	High	High	High	High	High	High	High	High	High	4	4	4	4			56444
28972079	mKIAA0147 protein [Mus musculus]	High	High	High	High	High	High	High	High	High	High	High	High	High	High	High	High	4	4	4	4			105782
31980998	acyl-coenzyme A thioesterase 9, mitochondrial isoform 1 [Mus musculus]	High	High	High	High	High	High	High	High	High	High	High	High	High	High	High	High	4	4	4	4			56360
18087805	40S ribosomal protein S2 [Mus musculus]	High	Peak Found	High	Peak Found	Peak Found	Peak Found	High	High	High	High	Peak Found	High	High	Peak Found	High	High	2	2	3	3			16898
254675270	40S ribosomal protein S5 [Mus musculus]	High	High	High	High	High	High	High	High	High	High	High	High	High	High	High	High	4	4	4	4			20103
31982332	glutamine synthetase [Mus musculus]	High	High	High	High	High	High	High	High	High	High	High	High	High	High	High	High	4	4	4	4			14645
125347788	protein Shroom2 isoform 1 [Mus musculus]	High	High	High	High	High	High	High	High	High	High	High	High	High	High	High	High	4	4	4	4			110380
38571759	Ribosomal protein L6 [Mus musculus]	High	High	High	High	High	High	High	High	High	High	High	High	High	High	High	High	4	4	4	4			19988
418203916	tropomyosin alpha-3 chain isoform Tpm3.5cy [Mus musculus]	High	High	High	High	High	High	High	High	High	Peak Found	High	High	High	Peak Found	High	High	4	4	3	3			59069
126723102	protein EFR3 homolog B [Mus musculus]	High	High	High	High	High	High	High	High	High	High	High	High	High	High	High	High	4	4	4	4			668212
41152517	core histone macro-H2A.1 isoform 1 [Mus musculus]	High	High	High	High	High	High	High	High	High	High	High	Peak Found	High	High	High	High	4	4	3	4			26914
46092406	mKIAA1828 protein [Mus musculus]	High	High	High	High	High	High	High	High	High	High	High	High	High	High	High	High	4	4	4	4			52389
6671565	AP-3 complex subunit delta-1 [Mus musculus]	High	High	Peak Found	High	High	High	High	High	High	High	High	High	High	High	High	High	3	4	4	4			11776
15808998	cat eye syndrome critical region protein 6 homolog [Mus musculus]	High	High	High	High	High	High	High	High	High	High	High	High	High	High	High	High	4	4	4	4			94047
568972076	PREDICTED: unconventional myosin-Ic isoform X1 [Mus musculus]	High	High	High	High	High	High	High	High	High	High	High	High	High	High	High	High	4	4	4	4			-
13124378	RecName: Full=Noelin; AltName: Full=Neuronal olfactomedin-related ER localized protein; AltName: Full=Olfactomedin-1; AltName: Full=Pancortin; Flags: Precursor	High	High	High	High	High	High	High	High	High	High	High	High	High	High	High	High	4	4	4	4			56177
755544831	PREDICTED: serine/threonine-protein kinase WNK2 isoform X1 [Mus musculus]	High	High	High	High	High	High	High	High	High	High	High	High	High	High	High	High	4	4	4	4			75607
12846287	unnamed protein product [Mus musculus]	High	High	High	High	High	High	High	High	High	High	High	High	High	High	High	High	4	4	4	4			66480
22122643	inositol-trisphosphate 3-kinase A [Mus musculus]	High	High	High	High	High	High	High	High	High	High	High	High	High	High	High	High	4	4	4	4			228550
148687294	RIKEN cDNA 6430598A04, isoform CRA_a, partial [Mus musculus]	High	High	High	High	High	High	High	High	High	High	High	High	High	High	High	High	4	4	4	4			243300
18314535	Methylmalonic aciduria (cobalamin deficiency) type A [Mus musculus]	High	High	High	High	High	High	High	High	High	High	High	High	High	High	High	High	4	4	4	4			109136
119433657	histone H2A type 2-B [Mus musculus]	High	High	High	High	High	High	High	High	High	High	High	High	High	High	High	High	4	4	4	4			621893
3929108	kinesin heavy chain [Mus musculus]	Peak Found	High	High	High	Not Found	Peak Found	Peak Found	High	Peak Found	Peak Found	Not Found	Peak Found	Peak Found	Not Found	Peak Found	Peak Found	3	1	0	0			16572
16418469	striatin-3 isoform 1 [Mus musculus]	High	High	High	High	High	High	High	High	High	High	High	High	High	High	High	High	4	4	4	4			94186
568968076	PREDICTED: plexin-C1 isoform X1 [Mus musculus]	High	High	High	High	High	High	High	High	High	High	High	High	High	High	High	High	4	4	4	4			-
568971387	PREDICTED: voltage-dependent L-type calcium channel subunit beta-1 isoform X4 [Mus musculus]	High	High	High	High	High	High	Peak Found	High	High	Peak Found	Peak Found	High	High	High	High	High	4	3	2	4			-
1039748247	PREDICTED: kinesin-like protein KIF21A isoform X2 [Mus musculus]	High	High	High	High	High	High	High	High	High	High	High	High	High	High	High	High	4	4	4	4			16564
568971608	PREDICTED: growth arrest-specific protein 7 isoform X1 [Mus musculus]	High	High	High	High	High	High	High	High	High	High	High	High	High	High	High	High	4	4	4	4			14457
148696866	UPF1 regulator of nonsense transcripts homolog (yeast), isoform CRA_a, partial [Mus musculus]	High	High	High	High	High	High	High	High	High	High	High	High	High	High	High	High	4	4	4	4			19704
123701966	BTB/POZ domain-containing protein KCTD12 [Mus musculus]	High	High	High	High	High	High	High	High	High	High	High	High	High	High	High	High	4	4	4	4			239217
15624073	TGF-beta resistance-associated protein TRAG [Mus musculus]	High	High	High	High	High	High	High	High	High	High	High	High	High	High	High	High	4	4	4	4			104082
110347562	cadherin-6 preproprotein [Mus musculus]	High	High	High	High	High	High	High	High	High	High	High	High	High	High	High	High	4	4	4	4			12563
120537280	C230096C10Rik protein [Mus musculus]	High	High	High	High	High	High	High	High	High	High	High	High	High	High	High	High	4	4	4	4			230866
139948818	protein FAM98A [Mus musculus]	High	High	High	High	High	High	High	High	Peak Found	Not Found	Peak Found	High	Peak Found	Peak Found	Peak Found	High	4	4	1	1			72722
21313156	dnaJ homolog subfamily B member 4 [Mus musculus]	High	High	High	High	High	High	High	High	High	High	High	High	High	High	High	High	4	4	4	4			67035
28849905	ubiquitin-associated and SH3 domain-containing protein B [Mus musculus]	High	High	High	High	High	High	High	High	High	High	High	High	High	High	High	High	4	4	4	4			72828
74208279	unnamed protein product [Mus musculus]	High	High	High	High	High	High	High	High	High	Peak Found	Peak Found	High	Peak Found	Peak Found	Peak Found	Peak Found	4	4	2	0	Yes	Young	216543
33416526	Syncrip protein, partial [Mus musculus]	High	High	High	High	High	High	High	High	High	High	High	High	High	High	High	High	4	4	4	4			56403
37360286	mKIAA1215 protein [Mus musculus]	High	High	High	High	High	High	High	High	High	High	High	High	High	High	High	High	4	4	4	4			93840
225735645	prosaposin isoform B precursor [Mus musculus]	High	High	High	High	High	High	Peak Found	High	High	High	High	High	High	High	High	High	4	3	4	4			19156
219519515	Mdm1 protein [Mus musculus]	High	High	High	High	High	High	High	High	High	High	High	Peak Found	High	High	High	High	4	4	3	4			17245
148676983	mCG123390, isoform CRA_d, partial [Mus musculus]	High	High	High	High	High	High	High	High	High	High	High	High	High	High	High	High	4	4	4	4			-
9966423	ARC [Mus musculus]	Not Found	Not Found	Not Found	Not Found	Not Found	Not Found	Not Found	Not Found	High	Not Found	Not Found	Not Found	Not Found	Not Found	Not Found	Not Found	0	0	1	0			11838
568991204	PREDICTED: voltage-dependent L-type calcium channel subunit beta-3 isoform X10 [Mus musculus]	High	High	High	High	High	High	High	High	High	High	High	High	High	High	High	High	4	4	4	4			12297
755510852	PREDICTED: voltage-dependent calcium channel subunit alpha-2/delta-1 isoform X8 [Mus musculus]	High	High	High	High	High	High	High	High	High	High	High	High	High	High	High	High	4	4	4	4			12293
568940748	PREDICTED: membrane-associated guanylate kinase, WW and PDZ domain-containing protein 1 isoform X1 [Mus musculus]	High	High	High	High	High	High	High	High	High	High	High	High	High	Peak Found	High	High	4	4	4	3			14924
564370229	PREDICTED: myosin regulatory light chain RLC-A isoform X2 [Rattus norvegicus]	High	Peak Found	High	High	High	High	High	High	High	High	High	Peak Found	High	High	High	Peak Found	3	4	3	3			501203
29789219	U7 snRNA-associated Sm-like protein LSm11 [Mus musculus]	High	High	High	High	High	High	High	High	High	High	High	High	High	High	High	High	4	4	4	4			72290
31543701	leucine-rich repeat protein SHOC-2 [Mus musculus]	High	Peak Found	High	High	High	High	High	High	Peak Found	Peak Found	Peak Found	High	Peak Found	Peak Found	Peak Found	High	3	4	1	1			56392
50510319	mKIAA0002 protein [Mus musculus]	High	High	High	High	High	High	High	High	High	High	High	High	High	High	High	High	4	4	4	4			12469
359279908	tropomyosin alpha-3 chain isoform Tpm3.2cy [Mus musculus]	High	High	High	High	High	High	High	High	High	High	High	High	High	High	High	High	4	4	4	4			59069
6679809	flotillin-1 [Mus musculus]	High	High	High	High	High	High	High	High	High	High	High	High	High	High	High	High	4	4	4	4			14251
31560653	ATP-dependent 6-phosphofructokinase, liver type [Mus musculus]	High	High	High	High	Peak Found	Peak Found	High	High	Peak Found	Peak Found	High	High	High	High	High	High	4	2	2	4			18641
6671569	60S acidic ribosomal protein P0 [Mus musculus]	High	Peak Found	Not Found	Peak Found	High	Not Found	Not Found	Peak Found	Not Found	Not Found	Not Found	Not Found	Peak Found	Not Found	Not Found	Not Found	1	1	0	0			11837
149408132	serine/threonine-protein kinase NLK [Mus musculus]	High	High	High	High	High	High	High	High	High	High	High	High	High	High	High	High	4	4	4	4			18099
83627727	striatin-interacting proteins 2 isoform a [Mus musculus]	High	High	High	High	High	High	High	High	High	High	High	High	High	High	High	High	4	4	4	4			320609
41282015	cAMP-specific 3',5'-cyclic phosphodiesterase 4A isoform 5 [Mus musculus]	Peak Found	Peak Found	Peak Found	Peak Found	High	High	High	High	High	High	High	High	High	High	High	High	0	4	4	4	Yes	Adult	18577
148677255	WD repeat domain 48, isoform CRA_d [Mus musculus]	High	High	High	High	High	High	High	High	High	High	High	High	High	High	High	High	4	4	4	4			67561
21312960	plakophilin-2 [Mus musculus]	High	High	High	High	High	High	High	High	High	High	High	High	High	High	High	High	4	4	4	4			67451
120953219	protein SOGA3 precursor [Mus musculus]	High	High	High	High	High	High	High	High	High	High	High	High	High	High	High	High	4	4	4	4			67412
103472019	general receptor for phosphoinositides 1-associated scaffold protein [Mus musculus]	High	High	High	High	High	High	High	High	High	High	High	High	High	High	High	High	4	4	4	4			56149
568949263	PREDICTED: nuclear mitotic apparatus protein 1 isoform X1 [Mus musculus]	High	High	High	High	High	High	High	High	High	Peak Found	High	Peak Found	Peak Found	High	High	Peak Found	4	4	2	2			101706
568999605	PREDICTED: sodium/calcium exchanger 1 isoform X11 [Mus musculus]	High	High	High	High	High	High	High	High	High	High	High	High	High	High	High	High	4	4	4	4			20541
60687506	fructose-bisphosphate aldolase C [Mus musculus]	High	High	High	High	High	High	High	High	High	High	Peak Found	High	High	High	High	High	4	4	3	4			11676
19070182	myb-binding protein 1a [Mus musculus]	High	High	High	High	High	High	High	High	High	High	High	High	High	High	High	High	4	4	4	4			18432
13592009	60S ribosomal protein L10a [Rattus norvegicus]	High	High	High	High	High	High	High	High	High	High	High	High	High	High	High	High	4	4	4	4			81729
13277927	Ribosomal protein, large, P0 [Mus musculus]	Not Found	Not Found	High	High	Not Found	High	Not Found	Not Found	High	Not Found	Not Found	Not Found	Not Found	Not Found	Not Found	Not Found	2	1	1	0			11837
28972213	mKIAA0416 protein [Mus musculus]	High	High	High	High	High	High	High	High	High	High	High	High	High	High	High	High	4	4	4	4			107065
54873617	protein phosphatase 1E [Mus musculus]	High	High	High	High	High	High	High	High	High	High	High	High	High	High	High	High	4	4	4	4			320472
27532946	guanine nucleotide-binding protein G(z) subunit alpha [Mus musculus]	High	High	High	High	High	High	High	High	High	High	High	High	High	High	High	High	4	4	4	4			14687
148703516	DNA segment, Chr 8, ERATO Doi 82, expressed, isoform CRA_a [Mus musculus]	High	High	High	High	High	High	High	High	High	High	High	High	High	High	High	High	4	4	4	4			244418
34223730	RecName: Full=F-actin-capping protein subunit alpha-1; AltName: Full=CapZ alpha-1	High	High	Not Found	High	Not Found	Not Found	Not Found	Not Found	Not Found	Not Found	Not Found	Not Found	Not Found	Not Found	Not Found	Not Found	3	0	0	0			12340
114326546	phosphoglycerate mutase 1 [Mus musculus]	High	High	High	High	High	High	High	High	High	High	High	High	High	High	High	High	4	4	4	4			18648
148673922	heat shock protein 110, isoform CRA_a, partial [Mus musculus]	High	High	High	High	High	High	Peak Found	High	High	High	High	High	High	High	High	High	4	3	4	4			15505
41281679	guanine nucleotide-binding protein subunit beta-5 isoform 2 [Mus musculus]	High	High	High	High	High	High	High	High	High	High	High	High	High	High	High	High	4	4	4	4			14697
568968173	PREDICTED: disco-interacting protein 2 homolog A isoform X1 [Mus musculus]	High	High	High	High	High	High	High	High	High	High	High	High	High	High	High	High	4	4	4	4			64451
157830462	Chain A, Structure Of The Binding Site For Inositol Phosphates In A Ph Domain	High	High	High	High	High	High	High	High	High	High	High	High	High	High	High	High	4	4	4	4			-
28893409	ectonucleotide pyrophosphatase/phosphodiesterase family member 6 precursor [Mus musculus]	High	High	High	High	High	High	High	High	High	High	High	High	High	High	High	High	4	4	4	4			320981
19526936	lanC-like protein 2 [Mus musculus]	High	High	High	High	High	High	High	High	High	High	High	High	High	High	High	High	4	4	4	4			71835
755524178	PREDICTED: liprin-alpha-1 isoform X21 [Mus musculus]	High	High	High	High	High	High	Peak Found	High	High	High	High	High	Peak Found	High	Peak Found	Peak Found	4	3	4	1			233977
23956082	60S ribosomal protein L5 [Mus musculus]	High	High	High	High	High	High	High	High	High	High	High	High	High	High	High	High	4	4	4	4			100503670
7657413	teneurin-1 [Mus musculus]	High	High	High	High	High	High	High	High	High	Peak Found	High	High	High	High	High	High	4	4	3	4			23963
26336406	unnamed protein product [Mus musculus]	High	High	High	High	High	High	High	High	High	High	High	High	High	High	High	High	4	4	4	4			20404
15030153	Coiled-coil-helix-coiled-coil-helix domain containing 6 [Mus musculus]	High	High	High	High	High	High	High	High	High	High	High	High	High	High	High	High	4	4	4	4			66098
87159826	rho GTPase-activating protein 26 [Mus musculus]	High	High	High	High	High	High	High	High	High	High	High	High	High	High	High	High	4	4	4	4			71302
27777697	paralemmin-2 [Mus musculus]	High	High	High	High	High	High	High	High	High	High	High	High	High	High	High	High	4	4	4	4			677884
13386026	UPF0568 protein C14orf166 homolog [Mus musculus]	High	High	High	High	High	High	High	High	High	High	High	High	High	High	High	High	4	4	4	4			68045
7106331	histone H2AX [Mus musculus]	High	Not Found	Peak Found	Peak Found	High	Not Found	Peak Found	Peak Found	Peak Found	Peak Found	Peak Found	Not Found	Not Found	Not Found	Not Found	Not Found	1	1	0	0			15270
124339826	heat shock 70 kDa protein 1B [Mus musculus]	High	High	High	High	High	High	High	High	High	High	High	High	High	High	Peak Found	High	4	4	4	3			15511
12857620	unnamed protein product [Mus musculus]	High	High	High	High	High	High	High	High	High	High	High	High	High	High	High	High	4	4	4	4			68089
161086971	F-actin-capping protein subunit alpha-1 [Mus musculus]	Not Found	Not Found	Not Found	Not Found	High	Not Found	Not Found	Not Found	High	High	Not Found	Not Found	Not Found	High	Not Found	Not Found	0	1	2	1			12340
19526878	pyrroline-5-carboxylate reductase 2 [Mus musculus]	High	High	High	High	High	High	High	High	High	High	High	High	High	High	High	High	4	4	4	4			69051
13905140	Farsa protein [Mus musculus]	High	High	High	High	High	High	High	High	High	High	High	High	High	High	High	High	4	4	4	4			66590
148676911	Metadherin, isoform CRA_b, partial [Mus musculus]	High	High	High	High	High	High	High	High	High	High	High	High	High	High	High	High	4	4	4	4			67154
50510373	mKIAA0128 protein [Mus musculus]	High	High	High	High	High	High	High	High	High	High	High	High	High	High	High	High	4	4	4	4			56526
1039770848	PREDICTED: ataxin-2 isoform X1 [Mus musculus]	High	High	High	High	High	High	High	High	High	High	High	High	High	High	High	High	4	4	4	4			20239
158705916	RecName: Full=Metabotropic glutamate receptor 4; Short=mGluR4; Flags: Precursor	High	High	High	High	High	High	High	High	High	High	High	High	High	High	High	High	4	4	4	4			268934
12833615	unnamed protein product [Mus musculus]	High	High	High	High	High	High	High	High	High	High	High	High	High	High	High	High	4	4	4	4			66108
291463307	protein shisa-9 isoform 1 precursor [Mus musculus]	High	High	High	High	High	High	High	High	High	High	High	High	High	High	High	High	4	4	4	4			72555
6753964	ganglioside-induced differentiation-associated protein 1 [Mus musculus]	High	High	High	High	High	High	High	High	High	High	High	High	High	High	High	High	4	4	4	4			14545
568978508	PREDICTED: tetratricopeptide repeat protein 7B isoform X1 [Mus musculus]	High	High	High	High	High	High	High	High	High	High	High	High	High	High	High	High	4	4	4	4			104718
6679909	gamma-aminobutyric acid receptor subunit beta-2 precursor [Mus musculus]	Peak Found	High	High	High	High	High	High	High	High	High	Peak Found	High	High	High	Peak Found	High	3	4	3	3			14401
568956537	PREDICTED: CCR4-NOT transcription complex subunit 1 isoform X1 [Mus musculus]	High	High	High	High	High	High	High	High	High	High	High	High	High	High	High	High	4	4	4	4			234594
12836870	unnamed protein product [Mus musculus]	High	High	High	High	High	High	High	High	High	High	High	High	High	High	High	High	4	4	4	4			27207
9789997	LETM1 and EF-hand domain-containing protein 1, mitochondrial precursor [Mus musculus]	High	High	High	High	High	High	High	High	High	High	High	High	High	Peak Found	High	High	4	4	4	3			56384
299522842	dynactin subunit 2 isoform 1 [Mus musculus]	High	High	High	High	High	High	High	High	High	High	High	High	High	High	High	High	4	4	4	4			69654
1199931	pre-acrosome localization protein [Mus musculus]	High	High	High	High	High	High	High	High	High	High	High	High	High	High	High	High	4	4	4	4			12009
341940868	RecName: Full=Kinesin-like protein KIF21B; AltName: Full=Kinesin-like protein KIF6	High	High	High	High	High	High	High	High	High	Peak Found	Peak Found	Peak Found	Peak Found	Peak Found	Peak Found	Peak Found	4	4	1	0	Yes	Young	16565
29789104	beta-soluble NSF attachment protein [Mus musculus]	High	High	High	High	High	High	High	High	High	High	High	High	High	High	High	High	4	4	4	4			17957
159032014	PERQ amino acid-rich with GYF domain-containing protein 2 isoform a [Mus musculus]	High	High	High	High	High	High	High	High	High	High	High	High	High	High	High	High	4	4	4	4			227331
1039759178	PREDICTED: potassium voltage-gated channel subfamily KQT member 2 isoform X3 [Mus musculus]	High	High	High	High	High	High	High	High	High	High	High	High	High	High	High	High	4	4	4	4			16536
1709255	RecName: Full=Neurocan core protein; AltName: Full=Chondroitin sulfate proteoglycan 3; Flags: Precursor	High	High	High	High	High	High	High	High	High	High	High	High	High	High	High	High	4	4	4	4			13004
568922988	PREDICTED: neuronal growth regulator 1 isoform X1 [Mus musculus]	High	High	High	High	High	High	High	High	High	High	High	High	High	High	High	High	4	4	4	4			-
18043549	Heterochromatin protein 1, binding protein 3 [Mus musculus]	High	High	Peak Found	Peak Found	High	High	High	High	High	High	High	High	High	High	High	High	2	4	4	4			15441
31981400	phenylalanine--tRNA ligase beta subunit [Mus musculus]	High	High	High	High	High	High	High	High	High	High	High	High	High	High	High	High	4	4	4	4			23874
33563294	phosphatidylinositol 5-phosphate 4-kinase type-2 beta [Mus musculus]	High	High	High	High	High	High	High	High	High	High	High	High	High	High	High	High	4	4	4	4			108083
148671544	human immunodeficiency virus type I enhancer binding protein 2 [Mus musculus]	High	High	High	High	High	High	High	High	High	High	High	High	High	High	High	High	4	4	4	4			15273
568947213	PREDICTED: AP-3 complex subunit beta-2 isoform X1 [Mus musculus]	High	High	High	High	High	High	High	High	High	High	High	High	High	High	High	High	4	4	4	4			11775
148693600	Rho guanine nucleotide exchange factor (GEF) 12, isoform CRA_c [Mus musculus]	High	High	High	High	High	High	High	High	High	High	High	High	High	High	High	High	4	4	4	4			69632
148675420	ADP-ribosylation factor GTPase activating protein 1, isoform CRA_c, partial [Mus musculus]	High	High	High	High	High	High	High	High	High	High	High	High	High	High	High	High	4	4	4	4			228998
112363072	actin-related protein 2/3 complex subunit 2 [Mus musculus]	High	Peak Found	High	Peak Found	High	Peak Found	High	High	High	High	Peak Found	High	Peak Found	Peak Found	High	High	2	3	3	2			76709
568934506	PREDICTED: CAD protein isoform X1 [Mus musculus]	High	High	High	High	High	High	High	High	High	High	High	High	High	High	High	High	4	4	4	4			69719
226958349	triosephosphate isomerase [Mus musculus]	High	High	High	High	High	High	High	High	High	High	High	High	High	High	High	High	4	4	4	4			-
568907856	PREDICTED: A-kinase anchor protein SPHKAP isoform X1 [Mus musculus]	High	High	High	High	High	High	High	High	High	High	High	High	High	High	High	High	4	4	4	4			77629
226443026	nucleosome assembly protein 1-like 1 isoform 1 precursor [Mus musculus]	High	High	High	High	High	High	High	High	High	High	High	High	High	High	High	High	4	4	4	4			-
568958775	PREDICTED: dynamin-2 isoform X2 [Mus musculus]	High	High	High	High	High	High	High	High	Peak Found	High	High	Peak Found	High	High	High	High	4	4	2	4			13430
226958490	peroxisomal biogenesis factor 19 isoform a [Mus musculus]	High	High	High	High	High	High	Peak Found	High	Peak Found	High	Peak Found	High	High	High	Peak Found	High	4	3	2	3			19298
18959268	nuclear distribution protein nudE-like 1 [Rattus norvegicus]	High	High	High	High	High	High	High	High	High	High	High	High	High	High	High	High	4	4	4	4			170845
83816907	dnaJ homolog subfamily B member 6 isoform a [Mus musculus]	High	High	High	High	High	High	High	High	High	High	High	High	High	High	High	High	4	4	4	4			23950
550821975	heterochromatin protein 1-binding protein 3 isoform 5 [Mus musculus]	Peak Found	Peak Found	Peak Found	Peak Found	High	High	High	High	Peak Found	Peak Found	Peak Found	Peak Found	Peak Found	Peak Found	Peak Found	Peak Found	0	4	0	0	Yes	Young	15441
131412178	kinesin light chain 1 isoform 1D [Mus musculus]	High	High	High	High	High	High	High	High	High	High	Peak Found	High	High	High	High	High	4	4	3	4			16593
6671702	T-complex protein 1 subunit epsilon [Mus musculus]	High	High	High	High	High	High	High	High	High	High	High	High	High	High	High	High	4	4	4	4			12465
26335191	unnamed protein product [Mus musculus]	High	High	High	High	High	High	High	High	High	High	High	High	High	High	High	High	4	4	4	4			243043
74196946	unnamed protein product [Mus musculus]	High	High	High	High	High	High	High	High	High	High	High	High	High	High	High	High	4	4	4	4			98238
49457861	E3 ubiquitin-protein ligase HECW2 isoform 1 [Mus musculus]	High	High	High	High	High	High	High	High	High	High	High	High	High	High	High	High	4	4	4	4			329152
26006113	mKIAA0202 protein [Mus musculus]	Peak Found	Peak Found	High	Peak Found	High	Peak Found	Peak Found	Peak Found	High	Peak Found	Peak Found	High	High	High	Peak Found	Peak Found	1	1	2	2			20362
255982539	F-box/LRR-repeat protein 16 [Mus musculus]	High	High	High	High	High	High	High	High	High	High	High	High	High	High	High	High	4	4	4	4			214931
148237408	uncharacterized protein LOC100037080 [Xenopus laevis]	High	High	High	High	High	High	High	High	High	High	High	High	High	High	High	High	4	4	4	4			-
568949484	PREDICTED: calpain-5 isoform X1 [Mus musculus]	High	High	High	High	High	High	High	High	High	High	High	High	High	High	High	High	4	4	4	4			12337
15778440	zinedin [Mus musculus]	High	High	High	High	High	High	High	High	High	High	High	High	High	High	High	High	4	4	4	4			97387
6753322	T-complex protein 1 subunit delta [Mus musculus]	High	High	High	High	High	High	High	High	High	High	High	High	High	High	High	High	4	4	4	4			12464
1321655	synaptotagumin III [Mus musculus]	High	High	High	High	High	High	High	High	High	High	High	High	High	High	High	High	4	4	4	4			20981
6671664	calnexin precursor [Mus musculus]	High	High	High	High	High	High	High	High	Peak Found	High	Peak Found	Peak Found	Peak Found	Peak Found	High	Peak Found	4	4	1	1			12330
148682392	mCG13479, isoform CRA_a [Mus musculus]	High	High	High	High	High	High	High	High	High	High	High	High	High	High	High	High	4	4	4	4			-
202423	phosphoglycerate kinase [Mus musculus]	High	High	High	High	High	High	High	High	High	High	High	High	High	High	High	High	4	4	4	4			18655
1039746878	PREDICTED: disks large homolog 5 isoform X1 [Mus musculus]	High	High	High	High	High	High	High	High	High	High	High	High	High	Peak Found	High	High	4	4	4	3			71228
568986618	PREDICTED: clusterin isoform X1 [Mus musculus]	High	High	High	High	High	High	High	High	High	High	High	High	High	High	High	High	4	4	4	4			12759
568939413	PREDICTED: cytoplasmic dynein 1 intermediate chain 1 isoform X1 [Mus musculus]	High	High	High	High	High	High	High	High	High	High	High	High	High	High	High	High	4	4	4	4			13426
6680924	cofilin-1 [Mus musculus]	High	High	High	High	High	High	High	High	High	High	High	High	High	High	High	High	4	4	4	4			12631
568920389	PREDICTED: tumor protein D54 isoform X3 [Mus musculus]	High	High	High	High	High	High	High	High	High	High	High	High	High	High	High	High	4	4	4	4			-
7305027	gamma-enolase isoform 1 [Mus musculus]	High	Peak Found	High	High	High	High	High	High	High	Peak Found	High	High	High	High	High	High	3	4	3	4			13807
29789289	enoyl-CoA hydratase, mitochondrial precursor [Mus musculus]	High	High	High	High	High	High	High	High	High	High	High	High	High	High	High	High	4	4	4	4			93747
74213840	unnamed protein product [Mus musculus]	Not Found	High	High	Not Found	Not Found	High	Not Found	High	Not Found	Not Found	Not Found	Not Found	High	High	Not Found	High	2	2	0	3			18148
94721328	vesicle-associated membrane protein-associated protein A [Mus musculus]	High	High	High	High	High	High	High	High	High	High	High	High	High	High	High	High	4	4	4	4			30960
568916002	PREDICTED: dolichyl-diphosphooligosaccharide--protein glycosyltransferase subunit 2 isoform X5 [Mus musculus]	High	High	High	High	High	High	High	High	High	High	High	High	High	High	High	High	4	4	4	4			20014
568979802	PREDICTED: neuronal cell adhesion molecule isoform X1 [Mus musculus]	High	High	High	High	High	High	High	High	High	High	High	High	High	High	High	High	4	4	4	4			-
327365334	neurexin-2-beta isoform 1 precursor [Mus musculus]	High	High	High	High	High	High	High	High	High	High	High	High	High	High	High	High	4	4	4	4			18190
158937308	vacuolar protein sorting-associated protein 33B [Mus musculus]	High	High	High	High	High	High	High	High	High	High	High	High	High	High	High	High	4	4	4	4			233405
37805313	C2 calcium-dependent domain containing 2-like [Mus musculus]	High	Peak Found	Peak Found	High	Peak Found	High	High	Peak Found	High	Peak Found	High	High	High	Peak Found	High	High	2	2	3	3			71764
568937366	PREDICTED: CAP-Gly domain-containing linker protein 1 isoform X1 [Mus musculus]	High	High	High	High	High	High	High	High	High	High	High	High	Peak Found	High	Peak Found	High	4	4	4	2			56430
148682872	FK506 binding protein 12-rapamycin associated protein 1, isoform CRA_a, partial [Mus musculus]	High	High	High	High	High	High	High	High	High	High	High	High	High	High	High	High	4	4	4	4			56717
38325830	CD90.1 [Mus musculus]	High	High	High	High	High	High	High	High	High	High	High	High	High	High	High	High	4	4	4	4			21838
568967554	PREDICTED: adenomatous polyposis coli protein 2 isoform X1 [Mus musculus]	High	High	High	High	High	High	High	High	High	High	High	High	High	High	High	High	4	4	4	4			-
4106549	neuronal-specific septin 3 [Mus musculus]	High	High	High	High	High	High	High	High	High	High	High	High	High	High	High	High	4	4	4	4			24050
58865652	XK-related protein 6 [Rattus norvegicus]	High	High	High	High	High	High	High	High	High	High	High	High	High	High	High	High	4	4	4	4			305960
45598372	brain acid soluble protein 1 [Mus musculus]	High	High	High	High	High	High	High	High	High	High	High	High	High	High	High	High	4	4	4	4			70350
6755224	twinfilin-2 [Mus musculus]	High	High	High	High	High	High	High	High	High	High	High	High	High	High	High	High	4	4	4	4			23999
19527168	PC4 and SFRS1-interacting protein isoform 1 [Mus musculus]	High	High	High	High	High	High	High	High	High	High	High	High	High	High	High	High	4	4	4	4			101739
15011853	syntaxin-1A [Mus musculus]	High	High	High	High	High	High	High	High	High	High	High	High	High	High	High	High	4	4	4	4			20907
568941650	PREDICTED: ankyrin repeat domain-containing protein 26 isoform X1 [Mus musculus]	High	High	High	High	High	High	High	High	High	High	Peak Found	Peak Found	High	Peak Found	Peak Found	Peak Found	4	4	2	1			232339
62948125	Chaperonin containing Tcp1, subunit 6a (zeta) [Mus musculus]	High	High	High	High	High	High	High	High	High	High	High	High	High	High	High	High	4	4	4	4			12466
148688440	heterogeneous nuclear ribonucleoprotein H2, isoform CRA_b, partial [Mus musculus]	High	High	High	High	High	High	High	High	Peak Found	High	High	High	High	High	High	High	4	4	3	4			56258
37360372	mKIAA1418 protein [Mus musculus]	High	High	High	High	High	High	High	High	High	Peak Found	High	High	Peak Found	High	High	High	4	4	3	3			77626
29789351	nuclear pore complex protein Nup107 [Mus musculus]	High	High	High	High	Peak Found	Peak Found	High	High	Peak Found	Peak Found	Peak Found	Peak Found	Peak Found	Peak Found	Peak Found	Peak Found	4	2	0	0	Yes	Young	103468
568936964	PREDICTED: membrane-associated phosphatidylinositol transfer protein 2 isoform X1 [Mus musculus]	High	High	High	High	High	High	High	High	High	High	High	High	High	High	High	High	4	4	4	4			19679
148686123	cell cycle exit and neuronal differentiation 1, isoform CRA_b, partial [Mus musculus]	High	High	High	High	High	High	High	High	High	High	High	High	High	High	High	High	4	4	4	4			57754
148673159	mCG10837 [Mus musculus]	High	High	High	High	High	High	High	High	High	Peak Found	High	High	Peak Found	Peak Found	Peak Found	High	4	4	3	1			629732
257467641	protein SOGA1 [Mus musculus]	High	High	High	High	High	High	High	High	Peak Found	Peak Found	Peak Found	Peak Found	Peak Found	Peak Found	Peak Found	Peak Found	4	4	0	0	Yes	Young	320706
226443061	ubiquitin carboxyl-terminal hydrolase 31 [Mus musculus]	High	High	High	High	High	High	High	High	High	High	High	High	High	High	High	High	4	4	4	4			76179
14994229	adaptor-related protein complex AP-3 mu2 subunit [Mus musculus]	High	High	High	High	High	High	Peak Found	High	High	High	High	High	High	High	High	High	4	3	4	4			64933
254281243	ena/VASP-like protein isoform 1 [Mus musculus]	High	High	High	High	High	High	High	High	High	High	High	High	High	High	High	High	4	4	4	4			14026
290463411	RecName: Full=E3 ubiquitin-protein ligase TTC3; AltName: Full=TPR repeat protein D; Short=Mtprd	High	High	High	High	High	High	Peak Found	High	High	High	High	High	High	Peak Found	High	High	4	3	4	3			22129
9938002	leucine-rich glioma-inactivated protein 1 precursor [Mus musculus]	High	High	High	High	High	High	High	High	High	High	High	High	High	High	High	High	4	4	4	4			56839
110626031	KH domain-containing, RNA-binding, signal transduction-associated protein 1 [Mus musculus]	High	High	High	High	High	High	High	High	High	High	High	High	High	High	High	High	4	4	4	4			20218
255958156	cAMP-dependent protein kinase catalytic subunit beta isoform 4 [Mus musculus]	High	High	High	High	High	High	High	High	High	High	High	High	High	High	High	High	4	4	4	4			18749
4506743	40S ribosomal protein S8 [Homo sapiens]	Peak Found	Peak Found	High	High	Peak Found	Peak Found	Peak Found	Peak Found	Peak Found	Peak Found	High	Peak Found	Peak Found	Peak Found	Peak Found	High	2	0	1	1			6202
568987140	PREDICTED: succinyl-CoA ligase [ADP-forming] subunit beta, mitochondrial isoform X1 [Mus musculus]	High	High	High	High	High	High	High	High	High	High	High	High	High	High	High	High	4	4	4	4			20916
22550094	cAMP-dependent protein kinase type II-alpha regulatory subunit [Mus musculus]	High	High	High	High	High	High	High	High	High	High	High	High	High	High	High	High	4	4	4	4			19087
74217716	unnamed protein product [Mus musculus]	High	High	High	High	High	High	High	High	High	High	High	High	High	High	High	High	4	4	4	4			14688
568956599	PREDICTED: enhancer of mRNA-decapping protein 4 isoform X1 [Mus musculus]	High	High	High	High	High	High	High	High	High	High	High	High	High	High	Peak Found	High	4	4	4	3			234699
297342902	Chain A, Crystal Structure Of Mouse Mitochondrial Aspartate AminotransferaseKYNURENINE AMINOTRANSFERASE IV	High	High	High	High	High	High	High	High	High	High	High	High	High	High	High	High	4	4	4	4			-
30794476	cAMP-dependent protein kinase type I-alpha regulatory subunit [Mus musculus]	High	High	High	High	High	High	High	High	High	High	High	High	High	High	High	High	4	4	4	4			19084
148701560	annexin A6, isoform CRA_b, partial [Mus musculus]	High	High	High	High	High	High	High	High	High	High	High	High	High	High	High	High	4	4	4	4			11749
568965341	PREDICTED: utrophin isoform X1 [Mus musculus]	High	High	Peak Found	Peak Found	High	High	High	High	High	High	High	High	High	High	High	High	2	4	4	4			22288
6755983	visinin-like protein 1 [Mus musculus]	High	High	High	High	High	High	High	High	High	High	High	High	High	High	High	High	4	4	4	4			26950
50511055	mKIAA1699 protein [Mus musculus]	High	High	High	High	High	High	High	High	High	High	High	High	High	High	High	High	4	4	4	4			20336
117414174	sodium channel protein type 8 subunit alpha isoform 1 [Mus musculus]	High	High	High	High	High	High	High	High	High	High	High	High	High	High	High	High	4	4	4	4			20273
6754994	poly(rC)-binding protein 1 [Mus musculus]	High	High	High	High	High	High	High	High	High	High	High	High	High	High	High	High	4	4	4	4			23983
148671945	mCG20203, isoform CRA_c [Mus musculus]	High	High	High	High	High	High	High	High	High	High	High	High	High	High	High	High	4	4	4	4			-
27753993	leucine-rich repeat transmembrane neuronal protein 1 precursor [Mus musculus]	High	High	High	High	High	High	High	High	High	High	High	High	High	High	High	High	4	4	4	4			74342
148667829	LanC (bacterial lantibiotic synthetase component C)-like 1, isoform CRA_b, partial [Mus musculus]	High	High	High	High	High	High	High	High	High	High	High	High	High	High	High	High	4	4	4	4			14768
1039759084	PREDICTED: glutamate decarboxylase 1 isoform X1 [Mus musculus]	High	High	High	High	High	High	High	High	High	High	High	High	High	High	High	High	4	4	4	4			-
257196267	spindle and centriole-associated protein 1 [Mus musculus]	High	High	High	High	Peak Found	High	High	High	Peak Found	Not Found	Not Found	Peak Found	Peak Found	Peak Found	Not Found	Not Found	4	3	0	0	Yes	Young	212514
37359852	mKIAA0229 protein [Mus musculus]	High	High	High	High	High	High	High	High	High	High	High	High	High	High	High	High	4	4	4	4			224650
9256519	60S acidic ribosomal protein P1 [Mus musculus]	High	High	High	High	High	High	Peak Found	High	Peak Found	High	Peak Found	High	Peak Found	Peak Found	High	Peak Found	4	3	2	1			56040
71774133	peptidyl-prolyl cis-trans isomerase B precursor [Mus musculus]	High	High	High	High	High	High	High	High	High	High	High	High	High	High	High	High	4	4	4	4			19035
568993605	PREDICTED: trafficking protein particle complex subunit 9 isoform X1 [Mus musculus]	High	High	High	High	High	High	High	High	High	High	High	High	High	High	High	High	4	4	4	4			76510
569003953	PREDICTED: myc box-dependent-interacting protein 1 isoform X1 [Mus musculus]	High	High	High	High	High	High	High	High	High	High	High	High	High	High	High	High	4	4	4	4			30948
197927164	leucine-rich repeat transmembrane neuronal protein 4 isoform 3 precursor [Mus musculus]	High	High	High	High	High	High	High	High	High	High	High	High	High	High	High	High	4	4	4	4			243499
23943816	UPF0258 protein KIAA1024 [Mus musculus]	High	High	High	High	High	High	High	High	High	High	High	High	High	High	High	High	4	4	4	4			209743
1039735743	PREDICTED: glutamate receptor ionotropic, NMDA 2C isoform X1 [Mus musculus]	High	High	High	High	High	High	High	High	High	High	High	High	High	High	High	High	4	4	4	4			14813
100818161	rap1 GTPase-GDP dissociation stimulator 1 isoform a [Mus musculus]	Peak Found	High	Peak Found	Peak Found	High	Peak Found	Peak Found	High	Peak Found	Peak Found	High	High	Peak Found	Peak Found	Peak Found	Peak Found	1	2	2	0			229877
9790125	transgelin-3 [Mus musculus]	High	High	High	High	High	High	High	High	High	High	High	High	High	High	High	High	4	4	4	4			56370
568936214	PREDICTED: WD repeat and FYVE domain-containing protein 3 isoform X1 [Mus musculus]	High	High	High	High	High	High	High	High	High	High	High	High	High	High	High	High	4	4	4	4			72145
15030299	Protein kinase, cAMP dependent regulatory, type I beta [Mus musculus]	High	High	High	High	High	High	High	High	High	High	High	High	High	High	High	High	4	4	4	4			19085
24418919	glycogen phosphorylase, brain form [Mus musculus]	High	High	High	High	High	High	High	High	High	High	High	High	High	High	High	High	4	4	4	4			110078
568934166	PREDICTED: cytoplasmic polyadenylation element-binding protein 2 isoform X1 [Mus musculus]	High	High	High	High	High	High	High	Peak Found	High	High	Peak Found	Peak Found	High	Peak Found	Peak Found	Peak Found	4	3	2	1			-
148680687	complement component 1, q subcomponent binding protein, isoform CRA_a, partial [Mus musculus]	High	High	High	High	High	High	High	High	High	High	High	High	High	High	High	High	4	4	4	4			12261
148695037	solute carrier family 4, sodium bicarbonate cotransporter-like, member 10, isoform CRA_b, partial [Mus musculus]	High	High	High	High	High	High	High	High	High	High	High	High	High	High	High	High	4	4	4	4			94229
74226963	unnamed protein product [Mus musculus]	High	High	High	High	High	High	High	High	High	High	High	High	High	High	High	High	4	4	4	4			56505
568941707	PREDICTED: Alstrom syndrome protein 1 homolog isoform X1 [Mus musculus]	High	High	High	High	High	High	High	Peak Found	Peak Found	Peak Found	Peak Found	Peak Found	Peak Found	Peak Found	Peak Found	Peak Found	4	3	0	0	Yes	Young	-
33859660	serine/threonine-protein phosphatase 2A 56 kDa regulatory subunit epsilon isoform [Mus musculus]	High	High	High	High	High	High	High	High	High	High	High	High	High	High	High	High	4	4	4	4			26932
45504359	V-type proton ATPase subunit E 1 [Mus musculus]	High	High	High	High	High	High	High	High	High	High	High	High	High	High	High	High	4	4	4	4			11973
28972738	mKIAA1400 protein [Mus musculus]	High	High	High	High	High	High	High	High	High	High	High	High	High	High	Peak Found	High	4	4	4	3			18526
50511119	mKIAA1805 protein [Mus musculus]	High	High	High	High	High	High	High	High	High	High	High	High	High	High	High	High	4	4	4	4			269639
568909575	PREDICTED: calmodulin-regulated spectrin-associated protein 2 isoform X1 [Mus musculus]	High	High	High	High	High	High	High	High	High	High	High	High	High	High	High	High	4	4	4	4			67886
187663993	RecName: Full=Trafficking protein particle complex subunit 10; AltName: Full=Trafficking protein particle complex subunit TMEM1; AltName: Full=Transport protein particle subunit TMEM1; Short=TRAPP subunit TMEM1	High	High	High	High	High	High	High	High	High	High	High	High	High	High	High	High	4	4	4	4			-
148708399	mCG14260, isoform CRA_b [Mus musculus]	Not Found	High	Not Found	Not Found	Not Found	Not Found	Not Found	High	Not Found	Not Found	Not Found	Not Found	Not Found	Not Found	Not Found	Not Found	1	1	0	0			-
569007927	PREDICTED: PH and SEC7 domain-containing protein 1 isoform X3 [Mus musculus]	High	Peak Found	High	High	High	High	Peak Found	Peak Found	High	Peak Found	High	High	High	High	Peak Found	High	3	2	3	3			73728
18087751	protocadherin gamma-C5 precursor [Mus musculus]	High	High	High	High	High	High	High	High	High	High	High	High	High	High	High	High	4	4	4	4			93708
74140319	unnamed protein product [Mus musculus]	High	High	High	High	High	High	High	High	High	High	High	High	High	High	High	High	4	4	4	4			14567
26361821	unnamed protein product [Mus musculus]	Not Found	High	Peak Found	Peak Found	Peak Found	High	High	Not Found	Peak Found	Peak Found	High	Not Found	Not Found	High	High	High	1	2	1	3			76709
171854971	hemoglobin beta chain subunit [Mus musculus]	High	High	High	High	Peak Found	High	High	High	Peak Found	High	High	High	Peak Found	High	Not Found	High	4	3	3	2			15129
390013285	ATP-sensitive inward rectifier potassium channel 12 isoform 1 [Mus musculus]	High	High	High	High	High	High	High	High	High	High	High	High	High	High	High	High	4	4	4	4			16515
148696944	microtubule-associated protein 1S, isoform CRA_a, partial [Mus musculus]	High	High	High	High	High	High	High	High	High	High	High	High	High	High	High	High	4	4	4	4			270058
568936908	PREDICTED: nitric oxide synthase, brain isoform X1 [Mus musculus]	High	High	High	High	High	High	High	High	High	High	High	High	High	High	High	High	4	4	4	4			-
568908290	PREDICTED: leucine-rich repeat flightless-interacting protein 1 isoform X27 [Mus musculus]	High	High	High	High	High	High	High	High	High	High	High	High	High	High	High	High	4	4	4	4			16978
148672350	mCG114875, partial [Mus musculus]	Peak Found	Peak Found	Peak Found	Peak Found	Peak Found	Peak Found	Peak Found	Peak Found	High	Peak Found	High	High	High	High	Peak Found	High	0	0	3	3			-
26328449	unnamed protein product [Mus musculus]	High	High	High	High	High	High	High	High	High	High	High	Peak Found	High	High	Peak Found	High	4	4	3	3			404634
12698457	fatty aldehyde dehydrogenase variant form [Mus musculus]	High	High	High	High	High	High	High	High	High	High	High	High	High	High	High	High	4	4	4	4			11671
254028203	GPI inositol-deacylase [Mus musculus]	High	High	High	High	High	High	High	High	High	High	High	High	High	High	High	High	4	4	4	4			241062
568969995	PREDICTED: protein NipSnap homolog 1 isoform X1 [Mus musculus]	High	High	High	High	High	High	High	High	High	High	High	High	High	High	High	High	4	4	4	4			18082
9625037	rho-related GTP-binding protein RhoG precursor [Mus musculus]	High	High	High	High	High	High	High	High	High	High	High	High	High	High	High	High	4	4	4	4			56212
476007882	fructose-bisphosphate aldolase A-like [Mus musculus]	High	Not Found	Not Found	Not Found	Not Found	Not Found	Not Found	Not Found	Not Found	Not Found	Not Found	Not Found	Not Found	Not Found	Not Found	Not Found	1	0	0	0			79459
168823441	calcium uniporter protein, mitochondrial precursor [Mus musculus]	High	High	High	High	High	High	High	High	High	High	High	High	High	High	High	High	4	4	4	4			215999
148700097	leucine rich repeat transmembrane neuronal 3, partial [Mus musculus]	High	High	High	High	High	High	High	High	High	High	High	High	High	High	High	High	4	4	4	4			216028
21312654	actin-related protein 2/3 complex subunit 5-like protein [Mus musculus]	High	High	High	High	High	High	High	High	High	High	High	High	High	High	High	High	4	4	4	4			74192
568930436	PREDICTED: rap1 GTPase-activating protein 1 isoform X2 [Mus musculus]	High	High	High	High	High	High	High	High	High	High	High	High	High	High	High	High	4	4	4	4			-
26336362	unnamed protein product [Mus musculus]	High	High	High	High	High	High	High	High	High	High	High	High	High	High	High	High	4	4	4	4			216049
26354649	unnamed protein product [Mus musculus]	High	High	High	High	High	High	High	High	High	High	High	High	High	High	High	High	4	4	4	4			18458
31981106	mannosyl-oligosaccharide glucosidase [Mus musculus]	High	High	High	High	High	High	High	High	High	High	Peak Found	High	High	High	High	High	4	4	3	4			57377
74147642	unnamed protein product [Mus musculus]	Peak Found	Peak Found	Peak Found	Peak Found	Peak Found	Peak Found	Peak Found	Peak Found	Peak Found	Peak Found	Peak Found	Peak Found	Peak Found	High	Peak Found	Peak Found	0	0	0	1			229877
27923929	hippocalcin-like protein 4 [Mus musculus]	High	High	High	High	High	High	High	High	High	High	High	High	High	Peak Found	High	High	4	4	4	3			170638
11528490	protein flightless-1 homolog isoform 1 [Mus musculus]	High	High	High	High	High	Peak Found	High	High	High	High	Peak Found	Peak Found	High	High	Peak Found	High	4	3	2	3			14248
6679439	peptidyl-prolyl cis-trans isomerase A [Mus musculus]	High	High	High	High	High	High	High	High	High	High	High	High	High	High	High	High	4	4	4	4			268373
755547588	PREDICTED: E3 ubiquitin-protein ligase MYCBP2 isoform X1 [Mus musculus]	High	High	High	High	High	High	High	High	High	High	High	High	High	High	High	High	4	4	4	4			105689
152002336	neuroligin 4* [Mus musculus]	High	High	High	High	High	High	High	High	Peak Found	High	High	High	High	High	High	High	4	4	3	4			100113365
10121123	cytohesin-1 [Mus musculus]	High	High	High	High	High	High	High	High	High	High	Peak Found	High	High	Peak Found	High	High	4	4	3	3			19157
26339314	unnamed protein product [Mus musculus]	High	High	High	High	High	High	High	High	Peak Found	Peak Found	High	Peak Found	Peak Found	Peak Found	Peak Found	Peak Found	4	4	1	0	Yes	Young	13193
6755004	apoptosis-inducing factor 1, mitochondrial isoform 1 precursor [Mus musculus]	High	High	High	High	High	High	High	High	High	High	High	High	High	High	High	High	4	4	4	4			26926
154091036	sn1-specific diacylglycerol lipase alpha [Mus musculus]	High	High	High	High	High	High	High	High	High	High	High	High	High	High	High	High	4	4	4	4			269060
13195690	ubiquitin-40S ribosomal protein S27a precursor [Mus musculus]	High	High	High	High	High	High	High	High	High	High	Peak Found	High	High	High	Peak Found	High	4	4	3	3			78294
148665020	mitogen activated protein kinase 1, isoform CRA_b, partial [Mus musculus]	High	High	High	High	High	High	High	High	High	High	High	High	High	High	High	High	4	4	4	4			26413
148705348	microtubule-associated protein, RP/EB family, member 3, isoform CRA_b, partial [Mus musculus]	High	High	High	High	High	High	High	High	High	High	High	High	High	High	High	High	4	4	4	4			100732
148694624	mCG10153 [Mus musculus]	High	High	High	High	High	High	High	High	High	High	High	High	High	High	High	High	4	4	4	4			100504405
568935667	PREDICTED: nuclear pore complex protein Nup54 isoform X1 [Mus musculus]	High	High	High	High	Peak Found	Peak Found	High	High	Peak Found	Not Found	High	High	Peak Found	Peak Found	Peak Found	High	4	2	2	1			-
341941146	RecName: Full=Uncharacterized protein KIAA1107	High	High	High	High	High	High	High	High	High	High	High	High	High	High	High	High	4	4	4	4			-
148672614	RAN GTPase activating protein 1, isoform CRA_b, partial [Mus musculus]	High	High	High	High	High	High	High	High	High	High	High	High	High	High	High	High	4	4	4	4			19387
163954941	fragile X mental retardation syndrome-related protein 1 isoform 1 [Mus musculus]	High	High	High	High	High	High	High	High	High	High	High	High	High	High	High	High	4	4	4	4			14359
6755763	THO complex subunit 4 [Mus musculus]	High	High	High	High	High	High	High	High	High	High	High	High	High	High	High	High	4	4	4	4			21681
6679907	gamma-aminobutyric acid receptor subunit beta-1 precursor [Mus musculus]	High	High	High	High	High	High	High	High	High	High	High	High	High	High	High	High	4	4	4	4			14400
228480241	metaxin-2 [Mus musculus]	High	High	High	High	High	High	High	High	High	High	High	High	High	High	High	High	4	4	4	4			53375
41054806	guanine nucleotide-binding protein G(i) subunit alpha-2 [Mus musculus]	High	High	High	High	High	High	High	Peak Found	High	High	High	Peak Found	High	High	High	High	4	3	3	4			14678
28174920	Rpl17 protein, partial [Mus musculus]	High	High	High	High	High	High	High	High	High	High	High	High	High	High	High	High	4	4	4	4			319195
51036613	fragile X mental retardation protein 1 homolog isoform 1 [Mus musculus]	High	High	High	High	High	High	High	High	High	High	High	High	High	High	High	High	4	4	4	4			14265
21619320	Melanoma antigen, family D, 1 [Mus musculus]	High	High	High	High	High	High	High	High	High	High	High	High	High	High	High	High	4	4	4	4			94275
755550275	PREDICTED: cadherin-9 isoform X1 [Mus musculus]	High	High	High	High	High	High	High	High	High	High	High	High	High	High	High	High	4	4	4	4			12565
124517709	glutamate decarboxylase 2 [Mus musculus]	High	High	High	High	High	High	High	High	High	High	High	High	High	High	High	High	4	4	4	4			14417
148686768	cytochrome P450, family 46, subfamily a, polypeptide 1, isoform CRA_a, partial [Mus musculus]	High	High	High	High	High	High	High	High	High	High	High	High	High	High	High	High	4	4	4	4			13116
2626980	Doc2 [Mus musculus]	High	High	Peak Found	High	High	High	High	High	High	High	High	High	High	High	High	High	3	4	4	4			13446
46849812	fibronectin isoform a precursor [Mus musculus]	High	High	High	High	High	High	High	High	High	High	Peak Found	High	High	High	High	High	4	4	3	4			14268
187954745	AP2 associated kinase 1 [Mus musculus]	High	High	High	High	High	High	High	High	High	High	High	High	High	High	High	High	4	4	4	4			269774
247269309	N-acylneuraminate cytidylyltransferase [Mus musculus]	High	High	High	High	High	High	High	High	High	High	High	High	High	High	High	High	4	4	4	4			12764
56744247	cerebellin-1 precursor [Mus musculus]	High	High	High	High	High	Peak Found	High	High	High	High	High	High	High	High	High	High	4	3	4	4			12404
26344986	unnamed protein product [Mus musculus]	High	High	High	High	High	High	High	High	High	High	High	High	High	High	High	High	4	4	4	4			13000
1016596486	PREDICTED: vesicle-associated membrane protein 2 [Erinaceus europaeus]	Peak Found	High	High	High	High	High	High	High	High	High	High	High	High	High	High	High	3	4	4	4			103113868
1039767501	PREDICTED: eukaryotic translation initiation factor 4 gamma 3 isoform X1 [Mus musculus]	High	High	High	High	High	High	High	High	High	High	High	High	High	High	High	High	4	4	4	4			-
7242201	RAS guanyl-releasing protein 1 [Mus musculus]	Peak Found	High	High	High	High	High	High	High	High	High	High	High	High	High	High	High	3	4	4	4			19419
37360172	mKIAA0982 protein [Mus musculus]	High	High	High	High	High	High	High	High	High	High	High	High	High	High	High	High	4	4	4	4			207615
568995287	PREDICTED: MKL/myocardin-like protein 2 isoform X1 [Mus musculus]	High	High	High	High	High	High	High	High	High	High	High	High	High	High	High	High	4	4	4	4			239719
23346511	protein phosphatase 1 regulatory inhibitor subunit 16B [Mus musculus]	High	Peak Found	High	High	High	High	High	High	High	High	High	High	High	High	High	High	3	4	4	4			228852
217272818	spermatogenesis-defective protein 39 homolog isoform a [Mus musculus]	High	High	High	High	High	High	High	High	High	High	High	High	Peak Found	Peak Found	Peak Found	High	4	4	4	1			104799
5031569	alpha-centractin [Homo sapiens]	High	High	High	High	High	High	High	High	High	High	High	High	High	High	High	High	4	4	4	4			10121
5822376	Chain A, Crystal Structure Of The Ap-2 Clathrin Adaptor Alpha- Appendage	High	High	High	High	High	High	High	High	High	High	High	High	High	High	High	High	4	4	4	4			-
219842353	protein argonaute-2 [Mus musculus]	High	High	Peak Found	High	High	High	High	High	Peak Found	Not Found	High	Not Found	Not Found	Not Found	Not Found	High	3	4	1	1			239528
12842068	unnamed protein product [Mus musculus]	High	High	High	High	High	High	High	High	High	High	High	High	High	High	High	High	4	4	4	4			67771
568976067	PREDICTED: TANK-binding kinase 1-binding protein 1 isoform X1 [Mus musculus]	High	High	High	High	High	High	High	High	High	High	High	High	High	High	High	High	4	4	4	4			-
6755114	peroxiredoxin-5, mitochondrial precursor [Mus musculus]	High	High	High	High	High	High	High	High	High	High	High	High	High	High	High	High	4	4	4	4			54683
342307099	putative adenosylhomocysteinase 3 isoform 1 [Mus musculus]	Not Found	Not Found	Not Found	Not Found	Not Found	Not Found	Not Found	Not Found	Not Found	Not Found	High	Not Found	High	Not Found	High	Not Found	0	0	1	2			74340
12846314	unnamed protein product [Mus musculus]	High	High	High	High	High	High	High	High	High	High	High	High	High	High	High	High	4	4	4	4			18477
568974714	PREDICTED: MAGUK p55 subfamily member 2 isoform X1 [Mus musculus]	High	High	High	High	High	High	High	High	High	High	High	High	High	High	High	High	4	4	4	4			-
17222137	cytoskeletal actin-modulating protein [Mus musculus]	Not Found	Not Found	Not Found	High	Not Found	Not Found	Not Found	Not Found	Not Found	Not Found	Not Found	High	Not Found	Not Found	Not Found	Not Found	1	0	1	0			14248
589938267	PREDICTED: poly(rC)-binding protein 2 isoform X1 [Peromyscus maniculatus bairdii]	High	High	High	High	High	High	High	High	High	High	High	High	High	High	High	High	4	4	4	4			102907855
148679188	copine II, isoform CRA_a, partial [Mus musculus]	High	High	High	High	High	High	High	High	High	High	High	High	High	High	High	High	4	4	4	4			234577
109157563	Chain K, 2.9 Angstrom X-Ray Structure Of Hybrid Macroh2a Nucleosomes	High	High	High	High	High	High	High	High	High	High	High	High	High	High	High	High	4	4	4	4			-
38683822	active breakpoint cluster region-related protein isoform 3 [Mus musculus]	High	High	High	High	High	High	High	High	High	High	High	High	High	High	High	High	4	4	4	4			109934
124053457	multiple PDZ domain protein isoform 2 [Mus musculus]	High	High	High	High	High	High	High	High	High	High	High	High	High	High	High	High	4	4	4	4			17475
13386010	60S ribosomal protein L22-like 1 [Mus musculus]	High	High	High	High	High	High	High	High	High	High	High	High	High	High	High	High	4	4	4	4			68028
74195189	unnamed protein product [Mus musculus]	High	High	High	High	High	High	High	High	High	High	High	High	High	High	High	High	4	4	4	4			228545
28972035	mKIAA0023 protein [Mus musculus]	High	High	High	High	High	High	High	High	High	Peak Found	High	High	High	High	High	High	4	4	3	4			227720
1246787	UDP-galactose ceramide galactosyltransferase [Mus musculus]	High	High	High	High	High	High	High	High	High	High	High	High	High	High	Peak Found	High	4	4	4	3			22239
90903233	phospholipid hydroperoxide glutathione peroxidase, nuclear isoform 1 [Mus musculus]	High	High	High	High	High	High	High	High	High	High	High	High	High	High	High	High	4	4	4	4			625249
568971594	PREDICTED: gamma-aminobutyric acid receptor subunit alpha-1 isoform X1 [Mus musculus]	High	High	High	High	High	High	High	High	High	High	High	High	High	High	High	High	4	4	4	4			14394
1039738320	PREDICTED: BTB/POZ domain-containing protein 17 isoform X1 [Mus musculus]	High	High	High	High	High	High	High	High	High	High	High	High	High	High	High	High	4	4	4	4			72014
1039767586	PREDICTED: dnaJ homolog subfamily C member 11 isoform X1 [Mus musculus]	High	High	High	High	High	High	High	High	High	High	High	High	High	High	High	High	4	4	4	4			-
225543222	T-lymphoma invasion and metastasis-inducing protein 1 isoform 1 [Mus musculus]	High	High	High	High	High	High	High	High	High	High	High	High	High	High	High	High	4	4	4	4			21844
6753376	cadherin-4 isoform 1 preproprotein [Mus musculus]	High	High	High	High	High	High	High	High	High	High	High	High	High	High	High	High	4	4	4	4			12561
568939542	PREDICTED: coiled-coil domain-containing protein 136 isoform X1 [Mus musculus]	High	High	High	High	High	High	High	High	High	High	High	High	High	High	High	High	4	4	4	4			-
148666221	mCG119114, isoform CRA_a, partial [Mus musculus]	High	High	High	High	High	High	High	High	High	High	High	High	High	High	High	High	4	4	4	4			-
12846252	unnamed protein product [Mus musculus]	High	High	High	High	High	High	High	High	High	High	High	High	High	High	High	High	4	4	4	4			21672
22830889	Piwi/Argonaute family protein meIF2C2 [Mus musculus]	Peak Found	Not Found	High	Peak Found	Peak Found	Not Found	Peak Found	High	High	Peak Found	Peak Found	Peak Found	Peak Found	Peak Found	High	Peak Found	1	1	1	1			239528
568981372	PREDICTED: disco-interacting protein 2 homolog C isoform X1 [Mus musculus]	High	High	High	High	High	High	High	High	High	High	High	High	High	High	High	High	4	4	4	4			208440
569010057	PREDICTED: rho guanine nucleotide exchange factor 9 isoform X1 [Mus musculus]	High	High	High	High	High	High	High	High	High	High	High	High	High	High	High	High	4	4	4	4			236915
7305305	protein NDRG2 isoform 1 [Mus musculus]	High	High	High	High	High	High	High	High	High	High	High	High	High	High	High	High	4	4	4	4			29811
755537506	PREDICTED: kinase suppressor of Ras 1 isoform X1 [Mus musculus]	High	High	High	High	High	High	High	High	High	High	High	High	High	High	High	High	4	4	4	4			16706
84372143	Freud-1 [Mus musculus]	High	Not Found	High	Not Found	Not Found	Not Found	Not Found	Not Found	Not Found	Not Found	Not Found	Not Found	Not Found	Not Found	Not Found	Not Found	2	0	0	0			212139
148705008	mCG19129, partial [Mus musculus]	High	High	High	High	High	High	High	High	High	High	High	High	High	High	High	High	4	4	4	4			-
74204320	unnamed protein product [Mus musculus]	High	High	High	High	High	High	High	High	High	High	High	High	High	High	High	High	4	4	4	4			56348
568920807	PREDICTED: neuroligin-1 isoform X1 [Mus musculus]	High	High	High	High	High	High	High	High	High	High	Peak Found	High	High	High	High	High	4	4	3	4			192167
568942582	PREDICTED: MICOS complex subunit Mic19 isoform X1 [Mus musculus]	High	High	High	High	High	High	High	High	High	High	High	High	High	High	High	High	4	4	4	4			-
755510887	PREDICTED: SRSF protein kinase 2 isoform X1 [Mus musculus]	High	High	High	High	High	High	High	High	High	High	High	High	High	High	High	High	4	4	4	4			20817
6678077	SPARC precursor [Mus musculus]	High	High	High	High	High	High	High	High	High	High	High	High	High	High	High	High	4	4	4	4			20692
56090652	mitochondrial coenzyme A transporter SLC25A42 [Mus musculus]	High	Peak Found	High	High	High	High	High	High	High	High	High	Peak Found	High	High	High	High	3	4	3	4			73095
568972207	PREDICTED: septin-4 isoform X1 [Mus musculus]	High	High	High	High	High	High	High	High	High	High	High	High	High	High	High	High	4	4	4	4			18952
14149147	male enhanced antigen 2/golgi autoantigen, golgin subfamily a, 3 [Mus musculus domesticus]	High	High	High	High	Peak Found	High	High	High	High	High	Peak Found	High	High	High	High	High	4	3	3	4			269682
14626498	GABA(A) receptor gamma 2 subunit [Mus musculus]	High	High	High	High	High	High	High	High	High	High	High	High	High	High	High	High	4	4	4	4			14406
244793066	G-protein coupled receptor-associated sorting protein 2 [Mus musculus]	High	High	High	High	High	High	High	High	High	High	High	High	High	High	High	High	4	4	4	4			245607
161353502	serpin H1 precursor [Mus musculus]	High	High	High	High	High	High	High	High	High	Peak Found	High	High	Peak Found	Peak Found	Peak Found	Peak Found	4	4	3	0	Yes	Young	12406
30851559	Mapre1 protein, partial [Mus musculus]	High	High	High	High	High	High	High	High	High	High	High	High	High	High	High	High	4	4	4	4			13589
6753138	sodium/potassium-transporting ATPase subunit beta-1 [Mus musculus]	High	High	High	High	High	High	High	High	High	High	High	High	High	High	High	High	4	4	4	4			11931
114050895	cadherin EGF LAG seven-pass G-type receptor 2 isoform 1 precursor [Mus musculus]	High	High	High	High	High	High	High	High	High	High	High	High	High	High	High	High	4	4	4	4			53883
71892426	proline-rich protein 7 [Mus musculus]	High	High	High	High	High	High	High	High	High	High	High	High	High	High	High	High	4	4	4	4			432763
171184435	very-long-chain (3R)-3-hydroxyacyl-CoA dehydratase 3 [Mus musculus]	High	High	High	High	High	High	High	High	High	High	High	High	High	High	High	High	4	4	4	4			57874
449802342	Chain E, Crystal Structure Of R336a Mutant Of Camp-dependent Protein Kinase With Unphosphorylated Turn Motif	High	High	Peak Found	High	High	High	High	High	High	Peak Found	High	Peak Found	High	Peak Found	Peak Found	High	3	4	2	2			-
546231934	transmembrane protein 201 isoform c [Mus musculus]	High	High	High	High	High	High	High	High	High	High	High	High	High	High	High	High	4	4	4	4			230917
569011258	PREDICTED: dystrophin-related protein 2 isoform X2 [Mus musculus]	High	High	High	High	High	High	High	High	High	High	High	High	High	Peak Found	High	High	4	4	4	3			13497
254750658	cytohesin-3 isoform 2 [Mus musculus]	Not Found	Not Found	Not Found	Not Found	Not Found	Not Found	Not Found	Not Found	Not Found	Not Found	Not Found	Not Found	Not Found	High	Not Found	Not Found	0	0	0	1			19159
3004994	G protein-coupled receptor kinase 6 [Mus musculus]	High	High	High	High	High	High	High	High	High	High	High	High	High	High	High	High	4	4	4	4			26385
568945015	PREDICTED: numb-like protein isoform X2 [Mus musculus]	High	High	High	High	High	High	High	High	High	High	High	High	High	High	High	High	4	4	4	4			18223
569009115	PREDICTED: dedicator of cytokinesis protein 11 isoform X1 [Mus musculus]	High	High	High	High	High	Peak Found	Peak Found	Peak Found	High	Peak Found	Peak Found	High	Peak Found	Peak Found	High	Peak Found	4	1	2	1			75974
568924855	PREDICTED: protein transport protein Sec24B isoform X1 [Mus musculus]	High	High	High	High	High	High	High	High	High	High	High	High	High	High	High	High	4	4	4	4			-
167900466	formin-binding protein 1-like isoform 1 [Mus musculus]	High	High	High	High	High	High	High	High	High	High	High	High	High	High	High	High	4	4	4	4			214459
148695758	GPI-anchored membrane protein 1, isoform CRA_a, partial [Mus musculus]	High	High	High	High	High	High	High	High	High	High	High	High	High	High	High	High	4	4	4	4			53872
148684568	phosphodiesterase 2A, cGMP-stimulated, isoform CRA_d, partial [Mus musculus]	High	High	High	High	High	High	High	High	High	High	High	High	High	High	High	High	4	4	4	4			207728
255958286	succinyl-CoA ligase [ADP/GDP-forming] subunit alpha, mitochondrial precursor [Mus musculus]	High	High	High	High	High	High	High	High	High	High	High	High	High	High	High	High	4	4	4	4			56451
325910859	protein SET isoform 2 [Mus musculus]	High	High	High	High	High	High	High	High	High	High	High	High	High	High	High	High	4	4	4	4			56086
124358959	serine/threonine-protein kinase TAO1 [Mus musculus]	High	High	High	High	High	High	High	High	High	Peak Found	High	Peak Found	High	High	High	High	4	4	2	4			216965
162417957	ephexin-1 isoform 1 [Mus musculus]	High	High	High	High	High	High	High	High	High	High	High	High	High	High	High	High	4	4	4	4			53972
118026911	unconventional myosin-Id [Mus musculus]	High	High	High	High	High	High	High	High	High	High	High	High	High	High	High	High	4	4	4	4			338367
568971082	PREDICTED: acetyl-CoA carboxylase 1 isoform X2 [Mus musculus]	High	High	High	High	High	High	High	High	Peak Found	Peak Found	High	High	High	High	Peak Found	Peak Found	4	4	2	2			107476
569001477	PREDICTED: microtubule cross-linking factor 1 isoform X3 [Mus musculus]	Peak Found	High	High	High	High	High	High	High	High	High	High	High	High	High	High	High	3	4	4	4			68617
568999967	PREDICTED: large proline-rich protein BAG6 isoform X14 [Mus musculus]	High	High	High	Peak Found	High	High	High	High	High	Peak Found	High	High	High	High	High	High	3	4	3	4			224727
148685673	fusion, derived from t(12;16) malignant liposarcoma (human), isoform CRA_f, partial [Mus musculus]	High	High	High	High	High	High	High	High	High	High	High	High	High	High	High	High	4	4	4	4			233908
29244192	volume-regulated anion channel subunit LRRC8A [Mus musculus]	High	High	High	High	High	High	High	High	High	High	High	High	High	High	High	High	4	4	4	4			241296
12849385	unnamed protein product [Mus musculus]	High	High	High	High	High	High	High	High	High	High	High	High	High	High	High	High	4	4	4	4			12306
229577332	dnaJ homolog subfamily B member 2 isoform 3 [Mus musculus]	High	High	High	High	High	High	High	High	High	High	High	High	High	High	High	High	4	4	4	4			56812
158148945	long-chain acyl-CoA synthetase [Mus musculus]	High	High	High	High	High	High	Peak Found	High	High	High	High	High	High	High	High	High	4	3	4	4			216739
568935988	PREDICTED: protein RUFY3 isoform X2 [Mus musculus]	High	High	High	High	High	High	High	High	High	High	High	High	High	High	High	High	4	4	4	4			52822
109659843	guanylate cyclase soluble subunit alpha-2 [Mus musculus]	High	High	High	High	High	High	High	High	High	High	High	High	High	High	High	High	4	4	4	4			234889
148679008	nuclear factor I/X, isoform CRA_b [Mus musculus]	High	High	High	High	High	High	High	High	High	High	High	Peak Found	High	High	High	High	4	4	3	4			18032
568950403	PREDICTED: ataxin-2-like protein isoform X2 [Mus musculus]	High	High	High	High	High	High	High	High	High	High	High	High	High	High	High	High	4	4	4	4			233871
150010629	adherens junction-associated protein 1 [Mus musculus]	High	High	High	High	High	High	High	High	High	High	High	High	High	High	High	High	4	4	4	4			230959
74145446	unnamed protein product [Mus musculus]	Not Found	Not Found	Not Found	High	Not Found	Not Found	Not Found	Not Found	Not Found	Not Found	Not Found	Not Found	Not Found	Not Found	Not Found	Not Found	1	0	0	0			15441
60460877	metabotropic glutamate receptor 7 precursor [Mus musculus]	High	High	High	High	High	High	High	High	High	High	High	High	High	High	High	High	4	4	4	4			108073
31981304	V-type proton ATPase subunit d 1 [Mus musculus]	High	High	High	High	High	High	High	High	High	High	High	High	High	High	High	High	4	4	4	4			11972
6680908	cyclin-dependent kinase 5 [Mus musculus]	High	High	High	High	High	High	High	High	High	High	High	High	High	High	High	High	4	4	4	4			12568
60360638	mKIAA4241 protein [Mus musculus]	Peak Found	Peak Found	Peak Found	Peak Found	Peak Found	Peak Found	Peak Found	Peak Found	High	High	Peak Found	Peak Found	Peak Found	High	Peak Found	Peak Found	0	0	2	1			19159
568961808	PREDICTED: dnaJ homolog subfamily A member 4 isoform X1 [Mus musculus]	High	High	High	High	High	High	High	High	High	High	High	High	High	High	High	High	4	4	4	4			-
38016190	leucine-rich repeat-containing protein 4B precursor [Mus musculus]	High	High	High	High	High	High	High	High	High	High	High	High	High	High	High	High	4	4	4	4			272381
755492562	PREDICTED: protein unc-80 homolog isoform X1 [Mus musculus]	High	Peak Found	High	High	High	High	High	High	High	High	High	High	High	High	High	Peak Found	3	4	4	3			-
1039745785	PREDICTED: protein-tyrosine kinase 2-beta isoform X1 [Mus musculus]	High	High	High	High	High	High	High	High	High	High	High	High	High	High	High	High	4	4	4	4			19229
6679641	emerin [Mus musculus]	High	High	High	High	High	High	High	High	High	High	High	High	High	High	High	High	4	4	4	4			13726
254281313	AP-3 complex subunit mu-1 [Mus musculus]	High	High	High	High	High	Peak Found	Peak Found	Peak Found	Peak Found	Peak Found	High	High	Peak Found	Peak Found	High	High	4	1	2	2			55946
568988974	PREDICTED: SLIT and NTRK-like protein 5 isoform X1 [Mus musculus]	High	High	High	High	High	High	High	High	High	High	High	High	High	High	High	High	4	4	4	4			-
281183137	sterile alpha and TIR motif-containing protein 1 isoform 1 [Mus musculus]	High	High	High	High	High	High	High	High	High	High	High	High	High	High	High	Peak Found	4	4	4	3			237868
922959942	myotubularin-related protein 1 isoform D [Mus musculus]	High	High	Peak Found	High	High	High	High	High	High	High	High	High	High	High	High	High	3	4	4	4			53332
145587090	cadherin-18 precursor [Mus musculus]	High	High	High	High	High	High	High	High	High	High	High	High	High	High	High	High	4	4	4	4			320865
197927211	heterogeneous nuclear ribonucleoprotein L isoform a [Rattus norvegicus]	High	High	High	High	High	High	High	High	High	High	High	High	High	High	High	High	4	4	4	4			80846
160420308	histone H2B type 1-P isoform 1 [Mus musculus]	High	High	High	High	High	High	High	High	High	High	High	High	High	High	High	High	4	4	4	4			319188
26346549	unnamed protein product [Mus musculus]	High	High	High	High	High	High	High	High	Peak Found	Peak Found	High	High	Peak Found	Peak Found	Peak Found	High	4	4	2	1			53319
148679269	dynein, cytoplasmic 1 light intermediate chain 2, isoform CRA_a, partial [Mus musculus]	High	High	High	High	High	High	High	High	High	High	High	High	High	High	High	High	4	4	4	4			234663
7330691	MOBP170 [Mus musculus]	High	High	High	High	High	High	High	High	High	High	High	High	High	High	High	High	4	4	4	4			17433
6679543	pleiotrophin precursor [Mus musculus]	High	High	High	High	High	High	High	High	High	High	High	High	High	High	High	High	4	4	4	4			19242
568948036	PREDICTED: serine/threonine-protein kinase LMTK3 isoform X3 [Mus musculus]	High	High	Peak Found	Peak Found	High	Peak Found	Not Found	Peak Found	Peak Found	Not Found	Not Found	Not Found	High	Not Found	Not Found	Peak Found	2	1	0	1			-
12852262	unnamed protein product [Mus musculus]	High	High	High	High	High	High	High	High	High	High	High	High	Not Found	High	High	High	4	4	4	3			55951
256000796	tropomyosin alpha-1 chain isoform Tpm1.12br [Mus musculus]	High	High	High	High	High	High	High	High	High	High	High	High	High	High	High	High	4	4	4	4			22003
6753178	barrier-to-autointegration factor [Mus musculus]	High	High	High	High	High	High	High	High	High	High	High	High	High	High	High	High	4	4	4	4			23825
162461907	stress-70 protein, mitochondrial [Mus musculus]	High	High	High	High	High	High	High	Peak Found	High	High	High	High	High	High	High	High	4	3	4	4			15526
26389925	unnamed protein product [Mus musculus]	High	High	High	High	High	High	High	High	High	High	High	High	High	High	High	High	4	4	4	4			20104
60360416	mKIAA1536 protein [Mus musculus]	High	High	Peak Found	Peak Found	High	High	High	High	High	High	High	High	High	High	High	High	2	4	4	4			67488
1039762360	PREDICTED: vacuolar protein sorting-associated protein 16 homolog isoform X1 [Mus musculus]	High	High	High	High	High	High	High	High	High	High	High	High	High	High	High	High	4	4	4	4			-
12833936	unnamed protein product [Mus musculus]	High	High	High	High	High	High	High	High	High	High	High	High	High	High	High	High	4	4	4	4			66427
148700589	mCG17007, partial [Mus musculus]	High	High	High	High	High	High	High	High	High	Peak Found	Peak Found	High	High	High	Peak Found	High	4	4	2	3			326619
14318722	ATPase, H+ transporting, lysosomal V1 subunit H [Mus musculus]	High	High	High	High	High	High	High	High	High	High	High	High	High	High	High	High	4	4	4	4			108664
83921589	fragile X mental retardation syndrome-related protein 2 [Mus musculus]	High	High	High	High	High	High	High	High	Peak Found	High	High	High	High	High	High	High	4	4	3	4			23879
7305507	clathrin coat assembly protein AP180 isoform 1 [Mus musculus]	High	High	High	Peak Found	High	High	High	High	High	High	High	Peak Found	High	Peak Found	High	High	3	4	3	3			20616
109730895	Purine-rich element binding protein G [Mus musculus]	High	High	High	High	High	High	High	High	High	High	High	High	High	High	High	High	4	4	4	4			75029
37359832	mKIAA0193 protein [Mus musculus]	High	High	High	High	High	High	High	High	High	High	High	High	High	High	High	High	4	4	4	4			69938
13195630	coiled-coil domain-containing protein 127 isoform 1 [Mus musculus]	High	High	High	High	High	High	High	High	High	High	High	High	High	High	High	High	4	4	4	4			67433
148705826	ubiquitin carboxy-terminal hydrolase L1, isoform CRA_b, partial [Mus musculus]	High	High	High	High	High	High	High	High	High	High	High	High	High	High	High	High	4	4	4	4			22223
48237755	glyceraldehyde-3-phosphate-dehydrogenase [Mus musculus]	Not Found	Not Found	Not Found	Not Found	Not Found	Peak Found	Not Found	Peak Found	Peak Found	Not Found	Not Found	Not Found	High	Peak Found	Not Found	Not Found	0	0	0	1			-
568959424	PREDICTED: noelin-2 isoform X1 [Mus musculus]	High	High	High	High	High	High	High	High	High	High	High	High	High	High	High	High	4	4	4	4			-
7710028	glypican-1 precursor [Mus musculus]	High	High	High	High	High	High	High	High	High	High	High	High	High	High	High	High	4	4	4	4			14733
85701756	brefeldin A-inhibited guanine nucleotide-exchange protein 3 [Mus musculus]	High	High	High	High	High	High	High	High	High	High	High	High	High	Peak Found	High	High	4	4	4	3			215821
37360114	mKIAA0829 protein [Mus musculus]	High	High	High	High	High	High	High	High	High	High	High	High	High	High	High	High	4	4	4	4			71902
294610683	solute carrier family 25 member 51 [Mus musculus]	High	High	High	High	High	High	High	High	High	High	High	High	High	High	High	High	4	4	4	4			230125
117616416	Pak6 [synthetic construct]	High	High	High	High	High	High	High	High	High	High	High	High	Peak Found	High	High	High	4	4	4	3			-
148678987	mCG5898, isoform CRA_a, partial [Mus musculus]	Not Found	High	High	Not Found	High	Peak Found	Not Found	High	Peak Found	Not Found	High	Peak Found	High	Not Found	Not Found	High	2	2	1	2			-
13591880	myelin proteolipid protein [Rattus norvegicus]	High	High	High	High	High	High	High	High	High	High	High	High	High	High	High	High	4	4	4	4			24943
41462393	leucine-rich repeat transmembrane protein FLRT2 precursor [Mus musculus]	High	High	High	High	High	High	High	High	High	High	High	High	Peak Found	Peak Found	High	High	4	4	4	2			399558
148706863	mCG122489, isoform CRA_a, partial [Mus musculus]	Not Found	High	Peak Found	Not Found	Not Found	High	Peak Found	Not Found	Not Found	Peak Found	Peak Found	Not Found	High	Peak Found	Peak Found	Peak Found	1	1	0	1			-
225543409	paraspeckle component 1 [Mus musculus]	High	High	High	High	High	High	High	High	High	High	High	High	High	High	High	High	4	4	4	4			66645
568959241	PREDICTED: neurotrimin isoform X2 [Mus musculus]	High	High	High	High	High	High	High	High	High	High	High	High	High	High	High	High	4	4	4	4			-
257796249	exophilin-5 [Mus musculus]	Peak Found	Peak Found	Peak Found	Peak Found	High	High	High	High	High	High	High	High	High	High	High	High	0	4	4	4	Yes	Adult	320051
160333923	heterogeneous nuclear ribonucleoprotein U [Mus musculus]	High	High	High	High	High	High	High	High	High	High	High	High	High	High	High	High	4	4	4	4			51810
156231054	nuclear envelope pore membrane protein POM 121 [Mus musculus]	High	High	High	High	High	Peak Found	High	High	Peak Found	Peak Found	Peak Found	Peak Found	Peak Found	Peak Found	Peak Found	Peak Found	4	3	0	0	Yes	Young	107939
60551062	Adcy5 protein [Mus musculus]	High	High	High	High	High	High	High	High	High	High	High	High	High	High	High	High	4	4	4	4			224129
6679233	cyclin-dependent kinase 18 [Mus musculus]	Peak Found	High	High	Peak Found	High	High	High	High	High	High	Peak Found	High	High	High	High	High	2	4	3	4			18557
699027699	Chain A, Structure Of A Fragment Of Human Phospholipase C-beta3 Delta472-559, In Complex With Galphaq	High	High	High	High	High	High	High	High	High	High	High	High	High	High	High	High	4	4	4	4			-
148673748	RIKEN cDNA 1700012H17, isoform CRA_c, partial [Mus musculus]	High	High	High	High	High	High	High	High	High	High	High	High	High	High	High	High	4	4	4	4			242297
16303309	type II keratin 5 [Mus musculus]	High	High	Peak Found	Peak Found	High	Peak Found	High	Not Found	Peak Found	Peak Found	High	Peak Found	High	High	High	High	2	2	1	4			110308
6754508	LIM and SH3 domain protein 1 [Mus musculus]	High	High	High	High	High	High	High	High	High	High	High	High	High	High	High	High	4	4	4	4			16796
148694360	mCG129703, isoform CRA_a [Mus musculus]	Not Found	Not Found	Not Found	Not Found	Not Found	High	Not Found	Not Found	Not Found	Not Found	Not Found	Not Found	High	Not Found	Not Found	Not Found	0	1	0	1			-
568918098	PREDICTED: protein TANC1 isoform X1 [Mus musculus]	High	High	High	High	High	High	High	High	High	High	High	High	High	High	High	Peak Found	4	4	4	3			66860
21362321	E3 ubiquitin-protein ligase RNF126 [Mus musculus]	High	High	High	High	High	High	High	High	High	High	High	High	High	High	High	High	4	4	4	4			70294
67463777	Chain C, Paf-Ah Holoenzyme: Lis1ALFA2	High	High	High	High	High	High	High	High	High	High	High	High	High	High	High	High	4	4	4	4			-
568930759	PREDICTED: protein-arginine deiminase type-2 isoform X1 [Mus musculus]	High	High	Peak Found	High	High	High	High	High	High	High	High	High	High	High	High	High	3	4	4	4			18600
124487364	glutamate receptor ionotropic, kainate 3 precursor [Mus musculus]	High	High	High	High	High	High	High	High	High	High	High	High	High	High	High	High	4	4	4	4			14807
755498836	PREDICTED: matrilin-4 isoform X1 [Mus musculus]	High	High	High	High	High	High	High	High	High	Peak Found	High	High	High	High	High	Peak Found	4	4	3	3			-
148665529	IQ calmodulin-binding motif containing 1, isoform CRA_f, partial [Mus musculus]	High	High	High	High	High	High	High	High	High	High	High	High	High	High	High	High	4	4	4	4			320299
755538152	PREDICTED: centrobin isoform X1 [Mus musculus]	High	High	High	High	High	High	High	High	High	High	Peak Found	Peak Found	High	High	Peak Found	Peak Found	4	4	2	2			216846
1039757216	PREDICTED: kinesin light chain 2 isoform X1 [Mus musculus]	High	High	High	High	High	High	High	High	High	High	High	High	High	High	High	High	4	4	4	4			-
755537403	PREDICTED: huntingtin-associated protein 1 isoform X1 [Mus musculus]	High	High	High	High	High	High	High	High	High	High	High	High	High	High	High	High	4	4	4	4			15114
148693657	DEAD (Asp-Glu-Ala-Asp) box polypeptide 6, isoform CRA_a, partial [Mus musculus]	High	High	High	High	High	High	High	High	High	High	High	High	High	High	High	High	4	4	4	4			13209
411147387	tyrosine--tRNA ligase, cytoplasmic [Mus musculus]	High	High	High	High	High	High	High	High	High	High	High	High	High	High	High	High	4	4	4	4			-
26336466	unnamed protein product [Mus musculus]	High	Peak Found	Peak Found	Peak Found	Peak Found	High	Not Found	Peak Found	Peak Found	Peak Found	Not Found	Peak Found	Peak Found	Peak Found	Not Found	Peak Found	1	1	0	0			245537
9055242	dnaJ homolog subfamily B member 1 isoform 1 [Mus musculus]	High	High	High	High	High	High	High	High	High	High	High	High	High	High	High	High	4	4	4	4			81489
72384361	glycogen synthase kinase-3 alpha [Mus musculus]	High	Peak Found	Peak Found	High	High	Peak Found	Peak Found	Peak Found	Peak Found	High	Peak Found	Peak Found	Not Found	Peak Found	Peak Found	High	2	1	1	1			606496
148685561	TBC1 domain family, member 10b, partial [Mus musculus]	High	High	High	High	High	High	High	High	High	High	High	High	High	High	High	High	4	4	4	4			68449
568915825	PREDICTED: 1-phosphatidylinositol 4,5-bisphosphate phosphodiesterase beta-4 isoform X1 [Mus musculus]	High	High	High	Peak Found	High	High	High	High	High	High	High	Peak Found	High	High	High	High	3	4	3	4			18798
887218386	microtubule-associated protein RP/EB family member 3 isoform 2 [Mus musculus]	Peak Found	High	Not Found	Not Found	Peak Found	Not Found	Peak Found	Peak Found	Not Found	Peak Found	Peak Found	Peak Found	High	Peak Found	Not Found	Peak Found	1	0	0	1			100732
60360532	mKIAA4128 protein [Mus musculus]	High	High	High	High	High	High	High	High	High	High	High	High	High	High	High	High	4	4	4	4			99031
26345420	unnamed protein product [Mus musculus]	High	High	High	High	High	High	High	Peak Found	High	High	Peak Found	High	Peak Found	High	Peak Found	Peak Found	4	3	3	1			98758
568906339	PREDICTED: disintegrin and metalloproteinase domain-containing protein 23 isoform X1 [Mus musculus]	High	High	High	High	High	High	High	High	High	High	High	High	High	High	High	High	4	4	4	4			23792
15042971	hyaluronan and proteoglycan link protein 2 precursor [Mus musculus]	Peak Found	Peak Found	Peak Found	Peak Found	High	High	Peak Found	High	High	High	High	High	High	High	High	High	0	3	4	4	Yes	Adult	73940
20810027	Acetyl-Coenzyme A acyltransferase 2 (mitochondrial 3-oxoacyl-Coenzyme A thiolase) [Mus musculus]	High	High	High	High	High	High	High	High	High	High	High	High	High	High	High	High	4	4	4	4			52538
568907554	PREDICTED: arf-GAP domain and FG repeat-containing protein 1 isoform X1 [Mus musculus]	High	High	High	High	High	High	High	High	High	High	High	High	High	High	High	High	4	4	4	4			15463
148682229	PDZ domain containing 11, isoform CRA_c, partial [Mus musculus]	High	High	High	High	High	High	High	High	High	High	High	High	High	High	High	High	4	4	4	4			72621
568979504	PREDICTED: apoptosis-stimulating of p53 protein 1 isoform X1 [Mus musculus]	High	High	High	High	High	High	High	High	High	High	High	High	High	Peak Found	High	High	4	4	4	3			21981
4502201	ADP-ribosylation factor 1 [Homo sapiens]	High	High	High	High	High	High	High	High	High	High	High	High	High	High	High	High	4	4	4	4			375
124487457	MAP7 domain-containing protein 2 isoform 1 [Mus musculus]	High	High	High	High	High	High	High	High	High	High	High	High	High	High	High	High	4	4	4	4			78283
148709219	unc-5 homolog A (C. elegans), isoform CRA_b, partial [Mus musculus]	High	Peak Found	High	High	High	High	High	High	High	High	High	High	High	High	High	High	3	4	4	4			107448
569011973	PREDICTED: oral-facial-digital syndrome 1 protein homolog isoform X1 [Mus musculus]	High	High	High	High	Peak Found	High	High	High	High	Peak Found	Peak Found	Peak Found	High	Not Found	Not Found	Peak Found	4	3	1	1			237222
148691633	fibroblast growth factor receptor substrate 3, partial [Mus musculus]	High	High	High	High	High	High	High	High	High	High	High	High	High	High	High	High	4	4	4	4			107971
755544327	PREDICTED: F-actin-uncapping protein LRRC16A isoform X1 [Mus musculus]	High	High	High	High	High	High	High	High	High	High	Peak Found	Peak Found	Peak Found	Peak Found	Peak Found	Peak Found	4	4	2	0	Yes	Young	68732
569002888	PREDICTED: pro-neuregulin-2, membrane-bound isoform isoform X1 [Mus musculus]	High	High	High	High	High	High	High	High	High	High	High	High	High	High	High	High	4	4	4	4			-
148694283	cingulin-like 1, isoform CRA_a [Mus musculus]	High	High	High	High	High	High	High	High	High	Peak Found	High	Peak Found	High	High	High	High	4	4	2	4			68178
569000237	PREDICTED: copine-5 isoform X1 [Mus musculus]	High	High	Not Found	High	High	High	High	High	High	High	High	High	High	High	High	High	3	4	4	4			-
5803135	ras-related protein Rab-35 isoform 1 [Homo sapiens]	High	High	High	High	High	High	High	High	High	High	High	High	High	High	High	High	4	4	4	4			11021
887222486	protein Mpv17 isoform 3 [Mus musculus]	High	High	High	High	High	High	High	High	High	High	High	High	High	Peak Found	Peak Found	High	4	4	4	2			17527
13435506	Family with sequence similarity 98, member A [Mus musculus]	Not Found	Not Found	Not Found	Not Found	Not Found	Not Found	Not Found	Not Found	Not Found	High	Not Found	Not Found	Not Found	Not Found	Not Found	Not Found	0	0	1	0			72722
148368976	arf-GAP with dual PH domain-containing protein 1 [Mus musculus]	High	High	High	High	High	High	High	High	High	High	High	High	High	High	High	High	4	4	4	4			231821
568972299	PREDICTED: breast carcinoma-amplified sequence 3 homolog isoform X1 [Mus musculus]	High	High	High	High	High	High	High	High	High	High	High	High	High	High	High	High	4	4	4	4			192197
568914984	PREDICTED: diacylglycerol kinase zeta isoform X5 [Mus musculus]	High	High	High	High	High	High	High	High	High	High	High	High	High	High	High	High	4	4	4	4			104418
226874869	oligodendrocyte-myelin glycoprotein precursor [Mus musculus]	High	High	High	High	High	High	High	High	High	High	High	High	High	High	High	High	4	4	4	4			18377
569003409	PREDICTED: unconventional myosin-Vb isoform X1 [Mus musculus]	High	High	Peak Found	High	Peak Found	Peak Found	Peak Found	Peak Found	Peak Found	Peak Found	Peak Found	Peak Found	Peak Found	Peak Found	Peak Found	Peak Found	3	0	0	0			17919
148679520	cDNA sequence BC060632, isoform CRA_a, partial [Mus musculus]	High	High	High	High	Peak Found	High	High	High	High	Peak Found	Peak Found	Peak Found	High	Peak Found	High	Peak Found	4	3	1	2			244654
6679593	ras-related protein Rab-3A [Mus musculus]	High	High	High	High	High	High	High	High	High	High	High	High	High	High	High	High	4	4	4	4			19339
148696938	mCG14783, isoform CRA_a, partial [Mus musculus]	High	High	High	High	High	High	High	High	High	High	High	High	High	High	High	High	4	4	4	4			-
160298168	protein NipSnap homolog 2 [Mus musculus]	High	High	High	High	High	High	High	High	High	High	High	High	High	High	High	High	4	4	4	4			14467
74150721	unnamed protein product [Mus musculus]	High	High	High	High	High	High	High	High	High	Peak Found	High	Peak Found	High	High	High	Peak Found	4	4	2	3			14569
148692922	mCG1034428 [Mus musculus]	High	High	High	High	High	High	High	High	High	High	High	High	High	High	High	High	4	4	4	4			100041163
28972221	mKIAA0438 protein [Mus musculus]	High	High	High	High	High	High	High	High	High	High	High	High	High	High	High	High	4	4	4	4			224938
21536222	40S ribosomal protein S21 [Mus musculus]	High	High	High	High	High	High	High	High	High	High	High	High	High	High	High	High	4	4	4	4			66481
568920862	PREDICTED: YTH domain-containing family protein 3 isoform X1 [Mus musculus]	Peak Found	High	High	High	High	High	High	High	High	High	High	High	High	High	High	High	3	4	4	4			229096
156257689	alpha-globin [Mus musculus]	High	High	Peak Found	High	Peak Found	High	Peak Found	Peak Found	Peak Found	High	Peak Found	Peak Found	High	High	High	Peak Found	3	1	1	3			110257
12849983	unnamed protein product [Mus musculus]	High	High	High	High	High	High	Peak Found	High	High	High	Peak Found	High	Peak Found	Peak Found	High	Peak Found	4	3	3	1			67463
569005710	PREDICTED: ras and Rab interactor 1 isoform X1 [Mus musculus]	Peak Found	Peak Found	Peak Found	High	High	High	High	High	High	High	High	High	High	High	High	High	1	4	4	4			-
568945325	PREDICTED: protein phosphatase 1 regulatory subunit 12C isoform X1 [Mus musculus]	High	High	High	High	High	High	High	High	High	High	High	High	High	High	High	High	4	4	4	4			232807
21312594	mitochondrial pyruvate carrier 2 [Mus musculus]	High	High	High	High	High	High	High	High	High	High	High	High	High	High	High	High	4	4	4	4			70456
568970157	PREDICTED: coiled-coil domain-containing protein 85A isoform X1 [Mus musculus]	High	High	High	High	High	High	High	High	High	High	High	High	High	High	High	High	4	4	4	4			216613
148671281	guanine nucleotide binding protein, alpha inhibiting 1 [Mus musculus]	High	High	Peak Found	Peak Found	High	Peak Found	Peak Found	High	High	Peak Found	Peak Found	Peak Found	High	High	Peak Found	High	2	2	1	3			14677
568988757	PREDICTED: importin-5 isoform X1 [Mus musculus]	High	High	High	High	High	High	Peak Found	High	High	High	High	High	High	High	High	High	4	3	4	4			-
568914300	PREDICTED: formin-like protein 2 isoform X3 [Mus musculus]	Peak Found	Peak Found	High	High	Peak Found	High	High	High	High	Peak Found	High	Peak Found	High	High	High	High	2	3	2	4			71409
254939654	putative ATP-dependent RNA helicase DHX57 isoform 1 [Mus musculus]	High	High	High	High	High	High	High	High	High	High	High	High	High	High	High	High	4	4	4	4			106794
148706996	phosphodiesterase 4D interacting protein (myomegalin), isoform CRA_b [Mus musculus]	High	High	High	High	High	High	High	High	High	High	Peak Found	High	High	Peak Found	Peak Found	Peak Found	4	4	3	1			83679
58037257	DDB1- and CUL4-associated factor 7 [Mus musculus]	High	High	High	High	High	High	High	High	High	High	High	High	High	High	High	High	4	4	4	4			71833
1845579	cadherin-8 [Mus musculus]	High	High	High	High	High	High	High	High	High	High	High	High	High	High	High	High	4	4	4	4			12564
6754240	neuron-specific calcium-binding protein hippocalcin [Mus musculus]	High	High	High	High	High	High	High	High	High	High	High	High	High	High	High	High	4	4	4	4			15444
126090857	constitutive coactivator of PPAR-gamma-like protein 1 [Mus musculus]	High	Peak Found	High	High	High	High	High	High	High	High	High	High	High	High	High	High	3	4	4	4			218236
5725305	unnamed protein product [Mus musculus]	High	High	High	High	High	High	High	High	High	High	High	High	High	High	High	High	4	4	4	4			14654
6755364	activated RNA polymerase II transcriptional coactivator p15 [Mus musculus]	High	High	High	High	High	High	High	High	High	High	High	High	High	High	High	High	4	4	4	4			20024
238537882	Chain A, Crystal Structure Of The Nuclear Export Complex Crm1- Snurportin1-Rangtp	High	High	High	High	High	High	High	High	High	Peak Found	High	High	High	High	High	High	4	4	3	4			-
6753086	DNA-(apurinic or apyrimidinic site) lyase [Mus musculus]	High	High	High	High	High	High	Peak Found	High	Not Found	Not Found	Peak Found	Peak Found	Peak Found	Not Found	Not Found	Not Found	4	3	0	0	Yes	Young	11792
12407409	tripartite motif protein TRIM9 [Mus musculus]	High	High	High	Peak Found	Peak Found	Peak Found	Not Found	Peak Found	Peak Found	High	Not Found	High	High	Not Found	Not Found	Peak Found	3	0	2	1			94090
251823786	PDZ and LIM domain protein 4 [Mus musculus]	High	High	High	High	High	High	High	High	High	High	High	High	High	High	High	High	4	4	4	4			30794
568912086	PREDICTED: voltage-dependent L-type calcium channel subunit beta-2 isoform X7 [Mus musculus]	High	High	High	High	Peak Found	High	High	High	High	High	High	High	High	High	High	High	4	3	4	4			12296
124487111	echinoderm microtubule-associated protein-like 5 [Mus musculus]	High	High	Peak Found	High	High	High	High	High	High	High	High	High	High	High	High	High	3	4	4	4			319670
568907669	PREDICTED: neuronal tyrosine-phosphorylated phosphoinositide-3-kinase adapter 2 isoform X1 [Mus musculus]	High	High	High	High	High	High	Peak Found	High	High	High	High	Peak Found	High	High	High	High	4	3	3	4			241134
1183933	haemoglobin beta-2 chain [Mus musculus]	Peak Found	Peak Found	Peak Found	Peak Found	Peak Found	Peak Found	High	High	High	Peak Found	Peak Found	Peak Found	High	Peak Found	High	Peak Found	0	2	1	2			15130
1488693	translation initiation factor [Mus musculus]	High	High	High	High	High	High	High	High	High	High	High	High	High	High	High	High	4	4	4	4			13690
21644575	leucine-rich repeat LGI family member 3 precursor [Mus musculus]	High	High	High	High	High	High	High	High	High	High	High	High	High	Peak Found	High	High	4	4	4	3			213469
568959095	PREDICTED: centrosomal protein of 164 kDa isoform X1 [Mus musculus]	High	High	High	High	High	High	Peak Found	Peak Found	Peak Found	Peak Found	Peak Found	Peak Found	Peak Found	Peak Found	Peak Found	Peak Found	4	2	0	0	Yes	Young	214552
755499566	PREDICTED: interferon-inducible double-stranded RNA-dependent protein kinase activator A isoform X1 [Mus musculus]	High	High	High	High	High	High	High	High	High	High	High	High	High	High	High	High	4	4	4	4			-
10257421	centrin-2 [Mus musculus]	High	High	High	High	High	High	High	High	High	High	High	High	High	Peak Found	High	High	4	4	4	3			26370
568910764	PREDICTED: protein ELYS isoform X1 [Mus musculus]	High	High	High	High	High	High	High	High	Peak Found	Peak Found	High	High	High	High	High	High	4	4	2	4			-
12839092	unnamed protein product [Mus musculus]	High	High	High	High	High	High	High	High	High	High	High	High	High	High	High	High	4	4	4	4			66514
110625761	AFG3-like protein 2 [Mus musculus]	High	High	Peak Found	High	High	High	High	High	High	High	High	High	High	High	Peak Found	Peak Found	3	4	4	2			69597
58219050	OCIA domain-containing protein 2 isoform 1 [Mus musculus]	High	High	High	High	High	High	Peak Found	High	High	High	High	High	High	High	High	High	4	3	4	4			433904
459683845	60S ribosomal protein L22 isoform b [Mus musculus]	High	High	High	High	High	High	High	High	High	High	High	High	High	High	High	High	4	4	4	4			19934
49022852	mKIAA0991 protein [Mus musculus]	High	High	High	High	High	High	High	High	High	High	High	High	High	High	High	High	4	4	4	4			53860
226443091	heterogeneous nuclear ribonucleoprotein A0 [Mus musculus]	High	High	High	High	High	High	High	High	High	High	High	High	High	High	High	High	4	4	4	4			77134
1039796303	PREDICTED: gamma-aminobutyric acid receptor subunit alpha-3 isoform X1 [Mus musculus]	High	High	High	High	High	High	High	High	High	High	High	High	High	High	High	High	4	4	4	4			-
28892913	brorin precursor [Mus musculus]	High	High	High	High	High	High	High	High	High	High	High	High	High	High	High	High	4	4	4	4			319922
568974988	PREDICTED: cdc42 effector protein 4 isoform X1 [Mus musculus]	High	Peak Found	Peak Found	High	High	High	High	High	High	High	High	Peak Found	High	High	High	High	2	4	3	4			56699
37202121	4-aminobutyrate aminotransferase, mitochondrial isoform 1 precursor [Mus musculus]	High	High	High	High	High	High	High	High	High	High	High	High	High	High	High	High	4	4	4	4			268860
23956078	ATP-binding cassette sub-family F member 2 isoform 1 [Mus musculus]	High	High	High	High	High	High	High	High	High	High	High	High	High	High	High	High	4	4	4	4			27407
568970326	PREDICTED: tensin-3 isoform X1 [Mus musculus]	High	High	High	High	High	High	High	Peak Found	Peak Found	Peak Found	Peak Found	Peak Found	Peak Found	Peak Found	Peak Found	Peak Found	4	3	0	0	Yes	Young	-
13386230	calmodulin-like protein 3 [Mus musculus]	High	High	High	High	Peak Found	High	High	High	High	High	High	High	Not Found	High	High	Not Found	4	3	4	2			70405
745399120	casein kinase II subunit beta isoform 1 [Mus musculus]	High	High	High	High	High	High	High	High	High	High	High	High	High	High	High	High	4	4	4	4			13001
123778910	RecName: Full=Copine-9; AltName: Full=Copine IX	High	High	High	Peak Found	Peak Found	High	High	High	High	High	High	High	High	High	High	High	3	3	4	4			211232
74145171	unnamed protein product [Mus musculus]	High	High	High	High	High	High	High	High	High	High	High	High	Peak Found	High	High	High	4	4	4	3			320129
148706135	tripartite motif protein 28 [Mus musculus]	High	High	High	High	High	High	High	High	Peak Found	Peak Found	Peak Found	Peak Found	Peak Found	Peak Found	Peak Found	Peak Found	4	4	0	0	Yes	Young	21849
148687681	vacuolar protein sorting 33A (yeast) [Mus musculus]	High	High	High	High	High	High	High	High	High	High	High	High	High	High	High	High	4	4	4	4			77573
148698349	arginine/proline rich coiled-coil 1, isoform CRA_b, partial [Mus musculus]	High	High	High	High	High	High	High	High	High	High	High	High	High	High	High	High	4	4	4	4			245877
568987089	PREDICTED: 40S ribosomal protein S24 isoform X1 [Mus musculus]	High	High	High	High	High	High	High	High	High	High	High	High	High	High	High	High	4	4	4	4			-
25470894	copine-7 [Mus musculus]	High	High	High	High	High	High	High	High	High	High	High	High	High	High	High	High	4	4	4	4			102278
40254254	protein sidekick-2 precursor [Mus musculus]	High	High	High	High	High	Peak Found	High	High	High	High	High	High	High	High	High	High	4	3	4	4			237979
22267442	cytochrome b-c1 complex subunit 2, mitochondrial precursor [Mus musculus]	High	High	High	High	Peak Found	Peak Found	High	High	High	High	High	High	High	High	High	High	4	2	4	4			67003
938085832	L-lactate dehydrogenase B chain isoform Ldhbx [Mus musculus]	High	High	High	High	High	High	High	High	High	High	Peak Found	High	High	High	Peak Found	High	4	4	3	3			16832
12846939	unnamed protein product [Mus musculus]	High	High	High	High	Peak Found	High	Peak Found	High	High	Peak Found	Peak Found	Peak Found	High	High	Peak Found	High	4	2	1	3			15122
148667988	SPEG complex locus, isoform CRA_b, partial [Mus musculus]	High	High	High	Peak Found	High	High	High	High	High	High	High	High	High	High	High	High	3	4	4	4			11790
7305107	protein C10 [Mus musculus]	High	High	High	High	High	High	High	High	High	High	High	High	High	High	High	High	4	4	4	4			14790
148678911	mCG7984 [Mus musculus]	High	High	High	High	Peak Found	High	High	High	High	High	High	High	Peak Found	High	Peak Found	High	4	3	4	2			-
148671850	mCG13557, isoform CRA_c [Mus musculus]	High	Peak Found	High	High	High	High	High	High	High	High	High	High	High	High	High	High	3	4	4	4			-
24418935	dual specificity tyrosine-phosphorylation-regulated kinase 1A [Mus musculus]	High	High	High	High	High	High	High	High	High	High	High	Peak Found	High	High	Peak Found	High	4	4	3	3			13548
568955238	PREDICTED: manganese-transporting ATPase 13A1 isoform X1 [Mus musculus]	High	High	High	High	High	High	High	High	High	High	High	High	High	High	High	High	4	4	4	4			170759
28972131	mKIAA0285 protein [Mus musculus]	High	High	High	High	Peak Found	High	High	High	High	High	High	Peak Found	High	High	High	Peak Found	4	3	3	3			71764
148693715	RIKEN cDNA D130054N24, isoform CRA_f, partial [Mus musculus]	High	High	High	High	High	High	High	High	High	High	High	High	High	Peak Found	High	High	4	4	4	3			235315
6680836	calreticulin precursor [Mus musculus]	High	High	High	High	High	Peak Found	Peak Found	Peak Found	Peak Found	Peak Found	Peak Found	Peak Found	Peak Found	Peak Found	Peak Found	Peak Found	4	1	0	0	Yes	Young	12317
569012064	PREDICTED: FERM and PDZ domain-containing protein 4 isoform X1 [Mus musculus]	High	High	High	High	High	High	High	High	High	High	High	High	High	High	High	High	4	4	4	4			-
34147224	fibronectin type III and SPRY domain-containing protein 1 [Mus musculus]	High	High	High	High	High	High	Not Found	High	Peak Found	Not Found	Not Found	Peak Found	Peak Found	Not Found	Not Found	Not Found	4	3	0	0	Yes	Young	240121
6755382	ruvB-like 2 [Mus musculus]	High	High	High	High	High	High	High	High	High	Peak Found	High	High	High	High	High	High	4	4	3	4			20174
148702793	RIKEN cDNA 2310003H01, isoform CRA_a [Mus musculus]	High	High	High	High	High	High	High	High	Peak Found	High	High	Peak Found	Peak Found	High	High	Peak Found	4	4	2	2			71885
56090141	reticulon-1 isoform C [Mus musculus]	Peak Found	High	High	Peak Found	High	High	Peak Found	High	High	High	High	High	High	High	Peak Found	Peak Found	2	3	4	2			104001
19527322	LETM1 domain-containing protein 1 [Mus musculus]	High	High	High	High	High	High	Peak Found	Peak Found	Peak Found	High	High	Peak Found	High	Peak Found	High	High	4	2	2	3			68614
31981859	NEDD4-binding protein 3 [Mus musculus]	High	High	High	High	High	High	High	High	High	High	High	High	High	High	High	High	4	4	4	4			212706
6005768	gamma-aminobutyric acid receptor-associated protein-like 2 [Homo sapiens]	High	High	High	High	High	High	High	High	High	High	High	High	High	High	High	High	4	4	4	4			11345
74227390	unnamed protein product [Mus musculus]	Peak Found	Peak Found	Peak Found	High	High	Not Found	Peak Found	Peak Found	Not Found	Peak Found	Peak Found	Peak Found	Not Found	Not Found	Not Found	Peak Found	1	1	0	0			677884
568928522	PREDICTED: importin subunit alpha-7 isoform X1 [Mus musculus]	High	High	High	High	High	Peak Found	High	High	Peak Found	Peak Found	Peak Found	High	High	Peak Found	High	Peak Found	4	3	1	2			16650
148685167	ribosomal protein S15a, isoform CRA_a [Mus musculus]	High	High	High	High	High	High	High	High	High	High	High	High	High	High	High	High	4	4	4	4			267019
6755296	RNA-binding motif protein, X chromosome [Mus musculus]	Peak Found	High	Peak Found	Peak Found	Peak Found	Peak Found	Peak Found	Peak Found	Peak Found	Peak Found	Peak Found	Peak Found	Peak Found	Peak Found	Peak Found	Peak Found	1	0	0	0			19655
445574	K channel	Peak Found	Peak Found	High	Peak Found	Peak Found	High	Peak Found	High	High	High	High	Peak Found	High	High	High	High	1	2	3	4			-
6755084	protein kinase C epsilon type [Mus musculus]	High	High	High	High	High	High	High	High	High	High	High	High	High	High	High	High	4	4	4	4			18754
110625979	elongation factor 1-gamma [Mus musculus]	High	High	High	High	High	High	High	High	High	High	High	High	High	High	High	High	4	4	4	4			67160
148689213	mCG19511 [Mus musculus]	High	Peak Found	High	High	High	High	High	High	High	High	High	High	High	High	High	High	3	4	4	4			108068
6755973	protein lin-7 homolog C [Mus musculus]	High	High	High	High	High	High	High	High	High	High	High	High	High	High	High	High	4	4	4	4			22343
274319588	dipeptidyl aminopeptidase-like protein 6 isoform 3 [Mus musculus]	Peak Found	High	High	High	High	High	Peak Found	High	High	High	High	Peak Found	High	High	High	High	3	3	3	4			13483
568936996	PREDICTED: calcium/calmodulin-dependent protein kinase kinase 2 isoform X1 [Mus musculus]	High	High	High	High	High	High	High	Peak Found	High	High	High	High	High	High	High	High	4	3	4	4			207565
124487401	serine/threonine-protein kinase LMTK2 precursor [Mus musculus]	High	High	Peak Found	High	High	High	High	Peak Found	High	High	High	High	High	High	High	High	3	3	4	4			231876
131888394	RAS guanyl-releasing protein 2 [Mus musculus]	High	High	High	High	High	High	High	High	High	Peak Found	High	High	High	High	High	High	4	4	3	4			19395
257743039	L-lactate dehydrogenase A chain isoform 2 [Mus musculus]	High	High	High	Peak Found	Peak Found	High	High	Peak Found	High	High	High	High	High	High	High	High	3	2	4	4			16828
160333783	intracellular hyaluronan-binding protein 4 [Mus musculus]	High	High	High	High	High	High	High	High	High	High	High	High	High	High	High	High	4	4	4	4			56541
26354955	unnamed protein product [Mus musculus]	High	High	High	High	High	High	Peak Found	High	High	High	Peak Found	Peak Found	Peak Found	Peak Found	Peak Found	Peak Found	4	3	2	0	Yes	Young	75956
21313024	mitochondrial thiamine pyrophosphate carrier isoform 1 [Mus musculus]	High	High	High	High	High	High	High	High	High	High	High	High	High	High	High	High	4	4	4	4			67283
755564427	PREDICTED: serine/threonine-protein kinase A-Raf isoform X1 [Mus musculus]	High	High	High	High	High	High	High	High	High	High	High	High	High	High	High	High	4	4	4	4			-
568999563	PREDICTED: 60S ribosomal protein L10a isoform X1 [Mus musculus]	Peak Found	Peak Found	High	Not Found	Peak Found	Peak Found	Peak Found	High	Peak Found	High	High	Peak Found	Peak Found	High	Peak Found	High	1	1	2	2			-
148675659	cold shock domain containing E1, RNA binding, isoform CRA_b, partial [Mus musculus]	High	High	High	High	High	High	High	High	High	High	High	High	High	High	High	High	4	4	4	4			229663
124487439	rho guanine nucleotide exchange factor 17 [Mus musculus]	High	High	Peak Found	High	High	High	High	High	High	Peak Found	High	High	High	Peak Found	High	High	3	4	3	3			207212
148698958	nuclear factor I/A, isoform CRA_a [Mus musculus]	High	Not Found	Not Found	Not Found	Not Found	Not Found	Not Found	Not Found	Not Found	Not Found	Not Found	Not Found	Not Found	Not Found	Not Found	Not Found	1	0	0	0			18027
568934520	PREDICTED: actin filament-associated protein 1 isoform X1 [Mus musculus]	High	High	High	High	High	High	High	High	High	High	Peak Found	Peak Found	Peak Found	Peak Found	Peak Found	Peak Found	4	4	2	0	Yes	Young	70292
12805339	Abhd12 protein, partial [Mus musculus]	High	High	High	High	High	High	High	High	High	High	High	High	High	High	High	High	4	4	4	4			76192
15029877	Ncald protein [Mus musculus]	High	High	High	High	High	High	High	High	High	High	High	High	High	High	High	High	4	4	4	4			52589
225480	tubulin Mbeta 1	High	High	High	High	High	High	Peak Found	High	High	High	Peak Found	High	High	Peak Found	High	High	4	3	3	3			-
10863157	imprinted and ancient [Mus musculus]	High	High	High	High	High	High	High	High	High	High	High	High	High	High	Peak Found	Peak Found	4	4	4	2			16210
254587962	serine/threonine-protein phosphatase PGAM5, mitochondrial isoform 1 [Mus musculus]	Peak Found	Peak Found	High	High	High	Peak Found	Peak Found	High	Peak Found	Peak Found	Peak Found	Peak Found	Peak Found	Peak Found	Peak Found	Peak Found	2	2	0	0			72542
148688083	phosphoglycerate mutase family member 5, isoform CRA_a, partial [Mus musculus]	High	Peak Found	High	High	Peak Found	Peak Found	Peak Found	Peak Found	Peak Found	Peak Found	Peak Found	High	Peak Found	Peak Found	Peak Found	Peak Found	3	0	1	0			72542
75832043	microtubule-associated tumor suppressor candidate 2 homolog [Mus musculus]	High	High	High	High	High	High	High	High	High	High	High	High	High	High	High	High	4	4	4	4			77521
13928670	vacuolar protein sorting-associated protein 35 [Mus musculus]	High	High	High	High	High	High	High	High	High	High	High	High	High	High	High	High	4	4	4	4			65114
568938514	PREDICTED: PERQ amino acid-rich with GYF domain-containing protein 1 isoform X1 [Mus musculus]	High	Peak Found	Peak Found	Peak Found	High	High	High	High	High	High	High	High	High	High	High	High	1	4	4	4			57330
148669989	mCG131602, isoform CRA_a, partial [Mus musculus]	Peak Found	Peak Found	Peak Found	Peak Found	Peak Found	High	Peak Found	Peak Found	High	High	Peak Found	Peak Found	High	High	Peak Found	High	0	1	2	3			-
28201956	mRNA export factor [Mus musculus]	High	High	High	High	High	High	High	High	High	High	Peak Found	High	High	High	High	High	4	4	3	4			66679
568935761	PREDICTED: uncharacterized protein KIAA1211 isoform X3 [Mus musculus]	High	High	High	High	High	High	High	High	High	High	High	High	High	High	Peak Found	Peak Found	4	4	4	2			320827
148664568	microtubule-associated protein, RP/EB family, member 2, isoform CRA_b, partial [Mus musculus]	High	High	High	High	High	High	High	High	High	High	High	High	High	High	High	High	4	4	4	4			212307
33942097	regulating synaptic membrane exocytosis protein 4 [Mus musculus]	High	High	High	High	Peak Found	High	High	High	High	High	High	High	High	High	High	High	4	3	4	4			241770
110347502	protein FAM171A2 precursor [Mus musculus]	High	High	High	High	High	High	High	High	High	High	High	High	High	High	High	High	4	4	4	4			217219
13385134	signal peptidase complex subunit 2 [Mus musculus]	High	High	High	High	High	High	High	Peak Found	Peak Found	Peak Found	Peak Found	Peak Found	Peak Found	Peak Found	Peak Found	Peak Found	4	3	0	0	Yes	Young	66624
21955259	noelin-3 precursor [Rattus norvegicus]	High	High	High	High	High	High	High	High	High	High	High	High	High	High	High	High	4	4	4	4			252920
12832971	unnamed protein product [Mus musculus]	High	High	High	High	High	High	High	High	High	High	High	High	High	High	High	High	4	4	4	4			67460
16716349	nuclear pore glycoprotein p62 [Mus musculus]	High	High	High	High	Peak Found	High	High	High	High	High	High	High	Peak Found	Peak Found	High	High	4	3	4	2			18226
148687100	RAS-related C3 botulinum substrate 1, isoform CRA_b, partial [Mus musculus]	High	High	High	High	High	High	High	High	High	High	High	High	High	High	High	High	4	4	4	4			19353
590121980	angiomotin isoform 1 [Mus musculus]	High	High	High	High	Peak Found	High	High	Peak Found	High	High	High	Peak Found	High	High	Peak Found	Peak Found	4	2	3	2			27494
148668546	mCG114988 [Mus musculus]	High	High	High	High	High	High	High	High	High	High	High	High	High	High	High	High	4	4	4	4			100039740
218505739	alpha-tubulin N-acetyltransferase 1 isoform 1 [Mus musculus]	High	High	Peak Found	High	High	High	High	Peak Found	Peak Found	Peak Found	High	Not Found	Peak Found	High	High	Peak Found	3	3	1	2			73242
139948568	synaptosomal-associated protein 29 [Mus musculus]	High	High	High	High	High	High	High	High	High	High	High	High	High	High	High	High	4	4	4	4			67474
171846249	mitogen-activated protein kinase kinase kinase 5 [Mus musculus]	High	High	High	Peak Found	High	High	High	High	High	High	High	High	High	High	Peak Found	High	3	4	4	3			26408
148697712	eukaryotic translation initiation factor 3, subunit 7 (zeta), isoform CRA_c, partial [Mus musculus]	High	High	High	High	High	High	High	High	High	Peak Found	High	High	High	Peak Found	High	Peak Found	4	4	3	2			55944
568913474	PREDICTED: endophilin-B2 isoform X1 [Mus musculus]	High	High	High	High	High	High	High	High	High	High	High	High	High	High	High	High	4	4	4	4			-
148665170	eukaryotic translation initiation factor 4, gamma 1 [Mus musculus]	High	High	High	High	High	High	High	High	High	High	High	High	High	High	High	High	4	4	4	4			208643
62740082	Gpsn2 protein [Mus musculus]	High	High	High	High	High	High	High	High	High	High	High	High	High	High	High	High	4	4	4	4			106529
27372732	histone protein Hist2h3c1 [Mus musculus]	High	High	High	High	High	High	Not Found	Not Found	High	Not Found	Not Found	Not Found	High	Not Found	Not Found	Not Found	4	2	1	1			15077
148687623	coiled-coil domain containing 92 [Mus musculus]	High	High	High	High	High	High	High	High	High	High	High	High	High	High	High	High	4	4	4	4			215707
939699106	dual specificity mitogen-activated protein kinase kinase 4 isoform a [Mus musculus]	High	High	High	High	High	High	Peak Found	High	High	Peak Found	High	High	High	High	High	High	4	3	3	4			26398
30520029	caytaxin [Mus musculus]	High	High	High	High	High	High	High	High	High	High	High	High	High	High	High	High	4	4	4	4			16467
148666717	chaperonin subunit 7 (eta), isoform CRA_b [Mus musculus]	High	High	High	High	High	High	High	High	High	High	High	High	High	High	High	High	4	4	4	4			12468
568908175	PREDICTED: kinesin-like protein KIF1A isoform X1 [Mus musculus]	High	High	High	High	High	High	High	Peak Found	High	Peak Found	High	High	High	High	High	High	4	3	3	4			16560
148683864	tripartite motif protein 37 [Mus musculus]	High	High	High	Peak Found	High	High	High	High	High	High	High	High	High	High	High	High	3	4	4	4			68729
110835723	pre-mRNA-splicing factor ATP-dependent RNA helicase DHX15 isoform 2 [Mus musculus]	High	High	High	High	High	High	High	High	High	High	High	High	High	Peak Found	High	High	4	4	4	3			13204
112293264	protein disulfide-isomerase A3 precursor [Mus musculus]	High	High	High	High	Peak Found	High	High	High	High	High	Peak Found	High	Peak Found	Peak Found	Peak Found	Peak Found	4	3	3	0	Yes	Young	14827
568995527	PREDICTED: probable palmitoyltransferase ZDHHC8 isoform X1 [Mus musculus]	High	High	High	High	High	High	High	High	High	High	High	High	High	High	High	High	4	4	4	4			-
568932043	PREDICTED: E3 ubiquitin-protein ligase MIB2 isoform X1 [Mus musculus]	High	High	High	High	High	High	High	High	High	High	High	High	Peak Found	Peak Found	Peak Found	High	4	4	4	1			76580
262118200	eukaryotic translation initiation factor 4E transporter isoform a [Mus musculus]	High	High	High	High	High	High	High	High	High	High	Peak Found	High	High	High	High	Peak Found	4	4	3	3			74203
6678359	transketolase [Mus musculus]	High	Peak Found	High	High	Peak Found	High	High	High	High	Peak Found	Peak Found	Peak Found	Peak Found	Peak Found	Peak Found	High	3	3	1	1			21881
23271467	Aldh1l1 protein [Mus musculus]	High	High	High	Peak Found	High	High	High	Peak Found	Peak Found	High	Peak Found	High	High	High	High	High	3	3	2	4			107747
26354943	unnamed protein product [Mus musculus]	High	High	High	High	Peak Found	High	High	Peak Found	Peak Found	High	High	High	High	High	Peak Found	High	4	2	3	3			17955
568907820	PREDICTED: mitochondrial fission factor isoform X2 [Mus musculus]	High	High	High	High	High	High	High	High	High	High	High	High	High	High	High	High	4	4	4	4			75734
7949055	hippocalcin-like protein 1 [Mus musculus]	High	High	High	Peak Found	High	High	Peak Found	Peak Found	Peak Found	High	High	High	High	High	High	High	3	2	3	4			53602
6678099	glia-derived nexin precursor [Mus musculus]	High	High	High	High	High	High	High	High	High	High	Peak Found	High	High	Peak Found	High	High	4	4	3	3			20720
162287223	leucine-rich repeat-containing protein 73 [Mus musculus]	High	High	High	High	High	High	High	High	High	High	High	High	High	High	High	High	4	4	4	4			224813
6755971	protein lin-7 homolog B [Mus musculus]	High	Peak Found	High	High	High	High	High	High	High	High	High	High	High	High	High	High	3	4	4	4			22342
148674567	spermatogenesis associated 2, partial [Mus musculus]	High	High	High	High	High	High	High	High	High	High	High	High	High	High	High	High	4	4	4	4			263876
755503815	PREDICTED: adenylate kinase isoenzyme 5 isoform X1 [Mus musculus]	High	High	High	High	High	High	High	High	High	High	High	High	High	High	High	High	4	4	4	4			229949
60360530	mKIAA4104 protein [Mus musculus]	High	High	High	High	High	High	High	High	High	High	High	High	High	High	High	High	4	4	4	4			227800
568979554	PREDICTED: A-kinase anchor protein 6 isoform X1 [Mus musculus]	High	High	High	High	High	High	High	High	High	High	High	High	High	High	High	High	4	4	4	4			238161
568909313	PREDICTED: protein phosphatase 1 regulatory subunit 12B isoform X1 [Mus musculus]	High	High	High	High	High	High	High	High	High	High	High	High	High	High	Peak Found	High	4	4	4	3			329251
13385872	interleukin enhancer-binding factor 2 [Mus musculus]	High	High	High	High	High	High	High	High	High	High	High	High	High	High	High	High	4	4	4	4			67781
568981958	PREDICTED: neuritin isoform X1 [Mus musculus]	High	High	High	High	High	High	High	Peak Found	High	High	High	High	High	High	High	High	4	3	4	4			-
335347347	heterogeneous nuclear ribonucleoprotein A1 [Equus caballus]	High	High	High	High	High	High	High	High	Peak Found	High	High	Peak Found	High	Peak Found	Peak Found	High	4	4	2	2			100034153
29747959	myelin oligodendrocyte glycoprotein, partial [Mus musculus]	High	High	High	High	High	High	High	High	High	High	High	High	High	High	High	High	4	4	4	4			17441
568923259	PREDICTED: synaptotagmin-6 isoform X1 [Mus musculus]	High	High	High	High	High	High	High	High	High	High	High	High	High	High	High	High	4	4	4	4			54524
45597453	long-chain fatty acid transport protein 4 [Mus musculus]	High	High	High	High	High	High	High	High	High	High	High	High	High	High	High	High	4	4	4	4			26569
7414392	death associated protein kinase [Mus musculus]	High	High	High	High	High	High	High	High	High	High	High	High	High	High	High	Peak Found	4	4	4	3			69635
568928624	PREDICTED: receptor-type tyrosine-protein phosphatase F isoform X1 [Mus musculus]	High	Peak Found	Peak Found	Peak Found	Peak Found	Peak Found	Not Found	Not Found	Peak Found	Peak Found	High	Not Found	Peak Found	Peak Found	Peak Found	Peak Found	1	0	1	0			19268
83745120	60S acidic ribosomal protein P2 [Mus musculus]	High	High	High	High	High	High	High	High	High	High	High	High	High	High	High	High	4	4	4	4			67186
9790141	actin-related protein 2/3 complex subunit 3 [Mus musculus]	High	High	High	High	High	High	High	High	High	High	High	High	High	High	High	High	4	4	4	4			56378
6678768	myristoylated alanine-rich C-kinase substrate [Mus musculus]	High	High	High	High	High	High	High	High	High	High	High	High	High	Peak Found	High	High	4	4	4	3			17118
568954791	PREDICTED: teneurin-3 isoform X1 [Mus musculus]	High	High	High	High	High	High	High	High	Peak Found	High	High	Peak Found	High	Peak Found	High	High	4	4	2	3			23965
74188559	unnamed protein product [Mus musculus]	High	High	High	High	High	High	High	High	High	High	High	High	High	High	High	High	4	4	4	4			319924
12840700	unnamed protein product [Mus musculus]	High	High	High	High	High	High	High	High	High	High	High	High	High	High	High	High	4	4	4	4			19899
169646306	striatin-interacting protein 1 [Mus musculus]	High	High	Peak Found	High	High	High	Peak Found	High	High	High	High	High	High	High	High	High	3	3	4	4			229707
119395752	potassium voltage-gated channel subfamily A member 1 [Mus musculus]	High	High	High	High	Peak Found	High	High	High	High	High	High	High	High	High	High	High	4	3	4	4			16485
125490368	phosphatidylinositol 5-phosphate 4-kinase type-2 alpha [Mus musculus]	High	High	High	High	Peak Found	High	Peak Found	High	High	High	High	Peak Found	High	High	High	High	4	2	3	4			18718
568921800	PREDICTED: glycine receptor subunit beta isoform X4 [Mus musculus]	High	High	High	High	High	High	High	High	High	High	High	High	High	High	High	High	4	4	4	4			-
329130371	SH3 and multiple ankyrin repeat domains-like protein 3 variant e-1 [Mus musculus]	High	High	High	High	High	High	High	High	High	High	High	High	High	High	High	Peak Found	4	4	4	3			58234
12842535	unnamed protein product [Mus musculus]	High	High	High	High	High	High	High	High	High	Peak Found	Peak Found	Peak Found	Peak Found	Peak Found	Peak Found	Peak Found	4	4	1	0	Yes	Young	20818
755562317	PREDICTED: carnitine O-palmitoyltransferase 1, liver isoform isoform X2 [Mus musculus]	High	High	High	High	High	High	Peak Found	High	High	High	High	Peak Found	High	High	High	Peak Found	4	3	3	3			12894
28972564	mKIAA1002 protein [Mus musculus]	High	High	High	High	High	High	High	High	High	Peak Found	High	High	Peak Found	High	High	High	4	4	3	3			71750
148673176	fatty acid binding protein 7, brain, partial [Mus musculus]	High	High	High	High	High	High	High	High	High	High	High	High	High	High	Peak Found	High	4	4	4	3			12140
148693635	vacuolar protein sorting 11 (yeast), isoform CRA_a [Mus musculus]	High	High	High	High	High	High	High	High	High	High	High	High	High	High	High	High	4	4	4	4			71732
21426847	astrocytic phosphoprotein PEA-15 isoform 2 [Mus musculus]	High	High	High	High	High	High	High	Peak Found	High	High	High	High	High	High	Peak Found	Peak Found	4	3	4	2			18611
27369613	nuclease EXOG, mitochondrial isoform 2 precursor [Mus musculus]	High	High	High	High	High	High	High	High	High	Peak Found	High	High	High	High	High	High	4	4	3	4			208194
755533203	PREDICTED: SAM and SH3 domain-containing protein 1 isoform X1 [Mus musculus]	High	High	High	High	High	High	High	High	High	High	High	High	High	High	High	High	4	4	4	4			-
92110037	protein PRRC2A isoform 1 [Mus musculus]	High	High	High	High	High	High	Peak Found	High	High	High	High	High	High	High	High	High	4	3	4	4			53761
148702637	ubiquitin-conjugating enzyme E2O, partial [Mus musculus]	High	High	High	High	High	High	High	High	High	High	High	High	High	High	Peak Found	High	4	4	4	3			217342
12835918	unnamed protein product [Mus musculus]	High	High	High	High	High	High	High	High	High	High	High	Peak Found	High	High	Peak Found	Peak Found	4	4	3	2			67452
86991442	protein lin-7 homolog A isoform 1 [Mus musculus]	High	High	Peak Found	High	High	High	High	High	High	High	High	Peak Found	High	High	High	High	3	4	3	4			108030
30425144	protein FAM163B [Mus musculus]	High	High	High	High	High	High	High	High	High	High	High	High	High	High	High	High	4	4	4	4			109349
13879465	Solute carrier family 25 (mitochondrial carrier, palmitoylcarnitine transporter), member 29 [Mus musculus]	High	High	High	High	High	High	High	High	High	High	High	High	High	High	Peak Found	High	4	4	4	3			214663
31982186	malate dehydrogenase, mitochondrial precursor [Mus musculus]	High	High	High	High	High	High	High	High	High	High	High	High	High	High	High	High	4	4	4	4			17448
21426823	histone H1.1 [Mus musculus]	High	High	High	High	High	High	High	High	Peak Found	Peak Found	Peak Found	Peak Found	Peak Found	Peak Found	Peak Found	Peak Found	4	4	0	0	Yes	Young	80838
148703035	claudin 11, partial [Mus musculus]	High	High	High	High	High	High	High	High	High	High	High	High	High	High	High	High	4	4	4	4			18417
148673379	ankyrin repeat domain 17, isoform CRA_c, partial [Mus musculus]	High	High	High	High	High	Peak Found	High	High	Peak Found	High	Peak Found	High	High	Peak Found	Not Found	High	4	3	2	2			81702
4502209	ADP-ribosylation factor 5 [Homo sapiens]	Peak Found	High	High	High	High	Peak Found	High	High	Peak Found	Peak Found	Peak Found	Peak Found	Not Found	Not Found	High	Not Found	3	3	0	1			381
568910823	PREDICTED: regulator of G-protein signaling 7 isoform X1 [Mus musculus]	Peak Found	Peak Found	Peak Found	Peak Found	High	Peak Found	Peak Found	Peak Found	Not Found	Not Found	Peak Found	Not Found	Peak Found	Peak Found	Peak Found	Peak Found	0	1	0	0			24012
31560618	mitotic checkpoint protein BUB3 [Mus musculus]	High	High	High	High	High	High	High	High	High	High	Peak Found	High	High	High	Peak Found	High	4	4	3	3			12237
755495684	PREDICTED: regulator of G-protein signaling 7 isoform X2 [Mus musculus]	Peak Found	High	High	Peak Found	High	High	Peak Found	Peak Found	Peak Found	High	High	Peak Found	Peak Found	Peak Found	Peak Found	Peak Found	2	2	2	0			24012
568975132	PREDICTED: mitochondrial Rho GTPase 1 isoform X1 [Mus musculus]	High	High	Peak Found	High	High	Peak Found	High	High	High	Peak Found	Peak Found	Peak Found	High	High	High	High	3	3	1	4			59040
19527228	CDGSH iron-sulfur domain-containing protein 1 [Mus musculus]	High	High	High	High	High	High	High	High	High	High	High	High	High	High	High	High	4	4	4	4			52637
568910696	PREDICTED: protein PRRC2C isoform X1 [Mus musculus]	High	High	High	High	High	High	High	High	High	High	High	High	High	High	High	High	4	4	4	4			226562
12861034	unnamed protein product [Mus musculus]	High	High	High	High	High	High	High	High	High	High	High	High	High	High	High	High	4	4	4	4			19070
148681559	Eph receptor B6, isoform CRA_a, partial [Mus musculus]	High	High	High	High	High	High	High	High	High	High	High	Peak Found	Not Found	Not Found	High	High	4	4	3	2			13848
312176401	intersectin-2 isoform 1 [Mus musculus]	High	High	Peak Found	High	High	High	Peak Found	High	Peak Found	Peak Found	Not Found	Not Found	Not Found	Peak Found	Not Found	Not Found	3	3	0	0			20403
254588110	histone H1.3 [Mus musculus]	High	High	High	High	High	Peak Found	High	Peak Found	Peak Found	Not Found	High	Peak Found	High	High	Peak Found	High	4	2	1	3			14957
568945144	PREDICTED: 60S ribosomal protein L28 isoform X1 [Mus musculus]	High	High	High	High	High	High	High	High	High	High	High	High	High	High	High	High	4	4	4	4			-
13324686	mitochondrial import receptor subunit TOM20 homolog [Mus musculus]	High	High	High	High	High	High	High	High	High	High	High	High	High	High	High	High	4	4	4	4			67952
404501474	coronin-2A isoform 1 [Mus musculus]	High	High	High	High	High	High	High	High	High	High	High	High	High	High	High	High	4	4	4	4			107684
568993338	PREDICTED: serine/threonine-protein phosphatase 6 regulatory subunit 2 isoform X1 [Mus musculus]	High	High	High	High	High	High	High	High	High	High	High	High	High	High	High	High	4	4	4	4			71474
249171	calmodulin, Ca(2+)-dependent ganglioside-binding protein [mice, brain, Peptide Partial, 57 aa, segment 3 of 3]	High	High	High	High	Peak Found	High	High	High	High	High	High	High	High	High	High	High	4	3	4	4			-
148674381	ganglioside-induced differentiation-associated protein 1-like 1, partial [Mus musculus]	High	High	Peak Found	High	High	High	High	High	High	High	High	High	High	High	High	High	3	4	4	4			228858
148700761	vacuolar protein sorting 41 (yeast), isoform CRA_c, partial [Mus musculus]	High	High	High	High	High	High	High	High	High	High	High	High	High	High	High	High	4	4	4	4			218035
56554097	Chain A, Crystal Structure Of Mouse Phosphoglucose Isomerase	High	High	High	High	High	High	High	High	High	High	High	High	High	High	High	High	4	4	4	4			-
120953245	ankyrin repeat domain-containing protein 34A [Mus musculus]	High	Peak Found	Peak Found	Peak Found	High	High	Peak Found	Peak Found	High	High	High	High	Peak Found	High	High	Peak Found	1	2	4	2			545554
148693873	isocitrate dehydrogenase 3 (NAD+) alpha, isoform CRA_c, partial [Mus musculus]	High	High	High	High	High	High	High	High	High	High	High	High	High	High	High	High	4	4	4	4			67834
28077049	charged multivesicular body protein 4b [Mus musculus]	High	High	High	High	High	High	High	High	High	High	High	High	High	High	High	High	4	4	4	4			75608
569004475	PREDICTED: casein kinase I isoform X1 [Mus musculus]	High	High	High	High	High	High	High	High	High	High	High	High	High	High	High	High	4	4	4	4			70425
56541224	Rps19 protein, partial [Mus musculus]	High	High	High	High	High	High	High	High	High	High	High	High	High	High	High	High	4	4	4	4			20085
148692048	ATPase, H+/K+ exchanging, gastric, alpha polypeptide, isoform CRA_b [Mus musculus]	Not Found	Not Found	Not Found	Not Found	High	Not Found	Not Found	High	Not Found	Peak Found	High	Not Found	Not Found	Not Found	Not Found	High	0	2	1	1			11944
18700004	3-ketoacyl-CoA thiolase A, peroxisomal precursor [Mus musculus]	Peak Found	Peak Found	High	High	Peak Found	High	Peak Found	Peak Found	Peak Found	Not Found	Peak Found	Peak Found	Peak Found	Peak Found	Peak Found	Peak Found	2	1	0	0			113868
148690106	mCG17323, partial [Mus musculus]	High	Peak Found	High	High	High	High	High	High	High	High	High	Peak Found	High	Peak Found	High	Peak Found	3	4	3	2			-
11342591	RanBP7/importin 7 [Mus musculus]	High	High	High	Peak Found	High	High	High	High	High	High	High	High	Peak Found	Peak Found	High	Peak Found	3	4	4	1			233726
31981945	60S ribosomal protein L13a [Mus musculus]	High	High	High	High	High	High	High	High	High	High	High	High	High	High	High	High	4	4	4	4			22121
148682887	mCG16669, isoform CRA_e, partial [Mus musculus]	High	High	High	High	High	High	High	High	High	High	High	High	High	High	High	High	4	4	4	4			-
148706281	solute carrier family 25 (mitochondrial carrier; phosphate carrier), member 23, isoform CRA_b, partial [Mus musculus]	High	High	High	High	High	High	High	High	High	High	High	High	High	High	High	High	4	4	4	4			66972
58037205	BAG family molecular chaperone regulator 5 [Mus musculus]	High	Peak Found	High	High	Peak Found	High	High	High	High	High	High	Peak Found	Peak Found	Peak Found	Peak Found	High	3	3	3	1			70369
568978086	PREDICTED: kinase D-interacting substrate of 220 kDa isoform X1 [Mus musculus]	High	High	High	High	High	High	High	High	High	High	High	High	High	High	High	High	4	4	4	4			-
1024864169	30S ribosomal protein S4 [Lactobacillus harbinensis]	High	High	High	High	High	High	High	High	High	High	High	High	High	High	High	High	4	4	4	4			-
148694162	casein kinase 1, gamma 1, partial [Mus musculus]	High	High	High	High	High	High	High	High	High	High	Peak Found	High	High	High	High	High	4	4	3	4			214897
114145561	keratin, type II cytoskeletal 8 [Mus musculus]	High	High	Peak Found	High	High	Peak Found	High	High	Peak Found	Peak Found	High	High	Peak Found	Peak Found	Not Found	Peak Found	3	3	2	0			16691
13430890	histone H1.4 [Mus musculus]	High	High	High	High	High	High	High	High	High	High	High	High	High	High	High	High	4	4	4	4			50709
568980664	PREDICTED: autophagy-related protein 2 homolog B isoform X1 [Mus musculus]	High	High	High	High	High	High	High	High	High	High	High	High	High	High	High	High	4	4	4	4			76559
51317387	cyclin-G-associated kinase isoform 1 [Mus musculus]	High	High	High	High	High	High	High	High	High	High	High	High	Peak Found	High	High	High	4	4	4	3			231580
568931763	PREDICTED: 60S ribosomal protein L11 isoform X1 [Mus musculus]	High	High	High	High	High	High	High	High	High	High	High	High	High	High	High	High	4	4	4	4			67025
148708798	glycine receptor, alpha 2 subunit, isoform CRA_a, partial [Mus musculus]	High	High	High	High	High	Peak Found	Peak Found	High	Peak Found	Peak Found	Peak Found	Peak Found	Peak Found	Peak Found	Peak Found	Peak Found	4	2	0	0	Yes	Young	237213
86262151	rho GTPase-activating protein 5 [Mus musculus]	High	Peak Found	High	High	Peak Found	High	Peak Found	High	Peak Found	High	Peak Found	Peak Found	Not Found	High	High	High	3	2	1	3			11855
569003057	PREDICTED: calcium/calmodulin-dependent protein kinase type IV isoform X1 [Mus musculus]	High	High	High	High	High	High	High	High	High	High	High	Peak Found	High	High	High	Peak Found	4	4	3	3			12326
148694050	leucine rich repeat containing 49, isoform CRA_a, partial [Mus musculus]	High	High	High	High	High	High	High	High	High	High	High	High	High	Peak Found	High	High	4	4	4	3			102747
13529464	Nucleolin [Mus musculus]	High	High	High	High	High	High	High	High	High	High	High	High	High	High	High	High	4	4	4	4			17975
568971280	PREDICTED: gap junction gamma-2 protein isoform X1 [Mus musculus]	High	High	High	High	Peak Found	High	High	High	High	High	High	High	High	High	High	High	4	3	4	4			-
7305485	endophilin-A2 isoform 1 [Mus musculus]	High	High	High	Peak Found	High	High	High	High	High	High	High	High	High	High	High	High	3	4	4	4			20405
113680348	fascin [Mus musculus]	High	High	High	High	High	High	High	High	High	High	High	High	High	High	High	High	4	4	4	4			14086
12833759	unnamed protein product [Mus musculus]	High	High	High	High	High	High	High	High	High	High	High	High	High	High	High	High	4	4	4	4			16432
148706782	mCG5013, isoform CRA_b, partial [Mus musculus]	High	High	High	High	Peak Found	Peak Found	High	High	High	Peak Found	High	High	Peak Found	Peak Found	Peak Found	High	4	2	3	1			-
224809300	tubulin alpha chain-like 3 [Mus musculus]	High	High	High	High	High	High	High	High	High	High	High	High	High	High	High	High	4	4	4	4			238463
568971862	PREDICTED: kinesin-like protein KIF3A isoform X1 [Mus musculus]	High	High	High	High	High	High	High	High	High	High	High	High	High	High	High	High	4	4	4	4			16568
145579294	Chain A, Structural Basis For Selection Of Glycosylated Substrate By Scffbs1 Ubiquitin Ligase	Peak Found	High	High	High	High	High	High	High	High	High	High	High	High	High	High	High	3	4	4	4			-
164519055	protein FAM131B isoform a [Mus musculus]	High	High	High	High	High	High	High	High	High	High	High	High	High	High	High	High	4	4	4	4			76156
755558856	PREDICTED: 40S ribosomal protein S10 isoform X1 [Mus musculus]	High	High	High	High	High	High	High	High	High	High	High	High	High	High	High	High	4	4	4	4			-
74200521	unnamed protein product [Mus musculus]	High	High	High	High	High	High	High	High	High	High	High	High	High	High	High	High	4	4	4	4			320772
82524278	protein KIBRA [Mus musculus]	High	High	High	High	High	High	High	High	High	High	High	High	High	High	Peak Found	High	4	4	4	3			211652
166851842	storkhead-box protein 2 isoform 1 [Mus musculus]	High	High	High	Peak Found	High	High	High	High	High	Peak Found	Peak Found	High	Peak Found	Peak Found	Peak Found	Peak Found	3	4	2	0	Yes	Young	71069
1039736493	PREDICTED: nucleolar transcription factor 1 isoform X1 [Mus musculus]	High	High	High	High	High	High	High	High	High	High	High	High	High	High	High	High	4	4	4	4			-
21313679	ATP synthase subunit d, mitochondrial [Mus musculus]	High	High	High	High	High	High	High	High	High	High	High	High	High	High	High	High	4	4	4	4			71679
13435747	Rho GDP dissociation inhibitor (GDI) alpha [Mus musculus]	High	High	High	High	High	High	High	High	High	High	High	High	High	High	High	High	4	4	4	4			-
568990655	PREDICTED: PDZ domain-containing protein 2 isoform X2 [Mus musculus]	High	High	High	High	High	High	High	High	High	High	Peak Found	High	Peak Found	High	Peak Found	High	4	4	3	2			68070
153792501	glutamate receptor ionotropic, delta-1 precursor [Mus musculus]	High	High	High	High	High	High	High	High	High	High	High	High	High	High	High	High	4	4	4	4			14803
21312428	cdc42 effector protein 1 [Mus musculus]	High	High	High	High	High	High	High	High	High	High	High	High	High	High	High	High	4	4	4	4			104445
148690023	mCG141872, isoform CRA_b [Mus musculus]	High	High	Peak Found	High	High	Peak Found	High	High	High	High	High	High	High	High	High	High	3	3	4	4			-
3097244	ribosomal protein S14 [Mus musculus]	High	High	High	High	High	High	High	High	High	High	High	High	High	High	High	High	4	4	4	4			20044
54607171	keratin, type II cytoskeletal 6A [Mus musculus]	Peak Found	Not Found	Not Found	Not Found	High	Not Found	Not Found	Not Found	Not Found	Not Found	Not Found	Not Found	Not Found	Not Found	Not Found	Not Found	0	1	0	0			16687
6753670	dolichol-phosphate mannosyltransferase subunit 1 isoform 1 [Mus musculus]	High	High	High	High	High	High	High	High	High	High	High	High	High	High	High	High	4	4	4	4			13480
12850652	unnamed protein product [Mus musculus]	High	High	High	High	High	High	High	High	High	High	High	High	Peak Found	Peak Found	Peak Found	Peak Found	4	4	4	0	Yes	Young	16589
568928766	PREDICTED: nuclease-sensitive element-binding protein 1 isoform X1 [Mus musculus]	High	High	High	High	Peak Found	High	High	High	High	High	High	Peak Found	High	High	High	High	4	3	3	4			22608
13938621	DNA methyltransferase 3A [Mus musculus]	High	High	High	High	Not Found	Not Found	Not Found	Peak Found	Not Found	Not Found	Not Found	Not Found	Not Found	Not Found	Not Found	Not Found	4	0	0	0	Yes	Young	-
1039741861	PREDICTED: inverted formin-2 isoform X2 [Mus musculus]	High	High	High	Peak Found	High	High	High	High	High	High	High	High	High	High	High	High	3	4	4	4			-
7710086	ras-related protein Rab-10 [Mus musculus]	High	High	High	High	High	High	High	High	High	High	High	High	Peak Found	High	High	High	4	4	4	3			19325
50510765	mKIAA1026 protein [Mus musculus]	High	High	Peak Found	High	Peak Found	High	High	High	High	High	Peak Found	Peak Found	High	High	High	High	3	3	2	4			71529
21703770	myeloid leukemia factor 2 [Mus musculus]	High	High	High	High	High	High	High	High	High	High	High	High	High	High	High	High	4	4	4	4			30853
51311	unnamed protein product [Mus musculus]	High	Not Found	Not Found	Not Found	Not Found	Not Found	Not Found	Not Found	Not Found	Not Found	Not Found	Not Found	Not Found	Not Found	Not Found	Not Found	1	0	0	0			326620
226693333	interleukin-1 receptor accessory protein isoform d precursor [Mus musculus]	High	High	High	High	High	High	High	High	High	High	High	High	High	High	High	High	4	4	4	4			16180
569000121	PREDICTED: mitogen-activated protein kinase kinase kinase kinase 3 isoform X1 [Mus musculus]	Peak Found	Peak Found	Peak Found	High	Peak Found	High	Peak Found	High	High	High	High	High	High	High	High	High	1	2	4	4			225028
24586721	eukaryotic translation elongation factor 1 beta 2, partial [Mus musculus]	High	Peak Found	High	High	High	High	High	High	High	High	High	High	Peak Found	High	High	High	3	4	4	3			55949
8394392	synaptotagmin-5 [Mus musculus]	High	High	High	High	High	High	High	High	High	High	Peak Found	High	High	High	High	High	4	4	3	4			-
108773813	nuclear pore complex protein Nup85 [Mus musculus]	Peak Found	Peak Found	High	High	Peak Found	Peak Found	High	High	Peak Found	Peak Found	Peak Found	High	Peak Found	Peak Found	Peak Found	High	2	2	1	1			445007
29243896	ubiquitin carboxyl-terminal hydrolase 46 [Mus musculus]	High	Peak Found	High	High	High	High	High	High	High	High	High	High	High	High	High	High	3	4	4	4			69727
148686612	cysteine rich protein 2, isoform CRA_a, partial [Mus musculus]	High	High	Peak Found	High	High	High	High	High	High	Peak Found	Peak Found	High	Peak Found	Peak Found	Peak Found	Peak Found	3	4	2	0	Yes	Young	68337
126723307	constitutive coactivator of PPAR-gamma-like protein 2 [Mus musculus]	High	High	High	High	High	High	High	High	High	High	High	High	High	High	High	High	4	4	4	4			207375
148687432	transducin (beta)-like 2, isoform CRA_a, partial [Mus musculus]	High	High	High	High	High	High	High	High	High	High	High	High	High	High	Peak Found	High	4	4	4	3			27368
26350053	unnamed protein product [Mus musculus]	Peak Found	High	High	Peak Found	High	High	High	Peak Found	High	High	High	High	High	High	High	High	2	3	4	4			57340
60360266	mKIAA4213 protein [Mus musculus]	Peak Found	High	High	Peak Found	Peak Found	Peak Found	Not Found	High	High	High	Peak Found	High	High	High	High	High	2	1	3	4			71978
755550837	PREDICTED: adenylate cyclase type 6 isoform X1 [Mus musculus]	Peak Found	Peak Found	High	Peak Found	Peak Found	High	High	Peak Found	High	Peak Found	High	Peak Found	Peak Found	Peak Found	Peak Found	Peak Found	1	2	2	0			-
27754054	dephospho-CoA kinase domain-containing protein [Mus musculus]	High	High	High	High	High	High	High	High	High	High	High	High	Peak Found	High	High	Peak Found	4	4	4	2			68087
54261730	receptor expression-enhancing protein 2 isoform 1 [Mus musculus]	High	High	High	High	High	High	High	High	Peak Found	Not Found	Peak Found	High	Not Found	Not Found	High	Not Found	4	4	1	1			225362
6671678	carbonic anhydrase 4 precursor [Mus musculus]	High	Peak Found	Peak Found	Peak Found	High	High	Peak Found	High	High	High	High	High	High	High	High	High	1	3	4	4			12351
569008842	PREDICTED: GRIP1-associated protein 1 isoform X1 [Mus musculus]	High	High	Peak Found	High	Peak Found	High	Peak Found	High	High	High	High	High	High	High	High	High	3	2	4	4			54645
148681139	dual specificity phosphatase 10, partial [Mus musculus]	High	High	High	High	High	High	High	High	High	High	High	High	High	High	High	High	4	4	4	4			63953
568908892	PREDICTED: lisH domain and HEAT repeat-containing protein KIAA1468 isoform X1 [Mus musculus]	High	Not Found	Not Found	Not Found	High	Not Found	Peak Found	Peak Found	High	Not Found	Not Found	Not Found	Peak Found	Peak Found	Not Found	Not Found	1	1	1	0			227446
23680960	complement C1q-like protein 3 precursor [Mus musculus]	High	Peak Found	High	High	Peak Found	Peak Found	High	Peak Found	High	High	High	High	High	High	High	High	3	1	4	4			227580
6753236	voltage-dependent calcium channel subunit alpha-2/delta-3 precursor [Mus musculus]	High	Peak Found	Peak Found	Peak Found	High	High	High	High	High	High	Peak Found	High	High	High	Peak Found	Peak Found	1	4	3	2			12294
410812207	death-associated protein kinase 3 isoform a [Mus musculus]	High	High	High	High	High	High	High	High	High	High	Peak Found	High	High	High	High	High	4	4	3	4			13144
71725385	GTP-binding protein Di-Ras2 [Mus musculus]	High	High	High	High	High	High	High	High	High	High	Peak Found	High	High	High	High	High	4	4	3	4			68203
568940298	PREDICTED: RAF proto-oncogene serine/threonine-protein kinase isoform X1 [Mus musculus]	High	High	High	High	Peak Found	Peak Found	High	Peak Found	High	High	High	High	Peak Found	Peak Found	Peak Found	High	4	1	4	1			-
2662377	oligosaccharyltransferase [Mus musculus]	High	High	Peak Found	High	High	High	High	High	High	High	High	High	High	High	High	High	3	4	4	4			13200
148672076	mCG17605, isoform CRA_b, partial [Mus musculus]	High	High	High	Peak Found	High	High	High	High	High	High	High	High	High	High	High	High	3	4	4	4			-
4506685	40S ribosomal protein S13 [Homo sapiens]	High	High	High	High	High	High	High	High	High	High	High	High	High	High	High	High	4	4	4	4			6207
4503529	eukaryotic initiation factor 4A-I isoform 1 [Homo sapiens]	High	High	High	High	Peak Found	Peak Found	Peak Found	High	Peak Found	High	Peak Found	Peak Found	Peak Found	High	High	Peak Found	4	1	1	2			1973
1039767264	PREDICTED: PHD finger protein 24 isoform X2 [Mus musculus]	High	High	High	High	High	High	High	High	High	High	High	High	High	High	High	High	4	4	4	4			-
568968121	PREDICTED: poly(rC)-binding protein 3 isoform X1 [Mus musculus]	Peak Found	Peak Found	High	Peak Found	Peak Found	Peak Found	High	High	Peak Found	High	High	Peak Found	Peak Found	High	High	High	1	2	2	3			59093
26986555	myosin light chain 6B [Mus musculus]	High	High	High	High	High	High	High	High	High	High	High	High	High	High	High	High	4	4	4	4			216459
564346383	PREDICTED: LUC7-like 2 isoform X3 [Rattus norvegicus]	High	Peak Found	High	High	High	High	High	High	High	Peak Found	High	High	Peak Found	High	Peak Found	High	3	4	3	2			312251
34328113	ephrin type-A receptor 4 precursor [Mus musculus]	High	High	High	High	High	High	High	High	Peak Found	Peak Found	High	Peak Found	High	Peak Found	Peak Found	High	4	4	1	2			13838
33186863	60S ribosomal protein L13 [Mus musculus]	High	High	High	High	High	High	High	High	High	High	High	High	High	High	High	High	4	4	4	4			270106
21644583	GTP-binding protein Di-Ras1 [Mus musculus]	High	High	High	High	High	High	Peak Found	High	High	High	Peak Found	Peak Found	Peak Found	High	High	High	4	3	2	3			208666
166197652	nuclear distribution protein nudE homolog 1 isoform a [Mus musculus]	High	Peak Found	High	High	Peak Found	Peak Found	High	Peak Found	High	Peak Found	Peak Found	Peak Found	Peak Found	Peak Found	Peak Found	High	3	1	1	1			67203
77046155	Phyhip protein, partial [Mus musculus]	High	High	High	High	Peak Found	High	High	High	High	High	High	High	High	High	High	Peak Found	4	3	4	3			105653
148709172	AU RNA binding protein/enoyl-coenzyme A hydratase, isoform CRA_b, partial [Mus musculus]	High	High	High	High	High	High	High	High	High	Peak Found	High	High	High	High	High	High	4	4	3	4			11992
50510931	mKIAA1439 protein [Mus musculus]	Not Found	High	Not Found	Not Found	Not Found	Not Found	Not Found	Not Found	Not Found	Not Found	Not Found	Not Found	Not Found	Not Found	Not Found	Not Found	1	0	0	0			18027
33585791	Family with sequence similarity 82, member A2, partial [Mus musculus]	High	High	High	High	High	High	High	High	High	High	High	High	High	High	High	High	4	4	4	4			67809
4506635	60S ribosomal protein L32 [Homo sapiens]	High	High	High	High	High	High	High	High	High	High	High	High	High	High	High	High	4	4	4	4			6161
26006243	mKIAA1044 protein [Mus musculus]	High	High	Peak Found	High	High	Not Found	Peak Found	High	High	Peak Found	Peak Found	High	High	High	Peak Found	High	3	2	2	3			16508
4506623	60S ribosomal protein L27 [Homo sapiens]	High	High	High	High	High	High	High	High	High	High	High	High	High	High	High	High	4	4	4	4			6155
25141330	copine-1 [Mus musculus]	High	High	High	High	High	High	High	High	High	High	High	High	High	High	High	High	4	4	4	4			266692
568980247	PREDICTED: coiled-coil domain-containing protein 85C isoform X1 [Mus musculus]	High	High	High	High	High	High	High	High	High	High	High	High	High	Peak Found	Peak Found	High	4	4	4	2			668158
54020676	eukaryotic translation initiation factor 2A [Mus musculus]	High	High	High	High	High	High	High	High	High	High	High	High	High	High	High	High	4	4	4	4			229317
7259298	unnamed protein product [Mus musculus]	High	Not Found	High	Not Found	Peak Found	High	High	Peak Found	Peak Found	Peak Found	Peak Found	Peak Found	Peak Found	Peak Found	Peak Found	Not Found	2	2	0	0			11775
568908902	PREDICTED: lisH domain and HEAT repeat-containing protein KIAA1468 isoform X6 [Mus musculus]	Not Found	Peak Found	Peak Found	High	Peak Found	Peak Found	Peak Found	Peak Found	Peak Found	Peak Found	Not Found	Peak Found	Peak Found	Peak Found	Peak Found	Not Found	1	0	0	0			227446
37359786	mKIAA0132 protein [Mus musculus]	High	High	High	High	High	High	High	High	High	High	High	High	High	High	High	High	4	4	4	4			50868
569001762	PREDICTED: alpha-tubulin N-acetyltransferase 1 isoform X3 [Mus musculus]	High	Peak Found	Peak Found	Peak Found	Peak Found	Peak Found	Peak Found	Peak Found	High	Peak Found	Not Found	Not Found	Not Found	Not Found	Not Found	Peak Found	1	0	1	0			-
15214774	Tubulin, gamma complex associated protein 2 [Mus musculus]	High	High	High	High	High	High	High	High	High	High	High	High	Peak Found	High	Peak Found	Peak Found	4	4	4	1			74237
148679826	RIKEN cDNA 2310022B05 [Mus musculus]	High	High	High	High	High	High	High	High	High	High	High	High	High	High	High	High	4	4	4	4			69551
13385942	citrate synthase, mitochondrial precursor [Mus musculus]	High	High	High	High	High	High	High	High	High	High	High	High	High	High	High	High	4	4	4	4			12974
148672975	Fyn proto-oncogene, isoform CRA_b [Mus musculus]	High	High	High	High	High	High	High	High	High	High	High	Peak Found	High	High	High	High	4	4	3	4			14360
58331126	gap junction beta-6 protein [Mus musculus]	High	High	High	High	High	High	High	High	High	High	High	High	High	High	High	High	4	4	4	4			14623
189458894	arf-GAP with Rho-GAP domain, ANK repeat and PH domain-containing protein 2 [Mus musculus]	High	High	High	Peak Found	High	High	High	Peak Found	High	High	High	High	High	Peak Found	High	High	3	3	4	3			212285
568936039	PREDICTED: electrogenic sodium bicarbonate cotransporter 1 isoform X3 [Mus musculus]	High	High	High	High	High	High	High	High	High	High	High	High	High	High	High	High	4	4	4	4			54403
148674812	phosphatidylinositol binding clathrin assembly protein, isoform CRA_e, partial [Mus musculus]	High	High	High	High	High	High	High	High	High	High	High	High	High	High	High	High	4	4	4	4			233489
929524251	sodium channel protein type 1 subunit alpha isoform 1 [Mus musculus]	Peak Found	Peak Found	Peak Found	Peak Found	Peak Found	Not Found	Not Found	Peak Found	High	High	Peak Found	High	Not Found	Peak Found	Peak Found	Peak Found	0	0	3	0			20265
568913415	PREDICTED: protein transport protein Sec16A isoform X1 [Mus musculus]	High	High	High	High	High	High	High	High	High	High	Peak Found	High	High	High	High	High	4	4	3	4			-
568931988	PREDICTED: heterogeneous nuclear ribonucleoprotein R isoform X1 [Mus musculus]	High	High	Peak Found	High	Peak Found	High	Peak Found	High	High	High	High	High	Peak Found	Peak Found	Peak Found	Peak Found	3	2	4	0	Yes		-
568972981	PREDICTED: TOM1-like protein 2 isoform X1 [Mus musculus]	High	Peak Found	High	High	Peak Found	Peak Found	Peak Found	Peak Found	High	High	Peak Found	High	High	High	High	High	3	0	3	4	Yes	Adult	216810
46049022	26S proteasome non-ATPase regulatory subunit 6 [Mus musculus]	High	High	High	High	High	High	High	High	High	High	High	High	High	High	High	High	4	4	4	4			66413
165972321	LEM domain-containing protein 2 [Mus musculus]	High	High	High	High	High	High	Peak Found	High	Peak Found	Peak Found	High	Peak Found	Peak Found	High	Peak Found	Peak Found	4	3	1	1			224640
148697415	RIKEN cDNA C920006C10, isoform CRA_a, partial [Mus musculus]	High	Peak Found	High	Peak Found	High	Peak Found	Peak Found	High	High	Peak Found	High	Peak Found	High	Peak Found	Peak Found	High	2	2	2	2			76740
74221828	unnamed protein product [Mus musculus]	Peak Found	High	Peak Found	High	High	Peak Found	Peak Found	Peak Found	Peak Found	Peak Found	High	High	High	High	Peak Found	Peak Found	2	1	2	2			22335
32469489	metabotropic glutamate receptor 3 precursor [Mus musculus]	High	High	High	High	High	High	High	High	High	High	High	High	High	High	High	High	4	4	4	4			108069
158508485	carboxyl-terminal PDZ ligand of neuronal nitric oxide synthase protein isoform 1 [Mus musculus]	High	High	High	High	High	High	High	High	High	High	High	High	High	High	High	High	4	4	4	4			70729
59858539	XK-related protein 4 [Mus musculus]	High	High	High	High	High	High	High	High	High	High	High	High	High	High	High	High	4	4	4	4			497097
120300936	glycine receptor subunit alpha-3 [Mus musculus]	High	High	High	Not Found	Peak Found	Not Found	Not Found	Peak Found	Not Found	Not Found	Not Found	Peak Found	Not Found	Not Found	High	Not Found	3	0	0	1			-
194328708	oxidation resistance protein 1 isoform E [Mus musculus]	Peak Found	High	High	Peak Found	High	Peak Found	Peak Found	High	High	High	High	High	High	High	Peak Found	High	2	2	4	3			170719
13195648	reticulon-4 isoform C [Mus musculus]	Peak Found	Not Found	Peak Found	Peak Found	High	Peak Found	Not Found	Not Found	Peak Found	Peak Found	High	Peak Found	High	Peak Found	Peak Found	High	0	1	1	2			68585
12840425	unnamed protein product [Mus musculus]	High	High	High	High	High	High	High	High	High	High	High	High	High	High	Peak Found	High	4	4	4	3			11949
148672882	mCG7191 [Mus musculus]	High	High	High	High	High	High	High	High	High	High	Peak Found	High	Peak Found	Peak Found	High	High	4	4	3	2			-
148685191	RIKEN cDNA 6330503K22, isoform CRA_a [Mus musculus]	High	High	High	High	High	High	Peak Found	High	High	High	Peak Found	High	Peak Found	High	Peak Found	High	4	3	3	2			101565
33859604	26S protease regulatory subunit 7 [Mus musculus]	High	High	High	High	High	Peak Found	High	Peak Found	High	Peak Found	High	Peak Found	Peak Found	Peak Found	Peak Found	High	4	2	2	1			-
148672089	keratin 75, partial [Mus musculus]	Not Found	High	Not Found	Not Found	Peak Found	Peak Found	Peak Found	Not Found	Not Found	Not Found	Not Found	Peak Found	Not Found	Not Found	Not Found	Not Found	1	0	0	0			109052
54607084	contactin-2 precursor [Mus musculus]	High	High	Peak Found	High	High	High	Peak Found	Peak Found	High	High	High	High	High	High	High	Peak Found	3	2	4	3			21367
11528516	neurogranin [Mus musculus]	High	High	High	High	High	High	High	High	High	High	High	High	High	High	High	High	4	4	4	4			64011
569004659	PREDICTED: protocadherin-1 isoform X1 [Mus musculus]	High	High	Peak Found	High	High	Peak Found	Peak Found	High	High	Peak Found	High	High	High	High	Peak Found	High	3	2	3	3			75599
568922614	PREDICTED: vang-like protein 1 isoform X1 [Mus musculus]	High	High	Not Found	Not Found	Not Found	Not Found	Not Found	Not Found	Not Found	Not Found	Not Found	Not Found	Not Found	Not Found	Not Found	Not Found	2	0	0	0			229658
568959713	PREDICTED: opioid-binding protein/cell adhesion molecule isoform X2 [Mus musculus]	Not Found	Not Found	Not Found	Not Found	High	Peak Found	Peak Found	Not Found	High	High	Peak Found	Not Found	High	Peak Found	Peak Found	Peak Found	0	1	2	1			330908
1039783122	PREDICTED: peptidyl-prolyl cis-trans isomerase FKBP8 isoform X1 [Mus musculus]	High	High	High	High	High	High	Peak Found	High	Peak Found	Peak Found	Peak Found	Peak Found	High	Peak Found	Peak Found	High	4	3	0	2	Yes	Young	-
6679901	gamma-aminobutyric acid receptor subunit alpha-2 precursor [Mus musculus]	High	High	High	High	High	High	High	High	High	Peak Found	Peak Found	High	High	Peak Found	Peak Found	High	4	4	2	2			14395
20809771	YTH domain family 2 [Mus musculus]	High	Peak Found	Peak Found	High	Peak Found	High	Peak Found	Peak Found	Peak Found	High	Peak Found	Peak Found	Peak Found	High	Peak Found	High	2	1	1	2			213541
568912732	PREDICTED: rap guanine nucleotide exchange factor 1 isoform X1 [Mus musculus]	High	High	High	High	High	High	High	Peak Found	High	High	High	High	High	High	High	High	4	3	4	4			107746
21361975	voltage-dependent calcium channel gamma-7 subunit [Homo sapiens]	High	High	High	High	High	High	High	High	High	High	High	High	High	High	High	High	4	4	4	4			59284
12832185	unnamed protein product [Mus musculus]	High	High	High	Peak Found	High	High	Peak Found	High	Peak Found	High	Peak Found	High	Peak Found	Peak Found	Peak Found	High	3	3	2	1			11843
9845257	histone H1.2 [Mus musculus]	High	High	High	High	High	High	High	High	High	High	High	High	High	High	High	High	4	4	4	4			50708
569004573	PREDICTED: nucleoporin SEH1 isoform X1 [Mus musculus]	High	High	High	High	High	Peak Found	High	High	High	Peak Found	High	High	High	High	High	High	4	3	3	4			-
4504255	histone H2A.Z [Homo sapiens]	High	High	High	High	High	High	High	High	High	High	High	High	High	Peak Found	High	High	4	4	4	3			3015
6678794	dual specificity mitogen-activated protein kinase kinase 1 [Mus musculus]	High	High	High	High	High	High	High	High	High	High	High	High	High	High	High	High	4	4	4	4			26395
13385298	lon protease homolog 2, peroxisomal isoform 1 [Mus musculus]	High	High	High	High	High	Not Found	Peak Found	Peak Found	Peak Found	Not Found	High	High	Not Found	Peak Found	Not Found	Peak Found	4	1	2	0	Yes	Young	66887
157951733	germ cell-specific gene 1-like protein precursor [Mus musculus]	High	High	High	High	High	High	High	High	High	High	High	High	High	High	High	High	4	4	4	4			269994
755556707	PREDICTED: proline-rich transmembrane protein 1 isoform X1 [Mus musculus]	High	High	High	High	High	High	High	High	High	High	High	High	High	High	High	High	4	4	4	4			260297
37360034	mKIAA0666 protein [Mus musculus]	High	High	Peak Found	High	High	High	High	High	High	Peak Found	High	High	High	High	High	High	3	4	3	4			208846
257153388	putative tyrosine-protein phosphatase auxilin isoform a [Mus musculus]	High	High	High	High	High	High	High	High	High	High	Peak Found	High	High	Peak Found	High	High	4	4	3	3			72685
39104624	mKIAA0589 protein [Mus musculus]	High	High	High	High	High	High	High	High	High	High	High	High	High	High	High	High	4	4	4	4			18717
20452466	ferrochelatase, mitochondrial [Mus musculus]	High	Peak Found	Peak Found	High	High	High	Peak Found	High	High	Peak Found	Peak Found	High	High	High	Peak Found	High	2	3	2	3			14151
15488756	HtrA serine peptidase 1 [Mus musculus]	High	High	High	High	High	High	High	High	High	High	Peak Found	High	High	High	High	High	4	4	3	4			56213
6573173	DBCCR1 [Mus musculus]	High	High	High	High	High	High	High	High	High	High	High	High	High	High	High	High	4	4	4	4			56710
148681085	potassium channel tetramerisation domain containing 3, isoform CRA_b, partial [Mus musculus]	High	High	High	High	High	Peak Found	High	Peak Found	High	High	High	Peak Found	High	Peak Found	High	High	4	2	3	3			226823
1197836	SRP1 [Mus musculus]	High	High	High	High	Peak Found	Peak Found	High	High	Peak Found	High	High	High	High	High	High	High	4	2	3	4			16646
568966456	PREDICTED: phosphatidylinositol 5-phosphate 4-kinase type-2 gamma isoform X2 [Mus musculus]	High	High	High	High	High	High	High	High	High	High	High	High	High	High	High	High	4	4	4	4			-
148710252	SLIT and NTRK-like family, member 4, isoform CRA_b [Mus musculus]	High	High	High	High	High	High	High	High	High	High	High	High	High	High	High	High	4	4	4	4			245446
118582292	RecName: Full=Acyl-CoA dehydrogenase family member 11; Short=ACAD-11	High	High	High	High	High	Peak Found	High	High	High	Peak Found	High	Peak Found	Peak Found	Peak Found	Peak Found	Peak Found	4	3	2	0	Yes	Young	102632
568968995	PREDICTED: probable E3 ubiquitin-protein ligase DTX3 isoform X1 [Mus musculus]	High	High	High	High	High	High	High	High	High	High	High	High	High	High	High	High	4	4	4	4			80904
189339262	V-type proton ATPase subunit C 1 [Mus musculus]	High	High	High	High	High	High	High	High	High	High	High	High	High	High	High	High	4	4	4	4			66335
28174943	Rpl24 protein, partial [Mus musculus]	High	High	High	High	High	High	High	High	High	High	High	High	High	High	High	High	4	4	4	4			68193
148667873	mCG112980, isoform CRA_b, partial [Mus musculus]	High	High	High	High	High	High	High	High	High	High	High	High	High	High	High	High	4	4	4	4			-
110625952	centriole, cilia and spindle-associated protein [Mus musculus]	High	High	High	High	High	High	High	High	High	High	High	High	High	High	High	High	4	4	4	4			73420
755560383	PREDICTED: gamma-soluble NSF attachment protein isoform X1 [Mus musculus]	High	High	High	High	Peak Found	High	Peak Found	High	High	High	High	High	High	High	High	High	4	2	4	4			108123
13195624	NADH dehydrogenase [ubiquinone] 1 alpha subcomplex subunit 10, mitochondrial precursor [Mus musculus]	High	High	High	Peak Found	High	High	Peak Found	High	Peak Found	High	High	Peak Found	High	High	High	High	3	3	2	4			67273
28893201	T-complex protein 11-like protein 1 [Mus musculus]	High	High	High	High	High	High	High	High	High	High	High	High	High	High	High	High	4	4	4	4			320554
148695946	sprouty protein with EVH-1 domain 1, related sequence [Mus musculus]	High	Not Found	High	Not Found	Not Found	High	High	High	High	Not Found	High	High	High	High	Peak Found	High	2	3	3	3			114715
568934255	PREDICTED: serine/threonine-protein phosphatase 2A 55 kDa regulatory subunit B gamma isoform isoform X1 [Mus musculus]	High	High	High	High	Peak Found	High	High	High	High	Peak Found	High	High	High	Peak Found	Peak Found	Peak Found	4	3	3	1			269643
568953134	PREDICTED: guanine nucleotide exchange factor DBS isoform X1 [Mus musculus]	High	High	High	Peak Found	High	High	Peak Found	High	High	Peak Found	Peak Found	Peak Found	High	Peak Found	High	High	3	3	1	3			-
568965077	PREDICTED: ensconsin isoform X1 [Mus musculus]	High	High	High	High	High	High	High	High	High	High	High	High	High	Peak Found	Peak Found	High	4	4	4	2			17761
12849613	unnamed protein product [Mus musculus]	High	High	High	High	High	High	High	High	High	High	High	High	High	High	High	High	4	4	4	4			65019
16905129	N-terminal EF-hand calcium-binding protein 2 [Mus musculus]	High	High	High	High	High	High	Peak Found	Peak Found	High	High	High	High	High	High	High	High	4	2	4	4			117148
81877892	RecName: Full=Dual specificity mitogen-activated protein kinase kinase 7; Short=MAP kinase kinase 7; Short=MAPKK 7; AltName: Full=JNK-activating kinase 2; AltName: Full=MAPK/ERK kinase 7; Short=MEK 7; AltName: Full=c-Jun N-terminal kinase kinase 2; Short=JNK kinase 2; Short=JNKK 2	High	High	High	High	High	High	High	High	High	High	High	High	High	High	High	High	4	4	4	4			26400
60360046	mKIAA0517 protein [Mus musculus]	Peak Found	High	Peak Found	Peak Found	High	Peak Found	High	High	High	Peak Found	Peak Found	Peak Found	Peak Found	High	Peak Found	High	1	3	1	2			80890
568935627	PREDICTED: uncharacterized protein KIAA1671 isoform X1 [Mus musculus]	High	High	High	High	High	High	High	High	Peak Found	High	High	High	High	High	High	High	4	4	3	4			243219
148705834	transmembrane protein 33, isoform CRA_e, partial [Mus musculus]	High	High	High	High	High	High	High	High	High	High	High	High	High	High	High	High	4	4	4	4			67878
242397483	phytanoyl-CoA hydroxylase-interacting protein-like isoform 1 [Mus musculus]	High	High	High	High	High	High	High	High	High	High	High	High	High	Peak Found	Peak Found	Peak Found	4	4	4	1			70911
568953283	PREDICTED: unconventional myosin-XVI isoform X1 [Mus musculus]	High	High	High	High	High	High	High	High	High	High	High	High	High	High	High	Peak Found	4	4	4	3			244281
37747507	Pnkd protein [Mus musculus]	High	High	High	High	High	High	High	High	High	High	High	High	High	High	High	High	4	4	4	4			56695
13507622	phosphatidylinositide phosphatase SAC1 [Mus musculus]	High	High	High	High	High	High	High	High	High	High	High	High	High	High	High	High	4	4	4	4			83493
111955212	phospholipase DDHD1 isoform 3 [Mus musculus]	High	High	Peak Found	High	High	High	High	High	High	High	High	High	High	High	High	High	3	4	4	4			114874
148676603	solute carrier family 25 (mitochondrial carrier, phosphate carrier), member 25, isoform CRA_c, partial [Mus musculus]	High	High	Peak Found	High	High	Peak Found	High	High	High	High	Peak Found	High	High	High	Peak Found	Peak Found	3	3	3	2			227731
357527369	protein arginine N-methyltransferase 8 [Mus musculus]	Peak Found	High	High	Peak Found	High	High	High	High	High	High	High	High	High	High	High	High	2	4	4	4			381813
1039729723	PREDICTED: integral membrane protein 2C isoform X1 [Mus musculus]	High	High	Peak Found	High	High	High	High	High	High	High	High	High	High	Peak Found	High	High	3	4	4	3			-
124487029	protocadherin-9 isoform a precursor [Mus musculus]	High	High	High	High	High	High	High	High	High	High	High	High	High	High	High	High	4	4	4	4			211712
568989101	PREDICTED: inactive ubiquitin carboxyl-terminal hydrolase 54 isoform X1 [Mus musculus]	High	High	High	High	High	High	High	High	High	High	Peak Found	High	High	High	High	High	4	4	3	4			78787
568982882	PREDICTED: sodium/hydrogen exchanger 3 isoform X1 [Mus musculus]	High	Peak Found	High	High	High	High	High	High	High	High	High	High	High	High	High	High	3	4	4	4			105243
148700323	phosphofructokinase, platelet, isoform CRA_b [Mus musculus]	High	Peak Found	High	High	High	Peak Found	High	High	High	High	High	High	High	High	High	High	3	3	4	4			56421
60360216	mKIAA4025 protein [Mus musculus]	High	High	High	High	High	High	High	High	High	High	High	High	High	High	High	High	4	4	4	4			15525
13386062	MICOS complex subunit Mic27 isoform 1 precursor [Mus musculus]	High	High	High	High	High	Peak Found	High	High	High	High	High	High	Peak Found	High	Peak Found	Peak Found	4	3	4	1			68117
26348040	unnamed protein product [Mus musculus]	Peak Found	Peak Found	High	Peak Found	High	High	High	High	High	High	High	High	High	High	High	High	1	4	4	4			213990
148690398	tuberous sclerosis 2, isoform CRA_e [Mus musculus]	High	High	High	High	High	High	High	High	Peak Found	High	Peak Found	Peak Found	Peak Found	Peak Found	Peak Found	High	4	4	1	1			22084
1039779567	PREDICTED: protein FAM196A isoform X1 [Mus musculus]	High	High	High	High	Peak Found	Peak Found	High	High	High	High	High	High	High	High	High	High	4	2	4	4			627214
260099697	vang-like protein 1 [Mus musculus]	High	Not Found	Not Found	Not Found	Not Found	Not Found	Not Found	Not Found	Not Found	Not Found	Not Found	Not Found	Not Found	Not Found	Not Found	Not Found	1	0	0	0			229658
568990302	PREDICTED: rapamycin-insensitive companion of mTOR isoform X1 [Mus musculus]	High	High	High	High	High	High	High	Peak Found	High	High	High	High	Peak Found	High	High	High	4	3	4	3			78757
25742772	potassium voltage-gated channel subfamily A member 2 [Rattus norvegicus]	High	High	High	High	High	High	High	High	High	High	High	High	High	High	High	High	4	4	4	4			25468
148675904	malate dehydrogenase 1, NAD (soluble), isoform CRA_c, partial [Mus musculus]	High	High	High	High	High	High	High	High	High	High	High	High	High	High	High	High	4	4	4	4			17449
148672069	cDNA sequence BC031593, partial [Mus musculus]	High	High	Peak Found	Peak Found	High	Peak Found	Peak Found	High	High	High	Peak Found	High	Peak Found	High	High	High	2	2	3	3			223917
24181963	gamma-aminobutyric acid receptor beta-2 subunit, partial [Mus musculus]	High	High	High	High	High	High	High	High	High	High	High	High	High	High	High	High	4	4	4	4			14401
21703784	BAG family molecular chaperone regulator 2 [Mus musculus]	High	High	High	High	High	High	High	High	High	High	High	High	High	High	High	High	4	4	4	4			213539
568980339	PREDICTED: WD repeat-containing protein 20 isoform X1 [Mus musculus]	High	High	High	High	Peak Found	High	High	High	High	High	Peak Found	High	High	High	High	High	4	3	3	4			69641
49022835	mKIAA0623 protein [Mus musculus]	High	High	High	Peak Found	High	High	High	High	Peak Found	High	High	High	High	Peak Found	Peak Found	Peak Found	3	4	3	1			29869
19705424	26S proteasome non-ATPase regulatory subunit 3 [Mus musculus]	High	High	High	High	Peak Found	Peak Found	High	High	High	Peak Found	High	Peak Found	High	Peak Found	High	High	4	2	2	3			22123
14318640	Carbonyl reductase 4 [Mus musculus]	High	High	High	High	High	High	High	High	Peak Found	Peak Found	High	High	High	Peak Found	Peak Found	High	4	4	2	2			234309
12857690	unnamed protein product [Mus musculus]	High	High	High	High	High	High	High	High	High	High	High	High	High	High	High	High	4	4	4	4			72930
224967070	1-phosphatidylinositol 4,5-bisphosphate phosphodiesterase beta-1 isoform 1 [Mus musculus]	High	High	High	High	High	Peak Found	High	High	High	High	High	High	High	Peak Found	High	High	4	3	4	3			18795
224967126	granulins precursor [Mus musculus]	High	High	High	High	High	High	High	High	High	High	High	High	High	High	High	High	4	4	4	4			-
125347500	C2 domain-containing protein 3 [Mus musculus]	High	High	High	High	Peak Found	High	High	Peak Found	High	Peak Found	Peak Found	Peak Found	Peak Found	Peak Found	Peak Found	Peak Found	4	2	1	0	Yes	Young	277939
12963799	V-type proton ATPase subunit D [Mus musculus]	High	High	High	High	High	High	High	High	High	High	High	High	High	High	High	High	4	4	4	4			73834
568997544	PREDICTED: roundabout homolog 2 isoform X1 [Mus musculus]	High	High	High	High	High	High	High	High	Peak Found	High	High	High	High	High	High	Peak Found	4	4	3	3			268902
33239415	peptidyl-tRNA hydrolase 2, mitochondrial isoform a [Mus musculus]	High	High	High	High	High	High	High	High	High	High	High	High	High	High	High	High	4	4	4	4			217057
148693035	centrosomal protein 57, isoform CRA_d, partial [Mus musculus]	High	High	High	High	Not Found	Peak Found	Not Found	Not Found	Not Found	Peak Found	Not Found	Peak Found	Peak Found	Not Found	Not Found	Peak Found	4	0	0	0	Yes	Young	74360
74181576	unnamed protein product [Mus musculus]	High	High	High	High	High	High	High	High	High	High	High	High	High	High	High	Peak Found	4	4	4	3			67166
1039736185	PREDICTED: nuclear receptor corepressor 1 isoform X1 [Mus musculus]	High	High	Peak Found	High	Peak Found	High	High	High	High	Peak Found	Peak Found	High	High	Peak Found	Peak Found	High	3	3	2	2			20185
1039781739	PREDICTED: cadherin-13 isoform X2 [Mus musculus]	High	High	High	High	High	High	High	High	High	High	High	High	High	High	High	High	4	4	4	4			-
148707802	aspartyl-tRNA synthetase [Mus musculus]	High	High	High	High	High	High	High	High	High	Peak Found	High	High	High	High	High	High	4	4	3	4			226414
890803760	protein FAM126B isoform a [Mus musculus]	High	High	High	High	High	High	High	High	High	High	High	High	High	High	Peak Found	High	4	4	4	3			213056
1039779585	PREDICTED: NAD-dependent protein deacetylase sirtuin-2 isoform X1 [Mus musculus]	High	High	High	High	High	High	High	High	High	High	High	Peak Found	High	High	High	High	4	4	3	4			-
77404288	acid-sensing ion channel 2 isoform MDEG1 [Mus musculus]	High	High	High	High	High	High	High	High	High	High	High	High	High	High	High	High	4	4	4	4			11418
269784644	DBIRD complex subunit ZNF326 [Mus musculus]	High	High	High	High	High	High	High	High	High	Peak Found	Peak Found	High	High	High	High	High	4	4	2	4			54367
148679040	transportin 2 (importin 3, karyopherin beta 2b), isoform CRA_a [Mus musculus]	High	High	High	High	High	Peak Found	High	High	High	High	High	High	Peak Found	High	High	Peak Found	4	3	4	2			212999
22094989	mitochondrial import inner membrane translocase subunit TIM50 precursor [Mus musculus]	High	High	High	High	High	High	High	High	High	Peak Found	High	High	High	High	High	Peak Found	4	4	3	3			66525
56699438	elongation factor 1-delta isoform a [Mus musculus]	High	High	High	High	High	High	High	High	High	High	High	High	High	High	High	High	4	4	4	4			66656
1039731188	PREDICTED: 60S ribosomal protein L29-like isoform X1 [Mus musculus]	High	High	High	High	High	High	High	High	High	High	High	High	High	High	High	High	4	4	4	4			-
148680531	eukaryotic translation initiation factor 5A, isoform CRA_c [Mus musculus]	High	High	High	High	High	High	High	High	High	High	High	High	Peak Found	High	High	High	4	4	4	3			276770
12963559	V-type proton ATPase subunit G 2 [Mus musculus]	High	High	High	High	High	High	High	High	High	High	High	High	High	High	High	High	4	4	4	4			66237
163644329	apolipoprotein E precursor [Mus musculus]	High	High	High	High	High	High	High	High	High	High	High	High	High	High	High	High	4	4	4	4			11816
588282753	Rbm14-Rbm4 readthrough isoform a [Mus musculus]	High	Peak Found	Peak Found	Peak Found	Peak Found	Peak Found	Peak Found	Peak Found	Peak Found	Peak Found	Peak Found	High	Not Found	Peak Found	Not Found	Not Found	1	0	1	0			102902673
148673911	mCG144566, partial [Mus musculus]	High	High	High	High	High	High	High	Peak Found	Peak Found	Peak Found	High	Peak Found	High	Peak Found	High	High	4	3	1	3			15289
41152116	leucine-rich repeat-containing protein 47 [Mus musculus]	High	High	High	High	High	High	High	High	High	High	High	Peak Found	Peak Found	High	High	Peak Found	4	4	3	2			72946
26353572	unnamed protein product [Mus musculus]	High	High	High	High	Peak Found	High	High	Peak Found	High	High	Peak Found	High	High	High	Peak Found	High	4	2	3	3			12333
187956399	Golgb1 protein [Mus musculus]	High	High	Peak Found	High	High	High	High	High	Peak Found	High	High	Peak Found	High	High	Peak Found	High	3	4	2	3			224139
6680946	cold-inducible RNA-binding protein [Mus musculus]	High	High	High	High	Peak Found	High	High	High	Peak Found	Peak Found	Peak Found	Peak Found	Peak Found	Peak Found	Peak Found	High	4	3	0	1	Yes	Young	12696
254692892	ADP/ATP translocase 4 [Mus musculus]	Not Found	High	Peak Found	Not Found	High	High	Peak Found	Peak Found	Peak Found	Peak Found	Peak Found	Peak Found	Not Found	Not Found	Not Found	Not Found	1	2	0	0			73333
70778726	WD repeat-containing protein WRAP73 [Mus musculus]	High	High	High	High	Peak Found	High	High	High	High	Peak Found	Peak Found	High	High	Peak Found	Peak Found	High	4	3	2	2			59002
148686456	DEAH (Asp-Glu-Ala-His) box polypeptide 29, isoform CRA_b, partial [Mus musculus]	High	High	High	High	High	High	High	High	Peak Found	High	High	High	Peak Found	Peak Found	Peak Found	Peak Found	4	4	3	0	Yes	Young	218629
16357472	cell division control protein 42 homolog isoform 2 [Homo sapiens]	High	High	High	High	Peak Found	High	Peak Found	High	High	High	High	High	High	High	High	High	4	2	4	4			998
116517336	four and a half LIM domains protein 1 isoform 2 [Mus musculus]	High	High	High	High	High	High	High	High	High	High	High	High	High	High	High	High	4	4	4	4			14199
755508335	PREDICTED: CUB and sushi domain-containing protein 2 isoform X1 [Mus musculus]	Peak Found	High	High	Peak Found	High	High	Peak Found	High	Peak Found	High	High	High	High	High	High	High	2	3	3	4			329942
26326543	unnamed protein product [Mus musculus]	High	Peak Found	Peak Found	High	High	High	High	High	High	Peak Found	High	Peak Found	High	Peak Found	High	Peak Found	2	4	2	2			21372
569006972	PREDICTED: transient receptor potential cation channel subfamily M member 3 isoform X1 [Mus musculus]	High	High	High	High	High	High	High	High	High	Peak Found	High	High	Peak Found	Peak Found	High	Peak Found	4	4	3	1			226025
188219602	type I inositol 1,4,5-trisphosphate 5-phosphatase isoform b [Mus musculus]	High	High	High	High	High	High	High	High	High	High	High	High	High	High	High	High	4	4	4	4			212111
148695104	Sjogren syndrome antigen B, isoform CRA_b, partial [Mus musculus]	High	High	High	High	High	High	High	High	High	High	High	High	High	High	High	High	4	4	4	4			20823
1040205132	Chain B, Complex Structure Of The Gap Domain Of Mgcracgap And Cdc42	High	High	High	Peak Found	Peak Found	Peak Found	Peak Found	Peak Found	High	Peak Found	High	Peak Found	Peak Found	High	Peak Found	High	3	0	2	2			-
124487139	filamin-C isoform 1 [Mus musculus]	High	High	Peak Found	High	High	High	Peak Found	Peak Found	Peak Found	Peak Found	Peak Found	High	Peak Found	Peak Found	Peak Found	High	3	2	1	1			68794
148678766	mCG15017 [Mus musculus]	High	High	High	High	High	High	High	High	High	High	High	High	High	High	High	High	4	4	4	4			626175
56606025	cadherin-12 preproprotein [Mus musculus]	High	High	High	High	Peak Found	Peak Found	High	High	Peak Found	Peak Found	Peak Found	Peak Found	Peak Found	Peak Found	Peak Found	High	4	2	0	1	Yes	Young	215654
568916698	PREDICTED: ral GTPase-activating protein subunit beta isoform X1 [Mus musculus]	High	Peak Found	Peak Found	High	High	High	High	High	High	High	High	Peak Found	Peak Found	High	Peak Found	Peak Found	2	4	3	1			228850
29747890	Atp6v0c protein, partial [Mus musculus]	High	High	Peak Found	High	High	Peak Found	Peak Found	Peak Found	Not Found	Peak Found	Peak Found	Peak Found	High	High	High	Peak Found	3	1	0	3			11984
148680350	mCG49495, partial [Mus musculus]	Not Found	Not Found	High	High	High	High	High	High	Not Found	High	High	High	High	High	Peak Found	Not Found	2	4	3	2			-
568912124	PREDICTED: CUGBP Elav-like family member 2 isoform X7 [Mus musculus]	Peak Found	Peak Found	Peak Found	Peak Found	High	High	High	High	High	High	High	High	High	High	High	Peak Found	0	4	4	3	Yes	Adult	-
12847642	unnamed protein product [Mus musculus]	High	High	High	High	High	High	High	High	High	High	High	High	High	High	High	High	4	4	4	4			66569
148680682	nucleoporin 88, isoform CRA_d, partial [Mus musculus]	Peak Found	Peak Found	Peak Found	High	Peak Found	Peak Found	Peak Found	High	Not Found	Peak Found	Peak Found	High	Not Found	Peak Found	Peak Found	Peak Found	1	1	1	0			19069
12846159	unnamed protein product [Mus musculus]	High	High	High	High	High	High	High	High	High	High	High	High	High	High	High	High	4	4	4	4			67115
755493895	PREDICTED: septin-2 isoform X1 [Mus musculus]	Peak Found	High	High	High	High	Peak Found	High	High	High	High	High	Peak Found	High	High	High	High	3	3	3	4			-
26335275	unnamed protein product [Mus musculus]	High	High	High	High	High	Peak Found	High	Peak Found	High	Peak Found	Peak Found	High	Peak Found	Peak Found	Peak Found	Peak Found	4	2	2	0	Yes	Young	18117
20988692	Mitogen-activated protein kinase 8 interacting protein 2 [Mus musculus]	High	High	High	High	High	High	High	High	High	High	High	Peak Found	High	High	High	High	4	4	3	4			60597
26336034	unnamed protein product [Mus musculus]	High	High	High	High	High	High	High	High	High	High	High	High	High	High	Peak Found	High	4	4	4	3			-
10946936	adenylate kinase isoenzyme 1 isoform 1 [Mus musculus]	High	High	High	High	High	High	High	High	High	High	High	High	High	High	High	High	4	4	4	4			11636
49022892	mKIAA1541 protein [Mus musculus]	Peak Found	Peak Found	High	Peak Found	High	Not Found	Peak Found	Peak Found	High	High	Not Found	High	Peak Found	Not Found	High	Not Found	1	1	3	1			52432
268370040	neural Wiskott-Aldrich syndrome protein isoform 1 [Mus musculus]	High	High	High	High	High	High	High	High	High	High	High	High	High	High	High	High	4	4	4	4			73178
36031035	structural maintenance of chromosomes protein 3 [Mus musculus]	High	High	High	Peak Found	High	High	High	High	Peak Found	Peak Found	High	High	High	High	Peak Found	Peak Found	3	4	2	2			13006
14714615	Heat shock protein 90, beta (Grp94), member 1 [Mus musculus]	High	High	High	High	Peak Found	Peak Found	Peak Found	Peak Found	Peak Found	High	Peak Found	Peak Found	Peak Found	Peak Found	Peak Found	Peak Found	4	0	1	0	Yes	Young	22027
18204139	Four and a half LIM domains 2 [Mus musculus]	High	High	High	Peak Found	High	High	High	High	High	High	High	High	High	High	High	High	3	4	4	4			-
75677442	rho GTPase-activating protein 35 [Mus musculus]	High	High	High	High	High	High	High	High	High	High	Peak Found	High	High	High	High	High	4	4	3	4			232906
124486997	microtubule-associated protein 9 [Mus musculus]	High	High	High	High	High	High	High	High	High	High	Peak Found	High	High	Peak Found	High	High	4	4	3	3			213582
157951598	calpain-2 catalytic subunit [Mus musculus]	High	High	High	High	High	High	Peak Found	High	High	Peak Found	High	High	Peak Found	High	High	High	4	3	3	3			12334
160298207	dihydroxyacetone phosphate acyltransferase [Mus musculus]	High	High	High	High	Peak Found	Peak Found	High	High	Peak Found	Peak Found	Peak Found	High	Peak Found	Peak Found	High	Peak Found	4	2	1	1			14712
37360572	mKIAA1841 protein [Mus musculus]	High	High	High	High	High	High	High	High	High	High	High	High	High	High	High	High	4	4	4	4			71675
148669448	dystrobrevin, beta, isoform CRA_e, partial [Mus musculus]	Peak Found	High	High	High	Peak Found	High	High	Peak Found	High	High	Peak Found	High	Peak Found	Peak Found	Not Found	Peak Found	3	2	3	0			13528
312283631	serine/threonine-protein kinase WNK1 isoform 5 [Mus musculus]	High	Peak Found	Peak Found	Peak Found	High	Peak Found	Peak Found	Peak Found	Peak Found	Peak Found	High	Peak Found	Peak Found	Peak Found	High	High	1	1	1	2			232341
187957004	EG434080 protein [Mus musculus]	High	High	High	High	High	High	High	High	High	High	Peak Found	High	High	High	High	High	4	4	3	4			434080
10946902	sphingomyelin phosphodiesterase 3 [Mus musculus]	Peak Found	Peak Found	Peak Found	High	High	Peak Found	High	Peak Found	Peak Found	High	Not Found	High	High	High	High	High	1	2	2	4			58994
5453555	GTP-binding nuclear protein Ran isoform 1 [Homo sapiens]	High	High	High	High	High	High	High	High	High	High	High	High	High	High	High	High	4	4	4	4			5901
148675412	YTH domain family 1, isoform CRA_a [Mus musculus]	High	High	High	High	High	High	High	High	Peak Found	High	High	High	High	High	Peak Found	High	4	4	3	3			228994
19527388	ubiquitin thioesterase OTUB1 [Mus musculus]	High	High	High	High	High	High	High	High	High	High	High	High	High	High	High	High	4	4	4	4			107260
187954371	SAPS domain family, member 1 [Mus musculus]	High	High	High	High	High	High	Peak Found	High	High	High	High	High	High	High	High	High	4	3	4	4			243819
6753530	alpha-crystallin B chain [Mus musculus]	Peak Found	Peak Found	Peak Found	Peak Found	Peak Found	Peak Found	Peak Found	Peak Found	High	High	High	High	High	Peak Found	High	High	0	0	4	3	Yes	Adult	12955
1039755803	PREDICTED: ankyrin repeat domain-containing protein 29 isoform X1 [Mus musculus]	High	High	High	High	High	High	High	High	High	High	High	High	High	High	High	High	4	4	4	4			225187
568953324	PREDICTED: gamma-tubulin complex component 3 isoform X1 [Mus musculus]	High	High	High	High	High	High	Peak Found	High	High	High	High	High	High	High	High	Peak Found	4	3	4	3			-
6680083	growth factor receptor-bound protein 2 [Mus musculus]	High	High	High	Peak Found	High	High	High	High	High	High	High	High	High	High	High	High	3	4	4	4			14784
198643	ribosomal protein L19 [Mus musculus]	High	High	High	High	High	High	High	High	High	High	High	High	High	High	High	High	4	4	4	4			19921
183396771	60 kDa heat shock protein, mitochondrial [Mus musculus]	High	Peak Found	High	High	High	High	High	High	Peak Found	Peak Found	Peak Found	High	Peak Found	High	Peak Found	High	3	4	1	2			15510
74211870	unnamed protein product [Mus musculus]	High	High	Peak Found	High	High	High	High	High	High	Peak Found	High	Peak Found	Peak Found	High	Peak Found	High	3	4	2	2			14904
28436800	Ppp3cc protein, partial [Mus musculus]	High	High	High	High	High	High	High	High	Not Found	Not Found	Peak Found	High	Not Found	Not Found	Not Found	High	4	4	1	1			19057
13626040	A-kinase anchor protein 12 [Mus musculus]	High	High	High	High	High	High	High	Peak Found	Peak Found	High	High	High	Peak Found	Peak Found	High	High	4	3	3	2			83397
74145012	unnamed protein product [Mus musculus]	Peak Found	High	Not Found	Not Found	High	Not Found	Not Found	High	Peak Found	Not Found	Peak Found	Peak Found	Peak Found	Not Found	Not Found	Peak Found	1	2	0	0			241770
308081845	FGFR1 oncogene partner isoform 1 [Mus musculus]	High	High	High	High	Peak Found	Peak Found	Peak Found	Peak Found	Peak Found	Peak Found	Peak Found	Peak Found	Not Found	Peak Found	Not Found	Not Found	4	0	0	0	Yes	Young	75296
160707909	vasodilator-stimulated phosphoprotein isoform 1 [Mus musculus]	High	High	High	High	High	High	Peak Found	High	Peak Found	High	Peak Found	Peak Found	High	High	High	High	4	3	1	4			22323
755530462	PREDICTED: unconventional myosin-Ie isoform X1 [Mus musculus]	High	High	High	High	High	High	High	High	High	Peak Found	High	High	High	Peak Found	High	Peak Found	4	4	3	2			71602
568969858	PREDICTED: RNA-binding protein EWS isoform X1 [Mus musculus]	High	High	High	High	High	High	High	High	High	High	High	High	High	High	High	High	4	4	4	4			14030
2673845	glutathione peroxidase [Mus musculus]	High	High	High	High	High	High	High	High	High	High	High	High	High	High	High	High	4	4	4	4			14775
118200358	calcium-dependent secretion activator 2 isoform 1 [Mus musculus]	High	High	Peak Found	High	High	High	High	High	Peak Found	Peak Found	Peak Found	High	High	High	Peak Found	High	3	4	1	3			320405
148665168	mCG129789, isoform CRA_a, partial [Mus musculus]	High	High	High	High	High	Peak Found	High	High	High	High	High	High	Peak Found	High	High	Peak Found	4	3	4	2			-
86476054	neurosecretory protein VGF precursor [Mus musculus]	High	Peak Found	High	High	High	High	High	High	Peak Found	High	High	High	High	High	Peak Found	High	3	4	3	3			381677
12845764	unnamed protein product [Mus musculus]	Peak Found	Peak Found	High	High	Peak Found	Peak Found	High	High	Peak Found	Not Found	Peak Found	Peak Found	Peak Found	Peak Found	Peak Found	Peak Found	2	2	0	0			69736
568974591	PREDICTED: rap1 GTPase-activating protein 2 isoform X3 [Mus musculus]	High	High	High	Peak Found	High	High	Peak Found	High	Peak Found	High	High	High	High	High	High	Peak Found	3	3	3	3			380711
148681636	single-stranded DNA binding protein 1, isoform CRA_c, partial [Mus musculus]	High	High	High	High	High	High	High	High	High	High	High	High	High	High	High	High	4	4	4	4			381760
21326440	ZW10 interactor [Mus musculus]	High	High	High	High	High	High	High	High	High	High	High	High	High	Peak Found	High	High	4	4	4	3			52696
568913392	PREDICTED: calmodulin-regulated spectrin-associated protein 1 isoform X3 [Mus musculus]	High	High	High	High	High	High	Peak Found	High	High	High	High	High	Peak Found	High	High	High	4	3	4	3			227634
1039728232	PREDICTED: protein FAM126B isoform X3 [Mus musculus]	Peak Found	Peak Found	Peak Found	Peak Found	Peak Found	Peak Found	Peak Found	Peak Found	High	Peak Found	Peak Found	Peak Found	High	Peak Found	Peak Found	Peak Found	0	0	1	1			213056
28972369	mKIAA0719 protein [Mus musculus]	High	High	High	High	High	High	High	High	Peak Found	Peak Found	High	High	Peak Found	High	Peak Found	High	4	4	2	2			28185
29126243	UPF0705 protein C11orf49 homolog isoform 2 [Mus musculus]	High	Peak Found	Peak Found	Peak Found	Peak Found	Peak Found	Peak Found	Peak Found	High	Peak Found	Peak Found	Peak Found	High	Peak Found	Peak Found	High	1	0	1	2			228356
568929288	PREDICTED: acyl-coenzyme A thioesterase 11 isoform X1 [Mus musculus]	High	Peak Found	High	High	High	High	High	High	High	High	High	High	High	High	High	High	3	4	4	4			-
24638341	RecName: Full=Vesicle-associated membrane protein-associated protein B; Short=VAMP-B; Short=VAMP-associated protein B; Short=VAP-B; AltName: Full=VAMP-associated protein 33b	High	High	High	Peak Found	High	High	High	High	High	High	High	High	High	High	High	High	3	4	4	4			56491
37360058	mKIAA0711 protein [Mus musculus]	High	High	High	High	High	High	High	High	High	High	High	High	High	High	High	High	4	4	4	4			74901
568906183	PREDICTED: X-ray repair cross-complementing protein 5 isoform X1 [Mus musculus]	High	High	High	High	Peak Found	High	Peak Found	High	Peak Found	Peak Found	Peak Found	Peak Found	Peak Found	Peak Found	Peak Found	Peak Found	4	2	0	0	Yes	Young	22596
568965809	PREDICTED: syntaxin-binding protein 5 isoform X1 [Mus musculus]	High	High	High	High	High	High	High	High	High	High	High	High	High	High	High	High	4	4	4	4			78808
37360128	mKIAA0868 protein [Mus musculus]	Peak Found	Peak Found	Peak Found	High	High	Peak Found	High	High	High	High	High	High	High	Peak Found	High	High	1	3	4	3			66797
26337401	unnamed protein product [Mus musculus]	Peak Found	Peak Found	High	High	High	High	Peak Found	Peak Found	Peak Found	Peak Found	Peak Found	Peak Found	Peak Found	Peak Found	Peak Found	Peak Found	2	2	0	0			-
126517505	E3 ubiquitin-protein ligase KCMF1 [Mus musculus]	High	High	High	High	High	High	High	High	Peak Found	Peak Found	Peak Found	Peak Found	High	Peak Found	Peak Found	Peak Found	4	4	0	1	Yes	Young	74287
18017590	phospholipid phosphatase 3 [Mus musculus]	High	High	High	High	High	High	High	High	High	High	High	High	High	High	High	High	4	4	4	4			67916
4507761	ubiquitin-60S ribosomal protein L40 isoform 1 precursor [Homo sapiens]	Peak Found	Peak Found	Peak Found	High	Peak Found	Peak Found	Peak Found	Peak Found	Peak Found	Peak Found	Peak Found	Peak Found	Peak Found	Peak Found	High	Peak Found	1	0	0	1			7311
34098931	calretinin [Mus musculus]	High	High	High	High	High	High	High	High	High	High	High	High	High	High	High	High	4	4	4	4			12308
1256410	11-zinc-finger transcription factor [Mus musculus]	High	Peak Found	High	High	High	High	Peak Found	Peak Found	Peak Found	Not Found	Peak Found	Peak Found	Peak Found	Peak Found	Peak Found	Peak Found	3	2	0	0			13018
12963653	peptidyl-prolyl cis-trans isomerase NIMA-interacting 1 [Mus musculus]	High	High	High	High	High	High	High	High	High	High	High	High	High	High	High	High	4	4	4	4			23988
1039746398	PREDICTED: diacylglycerol kinase eta isoform X1 [Mus musculus]	High	High	Peak Found	Peak Found	High	Peak Found	Peak Found	High	High	High	High	High	High	High	Peak Found	Peak Found	2	2	4	2			-
14523046	intermediate filament protein nestin [Mus musculus]	High	Not Found	Not Found	Not Found	Not Found	Not Found	Not Found	Not Found	Not Found	Not Found	Not Found	Not Found	Not Found	Not Found	Not Found	Not Found	1	0	0	0			18008
19526848	mitochondrial amidoxime reducing component 2 precursor [Mus musculus]	High	High	High	High	High	High	High	High	High	High	High	High	High	High	High	High	4	4	4	4			67247
124487313	glutaminase kidney isoform, mitochondrial isoform 1 [Mus musculus]	Peak Found	Peak Found	Peak Found	Peak Found	Peak Found	Peak Found	Peak Found	Peak Found	Peak Found	Peak Found	Peak Found	High	Not Found	Peak Found	Peak Found	High	0	0	1	1			14660
60593032	inositol 1,4,5-trisphosphate receptor type 2 isoform 1 [Mus musculus]	High	Peak Found	Peak Found	High	Peak Found	Peak Found	Peak Found	Peak Found	Peak Found	Peak Found	Peak Found	Peak Found	Peak Found	Peak Found	Peak Found	Peak Found	2	0	0	0			16439
25955503	Sec24 related gene family, member C (S. cerevisiae) [Mus musculus]	High	High	High	High	High	High	High	High	High	High	High	High	High	High	High	High	4	4	4	4			218811
568949368	PREDICTED: AMP deaminase 3 isoform X3 [Mus musculus]	High	High	High	High	High	High	High	High	High	High	High	High	High	High	High	High	4	4	4	4			-
488568250	PREDICTED: eukaryotic initiation factor 4A-II isoform X1 [Dasypus novemcinctus]	Peak Found	Peak Found	Peak Found	Peak Found	Peak Found	Peak Found	Peak Found	Peak Found	Peak Found	Peak Found	Peak Found	Peak Found	Peak Found	Peak Found	Not Found	High	0	0	0	1			101445892
124486662	vacuolar protein sorting-associated protein 51 homolog [Mus musculus]	Peak Found	Peak Found	High	High	High	Peak Found	High	Peak Found	High	Peak Found	High	High	High	High	High	High	2	2	3	4			68505
126116585	keratin, type II cytoskeletal 1 [Mus musculus]	Not Found	High	High	High	Peak Found	High	Peak Found	High	Peak Found	High	High	High	High	High	High	Peak Found	3	2	3	3			16678
568972933	PREDICTED: clathrin interactor 1 isoform X1 [Mus musculus]	High	High	High	High	High	High	High	High	High	High	High	High	High	High	High	High	4	4	4	4			-
755537500	PREDICTED: keratin, type I cytoskeletal 10 isoform X1 [Mus musculus]	High	High	High	High	High	High	High	High	High	High	High	High	High	High	High	High	4	4	4	4			16661
39930317	amyloid beta A4 precursor protein-binding family A member 2 [Mus musculus]	Peak Found	Peak Found	Peak Found	Peak Found	High	High	High	High	High	High	High	High	High	High	High	High	0	4	4	4	Yes	Adult	11784
333108269	putative protein shisa-8 precursor [Mus musculus]	High	High	High	Peak Found	High	High	High	High	High	High	High	High	High	High	High	High	3	4	4	4			435145
28879001	Elavl4 protein [Mus musculus]	Peak Found	Peak Found	Peak Found	Peak Found	Peak Found	Peak Found	High	High	High	Peak Found	Peak Found	High	High	Peak Found	Peak Found	High	0	2	2	2			15572
61098124	protein FAM98B [Mus musculus]	High	High	High	High	High	High	High	High	High	High	High	High	High	High	High	High	4	4	4	4			68215
568918429	PREDICTED: probable ATP-dependent RNA helicase DHX35 isoform X1 [Mus musculus]	Peak Found	High	High	High	High	High	Peak Found	High	Peak Found	High	Peak Found	High	High	High	High	High	3	3	2	4			-
254588102	nuclear pore complex protein Nup153 [Mus musculus]	Peak Found	Peak Found	High	High	Peak Found	Peak Found	Peak Found	High	Peak Found	Peak Found	Peak Found	Peak Found	Peak Found	Peak Found	Peak Found	Peak Found	2	1	0	0			218210
15147224	sideroflexin-1 [Mus musculus]	High	High	High	Peak Found	High	Peak Found	Peak Found	Peak Found	Peak Found	Peak Found	Peak Found	Peak Found	Peak Found	Peak Found	High	High	3	1	0	2			14057
19223941	mitotic phosphoprotein 44 [Mus musculus]	High	High	High	High	High	High	High	High	Peak Found	Peak Found	High	High	High	Peak Found	High	Peak Found	4	4	2	2			69482
188219544	vesicular glutamate transporter 2 [Mus musculus]	High	High	High	Peak Found	Peak Found	High	High	High	High	High	High	High	High	High	High	Peak Found	3	3	4	3			140919
22087520	memory-related protein [Mus musculus]	Peak Found	High	High	High	High	High	High	High	High	Peak Found	High	High	High	High	High	High	3	4	3	4			73447
148683377	nestin, isoform CRA_a, partial [Mus musculus]	Not Found	Not Found	Not Found	High	Not Found	Not Found	Not Found	Not Found	Not Found	Not Found	Not Found	Not Found	Not Found	Not Found	Not Found	Not Found	1	0	0	0			18008
148687609	Bri3 binding protein, isoform CRA_a, partial [Mus musculus]	High	High	High	High	High	High	High	High	High	High	High	High	High	High	High	High	4	4	4	4			76809
568937224	PREDICTED: ARF GTPase-activating protein GIT2 isoform X11 [Mus musculus]	High	High	High	High	High	High	High	High	High	Peak Found	High	High	Peak Found	High	High	High	4	4	3	3			26431
112821631	KIAA1768 [Mus musculus]	High	High	High	High	High	High	High	High	High	High	High	High	High	High	High	High	4	4	4	4			76484
49022858	mKIAA1027 protein [Mus musculus]	High	High	Peak Found	High	High	Peak Found	High	High	Peak Found	Peak Found	Peak Found	Peak Found	Peak Found	High	High	Peak Found	3	3	0	2			21894
592743503	phospholipid phosphatase-related protein type 2 isoform 2 [Mus musculus]	High	High	High	High	High	High	High	High	High	High	Peak Found	High	High	High	Peak Found	High	4	4	3	3			235044
21426893	histone H1.5 [Mus musculus]	High	High	High	High	High	High	High	High	High	High	High	High	High	High	High	High	4	4	4	4			56702
755547553	PREDICTED: exocyst complex component 5 isoform X1 [Mus musculus]	High	High	High	High	High	Peak Found	High	High	High	Peak Found	High	High	Peak Found	High	Peak Found	Peak Found	4	3	3	1			105504
28981314	Protein interacting with C kinase 1 [Mus musculus]	High	High	High	High	High	High	High	High	High	High	Peak Found	High	Peak Found	Peak Found	Peak Found	Peak Found	4	4	3	0	Yes	Young	18693
148696043	vacuolar protein sorting 39 (yeast), isoform CRA_b, partial [Mus musculus]	High	High	High	High	High	High	High	High	High	Peak Found	High	High	High	High	High	High	4	4	3	4			269338
51243034	oxysterol-binding protein-related protein 8 isoform a [Mus musculus]	High	High	High	High	High	High	High	High	High	High	High	High	High	High	High	High	4	4	4	4			237542
116256512	heterogeneous nuclear ribonucleoprotein D0 isoform a [Mus musculus]	High	High	High	High	High	High	High	High	High	High	High	High	High	High	High	High	4	4	4	4			11991
27532986	PRUNEM1 [Mus musculus]	High	High	High	High	High	High	High	Peak Found	Peak Found	Peak Found	Peak Found	Peak Found	Peak Found	Peak Found	Peak Found	Peak Found	4	3	0	0	Yes	Young	229589
74205382	unnamed protein product [Mus musculus]	Peak Found	High	High	High	High	High	High	High	Peak Found	High	High	High	High	High	High	High	3	4	3	4			114301
7242138	sodium/potassium-transporting ATPase subunit beta-2 [Mus musculus]	High	High	High	High	High	High	High	High	High	High	Peak Found	High	High	High	High	High	4	4	3	4			11932
755507811	PREDICTED: ELAV-like protein 2 isoform X1 [Mus musculus]	High	Peak Found	High	High	High	High	High	High	High	High	High	High	High	Peak Found	High	High	3	4	4	3			-
13785618	sideroflexin 4 [Mus musculus]	High	High	High	High	High	High	High	High	High	Peak Found	Peak Found	Peak Found	High	High	Peak Found	High	4	4	1	3			94281
74217179	unnamed protein product [Mus musculus]	High	High	Peak Found	Peak Found	High	High	Peak Found	Peak Found	Peak Found	High	High	Peak Found	High	High	High	High	2	2	2	4			72927
568909720	PREDICTED: centrosome-associated protein 350 isoform X1 [Mus musculus]	High	High	Peak Found	High	Peak Found	High	Peak Found	Peak Found	Peak Found	Peak Found	Peak Found	Peak Found	Peak Found	Peak Found	Peak Found	Peak Found	3	1	0	0			74081
225703070	centromere protein V [Mus musculus]	High	High	High	High	High	High	High	High	High	High	High	High	High	High	High	High	4	4	4	4			73139
568916084	PREDICTED: neuronal proto-oncogene tyrosine-protein kinase Src isoform X1 [Mus musculus]	High	High	High	High	High	High	High	High	High	High	High	High	High	High	High	High	4	4	4	4			20779
34147238	protein FAM107A [Mus musculus]	High	High	High	High	High	High	High	High	High	High	High	High	High	High	High	High	4	4	4	4			268709
1565191	Doc2beta [Mus musculus]	Not Found	Peak Found	Peak Found	Not Found	Not Found	Peak Found	Peak Found	Not Found	Peak Found	Peak Found	High	High	Not Found	Not Found	Peak Found	Not Found	0	0	2	0			13447
162417988	prosaposin receptor GPR37L1 precursor [Mus musculus]	Peak Found	High	Peak Found	Peak Found	High	High	High	High	High	High	High	High	High	High	High	High	1	4	4	4			171469
148681171	lamin B receptor, partial [Mus musculus]	High	High	High	High	High	High	High	High	Peak Found	Peak Found	High	Peak Found	Peak Found	Peak Found	Peak Found	High	4	4	1	1			98386
4506621	60S ribosomal protein L26 [Homo sapiens]	High	High	High	High	High	High	High	High	High	High	High	High	High	High	High	High	4	4	4	4			6154
388327124	Chain A, Crystal Structure Of Geranylgeranylated Rhoa In Complex With Rhogdi In Its Active Gppnhp-Bound Form	Peak Found	High	High	High	Peak Found	Peak Found	Peak Found	High	Peak Found	High	High	Peak Found	High	Peak Found	Peak Found	Peak Found	3	1	2	1			-
19344056	BC003940 protein, partial [Mus musculus]	High	High	High	High	High	High	High	Peak Found	High	High	High	High	High	High	High	High	4	3	4	4			192173
26333111	unnamed protein product [Mus musculus]	High	High	High	High	High	High	High	High	High	High	High	High	High	Peak Found	Peak Found	Peak Found	4	4	4	1			210094
27229002	WD repeat domain phosphoinositide-interacting protein 3 [Mus musculus]	High	High	High	High	High	High	High	High	High	High	High	Peak Found	Peak Found	High	High	High	4	4	3	3			66840
109730631	Catenin (cadherin associated protein), alpha 3 [Mus musculus]	High	Peak Found	Not Found	Peak Found	High	Peak Found	Peak Found	Peak Found	Peak Found	Peak Found	Peak Found	Peak Found	High	Peak Found	Peak Found	High	1	1	0	2			216033
28972582	mKIAA1040 protein [Mus musculus]	High	High	High	High	High	High	High	High	High	High	Peak Found	High	High	Peak Found	Peak Found	High	4	4	3	2			67074
13384998	mitochondrial fission 1 protein isoform 1 [Mus musculus]	High	High	High	High	High	High	High	High	High	High	Peak Found	High	High	High	Peak Found	High	4	4	3	3			66437
26354406	unnamed protein product [Mus musculus]	High	Peak Found	High	High	High	High	Peak Found	Peak Found	Peak Found	High	High	High	High	High	High	High	3	2	3	4			13033
[truncated: 2,147 more rows]
