# Supplementary material for: Remodeling of the postsynaptic proteome in male mice and marmosets during synapse development
Source: Nat Commun. 2024 Mar 28;15:2496. doi: 10.1038/s41467-024-46529-9 (PMC10979008; doi:10.1038/s41467-024-46529-9)
Supplement: Supplementary file 4 — Supplementary Data 1–9 [file 41467_2024_46529_MOESM4_ESM.zip › Supplementary Data 240118/Supplementary Data 8_240118.xlsx]

## Sheet: Sheet1
Supplementary Data 8 LC-MS/MS quantitation and comparison of 3,088 PSD proteins in postnatal mouse cortex
Description of protein			Detection by LC-MS/MS											LFQ intensity normalized with total peptide abundance								Coefficient of Variation (CV)				Mouse Gene ID		Human Gene ID		Mean relative abudance				Statistics
Uniprot ID	GI Number	Description	Exp. q-value: Combined	Sum PEP Score	Coverage [%]	# Peptides	# PSMs	# Unique Peptides	# AAs	MW [kDa]	calc. pI	Score Mascot: Mascot	# Peptides (by Search Engine): Mascot	2 week old 1	2 week old 2	3 week old 1	3 week old 2	6 week old 1	6 week old 2	12 week old 1	12 week old 2	2 week	3 week	6 week	12 week	Official Symbol	Entrez ID	Gene Symbol	Entrez ID	2week	3week	6week	12week	ANOVA	BH
Q8CBW3	116089341	abl interactor 1 isoform 1 [Mus musculus]	0	261.602	40	19	142	14	481	52.3	7.64	1961	19	3.42919e+08	3.61083e+08	3.82607e+08	4.22104e+08	3.85021e+08	5.04245e+08	3.99011e+08	4.44199e+08	3.64879	6.94135	18.9604	7.57873	Abi1	11308	ABI1	10006	0.868819	0.993106	1.09746	1.04062	0.2887	0.437656
Q4JIM5	116875856	Abelson tyrosine-protein kinase 2 isoform b [Mus musculus]	0	74.26	15	11	39	10	1182	128.1	7.84	711	11	2.1827e+07	1.95788e+07	2.05051e+07	2.13425e+07	1.76587e+07	1.47183e+07	1.95086e+07	2.4364e+07	7.67863	2.83002	12.8438	15.6511	Abl2	11352	ABL2	27	1.03837	1.04945	0.811948	1.10023	0.3683	0.506597
P51174	148667825	mCG121561 [Mus musculus]	0	15.533	8	3	6	3	430	47.9	8.15	38	3	3.23031e+06	2.14719e+06	3.04683e+06	2.99896e+06	3.16386e+06	2.25815e+06	2.84327e+06	4.48794e+06	28.4847	1.11991	23.6235	31.7262	Acadl	11363	ACADL	33	0.889707	1.00028	0.89707	1.21295	0.845	0.875624
P45952	6680618	medium-chain specific acyl-CoA dehydrogenase, mitochondrial precursor [Mus musculus]	0	35.594	21	6	13	6	421	46.5	8.37	253	6	7.05044e+06	9.83292e+06	8.98165e+06	8.11524e+06	5.28044e+06	5.54261e+06	3.83061e+06	6.56312e+06	23.3072	7.16666	3.42559	37.1797	Acadm	11364	ACADM	34	1.2235	1.23897	0.784321	0.753209	0.1116	0.285046
P50544	23956084	very long-chain specific acyl-CoA dehydrogenase, mitochondrial precursor [Mus musculus]	0	46.064	14	6	13	6	656	70.8	8.75	165	6	1.37931e+07	2.07854e+07	1.44816e+07	2.12261e+07	3.59006e+06	1.85109e+07	4.12985e+06	2.62493e+06	28.5978	26.7119	95.4765	31.5077	Acadvl	11370	ACADVL	37	1.39511	1.44067	0.891689	0.27253	0.1657	0.335222
B2RRQ1	568971175	PREDICTED: acid-sensing ion channel 2 isoform X1 [Mus musculus]	0	5.311	3	2	6	2	596	66.6	7.14	13	2	7.274e+06	8.77302e+06	8.55147e+06	8.14223e+06	5.82971e+06	6.64073e+06	3.55152e+06	1.43508e+06	13.2108	3.46687	9.19735	60.0227	Asic2	11418	ASIC2	40	1.2787	1.33023	0.993705	0.397356	0.1027	0.277704
B1ARU4	755507681	PREDICTED: microtubule-actin cross-linking factor 1 isoform X1 [Mus musculus]	0	2925.07	47	293	1775	17	7348	830.6	5.41	38560	293	4.4636e+09	4.59484e+09	3.47104e+09	3.21734e+09	3.19933e+09	3.27414e+09	3.04506e+09	3.25341e+09	2.04898	5.36423	1.63434	4.67817	Macf1	11426	-	-	1.27052	0.938102	0.907959	0.883415	0.01544	0.208377
Q99KI0	18079339	aconitate hydratase, mitochondrial precursor [Mus musculus]	0	347.265	48	34	220	34	780	85.4	7.93	4059	34	2.20129e+08	2.25764e+08	3.15039e+08	3.76353e+08	3.3422e+08	4.96145e+08	4.74291e+08	5.153e+08	1.78738	12.5417	27.5779	5.86054	Aco2	11429	ACO2	50	0.60312	0.935185	1.12316	1.33853	0.04165	0.224122
Q9D358	148672870	mCG115207, partial [Mus musculus]	0	16.97	18	3	7	3	178	20.7	7.31	95	3	5.09577e+07	4.47081e+07	5.99467e+07	4.29632e+07	6.53881e+07	5.31794e+07	5.82767e+07	29564750	9.23875	23.3391	14.5619	46.2252	Acp1	11431	ACP1	52	0.944882	1.01643	1.17108	0.867603	0.6752	0.742528
P60710	3642631	cytoskeletal beta-actin, partial [Mus musculus]	0	224.592	76	7	1200	2	136	15.2	4.65	33130	7	4.20603e+07	4.59052e+07	3.71801e+07	3.77422e+07	4.18169e+07	5.16316e+07	3.77592e+07	49237760	6.18131	1.06108	14.8532	18.6594	Actb	11461	ACTB	60	1.02484	0.872881	1.08872	1.01356	0.2937	0.442412
Q9JI91	157951643	alpha-actinin-2 [Mus musculus]	0	856.814	75	63	583	30	894	103.8	5.45	14477	63	1.13342e+09	1.22688e+09	1.18106e+09	1.09678e+09	1.0706e+09	1.01978e+09	1.19887e+09	1.07011e+09	5.60018	5.23291	3.43824	8.02555	Actn2	11472	ACTN2	88	1.04932	1.01266	0.929314	1.00871	0.3752	0.512119
P62737	26370911	unnamed protein product [Mus musculus]	0	33.819	17	4	99	2	109	12.5	6.52	1955	4	801181	1.33743e+06	1.24068e+06	1.80788e+06	3.37944e+06	9.84879e+06	1.67819e+06	5.71599e+06	35.4608	26.312	69.163	77.2272	Acta2	11475	ACTA2	59	0.331444	0.472469	2.05013	1.14596	0.5099	0.616392
Q7TQG7	568971212	PREDICTED: disintegrin and metalloproteinase domain-containing protein 11 isoform X1 [Mus musculus]	0	109.967	24	12	41	12	854	92.8	7.74	764	12	2.3898e+07	1.95505e+07	3.32643e+07	3.72589e+07	3.70056e+07	4.12644e+07	5.28922e+07	3.71599e+07	14.1509	8.01045	7.69498	24.7065	Adam11	11488	ADAM11	4185	0.615649	0.999289	1.10906	1.27601	0.1021	0.277594
Q9R1V6	568932688	PREDICTED: disintegrin and metalloproteinase domain-containing protein 22 isoform X1 [Mus musculus]	0	390.652	35	29	157	29	980	108.1	7.66	4393	29	2.40617e+08	2.19179e+08	2.88689e+08	2.66584e+08	3.293e+08	3.13843e+08	3.81816e+08	3.13188e+08	6.59372	5.62981	3.39888	13.9646	Adam22	11496	ADAM22	53616	0.781563	0.943853	1.09322	1.18137	0.07877	0.260875
P97490	124430532	adenylate cyclase type 8 isoform 1 [Mus musculus]	0	8.436	3	4	5	4	1249	140	6.93	20	4	6.81697e+06	7.91856e+06	5.14297e+06	6.25202e+06	4.99256e+06	3.42182e+06	823587	300236	10.5724	13.7643	26.3996	65.8583	Adcy8	11514	ADCY8	114	1.65249	1.27787	0.943614	0.126029	0.02708	0.211052
Q9QYB8	31560504	beta-adducin isoform 1 [Mus musculus]	0	541.016	67	40	365	37	725	80.6	6.21	7408	40	1.61654e+09	1.31201e+09	1.76145e+09	1.59597e+09	1.76626e+09	1.84859e+09	2.14272e+09	1.61504e+09	14.7061	6.97026	3.2212	19.859	Add2	11519	ADD2	119	0.857646	0.983241	1.05863	1.10048	0.482	0.597038
Q9Z103	74147820	unnamed protein product [Mus musculus]	0	14.849	4	4	6	4	1108	124.1	6.84	28	4	2.11389e+06	3.81594e+06	1.74306e+06	1.58609e+06	1.84426e+06	8.89303e+06	2.11157e+06	1.03661e+07	40.5926	6.66801	92.8397	93.5566	Adnp	11538	ADNP	23394	0.73041	0.410069	1.32257	1.53695	0.5916	0.680879
Q3TF18	20806109	poly [ADP-ribose] polymerase 1 [Mus musculus]	0	185.745	33	27	101	27	1014	112.7	8.95	1128	27	2.74922e+08	2.38362e+08	2.45023e+08	2.27121e+08	1.97199e+08	1.77568e+08	1.55673e+08	1.56096e+08	10.0729	5.36202	7.40773	0.191727	Parp1	11545	PARP1	142	1.22798	1.12956	0.896591	0.745875	0.06386	0.244553
Q61282	568947203	PREDICTED: aggrecan core protein isoform X1 [Mus musculus]	0	50.635	6	13	35	13	2170	225.9	4.28	210	13	3.77604e+07	3.11757e+07	2.41675e+07	4.06653e+07	3.74843e+07	2.96662e+07	3.8125e+07	3.16614e+07	13.5085	35.987	16.4653	13.0984	Acan	11595	-	-	1.01861	0.957982	0.992228	1.03118	0.9931	0.994066
M0QWP1	755509215	PREDICTED: agrin isoform X6 [Mus musculus]	0	80.669	9	14	31	14	1950	207.4	6.32	468	14	6.87535e+07	7.92804e+07	7.85915e+07	9.27922e+07	1.09441e+08	4.58497e+07	5.72059e+07	4.735e+07	10.0567	11.718	57.912	13.331	Agrn	11603	AGRN	375790	1.02222	1.18346	1.07233	0.721991	0.2127	0.373829
O70200	9506379	allograft inflammatory factor 1 [Mus musculus]	0	13.362	18	2	2	2	147	16.9	8.76	105	2	2.92075e+06	3.57658e+06	2.96017e+06	3.90179e+06	2.22841e+06	4.5671e+06	1.59257e+06	953817	14.2749	19.4064	48.6705	35.4749	Aif1	11629	AIF1	199	1.14485	1.20909	1.19738	0.448679	0.1595	0.330004
Q9R0Y5	10946936	adenylate kinase isoenzyme 1 isoform 1 [Mus musculus]	0	19.832	19	3	13	3	210	23.1	5.83	332	3	4.17334e+06	4.03477e+06	8.53549e+06	1.01308e+07	7.28414e+06	1.00451e+07	4.44607e+06	6.79922e+06	2.38758	12.0863	22.5317	29.5932	Ak1	11636	AK1	203	0.592121	1.34656	1.25011	0.811218	0.1179	0.290795
Q3UYL0	6753022	adenylate kinase 4, mitochondrial [Mus musculus]	0	6.41	15	3	3	3	223	25	7.53	15	3	4.98142e+07	3.29326e+07	3.18086e+07	1.39753e+07	2.30003e+07	2.94406e+07	1.05896e+08	8.95999e+07	28.8521	55.0849	17.3679	11.7888	Ak4	11639	AK4	205	0.879192	0.486458	0.557189	2.07716	0.0693	0.252953
O08715	148683910	A kinase (PRKA) anchor protein 1, isoform CRA_b [Mus musculus]	0	47.848	16	7	15	7	857	92.1	5.02	126	7	1.6183e+07	1.74378e+07	1.00892e+07	1.64904e+07	9.31687e+06	1.50014e+07	6.41262e+06	4.4147e+06	5.27809	34.0588	33.058	26.0959	Akap1	11640	AKAP1	8165	1.41048	1.11508	1.02021	0.454233	0.0526	0.235421
P09242	148697963	alkaline phosphatase 2, liver, partial [Mus musculus]	0	61.31	19	9	39	9	546	59.8	7.24	895	9	2.35497e+07	4.59821e+07	3.93442e+07	2.81312e+07	3.42057e+07	2.57617e+07	1.73491e+07	1.60092e+07	45.6255	23.5012	19.9136	5.68065	Alpl	11647	ALPL	249	1.2075	1.17179	1.0414	0.579306	0.2387	0.395728
P07724	163310765	serum albumin preproprotein [Mus musculus]	0	97.293	23	14	45	14	608	68.6	6.07	613	14	1.66773e+07	1.75754e+07	2.17075e+07	1.54846e+07	1.3191e+07	3.74922e+07	1.96643e+07	1.97233e+07	3.7083	23.6624	67.8077	0.211816	Alb	11657	ALB	213	0.848281	0.921078	1.25519	0.975452	0.1764	0.341734
Q61490	148665718	activated leukocyte cell adhesion molecule [Mus musculus]	0	14.165	7	4	8	4	583	65	6.48	22	4	1.68115e+06	1.53399e+06	1.41246e+06	2.78959e+06	2.11723e+06	2.9383e+06	3.55756e+06	5.60329e+06	6.47296	46.3479	22.9685	31.5811	Alcam	11658	ALCAM	214	0.594472	0.776951	0.934756	1.69382	0.3215	0.469849
P47738	6753036	aldehyde dehydrogenase, mitochondrial isoform 1 precursor [Mus musculus]	0	13.104	7	3	8	3	519	56.5	7.62	29	3	4.50481e+06	3.00235e+06	3.54343e+06	4.36449e+06	3.62985e+06	5.01288e+06	2.07116e+06	4.87936e+06	28.3036	14.6835	22.6306	57.1379	Aldh2	11669	ALDH2	217	0.968405	1.0201	1.11489	0.896601	0.9563	0.965353
B1ATI0	12698457	fatty aldehyde dehydrogenase variant form [Mus musculus]	0	69.815	29	11	38	11	507	56.6	9.09	267	11	3.96325e+07	3.348e+07	3.00568e+07	2.8806e+07	3.34619e+07	3.25431e+07	2.36173e+07	3.06647e+07	11.9008	3.00515	1.96869	18.3606	Aldh3a2	11671	ALDH3A2	224	1.15931	0.933359	1.04661	0.860723	0.171	0.338069
A6ZI44	6671539	fructose-bisphosphate aldolase A isoform 2 [Mus musculus]	0	385.934	81	29	240	25	364	39.3	8.09	5633	29	5.29355e+08	4.8081e+08	7.90556e+08	6.74677e+08	7.00946e+08	8.04264e+08	6.86906e+08	8.21652e+08	6.79627	11.1844	9.70714	12.6319	Aldoa	11674	ALDOA	226	0.736115	1.06773	1.09686	1.0993	0.1279	0.301051
P05063	60687506	fructose-bisphosphate aldolase C [Mus musculus]	0	150.975	46	15	79	8	363	39.4	7.12	1520	15	4.0555e+07	3.86144e+07	5.5827e+07	5.99487e+07	5.22634e+07	6.48997e+07	6.18662e+07	5.51721e+07	3.46666	5.03475	15.2526	8.08871	Aldoc	11676	ALDOC	230	0.737924	1.07913	1.09206	1.09089	0.0582	0.240432
A0A1L1SRX2	568949368	PREDICTED: AMP deaminase 3 isoform X3 [Mus musculus]	0	13.691	5	5	11	4	816	94	7.55	111	5	8.4109e+06	8.2799e+06	4.99796e+06	5.68839e+06	4.72908e+06	3.59965e+06	3.6221e+06	3.76596e+06	1.10992	9.13701	19.1777	2.75373	Ampd3	11717	AMPD3	272	1.54925	0.991912	0.773076	0.685764	0.002061	0.164617
A0A0R4J1N7	568953825	PREDICTED: ankyrin-1 isoform X2 [Mus musculus]	0	248.716	23	39	187	32	1932	212.1	6.65	2084	39	7.24485e+07	6.13179e+07	8.05565e+07	5.89477e+07	8.5517e+07	8.2447e+07	7.62138e+07	9.21205e+07	11.7676	21.9057	2.58486	13.3635	Ank1	11733	ANK1	286	0.877777	0.915428	1.10218	1.10461	0.3726	0.510239
W6PPR4	755533952	PREDICTED: ankyrin-3 isoform X26 [Mus musculus]	0	2101.58	55	188	1236	105	4403	481.4	6.55	22907	188	2.94698e+09	2.77193e+09	2.37309e+09	1.91245e+09	2.12792e+09	1.93093e+09	2.15339e+09	2.14505e+09	4.32873	15.2011	6.86374	0.274427	Ank3	11735	ANK3	288	1.24583	0.933581	0.884197	0.936391	0.1016	0.277594
O35381	568960675	PREDICTED: acidic leucine-rich nuclear phosphoprotein 32 family member A isoform X1 [Mus musculus]	0	32.072	22	5	12	4	250	28.8	4.13	194	5	2.11101e+07	1.62298e+07	2.75379e+07	2.31656e+07	2.49373e+07	1.88515e+07	2.35692e+07	1.74788e+07	18.4835	12.195	19.6549	20.9831	Anp32a	11737	-	-	0.863948	1.17315	1.01316	0.949745	0.5493	0.647666
P48962	148747424	ADP/ATP translocase 1 [Mus musculus]	0	404.425	70	29	900	16	298	32.9	9.72	14869	29	1.54429e+10	1.23119e+10	1.17779e+10	9.15283e+09	1.21646e+10	6.72809e+09	9.08803e+09	6.63295e+09	15.9536	17.7365	40.695	22.0852	Slc25a4	11739	SLC25A4	291	1.33278	1.00509	0.90722	0.754916	0.3487	0.491234
P51881	22094075	ADP/ATP translocase 2 [Mus musculus]	0	365.944	63	26	814	9	298	32.9	9.73	14082	26	5.87486e+09	5.10951e+09	5.14614e+09	4.24739e+09	5.37639e+09	3.29628e+09	4.50233e+09	2.70797e+09	9.8537	13.5308	33.9194	35.1943	Slc25a5	11740	SLC25A5	292	1.2117	1.03622	0.956698	0.795381	0.5297	0.632282
P14824	148701560	annexin A6, isoform CRA_b, partial [Mus musculus]	0	19.006	8	5	9	5	677	76.3	5.52	53	5	3.94898e+06	2.78189e+06	3.51643e+06	3.73185e+06	8.22619e+06	3.14544e+06	2.12275e+06	2.85618e+06	24.5216	4.20319	63.1859	20.8323	Anxa6	11749	ANXA6	309	0.887693	0.955931	1.49974	0.656641	0.3893	0.525649
P20108	6680690	thioredoxin-dependent peroxide reductase, mitochondrial precursor [Mus musculus]	0	19.142	16	4	9	4	257	28.1	7.58	23	4	7.55592e+07	7.54167e+07	7.76949e+07	8.68684e+07	7.05778e+07	5.86426e+07	1.17178e+07	5.22173e+06	0.133548	7.88349	13.0621	54.2333	Prdx3	11757	PRDX3	10935	1.308	1.42572	1.11952	0.146758	0.02254	0.208377
Q6A0D0	3219774	RecName: Full=Peroxiredoxin-6; AltName: Full=1-Cys peroxiredoxin; Short=1-Cys PRX; AltName: Full=Acidic calcium-independent phospholipase A2; Short=aiPLA2; AltName: Full=Antioxidant protein 2; AltName: Full=Non-selenium glutathione peroxidase; Short=NSGPx	0	78.083	60	10	49	10	224	24.9	6.01	1060	10	1.49742e+07	3.10584e+07	1.95126e+07	3.25094e+07	2.4839e+07	3.42285e+07	3.12454e+07	2.17111e+07	49.4137	35.3316	22.4807	25.4617	Prdx6	11758	PRDX6	9588	0.876484	0.990525	1.12467	1.00832	0.942	0.951864
Q8CC13	339895913	AP-1 complex subunit beta-1 isoform 1 [Mus musculus]	0	512.763	56	47	357	21	953	104.9	5.06	6313	47	2.00135e+08	2.02805e+08	2.64345e+08	2.67967e+08	2.69026e+08	3.66883e+08	3.10604e+08	2.62309e+08	0.937018	0.962278	21.7625	11.9216	Ap1b1	11764	AP1B1	162	0.751728	0.993086	1.18636	1.06883	0.00641	0.184991
Q3UKX8	56744242	AP-1 complex subunit gamma-1 isoform 1 [Mus musculus]	0	25.568	8	5	13	5	825	91.7	6.8	61	5	5.90219e+06	1.10099e+07	8.13829e+06	1.09136e+07	6.52603e+06	7.67625e+06	7.42945e+06	4.225e+06	42.7116	20.6012	11.4535	38.8845	Ap1g1	11765	AP1G1	164	1.09427	1.23272	0.918933	0.75408	0.6209	0.705163
P35585	6671557	AP-1 complex subunit mu-1 [Mus musculus]	0	10.231	10	4	6	4	423	48.5	7.3	18	4	7.42225e+06	2.52525e+07	4.94948e+06	9.06896e+06	6.4645e+06	1.11435e+07	6.42501e+06	7.27675e+06	77.172	41.5583	37.5802	8.79111	Ap1m1	11767	AP1M1	8907	1.67556	0.718867	0.902941	0.702628	0.8061	0.847754
P17426	6671561	AP-2 complex subunit alpha-1 isoform a [Mus musculus]	0	655.799	66	51	574	37	977	107.6	7.03	12368	51	2.23465e+09	2.1002e+09	2.56739e+09	2.73325e+09	2.86828e+09	2.78666e+09	2.42076e+09	1.81463e+09	4.38639	4.42497	2.0412	20.2389	Ap2a1	11771	AP2A1	160	0.888025	1.08587	1.15845	0.867648	0.06146	0.241358
A0A571BES1	568947213	PREDICTED: AP-3 complex subunit beta-2 isoform X1 [Mus musculus]	0	163.522	31	28	94	22	1101	121.2	5.45	1721	28	1.00897e+08	9.17091e+07	9.16498e+07	9.61283e+07	7.92178e+07	9.42492e+07	9.02267e+07	1.14906e+08	6.74608	3.37293	12.2546	17.0145	Ap3b2	11775	AP3B2	8120	1.01507	0.989629	0.914206	1.08109	0.8098	0.849698
O54774	6671565	AP-3 complex subunit delta-1 [Mus musculus]	0	298.76	30	27	133	27	1199	135	7.37	2793	27	1.38715e+08	1.37803e+08	1.30434e+08	1.45903e+08	1.42431e+08	8.79657e+07	1.12795e+08	8.23676e+07	0.466298	7.91678	33.4318	22.0487	Ap3d1	11776	AP3D1	8943	1.13047	1.12973	0.94192	0.797873	0.456	0.577355
Q9DCR2	4502861	AP-3 complex subunit sigma-1 isoform 1 [Homo sapiens]	0	27.188	28	5	14	2	193	21.7	5.39	158	5	1.34736e+07	1.01157e+07	1.12151e+07	1.4799e+07	1.25388e+07	1.56332e+07	1.78841e+07	11146894	20.131	19.4832	15.534	32.8196	Ap3s1	11777	AP3S1	1176	0.883441	0.974252	1.05507	1.08724	0.8602	0.886911
Q8BNE3	26350839	unnamed protein product [Mus musculus]	0	18.221	16	4	15	4	252	28.3	5.43	110	4	9.03071e+06	5.03888e+06	1.59737e+07	9.55824e+06	1.42928e+07	1.32932e+07	1.07624e+07	9.66993e+06	40.1241	35.5354	5.12471	7.56126	Ap3s2	11778	AP3S2	10239	0.642302	1.16558	1.25935	0.93277	0.1436	0.317194
P98084	39930317	amyloid beta A4 precursor protein-binding family A member 2 [Mus musculus]	0	26.816	7	4	16	2	750	82.7	4.88	235	4	5.43073e+06	8.04306e+06	7.03917e+06	1.07398e+07	7.8684e+06	1.05504e+07	8.51469e+06	1.00947e+07	27.4191	29.4364	20.5927	12.007	Apba2	11784	APBA2	321	0.789315	1.04152	1.079	1.09016	0.6661	0.736982
Q9QXJ1	148684830	amyloid beta (A4) precursor protein-binding, family B, member 1, isoform CRA_c, partial [Mus musculus]	0	26.431	6	3	9	3	725	78.9	5.08	188	3	1.59789e+07	1.88227e+07	1.21962e+07	2.37262e+07	1.87133e+07	1.05712e+07	9.93091e+06	7.30591e+06	11.5565	45.3921	39.32	21.5371	Apbb1	11785	APBB1	322	1.18731	1.22555	0.999085	0.58806	0.1869	0.352564
Q61315	569003029	PREDICTED: adenomatous polyposis coli protein isoform X1 [Mus musculus]	0	466.7	28	59	223	58	2870	312.8	8.05	4712	59	2.89783e+08	2.54822e+08	2.14319e+08	2.24171e+08	2.12155e+08	1.5859e+08	1.26059e+08	1.06743e+08	9.07855	3.17742	20.4323	11.734	Apc	11789	APC	324	1.37297	1.10545	0.934666	0.586906	0.04819	0.233979
Q62407	148667988	SPEG complex locus, isoform CRA_b, partial [Mus musculus]	0	128.318	10	23	64	23	3293	357.1	8.21	425	23	3.38071e+07	3.40358e+07	4.79501e+07	5.71332e+07	3.87643e+07	6.13015e+07	6.10245e+07	5.01408e+07	0.47689	12.3586	31.8515	13.846	Speg	11790	SPEG	10290	0.706408	1.09417	1.04193	1.1575	0.1714	0.338069
P28352	6753086	DNA-(apurinic or apyrimidinic site) lyase [Mus musculus]	0	91.777	44	9	30	9	317	35.5	7.91	785	9	4.82477e+07	5.36188e+07	2.11356e+07	2.65748e+07	1.09653e+07	2.66557e+07	1.00873e+07	9.68206e+06	7.45671	16.1225	58.982	2.89875	Apex1	11792	APEX1	328	1.96875	0.922086	0.727091	0.382077	0.03357	0.213301
Q3UYQ4	765365466	apoptosis inhibitor 5 isoform 1 [Mus musculus]	0	57.134	18	8	30	8	524	59	7.34	779	8	4.44192e+07	3.96181e+07	2.69151e+07	2.03115e+07	2.27985e+07	2.05017e+07	1.38242e+07	9.66096e+06	8.07949	19.7747	7.50148	25.0698	Api5	11800	API5	8539	1.6973	0.953835	0.874534	0.474329	0.04737	0.231917
Q3TUB1	1039777018	PREDICTED: amyloid-like protein 1 isoform X1 [Mus musculus]	0	15.645	5	2	4	2	696	77.4	5.92	148	2	208366	270923	352738	318765	184089	305284	518448	642769	18.4585	7.1548	35.0234	15.1407	Aplp1	11803	APLP1	333	0.684361	0.958816	0.69876	1.65806	0.165	0.335193
P08226	163644329	apolipoprotein E precursor [Mus musculus]	0	13.239	14	4	7	4	311	35.8	5.68	55	4	1.1022e+07	1.05888e+07	6.52305e+06	4.03674e+06	7.34813e+06	8.60139e+06	2.80366e+06	1.0099e+06	2.83481	33.2977	11.1124	66.5197	Apoe	11816	APOE	348	1.66449	0.81333	1.22845	0.293725	0.04934	0.234764
P12023	148665902	amyloid beta (A4) precursor protein, isoform CRA_a, partial [Mus musculus]	0	39.015	11	7	23	7	785	88.7	5.12	567	7	8.18014e+06	1.28894e+07	1.06315e+07	9.08324e+06	7.26904e+06	9.47414e+06	1.04545e+07	1.03264e+07	31.6089	11.1061	18.6254	0.872303	App	11820	APP	351	1.07623	1.00703	0.855244	1.06149	0.6419	0.721845
A0A5F8MQ17	959994610	aquaporin-4 isoform M1x [Mus musculus]	0	62.33	20	5	30	2	352	37.7	6.52	750	5	4.8903e+07	5.72386e+07	4.89769e+07	5.40836e+07	5.53513e+07	1.04198e+08	1.01451e+08	8.90461e+07	11.1063	7.0074	43.2968	9.20909	Aqp4	11829	AQP4	361	0.759173	0.737136	1.14117	1.36252	0.1017	0.277594
P04627	755564427	PREDICTED: serine/threonine-protein kinase A-Raf isoform X1 [Mus musculus]	0	54.137	18	11	48	4	641	71.5	9.04	500	11	6.01887e+07	6.41588e+07	5.32191e+07	6.46396e+07	4.72051e+07	5.51794e+07	3.80723e+07	2.97014e+07	4.51519	13.7037	11.0147	17.4674	Araf	11836	ARAF	369	1.20619	1.14325	0.993146	0.657415	0.1105	0.28388
Q9WV31	9055166	activity-regulated cytoskeleton-associated protein [Mus musculus]	0	111.864	42	13	71	13	396	45.3	5.39	859	13	8.69148e+07	6.48541e+07	1.45945e+08	1.50544e+08	1.9263e+08	1.16249e+08	1.49864e+08	1.70228e+08	20.5566	2.19331	34.9713	8.99746	Arc	11838	ARC	23237	0.563553	1.10093	1.14694	1.18858	0.1309	0.303468
P84078	4502201	ADP-ribosylation factor 1 [Homo sapiens]	0	101.644	57	9	69	5	181	20.7	6.8	1954	9	1.07666e+09	9.98345e+08	1.05287e+09	8.6926e+08	1.0673e+09	9.08082e+08	9.71536e+08	5.59792e+08	5.33767	13.5088	11.3988	38.0255	Arf1	11840	ARF1	375	1.1061	1.02461	1.053	0.81629	0.7442	0.797225
Q9DD04	6680720	ADP-ribosylation factor 4 [Mus musculus]	0	63.397	47	6	27	3	180	20.4	7.14	699	6	1.44055e+07	9.06158e+06	8.06891e+06	7.56165e+06	7.24758e+06	7.58564e+06	7.96387e+06	4.20989e+06	32.2045	4.58959	3.2231	43.6096	Arf4	11843	ARF4	378	1.42	0.945807	0.89756	0.736636	0.5533	0.650396
P84084	4502209	ADP-ribosylation factor 5 [Homo sapiens]	0	59.982	47	7	30	3	180	20.5	6.79	584	7	1.49179e+07	1.1061e+07	1.2526e+07	1.61008e+07	1.13158e+07	1.35588e+07	1.01733e+07	5.80575e+06	20.9961	17.6599	12.7526	38.6546	Arf5	11844	ARF5	381	1.08859	1.19954	1.04231	0.669565	0.5043	0.612862
P62331	148704663	mCG3164, partial [Mus musculus]	0	33.851	36	5	19	5	191	21.5	8.38	152	5	4.76406e+06	9.4213e+06	1.31502e+07	1.96267e+07	2.30267e+07	2.06708e+07	1.90161e+07	5.75314e+06	46.4304	27.9436	7.62476	75.7257	Arf6	11845	ARF6	382	0.49157	1.13583	1.51426	0.858337	0.1364	0.307897
Q9QUI0	388327124	Chain A, Crystal Structure Of Geranylgeranylated Rhoa In Complex With Rhogdi In Its Active Gppnhp-Bound Form	0	189.906	74	13	90	11	195	21.9	6.37	1898	13	1.11655e+08	8.79924e+07	1.15993e+08	1.53936e+08	1.37882e+08	1.95943e+08	1.50453e+08	2.81051e+08	16.7618	19.879	24.5968	42.802	Rhoa	11848	RHOA	387	0.646682	0.87433	1.0813	1.39769	0.3961	0.531576
P62746	4757764	rho-related GTP-binding protein RhoB precursor [Homo sapiens]	0	113.323	64	9	51	7	196	22.1	5.24	1542	9	3.82369e+07	3.51295e+07	3.80841e+07	4.8694e+07	4.44664e+07	4.9494e+07	5.17782e+07	76889658	5.9897	17.2908	7.56718	27.6004	Rhob	11852	RHOB	388	0.766684	0.906837	0.981892	1.34459	0.2445	0.399758
P97393	148704818	Rho GTPase activating protein 5 [Mus musculus]	0	89.301	12	14	26	14	1503	172.3	6.55	323	14	2.59545e+07	2.22041e+07	1.92697e+07	3.12964e+07	2.75241e+07	3.24624e+07	2.55793e+07	2.88449e+07	11.0133	33.6359	11.6425	8.48572	Arhgap5	11855	ARHGAP5	394	0.903812	0.948996	1.12579	1.0214	0.5938	0.682647
Q91Z25	16307455	Arpc1b protein [Mus musculus]	0	38.717	14	3	11	2	376	41.5	8.35	274	3	2.47653e+06	3.42093e+06	2.70104e+06	2.77518e+06	2.31571e+06	2.00154e+06	1.58931e+06	2.22721e+06	22.6468	1.91469	10.2914	23.6375	Arpc1b	11867	ARPC1B	10095	1.20927	1.1229	0.88525	0.782578	0.2472	0.401765
P98203	14495241	ARVCF isoform A1 [Mus musculus]	0	284.589	44	29	109	29	962	105	6.57	2927	29	1.66945e+08	1.24001e+08	1.2689e+08	1.90084e+08	1.15802e+08	1.06599e+08	1.01631e+08	8.1724e+07	20.8739	28.1948	5.85234	15.3542	Arvcf	11877	ARVCF	421	1.14809	1.25079	0.877602	0.723526	0.4035	0.53661
Q61137	755495397	PREDICTED: astrotactin-1 isoform X1 [Mus musculus]	0	395.883	41	32	188	32	1318	146.7	5.27	4869	32	2.11976e+08	2.13707e+08	2.03971e+08	2.05786e+08	1.52983e+08	1.62798e+08	1.23964e+08	1.18552e+08	0.575028	0.626431	4.39601	3.15607	Astn1	11899	ASTN1	460	1.2217	1.176	0.906286	0.696016	0.003914	0.164617
Q8VDN2	21450277	sodium/potassium-transporting ATPase subunit alpha-1 precursor [Mus musculus]	0	848.43	50	52	705	34	1023	112.9	5.45	20198	52	7.75071e+08	9.93542e+08	1.39257e+09	1.96151e+09	1.79819e+09	2.60822e+09	1.97797e+09	2.61218e+09	17.4694	23.9889	25.9974	19.5397	Atp1a1	11928	ATP1A1	476	0.50105	0.950213	1.24834	1.3004	0.1573	0.329401
P14094	6753138	sodium/potassium-transporting ATPase subunit beta-1 [Mus musculus]	0	228.046	44	17	163	17	304	35.2	8.65	2935	17	6.85707e+08	8.86245e+08	1.10166e+09	1.71802e+09	1.42052e+09	2.04708e+09	1.81856e+09	2.34757e+09	18.0415	30.9135	25.5535	17.9576	Atp1b1	11931	ATP1B1	481	0.522878	0.937911	1.15343	1.38578	0.1601	0.330004
P14231	7242138	sodium/potassium-transporting ATPase subunit beta-2 [Mus musculus]	0	72.503	33	9	54	9	290	33.3	8.31	606	9	5.3951e+07	6.20575e+07	7.11039e+07	1.19434e+08	7.35999e+07	1.23894e+08	1.07596e+08	2.15606e+08	9.88231	35.8715	36.0146	47.261	Atp1b2	11932	ATP1B2	482	0.560941	0.921314	0.954951	1.56279	0.4347	0.561889
P97370	6680744	sodium/potassium-transporting ATPase subunit beta-3 [Mus musculus]	0	15.19	16	4	7	4	278	31.8	8.51	22	4	2.74642e+06	2.54993e+06	3.00545e+06	3.48521e+06	2.72203e+06	4.41707e+06	4.33639e+06	6.85734e+06	5.24658	10.4532	33.5779	31.8496	Atp1b3	11933	ATP1B3	483	0.703371	0.861977	0.948092	1.48656	0.3429	0.486757
Q5DTI2	60360584	mKIAA4195 protein [Mus musculus]	0	475.046	44	42	232	42	1061	116.5	5.5	4734	42	6.08987e+08	4.97711e+08	4.55147e+08	4.86483e+08	4.18126e+08	4.24006e+08	3.2023e+08	285632129	14.2197	4.70615	0.987303	8.07589	Atp2a2	11938	ATP2A2	488	1.26613	1.07728	0.963449	0.693142	0.1005	0.277594
D5L240	755515937	PREDICTED: plasma membrane calcium-transporting ATPase 2 isoform X1 [Mus musculus]	0	562.851	42	46	346	5	1243	136.7	5.97	8854	46	5.63733e+08	5.68324e+08	6.14258e+08	7.9855e+08	6.71462e+08	6.82552e+08	5.17274e+08	6.40642e+08	0.573571	18.4475	1.15826	15.0674	Atp2b2	11941	ATP2B2	491	0.895474	1.11755	1.07105	0.915928	0.02025	0.208377
Q03265	6680748	ATP synthase subunit alpha, mitochondrial precursor [Mus musculus]	0	421.194	63	34	387	34	553	59.7	9.19	9867	34	1.94877e+09	2.00832e+09	2.20374e+09	2.78052e+09	2.11329e+09	3.22562e+09	2.63286e+09	3.80907e+09	2.12839	16.3656	29.4643	25.8215	Atp5a1	11946	ATP5F1A	498	0.763835	0.96211	1.03057	1.24349	0.419	0.549182
P56480	23272966	Atp5b protein, partial [Mus musculus]	0	685.116	72	26	410	26	533	56.6	5.4	13981	26	1.59329e+09	1.6726e+09	1.92518e+09	2.22793e+09	1.77729e+09	2.81979e+09	2.3632e+09	3.23261e+09	3.43444	10.3092	32.0708	21.9722	Atp5b	11947	ATP5F1B	506	0.741745	0.943251	1.04409	1.27092	0.2789	0.427841
Q91VR2	12840425	unnamed protein product [Mus musculus]	0	135.588	46	12	97	12	298	32.8	9.01	1349	12	2.79925e+08	2.61617e+08	2.81261e+08	3.65209e+08	2.67071e+08	3.81159e+08	3.00203e+08	2.77384e+08	4.78109	18.3646	24.8899	5.58707	Atp5c1	11949	ATP5F1C	509	0.897399	1.07128	1.07419	0.95713	0.6504	0.726378
Q9CQQ7	74195489	unnamed protein product [Mus musculus]	0	62.149	34	9	70	9	256	28.9	9.26	471	9	9.39717e+07	9.3666e+07	9.77924e+07	1.1663e+08	8.81059e+07	1.59417e+08	1.38198e+08	1.34132e+08	0.230365	12.4243	40.7435	2.1115	Atp5pb	11950	ATP5PB	515	0.814123	0.930336	1.07395	1.18159	0.02215	0.208377
P97450	148665899	ATP synthase, H+ transporting, mitochondrial F0 complex, subunit F, isoform CRA_b, partial [Mus musculus]	0	61.286	47	6	44	6	122	14.1	9.33	1532	6	1.2682e+08	1.35431e+08	1.43323e+08	1.06627e+08	1.03694e+08	1.57161e+08	1.17689e+08	1.52897e+08	4.64359	20.7625	28.9866	18.4018	Atp5j	11957	ATP5PF	522	1.00514	0.95799	0.999788	1.03708	0.9899	0.991505
Q06185	1491942	F1F0 ATP synthase E subunit [Mus musculus]	0	20.629	61	4	18	4	71	8.2	9.41	213	4	8.48819e+07	4.45745e+07	5.22638e+07	4.69638e+07	5.01585e+07	8.76319e+07	5.34119e+07	87445084	44.0327	7.5537	38.4609	34.1696	Atp5k	11958	-	-	1.02069	0.78235	1.08639	1.11057	0.7005	0.762745
P50516	31560731	V-type proton ATPase catalytic subunit A [Mus musculus]	0	639.762	81	43	462	4	617	68.3	5.58	10313	43	1.18312e+09	1.46342e+09	1.82958e+09	2.45349e+09	1.92879e+09	2.50467e+09	2.09579e+09	2.05504e+09	14.9783	20.6005	18.3696	1.38837	Atp6v1a	11964	ATP6V1A	523	0.682365	1.10432	1.14309	1.07022	0.1916	0.356608
A0A1S6GWG6	74220440	unnamed protein product [Mus musculus]	0	578.251	79	33	359	23	521	57.5	5.81	8422	33	1.02483e+09	1.06691e+09	1.28607e+09	1.83446e+09	1.34166e+09	1.84631e+09	1.56009e+09	1.76007e+09	2.84535	24.853	22.3868	8.51827	Atp6v1b2	11966	ATP6V1B2	526	0.713881	1.06499	1.08801	1.13312	0.1354	0.307212
P51863	31981304	V-type proton ATPase subunit d 1 [Mus musculus]	0	202.352	54	16	140	16	351	40.3	5	2764	16	6.83798e+08	6.99408e+08	9.50305e+08	9.5395e+08	9.29802e+08	9.36385e+08	9.57354e+08	7.84863e+08	1.596	0.270664	0.498927	14.0016	Atp6v0d1	11972	ATP6V0D1	9114	0.802339	1.10458	1.0825	1.01059	0.005592	0.171705
P50518	45504359	V-type proton ATPase subunit E 1 [Mus musculus]	0	261.166	70	18	253	18	226	26.1	8.43	5630	18	5.86451e+08	6.68891e+08	7.67025e+08	9.80997e+08	8.04404e+08	1.02652e+09	7.97133e+08	9.87884e+08	9.28724	17.3111	17.1561	15.1126	Atp6v1e1	11973	ATP6V1E1	529	0.758595	1.05632	1.10641	1.07867	0.2827	0.4311
Q9Z1G4	12025532	V-type proton ATPase 116 kDa subunit a isoform 1 isoform 1 [Mus musculus]	0	543.515	40	33	382	2	838	96.2	6.57	11267	33	1.18887e+09	1.33472e+09	1.72454e+09	2.08237e+09	2.08204e+09	2.24477e+09	2.12688e+09	1.97693e+09	8.17312	13.2927	5.31885	5.16772	Atp6v0a1	11975	ATP6V0A1	535	0.683849	1.0316	1.17249	1.11206	0.04504	0.23137
Q5DTG0	547234934	phospholipid-transporting ATPase IA isoform c [Mus musculus]	0	118.166	19	18	54	3	1164	131.4	6.89	829	18	1.93325e+08	8.88175e+07	7.38995e+07	2.60671e+08	7.74042e+07	7.91669e+07	1.10902e+08	1.75884e+08	52.3835	78.9474	1.59219	32.0442	Atp8a1	11980	ATP8A1	10396	1.06462	1.26245	0.590795	1.08214	0.5105	0.616513
Q6DI68	49902622	Atp9a protein, partial [Mus musculus]	0	84.89	17	16	51	16	1106	124.5	8.21	894	16	6.08368e+07	5.53575e+07	4.26098e+07	5.02174e+07	4.35682e+07	3.7796e+07	3.07906e+07	4.38267e+07	6.66892	11.5901	10.0329	24.7072	Atp9a	11981	ATP9A	10079	1.27335	1.01728	0.891655	0.817716	0.1668	0.335539
Q80YP7	29747890	Atp6v0c protein, partial [Mus musculus]	0	78.973	26	2	22	2	188	19.3	7.12	607	2	7.67602e+07	7.09133e+07	9.04159e+07	8.87328e+07	1.08524e+08	9.97522e+07	1.02482e+08	3.94773e+07	5.59938	1.32869	5.95604	62.7659	Atp6v0c	11984	ATP6V0C	527	0.872443	1.0584	1.23048	0.838684	0.1384	0.309695
Q60668	116256512	heterogeneous nuclear ribonucleoprotein D0 isoform a [Mus musculus]	0	124.495	32	11	69	10	355	38.3	7.81	1261	11	3.3394e+08	3.67698e+08	2.66381e+08	2.37827e+08	2.13221e+08	1.89249e+08	1.20406e+08	1.83183e+08	6.80422	8.0088	8.42331	29.2438	Hnrnpd	11991	HNRNPD	3184	1.46794	1.05488	0.842029	0.635154	0.0644	0.245221
Q9JLZ3	148709172	AU RNA binding protein/enoyl-coenzyme A hydratase, isoform CRA_b, partial [Mus musculus]	0	118.835	42	11	100	11	317	33.8	9.5	1220	11	4.37493e+08	4.24445e+08	5.81617e+08	5.19012e+08	4.82859e+08	5.59674e+08	5.08416e+08	4.92718e+08	2.14081	8.04419	10.4201	2.21758	Auh	11992	AUH	549	0.860597	1.09892	1.04091	0.999576	0.07999	0.263794
Q62036	1199931	pre-acrosome localization protein [Mus musculus]	0	20.81	5	4	8	4	1060	120.3	8.65	75	4	3.94181e+06	3.43538e+06	4.07509e+06	3.99242e+06	2.19024e+06	1.73755e+06	1.71718e+06	1.43897e+06	9.70836	1.44909	16.2991	12.4659	Cep131	12009	CEP131	22994	1.30983	1.4324	0.697386	0.56038	0.02024	0.208377
Q07813	755520643	PREDICTED: apoptosis regulator BAX isoform X2 [Mus musculus]	0	7.184	11	2	2	2	221	24.8	5.47	0	2	6.5275e+06	1.01368e+07	7.37049e+06	4.79101e+06	7.52689e+06	8.87698e+06	7.45756e+06	4.19709e+06	30.63	29.9957	11.6394	39.5636	Bax	12028	BAX	581	1.1718	0.855175	1.15349	0.819534	0.6276	0.710421
Q61361	157951688	brevican core protein isoform 1 precursor [Mus musculus]	0	242.297	39	25	142	25	883	95.8	4.93	3285	25	2.4132e+08	2.24362e+08	4.0556e+08	4.04992e+08	5.07481e+08	4.26084e+08	5.98498e+08	5.57364e+08	5.14975	0.0991118	12.3303	5.03283	Bcan	12032	BCAN	63827	0.553451	0.96332	1.10952	1.37371	0.02038	0.208377
O35129	126723336	prohibitin-2 [Mus musculus]	0	136.86	61	16	112	16	299	33.3	9.83	1703	16	4.0588e+08	4.46549e+08	3.44821e+08	4.50938e+08	2.95514e+08	3.88947e+08	2.76739e+08	3.57155e+08	6.74707	18.859	19.3048	17.9409	Phb2	12034	PHB2	11331	1.14939	1.07298	0.922908	0.854724	0.422	0.551242
O55028	6753164	[3-methyl-2-oxobutanoate dehydrogenase [lipoamide]] kinase, mitochondrial precursor [Mus musculus]	0	123.611	41	11	61	11	412	46.6	8.91	1354	11	9.27892e+07	8.42632e+07	7.97386e+07	6.06127e+07	6.85069e+07	4.93436e+07	6.31172e+07	3.97292e+07	6.81019	19.2717	22.9961	32.1602	Bckdk	12041	BCKDK	10295	1.31613	1.04331	0.876049	0.764514	0.2464	0.401521
E9Q0H6	148673176	fatty acid binding protein 7, brain, partial [Mus musculus]	0	27.054	25	3	11	3	155	17.5	8.32	120	3	2.49576e+07	1.89771e+07	9.66624e+06	1.07502e+07	4.5853e+06	1.30109e+07	8.46074e+06	3336941	19.2507	7.5084	67.717	61.4201	Fabp7	12140	FABP7	2173	1.87465	0.871147	0.750812	0.503394	0.2546	0.40736
O55003	6753198	BCL2/adenovirus E1B 19 kDa protein-interacting protein 3 [Mus musculus]	0	19.143	12	2	14	2	187	21	7.14	270	2	6.41508e+06	5.71046e+06	7.96977e+06	7.46618e+06	4.53818e+06	1.07472e+07	8.31668e+06	1.05369e+07	8.21809	4.61374	57.4464	16.6541	Bnip3	12176	BNIP3	664	0.78609	1.0007	0.990943	1.22227	0.2198	0.377804
A0A1S6GWH6	568998717	PREDICTED: baculoviral IAP repeat-containing protein 6 isoform X1 [Mus musculus]	0	6.663	1	3	6	3	4953	539.2	6.13	24	3	2.70268e+07	3.82496e+07	3.26053e+07	2.83185e+07	1.81747e+07	3.11163e+07	3.63258e+07	6.81701e+07	24.3142	9.95076	37.1309	43.0969	Birc6	12211	BIRC6	57448	0.932564	0.87038	0.704189	1.49287	0.6965	0.759729
P18572	34915988	basigin isoform 1 precursor [Mus musculus]	0	38.005	14	5	29	5	389	42.4	5.85	352	5	5.15494e+07	3.11396e+07	4.07485e+07	8.10429e+07	5.35776e+07	6.79526e+07	3.96859e+07	87969001	34.9065	46.7888	16.7279	53.49	Bsg	12215	BSG	682	0.729074	1.07384	1.07154	1.12554	0.7016	0.763673
O88737	124487407	protein bassoon [Mus musculus]	0	3170.3	67	188	2278	180	3942	418.6	7.71	66358	188	8.08366e+09	7.53231e+09	1.01833e+10	9.02068e+09	1.0346e+10	8.38418e+09	1.03892e+10	1.12676e+10	4.99313	8.5618	14.8129	5.73572	Bsn	12217	BSN	8927	0.830559	1.02139	0.996196	1.15185	0.1163	0.288926
Q9WVA3	31560618	mitotic checkpoint protein BUB3 [Mus musculus]	0	46.694	30	8	28	8	326	36.9	6.84	211	8	3.2744e+07	3.59286e+07	2.80256e+07	1.77734e+07	1.66047e+07	1.82631e+07	8.58909e+06	1.13615e+07	6.55825	31.6573	6.72643	19.6522	Bub3	12237	BUB3	9184	1.6226	1.08214	0.823861	0.471393	0.03247	0.212447
P98086	124286805	complement C1q subcomponent subunit A precursor [Mus musculus]	0	15.319	15	3	5	3	245	26	9.11	27	3	1.70552e+06	2.96005e+06	4.62427e+06	5.43152e+06	4.57402e+06	8.78741e+06	6.63461e+06	5.94771e+06	38.027	11.3529	44.5957	7.72047	C1qa	12259	C1QA	712	0.458927	0.989132	1.31429	1.23765	0.1297	0.301592
P14106	50223	precursor polypeptide (AA -25 to 228) [Mus musculus]	0	11.148	8	2	4	2	253	26.8	8.41	97	2	4.65171e+06	4.8834e+06	2.74543e+07	3.37886e+07	4.76457e+07	1.82858e+07	2.155e+06	6.77501e+06	3.43635	14.6271	62.9764	73.1654	C1qb	12260	C1QB	713	0.261883	1.68204	1.81081	0.245263	0.0982	0.277476
Q8R5L1	112181167	complement component 1 Q subcomponent-binding protein, mitochondrial [Mus musculus]	0	133.611	52	8	62	8	279	31	4.87	2216	8	1.28739e+08	1.2097e+08	1.59559e+08	1.65207e+08	1.43455e+08	1.60476e+08	1.56348e+08	163923178	4.40015	2.45944	7.92011	3.34488	C1qbp	12261	C1QBP	708	0.833282	1.08375	1.01422	1.06875	0.06007	0.241265
Q02105	50229	C1q C chain [Mus musculus]	0	18.861	11	2	8	2	246	26	8.37	88	2	1.51138e+06	2.26915e+06	3.53226e+06	3.07895e+06	3.52721e+06	8.12024e+06	6.82467e+06	4.78505e+06	28.3464	9.6969	55.7678	24.8452	C1qc	12262	C1QC	714	0.449409	0.785905	1.38459	1.3801	0.2179	0.376712
Q9JKR6	157951706	hypoxia up-regulated protein 1 precursor [Mus musculus]	0	48.207	11	9	29	9	999	111.1	5.19	348	9	2.04056e+07	2.39535e+07	1.86241e+07	2.13475e+07	1.15651e+07	1.22002e+07	8.1506e+06	9.31333e+06	11.3113	9.63544	3.77907	9.41573	Hyou1	12282	HYOU1	10525	1.41316	1.27339	0.757097	0.556354	0.05235	0.235308
A2AIR7	1039758857	PREDICTED: voltage-dependent N-type calcium channel subunit alpha-1B isoform X3 [Mus musculus]	0	400.897	23	42	209	20	2350	263.7	8.65	3797	42	2.31933e+08	2.476e+08	2.4424e+08	2.8059e+08	2.87332e+08	2.47348e+08	2.26322e+08	2.64019e+08	4.62063	9.79506	10.5757	10.8723	Cacna1b	12287	CACNA1B	774	0.945179	1.03446	1.05388	0.966483	0.7096	0.769668
C7TQ62	1039774148	PREDICTED: voltage-dependent L-type calcium channel subunit alpha-1C isoform X2 [Mus musculus]	0	18.781	3	5	9	5	2225	249.4	7.06	51	5	7.37026e+06	6.69235e+06	6.98871e+06	9.70311e+06	7.0796e+06	7.9848e+06	4.13704e+06	4.24877e+06	6.81742	22.9977	8.49784	1.88431	Cacna1c	12288	CACNA1C	775	1.03774	1.23176	1.11167	0.618826	0.05691	0.239782
A0A087WS83	187956267	Calcium channel, voltage-dependent, R type, alpha 1E subunit [Mus musculus]	0	285.232	21	34	162	3	2273	257.1	8.18	2481	34	8.50235e+07	1.11863e+08	1.07505e+08	1.45243e+08	1.21697e+08	1.41591e+08	1.30045e+08	1.17968e+08	19.2787	21.1158	10.6853	6.88625	Cacna1e	12290	CACNA1E	777	0.819563	1.05209	1.09597	1.03238	0.5806	0.670742
O08532	161086898	voltage-dependent calcium channel subunit alpha-2/delta-1 isoform b preproprotein [Mus musculus]	0	694.905	51	49	478	48	1091	123.2	5.27	10440	49	1.11839e+09	1.39623e+09	1.34761e+09	1.51438e+09	1.13489e+09	1.13225e+09	1.04666e+09	1.31051e+09	15.6253	8.24036	0.164265	15.83	Cacna2d1	12293	CACNA2D1	781	1.00576	1.14469	0.906772	0.942783	0.3282	0.474033
Q9Z1L5	6753236	voltage-dependent calcium channel subunit alpha-2/delta-3 precursor [Mus musculus]	0	330.016	38	33	219	33	1091	122.7	5.73	4321	33	4.3737e+08	4.42753e+08	5.33765e+08	6.4736e+08	4.48916e+08	4.20735e+08	4.13719e+08	3.04471e+08	0.864984	13.6012	4.58274	21.5125	Cacna2d3	12294	CACNA2D3	55799	0.964759	1.29471	0.95328	0.787254	0.407	0.539638
A0A0R4J194	33146398	voltage-dependent calcium channel beta1 subunit [Mus musculus]	0	121.357	32	17	99	4	677	74.1	5.99	1160	17	5.65117e+07	6.16804e+07	5.91203e+07	7.15647e+07	5.11958e+07	5.61153e+07	5.02545e+07	52010855	6.18461	13.4668	6.48327	2.4289	Cacnb1	12295	CACNB1	782	1.03122	1.14022	0.936287	0.892264	0.2985	0.447026
Q8CC27	148676126	calcium channel, voltage-dependent, beta 2 subunit, isoform CRA_g, partial [Mus musculus]	0	54.469	15	8	48	5	704	78.3	8.15	432	8	480112	594259	3.2648e+06	4.13618e+06	5.13338e+06	5.00743e+06	1.07102e+07	1.08642e+07	15.0253	16.6507	1.75642	1.00971	Cacnb2	12296	CACNB2	783	0.106928	0.736588	1.00927	2.14721	0.000269	0.138445
P54285	113680271	voltage-dependent L-type calcium channel subunit beta-3 isoform 1 [Mus musculus]	0	153.233	44	16	117	5	484	54.5	6.27	2620	16	9.06499e+07	1.00274e+08	1.29976e+08	1.384e+08	1.39408e+08	1.49482e+08	1.49187e+08	1.38692e+08	7.1287	4.43885	4.93136	5.15617	Cacnb3	12297	CACNB3	784	0.737108	1.03613	1.11533	1.11143	0.05508	0.238548
Q8R0S4	80861468	voltage-dependent L-type calcium channel subunit beta-4 isoform a [Mus musculus]	0	272.803	53	19	158	15	519	57.9	9.28	3428	19	2.28763e+08	2.42934e+08	3.06373e+08	3.21101e+08	3.19304e+08	2.91166e+08	3.58037e+08	2.98016e+08	4.24865	3.31946	6.51843	12.9383	Cacnb4	12298	CACNB4	785	0.797561	1.06096	1.0322	1.10928	0.06466	0.245221
O88602	148697713	calcium channel, voltage-dependent, gamma subunit 2, isoform CRA_a, partial [Mus musculus]	0	161.129	30	10	89	8	325	36.1	9.09	1198	10	6.03487e+07	7.96217e+07	8.58605e+07	9.38153e+07	8.49054e+07	8.96189e+07	9.46102e+07	1.13974e+08	19.4728	6.26112	3.81949	13.1286	Cacng2	12300	CACNG2	10369	0.796696	1.02269	0.993373	1.18724	0.4592	0.5802
Q9CXW3	33468885	calcyclin-binding protein [Mus musculus]	0	20.724	20	5	24	5	229	26.5	7.87	109	5	1.34167e+07	1.48523e+07	1.09972e+07	1.33234e+07	9.43378e+06	8.24058e+06	5.62896e+06	4.69636e+06	7.18177	13.5264	9.54739	12.7734	Cacybp	12301	CACYBP	27101	1.40312	1.20714	0.877256	0.512491	0.03206	0.211871
P0DP26	74220435	unnamed protein product [Mus musculus]	0	267.927	81	11	291	2	149	16.8	4.22	8448	11	4.06317e+07	2.40113e+07	3.88714e+07	3.51059e+07	3.21684e+07	5.63662e+07	5.66769e+07	6.98799e+07	36.361	7.19841	38.6526	14.7538	Calm1	12313	-	-	0.731024	0.836583	1.00121	1.43119	0.2788	0.427841
P14211	6680836	calreticulin precursor [Mus musculus]	0	55.646	30	8	24	8	416	48	4.49	100	8	2.39578e+07	1.88986e+07	1.49372e+07	1.5271e+07	1.1591e+07	1.11756e+07	1.03992e+07	1.40282e+07	16.6948	1.56267	2.58073	21.01	Calr	12317	CALR	811	1.42547	1.00477	0.757256	0.812497	0.02437	0.208377
F8WIS9	426229900	PREDICTED: calcium/calmodulin-dependent protein kinase type II subunit alpha isoform X1 [Ovis aries]	0	530.315	80	37	1170	2	489	55.3	7.44	23968	37	1.37643e+10	1.40826e+10	2.11959e+10	2.77984e+10	2.3666e+10	2.72266e+10	2.88182e+10	2.26146e+10	1.6165	19.0581	9.89423	17.0576	Camk2a	12322	CAMK2A	815	0.6217	1.09383	1.13621	1.14827	0.1023	0.277594
Q5SVJ0	568969771	PREDICTED: calcium/calmodulin-dependent protein kinase type II subunit beta isoform X2 [Mus musculus]	0	656.237	67	35	770	6	666	72.9	7.27	20313	35	6.43405e+09	6.69484e+09	6.44341e+09	8.51233e+09	5.72386e+09	6.94424e+09	8.43145e+09	7.49268e+09	2.80917	19.5637	13.6238	8.33722	Camk2b	12323	CAMK2B	816	0.926578	1.05551	0.894058	1.12385	0.3994	0.533758
A0A2I3BQP6	532049865	PREDICTED: calcium/calmodulin-dependent protein kinase type II subunit gamma isoform X1 [Microtus ochrogaster]	0	512.966	66	30	533	3	588	65.2	7.94	14101	30	8.56922e+08	9.47281e+08	1.13241e+09	1.54726e+09	1.18842e+09	1.30067e+09	1.52612e+09	1.0809e+09	7.08278	21.8941	6.37765	24.1516	Camk2g	12325	CAMK2G	818	0.753323	1.11886	1.03929	1.08853	0.1631	0.333324
P08414	569003057	PREDICTED: calcium/calmodulin-dependent protein kinase type IV isoform X1 [Mus musculus]	0	15.434	8	4	11	4	497	55.1	4.93	79	4	6.74665e+07	8.56948e+07	6.26787e+07	8.25958e+07	6.73062e+07	8.39522e+07	5.2904e+06	6.62742e+06	16.8311	19.3889	15.5634	15.8656	Camk4	12326	CAMK4	814	1.32719	1.25884	1.3107	0.103271	0.04664	0.231917
P35564	6671664	calnexin precursor [Mus musculus]	0	75.982	20	10	38	10	591	67.2	4.64	556	10	5.26749e+07	5.35392e+07	3.96269e+07	4.69214e+07	3.02945e+07	2.72942e+07	3.09371e+07	3.64148e+07	1.15084	11.9194	7.36791	11.5017	Canx	12330	CANX	821	1.33728	1.08968	0.725063	0.847986	0.02536	0.20939
P40124	148698452	CAP, adenylate cyclase-associated protein 1 (yeast), isoform CRA_b, partial [Mus musculus]	0	151.112	39	14	81	13	494	53.8	7.99	2019	14	6.3419e+07	5.35377e+07	5.45145e+07	5.81242e+07	4.29482e+07	5.43814e+07	5.87004e+07	5.33776e+07	11.9481	4.53212	16.6126	6.71638	Cap1	12331	CAP1	10487	1.06566	1.02631	0.886825	1.02121	0.7753	0.82329
O08529	157951598	calpain-2 catalytic subunit [Mus musculus]	0	14.643	5	3	4	3	700	79.8	4.96	56	3	6.02923e+06	5.40771e+06	2.85213e+06	5.43672e+06	3.16048e+06	3.75379e+06	2.26278e+06	3.53557e+06	7.68527	44.0973	12.1354	31.0432	Capn2	12334	CAPN2	824	1.4103	1.0221	0.852603	0.714998	0.1231	0.296979
O08688	568949484	PREDICTED: calpain-5 isoform X1 [Mus musculus]	0	161.519	35	20	73	20	653	74.2	7.36	1078	20	1.19451e+08	1.22345e+08	1.03784e+08	1.56372e+08	9.62436e+07	1.12934e+08	1.26549e+08	1.14812e+08	1.69271	28.5866	11.284	6.87703	Capn5	12337	CAPN5	726	1.01542	1.09253	0.878445	1.0136	0.6308	0.712737
P47754	6671672	F-actin-capping protein subunit alpha-2 [Mus musculus]	0	290.103	80	18	155	15	286	32.9	5.85	4503	18	1.56032e+09	1.44742e+09	1.51512e+09	1.38802e+09	1.48375e+09	1.4723e+09	1.485e+09	1.25429e+09	5.30811	6.19131	0.547565	11.9112	Capza2	12343	CAPZA2	830	1.0366	1.00055	1.01878	0.944077	0.8667	0.892123
P47757	4826659	F-actin-capping protein subunit beta isoform 1 [Homo sapiens]	0	400.85	72	23	400	6	272	30.6	6	7037	23	1.87146e+09	1.90113e+09	1.97768e+09	1.73206e+09	1.84253e+09	1.74249e+09	1.66028e+09	1.84435e+09	1.11214	9.36329	3.94659	7.42779	Capzb	12345	CAPZB	832	1.03557	1.01832	0.984087	0.962017	0.5528	0.650396
P00920	33243954	Carbonic anhydrase 2 [Mus musculus]	0	34.047	25	4	12	4	260	29	7.03	158	4	1.13427e+06	738264	2.89346e+06	2.94323e+06	4.2618e+06	3.56661e+06	9.0523e+06	8.31472e+06	29.9078	1.20594	12.5588	6.00621	Car2	12349	CA2	760	0.227631	0.709527	0.951648	2.11119	0.02524	0.209123
Q3U3I1	6671678	carbonic anhydrase 4 precursor [Mus musculus]	0	99.355	43	11	77	11	305	34.3	8.21	806	11	4.8515e+08	3.80019e+08	6.19631e+08	6.45567e+08	7.39599e+08	6.89325e+08	7.29586e+08	5.78578e+08	17.1849	2.89916	4.97567	16.3249	Car4	12351	CA4	762	0.710983	1.03972	1.17427	1.07503	0.1808	0.34764
O70589	532018364	PREDICTED: peripheral plasma membrane protein CASK isoform X2 [Microtus ochrogaster]	0	394.267	55	41	220	2	921	104.4	6.47	3460	41	3.31148e+08	3.76663e+08	4.50424e+08	4.62994e+08	4.73739e+08	4.11267e+08	3.59097e+08	2.4852e+08	9.09402	1.94619	9.98289	25.7366	Cask	12361	CASK	8573	0.909241	1.17336	1.13686	0.780534	0.1928	0.358193
P26231	6753294	catenin alpha-1 [Mus musculus]	0	308.301	47	32	186	21	906	100	6.23	5659	32	1.33599e+08	1.30818e+08	1.30404e+08	1.44299e+08	1.09122e+08	1.18884e+08	1.07664e+08	8.33342e+07	1.48756	7.15349	6.05483	18.0147	Ctnna1	12385	CTNNA1	1495	1.10389	1.14684	0.951887	0.797384	0.2163	0.376089
E0CXB9	157951727	catenin alpha-2 isoform 1 [Mus musculus]	0	864.907	76	59	495	3	905	100.4	5.96	13781	59	1.76345e+09	1.77256e+09	1.94862e+09	1.7816e+09	1.81065e+09	1.59322e+09	1.57151e+09	1.5426e+09	0.364516	6.33207	9.03355	1.3126	Ctnna2	12386	CTNNA2	1496	1.0261	1.08246	0.987758	0.903676	0.0365	0.217008
Q02248	6671684	catenin beta-1 [Mus musculus]	0	765.058	77	43	445	21	781	85.4	5.86	12516	43	1.37271e+09	1.42636e+09	1.45913e+09	1.49651e+09	1.40523e+09	1.13636e+09	1.17665e+09	1.02452e+09	2.7103	1.78869	14.9608	9.77412	Ctnnb1	12387	CTNNB1	1499	1.06657	1.12623	0.968456	0.838743	0.1567	0.329401
Q9R171	56744247	cerebellin-1 precursor [Mus musculus]	0	14.506	14	3	11	3	193	21.1	7.28	187	3	1.29144e+07	1.21515e+07	1.15212e+07	1.18419e+07	1.18283e+07	9.11895e+06	9.57435e+06	6.88051e+06	4.30432	1.94117	18.2916	23.1521	Cbln1	12404	CBLN1	869	1.16815	1.08879	0.976206	0.766848	0.3265	0.471942
P48758	113680352	carbonyl reductase [NADPH] 1 [Mus musculus]	0	15.062	21	5	7	5	277	30.6	8.31	25	5	5.80703e+06	6.52213e+06	6.61882e+06	7.83372e+06	3.80296e+06	1.02462e+07	7.70455e+06	1.17018e+07	8.20247	11.8881	64.8586	29.1295	Cbr1	12408	CBR1	873	0.818708	0.959709	0.93292	1.28866	0.5472	0.646424
P23198	148666225	mCG119115, isoform CRA_b, partial [Mus musculus]	0	54.756	39	5	24	4	184	20.9	5.45	658	5	2.65209e+07	3.72459e+07	1.96507e+07	1.59453e+07	1.22731e+07	1.30527e+07	9.9352e+06	15825545	23.7856	14.7213	4.35353	32.3368	Cbx3	12417	CBX3	11335	1.69537	0.946391	0.673338	0.684902	0.244	0.39972
Q9ESK9	755491662	PREDICTED: RB1-inducible coiled-coil protein 1 isoform X1 [Mus musculus]	0	16.989	3	4	8	4	1606	184.4	5.53	29	4	1.40512e+06	3.62628e+06	2.44317e+06	4.93534e+06	3.4314e+06	5.29841e+06	1.55878e+06	2.31098e+06	62.4318	47.7666	30.2451	27.4895	Rb1cc1	12421	RB1CC1	9821	0.804718	1.18011	1.39624	0.618927	0.4465	0.571165
P80314	126521835	T-complex protein 1 subunit beta [Mus musculus]	0	279.743	62	25	119	25	535	57.4	6.4	3179	25	2.29329e+08	2.02705e+08	1.26277e+08	1.80369e+08	1.08254e+08	1.2972e+08	1.16704e+08	1.12714e+08	8.71506	24.9466	12.7566	2.45989	Cct2	12461	CCT2	10576	1.43286	1.01701	0.789253	0.760877	0.1062	0.280344
P80318	6753320	T-complex protein 1 subunit gamma [Mus musculus]	0	225.663	61	28	144	28	545	60.6	6.7	1503	28	3.10542e+08	2.67244e+08	1.98493e+08	2.27703e+08	1.62119e+08	1.83849e+08	1.65911e+08	1.61613e+08	10.5977	9.69259	8.88253	1.85574	Cct3	12462	CCT3	7203	1.37775	1.01628	0.824973	0.780992	0.1322	0.304891
P80315	6753322	T-complex protein 1 subunit delta [Mus musculus]	0	178.264	53	24	123	24	539	58	8.02	2561	24	3.83026e+08	3.54235e+08	2.65116e+08	2.78977e+08	2.04703e+08	2.62084e+08	2.11575e+08	2.55463e+08	5.5227	3.60293	17.3848	13.2896	Cct4	12464	CCT4	10575	1.33129	0.98248	0.842887	0.843342	0.1037	0.277974
P80316	6671702	T-complex protein 1 subunit epsilon [Mus musculus]	0	193.257	45	20	97	20	541	59.6	6.02	1940	20	2.29804e+08	2.51605e+08	1.6731e+08	1.68111e+08	1.25331e+08	1.34412e+08	1.14287e+08	1.2789e+08	6.4044	0.337775	4.94429	7.94319	Cct5	12465	CCT5	22948	1.4602	1.01739	0.787849	0.734565	0.04972	0.234764
P80317	62948125	Chaperonin containing Tcp1, subunit 6a (zeta) [Mus musculus]	0	126.655	37	15	90	11	531	58	6.9	2094	15	2.01735e+08	1.8404e+08	1.23381e+08	1.52794e+08	9.92726e+07	1.37532e+08	1.13169e+08	8.50293e+07	6.48675	15.0617	22.8489	20.0785	Cct6a	12466	CCT6A	908	1.40672	1.00706	0.8635	0.722722	0.103	0.27792
P80313	238814391	T-complex protein 1 subunit eta [Mus musculus]	0	219.816	53	23	141	23	544	59.6	7.84	2630	23	2.12724e+08	2.13407e+08	1.14823e+08	1.98293e+08	9.13426e+07	1.35901e+08	9.23461e+07	1.14512e+08	0.226867	37.6997	27.7301	15.154	Cct7	12468	CCT7	10574	1.4527	1.06743	0.774683	0.705189	0.06443	0.245221
Q6A0F1	50510319	mKIAA0002 protein [Mus musculus]	0	115.52	37	19	86	19	555	60.2	5.62	1023	19	1.8255e+08	1.71058e+08	1.02537e+08	1.31708e+08	9.09068e+07	1.14073e+08	9.94358e+07	9.53184e+07	4.59597	17.6115	15.9833	2.98992	Cct8	12469	CCT8	10694	1.43221	0.948755	0.830226	0.788808	0.03737	0.217008
O55186	15637134	CD59A [Mus musculus]	0	48.329	21	2	17	2	123	13.7	7.47	497	2	3.21641e+06	3.56548e+06	7.73596e+06	1.02949e+07	1.51509e+07	1.22138e+07	1.62226e+07	1.22693e+07	7.27925	20.0704	15.1789	19.6223	Cd59a	12509	-	-	0.336281	0.894063	1.35688	1.41277	0.07328	0.257625
Q61081	568958761	PREDICTED: hsp90 co-chaperone Cdc37 isoform X1 [Mus musculus]	0	38.165	13	4	12	4	428	49.9	5.91	157	4	8.12567e+06	7.76882e+06	8.54723e+06	1.2045e+07	7.42557e+06	1.15743e+07	8.33903e+06	8.81458e+06	3.1751	24.0219	30.8803	3.92056	Cdc37	12539	CDC37	11140	0.875244	1.13393	1.04625	0.944578	0.4716	0.591031
P60766	1040205132	Chain B, Complex Structure Of The Gap Domain Of Mgcracgap And Cdc42	0	108.064	61	9	104	2	198	21.8	6.55	1702	9	1.19679e+08	1.42963e+08	1.40115e+08	2.06758e+08	1.74356e+08	2.71741e+08	2.28647e+08	4.01062e+08	12.5374	27.1706	30.8731	38.7212	Cdc42	12540	-	-	0.623363	0.82328	1.05878	1.49457	0.4109	0.542711
A6X8Z5	55770848	rho GTPase-activating protein 31 [Mus musculus]	0	5.669	1	2	5	2	1425	155.2	5.77	39	2	6.2976e+06	5.43039e+06	6.6155e+06	4.97878e+06	1.08318e+07	1.11842e+07	4.15712e+06	2.43386e+06	10.4572	19.9639	2.26393	36.9757	Arhgap31	12549	ARHGAP31	57514	0.903383	0.893084	1.69584	0.507689	0.02837	0.211841
P55288	114687888	cadherin-11 preproprotein [Mus musculus]	0	93.517	29	15	35	15	796	88.1	4.89	556	15	6.23347e+07	7.00791e+07	5.9392e+07	5.40901e+07	4.3188e+07	5.25518e+07	5.39134e+07	4.24457e+07	8.27126	6.60717	13.8318	16.8306	Cdh11	12552	CDH11	1009	1.20927	1.03638	0.874346	0.880002	0.295	0.443938
Q9WTR5	1039781739	PREDICTED: cadherin-13 isoform X2 [Mus musculus]	0	136.293	26	15	70	15	731	80.1	5.14	1937	15	3.47223e+08	4.54847e+08	2.62261e+08	4.05787e+08	1.5685e+08	2.03093e+08	1.00619e+08	2.11403e+08	18.9764	30.3835	18.1687	50.212	Cdh13	12554	CDH13	1012	1.49774	1.24747	0.672136	0.582651	0.2239	0.379892
P15116	161760627	cadherin-2 preproprotein [Mus musculus]	0	327.363	34	21	182	20	906	99.7	4.78	4504	21	4.81441e+08	4.42735e+08	5.17476e+08	4.88013e+08	5.11419e+08	4.39739e+08	4.37878e+08	4.81603e+08	5.9229	4.14385	10.6576	6.72515	Cdh2	12558	CDH2	1000	0.972739	1.05833	1.00114	0.967797	0.5767	0.667735
P39038	6753376	cadherin-4 isoform 1 preproprotein [Mus musculus]	0	36.828	10	6	28	5	913	100	4.81	132	6	1.93398e+07	2.1248e+07	1.9592e+07	2.11664e+07	1.71863e+07	1.40287e+07	1.52172e+07	2.31405e+07	6.64876	5.46255	14.3058	29.2124	Cdh4	12561	CDH4	1002	1.07575	1.08027	0.827332	1.01664	0.4008	0.5344
P97326	110347562	cadherin-6 preproprotein [Mus musculus]	0	66.568	18	12	44	11	790	88.3	5	623	12	3.34495e+07	3.2257e+07	2.80871e+07	2.9514e+07	2.8407e+07	1.96132e+07	1.17278e+07	9.63897e+06	2.56669	3.50332	25.8982	13.8254	Cdh6	12563	CDH6	1004	1.36395	1.1957	0.996814	0.443536	0.01196	0.207411
P97291	1845579	cadherin-8 [Mus musculus]	0	21.933	9	6	15	5	799	88.1	4.72	164	6	1.92044e+07	1.77321e+07	1.89482e+07	1.96566e+07	2.23678e+07	1.3944e+07	1.44719e+07	7.81913e+06	5.63708	2.59506	32.8079	42.2071	Cdh8	12564	CDH8	1006	1.1014	1.15115	1.08277	0.664687	0.4653	0.585751
F8WHU6	755550275	PREDICTED: cadherin-9 isoform X1 [Mus musculus]	0	49.499	12	9	40	7	867	97.3	5.21	533	9	6.72058e+06	8.61302e+06	7.99757e+06	9.02044e+06	7.92797e+06	8.35038e+06	4.92955e+06	1.01027e+07	17.4539	8.50016	3.66972	48.668	Cdh9	12565	CDH9	1007	0.963435	1.06927	1.0228	0.944498	0.9166	0.930562
P49615	6680908	cyclin-dependent kinase 5 [Mus musculus]	0	76.039	51	13	54	13	292	33.3	7.66	533	13	6.94511e+07	6.96573e+07	7.68292e+07	8.35113e+07	8.4109e+07	6.29213e+07	5.15404e+07	5.65853e+07	0.209655	5.89361	20.3794	6.59835	Cdk5	12568	CDK5	1020	1.0033	1.15643	1.06043	0.779839	0.1326	0.304891
Q8BJD8	6753384	cyclin-dependent kinase 5 activator 1 [Mus musculus]	0	36.989	29	6	19	6	307	34	9.35	161	6	8.00253e+06	6.69725e+06	1.25603e+07	1.01328e+07	1.53283e+07	7.99962e+06	9.12197e+06	5039718	12.5577	15.1278	44.4288	40.7662	Cdk5r1	12569	CDK5R1	8851	0.785218	1.2122	1.24611	0.756475	0.3644	0.50325
O35926	116875854	cyclin-dependent kinase 5 activator 2 [Mus musculus]	0	61.743	33	8	35	8	369	38.9	9.72	483	8	2.78555e+07	2.55805e+07	2.274e+07	2.22259e+07	1.81077e+07	1.16069e+07	1.37292e+07	1.51957e+07	6.02087	1.61696	30.9395	7.16998	Cdk5r2	12570	CDK5R2	8941	1.36107	1.14533	0.756859	0.736745	0.04729	0.231917
Q9CX22	6680924	cofilin-1 [Mus musculus]	0	166.063	79	15	114	13	166	18.5	8.09	2343	15	8.95476e+08	8.08723e+08	8.76695e+08	7.56941e+08	7.22054e+08	7.0959e+08	5.9406e+08	5.80252e+08	7.19905	10.3669	1.23124	1.66288	Cfl1	12631	CFL1	1072	1.14688	1.09939	0.963455	0.790278	0.02216	0.208377
P45591	6671746	cofilin-2 [Mus musculus]	0	89.913	65	10	73	8	166	18.7	7.88	1630	10	7.43588e+07	6.95568e+07	6.07547e+07	6.5501e+07	7.08961e+07	6.51412e+07	5.61346e+07	5.33879e+07	4.71875	5.31641	5.98258	3.54664	Cfl2	12632	CFL2	1073	1.11621	0.979237	1.0551	0.849454	0.08501	0.267595
P12657	31542388	muscarinic acetylcholine receptor M1 [Mus musculus]	0	33.177	11	4	16	4	460	51.3	9.32	278	4	1.67294e+07	1.72131e+07	1.946e+07	2.56191e+07	1.65753e+07	2.00313e+07	1.05105e+07	1.65552e+07	2.0154	19.322	13.3517	31.5843	Chrm1	12669	CHRM1	1128	0.951478	1.26366	1.02616	0.758705	0.5619	0.657502
P60824	6680946	cold-inducible RNA-binding protein [Mus musculus]	0	36.24	33	4	23	4	172	18.6	9.61	481	4	5.98112e+07	5.03921e+07	3.39139e+07	2.2749e+07	2.41144e+07	2.39678e+07	1.5291e+07	18365133	12.0873	27.8657	0.431319	12.9175	Cirbp	12696	CIRBP	1153	1.77315	0.911695	0.773634	0.54152	0.1032	0.27792
D3YU89	568936806	PREDICTED: citron Rho-interacting kinase isoform X4 [Mus musculus]	0	544.607	37	72	428	2	2108	240.8	6.52	6518	72	5.97075e+08	5.42542e+08	7.01413e+08	6.74268e+08	8.03009e+08	6.51134e+08	7.00561e+08	7.08442e+08	6.76721	2.79049	14.7704	0.791014	Cit	12704	CIT	11113	0.847544	1.02311	1.08146	1.04789	0.2006	0.365243
Q04447	10946574	creatine kinase B-type [Mus musculus]	0	262.338	66	17	129	17	381	42.7	5.67	4288	17	2.13271e+08	1.56773e+08	2.0823e+08	2.4827e+08	2.54636e+08	3.36116e+08	3.3762e+08	3.33119e+08	21.5922	12.4042	19.5057	0.949146	Ckb	12709	CKB	1152	0.708885	0.874507	1.13169	1.28492	0.1137	0.287556
P30275	148696104	creatine kinase, mitochondrial 1, ubiquitous, isoform CRA_c, partial [Mus musculus]	0	434.886	67	27	474	27	423	47.5	8.18	11497	27	3.98164e+09	4.92587e+09	4.77662e+09	5.73282e+09	4.4504e+09	5.01915e+09	3.73536e+09	5.87436e+09	14.9913	12.8673	8.49381	31.4786	Ckmt1	12716	-	1159; 548596	0.925547	1.092	0.983946	0.99851	0.8251	0.86078
O89053	6753492	coronin-1A isoform 1 [Mus musculus]	0	205.786	51	21	219	4	461	51	6.48	4114	21	5.45202e+08	5.93626e+08	7.48627e+08	6.69675e+08	6.67338e+08	7.1021e+08	6.76291e+08	9.21123e+08	6.01341	7.87244	4.40133	21.6753	Coro1a	12721	CORO1A	11151	0.823434	1.02551	0.996041	1.15502	0.2125	0.373829
Q61418	148669009	chloride channel 4-2, isoform CRA_b, partial [Mus musculus]	0.003	3.109	2	2	9	2	748	83.2	7.03	0	2	5.04906e+06	5.70426e+06	4.14924e+06	8.08077e+06	5.99662e+06	2.41909e+06	8.94927e+06	9.99682e+06	8.61682	45.4621	60.1184	7.81932	Clcn4	12727	CLCN4	1183	0.854369	0.971694	0.668641	1.5053	0.1039	0.278054
O89023	148684872	tripeptidyl peptidase I, isoform CRA_b [Mus musculus]	0	14.957	6	2	2	2	571	62.4	6.76	26	2	1.67964e+06	2.00119e+06	1.9119e+06	2.62112e+06	2.82779e+06	2.22369e+06	3.95407e+06	2633909	12.3543	22.1261	16.9124	28.3393	Tpp1	12751	TPP1	1200	0.741604	0.913303	1.01776	1.32733	0.4021	0.535671
B1AWD9	122939198	clathrin light chain A isoform c [Mus musculus]	0	67.003	37	8	93	2	236	25.6	4.48	1193	8	5.49162e+08	7.49988e+08	9.33761e+08	1.09958e+09	1.00387e+09	1.35876e+09	1.35568e+09	1.40911e+09	21.8613	11.5329	21.2432	2.73315	Clta	12757	CLTA	1211	0.614262	0.9614	1.11709	1.30724	0.08735	0.269359
Q06890	568986618	PREDICTED: clusterin isoform X1 [Mus musculus]	0	114.439	27	10	48	10	458	52.7	5.76	825	10	4.84883e+07	4.97853e+07	7.10811e+07	8.65709e+07	6.582e+07	7.75322e+07	5.57933e+07	7.88811e+07	1.86642	13.8951	11.5544	24.2444	Clu	12759	CLU	1191	0.736198	1.18102	1.0739	1.00889	0.18	0.346534
Q99KK2	247269309	N-acylneuraminate cytidylyltransferase [Mus musculus]	0	184.26	58	19	97	19	432	48	8.1	1374	19	2.56814e+08	2.93059e+08	2.42288e+08	1.68317e+08	1.59711e+08	1.58658e+08	1.4446e+08	1.18509e+08	9.32177	25.4771	0.467576	13.9563	Cmas	12764	CMAS	55907	1.42656	1.06525	0.825959	0.682231	0.1349	0.307212
P53996	7304969	cellular nucleic acid-binding protein isoform 1 [Mus musculus]	0	18.198	24	4	14	4	178	19.6	7.58	217	4	9.3799e+06	1.35674e+07	7.31921e+06	9.67866e+06	4.18676e+06	9.94646e+06	3.80551e+06	7.13762e+06	25.807	19.6305	57.6333	43.0619	Cnbp	12785	CNBP	7555	1.41167	1.04568	0.869449	0.673201	0.5044	0.612862
P16330	226423907	2',3'-cyclic-nucleotide 3'-phosphodiesterase isoform 2 [Mus musculus]	0	553.372	79	42	541	26	420	47.1	8.97	15251	42	3.69401e+09	3.34714e+09	4.87514e+09	6.33066e+09	6.82881e+09	7.83275e+09	1.06344e+10	1.31168e+10	6.96679	18.3693	9.68372	14.781	Cnp	12799	CNP	1267	0.497084	0.791095	1.03506	1.67676	0.06099	0.241358
O88507	568926032	PREDICTED: ciliary neurotrophic factor receptor subunit alpha isoform X1 [Mus musculus]	0	69.077	15	5	34	5	458	49.1	7.88	266	5	5.08119e+07	5.08487e+07	5.01488e+07	7.78953e+07	5.41613e+07	5.12576e+07	4.60417e+07	6.55833e+07	0.0511265	30.6453	3.89532	24.7578	Cntfr	12804	CNTFR	1271	0.910226	1.14645	0.943877	0.999444	0.7142	0.772487
P12960	44890693	Cntn1 protein [Mus musculus]	0	915.243	61	55	695	55	1020	113.3	6.16	19265	55	5.75266e+09	6.1462e+09	5.29123e+09	6.63349e+09	4.59502e+09	4.61417e+09	4.62453e+09	5.1594e+09	4.67725	15.9185	0.294019	7.73117	Cntn1	12805	CNTN1	1272	1.11161	1.11402	0.860336	0.914029	0.1247	0.298275
Q5NBX1	148708705	cordon-bleu, isoform CRA_b, partial [Mus musculus]	0	158.764	22	20	52	20	1356	145.9	8.28	778	20	3.72149e+07	4.75792e+07	4.90184e+07	4.2939e+07	5.75915e+07	4.40292e+07	5.55439e+07	6.78364e+07	17.2858	9.34958	18.8742	14.0899	Cobl	12808	COBL	23242	0.844242	0.915563	1.01177	1.22842	0.4412	0.566969
E9PWQ3	339895744	collagen alpha-3(VI) chain isoform 1 precursor [Mus musculus]	0	10.326	1	2	2	2	3284	353.7	6.93	29	2	839178	1.28808e+06	3.0751e+06	1.47657e+06	1.14425e+06	795087	1.30318e+06	692905	29.8431	49.6666	25.4617	43.2374	Col6a3	12835	COL6A3	1293	0.801653	1.71529	0.730836	0.75222	0.705	0.766024
P11087	34328108	collagen alpha-1(I) chain preproprotein [Mus musculus]	0	9.15	2	2	9	2	1453	137.9	5.85	112	2	5.917e+06	2.55126e+06	2.64516e+06	2.78181e+06	2.73865e+06	810484	1.33776e+06	1.03478e+06	56.2085	3.56102	76.831	18.0595	Col1a1	12842	COL1A1	1277	1.7093	1.09542	0.716385	0.478892	0.06714	0.249375
Q01149	50489	pro-alpha-2(I) collagen [Mus musculus]	0	8.543	2	2	5	2	1373	129.5	9.13	92	2	9.92614e+06	5.37501e+06	1.01495e+07	6.73385e+06	1.63415e+07	1.44941e+07	3.67442e+06	2.90665e+06	42.0639	28.6109	8.47298	16.4987	Col1a2	12843	COL1A2	1278	0.879362	0.970291	1.77213	0.378216	0.03837	0.217008
F8WHL2	873090748	Chain C, The Structure Of The Copi Coat Triad	0	76.938	14	15	46	15	1262	142.3	7.59	433	15	3.10294e+07	3.47926e+07	2.43276e+07	2.40499e+07	2.14541e+07	1.66197e+07	1.21393e+07	1.17984e+07	8.08534	0.811583	17.9568	2.01417	Copa	12847	COPA	1314	1.49416	1.09817	0.864279	0.543388	0.001647	0.164617
Q3V3N6	12845789	unnamed protein product [Mus musculus]	0	12.348	7	3	9	3	450	52.4	5.39	86	3	5.21229e+06	6.3676e+06	4.50807e+06	5.71999e+06	3.01589e+06	3.70633e+06	2.09633e+06	820666	14.1094	16.7569	14.5255	61.8466	Cops2	12848	-	-	1.47293	1.30098	0.855049	0.371035	0.1254	0.299023
P19783	651165917	cytochrome c oxidase subunit 4 isoform 1, mitochondrial isoform 1 [Mus musculus]	0	149.543	46	12	164	12	206	23.5	9.92	2865	12	4.69647e+08	4.8208e+08	1.0175e+09	9.74637e+08	1.01568e+09	2.1672e+09	2.66248e+09	2.5559e+09	1.84757	3.04282	51.1645	2.88841	Cox4i1	12857	COX4I1	1327	0.335555	0.702376	1.1222	1.83987	0.004675	0.164617
P12787	112181182	cytochrome c oxidase subunit 5A, mitochondrial precursor [Mus musculus]	0	125.263	60	8	93	8	146	16.1	6.54	1776	8	6.00129e+08	5.25889e+08	1.16238e+09	1.04736e+09	1.07328e+09	1.90157e+09	2.33346e+09	2611329843	9.32406	7.36141	39.3765	7.94709	Cox5a	12858	COX5A	9377	0.40017	0.785309	1.05722	1.7573	0.02348	0.208377
Q9CPQ1	16716343	cytochrome c oxidase subunit 6C [Mus musculus]	0	86.193	63	7	127	7	76	8.5	10.14	1205	7	4.90234e+08	3.3503e+08	7.58248e+08	5.36328e+08	6.49816e+08	1.64995e+09	1.39101e+09	1.1576e+09	26.5965	24.2428	61.5021	12.9522	Cox6c	12864	-	-	0.47373	0.743132	1.32015	1.46299	0.1064	0.280344
P48771	31981830	cytochrome c oxidase subunit 7A2, mitochondrial precursor [Mus musculus]	0	40.036	57	3	39	3	83	9.3	10.27	843	3	1.37736e+08	1.32178e+08	2.44388e+08	2.03691e+08	2.28976e+08	5.28255e+08	5.37658e+08	2.50568e+08	2.9123	12.8445	55.8937	51.509	Cox7a2	12866	COX7A2	1347	0.476996	0.791851	1.33819	1.39296	0.2155	0.375756
Q00493	22203763	carboxypeptidase E preproprotein [Mus musculus]	0	17.942	8	4	11	4	476	53.2	5.19	263	4	2.54912e+06	2.82551e+06	7.01588e+06	8.49143e+06	6.67262e+06	8.99679e+06	8.0121e+06	6.95652e+06	7.27267	13.4565	20.9764	9.97298	Cpe	12876	CPE	1363	0.417285	1.20398	1.21657	1.16216	0.0497	0.234764
P63040	12408324	complexin-1 [Rattus norvegicus]	0	54.488	34	3	24	2	134	15.1	4.97	431	3	2.03159e+07	2.35535e+07	2.21456e+07	2.56596e+07	2.15578e+07	3.51406e+07	2.42932e+07	26989754	10.4369	10.3956	33.8791	7.43613	Cplx1	12889	CPLX1	10815	0.878899	0.957751	1.13592	1.02743	0.6225	0.706461
Q9Z140	148704346	copine VI, isoform CRA_a, partial [Mus musculus]	0	15.304	10	6	11	6	595	66.1	6.2	54	6	8.31852e+06	9.90145e+06	1.28927e+07	1.16621e+07	1.00204e+07	1.03195e+07	1.05389e+07	8.09143e+06	12.2865	7.08734	2.0798	18.5788	Cpne6	12891	CPNE6	9362	0.891552	1.20153	0.995284	0.911633	0.3086	0.457054
P97742	755562317	PREDICTED: carnitine O-palmitoyltransferase 1, liver isoform isoform X2 [Mus musculus]	0	57.035	16	11	40	11	798	90.6	8.54	379	11	6.15537e+07	6.19319e+07	3.70879e+07	3.58266e+07	2.84059e+07	1.4961e+07	1.19446e+07	8.53244e+06	0.433164	2.44644	43.8444	23.5655	Cpt1a	12894	CPT1A	1374	1.898	1.12071	0.666558	0.314736	0.004152	0.164617
P47934	568912862	PREDICTED: carnitine O-acetyltransferase isoform X1 [Mus musculus]	0	16.689	6	4	12	4	631	71.4	8.44	81	4	5.05294e+06	8.0787e+06	7.02763e+06	7.0173e+06	6.2402e+06	6.72523e+06	4.22667e+06	3.38801e+06	32.5859	0.104021	5.29048	15.5756	Crat	12908	CRAT	1384	1.09988	1.17637	1.08596	0.63779	0.1064	0.280344
Q547S9	19745144	cyclic AMP-responsive element-binding protein 1 isoform B [Mus musculus]	0	9.265	7	2	3	2	341	36.7	5.57	40	2	2.84269e+06	1.22129e+07	2.13844e+06	1.28004e+06	650633	2.46487e+06	1.67676e+06	3802380	88.0169	35.5119	82.3532	54.8642	Creb1	12912	CREB1	1385	2.2248	0.505156	0.460384	0.809664	0.7337	0.789203
P45481	568994534	PREDICTED: CREB-binding protein isoform X1 [Mus musculus]	0	13.666	1	3	6	3	2451	266.4	8.5	38	3	854712	1.75087e+06	1.00935e+06	572012	412904	482424	1.53036e+06	2.00365e+06	48.64	39.1115	10.9809	18.9397	Crebbp	12914	CREBBP	1387	1.20961	0.734129	0.415644	1.64062	0.1583	0.329401
P47941	31542421	crk-like protein isoform 1 [Mus musculus]	0	12.949	12	3	8	3	303	33.8	6.74	30	3	2.92474e+06	3.32256e+06	2.11314e+06	4.535e+06	2.46954e+06	2.35781e+06	1.70475e+06	1.4357e+06	9.00549	51.5187	3.27341	12.1158	Crkl	12929	CRKL	1399	1.19776	1.27461	0.925522	0.602103	0.1026	0.277676
Q6P1J1	148705576	collapsin response mediator protein 1, isoform CRA_b, partial [Mus musculus]	0	396.153	68	30	187	3	691	74.7	6.7	3739	30	5.01124e+08	4.89085e+08	2.74868e+08	3.32412e+08	1.67596e+08	2.42071e+08	2.04737e+08	1.5695e+08	1.71931	13.4007	25.7095	18.6853	Crmp1	12933	CRMP1	1400	1.67205	1.02545	0.69176	0.61074	0.02843	0.211841
O08553	568986628	PREDICTED: dihydropyrimidinase-related protein 2 isoform X1 [Mus musculus]	0	531.039	74	34	325	29	673	73.1	6.4	8732	34	2.18663e+09	1.86322e+09	1.52283e+09	1.68767e+09	1.44715e+09	1.38198e+09	1.25923e+09	1.37612e+09	11.2932	7.26094	3.25774	6.27247	Dpysl2	12934	DPYSL2	1808	1.27305	1.00921	0.889324	0.828414	0.1903	0.355718
Q9QUP5	162138936	hyaluronan and proteoglycan link protein 1 precursor [Mus musculus]	0	164.084	58	19	122	19	356	40.5	7.8	2641	19	1.37421e+08	1.55548e+08	2.90095e+08	2.59459e+08	3.99387e+08	3.32489e+08	4.26533e+08	3.49669e+08	8.75056	7.88386	12.9269	14.0045	Hapln1	12950	HAPLN1	1404	0.498543	0.935171	1.24543	1.32086	0.04575	0.231917
P23927	6753530	alpha-crystallin B chain [Mus musculus]	0	54.355	43	6	13	6	175	20.1	7.33	171	6	2.36783e+06	3.33702e+06	3.35779e+06	3.26374e+06	1.53261e+07	2.17092e+07	3.18367e+07	19742323	24.0261	2.00883	24.3741	33.1609	Cryab	12955	CRYAB	1410	0.226067	0.262393	1.46761	2.04393	0.1592	0.330004
Q9CZU6	13385942	citrate synthase, mitochondrial precursor [Mus musculus]	0	97.589	36	13	91	13	464	51.7	8.57	1374	13	1.45697e+08	1.29924e+08	1.46902e+08	1.85844e+08	1.31433e+08	1.81818e+08	1.55665e+08	2.00118e+08	8.09344	16.5505	22.7473	17.6701	Cs	12974	CS	1431	0.863068	1.04195	0.980901	1.11408	0.5738	0.666242
P41241	148693971	c-src tyrosine kinase, isoform CRA_a, partial [Mus musculus]	0	11.248	8	4	8	4	458	51.6	7.27	47	4	5.06195e+06	5.89185e+06	6.47483e+06	4.30817e+06	2.04352e+06	2.2656e+06	2.74506e+06	578288	10.7145	28.4162	7.28852	92.2046	Csk	12988	CSK	1445	1.49187	1.46861	0.586887	0.45263	0.091	0.272031
Q60737	1262300	casein kinase II alpha subunit [Mus musculus]	0	215.411	49	16	99	16	391	45.2	7.69	1949	16	3.93147e+08	3.6442e+08	4.10654e+08	3.71035e+08	3.46196e+08	4.0981e+08	4.66898e+08	3.75912e+08	5.36288	7.16767	11.8999	15.2672	Csnk2a1	12995	CSNK2A1	1457	0.965646	0.996393	0.963657	1.0743	0.8922	0.911686
O54833	6753540	casein kinase II subunit alpha' [Mus musculus]	0	126.673	53	15	67	15	350	41.2	8.56	854	15	6.27679e+07	4.95245e+07	7.53409e+07	7.14327e+07	7.78878e+07	8.34264e+07	9.03382e+07	7.43461e+07	16.6787	3.76569	4.85556	13.7331	Csnk2a2	13000	CSNK2A2	1459	0.767727	1.00347	1.10288	1.12592	0.2735	0.422707
G3UZX4	745399120	casein kinase II subunit beta isoform 1 [Mus musculus]	0	137.561	61	10	69	10	236	27.1	5.96	1108	10	1.21814e+08	1.35825e+08	2.15687e+08	1.54959e+08	1.85152e+08	1.95583e+08	2.21471e+08	2.2609e+08	7.69073	23.1712	3.87439	1.45958	Csnk2b	13001	CSNK2B	1460	0.707517	1.01785	1.04556	1.22907	0.03034	0.211871
Q921J3	7949027	dnaJ homolog subfamily C member 5 [Mus musculus]	0	40.857	46	5	9	5	198	22.1	5.07	190	5	3.40913e+06	2.79918e+06	4.00725e+06	6.65197e+06	2.86153e+06	6.55301e+06	6.03808e+06	8.8949e+06	13.8943	35.0888	55.452	27.0552	Dnajc5	13002	DNAJC5	80331	0.602529	1.0345	0.913699	1.44927	0.343	0.486757
Q62059	197333876	versican core protein isoform 2 precursor [Mus musculus]	0	206.693	10	20	132	2	2394	262.6	4.65	2454	20	1.29643e+08	1.20207e+08	1.93038e+08	2.20044e+08	3.47476e+08	2.95118e+08	4.34906e+08	4.3127e+08	5.34132	9.24565	11.5229	0.593659	Vcan	13003	VCAN	1462	0.460192	0.760845	1.18358	1.59539	0.002226	0.164617
P55066	1709255	RecName: Full=Neurocan core protein; AltName: Full=Chondroitin sulfate proteoglycan 3; Flags: Precursor	0	124.287	17	19	106	19	1268	137.1	5.72	1173	19	1.40283e+08	1.44584e+08	2.1129e+08	2.64705e+08	2.71674e+08	2.88631e+08	3.09625e+08	4.58169e+08	2.13565	15.87	4.27986	27.3607	Ncan	13004	NCAN	1463	0.545471	0.911448	1.07289	1.47019	0.02923	0.211841
Q9CW03	36031035	structural maintenance of chromosomes protein 3 [Mus musculus]	0	106.774	19	19	47	19	1217	141.5	7.18	573	19	1.11155e+08	1.43616e+08	8.85513e+07	8.0783e+07	6.39121e+07	6.97481e+07	4.70046e+07	6.83421e+07	18.0193	6.48774	6.17491	26.161	Smc3	13006	SMC3	9126	1.51399	1.00628	0.794282	0.685453	0.1594	0.330004
P97315	148707626	cysteine and glycine-rich protein 1, isoform CRA_a, partial [Mus musculus]	0	107.473	60	10	75	10	208	22	8.48	1381	10	8.47433e+07	7.59518e+07	1.36183e+08	1.14526e+08	1.51161e+08	1.91276e+08	1.93554e+08	2.39269e+08	7.73706	12.2166	16.5671	14.9373	Csrp1	13007	CSRP1	1465	0.541671	0.845088	1.15428	1.45896	0.0866	0.269203
A0A1W2P845	12849530	unnamed protein product [Mus musculus]	0	27.698	41	6	8	6	193	20.9	8.62	23	6	1.31172e+07	1.11625e+07	7.24265e+06	5.75085e+06	6.70288e+06	3.90702e+06	2.90306e+06	2.61795e+06	11.3851	16.2367	37.2665	7.30322	Csrp2	13008	CSRP2	1466	1.81856	0.973221	0.794688	0.413527	0.06051	0.241358
P21460	11762010	cystatin C precursor [Mus musculus]	0	39.685	32	3	20	3	140	15.5	8.76	694	3	5.58541e+07	4.46719e+07	4.81002e+07	8.94376e+07	8.81044e+07	3.9579e+07	3.72975e+07	27261486	15.7314	42.5046	53.7464	21.9846	Cst3	13010	CST3	1471	0.934461	1.27851	1.18691	0.600121	0.3892	0.525649
O88712	7304989	C-terminal-binding protein 1 isoform 3 [Mus musculus]	0	211.26	50	19	132	16	441	47.7	6.77	3312	19	3.25823e+08	3.2501e+08	4.57104e+08	3.82183e+08	4.95105e+08	4.61321e+08	5.26804e+08	3.30445e+08	0.176666	12.6243	4.99553	32.3935	Ctbp1	13016	CTBP1	1487	0.787983	1.01615	1.15797	1.0379	0.08156	0.264293
P56546	282721029	C-terminal-binding protein 2 isoform 1 [Mus musculus]	0	48.364	11	8	38	5	988	107.1	7.62	363	8	8.6415e+07	7.46938e+07	9.10082e+07	5.62717e+07	1.05902e+08	6.62716e+07	6.67559e+07	3.80616e+07	10.2889	33.3548	32.552	38.7147	Ctbp2	13017	CTBP2	1488	1.10088	1.00639	1.17649	0.716236	0.6334	0.71489
Q61164	1256410	11-zinc-finger transcription factor [Mus musculus]	0	31.356	5	3	9	3	736	83.7	6.9	379	3	2.79879e+06	2.22713e+06	2.79361e+06	2.23425e+06	1.87171e+06	1.99138e+06	1.13182e+06	1.54952e+06	16.0854	15.7334	4.3811	22.0308	Ctcf	13018	CTCF	10664	1.2112	1.21166	0.930965	0.646177	0.2649	0.415391
P10605	227293	cathepsin B	0	11.725	9	2	8	2	339	37.4	6.21	158	2	2.53565e+06	2.68629e+06	1.27682e+06	2.14931e+06	1.34765e+06	1.31074e+06	1.52653e+06	962267	4.07968	36.0142	1.96348	32.0633	Ctsb	13030	CTSB	1508	1.51413	0.993421	0.770812	0.721639	0.02899	0.211841
Q8C243	26354406	unnamed protein product [Mus musculus]	0	12.911	10	3	3	3	445	48.3	7.27	0	3	7.412e+06	5.54422e+06	4.51805e+06	5.72755e+06	4.28591e+06	5.18754e+06	4.43724e+06	4.11552e+06	20.3874	16.6949	13.4597	5.31971	Ctsd	13033	CTSD	1509	1.25703	0.994042	0.919127	0.8298	0.4407	0.566562
Q60598	509495	cortactin [Mus musculus]	0	147.293	42	22	159	22	546	61.2	5.4	2480	22	4.91579e+08	3.90228e+08	4.8485e+08	3.62979e+08	4.50607e+08	3.75743e+08	3.56894e+08	4.06049e+08	16.2544	20.3286	12.8122	9.11141	Cttn	13043	CTTN	2017	1.06276	1.02181	0.995923	0.919506	0.8236	0.860087
A0A0R4J0T5	568915251	PREDICTED: CUGBP Elav-like family member 1 isoform X4 [Mus musculus]	0	43.337	15	6	30	5	487	52.1	8.46	123	6	3.18704e+07	2.76957e+07	1.32596e+07	2.7778e+07	1.25395e+07	1.45879e+07	5.42659e+06	1.72672e+07	9.91159	50.0323	10.6791	73.7873	Celf1	13046	-	-	1.58394	1.09125	0.721354	0.603457	0.1025	0.277649
P97792	68510034	coxsackievirus and adenovirus receptor homolog isoform a precursor [Mus musculus]	0	13.986	10	3	7	2	365	39.9	6.96	210	3	8.3456e+06	8.06679e+06	4.8949e+06	5.7787e+06	1.35608e+06	304634	744429	1.21332e+06	2.40243	11.71	89.538	33.8711	Cxadr	13052	CXADR	1525	2.13811	1.39049	0.216348	0.255044	0.006056	0.178104
P62897	26353026	unnamed protein product [Mus musculus]	0	131.586	65	8	133	8	105	11.6	9.41	3306	8	3.73862e+08	3.58549e+08	4.48966e+08	4.56042e+08	3.54111e+08	6.2399e+08	3.77655e+08	5.77323e+08	2.95664	1.1057	39.0212	29.5686	Cycs	13063	CYCS	54205	0.820515	1.01387	1.09576	1.06985	0.05613	0.238591
Q9WVK8	148686768	cytochrome P450, family 46, subfamily a, polypeptide 1, isoform CRA_a, partial [Mus musculus]	0	83.329	33	16	46	16	518	58.9	9.29	606	16	5.59976e+07	5.05958e+07	3.54657e+07	3.60506e+07	3.16577e+07	2.91746e+07	2.84847e+07	1.73749e+07	7.16681	1.15654	5.77271	34.2601	Cyp46a1	13116	CYP46A1	10858	1.49709	1.00444	0.854382	0.644092	0.09568	0.275562
P97318	20137771	RecName: Full=Disabled homolog 1	0	23.26	8	4	14	4	588	63.5	5.01	264	4	1.04605e+07	1.0706e+07	9.09638e+06	1.17925e+07	8.60216e+06	1.38743e+07	4.11055e+06	6.30234e+06	1.6406	18.253	33.172	29.7675	Dab1	13131	DAB1	1600	1.12971	1.11489	1.19963	0.555764	0.2201	0.377804
O54784	410812207	death-associated protein kinase 3 isoform a [Mus musculus]	0	19.66	7	3	12	3	465	53.2	8.56	231	3	5.92059e+06	5.24606e+06	1.03761e+07	7.59131e+06	9.2802e+06	4.38213e+06	5.48746e+06	5.9599e+06	8.54269	21.9192	50.7008	5.83655	Dapk3	13144	DAPK3	1613	0.823442	1.32494	1.00748	0.844141	0.4946	0.605121
Q4VWZ5	6681137	acyl-CoA-binding protein isoform 2 [Mus musculus]	0	10.897	29	2	8	2	87	10	8.82	94	2	1.84533e+06	1.58328e+06	1.51295e+06	1.28292e+06	1.55821e+06	1.60928e+06	923455	1.96623e+06	10.8088	11.6353	2.27989	51.0336	Dbi	13167	DBI	1622	1.11666	0.910582	1.03162	0.94114	0.6448	0.722738
Q62418	148708608	drebrin-like, isoform CRA_b, partial [Mus musculus]	0	174.387	43	13	100	13	443	49.3	4.94	3177	13	1.55528e+08	1.34227e+08	1.87543e+08	1.67841e+08	2.07618e+08	1.42229e+08	2.21548e+08	1.36301e+08	10.396	7.8403	26.4324	33.6893	Dbnl	13169	DBNL	28988	0.856734	1.05078	1.03441	1.05807	0.509	0.616147
P53395	1129118	acyltransferase [Mus musculus]	0	34.911	19	8	13	8	482	53.1	8.72	87	8	6.60744e+06	4.48057e+06	3.54725e+06	8.73144e+06	4.04848e+06	3.68282e+06	4.22719e+06	1.25173e+07	27.1271	59.7096	6.68867	70.0168	Dbt	13171	DBT	1629	0.927043	1.02659	0.646397	1.39997	0.6076	0.6944
O08788	118601017	dynactin subunit 1 isoform 1 [Mus musculus]	0	614.274	55	56	327	2	1281	141.6	5.9	6443	56	8.87355e+08	9.70594e+08	8.60091e+08	1.00833e+09	8.02945e+08	8.2175e+08	7.17102e+08	1.0518e+09	6.33588	11.2205	1.63681	26.7584	Dctn1	13191	DCTN1	1639	1.0438	1.04968	0.912754	0.993768	0.3857	0.522387
A0A8K1Z7Y0	26339314	unnamed protein product [Mus musculus]	0	122.644	44	12	57	9	379	42.5	9.72	1557	12	1.3695e+08	1.25525e+08	3.93009e+07	3.17788e+07	1.79906e+07	1.01814e+07	6.15812e+06	6.39347e+06	6.15597	14.9663	39.2015	2.65172	Dcx	13193	DCX	1641	2.80513	0.759645	0.301081	0.134142	0.01857	0.208377
Q3U1J4	569006320	PREDICTED: DNA damage-binding protein 1 isoform X1 [Mus musculus]	0	102.603	15	14	40	14	1152	128	5.27	369	14	3.2973e+07	3.1436e+07	2.1494e+07	2.56414e+07	1.69071e+07	2.26687e+07	2.26978e+07	1.13597e+07	3.37473	12.4434	20.5884	47.0807	Ddb1	13194	DDB1	1642	1.39129	1.01816	0.854872	0.735672	0.141	0.313469
Q9QWY8	4063614	ADP-ribosylation factor-directed GTPase activating protein isoform a [Mus musculus]	0	222.63	33	29	148	28	1147	127.3	7.64	2430	29	1.7088e+08	1.59532e+08	1.95736e+08	2.08117e+08	1.76149e+08	1.82132e+08	1.37859e+08	1.42091e+08	4.85712	4.33565	2.36184	2.13789	Asap1	13196	ASAP1	50807	0.962951	1.17699	1.04418	0.815884	0.02516	0.209123
Q80TS7	169234955	dendrin [Mus musculus]	0	116.784	29	14	44	14	710	76.4	9.98	773	14	3.36154e+07	3.15427e+07	3.69604e+07	3.26137e+07	3.09988e+07	2.76728e+07	3.95545e+07	3.84484e+07	4.49863	8.83557	8.01686	2.00533	Ddn	13199	DDN	23109	0.960303	1.02539	0.864703	1.14961	0.0878	0.269359
O54734	2662377	oligosaccharyltransferase [Mus musculus]	0	34.396	17	7	24	7	441	49	5.83	387	7	4.91441e+07	5.0131e+07	2.39196e+07	2.48378e+07	1.61134e+07	1.75661e+07	1.362e+07	1.3314e+07	1.40582	2.66316	6.10002	1.6065	Ddost	13200	DDOST	1650	1.90323	0.934739	0.645678	0.516357	0.001409	0.164617
O35286	110835723	pre-mRNA-splicing factor ATP-dependent RNA helicase DHX15 isoform 2 [Mus musculus]	0	144.595	29	20	92	20	795	90.9	7.46	935	20	1.44201e+08	1.54046e+08	1.0805e+08	8.49821e+07	1.00595e+08	9.24038e+07	7.33977e+07	4.3008e+07	4.66863	16.9001	6.00195	36.9205	Dhx15	13204	DHX15	1665	1.48996	0.964335	0.96417	0.581532	0.05177	0.234896
Q62167	6753620	ATP-dependent RNA helicase DDX3X [Mus musculus]	0	365.741	65	36	270	11	662	73.1	7.18	4788	36	6.43678e+08	8.42888e+08	4.98241e+08	5.03146e+08	4.73499e+08	4.34688e+08	4.95075e+08	4.12263e+08	18.9514	0.692709	6.04361	12.9074	Ddx3x	13205	DDX3X	1654	1.38173	0.930769	0.844143	0.843353	0.3366	0.481213
Q3V0Z8	74210167	unnamed protein product [Mus musculus]	0	206.792	44	28	201	21	690	76.7	8.6	2913	28	5.68825e+08	6.61387e+08	4.98632e+08	4.04495e+08	4.07186e+08	3.41517e+08	3.50915e+08	3.79614e+08	10.6407	14.7411	12.4041	5.55579	Ddx5	13207	DDX5	1655	1.36215	0.999982	0.828998	0.808874	0.1574	0.329401
P54823	148693657	DEAD (Asp-Glu-Ala-Asp) box polypeptide 6, isoform CRA_a, partial [Mus musculus]	0	123.849	39	15	72	15	485	54.4	8.66	920	15	1.48067e+08	1.17481e+08	8.84858e+07	8.29985e+07	9.88996e+07	6.76076e+07	6.37618e+07	5.92871e+07	16.289	4.52537	26.5776	5.1428	Ddx6	13209	DDX6	1656	1.46189	0.944052	0.916652	0.677406	0.07378	0.258009
E9QNN1	755493774	PREDICTED: ATP-dependent RNA helicase A isoform X1 [Mus musculus]	0	418.705	41	42	199	42	1384	149.6	6.83	3183	42	6.7505e+08	6.3272e+08	5.13344e+08	4.21382e+08	4.80314e+08	4.35417e+08	4.31418e+08	3.70413e+08	4.57762	13.9136	6.93359	10.7596	Dhx9	13211	DHX9	1660	1.32096	0.944154	0.924968	0.809918	0.06134	0.241358
Q8JZU2	23943838	tricarboxylate transport protein, mitochondrial [Mus musculus]	0	135.554	51	12	113	12	311	33.9	9.89	1459	12	8.36979e+08	7.10686e+08	5.78315e+08	4.33785e+08	4.90691e+08	2.61657e+08	2.92318e+08	1.42957e+08	11.5403	20.1953	43.0522	48.5278	Slc25a1	13358	-	-	1.65199	1.08033	0.803064	0.464617	0.1121	0.285615
A0A140LIT2	755524052	PREDICTED: 7-dehydrocholesterol reductase isoform X1 [Mus musculus]	0	5.629	4	2	3	2	474	54.2	8.35	15	2	8.2167e+06	4.19936e+06	2.08459e+06	2.10581e+06	1.77583e+06	803557	1.01609e+06	501952	45.7583	0.71609	53.3074	47.897	Dhcr7	13360	DHCR7	1717	2.39879	0.809587	0.498339	0.293286	0.1728	0.338741
Q5DTQ4	60360498	mKIAA4062 protein [Mus musculus]	0	14.145	4	4	6	4	1285	142.2	5.54	32	4	3.97173e+06	3.13722e+06	4.20334e+06	3.50971e+06	4.31895e+06	3.16853e+06	1.89675e+06	1.65207e+06	16.6013	12.7179	21.729	9.75074	Diaph1	13367	DIAPH1	1729	1.09968	1.19313	1.15823	0.548965	0.09866	0.277476
Q3TIE8	148704970	dihydrolipoamide dehydrogenase, partial [Mus musculus]	0	285.35	55	24	202	24	547	58.3	7.21	5694	24	7.02356e+08	5.97926e+08	7.90288e+08	8.26967e+08	7.7463e+08	9.31575e+08	1.08518e+09	1.29265e+09	11.358	3.20742	13.0086	12.3394	Dld	13382	DLD	1738	0.742852	0.923939	0.974756	1.35845	0.2029	0.366621
E9Q9H0	356995923	disks large homolog 1 isoform 5 [Mus musculus]	0	427.742	54	42	285	3	834	91.6	6.34	5453	42	2.67934e+08	2.52793e+08	3.60319e+08	3.36354e+08	3.7493e+08	3.28703e+08	3.21814e+08	4.35652e+08	4.11215	4.86463	9.29113	21.2539	Dlg1	13383	DLG1	1739	0.77764	1.04039	1.05079	1.13118	0.09507	0.2754
Q6XE40	118026923	MAGUK p55 subfamily member 3 [Mus musculus]	0	96.151	28	12	37	12	585	66.4	6.47	646	12	7.94886e+06	7.00603e+06	1.07361e+07	1.39483e+07	1.68374e+07	1.9617e+07	1.85266e+07	1.87436e+07	8.91591	18.4036	10.7831	0.823694	Mpp3	13384	MPP3	4356	0.527677	0.870981	1.28628	1.31506	0.01614	0.208377
A0A338P6I6	568971490	PREDICTED: disks large homolog 4 isoform X1 [Mus musculus]	0	615.502	59	45	627	2	754	83.6	6.09	12817	45	4.1801e+09	3.83446e+09	5.62727e+09	4.60622e+09	6.1542e+09	5.08382e+09	5.87195e+09	5.41419e+09	6.09908	14.1103	13.4699	5.736	Dlg4	13385	DLG4	1742	0.786276	1.00397	1.10252	1.10724	0.1159	0.288909
Q08274	225637538	dystrophia myotonica WD repeat-containing protein [Mus musculus]	0	62.294	22	11	29	11	665	69.8	7.24	413	11	3.32172e+07	3.52623e+07	3.23923e+07	2.602e+07	2.28141e+07	3.34743e+07	2.98584e+07	3.1578e+07	4.2235	15.4277	26.7831	3.95844	Dmwd	13401	DMWD	1762	1.11978	0.955165	0.920435	1.00462	0.3932	0.529295
P11531	569009599	PREDICTED: dystrophin isoform X1 [Mus musculus]	0	191.435	12	38	113	37	3696	427.4	5.87	1319	38	9.42568e+07	9.23959e+07	9.44911e+07	7.58513e+07	8.33092e+07	6.87595e+07	6.04293e+07	7.5594e+07	1.41	15.4751	13.531	15.7666	Dmd	13405	DMD	1756	1.15738	1.05624	0.942934	0.843442	0.2771	0.426563
Q9JHU4	134288917	cytoplasmic dynein 1 heavy chain 1 [Mus musculus]	0	2820.89	60	245	1792	4	4644	531.7	6.42	35425	245	5.21571e+09	5.62028e+09	4.53645e+09	4.69323e+09	3.82864e+09	3.34076e+09	3.12014e+09	2.67288e+09	5.28009	2.40235	9.62384	10.9185	Dync1h1	13424	DYNC1H1	1778	1.31234	1.1178	0.868279	0.701587	0.05708	0.239782
D3Z0M6	3493587	cytoplasmic dynein intermediate chain 1A [Mus musculus]	0	138.308	33	15	80	15	628	70.6	5.15	2513	15	1.05397e+08	1.13517e+08	8.40274e+07	9.04315e+07	9.32795e+07	5.30065e+07	4.39179e+07	5.3416e+07	5.24544	5.19131	38.9338	13.8003	Dync1i1	13426	DYNC1I1	1780	1.37467	1.09551	0.918603	0.611208	0.04318	0.225236
D6Q0F5	311893374	cytoplasmic dynein 1 intermediate chain 2 isoform 1 [Mus musculus]	0	187.587	36	17	92	17	655	73.3	5.15	2975	17	2.13285e+08	1.92859e+08	9.56016e+07	9.76933e+07	7.67493e+07	7.77139e+07	6.85992e+07	7.77082e+07	7.11238	1.53035	0.883168	8.80477	Dync1i2	13427	-	-	1.80467	0.858888	0.686343	0.650103	0.01539	0.208377
P39053	755497126	PREDICTED: dynamin-1 isoform X5 [Mus musculus]	0	677.059	71	52	488	2	864	97.2	6.87	8903	52	1.11746e+09	9.95062e+08	1.28158e+09	1.52396e+09	1.34072e+09	1.72384e+09	1.38097e+09	1.50409e+09	8.19382	12.2175	17.6797	6.03504	Dnm1	13429	DNM1	1759	0.777542	1.03262	1.12795	1.06189	0.1709	0.338069
P39054	568958775	PREDICTED: dynamin-2 isoform X2 [Mus musculus]	0	107.952	19	15	107	4	880	99.2	7.12	1130	15	8.58568e+06	8.21626e+06	6.35848e+06	3.65889e+06	4.98313e+06	3.34316e+06	529940	1.8931e+06	3.10941	38.1117	27.8546	79.5612	Dnm2	13430	DNM2	1785	1.78893	1.06657	0.886515	0.257985	0.05016	0.234772
O88508	6681209	DNA (cytosine-5)-methyltransferase 3A isoform 1 [Mus musculus]	0	125.66	28	20	31	20	908	101.6	6.65	596	20	5.75012e+07	6.82025e+07	1.11625e+07	7.60696e+06	5.00613e+06	4.507e+06	4.87878e+06	9.8921e+06	12.0393	26.79	7.42004	47.9992	Dnmt3a	13435	DNMT3A	1788	2.97952	0.444888	0.225487	0.35011	0.05929	0.240921
P70169	1565191	Doc2beta [Mus musculus]	0	18.124	9	5	18	3	412	45.8	7.9	67	5	4.16541e+06	802997	1.40138e+06	3.98032e+06	3.31744e+06	1.89473e+06	2.2739e+06	1.17069e+06	95.7082	67.7701	38.6024	45.2938	Doc2b	13447	DOC2B	8447	1.0456	1.13258	1.0969	0.724915	0.8577	0.885516
G3X8R0	161016826	receptor expression-enhancing protein 5 [Mus musculus]	0	10.086	15	3	10	3	189	21.4	8.12	20	3	1.42579e+07	1.08897e+07	9.74664e+06	9.96178e+06	6.93442e+06	1.18754e+07	1.17579e+07	2.45346e+07	18.9414	1.54381	37.1487	49.7869	Reep5	13476	REEP5	7905	1.00632	0.788665	0.752706	1.45231	0.6106	0.696768
O70152	6753670	dolichol-phosphate mannosyltransferase subunit 1 isoform 1 [Mus musculus]	0	38.551	30	6	25	6	260	29.2	9.51	300	6	5.62031e+07	5.74971e+07	4.19521e+07	2.83945e+07	3.78614e+07	2.09532e+07	3.87519e+07	11742795	1.60953	27.2555	40.6563	75.6449	Dpm1	13480	DPM1	8813	1.55034	0.959197	0.801955	0.688511	0.2087	0.37145
E9PWX1	274319588	dipeptidyl aminopeptidase-like protein 6 isoform 3 [Mus musculus]	0	119.471	25	16	43	15	859	97.2	6.48	469	16	5.42012e+07	6.49422e+07	6.94446e+07	9.52545e+07	7.22756e+07	1.11271e+08	4.30064e+07	6.35047e+07	12.7494	22.162	30.0455	27.217	Dpp6	13483	DPP6	1804	0.830413	1.14793	1.27929	0.742367	0.4954	0.60538
P32233	26348781	unnamed protein product [Mus musculus]	0	63.676	39	9	26	9	367	40.5	8.9	673	9	2.05175e+07	2.18452e+07	1.23566e+07	1.27909e+07	1.08186e+07	1.06646e+07	5.00175e+06	6.65892e+06	4.4325	2.44227	1.01375	20.0982	Drg1	13494	DRG1	4733	1.6835	0.999366	0.85374	0.463396	0.02119	0.208377
B1AV35	569011258	PREDICTED: dystrophin-related protein 2 isoform X2 [Mus musculus]	0	14.85	5	4	7	4	981	110.2	6.18	32	4	8.29359e+06	9.18199e+06	8.49709e+06	8.6632e+06	7.09835e+06	6.478e+06	5.51045e+06	4958880	7.18934	1.36898	6.46201	7.45076	Drp2	13497	DRP2	1821	1.19121	1.16972	0.925425	0.713637	0.03879	0.218983
S4R1P5	1039727476	PREDICTED: dystonin isoform X2 [Mus musculus]	0	1842.47	34	226	1094	219	7724	870.9	5.45	18237	226	1.98034e+09	1.88434e+09	1.68263e+09	1.40216e+09	1.5909e+09	1.26058e+09	1.00352e+09	9.77546e+08	3.51303	12.8583	16.3825	1.8545	Dst	13518	-	-	1.31206	1.04729	0.968077	0.672574	0.02125	0.208377
Q9D2N4	755560477	PREDICTED: dystrobrevin alpha isoform X1 [Mus musculus]	0	62.056	14	10	32	10	783	88.5	7.12	662	10	1.35809e+07	9.29817e+06	1.28465e+07	1.71918e+07	1.89079e+07	2.11729e+07	2.0008e+07	2.95314e+07	26.4725	20.4575	7.99216	27.1865	Dtna	13527	DTNA	1837	0.642049	0.842958	1.12478	1.39021	0.2356	0.3939
P51141	568930524	PREDICTED: segment polarity protein dishevelled homolog DVL-1 isoform X1 [Mus musculus]	0	9.894	4	3	7	2	709	76.9	7.01	40	3	2.30755e+06	2.19341e+06	867460	1.89988e+06	1.52154e+06	1.64608e+06	2.09189e+06	2047695	3.58635	52.7604	5.56056	1.50968	Dvl1	13542	DVL1	1855	1.23521	0.759449	0.8693	1.13604	0.07511	0.258569
E9Q967	148665153	dishevelled 3, dsh homolog (Drosophila), isoform CRA_a, partial [Mus musculus]	0	10.605	5	4	10	3	762	82.9	7.3	35	4	7.04701e+06	6.42041e+06	7.78941e+06	6.96376e+06	6.28342e+06	8.10932e+06	8.13989e+06	9.06988e+06	6.57988	7.91449	17.941	7.64212	Dvl3	13544	DVL3	1857	0.900483	0.986453	0.962353	1.15071	0.3069	0.454754
Q61214	24418935	dual specificity tyrosine-phosphorylation-regulated kinase 1A [Mus musculus]	0	85.225	19	12	43	11	763	85.4	8.75	541	12	5.41116e+07	4.41867e+07	4.19027e+07	7.31712e+07	4.94591e+07	4.06892e+07	4.28265e+07	4.50596e+07	14.2789	38.4278	13.7579	3.59336	Dyrk1a	13548	DYRK1A	1859	1.00456	1.176	0.921276	0.898156	0.8026	0.846458
Q61166	7106301	microtubule-associated protein RP/EB family member 1 [Mus musculus]	0	120.747	73	14	66	12	268	30	5.22	1278	14	1.60452e+08	2.00235e+08	1.15369e+08	1.35373e+08	6.86472e+07	6.0497e+07	4.68421e+07	6.88576e+07	15.5983	11.2822	8.92506	26.9098	Mapre1	13589	MAPRE1	22919	1.68492	1.17132	0.603285	0.540481	0.08026	0.263794
P70663	13277723	Sparcl1 protein [Mus musculus]	0	14.585	4	2	6	2	650	72.3	4.6	140	2	4.83139e+06	4.91214e+06	1.05856e+06	3.33162e+06	2.80237e+06	1.78631e+06	2.74736e+06	2.66993e+06	1.17208	73.2223	31.3146	2.02138	Sparcl1	13602	SPARCL1	8404	1.61452	0.727462	0.760355	0.897658	0.003294	0.164617
O08530	1912314	orphan G-protein-coupled receptor [Mus musculus]	0	24.742	7	3	14	3	382	42.5	9.42	226	3	8.44991e+06	1.04656e+07	1.42796e+07	1.2605e+07	1.76022e+07	2.18913e+07	3.27446e+07	1.67623e+07	15.0702	8.80847	15.3585	45.6552	S1pr1	13609	S1PR1	1901	0.561289	0.797759	1.17191	1.46904	0.1703	0.338069
P10126	28460696	elongation factor 1-alpha 1 [Rattus norvegicus]	0	271.978	68	21	237	10	462	50.1	9.01	4501	21	9.45009e+08	1.04288e+09	4.7286e+08	4.33944e+08	2.79592e+08	3.29217e+08	2.29344e+08	1.90719e+08	6.96262	6.06931	11.5275	13.0035	Eef1a1	13627	EEF1A1	1915	2.02661	0.92447	0.620669	0.428247	0.01452	0.208377
P62631	6681273	elongation factor 1-alpha 2 [Mus musculus]	0	302.805	66	21	199	10	463	50.4	9.03	3602	21	2.32948e+09	2.78441e+09	1.75304e+09	1.77351e+09	1.30904e+09	1.51501e+09	9.73132e+08	9.03214e+08	12.5808	0.820896	10.3148	5.26973	Eef1a2	13628	EEF1A2	1917	1.5333	1.05737	0.846738	0.562587	0.01535	0.208377
P58252	26324898	unnamed protein product [Mus musculus]	0	245.463	49	31	125	31	858	95.2	6.93	1841	31	2.75876e+08	2.38058e+08	1.67018e+08	1.87049e+08	1.41082e+08	1.69078e+08	9.04843e+07	6.86819e+07	10.4065	8.00092	12.7651	19.3717	Eef2	13629	EEF2	1938	1.5372	1.05903	0.927701	0.476073	0.04749	0.231917
Q6PIX5	568969829	PREDICTED: inactive rhomboid protein 1 isoform X3 [Mus musculus]	0	8.081	3	3	4	3	913	101.6	9.17	36	3	1.02026e+06	2.07721e+06	5.32496e+06	7.89263e+06	6.62115e+06	6.57474e+06	2.95079e+06	1.37534e+06	48.2571	27.4726	0.497362	51.5014	Rhbdf1	13650	RHBDF1	64285	0.366162	1.5625	1.55993	0.511407	0.06289	0.242348
P43300	568986650	PREDICTED: early growth response protein 3 isoform X1 [Mus musculus]	0	17.828	9	2	12	2	402	44.1	8.22	124	2	2.07609e+06	1.30608e+06	2.08254e+06	2.19498e+06	499385	1.87513e+06	3.74896e+06	5.08641e+06	32.197	3.71765	81.9367	21.4075	Egr3	13655	EGR3	1960	0.716958	0.906754	0.503354	1.87293	0.3039	0.451826
Q8K1X5	22477515	EH-domain containing 1, partial [Mus musculus]	0	30.661	13	7	19	3	556	62.9	7.75	60	7	1.32582e+07	1.5592e+07	1.22812e+07	8.29723e+06	9.64399e+06	9.04022e+06	7.18024e+06	1.80828e+07	11.4401	27.379	4.56998	61.0319	Ehd1	13660	EHD1	10938	1.23588	0.88153	0.800387	1.08221	0.2563	0.407603
Q6ZWX6	9506571	eukaryotic translation initiation factor 2 subunit 1 [Rattus norvegicus]	0	143.312	63	18	80	18	315	36.1	5.08	1597	18	2.65776e+08	2.73611e+08	1.56123e+08	1.70524e+08	1.24447e+08	1.11837e+08	8.6934e+07	9.3078e+07	2.05433	6.23503	7.5473	4.82688	Eif2s1	13665	EIF2S1	1965	1.68252	1.01892	0.737048	0.561515	0.002715	0.164617
P23116	1205976	p162 protein [Mus musculus]	0	67.045	12	14	31	14	1344	161.9	6.77	221	14	6.25089e+07	5.48702e+07	4.18469e+07	2.9439e+07	7.04895e+07	3.12828e+07	1.68603e+07	1.83328e+07	9.20332	24.6156	54.481	5.91703	Eif3a	13669	EIF3A	8661	1.44187	0.875666	1.25016	0.432307	0.05894	0.240432
P60843	4503529	eukaryotic initiation factor 4A-I isoform 1 [Homo sapiens]	0	87.879	35	14	60	5	406	46.1	5.48	957	14	2.43867e+07	1.82751e+07	8.00191e+06	1.07425e+07	6.84348e+06	6.40567e+06	5.99898e+06	5.74633e+06	20.2594	20.677	4.67324	3.04205	Eif4a1	13681	EIF4A1	1973	1.97507	0.86779	0.613382	0.54376	0.1236	0.297488
P10630	488568250	PREDICTED: eukaryotic initiation factor 4A-II isoform X1 [Dasypus novemcinctus]	0	149.685	53	18	85	9	408	46.5	5.48	1253	18	1.64992e+08	1.70371e+08	1.34254e+08	1.20654e+08	9.5981e+07	9.51309e+07	7.35716e+07	5.96084e+07	2.2683	7.5454	0.629088	14.8273	Eif4a2	13682	EIF4A2	1974	1.46677	1.11489	0.83586	0.582485	0.0133	0.208377
P63073	16758870	eukaryotic translation initiation factor 4E [Rattus norvegicus]	0	38.432	40	7	20	7	217	25	6.15	121	7	3.0457e+07	3.31883e+07	3.00691e+07	2.90948e+07	2.18656e+07	1.44068e+07	1.38748e+07	2.03925e+07	6.06907	2.3287	29.081	26.8986	Eif4e	13684	EIF4E	1977	1.31669	1.22398	0.750403	0.708922	0.1849	0.351151
Q62448	1903416	translation repressor NAT1 [Mus musculus]	0	121.861	23	18	85	18	906	102.1	7.02	1098	18	1.62731e+08	1.37082e+08	1.41352e+08	1.15486e+08	1.41827e+08	1.23282e+08	1.23592e+08	1.04069e+08	12.0986	14.2421	9.8924	12.1277	Eif4g2	13690	EIF4G2	1982	1.14277	0.978971	1.0105	0.86776	0.5032	0.612005
Q3UZG4	126012517	aminoacyl tRNA synthase complex-interacting multifunctional protein 1 [Mus musculus]	0	68.611	35	8	27	8	319	35.1	8.57	522	8	3.63657e+07	3.15147e+07	1.8435e+07	3.81655e+07	1.26747e+07	1.29178e+07	1.08145e+07	1.2693e+07	10.1067	49.2986	1.34353	11.3014	Aimp1	13722	AIMP1	9255	1.56424	1.3043	0.589754	0.541707	0.08709	0.269203
Q6X2S0	148686416	embigin [Mus musculus]	0	9.057	11	4	17	4	330	37.1	6.19	48	4	9.97086e+06	1.07037e+07	1.91758e+07	2.23184e+07	2.22641e+07	2.83903e+07	3.12343e+07	4.18209e+07	5.01305	10.7107	17.1034	20.4938	Emb	13723	EMB	133418	0.444906	0.892931	1.09006	1.57211	0.07594	0.258569
O08579	6679641	emerin [Mus musculus]	0	84.884	48	9	34	9	259	29.4	5.01	320	9	2.85362e+07	2.75493e+07	2.11641e+07	2.06241e+07	1.84223e+07	1.74014e+07	1.44275e+07	1.67057e+07	2.48857	1.82738	4.03027	10.3485	Emd	13726	EMD	2010	1.36105	1.01409	0.869345	0.755521	0.0175	0.208377
Q571J8	569006328	PREDICTED: serine/threonine-protein kinase MARK2 isoform X3 [Mus musculus]	0	389.918	42	37	266	29	841	94	9.72	5831	37	5.5366e+08	5.33551e+08	7.1535e+08	5.15617e+08	5.63441e+08	4.96048e+08	6.5232e+08	6.34573e+08	2.61568	22.9467	8.99556	1.95033	Mark2	13728	MARK2	2011	0.932316	1.05559	0.908544	1.10355	0.07625	0.259032
E9QLZ9	568910444	PREDICTED: protein enabled homolog isoform X2 [Mus musculus]	0	272.045	39	28	188	2	829	89.1	8.09	3510	28	2.34966e+08	2.74824e+08	3.01917e+08	2.82628e+08	2.76865e+08	2.16346e+08	2.20475e+08	2.58228e+08	11.057	4.66664	17.3532	11.1532	Enah	13800	ENAH	55740	0.986889	1.13161	0.954795	0.92671	0.3805	0.51625
O08600	6679647	endonuclease G, mitochondrial precursor [Mus musculus]	0	27.78	24	6	12	6	294	32.2	9.54	55	6	2.30658e+07	1.83283e+07	1.51214e+07	1.42006e+07	1.46039e+07	1.17267e+07	8.37311e+06	9.5668e+06	16.1856	4.44106	15.453	9.40993	Endog	13804	ENDOG	2021	1.43996	1.02001	0.915954	0.62407	0.0658	0.24719
P17183	7305027	gamma-enolase isoform 1 [Mus musculus]	0	226.06	58	17	79	13	434	47.3	5.11	3104	17	6.4409e+07	4.32644e+07	7.74811e+07	1.04981e+08	1.11431e+08	1.79738e+08	1.56885e+08	1.84946e+08	27.772	21.3142	33.1765	11.6094	Eno2	13807	ENO2	2026	0.466555	0.790618	1.26165	1.48117	0.08594	0.268334
E9PV14	568915347	PREDICTED: band 4.1-like protein 1 isoform X4 [Mus musculus]	0	445.395	34	45	279	3	1590	173.3	5.38	4924	45	4.84529e+08	5.6854e+08	4.73466e+08	4.92669e+08	4.28637e+08	4.3771e+08	4.32438e+08	4.44905e+08	11.2823	2.8109	1.48104	2.00966	Epb41l1	13821	EPB41L1	2036	1.11942	1.02701	0.920937	0.932626	0.1566	0.329401
O70318	568964817	PREDICTED: band 4.1-like protein 2 isoform X1 [Mus musculus]	0	227.959	34	36	147	31	1062	117.6	5.39	1649	36	1.43185e+08	1.65632e+08	1.39196e+08	1.31228e+08	1.18314e+08	1.16776e+08	1.31968e+08	1.43568e+08	10.2791	4.16685	0.924807	5.95402	Epb41l2	13822	EPB41L2	2037	1.13341	0.992501	0.862823	1.01126	0.1433	0.316758
P49222	148696083	erythrocyte protein band 4.2 [Mus musculus]	0	6.027	3	2	3	2	691	76.8	7.47	19	2	394969	440937	572059	518917	593089	816326	745675	1.00197e+06	7.77705	6.88871	22.3997	20.7395	Epb42	13828	EPB42	2038	0.657684	0.858371	1.10892	1.37503	0.1587	0.329788
Q9WV69	568986678	PREDICTED: dematin isoform X4 [Mus musculus]	0	206.513	57	20	231	4	399	45.1	8.05	3508	20	7.34694e+08	9.34607e+08	7.08522e+08	6.6315e+08	7.20143e+08	7.75766e+08	6.98262e+08	9.11402e+08	16.9364	4.67787	5.25847	18.726	Dmtn	13829	DMTN	2039	1.08633	0.892646	0.973495	1.04752	0.522	0.626968
Q03137	34328113	ephrin type-A receptor 4 precursor [Mus musculus]	0	167.867	29	19	89	17	986	109.7	6.51	2817	19	7.76152e+07	1.00548e+08	7.52856e+07	8.36796e+07	6.65611e+07	5.50108e+07	6.62766e+07	5.84781e+07	18.2034	7.46765	13.4362	8.84026	Epha4	13838	EPHA4	2043	1.22144	1.08982	0.833462	0.855283	0.2538	0.406872
G1K381	145312274	ephrin type-A receptor 6 [Mus musculus]	0	29.447	5	5	24	2	1130	126.4	6.87	125	5	6.81518e+06	1.01345e+07	5.62736e+06	7.98863e+06	4.98507e+06	8.29398e+06	2.76995e+06	3.74263e+06	27.695	24.5252	35.2398	21.1219	Epha6	13840	EPHA6	285220	1.34635	1.08155	1.05479	0.517309	0.2388	0.395728
O08644	148681559	Eph receptor B6, isoform CRA_a, partial [Mus musculus]	0	30.73	7	5	7	5	1033	112.6	7.02	95	5	2.11775e+06	3.72294e+06	4.42716e+06	4.42256e+06	3.87726e+06	4.78562e+06	5.18857e+06	4.31454e+06	38.8668	0.0734343	14.829	13.007	Ephb6	13848	EPHB6	2051	0.711057	1.07738	1.05464	1.15693	0.6233	0.706849
Q80VP1	568944846	PREDICTED: epsin-1 isoform X1 [Mus musculus]	0	84.214	29	8	34	8	576	60.2	4.81	1042	8	1.72846e+07	2.23185e+07	2.53101e+07	3.82031e+07	2.49112e+07	5.07999e+07	3.9831e+07	5.88979e+07	17.9761	28.7082	48.3577	27.3117	Epn1	13854	EPN1	29924	0.570739	0.91532	1.09111	1.42283	0.3155	0.464156
Q69ZS5	568971529	PREDICTED: epsin-2 isoform X1 [Mus musculus]	0	132.296	34	15	58	2	652	69.6	7.72	1660	15	4.03493e+07	5.22996e+07	5.26428e+07	7.2125e+07	5.29266e+07	8.45501e+07	7.00285e+07	7.82223e+07	18.2412	22.0826	32.5309	7.81634	Epn2	13855	EPN2	22905	0.736559	0.991905	1.09294	1.17859	0.2544	0.40736
H3BK65	755507761	PREDICTED: epidermal growth factor receptor substrate 15 isoform X1 [Mus musculus]	0	77.639	16	12	36	12	933	102.2	4.65	745	12	2.47321e+07	2.49004e+07	1.7337e+07	2.9116e+07	2.01744e+07	2.34735e+07	1.74228e+07	2.76146e+07	0.479611	35.8602	10.6894	32.0031	Eps15	13858	EPS15	2060	1.07447	1.00563	0.944909	0.974989	0.6597	0.731999
Q60902	968973	involved in signaling by the epidermal growth factor receptor; Method: conceptual translation supplied by author [Mus musculus]	0	461.017	69	50	242	8	907	99.3	5.02	4817	50	3.09247e+08	3.39444e+08	3.98139e+08	5.12673e+08	4.09848e+08	4.20486e+08	3.27163e+08	3.46885e+08	6.58325	17.7836	1.81173	4.13772	Eps15l1	13859	EPS15L1	58513	0.846886	1.18909	1.08403	0.879992	0.06878	0.25165
Q3U2Z5	409264628	epidermal growth factor receptor kinase substrate 8 isoform 2 [Mus musculus]	0	276.004	46	31	127	31	847	94.4	7.46	4478	31	6.62661e+08	7.15764e+08	3.61399e+08	4.31344e+08	3.79642e+08	3.41382e+08	3.76224e+08	8.71956e+07	5.44812	12.4779	7.50413	88.2026	Eps8	13860	EPS8	2059	1.64313	0.944976	0.859485	0.552412	0.04032	0.221088
Q60632	2500905	RecName: Full=COUP transcription factor 1; Short=COUP-TF1; AltName: Full=COUP transcription factor I; Short=COUP-TF I; AltName: Full=Nuclear receptor subfamily 2 group F member 1; AltName: Full=V-erbA-related protein 3; Short=EAR-3	0	38.352	19	7	11	7	422	46.1	8.25	105	7	1.52434e+07	2.21391e+07	8.21325e+06	6.67033e+06	1.34711e+07	5.47566e+06	4.5039e+06	792343	26.0869	14.6606	59.679	99.1068	Nr2f1	13865	NR2F1	7025	1.95441	0.778134	0.990561	0.276895	0.2448	0.399758
P70459	31418693	Erf protein, partial [Mus musculus]	0	10.711	6	3	9	3	589	62.8	8.24	25	3	3.64783e+06	3.55527e+06	2.89753e+06	5.19728e+06	2.40899e+06	4.91636e+06	4.53955e+06	2.744e+06	1.81733	40.1782	48.4065	34.8634	Erf	13875	ERF	2077	0.963406	1.08267	0.979757	0.974166	0.9914	0.992686
Q62167	4758302	enhancer of rudimentary homolog [Homo sapiens]	0	44.296	44	4	27	4	104	12.3	5.92	713	4	7.78911e+07	5.6198e+07	4.57534e+07	3.22699e+07	3.52999e+07	4.35052e+07	3.63869e+07	4.93944e+07	22.8793	24.4394	14.725	21.4444	Erh	13877	ERH	2079	1.42383	0.828495	0.836797	0.910874	0.4743	0.591701
Q9R226	117647236	KH domain-containing, RNA-binding, signal transduction-associated protein 3 [Mus musculus]	0	26.797	14	5	39	4	346	38.8	8.1	532	5	7.68117e+07	7.71011e+07	6.69372e+07	5.05804e+07	6.08171e+07	6.42209e+07	5.59082e+07	5.84766e+07	0.265912	19.6838	3.84976	3.1755	Khdrbs3	13992	KHDRBS3	10656	1.20514	0.920168	0.979053	0.895637	0.02861	0.211841
Q3US10	7710022	B-cell lymphoma/leukemia 11A isoform 1 [Mus musculus]	0	12.346	5	3	4	2	773	83.8	6.28	47	3	5.62161e+06	7.26205e+06	2.47651e+06	1.72219e+06	1.76228e+06	1.32489e+06	905466	495523	18.0068	25.4071	20.0367	41.3813	Bcl11a	14025	BCL11A	53335	2.38912	0.7786	0.57248	0.259797	0.0782	0.260875
A0A1Y7VJA2	254281243	ena/VASP-like protein isoform 1 [Mus musculus]	0	109.273	37	11	65	10	414	44.3	8.85	1300	11	4.06237e+07	3.08783e+07	2.5129e+07	2.69017e+07	2.6906e+07	2.51712e+07	3.0226e+07	5.00148e+07	19.2752	4.81807	4.71091	34.8769	Evl	14026	EVL	51466	1.11787	0.813454	0.814181	1.25449	0.4877	0.601088
Q5SUS9	568969858	PREDICTED: RNA-binding protein EWS isoform X1 [Mus musculus]	0	78.896	14	6	41	6	668	69.8	9.29	924	6	6.34731e+07	5.76305e+07	5.10075e+07	4.05942e+07	3.3025e+07	3.3665e+07	2.65555e+07	2.63201e+07	6.82279	16.0768	1.35709	0.629553	Ewsr1	14030	-	-	1.45789	1.10273	0.802839	0.636536	0.01395	0.208377
Q99JR1	15147224	sideroflexin-1 [Mus musculus]	0	117.075	42	9	64	8	322	35.6	9.23	1632	9	4.94448e+07	3.96687e+07	1.18414e+08	1.36277e+08	1.26271e+08	1.22361e+08	1.04294e+08	1.69695e+08	15.5145	9.9188	2.22389	33.7574	Sfxn1	14057	SFXN1	94081	0.411408	1.17582	1.14786	1.26492	0.02723	0.211052
Q8BRM1	26336034	unnamed protein product [Mus musculus]	0	19.696	6	3	13	3	745	80.7	8.41	222	3	2.81283e+06	3.07848e+06	2.89499e+06	3.12197e+06	2.14497e+06	1.71517e+06	1.59509e+06	1.61763e+06	6.37698	5.3349	15.7466	0.992583	Faah	14073	FAAH	2166	1.24151	1.26799	0.813469	0.677035	0.03381	0.213891
P11404	51267	unnamed protein product [Mus musculus]	0	9.599	14	2	9	2	133	14.8	5.99	82	2	1.27617e+06	1.42981e+06	1.46435e+06	2.41517e+06	1.32828e+06	2.10689e+06	1.66134e+06	1.83108e+06	8.02962	34.6607	32.054	6.87346	Fabp3	14077	FABP3	2170	0.800997	1.14837	1.01684	1.03379	0.2913	0.43987
P41216	31560705	long-chain-fatty-acid--CoA ligase 1 [Mus musculus]	0	6.774	4	3	6	3	699	77.9	7.15	53	3	1.08737e+07	1.40928e+07	1.19566e+07	9.85711e+06	7.50226e+06	8.93429e+06	7.43332e+06	6.07126e+06	18.2347	13.611	12.3213	14.2636	Acsl1	14081	ACSL1	2180	1.30167	1.13729	0.856948	0.704086	0.2064	0.369917
A0A5F8MPY3	568991307	PREDICTED: focal adhesion kinase 1 isoform X1 [Mus musculus]	0	25.426	6	6	18	5	1140	129.1	6.84	271	6	6.19963e+06	6.98177e+06	7.06739e+06	8.91151e+06	4.21739e+06	8.34921e+06	6.03419e+06	3.79682e+06	8.39148	16.3213	46.4985	32.1851	Ptk2	14083	PTK2	5747	1.02265	1.23969	0.974951	0.762716	0.5676	0.661165
Q61553	113680348	fascin [Mus musculus]	0	145.782	42	16	61	16	493	54.5	6.89	1476	16	1.97413e+08	1.68748e+08	1.11243e+08	1.35476e+08	9.05117e+07	9.26608e+07	7.14095e+07	6.91114e+07	11.0709	13.8902	1.65927	2.31287	Fscn1	14086	FSCN1	6624	1.56383	1.05371	0.78231	0.600149	0.0199	0.208377
P19096	93102409	fatty acid synthase [Mus musculus]	0	292.439	23	46	151	46	2504	272.3	6.58	1516	46	2.19809e+08	2.03191e+08	9.80301e+07	1.24593e+08	6.93507e+07	8.03493e+07	7.24814e+07	6.90487e+07	5.55587	16.874	10.3903	3.42999	Fasn	14104	FASN	2194	1.80605	0.950514	0.639161	0.604279	0.02443	0.208377
Q3UYX6	74141008	unnamed protein product [Mus musculus]	0	31.054	18	5	17	5	278	33.1	11.09	61	5	4.56693e+07	5.26071e+07	4.01663e+07	3.4535e+07	3.18319e+07	3.87774e+07	3.6706e+07	4.39731e+07	9.98361	10.6609	13.9108	12.7384	Srsf10	14105	SRSF10	10772	1.21229	0.921481	0.871004	0.995222	0.3342	0.479034
Q91V99	15822914	fau [Mus musculus domesticus]	0	8.514	8	2	5	2	137	14.8	10.05	35	2	7.40911e+07	6.28943e+07	4.79743e+07	4.59046e+07	4.58888e+07	2.97677e+07	3.83464e+07	40989957	11.5594	3.11788	30.1346	4.71225	Fau	14109	FAU	2197	1.42006	0.973198	0.784295	0.822443	0.1184	0.291562
P35550	31982373	rRNA 2'-O-methyltransferase fibrillarin [Mus musculus]	0	78.559	38	10	47	8	327	34.3	10.24	371	10	5.55791e+07	5.90498e+07	2.47826e+07	2.06423e+07	2.00335e+07	2.57664e+07	4.03971e+07	3.21766e+07	4.28185	12.8903	17.7019	16.0191	Fbl	14113	FBL	2091	1.6468	0.652592	0.65798	1.04262	0.0188	0.208377
P22315	20452466	ferrochelatase, mitochondrial [Mus musculus]	0	104.683	50	16	54	16	422	47.4	8.91	297	16	7.57465e+07	8.64281e+07	7.25598e+07	8.59171e+07	5.25135e+07	7.03998e+07	4.07768e+07	5.7715e+07	9.31472	11.9198	20.5796	24.321	Fech	14151	FECH	2235	1.19674	1.16945	0.907014	0.726801	0.2741	0.423422
E9PV24	148683476	fibrinogen, alpha polypeptide, isoform CRA_a [Mus musculus]	0	9.506	4	3	10	3	789	87.3	6.11	125	3	3.33941e+06	817798	5.25583e+06	5.53065e+06	3.86745e+06	1.13202e+07	5.66099e+06	5.81714e+06	85.7811	3.60306	69.3969	1.92397	Fga	14161	FGA	2243	0.399641	1.03693	1.46002	1.10342	0.3014	0.448974
P97807	13543801	Fumarate hydratase 1 [Mus musculus]	0	85.071	38	12	38	12	507	54.3	9.04	282	12	4.14017e+07	3.56401e+07	3.75586e+07	4.64067e+07	4.13853e+07	5.54067e+07	5.68397e+07	4.65882e+07	10.5761	14.9027	20.4865	14.0173	Fh1	14194	FH	2271	0.853112	0.929779	1.07181	1.1453	0.4786	0.594496
O70433	18204139	Four and a half LIM domains 2 [Mus musculus]	0	47.586	45	11	40	11	279	32	7.3	202	11	2.08918e+07	2.53411e+07	3.39649e+07	2.85436e+07	2.88236e+07	3.17288e+07	2.11626e+07	2.71573e+07	13.6098	12.2654	6.78517	17.545	Fhl2	14200	FHL2	2274	0.849816	1.14898	1.11303	0.888176	0.3264	0.471942
O89032	181336814	SH3 and PX domain-containing protein 2A isoform 1 [Mus musculus]	0	13.804	4	4	10	3	1124	124.1	8.75	65	4	6.95255e+06	4.33399e+06	5.27495e+06	4.88559e+06	6.29216e+06	2.42617e+06	5.04898e+06	1.59767e+06	32.8109	5.41938	62.7108	73.4338	Sh3pxd2a	14218	SH3PXD2A	9644	1.2264	1.10405	0.947334	0.722225	0.8556	0.884235
F6X9I3	6679803	peptidyl-prolyl cis-trans isomerase FKBP1A isoform 1 [Mus musculus]	0	18.914	28	2	8	2	108	11.9	8.16	141	2	9.09372e+06	7.82341e+06	9.65465e+06	9.89664e+06	1.11098e+07	1.86933e+07	1.70678e+07	19134232	10.6194	1.75035	35.9854	8.07231	Fkbp1a	14225	FKBP1A	2280	0.660351	0.763174	1.16335	1.41313	0.09216	0.272857
A0A494BAX7	755562781	PREDICTED: peptidyl-prolyl cis-trans isomerase FKBP2 isoform X1 [Mus musculus]	0	12.604	15	2	6	2	186	20	9.79	49	2	5.67524e+06	5.45066e+06	5.79141e+06	6.03457e+06	4.77882e+06	5.61719e+06	4.36257e+06	4.92427e+06	2.85464	2.90784	11.4046	8.55374	Fkbp2	14227	FKBP2	2286	1.04383	1.10952	0.975356	0.871293	0.2042	0.367679
O35465	161484658	peptidyl-prolyl cis-trans isomerase FKBP8 isoform a [Mus musculus]	0	132.001	45	10	61	10	403	43.6	5.16	2031	10	9.46981e+07	8.65824e+07	5.0504e+07	4.06867e+07	3.47581e+07	2.6189e+07	2.77197e+07	5.38723e+07	6.3312	15.225	19.8837	45.3297	Fkbp8	14232	FKBP8	23770	1.74724	0.878925	0.587427	0.786409	0.0343	0.214351
Q9JJ28	11528490	protein flightless-1 homolog isoform 1 [Mus musculus]	0	274.617	37	36	134	36	1271	144.7	6.06	2743	36	1.79589e+08	1.73065e+08	1.4708e+08	1.47553e+08	1.3978e+08	1.46155e+08	1.22774e+08	1.09159e+08	2.61628	0.22706	3.15302	8.30159	Flii	14248	FLII	2314	1.21067	1.01148	0.981619	0.796231	0.07202	0.257548
O08917	6679809	flotillin-1 [Mus musculus]	0	366.31	72	25	220	25	428	47.5	7.15	5732	25	3.99398e+08	3.87613e+08	5.35723e+08	5.26781e+08	5.60691e+08	5.61403e+08	6.45279e+08	4.83893e+08	2.11778	1.1902	0.089628	20.2126	Flot1	14251	FLOT1	10211	0.767669	1.03639	1.09452	1.10142	0.01256	0.208068
Q05860	52878	formin [Mus musculus]	0	12.505	2	3	6	3	1468	163.7	8.56	42	3	878253	941108	2.08685e+06	1.85255e+06	2.13306e+06	1.55089e+06	1.83564e+06	1.03262e+06	4.88578	8.41104	22.3485	39.5933	Fmn1	14260	FMN1	342184	0.591135	1.27996	1.19697	0.931937	0.07481	0.258569
E9QAS8	51036613	fragile X mental retardation protein 1 homolog isoform 1 [Mus musculus]	0	148.106	33	15	96	9	614	68.8	7.42	2099	15	9.88949e+07	1.17896e+08	9.9946e+07	9.10145e+07	8.09201e+07	6.48993e+07	6.74888e+07	6.76424e+07	12.3952	6.6145	15.5376	0.160811	Fmr1	14265	FMR1	2332	1.25913	1.1091	0.846923	0.784846	0.1147	0.288902
P11276	46849812	fibronectin isoform a precursor [Mus musculus]	0	69.623	8	15	24	15	2477	272.4	5.59	263	15	2.91541e+07	3.17838e+07	1.77468e+07	1.07079e+07	1.08534e+07	1.44785e+07	6.93494e+06	8.58898e+06	6.10304	34.9839	20.2384	15.0681	Fn1	14268	FN1	2335	1.87144	0.87386	0.777956	0.476748	0.02101	0.208377
Q80TY0	28972273	mKIAA0554 protein [Mus musculus]	0	10.145	4	3	8	3	684	78.5	7.42	34	3	4.14925e+06	4.51819e+06	4.0648e+06	5.01244e+06	3.16895e+06	5.55538e+06	2.83784e+06	6.48012e+06	6.01973	14.7639	38.6839	55.2799	Fnbp1	14269	FNBP1	23048	0.968781	1.01459	0.975141	1.04149	0.988	0.990566
A0A2X0SZ45	157951723	SLIT-ROBO Rho GTPase-activating protein 2 [Mus musculus]	0	206.508	32	28	105	26	1071	120.7	6.64	1903	28	1.41929e+08	1.68808e+08	1.16781e+08	1.32052e+08	6.51085e+07	8.92169e+07	6.86388e+07	5.91517e+07	12.2332	8.67908	22.0926	10.499	Srgap2	14270	SRGAP2	23380	1.47674	1.18255	0.73341	0.607307	0.05962	0.240977
Q8BNY6	9790115	neuronal calcium sensor 1 [Mus musculus]	0	16.562	18	3	12	3	190	21.9	4.83	130	3	1.82159e+07	1.5373e+07	2.34142e+07	2.27336e+07	2.31858e+07	2.9325e+07	1.63871e+07	2.55415e+07	11.9698	2.08558	16.5342	30.877	Ncs1	14299	NCS1	23413	0.771378	1.0598	1.20592	0.962902	0.2424	0.398791
P09528	6753912	ferritin heavy chain [Mus musculus]	0	36.205	43	7	29	7	182	21.1	5.88	302	7	3.28735e+07	4.46573e+07	3.28861e+07	2.71005e+07	3.24531e+07	4.30126e+07	4.11629e+07	3.88759e+07	21.4945	13.64	19.7885	4.04088	Fth1	14319	FTH1	2495	1.05836	0.818868	1.03017	1.0926	0.3573	0.498681
P29391	114326466	ferritin light chain 1 [Mus musculus]	0	25.511	25	3	11	3	183	20.8	6	282	3	6.31216e+06	1.03833e+07	5.35709e+06	5.48476e+06	3.11026e+06	6.46062e+06	4.82982e+06	5.11822e+06	34.485	1.66538	49.5056	4.09991	Ftl1	14325	FTL	2512	1.41919	0.921609	0.81357	0.845631	0.365	0.503628
Q5DTK6	60360548	mKIAA4160 protein [Mus musculus]	0	7.571	3	2	4	2	676	72.9	9.63	45	2	1.12254e+06	1.30075e+06	2.69825e+06	1.84394e+06	1.75271e+06	2.46593e+06	1.60558e+06	2.83452e+06	10.4005	26.5991	23.9094	39.1431	Dtx1	14357	DTX1	1840	0.620394	1.16286	1.08003	1.13672	0.3112	0.45929
Q61584	163954941	fragile X mental retardation syndrome-related protein 1 isoform 1 [Mus musculus]	0	213.839	45	25	103	22	677	76.2	6.98	1971	25	1.79138e+08	1.96494e+08	1.61132e+08	1.86895e+08	1.65668e+08	1.32428e+08	1.58649e+08	1.25761e+08	6.53413	10.4687	15.7696	16.3531	Fxr1	14359	FXR1	8087	1.15034	1.0658	0.912887	0.870978	0.3746	0.511753
P39688	148672975	Fyn proto-oncogene, isoform CRA_b [Mus musculus]	0	147.681	40	23	109	17	572	64.6	7.14	963	23	2.73455e+08	3.30312e+08	2.56193e+08	3.67916e+08	1.95587e+08	2.3436e+08	1.79278e+08	2.04924e+08	13.3177	25.316	12.7535	9.44006	Fyn	14360	FYN	2534	1.18268	1.22253	0.842199	0.75259	0.2456	0.400592
P23475	148672589	X-ray repair complementing defective repair in Chinese hamster cells 6, isoform CRA_a, partial [Mus musculus]	0	27.283	12	6	10	6	617	70.4	6.64	76	6	1.37339e+07	1.20169e+07	1.13172e+07	8.84523e+06	8.8135e+06	6.94511e+06	6.17762e+06	3.00363e+06	9.42939	17.3388	16.7674	48.8899	Xrcc6	14375	XRCC6	2547	1.45376	1.13827	0.88965	0.518326	0.1373	0.308575
P62812	568971594	PREDICTED: gamma-aminobutyric acid receptor subunit alpha-1 isoform X1 [Mus musculus]	0	84.456	26	14	71	9	553	62.3	9.67	832	14	1.75163e+08	6.23755e+08	6.85966e+08	6.70462e+08	7.19169e+08	6.8304e+08	5.6249e+08	5.72894e+08	79.408	1.61647	3.64387	1.29595	Gabra1	14394	GABRA1	2554	0.680954	1.15614	1.19517	0.967738	0.0293	0.211841
P26048	6679901	gamma-aminobutyric acid receptor subunit alpha-2 precursor [Mus musculus]	0	65.404	24	9	45	5	451	51.1	9.06	474	9	3.70234e+07	3.95736e+07	3.37829e+07	2.90415e+07	2.34893e+07	2.37119e+07	2.27348e+07	1.91231e+07	4.70845	10.6732	0.666987	12.2027	Gabra2	14395	GABRA2	2555	1.34098	1.09987	0.82635	0.732805	0.05401	0.238548
B1AVY2	1039796303	PREDICTED: gamma-aminobutyric acid receptor subunit alpha-3 isoform X1 [Mus musculus]	0	68.235	20	8	35	6	523	58.9	9.07	867	8	4.09712e+07	4.35706e+07	2.43823e+07	2.74767e+07	2.37538e+07	1.36387e+07	1.34486e+07	1.81777e+07	4.34828	8.4387	38.256	21.1467	Gabra3	14396	GABRA3	2556	1.64623	1.00982	0.728119	0.615838	0.03156	0.211871
Q3USX9	148705863	gamma-aminobutyric acid (GABA-A) receptor, subunit alpha 4, isoform CRA_a, partial [Mus musculus]	0	57.18	23	10	22	10	603	66.1	9.41	364	10	2.85388e+07	3.00779e+07	2.62319e+07	2.15233e+07	1.94066e+07	1.12169e+07	1.68817e+07	8.34007e+06	3.71331	13.9441	37.8204	47.894	Gabra4	14397	GABRA4	2557	1.44539	1.17756	0.755123	0.621927	0.1736	0.33886
P50571	6679907	gamma-aminobutyric acid receptor subunit beta-1 precursor [Mus musculus]	0	112.509	29	10	76	5	474	54.1	8.78	1260	10	2.76227e+07	2.74986e+07	2.44438e+07	2.2595e+07	2.30913e+07	1.86025e+07	1.41842e+07	8867601	0.318344	5.55842	15.2256	32.6169	Gabrb1	14400	GABRB1	2560	1.32102	1.12731	0.999217	0.552451	0.1052	0.279403
P63137	6679909	gamma-aminobutyric acid receptor subunit beta-2 precursor [Mus musculus]	0	154.921	28	10	103	5	474	54.6	9.32	2061	10	9.10434e+07	8.77718e+07	8.47078e+07	8.2581e+07	8.34316e+07	7.05316e+07	6.52023e+07	4.59267e+07	2.58743	1.79797	11.8492	24.5299	Gabrb2	14401	GABRB2	2561	1.17026	1.09483	1.00762	0.727289	0.2136	0.374558
F6ZYH6	6679911	gamma-aminobutyric acid receptor subunit beta-3 isoform a precursor [Mus musculus]	0	114.558	27	10	91	6	473	54.1	9.1	1704	10	1.97864e+08	2.18921e+08	1.93912e+08	2.12904e+08	1.72114e+08	1.38945e+08	1.26462e+08	8.00352e+07	7.14489	6.60195	15.0804	31.7958	Gabrb3	14402	GABRB3	2562	1.24306	1.21333	0.927732	0.615877	0.1661	0.335222
P22933	755509275	PREDICTED: gamma-aminobutyric acid receptor subunit delta isoform X1 [Mus musculus]	0	15.722	12	5	14	5	483	54.1	8.27	81	5	6.6917e+07	4.82448e+07	5.12689e+07	5.94012e+07	5.05112e+07	4.03704e+07	4.11284e+07	4.49278e+07	22.9299	10.3919	15.7801	6.24367	Gabrd	14403	GABRD	2563	1.1437	1.09909	0.902566	0.854644	0.3753	0.512119
P48318	1039759084	PREDICTED: glutamate decarboxylase 1 isoform X1 [Mus musculus]	0	79.805	18	8	30	7	621	69.7	7.15	665	8	1.85417e+07	1.98931e+07	2.58319e+07	2.61448e+07	2.13011e+07	2.90636e+07	2.59435e+07	2.96722e+07	4.97271	0.851424	21.7967	9.48161	Gad1	14415	GAD1	2571	0.782819	1.05863	1.0258	1.13275	0.07032	0.255159
P48320	124517709	glutamate decarboxylase 2 [Mus musculus]	0	77.049	19	7	38	6	585	65.2	6.9	770	7	7.18369e+06	1.59758e+07	1.31079e+07	2.20766e+07	1.49123e+07	2.06132e+07	1.40354e+07	1.61091e+07	53.6882	36.0488	22.6945	9.72873	Gad2	14417	GAD2	2572	0.746995	1.13486	1.14586	0.972295	0.8014	0.845481
P06837	6679935	neuromodulin [Mus musculus]	0	294.282	74	21	281	21	227	23.6	4.73	7076	21	1.08765e+09	1.33836e+09	9.48241e+08	1.40412e+09	7.7613e+08	8.21589e+08	5.40004e+08	8.69376e+08	14.615	27.4068	4.02372	33.0501	Gap43	14432	GAP43	2596	1.24643	1.20859	0.820872	0.724107	0.3193	0.467519
A0A0A0MQF6	576080555	glyceraldehyde-3-phosphate dehydrogenase isoform 1 [Mus musculus]	0	383.934	71	20	216	5	359	38.6	8.97	4932	20	1.06115e+09	1.05432e+09	1.18221e+09	1.28708e+09	1.06964e+09	1.61511e+09	1.51576e+09	1.84833e+09	0.456482	6.00611	28.7326	13.9807	Gapdh	14433	GAPDH	2597	0.79577	0.928863	1.00991	1.26545	0.2069	0.369917
F6QB26	568971608	PREDICTED: growth arrest-specific protein 7 isoform X1 [Mus musculus]	0	255.283	53	23	156	23	476	54.3	7.37	3204	23	2.08964e+08	2.27233e+08	2.41527e+08	2.81031e+08	2.6506e+08	4.09853e+08	2.72882e+08	5.83332e+08	5.92324	10.691	30.3399	51.2772	Gas7	14457	GAS7	8522	0.700752	0.839491	1.08425	1.37551	0.426	0.555293
O55126	160298168	protein NipSnap homolog 2 [Mus musculus]	0	6.386	9	2	3	2	281	32.9	9.33	0	2	4.20314e+06	4.34905e+06	1.78846e+06	1.49036e+06	1.33004e+06	5.51668e+06	5.31665e+06	3.64205e+06	2.41292	12.8575	86.4765	26.4351	Nipsnap2	14467	NIPSNAP2	2631	1.23781	0.474566	0.99097	1.29665	0.02453	0.208377
Q8R5H1	21489969	ubiquitin carboxyl-terminal hydrolase 15 isoform 1 [Mus musculus]	0	39.108	11	9	11	9	981	112.3	5.17	74	9	4.86563e+07	4.42378e+07	4.66433e+07	1.05724e+07	2.55902e+06	1.63025e+06	8.09485e+06	2.39107e+07	6.72673	89.1572	31.3533	69.8846	Usp15	14479	USP15	9958	1.99446	1.22843	0.0899445	0.687166	0.02216	0.208377
Q69ZN0	50510861	mKIAA1258 protein [Mus musculus]	0	90.293	40	15	51	15	487	54.5	5.63	958	15	3.37284e+07	3.76905e+07	3.8324e+07	5.47294e+07	3.96318e+07	4.85966e+07	3.06516e+07	3.94975e+07	7.8455	24.9327	14.3698	17.8334	Gda	14544	GDA	9615	0.884857	1.1529	1.09312	0.869124	0.5674	0.661165
O88741	6753964	ganglioside-induced differentiation-associated protein 1 [Mus musculus]	0	149.35	39	11	78	11	358	41.3	8.37	1064	11	2.2017e+08	2.32297e+08	1.77435e+08	2.03934e+08	1.66474e+08	1.55043e+08	9.09436e+07	1.54161e+08	3.7904	9.82637	5.0283	36.4754	Gdap1	14545	GDAP1	54332	1.29234	1.08927	0.91832	0.70007	0.06531	0.246513
Q9D2R8	3378458	ganglioside-induced differentiation associated protein 3 [Mus musculus]	0	7.898	15	2	4	2	127	14.5	10.13	15	2	1.08865e+07	8.85635e+06	7.9503e+06	6.17372e+06	4.92479e+06	5.0163e+06	8.30982e+06	7.53351e+06	14.5425	17.7886	1.30193	6.92958	Mrps33	14548	MRPS33	51650	1.32389	0.947105	0.666613	1.0624	0.08257	0.264626
P50396	74140319	unnamed protein product [Mus musculus]	0	149.307	53	16	91	11	447	50.5	5.08	2126	16	4.81045e+07	3.93342e+07	4.12842e+07	4.72582e+07	4.05405e+07	4.44925e+07	3.93172e+07	3.65408e+07	14.1849	9.54175	6.57265	5.17612	Gdi1	14567	GDI1	2664	1.03824	1.05135	1.00968	0.900733	0.4508	0.574523
Q3UPA3	12841706	unnamed protein product [Mus musculus]	0	150.751	53	18	68	13	445	50.5	6.25	1841	18	1.15018e+08	9.26165e+07	1.03047e+08	8.79338e+07	7.84492e+07	9.57433e+07	8.98345e+07	2.09494e+08	15.2579	11.1912	14.0405	56.5345	Gdi2	14569	GDI2	2665	0.952304	0.875921	0.798924	1.37285	0.7331	0.78906
A2AQR0	148694984	glycerol phosphate dehydrogenase 2, mitochondrial [Mus musculus]	0	377.676	63	35	215	35	727	80.9	6.61	4001	35	3.30046e+08	3.76371e+08	3.39139e+08	4.0033e+08	2.85293e+08	3.67528e+08	2.84038e+08	2.7109e+08	9.2742	11.7028	17.8146	3.29861	Gpd2	14571	GPD2	2820	1.06475	1.11457	0.983966	0.836718	0.2457	0.400592
P03995	84000448	glial fibrillary acidic protein isoform 2 [Mus musculus]	0	407.251	75	38	373	9	430	49.9	5.34	9176	38	2.15653e+09	2.04861e+09	1.91519e+09	1.51878e+09	1.38878e+09	2.04039e+09	1.36156e+09	1.92634e+09	3.6293	16.3253	26.8727	24.2924	Gfap	14580	GFAP	2670	1.17166	0.956791	0.955454	0.916093	0.4715	0.591031
A0A7R7YCZ3	1816442	GDNF receptor alpha [Mus musculus]	0	34.058	12	4	7	4	468	51.7	7.84	134	4	3.37964e+06	6.91477e+06	9.25788e+06	9.43104e+06	8.29642e+06	9.40711e+06	4.42584e+06	6.70434e+06	48.5645	1.31031	8.87253	28.9509	Gfra1	14585	GFRA1	2674	0.712206	1.29297	1.2248	0.770027	0.2759	0.425447
O08842	84662783	GDNF family receptor alpha-2 isoform 1 precursor [Mus musculus]	0	113.995	40	14	81	14	464	51.7	7.75	1666	14	6.28372e+07	7.62744e+07	9.80532e+07	1.41939e+08	1.02417e+08	9.54084e+07	7.82675e+07	1.14099e+08	13.6603	25.861	5.01006	26.3422	Gfra2	14586	GFRA2	2675	0.723319	1.24786	1.0286	1.00022	0.2508	0.404846
Q7TMQ1	33286888	Gja1 protein [Mus musculus]	0	248.356	37	14	176	14	434	49.5	9.51	5666	14	3.55448e+08	3.80647e+08	4.82321e+08	5.32257e+08	6.54243e+08	5.83778e+08	6.43304e+08	7.83383e+08	4.84127	6.9605	8.04926	13.8854	Gja1	14609	GJA1	2697	0.666846	0.919131	1.12155	1.29247	0.06276	0.242348
P70689	58331126	gap junction beta-6 protein [Mus musculus]	0	11.256	10	2	2	2	261	30.3	8.38	15	2	2.17365e+06	2.20554e+06	3.79775e+06	1.54958e+06	3.45295e+06	2.08182e+06	3.83409e+06	1700838	1.02963	59.4575	35.0345	54.5061	Gjb6	14623	GJB6	10804	0.842305	1.02852	1.06457	1.0646	0.8762	0.898607
P15105	31982332	glutamine synthetase [Mus musculus]	0	197.354	49	18	124	18	373	42.1	7.08	1730	18	3.05972e+08	3.55488e+08	3.51601e+08	5.60631e+08	4.1572e+08	4.86747e+08	3.78426e+08	5.58307e+08	10.5866	32.4055	11.1303	27.1571	Glul	14645	GLUL	2752	0.775249	1.06916	1.05772	1.09788	0.3615	0.501176
Q99KB8	227499238	hydroxyacylglutathione hydrolase, mitochondrial isoform 1 precursor [Mus musculus]	0	7.147	6	2	7	2	309	34.1	7.94	59	2	5.85833e+06	5.08067e+06	4.81828e+06	5.75817e+06	3.56457e+06	5.49219e+06	4.79268e+06	1.93842e+06	10.0537	12.5676	30.0998	59.9683	Hagh	14651	HAGH	3029	1.17298	1.1341	0.971149	0.721769	0.7021	0.763897
P48168	1039763767	PREDICTED: glycine receptor subunit beta isoform X1 [Mus musculus]	0	5.7	3	2	6	2	530	59.7	8.02	77	2	1.7773e+06	2.50395e+06	1.97286e+06	1.87071e+06	1.22737e+06	2.11645e+06	1.21895e+06	1.11824e+06	24.003	3.75834	37.6021	6.0939	Glrb	14658	GLRB	2743	1.24042	1.11361	0.968814	0.677162	0.04193	0.224664
D3Z7P3	124487313	glutaminase kidney isoform, mitochondrial isoform 1 [Mus musculus]	0	191.143	44	21	66	21	674	73.9	7.99	1319	21	2.44358e+07	1.59638e+07	5.70557e+07	3.53027e+07	4.64496e+07	7.56456e+07	6.51377e+07	7.97182e+07	29.6567	33.3087	33.8175	14.2348	Gls	14660	GLS	2744	0.404291	0.924256	1.22184	1.44961	0.1037	0.277974
P26443	6680027	glutamate dehydrogenase 1, mitochondrial precursor [Mus musculus]	0	160.003	41	18	100	18	558	61.3	8	1952	18	1.66938e+08	1.26259e+08	9.94781e+07	1.58346e+08	1.14119e+08	1.54206e+08	1.06949e+08	1.24199e+08	19.6211	32.2902	21.1277	10.5536	Glud1	14661	GLUD1	2746	1.11641	0.981725	1.02171	0.880149	0.7263	0.782559
P36916	122937361	guanine nucleotide-binding protein-like 1 [Mus musculus]	0	32.404	10	5	16	5	607	68.7	5.68	180	5	1.58442e+06	3.00141e+06	3.24639e+06	4.86231e+06	3.3677e+06	6.75381e+06	6.78406e+06	5.61822e+06	43.6981	28.1828	47.312	13.294	Gnl1	14670	GNL1	2794	0.520846	0.920963	1.14957	1.40862	0.2011	0.365507
P21278	1051238	guanine nucleotide-binding protein [Mus musculus]	0	94.611	41	13	60	6	359	42	5.82	701	13	1.8754e+07	2.12265e+07	2.06977e+07	2.84271e+07	2.07725e+07	2.00171e+07	1.94116e+07	2.13965e+07	8.74574	22.2517	2.61894	6.87866	Gna11	14672	GNA11	2767	0.936844	1.15112	0.955803	0.956236	0.8591	0.886072
P27600	6754006	guanine nucleotide-binding protein subunit alpha-12 [Mus musculus]	0	19.642	9	4	52	2	379	44.1	9.83	741	4	4.1417e+06	3.76675e+06	1.74596e+06	9.00388e+06	1.88877e+06	1.6478e+06	5.37046e+06	4.02352e+06	6.70491	95.4828	9.636	20.2774	Gna12	14673	GNA12	2768	1.00142	1.36122	0.447825	1.18953	0.04738	0.231917
P27601	148702406	guanine nucleotide binding protein, alpha 13, isoform CRA_a, partial [Mus musculus]	0	56.818	24	9	63	7	388	45	8.68	907	9	8.29975e+08	1.13319e+09	1.17792e+09	1.4096e+09	9.27101e+08	1.45253e+09	1.51601e+09	1.55328e+09	21.8428	12.6621	31.2264	1.7173	Gna13	14674	GNA13	10672	0.785296	1.03505	0.951891	1.22776	0.2587	0.409675
B2RSH2	148671281	guanine nucleotide binding protein, alpha inhibiting 1 [Mus musculus]	0	298.625	59	18	263	11	354	40.4	5.97	6004	18	2.74334e+08	3.56194e+08	4.10225e+08	5.48044e+08	4.52125e+08	4.71727e+08	4.08712e+08	4.74602e+08	18.3604	20.3393	3.00055	10.5492	Gnai1	14677	GNAI1	2770	0.74268	1.12872	1.08818	1.04043	0.3244	0.47141
P08752	41054806	guanine nucleotide-binding protein G(i) subunit alpha-2 [Mus musculus]	0	309.322	62	18	262	11	355	40.5	5.45	6807	18	2.06543e+08	2.14202e+08	1.90782e+08	2.74159e+08	2.16301e+08	2.11192e+08	1.88509e+08	2.29425e+08	2.57426	25.3609	1.69026	13.8453	Gnai2	14678	GNAI2	2771	0.972196	1.07432	0.987787	0.965701	0.9163	0.930562
Q9DC51	148670001	guanine nucleotide binding protein, alpha inhibiting 3, isoform CRA_a, partial [Mus musculus]	0	98.808	33	11	164	5	366	41.5	5.69	2630	11	9.8948e+07	3.35381e+07	2.59837e+07	3.44144e+07	2.24348e+07	2.38886e+07	1.80109e+07	1.74412e+07	69.8214	19.7404	4.43836	2.27272	Gnai3	14679	GNAI3	2773	1.92946	0.879606	0.67463	0.516306	0.0978	0.277476
Q66L47	47271350	guanine nucleotide-binding protein G(olf) subunit alpha isoform 1 [Mus musculus]	0	135.207	38	12	61	9	381	44.3	6.65	1769	12	1.42121e+07	2.12782e+07	2.32356e+07	4.20426e+07	2.06588e+07	2.51623e+07	3.13672e+07	6.03273e+07	28.1569	40.7442	13.8992	44.6655	Gnal	14680	GNAL	2774	0.595765	1.0958	0.769185	1.53925	0.5067	0.614085
P18872	164607137	guanine nucleotide-binding protein G(o) subunit alpha isoform B [Mus musculus]	0	368.821	66	22	441	3	354	40	6.01	10238	22	4.10737e+09	5.06377e+09	5.16364e+09	6.85455e+09	4.66468e+09	5.95338e+09	5.02558e+09	6.27976e+09	14.748	19.8973	17.164	15.6888	Gnao1	14681	GNAO1	2775	0.850898	1.11505	0.985144	1.04891	0.6509	0.726674
Q6R0H7	47271396	protein GNAS isoform XLas [Mus musculus]	0	143.789	17	16	114	13	1133	121.4	4.81	2407	16	1.3645e+08	1.58951e+08	1.32403e+08	2.25607e+08	1.7357e+08	1.73682e+08	1.63236e+08	1.68751e+08	10.7724	36.8176	0.0456086	2.34939	Gnas	14683	GNAS	2778	0.886658	1.07458	1.04229	0.996472	0.3387	0.483321
O70443	27532946	guanine nucleotide-binding protein G(z) subunit alpha [Mus musculus]	0	153.425	52	17	142	16	355	40.8	7.61	2977	17	5.02177e+08	6.01969e+08	6.92955e+08	8.98398e+08	7.29411e+08	7.02278e+08	6.7733e+08	5.74389e+08	12.7816	18.2575	2.68021	11.6304	Gnaz	14687	GNAZ	2781	0.821094	1.1834	1.06467	0.930835	0.3135	0.461874
P62874	74217716	unnamed protein product [Mus musculus]	0	339.901	67	19	341	11	340	37.4	6.18	9678	19	2.04048e+09	2.60093e+09	2.18085e+09	3.26229e+09	2.60722e+09	2.59379e+09	2.40345e+09	2.0192e+09	17.0768	28.0975	0.365132	12.2869	Gnb1	14688	GNB1	2782	0.942025	1.10475	1.0556	0.897626	0.5656	0.66033
E9QKR0	13937391	guanine nucleotide-binding protein G(I)/G(S)/G(T) subunit beta-2 [Mus musculus]	0	340.211	70	18	297	9	340	37.3	6	10379	18	5.88482e+08	7.34669e+08	6.44979e+08	9.32106e+08	6.5332e+08	7.04432e+08	6.62108e+08	1.02498e+09	15.6249	25.7474	5.32367	30.4179	Gnb2	14693	GNB2	2783	0.89025	1.0611	0.913531	1.13512	0.8416	0.87386
P68040	475012	G protein beta subuit like [Mus musculus]	0	45.709	37	11	27	11	317	35	7.91	171	11	5.22478e+07	8.01445e+07	4.82867e+07	6.48714e+07	2.54006e+07	4.22187e+07	2.95557e+07	4.03739e+07	29.7992	20.727	35.1741	21.8781	Rack1	14694	RACK1	10399	1.38233	1.1815	0.706024	0.730146	0.3687	0.506921
P29387	20257506	guanine nucleotide binding protein beta 4 [Mus musculus]	0	192.962	60	15	138	9	340	37.4	6.16	3580	15	6.67948e+07	8.12393e+07	5.74025e+07	7.54151e+07	4.7711e+07	5.09346e+07	3.59144e+07	3.31e+07	13.7993	19.1794	4.62147	5.76721	Gnb4	14696	GNB4	59345	1.32023	1.18452	0.879759	0.615497	0.06095	0.241358
P62881	41281679	guanine nucleotide-binding protein subunit beta-5 isoform 2 [Mus musculus]	0	121.286	38	10	84	10	353	38.7	6.06	1810	10	7.11316e+07	1.00043e+08	1.2916e+08	1.70492e+08	1.43573e+08	1.8305e+08	1.29501e+08	1.57328e+08	23.8863	19.5067	17.0925	13.7205	Gnb5	14697	GNB5	10681	0.631479	1.10544	1.20494	1.05814	0.249	0.403628
Q9CXP8	13384616	guanine nucleotide-binding protein G(I)/G(S)/G(O) subunit gamma-10 precursor [Mus musculus]	0	30.858	68	4	16	4	68	7.2	7.85	395	4	2.45992e+07	2.54391e+07	3.49774e+07	3.7139e+07	4.14527e+07	2.69876e+07	2.5662e+07	2.61028e+07	2.37388	4.23901	29.8901	1.20411	Gng10	14700	GNG10	2790	0.825852	1.19024	1.12957	0.854346	0.05745	0.239956
A0A0N4SW28	13384618	guanine nucleotide-binding protein G(I)/G(S)/G(O) subunit gamma-12 [Mus musculus]	0	86.035	69	5	57	5	72	8	8.97	1417	5	1.73369e+08	1.24887e+08	1.352e+08	1.39892e+08	1.39713e+08	1.86846e+08	1.85369e+08	1.67947e+08	22.9879	2.41182	20.4118	6.97352	Gng12	14701	GNG12	55970	0.951964	0.878031	1.0423	1.12771	0.2404	0.397194
P63213	6754020	guanine nucleotide-binding protein G(I)/G(S)/G(O) subunit gamma-2 precursor [Mus musculus]	0	75.343	69	5	76	5	71	7.8	7.99	1360	5	3.02467e+08	2.62323e+08	1.82151e+08	2.11423e+08	1.22991e+08	2.30979e+08	1.54026e+08	1.78286e+08	10.0519	10.518	43.1443	10.3245	Gng2	14702	GNG2	54331	1.37364	0.957224	0.860903	0.808228	0.1601	0.330004
P63216	6754022	guanine nucleotide-binding protein G(I)/G(S)/G(O) subunit gamma-3 precursor [Mus musculus]	0	106.134	72	4	50	4	75	8.3	7.78	1515	4	4.98656e+07	1.51287e+08	1.46295e+08	2.55818e+08	2.0406e+08	2.25334e+08	1.73369e+08	2.30281e+08	71.3047	38.5188	7.0065	19.9394	Gng3	14704	GNG3	2785	0.560192	1.11985	1.19583	1.12413	0.5532	0.650396
P50153	148700816	guanine nucleotide binding protein (G protein), gamma 4 subunit [Mus musculus]	0	46.052	60	4	23	4	92	10.2	6.76	580	4	6.22595e+07	4.92609e+07	3.52248e+07	4.96898e+07	2.24476e+07	4.08728e+07	2.0631e+07	28198569	16.4838	24.0908	41.1514	21.9174	Gng4	14706	GNG4	2786	1.44557	1.1007	0.820784	0.632948	0.2032	0.366948
Q61016	52788284	RecName: Full=Guanine nucleotide-binding protein G(I)/G(S)/G(O) subunit gamma-7; Flags: Precursor	0	56.884	72	5	44	5	68	7.5	8.51	1080	5	1.90696e+08	1.62718e+08	1.27271e+08	1.79325e+08	1.3325e+08	1.73127e+08	1.73118e+08	185268033	11.1956	24.0106	18.4071	4.79454	Gng7	14708	GNG7	2788	1.06709	0.925729	0.925071	1.08211	0.7384	0.79283
P05201	387106	aspartate aminotransferase [Mus musculus]	0	101.646	47	15	48	15	413	46.2	7.14	568	15	1.46082e+08	1.89904e+08	1.77734e+08	2.27714e+08	2.15023e+08	2.36953e+08	2.0031e+08	2.41271e+08	18.4452	17.4329	6.86172	13.1183	Got1	14718	GOT1	2805	0.821988	0.991929	1.10576	1.08033	0.4789	0.594629
P05202	311772294	Chain A, Crystal Structure Of Mouse Mitochondrial Aspartate Aminotransferase, A Newly Identified Kynurenine Aminotransferase-Iv	0	175.228	62	22	121	2	401	44.6	8.81	1892	22	1.44691e+08	1.20457e+08	1.70085e+08	2.21359e+08	2.17209e+08	2.92183e+08	2.39946e+08	2.54175e+08	12.9259	18.5244	20.8148	4.07233	Got2	14719	GOT2	2806	0.638871	0.943178	1.22737	1.19058	0.07103	0.256239
Q69ZG4	50510989	mKIAA1560 protein [Mus musculus]	0	28.662	9	5	8	5	848	95.9	7.93	135	5	5.03582e+06	5.53776e+06	1.35037e+06	1.30215e+06	796076	789733	378898	216649	6.71332	2.57117	0.565656	38.5285	Gpam	14732	GPAM	57678	2.74505	0.688633	0.411699	0.154613	0.01239	0.20748
Q9QZF2	7710028	glypican-1 precursor [Mus musculus]	0	237.433	46	18	103	18	557	61.3	7.05	1653	18	2.05902e+08	1.74295e+08	1.37553e+08	1.95803e+08	1.28129e+08	1.29215e+08	1.13921e+08	1.62489e+08	11.757	24.7119	0.596727	24.8493	Gpc1	14733	GPC1	2817	1.21926	1.06904	0.825279	0.886421	0.284	0.432229
P51655	238624186	glypican-4 precursor [Mus musculus]	0	152.8	37	13	42	12	557	62.5	6.33	687	13	2.49202e+07	3.24196e+07	3.75142e+07	3.05085e+07	2.07918e+07	4.11493e+07	6.16588e+07	3.74373e+07	18.4964	14.5651	46.4793	34.5668	Gpc4	14735	GPC4	2239	0.800837	0.950038	0.8651	1.38402	0.6501	0.726306
P06745	56554097	Chain A, Crystal Structure Of Mouse Phosphoglucose Isomerase	0	104.993	31	13	42	13	564	63.5	7.97	621	13	2.80148e+07	2.73576e+07	3.40242e+07	3.7431e+07	3.51837e+07	4.20228e+07	4.64021e+07	3.0465e+07	1.67851	6.74258	12.5273	29.3213	Gpi1	14751	GPI	2821	0.788496	1.01751	1.09941	1.09458	0.1702	0.338069
Q9QY42	160298211	prosaposin receptor GPR37 precursor [Mus musculus]	0	10.438	4	2	4	2	600	66.7	8.12	36	2	826882	1.17449e+06	942478	1.20715e+06	1.84385e+06	2.6917e+06	2.91206e+06	1.66322e+06	24.5626	17.4124	26.4365	38.6016	Gpr37	14763	GPR37	2861	0.603648	0.648365	1.368	1.37999	0.316	0.464449
O89112	148667829	LanC (bacterial lantibiotic synthetase component C)-like 1, isoform CRA_b, partial [Mus musculus]	0	33.448	17	7	24	7	425	48	8	341	7	3.26737e+07	2.29907e+07	1.7297e+07	4.18063e+07	4.32247e+07	3.1693e+07	2.99517e+07	2.56418e+07	24.6007	58.6455	21.7683	10.9638	Lancl1	14768	LANCL1	10314	0.907772	0.963855	1.22176	0.906617	0.7213	0.777986
P11352	2673845	glutathione peroxidase [Mus musculus]	0	26.056	33	6	22	6	201	22.3	7.21	199	6	9.07334e+07	8.64735e+07	8.84825e+07	1.29196e+08	1.38407e+08	9.6082e+07	7.28007e+07	6.18783e+07	3.39961	26.451	25.5263	11.4692	Gpx1	14775	GPX1	2876	0.92772	1.1396	1.2276	0.705076	0.2643	0.415391
Q60631	6680083	growth factor receptor-bound protein 2 [Mus musculus]	0	81.555	71	14	78	14	217	25.2	6.32	830	14	1.11078e+08	1.25489e+08	1.29206e+08	1.38105e+08	1.22765e+08	1.20963e+08	1.06249e+08	1.39418e+08	8.61515	4.70803	1.04573	19.0946	Grb2	14784	GRB2	2885	0.952676	1.07649	0.981512	0.989324	0.4751	0.591701
Q3UN16	7305103	probable G-protein coupled receptor 162 [Mus musculus]	0	30.998	15	8	17	8	588	64.1	8.79	102	8	9.62756e+06	9.16849e+06	1.23224e+07	1.42071e+07	1.52684e+07	1.61138e+07	1.94709e+07	1.93179e+07	3.45403	10.047	3.80999	0.557977	Gpr162	14788	GPR162	27239	0.650965	0.918797	1.08686	1.34338	0.004736	0.164617
O35127	7305107	protein C10 [Mus musculus]	0	65.438	63	5	29	5	126	13.2	5.14	763	5	1.67989e+07	2.75013e+07	3.08884e+07	2.94136e+07	2.22891e+07	3.06889e+07	3.16394e+07	2.91624e+07	34.1657	3.4588	22.4228	5.76131	Grcc10	14790	C12orf57	113246	0.811426	1.10452	0.970372	1.11368	0.6785	0.743773
P23818	34328128	glutamate receptor 1 isoform 2 precursor [Mus musculus]	0	287.435	37	32	243	2	907	101.5	7.53	4380	32	4.8047e+08	6.13851e+08	6.92662e+08	7.87022e+08	7.88795e+08	7.94004e+08	6.35816e+08	6.61549e+08	17.2371	9.01849	0.4654	2.80509	Gria1	14799	GRIA1	2890	0.802557	1.08518	1.1608	0.951467	0.05553	0.238548
P23819	139394522	glutamate receptor 2 isoform 1 precursor [Mus musculus]	0	593.557	56	50	433	38	883	98.8	7.9	10449	50	1.39907e+09	1.85354e+09	1.9172e+09	2.26503e+09	2.24573e+09	2.03217e+09	1.79928e+09	1.80089e+09	19.7604	11.7617	7.05997	0.0632105	Gria2	14800	GRIA2	2891	0.849639	1.09247	1.11746	0.940427	0.331	0.476295
Q9Z2W8	568958490	PREDICTED: glutamate receptor 4 isoform X3 [Mus musculus]	0	185.941	29	22	162	2	884	99.2	7.99	3659	22	6.93072e+06	9.33357e+06	1.06983e+07	1.12322e+07	9.62345e+06	1.08807e+07	8.41652e+06	1.05992e+07	20.8933	3.44308	8.67179	16.2328	Gria4	14802	GRIA4	2893	0.837127	1.12877	1.05536	0.978745	0.4445	0.570023
Q61627	153792501	glutamate receptor ionotropic, delta-1 precursor [Mus musculus]	0	20.498	5	3	3	3	1009	112.1	6.7	71	3	8.27135e+07	1.03357e+08	7.28531e+07	7.09056e+07	6.54337e+07	5.83985e+07	5.24572e+07	5.40811e+07	15.6902	1.91591	8.03445	2.15553	Grid1	14803	GRID1	2894	1.3286	1.02648	0.8842	0.760716	0.0213	0.208377
P39087	755532817	PREDICTED: glutamate receptor ionotropic, kainate 2 isoform X1 [Mus musculus]	0	86.244	16	12	44	11	943	106.7	7.84	441	12	1.95174e+07	1.88281e+07	2.45826e+07	2.57219e+07	2.3835e+07	2.35259e+07	2.63681e+07	2.48516e+07	2.54204	3.20299	0.922943	4.18711	Grik2	14806	GRIK2	2898	0.819214	1.07471	1.01182	1.09426	0.03291	0.213053
B1AS29	124487364	glutamate receptor ionotropic, kainate 3 precursor [Mus musculus]	0	55.891	12	9	25	8	919	104	7.52	292	9	1.36521e+07	1.52732e+07	9.9224e+06	5.3408e+06	1.01748e+07	7.34267e+06	7.57406e+06	9.99179e+06	7.92588	42.4508	22.8642	19.465	Grik3	14807	GRIK3	2899	1.45955	0.77017	0.883919	0.886361	0.1591	0.330004
Q61626	564326486	PREDICTED: glutamate receptor ionotropic, kainate 5 isoform X1 [Rattus norvegicus]	0	72.754	14	10	30	9	980	109.3	8.21	379	10	1.49505e+07	1.23023e+07	2.53878e+07	3.39008e+07	2.68564e+07	1.08823e+08	5.12927e+07	5.28484e+07	13.742	20.3061	85.4354	2.11249	Grik5	14809	GRIK5	2901	0.33402	0.72666	1.66293	1.27639	0.009092	0.202785
A2AI21	568913023	PREDICTED: glutamate receptor ionotropic, NMDA 1 isoform X1 [Mus musculus]	0	400.67	45	47	417	2	959	107.9	8.97	6935	47	1.87335e+09	2.03686e+09	2.55421e+09	2.22329e+09	2.4418e+09	1.81534e+09	1.91159e+09	1.38485e+09	5.9136	9.79579	20.8109	22.5976	Grin1	14810	GRIN1	2902	0.96303	1.17663	1.04847	0.811867	0.4206	0.550578
P35436	41680705	glutamate receptor ionotropic, NMDA 2A precursor [Mus musculus]	0	687.773	49	53	412	50	1464	165.3	7.01	8648	53	7.42191e+08	6.58263e+08	1.01917e+09	8.0289e+08	9.26265e+08	7.43866e+08	9.3281e+08	7.23498e+08	8.4752	16.7867	15.445	17.8718	Grin2a	14811	GRIN2A	2903	0.855376	1.11288	1.02009	1.01165	0.5305	0.632503
Q01097	117168299	glutamate receptor ionotropic, NMDA 2B precursor [Mus musculus]	0	843.107	50	63	544	59	1482	165.9	6.87	11817	63	2.60028e+09	2.68753e+09	2.92607e+09	2.5471e+09	2.64846e+09	2.00958e+09	2.20909e+09	2.01579e+09	2.33351	9.79238	19.3967	6.47049	Grin2b	14812	GRIN2B	2904	1.07673	1.11448	0.948497	0.860293	0.1756	0.340611
Q03391	755520724	PREDICTED: glutamate receptor ionotropic, NMDA 2D isoform X1 [Mus musculus]	0	68.961	12	12	42	10	1340	144.7	8.43	477	12	1.99975e+07	2.19143e+07	3.08669e+07	2.49779e+07	2.50801e+07	2.25873e+07	2.38195e+07	1.95034e+07	6.46785	14.9135	7.39594	14.0894	Grin2d	14814	GRIN2D	2906	0.888213	1.18348	1.01019	0.918116	0.4237	0.552528
P97772	34328063	metabotropic glutamate receptor 1 isoform alpha precursor [Mus musculus]	0	58.124	10	11	41	11	1199	133.1	6.86	296	11	2.52314e+07	3.45346e+07	3.16077e+07	4.48505e+07	4.30323e+07	4.28775e+07	4.68638e+07	3.54992e+07	22.0138	24.4947	0.254796	19.5136	Grm1	14816	GRM1	2911	0.785111	1.00439	1.12855	1.08195	0.4371	0.562871
P47743	116812904	metabotropic glutamate receptor 8 isoform 1 precursor [Mus musculus]	0	55.729	8	6	27	5	908	101.6	8.15	576	6	1.02618e+07	1.03433e+07	1.09545e+07	1.30043e+07	1.26932e+07	1.10319e+07	1.15585e+07	1.25093e+07	0.558738	12.0988	9.90303	5.58706	Grm8	14823	GRM8	2918	0.892413	1.03766	1.02754	1.04239	0.2585	0.409568
Q3TW77	224967126	granulins precursor [Mus musculus]	0	70.3	18	7	34	7	602	65	6.99	557	7	3.86205e+07	3.07264e+07	2.3995e+07	2.5791e+07	1.85012e+07	1.50431e+07	1.18003e+07	1.72879e+07	16.0987	5.10167	14.5792	26.6794	Grn	14824	GRN	2896	1.52608	1.09561	0.738189	0.640126	0.1282	0.301051
P27773	112293264	protein disulfide-isomerase A3 precursor [Mus musculus]	0	128.231	44	19	71	19	505	56.6	6.21	928	19	1.26171e+08	4.59156e+07	4.7651e+07	5.84382e+07	3.82606e+07	5.00782e+07	3.792e+07	5.45006e+07	65.9541	14.3797	18.9188	25.3715	Pdia3	14827	PDIA3	2923	1.49988	0.924656	0.769945	0.805522	0.7436	0.797225
P20029	254540166	78 kDa glucose-regulated protein precursor [Mus musculus]	0	244.466	49	27	173	24	655	72.4	5.16	4018	27	3.51057e+08	2.94895e+08	2.37513e+08	3.10151e+08	2.11653e+08	2.254e+08	1.92855e+08	2.73997e+08	12.2957	18.7569	4.4483	24.5802	Hspa5	14828	HSPA5	3309	1.23184	1.0444	0.833467	0.890293	0.2909	0.43987
A2AE89	568921830	PREDICTED: glutathione S-transferase Mu 1 isoform X1 [Mus musculus]	0	48.356	33	7	17	6	244	28.5	8.19	271	7	1.50498e+06	7.22315e+06	7.93772e+06	7.80223e+06	8.22014e+06	1.36555e+07	1.26185e+07	7.3962e+06	92.6511	1.21735	35.1386	36.9002	Gstm1	14862	GSTM5	2949	0.52612	0.948783	1.31864	1.20646	0.6675	0.737474
G5E870	755493353	PREDICTED: E3 ubiquitin-protein ligase TRIP12 isoform X1 [Mus musculus]	0	36.066	4	7	16	7	2074	229.5	8.59	211	7	1.18511e+07	1.072e+07	1.13648e+07	9.87034e+06	9.43068e+06	1.20264e+07	8.98278e+06	7.25752e+06	7.08672	9.95255	17.1082	15.0237	Trip12	14897	TRIP12	9320	1.10774	1.04217	1.05306	0.797034	0.3427	0.486757
O08582	74211870	unnamed protein product [Mus musculus]	0	50.321	12	7	30	7	724	78.2	7.8	386	7	2.64868e+07	2.92048e+07	2.38274e+07	2.82412e+07	2.19985e+07	2.71391e+07	1.45166e+07	6.88218e+06	6.90211	11.9882	14.7952	50.4546	Gtpbp1	14904	GTPBP1	9567	1.24941	1.16814	1.10238	0.480071	0.2122	0.373801
Q6RHR9	568940748	PREDICTED: membrane-associated guanylate kinase, WW and PDZ domain-containing protein 1 isoform X1 [Mus musculus]	0	198.024	25	27	81	27	1484	163.2	7.36	1859	27	7.93381e+07	9.53626e+07	9.38025e+07	1.03204e+08	8.52898e+07	1.12705e+08	8.91568e+07	9.80895e+07	12.9719	6.74904	19.582	6.74661	Magi1	14924	MAGI1	9223	0.923184	1.04106	1.04628	0.989479	0.8049	0.847752
Q64516	659066190	glycerol kinase isoform 4 [Mus musculus]	0	205.664	54	23	99	19	559	61.2	5.87	1237	23	1.66335e+08	1.57355e+08	2.29492e+08	2.28208e+08	2.32182e+08	3.18019e+08	3.2395e+08	1.39161e+08	3.92368	0.396961	22.0633	56.4297	Gk	14933	-	-	0.721435	1.02011	1.22628	1.03217	0.03787	0.217008
P10922	308818151	uncharacterized protein LOC100505436 [Xenopus laevis]	0	48.852	27	5	38	5	194	20.8	10.9	689	5	1.67443e+08	1.56728e+08	1.80585e+08	1.61636e+08	2.01201e+08	1.97029e+08	1.92855e+08	1.58757e+08	4.67415	7.83067	1.4815	13.7144	H1f0	14958	H1-0	3005	0.915586	0.966566	1.12476	0.993091	0.1097	0.282766
P50171	1103845	steroid dehydrogenase [Mus musculus]	0	34.96	24	5	20	5	275	28.4	7.83	281	5	8.91463e+06	7.11382e+06	1.07345e+07	9.85976e+06	1.08732e+07	1.33139e+07	8.18399e+06	9.0479e+06	15.8888	6.00707	14.2708	7.0901	Hsd17b8	14979	HSD17B8	7923	0.821532	1.05555	1.2397	0.883214	0.2505	0.404735
A2AFQ2	61888838	3-hydroxyacyl-CoA dehydrogenase type-2 [Mus musculus]	0	130.754	71	12	64	12	261	27.3	8.76	1744	12	6.81432e+07	5.74856e+07	5.17391e+07	4.81997e+07	3.44977e+07	4.25423e+07	3.2815e+07	3.5468e+07	11.9973	5.00853	14.7673	5.49469	Hsd17b10	15108	HSD17B10	3028	1.35489	1.07782	0.830865	0.736422	0.06455	0.245221
O35668	755537403	PREDICTED: huntingtin-associated protein 1 isoform X1 [Mus musculus]	0	23.955	9	5	7	5	629	70.2	4.74	53	5	2.67465e+07	2.34661e+07	1.45903e+07	1.05166e+07	1.7863e+07	1.29589e+07	1.19557e+07	1.56571e+07	9.23899	22.946	22.5019	18.957	Hap1	15114	HAP1	9001	1.50164	0.750837	0.921746	0.825778	0.1179	0.290795
Q61035	1209683	histidyl-tRNA synthetase [Mus musculus]	0	23.078	17	7	11	5	509	57.4	5.85	59	7	1.08941e+07	8.49357e+06	3.63518e+06	9.07356e+06	2.97883e+06	7.63994e+06	4.72366e+06	4.26731e+06	17.5107	60.5176	62.0769	7.17814	Hars	15115	HARS1	3035	1.49984	0.983151	0.82147	0.695543	0.2584	0.409568
P01942	12846963	unnamed protein product [Mus musculus]	0	36.451	43	6	39	2	142	15.1	8.22	331	6	4.33514e+07	3.00881e+07	6.44232e+07	9.92333e+07	3.66114e+07	1.35828e+08	6.45357e+07	1.50613e+08	25.5409	30.0807	81.3697	56.5802	Hba-a1	15122	-	3040; 3039	0.470251	1.04793	1.10417	1.37765	0.4032	0.536442
B1AUX2	569009735	PREDICTED: host cell factor 1 isoform X1 [Mus musculus]	0	8.827	2	3	7	3	2090	214.9	6.89	16	3	6.228e+06	6.19753e+06	3.91535e+06	4.65018e+06	1.87329e+06	3.38578e+06	3.08746e+06	5.77158e+06	0.346739	12.1324	40.6725	42.8479	Hcfc1	15161	HCFC1	3054	1.41564	0.975874	0.599168	1.00931	0.1252	0.298777
O88704	148686413	hyperpolarization-activated, cyclic nucleotide-gated K+ 1, partial [Mus musculus]	0	60.954	12	7	21	4	911	102.4	8.37	317	7	8.68291e+06	9.83441e+06	1.31034e+07	1.60544e+07	1.54747e+07	1.41697e+07	5.4179e+06	9.43787e+06	8.79424	14.3133	6.22591	38.2685	Hcn1	15165	HCN1	348980	0.80357	1.26532	1.28644	0.644675	0.08674	0.269203
P70288	3023934	RecName: Full=Histone deacetylase 2; Short=HD2; AltName: Full=YY1 transcription factor-binding protein	0	64.766	27	9	25	9	488	55.3	5.91	281	9	3.35688e+07	3.73816e+07	1.56779e+07	1.80969e+07	1.8353e+07	1.49808e+07	1.83662e+07	5.12207e+06	7.59979	10.1287	14.3069	79.7422	Hdac2	15182	HDAC2	3066	1.75677	0.836284	0.825362	0.581584	0.05415	0.238548
G3X9H5	148705521	Huntington disease gene homolog, isoform CRA_b, partial [Mus musculus]	0	6.161	1	3	4	3	3142	346.9	6.3	17	3	2.89852e+06	4.16021e+06	2.52847e+06	2.26156e+06	2.03481e+06	3.32475e+06	2.55332e+06	1.72779e+06	25.2778	7.88035	34.0374	27.2706	Htt	15194	HTT	3064	1.3139	0.891607	0.997616	0.796878	0.6295	0.712015
Q4U2R1	148689921	hect (homologous to the E6-AP (UBE3A) carboxyl terminus) domain and RCC1 (CHC1)-like domain (RLD) 2, isoform CRA_a [Mus musculus]	0	120.184	6	23	48	23	4902	534.5	6.3	384	23	1.06287e+08	1.19246e+08	8.81946e+07	1.12235e+08	9.02197e+07	9.03383e+07	9.03939e+07	1.35614e+08	8.12584	16.963	0.0928399	28.2959	Herc2	15204	HERC2	8924	1.0836	0.962993	0.867516	1.08589	0.3266	0.471942
P29416	26348757	unnamed protein product [Mus musculus]	0	8.587	6	3	11	3	528	60.5	6.54	38	3	3.82393e+06	8.73857e+06	1.04346e+07	7.08418e+06	8.94707e+06	1.00307e+07	8.96214e+06	8.74373e+06	55.3262	27.0463	8.07482	1.74455	Hexa	15211	HEXA	3073	0.752641	1.04958	1.13699	1.06079	0.7443	0.797225
P20060	6754186	beta-hexosaminidase subunit beta precursor [Mus musculus]	0	110.664	36	18	81	18	536	61.1	8.12	809	18	1.60751e+09	1.60758e+09	1.39813e+09	1.39707e+09	1.5078e+09	1.2989e+09	1.17821e+09	2.67618e+08	0.00298091	0.0539602	10.5257	89.068	Hexb	15212	HEXB	3074	1.2531	1.08945	1.09393	0.56352	0.0001655	0.114997
Q3UMA3	755537437	PREDICTED: hepatocyte growth factor-regulated tyrosine kinase substrate isoform X1 [Mus musculus]	0	14.364	5	4	8	4	805	89.2	6.25	17	4	6.02613e+06	9.22914e+06	4.52427e+06	1.01501e+07	5.02411e+06	4.87466e+06	5.4104e+06	8.24141e+06	29.693	54.2181	2.1351	29.3269	Hgs	15239	HGS	9146	1.141	1.09756	0.740368	1.02107	0.5599	0.65541
P70349	33468857	histidine triad nucleotide-binding protein 1 [Mus musculus]	0	7.123	23	3	9	3	126	13.8	6.87	97	3	3.48073e+07	3.82465e+07	2.59147e+07	2.00875e+07	2.85153e+07	3.11747e+07	2.68908e+07	29458136	6.65773	17.9144	6.30075	6.44336	Hint1	15254	HINT1	3094	1.24297	0.7827	1.01559	0.958743	0.1707	0.338069
Q3UHF7	148671544	human immunodeficiency virus type I enhancer binding protein 2 [Mus musculus]	0	25.351	3	7	14	7	2430	266.6	6.96	124	7	4.95583e+06	9.50634e+06	8.83138e+06	1.60056e+07	7.01786e+06	4.53831e+06	4.48606e+06	1.00986e+07	44.4981	40.8498	30.3441	54.4225	Hivep2	15273	HIVEP2	3097	0.883996	1.51815	0.706367	0.891484	0.6539	0.728888
P17710	225735584	hexokinase-1 isoform HK1 [Mus musculus]	0	958.227	67	65	1072	61	918	102.2	6.8	23901	65	5.05007e+09	5.11531e+09	9.1232e+09	9.90397e+09	1.00642e+10	1.58364e+10	1.54709e+10	1.22263e+10	0.90764	5.80316	31.5168	16.5669	Hk1	15275	HK1	3098	0.491139	0.919295	1.25138	1.33818	0.04921	0.234764
P63158	148673911	mCG144566, partial [Mus musculus]	0	35.039	25	6	25	5	240	27.8	6.1	380	6	3.05859e+07	3.05324e+07	1.83247e+07	1.27107e+07	1.30467e+07	1.30274e+07	9.04944e+06	2.14196e+07	0.12373	25.5816	0.104984	57.4159	Hmgb1	15289	-	-	1.6441	0.834864	0.701403	0.819629	4.118e-05	0.0517549
O54879	148694630	mCG10155, isoform CRA_d, partial [Mus musculus]	0	35.84	18	4	9	4	220	25	8.76	123	4	4.88921e+07	3.823e+07	1.44359e+07	7.53925e+06	7.53785e+06	4.90686e+06	2.21268e+06	2070148	17.3073	44.3836	29.8986	4.70639	Hmgb3	15354	-	-	2.76963	0.698595	0.39562	0.136152	0.09185	0.272462
P38060	171543858	hydroxymethylglutaryl-CoA lyase, mitochondrial precursor [Mus musculus]	0	8.03	11	3	5	3	325	34.2	8.41	18	3	3.77683e+06	4.39468e+06	4.04975e+06	5.2213e+06	3.79223e+06	3.59635e+06	2.94192e+06	4.56601e+06	10.693	17.871	3.74917	30.5918	Hmgcl	15356	HMGCL	3155	1.01073	1.14673	0.913889	0.928651	0.6303	0.712433
A0A338P6D0	262331515	high mobility group protein HMG-I/HMG-Y isoform e [Mus musculus]	0	16.663	21	3	8	3	118	13	11.91	62	3	9.14677e+06	2.66639e+06	5.9721e+06	1.78486e+06	3.44467e+06	2.08925e+06	1.71218e+06	2019583	77.5799	76.3398	34.6381	11.6496	Hmga1	15361	HMGA1	3159	1.63868	1.07602	0.767646	0.517657	0.6194	0.703978
Q3UK83	335347347	heterogeneous nuclear ribonucleoprotein A1 [Equus caballus]	0	225.81	50	19	209	16	373	38.8	9.13	3991	19	5.15379e+08	6.42183e+08	3.92578e+08	2.94776e+08	2.86521e+08	3.00505e+08	2.70956e+08	3.99633e+08	15.4918	20.1225	3.36871	27.1369	Hnrnpa1	15382	-	-	1.49241	0.886184	0.756835	0.864571	0.2358	0.394021
Q20BD0	146260280	heterogeneous nuclear ribonucleoprotein A/B isoform 1 [Mus musculus]	0	65.007	28	9	35	8	332	36.2	6.95	522	9	3.15343e+07	3.85938e+07	2.76765e+07	2.06961e+07	1.84466e+07	1.76058e+07	1.41054e+07	1.28619e+07	14.2362	20.4077	3.29795	6.5214	Hnrnpab	15384	HNRNPAB	3182	1.54535	1.06594	0.794454	0.594254	0.07205	0.257548
G5E924	197927211	heterogeneous nuclear ribonucleoprotein L isoform a [Rattus norvegicus]	0	497.095	63	31	257	26	623	67.9	8.47	6892	31	7.69643e+08	8.31989e+08	6.11466e+08	4.1514e+08	4.38921e+08	4.97301e+08	3.67851e+08	5.52421e+08	5.50505	27.0451	8.81865	28.3635	Hnrnpl	15388	HNRNPL	3191	1.42852	0.915645	0.835031	0.820804	0.06749	0.249693
Q3TEA8	18043549	Heterochromatin protein 1, binding protein 3 [Mus musculus]	0	122.624	36	19	75	19	554	60.8	9.67	1180	19	1.7574e+08	1.5731e+08	1.35561e+08	1.07439e+08	1.2064e+08	1.02421e+08	8.70259e+07	1.23633e+08	7.82571	16.3664	11.5508	24.5756	Hp1bp3	15441	HP1BP3	50809	1.31931	0.962595	0.883608	0.834484	0.1744	0.339563
P84075	6754240	neuron-specific calcium-binding protein hippocalcin [Mus musculus]	0	52.111	41	10	55	5	193	22.4	4.97	354	10	7.30158e+07	7.85974e+07	7.3485e+07	7.16515e+07	6.75158e+07	7.53504e+07	7.91954e+07	6.58504e+07	5.2064	1.78662	7.75532	13.0115	Hpca	15444	HPCA	3208	1.03727	0.99296	0.977428	0.99234	0.8515	0.881472
Q61411	38303987	Hras1 protein, partial [Mus musculus]	0	158.926	41	8	62	2	243	26.3	7.64	2396	8	2.73574e+06	2.97332e+06	3.71481e+06	4.73834e+06	3.61275e+06	6.10468e+06	5.70733e+06	7.62106e+06	5.88515	17.1237	36.266	20.3057	Hras	15461	HRAS	3265	0.613746	0.908745	1.04466	1.43285	0.2099	0.372361
A0A087WR52	568907554	PREDICTED: arf-GAP domain and FG repeat-containing protein 1 isoform X1 [Mus musculus]	0	106.7	29	11	64	11	577	59.7	8.65	565	11	3.19179e+07	4.04788e+07	6.34376e+07	8.12708e+07	5.72776e+07	6.59406e+07	8.35961e+07	6.45118e+07	16.723	17.4282	9.94269	18.2227	Agfg1	15463	AGFG1	3267	0.592891	1.18509	1.00909	1.21293	0.1377	0.309024
Q9JIF0	9790109	protein arginine N-methyltransferase 1 isoform 1 [Mus musculus]	0	79.151	32	10	43	8	371	42.4	5.43	717	10	2.37923e+07	3.71092e+07	3.24696e+07	4.42178e+07	2.87932e+07	2.36713e+07	2.49158e+07	1.52749e+07	30.9235	21.6652	13.8064	33.9239	Prmt1	15469	PRMT1	3276	1.05803	1.33228	0.911458	0.698227	0.4722	0.591063
P63017	74184057	unnamed protein product [Mus musculus]	0	692.107	75	45	598	10	646	70.9	5.59	14354	45	5.57647e+09	5.71607e+09	5.59064e+09	6.4732e+09	5.56583e+09	6.09672e+09	5.30135e+09	6.21603e+09	1.74819	10.3459	6.43772	11.2312	Hspa8	15481	HSPA8	3312	0.970643	1.03694	1.00245	0.989969	0.8714	0.895284
P51660	31982273	peroxisomal multifunctional enzyme type 2 [Mus musculus]	0	180.934	43	23	119	23	735	79.4	8.57	1891	23	3.29977e+08	3.23357e+08	2.62333e+08	2.5739e+08	2.32427e+08	1.85925e+08	1.62328e+08	1.50199e+08	1.43285	1.34506	15.7197	5.48833	Hsd17b4	15488	HSD17B4	3295	1.3726	1.09189	0.878919	0.656591	0.006728	0.189791
P63037	6680297	dnaJ homolog subfamily A member 1 [Mus musculus]	0	241.551	63	18	100	18	397	44.8	7.08	1546	18	1.15545e+08	1.33919e+08	1.61874e+08	2.73028e+08	1.44687e+08	2.54016e+08	2.13843e+08	1.93843e+08	10.4162	36.1447	38.7795	6.93778	Dnaja1	15502	DNAJA1	3301	0.669362	1.16693	1.0698	1.0939	0.1241	0.297994
Q61699	148673922	heat shock protein 110, isoform CRA_a, partial [Mus musculus]	0	254.828	43	30	150	28	884	99.1	5.62	2442	30	2.20016e+08	2.10576e+08	2.09257e+08	2.73497e+08	1.66603e+08	2.48878e+08	2.23067e+08	1.99377e+08	3.10045	18.8189	28.0044	7.93044	Hsph1	15505	HSPH1	10808	0.983497	1.10264	0.948981	0.964885	0.9167	0.930562
P63038	183396771	60 kDa heat shock protein, mitochondrial [Mus musculus]	0	384.138	69	30	199	30	573	60.9	6.18	6675	30	1.93517e+08	2.20729e+08	2.12842e+08	2.67641e+08	1.82972e+08	2.62389e+08	1.95313e+08	2.40483e+08	9.29004	16.1289	25.2183	14.6581	Hspd1	15510	HSPD1	3329	0.933046	1.08224	1.00313	0.981585	0.8567	0.884882
P17156	31560686	heat shock-related 70 kDa protein 2 [Mus musculus]	0	247.324	45	29	224	16	633	69.6	5.67	4787	29	6.5968e+07	2.28505e+08	7.82769e+07	1.07879e+08	6.62981e+07	9.55789e+07	9.89019e+07	9.02043e+07	78.0589	22.4886	25.5807	6.50445	Hspa2	15512	HSPA2	3306	1.4164	0.895398	0.778618	0.909588	0.8653	0.891276
P11499	40556608	heat shock protein HSP 90-beta [Mus musculus]	0	347.139	49	36	231	5	724	83.2	5.03	4803	36	5.85711e+08	4.72948e+08	3.92515e+08	3.98504e+08	3.23176e+08	3.57609e+08	3.39848e+08	2.52832e+08	15.0635	1.07058	7.15301	20.7631	Hsp90ab1	15516	HSP90AB1	3326	1.35589	1.01311	0.871923	0.759082	0.2409	0.397594
P07901	6754254	heat shock protein HSP 90-alpha [Mus musculus]	0	397.527	51	37	254	18	733	84.7	5.01	3906	37	7.89023e+08	7.28763e+08	6.72291e+08	7.60472e+08	5.9752e+08	6.34482e+08	5.52528e+08	5.98868e+08	5.61486	8.70388	4.24283	5.69168	Hsp90aa1	15519	HSP90AA1	3320	1.13821	1.07445	0.923895	0.863448	0.1403	0.312588
Q571M2	60360216	mKIAA4025 protein [Mus musculus]	0	336.088	52	35	173	33	930	103.2	5.88	4356	35	2.7955e+08	3.21512e+08	3.06362e+08	3.22107e+08	2.66739e+08	2.57589e+08	2.26755e+08	1.72701e+08	9.87309	3.5431	2.46803	19.1368	Hspa4	15525	HSPA4	3308	1.11653	1.16744	0.973992	0.742031	0.113	0.286725
P38647	162461907	stress-70 protein, mitochondrial [Mus musculus]	0	327.013	52	36	190	35	679	73.4	6.07	3953	36	3.24278e+08	2.93032e+08	2.89817e+08	3.33722e+08	2.75236e+08	2.95561e+08	2.9562e+08	3.5898e+08	7.15838	9.9578	5.03572	13.6885	Hspa9	15526	HSPA9	3313	1.00121	1.01132	0.925775	1.0617	0.6492	0.725825
Q64433	6680309	10 kDa heat shock protein, mitochondrial [Mus musculus]	0	34.532	61	7	36	7	102	11	8.35	472	7	5.74525e+07	5.62911e+07	6.75068e+07	7.96719e+07	5.93784e+07	9.77895e+07	7.45422e+07	1.01943e+08	1.44404	11.6893	34.5627	21.9566	Hspe1	15528	HSPE1	3336	0.76521	0.990144	1.05735	1.1873	0.3217	0.469919
P70372	26330019	unnamed protein product [Mus musculus]	0	124.18	44	11	91	11	326	36.2	9.17	1639	11	2.10534e+08	2.14562e+08	1.70531e+08	1.35089e+08	1.48125e+08	1.54905e+08	1.58631e+08	1.84945e+08	1.34022	16.4006	3.16419	10.831	Elavl1	15568	ELAVL1	1994	1.23456	0.887578	0.880056	0.997809	0.02208	0.208377
B1AXZ5	755507811	PREDICTED: ELAV-like protein 2 isoform X1 [Mus musculus]	0	138.101	33	17	94	6	530	57.6	9.79	1229	17	6.10971e+07	5.93752e+07	6.59665e+07	3.85405e+07	4.44274e+07	4.80928e+07	4.04672e+07	3.11697e+07	2.02122	37.1136	5.60273	18.3545	Elavl2	15569	ELAVL2	1993	1.23836	1.07424	0.951032	0.736368	0.07807	0.260875
Q60900	27229298	ELAV-like protein 3 [Rattus norvegicus]	0	161.109	58	17	78	11	367	39.5	9.28	1123	17	7.34584e+07	7.31078e+07	5.31126e+07	3.74819e+07	4.11625e+07	3.70889e+07	3.27307e+07	3.76462e+07	0.338254	24.4001	7.36215	9.87779	Elavl3	15571	ELAVL3	1995	1.51965	0.939316	0.811339	0.729693	0.01853	0.208377
Q80XH9	28879001	Elavl4 protein [Mus musculus]	0	158.081	49	18	95	7	412	45.3	9.28	1531	18	2.68991e+08	2.69796e+08	2.18064e+08	1.78055e+08	2.25004e+08	1.78854e+08	1.94102e+08	1.24146e+08	0.211267	14.2839	16.1606	31.0869	Elavl4	15572	ELAVL4	1996	1.30062	0.956225	0.974906	0.768246	0.1841	0.350494
Q60625	159110562	intercellular adhesion molecule 5 precursor [Mus musculus]	0	188.202	27	18	126	18	917	96.9	6.32	1933	18	1.86383e+08	1.90636e+08	2.42562e+08	3.00161e+08	2.58406e+08	2.11693e+08	2.0301e+08	2.25679e+08	1.59549	15.009	14.0527	7.47833	Icam5	15898	ICAM5	7087	0.829282	1.19376	1.03402	0.942937	0.2776	0.426907
Q8C338	26352311	unnamed protein product [Mus musculus]	0	40.85	18	6	16	5	422	47.5	6.93	178	6	8.23216e+06	1.2012e+07	2.74125e+06	2.64422e+06	848531	1.30681e+06	1.29901e+06	1.47633e+06	26.405	2.54796	30.0696	9.03536	Idh1	15926	IDH1	3417	2.64973	0.704897	0.28211	0.363262	0.02599	0.210111
P70404	6680345	isocitrate dehydrogenase [NAD] subunit gamma 1, mitochondrial precursor [Mus musculus]	0	108.556	42	10	37	10	393	42.8	9.01	795	10	4.32022e+07	3.16694e+07	4.34282e+07	4.2062e+07	4.83643e+07	5.8277e+07	5.58145e+07	4.41712e+07	21.7838	2.26002	13.1455	16.4685	Idh3g	15929	IDH3G	3421	0.816064	0.931801	1.16234	1.0898	0.4847	0.599181
Q3V2X3	226693333	interleukin-1 receptor accessory protein isoform d precursor [Mus musculus]	0	20.579	11	7	16	7	685	78.6	6.79	48	7	1.89379e+08	1.8345e+08	2.63262e+08	2.74554e+08	2.99286e+08	2.85629e+08	3.67677e+08	2.96822e+08	2.24925	2.96926	3.30196	15.0797	Il1rap	16180	IL1RAP	3556	0.690406	0.995928	1.08315	1.23052	0.01557	0.208377
A0A1L1STE4	148693240	interleukin enhancer binding factor 3, isoform CRA_d, partial [Mus musculus]	0	195.315	31	23	96	10	919	98.7	9	1257	23	1.90556e+08	1.87811e+08	1.37982e+08	1.31873e+08	1.09258e+08	9.12012e+07	8.05415e+07	1.03522e+08	1.02613	3.20128	12.7388	17.6567	Ilf3	16201	ILF3	3609	1.46548	1.04519	0.776413	0.71291	0.01626	0.208377
O55222	568949719	PREDICTED: integrin-linked protein kinase isoform X1 [Mus musculus]	0	11.078	8	3	5	3	484	54.9	7.91	32	3	2.21906e+07	1.64456e+07	1.53821e+07	9.39823e+06	1.62933e+07	5.98845e+06	6.19184e+06	1.45432e+06	21.0288	34.1501	65.4043	87.6239	Ilk	16202	ILK	3611	1.65564	1.06189	0.954818	0.327654	0.207	0.369917
O55091	10863157	imprinted and ancient [Mus musculus]	0	22.196	18	4	13	4	318	36.2	5.05	56	4	2.19969e+07	2.2447e+07	2.0901e+07	2.49695e+07	1.5026e+07	2.36234e+07	1.59272e+07	1.79756e+07	1.43227	12.5434	31.4585	8.54466	Impact	16210	IMPACT	55364	1.09154	1.12658	0.949228	0.832652	0.2013	0.365656
P70168	1669535	scg [Mus musculus]	0	225.376	34	20	94	20	876	97.1	4.78	1744	20	1.55037e+08	1.52198e+08	8.26801e+07	8.82567e+07	9.24353e+07	9.0962e+07	7.09277e+07	8.22538e+07	1.30694	4.61372	1.13614	10.4565	Kpnb1	16211	KPNB1	3837	1.50836	0.839211	0.900385	0.752041	0.003794	0.164617
P60229	4503521	eukaryotic translation initiation factor 3 subunit E [Homo sapiens]	0	13.899	9	4	7	4	445	52.2	6.04	53	4	8.41863e+06	8.82642e+06	7.86776e+06	6.70685e+06	8.23729e+06	4.32523e+06	6.0868e+06	4.21154e+06	3.34411	11.2646	44.0397	25.7519	Eif3e	16341	EIF3E	3646	1.26151	1.06616	0.918976	0.753346	0.2486	0.403403
A0A2R8W6P0	568994652	PREDICTED: leukocyte surface antigen CD47 isoform X1 [Mus musculus]	0	79.579	17	6	58	2	342	37.3	7.74	1932	6	3.55835e+07	9.79696e+07	1.0769e+08	1.95124e+08	1.64497e+08	2.55931e+08	2.19545e+08	2.08966e+08	66.0615	40.8337	30.7562	3.49128	Cd47	16423	CD47	961	0.41563	0.942388	1.30841	1.33357	0.2171	0.376615
O89051	6680502	integral membrane protein 2B [Mus musculus]	0	83.153	45	10	35	10	266	30.2	5.3	498	10	3.26407e+07	3.48152e+07	3.07072e+07	3.58212e+07	3.46762e+07	2.92008e+07	3.2603e+07	1.48033e+07	4.55874	10.8711	12.1224	53.0996	Itm2b	16432	ITM2B	9445	1.10012	1.08499	1.04175	0.773137	0.8222	0.859206
P11881	568940836	PREDICTED: inositol 1,4,5-trisphosphate receptor type 1 isoform X1 [Mus musculus]	0	94.458	7	17	54	15	2758	314	6.02	1016	17	3.73071e+07	3.40661e+07	4.59835e+07	4.95233e+07	5.19931e+07	4.08674e+07	4.44152e+07	3.28088e+07	6.42188	5.24149	16.9438	21.255	Itpr1	16438	ITPR1	3708	0.847249	1.13373	1.10232	0.916701	0.157	0.329401
E9Q0N0	568997332	PREDICTED: intersectin-1 isoform X4 [Mus musculus]	0	546.088	42	62	243	57	1719	194.8	7.91	4582	62	2.49957e+08	3.16202e+08	3.07576e+08	3.82138e+08	3.02306e+08	3.55464e+08	3.19335e+08	3.84831e+08	16.5474	15.2884	11.429	13.1539	Itsn1	16443	ITSN1	6453	0.865089	1.05388	1.00507	1.07596	0.699	0.76138
P52332	111607496	tyrosine-protein kinase JAK1 [Mus musculus]	0	11.262	2	2	2	2	1153	133.3	7.53	36	2	1.90343e+06	2.67976e+06	2.20572e+06	1.97252e+06	2.01451e+06	2.44316e+06	2.14153e+06	2.20066e+06	23.955	7.89294	13.5991	1.92561	Jak1	16451	JAK1	3716	1.04393	0.951693	1.01534	0.989037	0.9377	0.94845
Q62137	537607	JAK3 [Mus musculus]	0	5.532	2	2	6	2	1299	144.2	8.18	0	2	5.30233e+06	5.17064e+06	3.45042e+06	5.31046e+06	4.9526e+06	2.31249e+06	1.92579e+06	1.7543e+06	1.77816	30.0255	51.3921	6.58998	Jak3	16453	JAK3	3718	1.38811	1.16119	0.962932	0.487768	0.005323	0.167729
Q8BHE3	30520029	caytaxin [Mus musculus]	0	69.706	32	8	26	8	372	42.2	4.68	195	8	2.80022e+07	2.5927e+07	3.85704e+07	3.09948e+07	4.82801e+07	2.46367e+07	2.56522e+07	2.85936e+07	5.44169	15.4007	45.8562	7.66834	Atcay	16467	ATCAY	85300	0.860606	1.11013	1.16361	0.865658	0.5589	0.654984
Q02257	28395018	junction plakoglobin [Mus musculus]	0	184.37	29	17	96	12	745	81.7	6.14	2011	17	4.88428e+07	5.48911e+07	2.60007e+07	2.61999e+07	2.79406e+07	2.93636e+07	3.17622e+07	2.63093e+07	8.24569	0.539675	3.5118	13.2793	Jup	16480	JUP	3728	1.52938	0.769608	0.844851	0.856163	0.08157	0.264293
P16388	119395752	potassium voltage-gated channel subfamily A member 1 [Mus musculus]	0	81.327	21	8	45	4	495	56.4	5.14	538	8	7.65097e+06	7.93068e+06	1.67276e+07	2.05883e+07	1.87204e+07	3.98358e+07	4.49747e+07	2.42433e+07	2.53864	14.6313	50.9966	42.357	Kcna1	16485	KCNA1	3736	0.344972	0.826159	1.29641	1.53246	0.1456	0.318423
P63141	25742772	potassium voltage-gated channel subfamily A member 2 [Rattus norvegicus]	0	49.07	20	7	38	3	499	56.7	4.86	293	7	8.3119e+06	8.12767e+06	1.18812e+07	1.16293e+07	1.41066e+07	1.22807e+07	9.9637e+06	14206061	1.58485	1.51565	9.78614	24.8228	Kcna2	16490	KCNA2	3737	0.726554	1.03906	1.1662	1.06819	0.009936	0.202785
Q61423	31543026	potassium voltage-gated channel subfamily A member 4 [Mus musculus]	0	34.467	12	7	28	5	654	73.4	5.29	248	7	8.54075e+06	8.46134e+06	6.87512e+06	9.62372e+06	8.22034e+06	1.0566e+07	1.20644e+07	8.8138e+06	0.660535	23.5599	17.658	22.0185	Kcna4	16492	KCNA4	3739	0.929514	0.902001	1.02706	1.14142	0.7862	0.832289
Q61923	7305201	potassium voltage-gated channel subfamily A member 6 [Mus musculus]	0	25.069	11	5	28	3	529	58.6	5.03	118	5	4.44923e+06	4.06231e+06	3.68023e+06	4.63239e+06	3.89173e+06	3.82615e+06	3.26295e+06	4.21184e+06	6.42884	16.199	1.20171	17.9528	Kcna6	16494	KCNA6	3742	1.06338	1.03853	0.964229	0.933857	0.594	0.682647
A0A5F8MPK0	148747467	voltage-gated potassium channel subunit beta-1 isoform 1 [Mus musculus]	0	37.266	30	9	23	6	401	44.7	9.32	442	9	4.21441e+06	2.81789e+06	3.54968e+06	3.26604e+06	4.11069e+06	6.17926e+06	7.50246e+06	7.20524e+06	28.0844	5.88542	28.4297	2.85793	Kcnab1	16497	KCNAB1	7881	0.724128	0.701826	1.05957	1.51447	0.0126	0.208068
A0A571BEM7	1695270	K+ channel beta2 subunit [Mus musculus]	0	202.44	64	18	153	15	367	41	9	2047	18	1.0698e+08	1.04436e+08	1.99314e+08	2.4622e+08	2.35929e+08	2.84778e+08	3.04759e+08	1.58507e+08	1.70162	14.8891	13.2671	44.6464	Kcnab2	16498	KCNAB2	8514	0.515358	1.08606	1.2693	1.12928	0.101	0.277594
Q8BQX9	226823214	voltage-gated potassium channel subunit beta-3 [Mus musculus]	0	14.949	8	2	11	2	404	43.8	8.54	55	2	1.7136e+06	1.81841e+06	4.57677e+06	3.6831e+06	3.82571e+06	6.28583e+06	4.85315e+06	3.36121e+06	4.19695	15.3009	34.4075	25.6858	Kcnab3	16499	KCNAB3	9196	0.469093	1.09701	1.34293	1.09097	0.1388	0.310365
Q03717	31560819	potassium voltage-gated channel subfamily B member 1 [Mus musculus]	0	74.888	17	10	33	10	857	95.5	8.16	538	10	1.92024e+07	2.9396e+07	3.19245e+07	3.65047e+07	3.07894e+07	4.34905e+07	3.32306e+07	4.85459e+07	29.6633	9.46577	24.1816	26.4858	Kcnb1	16500	KCNB1	3745	0.711846	1.00232	1.08802	1.19782	0.5597	0.65541
Q9Z0V2	9790093	potassium voltage-gated channel subfamily D member 2 precursor [Mus musculus]	0	106.699	22	10	40	9	630	70.5	8.07	948	10	2.72496e+07	3.80067e+07	2.79858e+07	4.03689e+07	3.33208e+07	2.84453e+07	1.39578e+07	3.13827e+07	23.3125	25.62	11.163	54.3498	Kcnd2	16508	KCND2	3751	1.08436	1.13585	1.02637	0.753423	0.8554	0.884235
Q60603	6754422	potassium voltage-gated channel subfamily H member 1 isoform 1 [Mus musculus]	0	5.591	3	3	4	3	989	111.2	7.47	16	3	3.46219e+06	3.42814e+06	3.96462e+06	5.49389e+06	7.5688e+06	3.36468e+06	1.93252e+06	669801	0.698816	22.8653	54.379	68.6218	Kcnh1	16510	KCNH1	3756	0.922257	1.266	1.46343	0.348316	0.3045	0.452283
Q499F6	71534081	Kcnj10 protein, partial [Mus musculus]	0	24.433	11	4	6	4	440	48.9	9.09	32	4	9.8218e+06	1.17802e+07	6.56324e+06	9.86139e+06	9.41548e+06	1.01759e+07	1.08166e+07	1.22636e+07	12.8209	28.3981	5.48917	8.86608	Kcnj10	16513	KCNJ10	3766	1.07075	0.814126	0.971094	1.14403	0.4679	0.587587
P35561	445574	K channel	0	13.168	8	3	5	3	428	48.4	5.86	72	3	3.15262e+06	2.92974e+06	3.24487e+06	3.8336e+06	4.94699e+06	4.22866e+06	4.50403e+06	2.01731e+06	5.18211	11.7624	11.0713	53.927	Kcnj2	16518	KCNJ2	3759	0.84308	0.981151	1.27184	0.903927	0.2383	0.395728
P52189	158711668	inward rectifier potassium channel 4 [Mus musculus]	0	110.697	29	10	53	10	445	49.6	6.21	1030	10	4.84405e+07	4.78707e+07	5.36679e+07	5.16746e+07	6.21552e+07	6.57073e+07	7.06327e+07	5.39836e+07	0.836696	2.676	3.92886	18.8943	Kcnj4	16520	KCNJ4	3761	0.848309	0.927857	1.12621	1.09762	0.06726	0.249375
A0A286YDM6	568986796	PREDICTED: calcium-activated potassium channel subunit alpha-1 isoform X1 [Mus musculus]	0	113.977	18	16	69	16	1323	147.3	7.36	930	16	9.99104e+07	8.56592e+07	1.2665e+08	1.40501e+08	1.45979e+08	1.31561e+08	1.20755e+08	9.61264e+07	10.8607	7.33225	7.34669	16.0597	Kcnma1	16531	KCNMA1	3778	0.783703	1.12824	1.17211	0.915941	0.1447	0.31756
Q3U0V1	148706278	mCG140911, isoform CRA_b, partial [Mus musculus]	0	176.547	34	21	136	19	773	79.7	8.59	2908	21	5.25688e+08	4.96627e+08	3.36022e+08	2.57974e+08	2.48318e+08	2.30119e+08	2.37458e+08	3.68963e+08	4.02008	18.5823	5.37931	30.6678	Khsrp	16549	KHSRP	8570	1.51388	0.879613	0.708488	0.898014	0.02059	0.208377
A0A087WQE8	568908175	PREDICTED: kinesin-like protein KIF1A isoform X1 [Mus musculus]	0	67.606	7	11	31	11	1800	203.1	5.47	554	11	3.68653e+07	2.90068e+07	2.32629e+07	2.85269e+07	2.11725e+07	2.53538e+07	2.08157e+07	1.91885e+07	16.8714	14.3744	12.7094	5.75228	Kif1a	16560	KIF1A	547	1.29039	1.01453	0.911421	0.783657	0.269	0.418897
E0CZ72	568984232	PREDICTED: kinesin-like protein KIF2A isoform X1 [Mus musculus]	0	413.127	65	34	325	2	743	83.8	6.42	7036	34	9.17349e+08	8.26467e+08	8.5429e+08	7.53083e+08	8.01339e+08	6.94573e+08	7.8896e+08	7.43336e+08	7.37041	8.90452	10.0935	4.21084	Kif2a	16563	KIF2A	3796	1.0934	1.00785	0.937965	0.960778	0.5312	0.632849
Q9QXL2	1039748253	PREDICTED: kinesin-like protein KIF21A isoform X5 [Mus musculus]	0	85.947	9	12	32	10	1677	187	6.34	584	12	2.08075e+07	2.08048e+07	1.69216e+07	1.93482e+07	1.84446e+07	1.7999e+07	1.54828e+07	1.54682e+07	0.00918728	9.46192	1.72921	0.0665396	Kif21a	16564	KIF21A	55605	1.14574	0.998641	1.00343	0.852195	5.028e-05	0.0517549
Q9QXL1	341940868	RecName: Full=Kinesin-like protein KIF21B; AltName: Full=Kinesin-like protein KIF6	0	135.37	16	19	42	17	1668	186.1	7.08	702	19	8.08616e+07	8.94076e+07	4.82304e+07	7.47952e+07	5.05063e+07	5.04124e+07	4.98827e+07	42810011	7.09814	30.537	0.13158	10.7908	Kif21b	16565	KIF21B	23046	1.39878	1.01067	0.829061	0.761483	0.1014	0.277594
B1AQZ2	568971862	PREDICTED: kinesin-like protein KIF3A isoform X1 [Mus musculus]	0	33.44	10	6	16	6	725	82.6	6.39	477	6	1.50607e+07	1.39951e+07	1.10621e+07	1.37955e+07	1.11236e+07	9.53161e+06	1.07994e+07	8.06623e+06	5.18649	15.5507	10.8998	20.4886	Kif3a	16568	KIF3A	11127	1.24391	1.06418	0.884265	0.807654	0.1552	0.329146
Q571A6	60359978	mKIAA4058 protein [Mus musculus]	0	19.077	7	5	9	2	832	93.8	7.99	54	5	7.58403e+06	9.31511e+06	7.78228e+06	8.68328e+06	7.44902e+06	1.30733e+07	3.62609e+06	4.84564e+06	14.4866	7.73864	38.7574	20.3582	Kif3c	16570	KIF3C	3797	1.08399	1.05618	1.3164	0.543419	0.1295	0.301353
P33175	60360518	mKIAA4086 protein [Mus musculus]	0	129.145	16	15	70	4	1158	130.6	6.58	1837	15	4.55088e+06	5.66266e+06	6.47206e+06	6.03919e+06	4.65447e+06	5.37072e+06	4.03849e+06	3.74255e+06	15.3941	4.89293	10.1038	5.37859	Kif5a	16572	KIF5A	3798	1.00797	1.23473	0.989384	0.76791	0.05354	0.23823
P28738	26006171	mKIAA0531 protein [Mus musculus]	0	353.141	47	39	193	27	987	112.6	6.42	4338	39	2.99191e+08	3.18531e+08	1.85136e+08	2.47892e+08	1.61911e+08	1.55499e+08	1.04508e+08	1.30531e+08	4.4275	20.4952	2.85681	15.6577	Kif5c	16574	KIF5C	3800	1.54122	1.08041	0.791941	0.586426	0.02765	0.211345
P70188	568910514	PREDICTED: kinesin-associated protein 3 isoform X1 [Mus musculus]	0	50.54	9	5	21	5	809	92.8	5.08	295	5	9.53533e+06	8.65383e+06	9.71531e+06	1.05573e+07	9.50552e+06	9.84913e+06	6.17893e+06	8.80671e+06	6.85373	5.87375	2.51075	24.7987	Kifap3	16579	KIFAP3	22920	0.999376	1.11385	1.06341	0.823363	0.5094	0.616149
O08672	1928995	kinesin motor protein [Mus musculus]	0	54.495	14	9	23	9	792	85.6	6.25	306	9	1.46797e+07	5.47306e+07	1.05644e+07	1.34508e+07	7.03473e+06	8.8023e+06	8.76243e+06	5.04854e+06	81.6026	16.9975	15.7841	38.0295	Kifc2	16581	KIFC2	90990	2.2559	0.780517	0.514717	0.448869	0.3832	0.519456
Q05816	529280791	Chain A, Murine Epidermal Fatty Acid-binding Protein (fabp5) In Complex With The Endocannabinoid Anandamide	0	8.694	21	3	8	3	138	15.4	6.76	47	3	7.42731e+06	6.2223e+06	4.58847e+06	6.35405e+06	3.58674e+06	4.37282e+06	3.68706e+06	1356051	12.485	22.8184	13.9667	65.3672	Fabp5	16592	FABP5	2171	1.45229	1.16426	0.846879	0.536575	0.1972	0.361182
A0A5F8MPZ2	131412178	kinesin light chain 1 isoform 1D [Mus musculus]	0	125.19	31	19	70	16	616	69.5	5.96	1047	19	1.10057e+08	1.19777e+08	7.10824e+07	9.30314e+07	7.60807e+07	5.73198e+07	4.46086e+07	3.49986e+07	5.98065	18.9141	19.8889	17.072	Klc1	16593	KLC1	3831	1.51467	1.08155	0.879145	0.524633	0.03315	0.213301
Q91YS4	1039757216	PREDICTED: kinesin light chain 2 isoform X1 [Mus musculus]	0	110.133	36	19	67	16	636	70.2	7.06	883	19	4.74231e+07	5.7713e+07	3.58389e+07	5.38219e+07	3.24678e+07	4.45553e+07	4.0314e+07	5.42618e+07	13.8413	28.3644	22.1938	20.8563	Klc2	16594	KLC2	64837	1.14779	0.978841	0.840874	1.0325	0.6445	0.722664
Q60960	1197836	SRP1 [Mus musculus]	0	67.945	22	9	30	4	538	60.1	5.01	750	9	6.74623e+06	6.29775e+06	4.11298e+06	5.12958e+06	3.93588e+06	4.83075e+06	8.42317e+06	6.29984e+06	4.86231	15.5551	14.4359	20.3956	Kpna1	16646	KPNA1	3836	1.13981	0.807631	0.766042	1.28652	0.1581	0.329401
O35344	6680596	importin subunit alpha-4 [Mus musculus]	0	45.54	19	6	26	6	521	57.7	4.94	664	6	2.22992e+07	2.23696e+07	1.16023e+07	1.45721e+07	1.25594e+07	1.142e+07	8.33351e+06	1.16126e+07	0.222844	16.0459	6.71992	23.2493	Kpna3	16648	KPNA3	3839	1.55683	0.912251	0.835747	0.695176	0.02267	0.208377
O35345	568928522	PREDICTED: importin subunit alpha-7 isoform X1 [Mus musculus]	0	73.508	27	10	22	5	541	60.5	4.98	592	10	1.37231e+07	9.7394e+06	7.15842e+06	4.78831e+06	4.6301e+06	5.83103e+06	8.85655e+06	5.28358e+06	24.0119	28.0566	16.2351	35.7347	Kpna6	16650	KPNA6	23633	1.56389	0.796309	0.697287	0.94251	0.3456	0.488874
P32883	266458391	GTPase KRas [Mus musculus]	0	276.176	71	13	127	7	188	21.5	8.12	3408	13	3.14703e+08	2.7947e+08	3.18268e+08	4.37969e+08	3.92297e+08	5.20963e+08	3.48087e+08	6.00171e+08	8.38599	22.3848	19.9242	37.5954	Kras	16653	KRAS	3845	0.739957	0.941787	1.13734	1.18092	0.4104	0.542515
P19001	6680606	keratin, type I cytoskeletal 19 isoform 1 [Mus musculus]	0.001	4.419	6	3	6	2	403	44.5	5.39	55	3	1.04359e+08	8.72583e+07	7.13095e+07	3.6344e+07	2.83688e+07	6.06334e+07	3.30261e+07	10593348	12.621	45.9332	51.2673	72.7306	Krt19	16669	KRT19	3880	1.77468	0.99704	0.8243	0.403984	0.1324	0.304891
P04104	126116585	keratin, type II cytoskeletal 1 [Mus musculus]	0	32.348	7	6	29	4	637	65.6	8.15	418	6	4.12545e+07	7.60799e+07	4.27314e+07	4.1805e+07	3.80286e+07	3.71995e+07	5.34722e+07	1.05084e+07	41.9744	1.54973	1.55862	94.9662	Krt1	16678	KRT1	3848	1.37604	0.991399	0.882236	0.75033	0.08159	0.264293
Q3TTY5	148672076	mCG17605, isoform CRA_b, partial [Mus musculus]	0	21.965	5	5	36	2	718	72.1	8.05	194	5	7.15348e+06	1.92372e+07	6.51873e+06	9.3619e+06	8.90673e+06	8.05205e+06	1.63246e+07	5.41446e+06	64.7538	25.3192	7.1273	70.9748	Krt2	16681	-	-	1.30374	0.784527	0.83779	1.07394	0.9019	0.920075
Q61097	755537506	PREDICTED: kinase suppressor of Ras 1 isoform X1 [Mus musculus]	0	41.781	13	10	40	9	914	101.8	8.72	456	10	1.0933e+07	8.74244e+06	1.11263e+07	1.42904e+07	1.21066e+07	1.63171e+07	1.73661e+07	11921849	15.7453	17.6057	20.9491	26.2883	Ksr1	16706	KSR1	8844	0.765553	0.988939	1.10594	1.13957	0.4783	0.594362
P11627	112293279	neural cell adhesion molecule L1 precursor [Mus musculus]	0	435.44	37	34	244	33	1259	140.8	5.96	5003	34	1.08453e+09	1.14118e+09	7.09805e+08	7.22477e+08	5.1894e+08	3.96731e+08	3.30157e+08	3.71354e+08	3.59928	1.25124	18.8747	8.30512	L1cam	16728	L1CAM	3897	1.68769	1.08605	0.694323	0.531933	0.01409	0.208377
P54227	12850583	unnamed protein product [Mus musculus]	0	15.813	21	3	10	3	149	17.3	5.97	158	3	1.1064e+07	1.15504e+07	4.82137e+06	8.40598e+06	2.47773e+06	1.08865e+07	8.03488e+06	7.99623e+06	3.04191	38.3251	88.9824	0.341031	Stmn1	16765	STMN1	3925	1.3866	0.811032	0.819426	0.982943	0.04518	0.23137
P14206	148237408	uncharacterized protein LOC100037080 [Xenopus laevis]	0	55.975	38	7	16	7	295	32.8	4.87	438	7	1.70549e+07	2.28189e+07	1.50343e+07	2.03295e+07	6.94074e+06	7.38842e+06	1.02614e+07	1.9282e+07	20.4433	21.1755	4.4184	43.1807	Rpsa	16785	RPSA	3921	1.33906	1.1876	0.481208	0.992136	0.1574	0.329401
Q61792	6754508	LIM and SH3 domain protein 1 [Mus musculus]	0	110.986	50	15	131	13	263	30	7.05	2329	15	2.33839e+08	1.93185e+08	2.78816e+08	2.51263e+08	3.01436e+08	2.9449e+08	2.8087e+08	2.68951e+08	13.464	7.35092	1.64819	3.06584	Lasp1	16796	LASP1	3927	0.812277	1.00831	1.13356	1.04586	0.1544	0.328551
A0A1B0GSX0	257743039	L-lactate dehydrogenase A chain isoform 2 [Mus musculus]	0	83.539	43	12	53	11	361	39.7	8.35	866	12	6.25986e+07	5.96345e+07	5.42586e+07	7.40112e+07	4.82731e+07	5.68757e+07	3.89112e+07	3.91386e+07	3.42941	21.7779	11.5702	0.412106	Ldha	16828	LDHA	3939	1.12735	1.18302	0.969781	0.719849	0.03647	0.217008
A0A6I8MX27	938085832	L-lactate dehydrogenase B chain isoform Ldhbx [Mus musculus]	0	130.44	45	14	70	13	341	37.3	6.25	1559	14	6.47992e+07	7.19727e+07	8.82395e+07	1.25405e+08	1.03459e+08	1.56944e+08	1.53928e+08	1.57417e+08	7.41729	24.6015	29.047	1.58485	Ldhb	16832	LDHB	3945	0.593265	0.926709	1.12953	1.3505	0.0135	0.208377
K4DI59	568971910	PREDICTED: DNA ligase 3 isoform X1 [Mus musculus]	0	57.215	14	12	24	12	1066	118.2	9.06	286	12	3.13746e+07	4.13088e+07	2.23189e+07	1.81878e+07	1.50429e+07	1.5871e+07	1.15961e+07	9.65039e+06	19.3291	14.4231	3.7879	12.9513	Lig3	16882	LIG3	3980	1.75829	0.979898	0.747839	0.513975	0.1128	0.286688
A0A0R4J0S4	226874867	lethal(2) giant larvae protein homolog 1 isoform 1 [Mus musculus]	0	92.845	16	12	37	12	1062	115.5	6.39	497	12	2.03522e+07	1.57851e+07	1.74061e+07	2.18447e+07	1.89267e+07	2.1869e+07	2.37423e+07	2.89597e+07	17.873	15.9924	10.1995	14.0004	Llgl1	16897	LLGL1	3996	0.855898	0.929642	0.966232	1.24823	0.4535	0.57608
D3YWJ3	18087805	40S ribosomal protein S2 [Mus musculus]	0	139.536	52	15	115	15	293	31.2	10.24	1706	15	4.29456e+08	5.3709e+08	5.10256e+08	5.7645e+08	6.12281e+08	3.0518e+08	3.25062e+08	3.05732e+08	15.7486	8.61443	47.3379	4.33372	Rps2	16898	RPS2	6187	1.07349	1.20695	1.01897	0.700589	0.1108	0.284178
P48678	162287370	prelamin-A/C isoform A precursor [Mus musculus]	0	389.582	69	47	371	45	665	74.2	6.98	8436	47	1.37571e+09	1.45767e+09	9.94415e+08	7.47188e+08	1.097e+09	1.07548e+09	9.71021e+08	1.11951e+09	4.09119	20.0753	1.40088	10.0451	Lmna	16905	LMNA	4000	1.28236	0.788235	0.983247	0.946156	0.09379	0.274765
A0A0R4J0Q5	113195686	lamin-B2 [Mus musculus]	0	314.711	65	37	275	32	596	67.3	5.5	4801	37	6.35689e+08	6.89342e+08	4.04259e+08	3.58328e+08	4.96431e+08	4.53943e+08	4.52623e+08	4.05356e+08	5.72645	8.51784	6.32246	7.79118	Lmnb2	16907	LMNB2	84823	1.36041	0.782949	0.97575	0.880889	0.05362	0.238243
O88939	568966797	PREDICTED: zinc finger and BTB domain-containing protein 7A isoform X2 [Mus musculus]	0	13.888	4	2	3	2	648	67.7	5.5	58	2	1.01297e+06	2.47095e+06	1.92778e+06	1.68993e+06	1.22284e+06	872654	563675	476959	59.1834	9.29793	23.6335	11.7847	Zbtb7a	16969	ZBTB7A	51341	1.3612	1.41348	0.818733	0.406587	0.05404	0.238548
Q91ZX7	124494256	prolow-density lipoprotein receptor-related protein 1 precursor [Mus musculus]	0	181.891	10	39	104	38	4545	504.4	5.36	811	39	6.58381e+07	8.95813e+07	5.52594e+07	5.9683e+07	4.17727e+07	4.79667e+07	2.94164e+07	3.38337e+07	21.6047	5.44263	9.76113	9.87665	Lrp1	16971	LRP1	4035	1.46847	1.08602	0.847896	0.597613	0.05374	0.238433
P70202	61680221	Chain A, Crystal Structure Of Mouse Latexin (Tissue Carboxypeptidase Inhibitor)	0	8.695	9	2	2	2	225	25.8	5.74	18	2	1.17202e+06	387491	631446	853327	801115	1.03617e+06	875340	599473	71.1437	21.1337	18.0928	26.4531	Lxn	17035	LXN	56925	0.981384	0.934351	1.15618	0.928083	0.8219	0.859183
P26645	6678768	myristoylated alanine-rich C-kinase substrate [Mus musculus]	0	196.814	70	14	123	14	309	29.6	4.34	4529	14	1.91437e+08	2.21632e+08	1.62086e+08	2.44787e+08	1.47316e+08	1.87602e+08	1.23114e+08	1.887e+08	10.338	28.7452	17.0109	29.7462	Marcks	17118	-	-	1.12655	1.10965	0.913408	0.850398	0.615	0.700524
P20917	568944963	PREDICTED: myelin-associated glycoprotein isoform X1 [Mus musculus]	0	108.242	27	12	52	2	627	69.3	5.1	1074	12	1.32319e+08	1.38861e+08	1.52325e+08	2.27693e+08	2.19933e+08	2.06094e+08	1.74847e+08	1.69879e+08	3.41198	28.0477	4.59394	2.03781	Mag	17136	MAG	4099	0.76284	1.06901	1.19843	0.969727	0.03382	0.213891
P61327	4505087	protein mago nashi homolog [Homo sapiens]	0	14.144	29	3	13	3	146	17.2	6.11	70	3	3.13985e+07	3.16709e+07	4.21352e+07	3.75755e+07	3.94402e+07	3.55369e+07	4.68838e+07	3.99139e+07	0.61095	8.08973	7.36245	11.3562	Magoh	17149	MAGOH	4116	0.828348	1.04691	0.984742	1.13999	0.1715	0.338069
P39098	474276	alpha-mannosidase [Mus musculus domesticus]	0	10.295	4	2	5	2	641	72.7	8.28	129	2	1.20676e+06	1.24159e+06	1.02094e+06	1.19496e+06	2.0737e+06	2.07671e+06	2.66628e+06	1.87085e+06	2.01183	11.1065	0.102282	24.7932	Man1a2	17156	MAN1A2	10905	0.733491	0.663851	1.2434	1.35926	0.005134	0.165144
Q64133	255759902	amine oxidase [flavin-containing] A [Mus musculus]	0	93.398	33	14	74	14	526	59.6	7.81	949	14	4.8608e+07	7.3819e+07	6.71911e+07	8.22603e+07	5.36028e+07	9.43306e+07	9.95377e+07	1.13188e+08	29.1225	14.2595	38.9349	9.07508	Maoa	17161	MAOA	4128	0.774195	0.945091	0.935491	1.34522	0.2413	0.397899
A0A1Y7VNZ6	568978894	PREDICTED: MAP/microtubule affinity-regulating kinase 3 isoform X1 [Mus musculus]	0	359.224	48	36	231	2	806	90	9.47	4709	36	1.62142e+08	1.54385e+08	1.43405e+08	1.75538e+08	1.3316e+08	8.78461e+07	1.22582e+08	1.10014e+08	3.4655	14.2476	28.9964	7.64167	Mark3	17169	MARK3	4140	1.16256	1.17143	0.811723	0.854291	0.1288	0.301337
Q6ZQ61	37360062	mKIAA0723 protein [Mus musculus]	0	399.958	55	40	275	13	852	95.2	6.27	4054	40	1.04021e+09	1.09824e+09	7.63491e+08	5.11539e+08	5.38265e+08	5.98207e+08	4.66092e+08	6.78497e+08	3.83767	27.9455	7.45911	26.244	Matr3	17184	MATR3	9782	1.5021	0.895617	0.79829	0.803992	0.0299	0.211871
Q9DA79	568966837	PREDICTED: methyl-CpG-binding domain protein 3 isoform X1 [Mus musculus]	0	60.284	31	5	11	5	313	35.1	6.71	247	5	6.81966e+06	9.55268e+06	4.93824e+06	4.19049e+06	5.53238e+06	6.0137e+06	3.05982e+06	2.0186e+06	23.6074	11.584	5.8954	28.9954	Mbd3	17192	MBD3	53615	1.55462	0.866812	1.09635	0.482218	0.1107	0.284158
Q60849	238637277	4F2 cell-surface antigen heavy chain isoform a [Mus musculus]	0	114.594	28	14	63	14	565	62.2	5.5	847	14	4.22109e+07	3.97177e+07	4.37391e+07	4.95154e+07	4.78756e+07	4.75938e+07	4.2315e+07	3.9134e+07	4.30365	8.75991	0.417362	5.52325	Slc3a2	17254	SLC3A2	6520	0.930739	1.0594	1.08457	0.925289	0.1295	0.301353
Q9Z2D6	126517469	methyl-CpG-binding protein 2 isoform 1 [Mus musculus]	0	183.292	51	22	125	22	501	53.5	9.88	2353	22	1.31583e+08	1.77041e+08	1.566e+08	1.19471e+08	9.68393e+07	1.15237e+08	1.19558e+08	125539052	20.8304	19.0196	12.2684	3.45096	Mecp2	17257	MECP2	4204	1.18489	1.05991	0.814216	0.940991	0.516	0.621212
A0A0H2UH28	755545320	PREDICTED: myocyte-specific enhancer factor 2C isoform X8 [Mus musculus]	0	37.24	11	4	9	4	484	52.3	8.75	229	4	1.61112e+07	1.82044e+07	7.77596e+06	6.99267e+06	4.51636e+06	6.25088e+06	2.96289e+06	4683441	8.62678	7.50061	22.7819	31.8221	Mef2c	17260	MEF2C	4208	2.03358	0.875207	0.63808	0.453131	0.04209	0.224664
D3Z383	148681779	mesoderm specific transcript, isoform CRA_b [Mus musculus]	0	32.065	11	2	8	2	345	39.9	9.6	353	2	9.04932e+06	8.73962e+06	6.97409e+06	5.02024e+06	4.0248e+06	3.37626e+06	3.39865e+06	2.18115e+06	2.46215	23.0372	12.3926	30.8576	Mest	17294	MEST	4232	1.66391	1.12191	0.692268	0.521914	0.02046	0.208377
P21956	199143	milk fat globule membrane protein E8 [Mus musculus domesticus]	0	79.654	34	14	48	14	463	51.4	6.44	339	14	8.66614e+07	8.88777e+07	6.39092e+07	7.26648e+07	6.27488e+07	5.86158e+07	4.74265e+07	92043153	1.78558	9.06636	4.81606	45.241	Mfge8	17304	MFGE8	4240	1.22552	0.953483	0.8473	0.9737	0.03781	0.217008
P34884	6754696	macrophage migration inhibitory factor [Mus musculus]	0	13.147	17	2	12	2	115	12.5	7.34	267	2	1.74009e+07	1.17124e+07	1.20688e+07	1.42209e+07	1.02526e+07	1.3537e+07	1.51859e+07	1.98221e+07	27.6328	11.5768	19.5244	18.7287	Mif	17319	MIF	4282	1.01972	0.920827	0.833257	1.22619	0.5764	0.667638
P28667	6754706	MARCKS-related protein [Mus musculus]	0	61.076	69	6	47	6	200	20.2	4.61	1196	6	1.10531e+08	1.28778e+08	9.19015e+07	1.3304e+08	4.01332e+07	7.20997e+07	3.31369e+07	53819500	10.7827	25.8638	40.28	33.6372	Marcksl1	17357	MARCKSL1	65108	1.44284	1.35621	0.676673	0.524276	0.1116	0.285046
Q9D2P8	7330691	MOBP170 [Mus musculus]	0	108.365	40	9	133	9	170	19.2	11.14	1897	9	7.61979e+08	4.57945e+08	9.33447e+08	9.27447e+08	1.45855e+09	1.16282e+09	1.9582e+09	1.82507e+09	35.2456	0.455956	15.9547	4.97655	Mobp	17433	MOBP	4336	0.514439	0.784735	1.10543	1.5954	0.03919	0.219634
Q80YU5	29747959	myelin oligodendrocyte glycoprotein, partial [Mus musculus]	0	101.435	34	12	95	12	274	31.1	8.54	1777	12	6.79243e+07	5.37626e+07	1.08261e+08	1.60003e+08	2.78678e+08	5.88232e+08	5.46306e+08	1.06864e+09	16.4584	27.2772	50.4984	45.7413	Mog	17441	MOG	4340	0.169492	0.373652	1.20747	2.24938	0.2319	0.3894
P08249	31982186	malate dehydrogenase, mitochondrial precursor [Mus musculus]	0	207.8	62	18	141	18	338	35.6	8.68	2808	18	3.79315e+08	3.21264e+08	4.17762e+08	5.13644e+08	4.13817e+08	6.31752e+08	5.63015e+08	685255279	11.7185	14.5585	29.4774	13.8491	Mdh2	17448	MDH2	4191	0.713816	0.949005	1.06532	1.27186	0.2109	0.372361
A0A5F8MPN8	148675904	malate dehydrogenase 1, NAD (soluble), isoform CRA_c, partial [Mus musculus]	0	83.551	28	9	49	9	366	40	7.33	826	9	3.76479e+07	4.84497e+07	7.52673e+07	9.44599e+07	8.59574e+07	9.30771e+07	8.1936e+07	9.57161e+07	17.7427	15.9918	5.62391	10.9697	Mdh1	17449	MDH1	4190	0.56226	1.1084	1.16918	1.16016	0.07575	0.258569
P26516	6754724	26S proteasome non-ATPase regulatory subunit 7 [Mus musculus]	0	30.188	17	4	6	4	321	36.5	6.77	110	4	1.63499e+07	1.21566e+07	6.42022e+06	1.00304e+07	7.6359e+06	4.23551e+06	6.72069e+06	3.51233e+06	20.8031	31.0355	40.5081	44.3399	Psmd7	17463	PSMD7	5713	1.70032	0.981224	0.708091	0.610366	0.2559	0.407603
B2RQR2	124053457	multiple PDZ domain protein isoform 2 [Mus musculus]	0	81.37	10	14	36	14	2055	218.6	5.02	385	14	2.56236e+07	4.09056e+07	2.05357e+07	4.05433e+07	2.73367e+07	2.16753e+07	1.72497e+07	3.51693e+07	32.485	46.3252	16.3357	48.3453	Mpdz	17475	MPDZ	8777	1.16188	1.0667	0.855959	0.91546	0.8433	0.874674
P70290	6678924	55 kDa erythrocyte membrane protein [Mus musculus]	0	30.694	13	5	22	5	466	52.2	7.2	301	5	3.74935e+06	6.46095e+06	5.95783e+06	8.22873e+06	7.91141e+06	8.74233e+06	9.28072e+06	8.11075e+06	37.5581	22.6378	7.05608	9.51383	Mpp1	17524	MPP1	4354	0.698832	0.970983	1.13985	1.19034	0.4371	0.562871
G3UVW1	887222486	protein Mpv17 isoform 3 [Mus musculus]	0	13.268	19	2	9	2	178	19.9	9.57	144	2	675594	3.73385e+06	3.79047e+06	2.88975e+06	2.20318e+06	2.25544e+06	2.44571e+06	1.24809e+06	98.0856	19.0685	1.65745	45.8523	Mpv17	17527	MPV17	4358	0.916625	1.38867	0.926848	0.767858	0.505	0.613228
O08989	6678930	ras-related protein M-Ras precursor [Mus musculus]	0	38.181	40	8	35	8	208	23.9	8.78	490	8	3.33237e+07	2.92386e+07	3.31119e+07	4.6954e+07	7.84309e+07	3.4347e+07	3.07439e+07	3.46663e+07	9.23426	24.4495	55.2804	8.48049	Mras	17532	MRAS	22808	0.780038	0.998278	1.40614	0.815546	0.6961	0.759729
P26041	70778915	moesin [Mus musculus]	0	32.884	13	9	39	2	577	67.7	6.6	198	9	2.33468e+06	2.75588e+06	5.14361e+06	1.90132e+06	2.71273e+06	6.41679e+06	4.79303e+06	1.36241e+07	11.7013	65.0862	57.378	67.812	Msn	17698	MSN	4478	0.513134	0.710136	0.920264	1.85647	0.6428	0.721918
A0A6M8U8I5	118200730	ATP synthase F0 subunit 8 (mitochondrion) [Mus musculus]	0	11.362	27	2	11	2	67	7.8	10.01	30	2	1.94988e+07	1.89571e+07	1.81663e+07	1.84937e+07	1.5519e+07	2.47688e+07	2.9576e+07	100412575	1.99196	1.26317	32.4693	77.0668	ATP8	17706	-	-	0.626847	0.597575	0.656709	2.11887	0.364	0.502923
P00397	13841	unnamed protein product [Mus musculus]	0	32.495	8	2	13	2	514	56.8	6.7	48	2	1.07582e+07	1.06423e+07	1.12698e+07	1.40529e+07	9.1224e+06	3.22745e+07	3.30528e+07	1.60403e+07	0.765686	15.5429	79.0929	49.0077	mt-Co1	17708	COX1	4512	0.623862	0.738201	1.20679	1.43115	0.554	0.650593
P00405	574587433	cytochrome c oxidase subunit II (mitochondrion) (mitochondrion) [Mus musculus castaneus]	0	93.357	48	7	107	2	227	26	4.73	1500	7	6.55802e+08	5.30555e+08	1.22359e+09	1.10688e+09	1.14305e+09	2.55869e+09	3.2356e+09	2.52334e+09	14.9303	7.08261	54.0829	17.4909	mt-Co2	17709	COX2	4513	0.365666	0.718311	1.14097	1.77505	0.06086	0.241358
Q99LP6	13277394	grpE protein homolog 1, mitochondrial precursor [Mus musculus]	0	13.712	22	5	11	5	217	24.3	8.38	38	5	1.96362e+08	1.34809e+08	1.22767e+08	9.29295e+07	1.13359e+08	6.57679e+07	7.35767e+07	4.69255e+07	26.2853	19.5631	37.5736	31.2778	Grpel1	17713	GRPEL1	80273	1.5649	1.01924	0.846439	0.569415	0.2822	0.430916
P03888	1037241539	NADH dehydrogenase subunit 1 (mitochondrion) [Mus famulus]	0	17.124	9	3	11	3	319	36	7.03	125	3	5.42774e+06	4.11658e+06	7.03862e+06	6.44528e+06	6.18303e+06	9.17529e+06	9.32223e+06	1.72065e+06	19.4279	6.22303	27.5531	97.3502	mt-Nd1	17716	ND1	4535	0.77236	1.09116	1.24285	0.893628	0.4149	0.545893
P03911	574587355	NADH dehydrogenase subunit 4 (mitochondrion) (mitochondrion) [Mus musculus musculus]	0	60.463	13	4	24	4	460	52	9.35	477	4	1.2511e+07	1.36459e+07	2.18912e+07	1.88624e+07	1.81422e+07	3.48112e+07	3.20988e+07	1.57404e+07	6.13607	10.5104	44.5174	48.3585	mt-Nd4	17719	ND4	4538	0.623885	0.97204	1.26303	1.14105	0.202	0.366066
P03921	118200820	NADH dehydrogenase subunit 5 (mitochondrion) [Mus musculus domesticus]	0	34.805	8	3	21	2	607	68.4	9.03	750	3	4.173e+06	6.3644e+06	7.75103e+06	4.91286e+06	8.46889e+06	1.23268e+07	1.2427e+07	4.22563e+06	29.4105	31.6946	26.2359	69.6496	mt-Nd5	17721	ND5	4540	0.694969	0.835216	1.37153	1.09828	0.4943	0.604993
A2ARP8	291045426	microtubule-associated protein 1A isoform 2 [Mus musculus]	0	1526.84	54	121	943	119	2776	300	5	22080	121	2.7568e+09	2.73539e+09	3.2084e+09	3.12361e+09	3.02347e+09	2.98883e+09	3.00163e+09	3.57225e+09	0.551267	1.89369	0.814591	12.2755	Map1a	17754	MAP1A	4130	0.899976	1.03759	0.985205	1.07723	0.02278	0.208377
P14873	187951839	Microtubule-associated protein 1B [Mus musculus]	0	1655.09	64	116	1146	114	2464	270.1	4.83	31692	116	5.6938e+09	6.25713e+09	3.72693e+09	3.4702e+09	2.56949e+09	2.72681e+09	1.96533e+09	2.72185e+09	6.66615	5.04467	4.20085	22.8256	Map1b	17755	MAP1B	4131	1.64096	0.988225	0.727225	0.643589	0.03175	0.211871
A0A668KLC6	199023	microtubule associated protein 2 [Mus musculus domesticus]	0	1551.51	69	105	927	2	1828	198.9	4.88	22911	105	3.98812e+09	4.22809e+09	3.15931e+09	3.92171e+09	2.34401e+09	2.774e+09	2.13094e+09	2.67802e+09	4.13055	15.2265	11.8816	16.0884	Map2	17756	MAP2	4133	1.30291	1.12289	0.811603	0.762595	0.07386	0.258009
A0A0G2JFH2	568963507	PREDICTED: microtubule-associated protein 4 isoform X17 [Mus musculus]	0	469.889	59	41	270	3	973	101.6	9.2	5142	41	4.8209e+08	4.35625e+08	3.71256e+08	3.84985e+08	3.27563e+08	2.79332e+08	2.55616e+08	2.73066e+08	7.16028	2.56754	11.2388	4.66774	Map4	17758	MAP4	4134	1.30657	1.07668	0.864051	0.752698	0.03351	0.213301
Q7TSJ2	113204613	microtubule-associated protein 6 isoform 1 [Mus musculus]	0	672.014	79	66	679	4	906	96.4	9.5	14734	66	2.29366e+09	2.09775e+09	2.49487e+09	2.43528e+09	2.8765e+09	2.12884e+09	3.02683e+09	3.11822e+09	6.30929	1.70925	21.1243	2.10326	Map6	17760	MAP6	4135	0.858034	0.9633	0.97799	1.20068	0.03423	0.214351
D3YWN7	568965077	PREDICTED: ensconsin isoform X1 [Mus musculus]	0	86.551	20	13	35	2	760	85.6	9.64	668	13	1.38521e+07	1.95928e+07	1.69365e+07	2.7478e+07	1.66482e+07	2.47019e+07	3.76642e+07	5.21079e+07	24.2747	33.5653	27.5444	22.7536	Map7	17761	MAP7	9053	0.640151	0.850112	0.79146	1.71828	0.2713	0.420781
A2A5Y6	148702269	microtubule-associated protein tau, isoform CRA_g, partial [Mus musculus]	0	246.954	61	18	209	3	374	39.1	9.5	4208	18	8.69288e+08	7.53412e+08	6.67695e+08	8.2956e+08	5.62251e+08	6.84562e+08	3.75907e+08	5.68339e+08	10.0988	15.2887	13.8733	28.8209	Mapt	17762	MAPT	4137	1.22214	1.12766	0.939039	0.711161	0.3008	0.448947
Q9QUI1	20988388	Mtvr2 protein [Mus musculus]	0	13.335	7	2	9	2	189	20.2	5.19	341	2	2.09732e+06	2.53825e+06	2.07192e+06	1.84228e+06	1.53224e+06	2.1123e+06	2.0646e+06	2.28924e+06	13.4518	8.2969	22.5083	7.29672	Fam89b	17826	FAM89B	23625	1.1205	0.946135	0.880956	1.05241	0.5978	0.685993
Q8C854	244790087	myelin expression factor 2 isoform 1 [Mus musculus]	0	254.014	53	26	173	26	591	63.3	8.87	3206	26	3.67672e+08	3.62508e+08	2.59771e+08	1.99499e+08	2.13206e+08	2.21588e+08	1.61621e+08	1.79211e+08	1.00017	18.5595	2.7263	7.29846	Myef2	17876	MYEF2	50804	1.48631	0.934863	0.885043	0.69378	0.004423	0.164617
Q8VDD5	114326446	myosin-9 [Mus musculus]	0	1583.72	59	124	978	103	1960	226.2	5.66	23277	124	2.59973e+09	2.59786e+09	2.23346e+09	2.18768e+09	2.10343e+09	1.97676e+09	1.54685e+09	1.63087e+09	0.0510028	1.46462	4.39031	3.73915	Myh9	17886	MYH9	4627	1.2319	1.04787	0.967062	0.753164	0.01175	0.207337
P09541	31981605	myosin light chain 4 [Mus musculus]	0	73.185	70	10	52	10	193	21.2	5.03	823	10	3.12956e+07	3.80919e+07	5.17477e+07	6.29158e+07	6.257e+07	5.03896e+07	3.54898e+07	48560691	13.8518	13.7743	15.2494	21.9929	Myl4	17896	MYL4	4635	0.728361	1.20362	1.18574	0.882278	0.2147	0.375209
A0A1W2P7Q9	33620739	myosin light polypeptide 6 isoform MLC3sm [Mus musculus]	0	189.65	89	12	156	11	151	17	4.55	4450	12	1.00398e+09	1.01032e+09	8.22591e+08	8.82938e+08	8.11673e+08	8.05634e+08	6.82578e+08	8.38767e+08	0.445151	5.00395	0.528083	14.519	Myl6	17904	MYL6	4637	1.17478	0.994697	0.943244	0.887277	0.002395	0.164617
Q7TQD7	568905921	PREDICTED: unconventional myosin-Ib isoform X1 [Mus musculus]	0	510.309	44	47	268	47	1138	132.2	9.33	4470	47	1.16334e+09	9.95273e+08	8.39159e+08	7.16927e+08	8.67558e+08	6.49105e+08	5.19522e+08	4.55878e+08	11.0111	11.1088	20.3697	9.22759	Myo1b	17912	MYO1B	4430	1.39114	1.00283	0.977426	0.628604	0.08328	0.265945
D3Z4J3	568960781	PREDICTED: unconventional myosin-Va isoform X3 [Mus musculus]	0	1670.05	65	132	1396	120	1855	215.4	8.5	29638	132	8.77469e+09	8.09792e+09	7.58212e+09	7.07676e+09	7.2822e+09	5.90305e+09	6.21141e+09	6.26774e+09	5.67247	4.87544	14.7925	0.638358	Myo5a	17918	MYO5A	4644	1.17999	1.02517	0.922112	0.87273	0.109	0.282398
G3X9Y9	569003409	PREDICTED: unconventional myosin-Vb isoform X1 [Mus musculus]	0	95.595	7	14	95	5	1849	213.8	6.98	2040	14	1.37757e+07	6.85718e+06	4.48407e+06	5.71558e+06	4.53784e+06	3.29634e+06	2.84541e+06	1.17441e+06	47.4208	17.0752	22.4113	58.7877	Myo5b	17919	MYO5B	4645	1.93343	0.955772	0.734112	0.376682	0.2878	0.436721
Q9DBR7	568966888	PREDICTED: protein phosphatase 1 regulatory subunit 12A isoform X1 [Mus musculus]	0	274.657	34	28	152	26	1029	114.9	5.49	2475	28	2.18112e+08	2.05036e+08	1.94617e+08	2.29103e+08	1.93294e+08	1.74011e+08	1.97165e+08	1.90291e+08	4.37	11.51	7.4244	2.50927	Ppp1r12a	17931	PPP1R12A	4659	1.05679	1.05822	0.917327	0.967655	0.3929	0.529121
Q8C1W9	26354943	unnamed protein product [Mus musculus]	0	94.853	27	8	39	7	422	47.3	4.73	735	8	1.86308e+07	1.93546e+07	1.66214e+07	2.85258e+07	1.75821e+07	2.07119e+07	2.7705e+07	2.2706e+07	2.69449	37.2897	11.5584	14.0238	Nap1l4	17955	NAP1L4	4676	0.884217	1.05093	0.891398	1.17346	0.4987	0.607729
P28663	29789104	beta-soluble NSF attachment protein [Mus musculus]	0	158.55	58	14	94	11	298	33.5	5.47	1472	14	6.79563e+07	6.62982e+07	8.36294e+07	1.1461e+08	7.83799e+07	9.65602e+07	7.89083e+07	7.35642e+07	1.74668	22.101	14.697	4.95672	Napb	17957	NAPB	63908	0.813779	1.20162	1.06039	0.924207	0.2447	0.399758
P13595	124517689	neural cell adhesion molecule 1 isoform 1 precursor [Mus musculus]	0	461.903	47	35	311	3	848	93.4	4.91	6815	35	5.76373e+07	6.44883e+07	5.29504e+07	9.44543e+07	6.16672e+07	8.05585e+07	5.72806e+07	8.98496e+07	7.93354	39.8192	18.7844	31.3053	Ncam1	17967	NCAM1	4684	0.874064	1.05499	1.01792	1.05302	0.8059	0.847754
O35136	163965382	neural cell adhesion molecule 2 isoform a precursor [Mus musculus]	0	125.721	27	17	67	17	837	93.1	6.07	605	17	3.59377e+07	3.74141e+07	3.90303e+07	7.60873e+07	4.39709e+07	6.26105e+07	4.20075e+07	8.87596e+07	2.84644	45.5244	24.7326	50.5612	Ncam2	17968	NCAM2	4685	0.689043	1.08138	1.00119	1.22839	0.5285	0.631696
O55033	190610036	cytoplasmic protein NCK2 [Mus musculus]	0	95.248	50	17	48	17	380	42.9	6.95	624	17	2.25813e+07	4.62852e+07	5.12429e+07	5.56992e+07	5.22526e+07	6.1361e+07	4.52787e+07	5.07881e+07	48.6774	5.89306	11.3377	8.11055	Nck2	17974	NCK2	8440	0.714589	1.10968	1.1789	0.996831	0.4857	0.600177
P09405	13529464	Nucleolin [Mus musculus]	0	198.519	33	25	143	25	707	76.7	4.75	1772	25	3.00436e+08	3.10071e+08	2.21954e+08	2.10088e+08	1.93371e+08	1.90581e+08	2.37127e+08	2.4736e+08	2.23201	3.88411	1.0275	2.98707	Ncl	17975	NCL	4691	1.27789	0.90433	0.803673	1.01411	0.01168	0.207337
Q9CQ75	31981600	NADH dehydrogenase [ubiquinone] 1 alpha subcomplex subunit 2 [Mus musculus]	0	50.39	51	7	57	7	99	10.9	9.99	789	7	1.13858e+08	1.17974e+08	2.04373e+08	1.90328e+08	2.02507e+08	5.1879e+08	5.22251e+08	4.25786e+08	2.51067	5.03257	62.0123	14.39	Ndufa2	17991	NDUFA2	4695	0.403913	0.687673	1.25669	1.65173	0.04035	0.221088
Q62425	33563266	cytochrome c oxidase subunit NDUFA4 [Mus musculus]	0	67.042	56	8	74	8	82	9.3	9.52	1028	8	1.24182e+09	1.00415e+09	9.80477e+08	8.95788e+08	1.01382e+09	1.00997e+09	8.61872e+08	6.79483e+08	14.9652	6.3834	0.268918	16.7344	Ndufa4	17992	NDUFA4	4697	1.16865	0.976284	1.05304	0.802019	0.3775	0.514576
Q9CXZ1	148686433	NADH dehydrogenase (ubiquinone) Fe-S protein 4, partial [Mus musculus]	0	148.282	55	11	69	11	184	20.9	10.15	1584	11	1.14027e+08	1.55228e+08	2.51738e+08	2.78239e+08	2.54817e+08	6.40975e+08	7.30562e+08	6.13979e+08	21.6398	7.07145	60.964	12.2624	Ndufs4	17993	NDUFS4	4724	0.354334	0.697438	1.17884	1.76939	0.05793	0.240432
Q91YT0	19526814	NADH dehydrogenase [ubiquinone] flavoprotein 1, mitochondrial precursor [Mus musculus]	0	352.846	66	25	179	25	464	50.8	8.21	3608	25	2.79057e+08	3.48692e+08	5.60816e+08	6.67587e+08	6.0512e+08	1.40274e+09	1.6986e+09	1.44697e+09	15.6877	12.2921	56.1796	11.3128	Ndufv1	17995	NDUFV1	4723	0.358223	0.700985	1.14578	1.79501	0.04638	0.231917
A0A571BDN7	1374782	Nedd4 [Mus musculus]	0	48.963	11	10	27	9	957	109.9	5.55	460	10	1.32108e+07	1.44549e+07	9.55975e+06	9.33858e+06	7.91336e+06	7.6491e+06	5.0731e+06	4.9857e+06	6.3598	1.65514	2.40136	1.22872	Nedd4	17999	-	-	1.53304	1.04721	0.862362	0.557388	0.003731	0.164617
P42208	755493895	PREDICTED: septin-2 isoform X1 [Mus musculus]	0	213.039	56	17	107	16	395	45.2	7.58	2232	17	5.94368e+08	3.42415e+08	2.15695e+08	1.86609e+08	2.28608e+08	1.99744e+08	1.65119e+08	1.95172e+08	38.0361	10.2248	9.52968	11.7964	Septin2	18000	SEPTIN2	4735	1.76109	0.756306	0.805275	0.677326	0.4162	0.546905
P97798	112363082	neogenin isoform 1 precursor [Mus musculus]	0	47.346	11	13	24	13	1492	162.8	6.49	71	13	2.8375e+07	2.16794e+07	1.25342e+07	1.73161e+07	7.63964e+06	1.04749e+07	8.25429e+06	9.65916e+06	18.9172	22.6552	22.1353	11.0911	Neo1	18007	NEO1	4756	1.72702	1.02992	0.625002	0.618063	0.1662	0.335222
Q04690	568972092	PREDICTED: neurofibromin isoform X1 [Mus musculus]	0	194.034	14	28	80	28	2852	320.5	7.42	1351	28	6.21253e+07	6.20316e+07	6.13487e+07	6.67927e+07	6.55236e+07	6.02443e+07	5.83323e+07	4.31566e+07	0.106753	6.00827	5.93645	21.1469	Nf1	18015	NF1	4763	1.0356	1.06884	1.04904	0.846526	0.7124	0.771621
P46662	568969983	PREDICTED: merlin isoform X1 [Mus musculus]	0	33.16	14	7	19	2	598	69.8	6.6	86	7	1.68886e+07	2.38057e+07	2.51083e+07	3.61382e+07	2.31596e+07	2.46344e+07	2.09626e+07	1.91737e+07	24.0383	25.4684	4.36392	6.30325	Nf2	18016	NF2	4771	0.857305	1.29027	1.00687	0.845547	0.2801	0.429468
Q5CZY4	148679008	nuclear factor I/X, isoform CRA_b [Mus musculus]	0	71.551	30	9	33	6	433	47.9	8.53	415	9	2.88079e+07	3.12877e+07	1.69409e+07	1.28385e+07	1.34923e+07	1.09269e+07	8.50848e+06	1.02154e+07	5.83578	19.4822	14.8575	12.8923	Nfix	18032	NFIX	4784	1.80714	0.895501	0.734312	0.563047	0.01988	0.208377
P08551	39204499	neurofilament light polypeptide [Mus musculus]	0	679.603	76	49	611	26	543	61.5	4.64	13236	49	6.18474e+09	5.59406e+09	4.21458e+09	2.78221e+09	4.1495e+09	3.89416e+09	3.99172e+09	4.00564e+09	7.09202	28.9516	4.4892	0.246196	Nefl	18039	NEFL	4747	1.35324	0.803844	0.924118	0.918798	0.1481	0.321612
P08553	146345468	RecName: Full=Neurofilament medium polypeptide; Short=NF-M; AltName: Full=160 kDa neurofilament protein; AltName: Full=Neurofilament 3; AltName: Full=Neurofilament triplet M protein	0	964.729	73	70	746	64	848	95.9	4.77	15997	70	1.17164e+10	1.11603e+10	8.40174e+09	5.74502e+09	8.7425e+09	6.82907e+09	6.5731e+09	7.07962e+09	3.43774	26.5586	17.3779	5.24672	Nefm	18040	-	-	1.38128	0.854173	0.940202	0.824343	0.02991	0.211871
Q9Z1J3	14714866	Nitrogen fixation gene 1 (S. cerevisiae) [Mus musculus]	0	28.601	19	9	17	9	459	50.6	8.32	51	9	1.75702e+07	1.26492e+07	1.28164e+07	1.1385e+07	1.03356e+07	1.44602e+07	1.23933e+07	1.21187e+07	23.0292	8.3646	23.5243	1.58464	Nfs1	18041	NFS1	9054	1.16533	0.933258	0.956178	0.945236	0.8507	0.881235
Q3UGS1	568969995	PREDICTED: protein NipSnap homolog 1 isoform X1 [Mus musculus]	0	17.356	11	2	9	2	287	33.7	8.66	68	2	2.15625e+06	4.8698e+06	5.85998e+06	7.81844e+06	5.75702e+06	7.94081e+06	7.32545e+06	4.6537e+06	54.6186	20.2485	22.5462	31.5417	Nipsnap1	18082	NIPSNAP1	8508	0.605936	1.17965	1.18132	1.0331	0.5344	0.636171
O54949	149408132	serine/threonine-protein kinase NLK [Mus musculus]	0	75.465	24	9	43	8	527	58.3	8.13	549	9	2.03715e+07	2.40457e+07	3.30093e+07	2.73132e+07	3.12427e+07	1.87128e+07	2.63809e+07	1.98137e+07	11.6986	13.3541	35.4714	20.1052	Nlk	18099	NLK	51701	0.884409	1.20111	0.994685	0.919799	0.4899	0.602486
Q9Z2Q5	255003746	39S ribosomal protein L40, mitochondrial precursor [Mus musculus]	0	52.212	41	6	18	6	206	24.3	9.47	239	6	1.95454e+07	2.28695e+07	1.88278e+07	1.70761e+07	1.60388e+07	1.27345e+07	2.04142e+07	1.63731e+07	11.0834	6.8998	16.2408	15.5354	Mrpl40	18100	MRPL40	64976	1.17918	0.998168	0.799927	1.02273	0.3789	0.51512
P15532	387496	tumor metastatic process-associated protein NM23, partial [Mus musculus]	0	101.02	67	10	80	5	166	18.7	8.27	1513	10	3.01554e+08	2.84864e+08	3.12606e+08	3.47836e+08	2.63868e+08	3.66296e+08	2.28714e+08	1.95698e+08	4.02486	7.54381	22.9868	11.0016	Nme1	18102	NME1	4830	1.01922	1.14788	1.09526	0.737647	0.1577	0.329401
Q01768	6679078	nucleoside diphosphate kinase B [Mus musculus]	0	117.469	61	9	91	4	152	17.4	7.5	1463	9	5.2407e+07	4.93038e+07	5.14121e+07	5.27033e+07	3.32126e+07	4.26562e+07	4.12657e+07	4.47019e+07	4.31471	1.75379	17.603	5.65274	Nme2	18103	NME2	4831	1.10657	1.13273	0.825417	0.935288	0.1463	0.31926
O70310	6679082	glycylpeptide N-tetradecanoyltransferase 1 [Mus musculus]	0	43.101	21	7	19	6	496	56.9	8	93	7	2.28827e+07	2.14443e+07	1.48632e+07	2.1376e+07	1.12567e+07	1.55157e+07	1.21809e+07	6.86565e+06	4.58926	25.4159	22.4979	39.466	Nmt1	18107	NMT1	4836	1.40292	1.14694	0.847327	0.60281	0.1447	0.31756
Q61941	14250196	Nicotinamide nucleotide transhydrogenase [Mus musculus]	0	25.193	8	7	13	7	1086	113.8	7.64	22	7	2.39159e+06	2.02533e+06	2.90363e+06	4.10327e+06	2.63494e+06	6.89742e+06	9.89574e+06	1.55621e+07	11.727	24.2125	63.2377	31.4775	Nnt	18115	-	-	0.380653	0.60386	0.821507	2.19398	0.247	0.401651
O70378	6754870	ER membrane protein complex subunit 8 [Mus musculus]	0	10.98	17	3	5	3	207	23.3	6.15	52	3	3.4586e+06	1.31847e+06	860694	705888	440269	944265	534569	1.21838e+06	63.357	13.9749	51.48	55.1672	Emc8	18117	EMC8	10328	2.0154	0.660926	0.584122	0.739551	0.7368	0.791663
Q9CQ40	13385752	39S ribosomal protein L49, mitochondrial [Mus musculus]	0	25.445	28	4	16	4	166	19.1	9.5	524	4	1.8956e+07	1.53931e+07	1.36205e+07	1.67293e+07	1.489e+07	1.6586e+07	1.79755e+07	1.71436e+07	14.6688	14.4862	7.62017	3.34993	Mrpl49	18120	MRPL49	740	1.04648	0.924636	0.958945	1.06994	0.523	0.627681
F8WGF2	568936908	PREDICTED: nitric oxide synthase, brain isoform X1 [Mus musculus]	0	69.747	12	14	36	14	1464	164.4	7.31	520	14	1.7027e+07	3.87917e+07	1.46109e+07	4.83009e+07	4.16502e+07	1.28529e+07	1.88314e+07	1.76755e+07	55.1429	75.7326	74.7217	4.47768	Nos1	18125	NOS1	4842	1.06453	1.1998	1.03944	0.69623	0.8111	0.850196
Q61464	568941006	PREDICTED: zinc finger protein 638 isoform X3 [Mus musculus]	0	37.481	4	7	23	7	2022	224.2	6.86	372	7	3.18752e+07	2.7715e+07	3.31838e+07	2.70551e+07	3.37998e+07	2.54552e+07	2.80113e+07	3.0429e+07	9.87318	14.3882	19.9158	5.85057	Zfp638	18139	ZNF638	27332	1.00352	1.01445	0.997875	0.984157	0.994	0.994644
Q61937	55153941	Nucleophosmin 1 [Mus musculus]	0	212.174	47	11	99	11	292	32.6	4.77	3027	11	4.88684e+08	4.93233e+08	4.37378e+08	5.01463e+08	5.40158e+08	4.58583e+08	5.06753e+08	5.01543e+08	0.655271	9.65333	11.551	0.730753	Npm1	18148	NPM1	4869	0.999967	0.9561	1.0171	1.02683	0.2568	0.40766
Q62443	6679120	neuronal pentraxin-1 precursor [Mus musculus]	0	55.239	21	8	26	8	432	47.1	6.44	601	8	6.35882e+06	1.17274e+07	2.60696e+07	3.27776e+07	2.21035e+07	3.89361e+07	3.28279e+07	3.13597e+07	41.9784	16.1208	38.9991	3.23488	Nptx1	18164	NPTX1	4884	0.357858	1.16437	1.20775	1.27003	0.08676	0.269203
Q9CS84	28394197	mKIAA0578 protein [Mus musculus]	0	337.734	31	35	160	31	1553	170.2	6.43	3365	35	1.72282e+08	2.36503e+08	2.29412e+08	2.65615e+08	2.39589e+08	2.40479e+08	2.59247e+08	1.65945e+08	22.2178	10.3426	0.262201	31.033	Nrxn1	18189	NRXN1	9378	0.903856	1.09454	1.06147	0.940133	0.8148	0.853415
E9Q7X7	327365334	neurexin-2-beta isoform 1 precursor [Mus musculus]	0	165.904	20	29	101	2	1703	183.9	5.82	1046	29	4.74927e+07	7.49106e+07	6.12968e+07	6.02173e+07	5.55724e+07	6.01398e+07	5.4609e+07	4.73127e+07	31.6779	1.25645	5.58221	10.1239	Nrxn2	18190	NRXN2	9379	1.0608	1.05309	1.00281	0.883297	0.4288	0.556827
Q6P9K9	568978942	PREDICTED: neurexin 3 isoform X1 [Mus musculus]	0	347.833	26	32	178	27	1696	186.4	5.74	3263	32	3.08327e+08	3.37873e+08	4.36773e+08	6.83088e+08	4.83693e+08	5.15741e+08	5.21809e+08	4.08466e+08	6.46613	31.1058	4.53477	17.2304	Nrxn3	18191	-	-	0.699395	1.21205	1.08171	1.00685	0.06667	0.248604
P46460	31543349	vesicle-fusing ATPase [Mus musculus]	0	465.387	66	45	353	44	744	82.6	6.95	5296	45	1.36828e+09	1.47595e+09	1.3746e+09	1.81138e+09	1.56597e+09	1.60432e+09	1.47596e+09	1.25541e+09	5.35369	19.3877	1.71085	11.419	Nsf	18195	NSF	4905	0.95349	1.06806	1.0628	0.915655	0.3442	0.487788
P15209	68215970	BDNF/NT-3 growth factors receptor isoform a precursor [Mus musculus]	0	64.396	13	8	14	6	821	92.1	6.55	142	8	1.44613e+07	1.62717e+07	8.94476e+06	1.20181e+07	1.40079e+07	8.74895e+06	2.02371e+07	2.10727e+07	8.33069	20.7335	32.6814	2.86078	Ntrk2	18212	NTRK2	4915	1.06193	0.724339	0.786328	1.4274	0.07332	0.257625
Q9QZS3	755542272	PREDICTED: protein numb homolog isoform X1 [Mus musculus]	0	81.415	21	15	79	11	740	80	8.54	717	15	8.25345e+07	7.42063e+07	7.07339e+07	9.19319e+07	1.00498e+08	1.04264e+08	7.98542e+07	1.03574e+08	7.51421	18.4295	2.60122	18.2875	Numb	18222	NUMB	8650	0.886047	0.91954	1.15751	1.03691	0.1583	0.329401
O08919	568945015	PREDICTED: numb-like protein isoform X2 [Mus musculus]	0	148.81	37	19	111	15	608	64.7	8.57	1345	19	2.02995e+08	2.09253e+08	2.12165e+08	2.40044e+08	2.33053e+08	2.1537e+08	2.42282e+08	2.75229e+08	2.14705	8.7187	5.57692	9.00357	Numbl	18223	NUMBL	9253	0.900896	0.988224	0.97995	1.13093	0.2908	0.43987
Q63850	16716349	nuclear pore glycoprotein p62 [Mus musculus]	0	30.157	12	4	16	4	526	53.2	5.31	126	4	1.16119e+07	9.285e+06	5.03091e+06	4.74091e+06	5.35142e+06	4.85518e+06	4.80437e+06	1.78708e+06	15.7476	4.19713	6.87594	64.7369	Nup62	18226	NUP62	23636	1.76097	0.823466	0.860105	0.555458	0.1865	0.352455
Q60597	74211765	unnamed protein product [Mus musculus]	0	701.147	59	56	392	5	1023	116.4	6.93	7768	56	1.28916e+09	1.18176e+09	1.33349e+09	1.369e+09	1.2554e+09	1.22235e+09	1.45051e+09	1.26532e+09	6.14674	1.85824	1.88623	9.64368	Ogdh	18293	OGDH	4967	0.953379	1.04273	0.956015	1.04788	0.178	0.343755
G3XA53	226874869	oligodendrocyte-myelin glycoprotein precursor [Mus musculus]	0	118.975	24	11	87	11	443	49.6	8.41	1694	11	5.59371e+08	5.33945e+08	9.92831e+08	9.23235e+08	1.27875e+09	1.08328e+09	1.31604e+09	1.41577e+09	3.28892	5.13681	11.703	5.16285	Omg	18377	OMG	4974	0.539695	0.94583	1.16597	1.3485	0.01719	0.208377
Q64337	6754954	sequestosome-1 isoform 1 [Mus musculus]	0	19.712	9	3	16	3	442	48.1	5.21	390	3	5.59825e+06	8.99327e+06	7.32821e+06	8.45134e+06	5.99941e+06	7.13714e+06	5.23631e+06	5456239	32.9046	10.0658	12.2482	2.90886	Sqstm1	18412	SQSTM1	8878	1.07686	1.16454	0.969484	0.789115	0.206	0.369917
P48722	148703191	heat shock protein 4 like, isoform CRA_c, partial [Mus musculus]	0	138.679	33	22	78	21	898	100.2	6.01	1060	22	6.30701e+07	9.61255e+07	4.47715e+07	7.03723e+07	7.71295e+07	1.00558e+08	8.28796e+07	1.06167e+08	29.3648	31.4433	18.6464	17.4205	Hspa4l	18415	HSPA4L	22824	0.993308	0.718444	1.10869	1.17956	0.5064	0.614085
Q60771	148703035	claudin 11, partial [Mus musculus]	0	39.543	13	4	75	4	232	24.7	7.97	823	4	1.95038e+08	1.64087e+08	2.83309e+08	4.35058e+08	6.47109e+08	7.12911e+08	8.73188e+08	6.01945e+08	12.1883	29.8739	6.84245	26.0041	Cldn11	18417	CLDN11	5010	0.367143	0.734405	1.39038	1.50807	0.02899	0.211841
Q7TPV4	19070182	myb-binding protein 1a [Mus musculus]	0	64.748	11	11	36	11	1344	151.9	8.92	320	11	1.54589e+07	1.66668e+07	9.81204e+06	7.50295e+06	1.0287e+07	7.32153e+06	8.53496e+06	8.49203e+06	5.31723	18.8597	23.8171	0.356545	Mybbp1a	18432	MYBBP1A	10514	1.52841	0.823775	0.837742	0.810073	0.05181	0.234896
P09103	148702819	prolyl 4-hydroxylase, beta polypeptide, isoform CRA_b, partial [Mus musculus]	0	16.821	8	4	6	4	552	61.5	5.07	47	4	2.2012e+06	4.19844e+06	5.46446e+06	5.56316e+06	1.49987e+06	4.36101e+06	1.81125e+06	516244	44.1358	1.26584	69.0384	78.6862	P4hb	18453	P4HB	5034	0.999334	1.72201	0.915203	0.363449	0.1212	0.29494
P29341	26354649	unnamed protein product [Mus musculus]	0	265.08	41	25	172	17	636	70.6	9.55	1836	25	5.16662e+08	5.16862e+08	4.61216e+08	3.71783e+08	3.91249e+08	3.52212e+08	3.96271e+08	2.93862e+08	0.0273391	15.1834	7.42566	20.9855	Pabpc1	18458	PABPC1	26986	1.25271	1.00966	0.901133	0.836495	0.09735	0.277066
P63005	67463777	Chain C, Paf-Ah Holoenzyme: Lis1ALFA2	0	171.66	51	20	140	20	410	46.7	7.71	2210	20	3.47715e+08	3.48275e+08	3.50454e+08	3.2914e+08	3.00548e+08	2.55043e+08	2.25576e+08	2.11344e+08	0.113795	4.43531	11.5831	4.60647	Pafah1b1	18472	PAFAH1B1	5048	1.17561	1.14792	0.93846	0.738011	0.02727	0.211052
Q61206	568958990	PREDICTED: platelet-activating factor acetylhydrolase IB subunit beta isoform X1 [Mus musculus]	0	11.901	12	2	11	2	242	27.1	6.28	213	2	3.90017e+06	2.98137e+06	3.21292e+06	3.35918e+06	2.20729e+06	1.76799e+06	2.95662e+06	1.26273e+06	18.8821	3.14727	15.6279	56.7745	Pafah1b2	18475	PAFAH1B2	5049	1.27152	1.21434	0.734522	0.77962	0.1563	0.329401
P35700	12846314	unnamed protein product [Mus musculus]	0	74.776	61	12	75	12	199	22.2	8.12	654	12	1.68619e+08	1.6722e+08	1.87489e+08	2.03059e+08	1.67588e+08	1.93984e+08	1.5148e+08	1.60944e+08	0.58908	5.63779	10.3245	4.28416	Prdx1	18477	PRDX1	5052	0.959279	1.11555	1.03278	0.892395	0.2533	0.406493
O88643	568949815	PREDICTED: serine/threonine-protein kinase PAK 1 isoform X1 [Mus musculus]	0	124.507	30	12	39	8	552	61.6	5.87	757	12	4.37009e+07	3.68808e+07	4.13254e+07	4.96071e+07	2.49043e+07	4.04237e+07	3.10027e+07	4.6783e+07	11.9693	12.8799	33.5962	28.69	Pak1	18479	PAK1	5058	1.02447	1.15606	0.830542	0.988923	0.7193	0.776643
B1GX81	304307781	serine/threonine-protein kinase PAK 3 isoform A [Mus musculus]	0	73.795	18	8	25	4	580	64.6	5.47	386	8	8.23011e+06	8.6757e+06	6.55682e+06	8.71912e+06	5.60275e+06	7.97574e+06	4.01739e+06	2691998	3.72745	20.0181	24.715	27.9367	Pak3	18481	PAK3	5063	1.28881	1.16456	1.03515	0.511487	0.1009	0.277594
Q07409	117938277	contactin-3 precursor [Mus musculus]	0	58.075	14	12	30	12	1028	113.2	6.23	561	12	1.936e+07	2.79309e+07	2.08312e+07	3.62351e+07	1.64387e+07	2.07985e+07	9.93746e+06	1.64702e+07	25.6307	38.1739	16.558	34.9849	Cntn3	18488	CNTN3	5067	1.12596	1.3587	0.886589	0.628746	0.4864	0.600561
Q61990	589938277	PREDICTED: poly(rC)-binding protein 2 isoform X5 [Peromyscus maniculatus bairdii]	0	202.624	61	16	106	3	440	45.8	8.41	2185	16	4.42255e+08	5.22484e+08	3.13611e+08	3.03656e+08	3.27116e+08	2.71997e+08	2.41503e+08	2.66879e+08	11.7609	2.2808	13.011	7.05921	Pcbp2	18521	PCBP2	5094	1.43482	0.91804	0.891039	0.756099	0.1415	0.313902
Q80TE2	28972738	mKIAA1400 protein [Mus musculus]	0	262.267	36	29	127	29	1098	119.6	4.94	3012	29	2.35988e+08	2.68977e+08	1.89017e+08	2.23411e+08	1.56467e+08	1.42235e+08	1.21549e+08	2.40547e+08	9.23909	11.7939	6.73847	46.4766	Pcdh10	18526	PCDH10	57575	1.27986	1.04532	0.757074	0.917749	0.1242	0.298003
Q9R0L6	148703569	pericentriolar material 1, isoform CRA_a [Mus musculus]	0	76.25	7	12	24	12	2064	232.7	4.97	252	12	8.80155e+07	8.56546e+07	9.08889e+07	9.78872e+07	1.15703e+08	9.11334e+07	6.37739e+07	1.83704e+07	1.92245	5.24279	16.7994	78.1677	Pcm1	18536	PCM1	5108	1.0664	1.15915	1.27005	0.504396	0.3787	0.51512
E0CYV0	568965099	PREDICTED: protein-L-isoaspartate(D-aspartate) O-methyltransferase isoform X1 [Mus musculus]	0	98.028	43	9	24	9	286	30.4	7.24	439	9	1.67578e+07	1.77524e+07	2.41931e+07	2.81512e+07	2.21348e+07	4.02879e+07	7.33819e+07	8.83767e+07	4.07585	10.6936	41.1267	13.1096	Pcmt1	18537	-	-	0.443809	0.673161	0.802772	2.08026	0.07271	0.257625
A0A3B2WC97	6679227	Purkinje cell protein 4 [Mus musculus]	0	9.624	44	2	6	2	62	6.8	6.71	18	2	3.28186e+06	1.35021e+06	3.75775e+06	4.00557e+06	2.97715e+06	4.63724e+06	4.54657e+06	9.9396e+06	58.9752	4.51448	30.8326	52.6495	Pcp4	18546	PCP4	5121	0.537115	0.9002	0.882932	1.67975	0.6155	0.700576
Q04735	15489103	PCTAIRE-motif protein kinase 1 [Mus musculus]	0	52.791	18	9	41	3	496	55.9	7.87	520	9	4.7937e+06	4.20849e+06	3.96957e+06	7.0594e+06	3.16133e+06	5.10509e+06	2.31026e+06	2.94322e+06	9.1934	39.62	33.2537	17.0388	Cdk16	18555	CDK16	5127	1.07325	1.31489	0.985534	0.626326	0.1961	0.360175
Q04899	6679233	cyclin-dependent kinase 18 [Mus musculus]	0	67.998	23	8	28	5	451	51.8	8.51	295	8	340224	1.83881e+06	2.70183e+06	5.11437e+06	5.51488e+06	1.09691e+07	9.40567e+06	1.19862e+07	97.2595	43.651	46.7934	17.0598	Cdk18	18557	CDK18	5129	0.182075	0.653105	1.37736	1.78746	0.09493	0.2754
E9QPD7	251823980	pyruvate carboxylase, mitochondrial isoform 1 [Mus musculus]	0	71.481	14	13	34	13	1179	129.7	6.71	370	13	2.41763e+07	1.62133e+07	2.52994e+07	2.31469e+07	2.42205e+07	3.3016e+07	2.8338e+07	3.49993e+07	27.8817	6.28358	21.7322	14.8737	Pcx	18563	PC	5091	0.771495	0.925388	1.09329	1.20983	0.4721	0.591063
Q01065	6679243	calcium/calmodulin-dependent 3',5'-cyclic nucleotide phosphodiesterase 1B isoform 1 [Mus musculus]	0	11.067	7	4	7	4	535	61.2	5.72	28	4	6.77268e+06	7.84799e+06	6.60203e+06	8.49039e+06	7.14426e+06	1.07258e+07	4.84249e+06	5.40638e+06	10.4012	17.6946	28.3442	7.78096	Pde1b	18574	PDE1B	5153	1.01125	1.04388	1.236	0.708871	0.2116	0.373383
B1AWC9	112181198	cAMP-specific 3',5'-cyclic phosphodiesterase 4B isoform 1 [Mus musculus]	0	101.679	28	17	43	12	721	82	5.63	464	17	1.17967e+08	1.08845e+08	1.28136e+08	1.21994e+08	1.18326e+08	1.08021e+08	7.72643e+07	8.18363e+07	5.68793	3.47261	6.4384	4.06399	Pde4b	18578	PDE4B	5142	1.05202	1.16017	1.04986	0.737953	0.0249	0.208796
O55057	6679245	retinal rod rhodopsin-sensitive cGMP 3',5'-cyclic phosphodiesterase subunit delta [Mus musculus]	0	17.603	25	3	8	3	150	17.3	5.67	132	3	2.07305e+06	2.37537e+06	2.40773e+06	3.0754e+06	2.03299e+06	3.4803e+06	3.80705e+06	4.05197e+06	9.61098	17.2208	37.1248	4.40722	Pde6d	18582	PDE6D	5147	0.76355	0.941154	0.946331	1.34896	0.05632	0.238591
O70628	148708411	phosphodiesterase 9A, isoform CRA_b, partial [Mus musculus]	0	39.674	14	6	20	6	543	62.3	6.05	728	6	1.12923e+07	1.09035e+07	4.81964e+06	5.97235e+06	2.9445e+06	3.48854e+06	2.4626e+06	1.84955e+06	2.47713	15.1055	11.9598	20.1056	Pde9a	18585	PDE9A	5152	2.03012	0.987081	0.588393	0.394407	0.004114	0.164617
P35486	6679261	pyruvate dehydrogenase E1 component subunit alpha, somatic form, mitochondrial precursor [Mus musculus]	0	264.429	69	26	234	26	390	43.2	8.19	4222	26	1.41424e+09	1.03299e+09	1.15449e+09	1.26441e+09	1.37797e+09	1.49485e+09	1.7724e+09	1.59375e+09	22.032	6.42638	5.75332	7.50565	Pdha1	18597	PDHA1	5160	0.88148	0.871273	1.03478	1.21247	0.1714	0.338069
Q9JK42	226958643	pyruvate dehydrogenase kinase, isoenzyme 2 [Mus musculus]	0	18.658	14	5	10	5	407	46	6.61	68	5	9.03746e+06	7.62643e+06	9.31313e+06	9.94955e+06	1.26133e+07	9.1593e+06	1.39185e+07	5.09907e+06	11.9749	4.67245	22.4353	65.5844	Pdk2	18604	PDK2	5164	0.868852	1.00435	1.13522	0.991574	0.6427	0.721918
Q9Z2A0	124107594	3-phosphoinositide-dependent protein kinase 1 isoform A [Mus musculus]	0	21.805	7	3	8	3	559	63.7	7.37	132	3	2.74502e+06	2.25454e+06	2.99596e+06	3.28543e+06	1.97126e+06	4.37259e+06	2.60581e+06	3.34627e+06	13.8742	6.51724	53.532	17.5934	Pdpk1	18607	PDPK1	5170	0.848214	1.06569	1.07628	1.00982	0.53	0.632396
Q62048	21426847	astrocytic phosphoprotein PEA-15 isoform 2 [Mus musculus]	0	17.64	25	2	10	2	130	15	5.02	331	2	3.10469e+06	3.31824e+06	3.48746e+06	3.21556e+06	3.47339e+06	4.06987e+06	3.53131e+06	5613143	4.70207	5.73673	11.1828	32.1961	Pea15a	18611	PEA15	8682	0.861743	0.899322	1.01205	1.22688	0.5422	0.642356
P12382	31560653	ATP-dependent 6-phosphofructokinase, liver type [Mus musculus]	0	125.463	21	15	70	10	780	85.3	7.17	1104	15	1.45969e+07	4.93809e+07	1.83401e+07	2.87046e+07	2.97872e+07	1.44728e+07	2.25706e+07	2.89396e+07	76.8893	31.157	48.9331	17.4861	Pfkl	18641	PFKL	5211	1.23752	0.909987	0.856123	0.996365	0.9601	0.967936
P47857	568991691	PREDICTED: ATP-dependent 6-phosphofructokinase, muscle type isoform X1 [Mus musculus]	0	205.047	33	23	106	19	850	93.2	7.25	1198	23	9.73301e+07	9.87678e+07	9.34522e+07	1.1128e+08	1.09771e+08	1.13465e+08	1.11873e+08	7.67024e+07	1.03678	12.3147	2.34049	26.3763	Pfkm	18642	PFKM	5213	0.965237	1.00774	1.09881	0.928212	0.117	0.289965
P62962	26389590	unnamed protein product [Mus musculus]	0	31.836	49	5	24	5	140	14.9	8.28	395	5	2.76994e+07	2.09253e+07	2.12329e+07	2.05979e+07	1.96379e+07	2.17473e+07	2.12267e+07	1.33238e+07	19.7019	2.14661	7.20828	32.3479	Pfn1	18643	PFN1	5216	1.16893	1.0056	0.994888	0.830584	0.7937	0.83879
Q9JJV2	163310986	Chain A, Mouse Profilin Iia In Complex With A Double Repeat From The Fh1 Domain Of Mdia1	0	68.137	54	6	64	6	140	15	7.02	1341	6	7.47233e+07	8.91911e+07	9.32792e+07	1.19996e+08	9.43868e+07	1.06239e+08	7.92065e+07	9.30559e+07	12.4824	17.7155	8.35492	11.3698	Pfn2	18645	PFN2	5217	0.87412	1.13735	1.0699	0.918638	0.475	0.591701
Q9DBJ1	114326546	phosphoglycerate mutase 1 [Mus musculus]	0	143.714	60	11	52	11	254	28.8	7.18	769	11	1.65262e+07	4.07817e+07	6.77359e+07	5.08917e+07	3.99996e+07	6.34159e+07	6.77662e+07	5.76568e+07	59.8565	20.0807	32.0219	11.3989	Pgam1	18648	PGAM1	5223	0.56632	1.17228	1.02196	1.23944	0.4328	0.560137
P09411	70778976	phosphoglycerate kinase 1 [Mus musculus]	0	161.128	45	15	68	15	417	44.5	7.9	1033	15	8.7392e+07	7.10023e+07	8.97327e+07	1.0229e+08	8.86567e+07	9.86043e+07	6.50295e+07	8.25666e+07	14.6334	9.24857	7.51257	16.8035	Pgk1	18655	PGK1	5230	0.92456	1.12085	1.09306	0.86153	0.442	0.56776
P67778	148684042	mCG8461, isoform CRA_c [Mus musculus]	0	157.464	84	18	135	18	274	30	5.76	2942	18	3.74129e+08	4.99204e+08	3.35904e+08	4.44086e+08	2.82071e+08	4.33206e+08	4.12663e+08	6.43623e+08	20.2538	19.6147	29.8817	30.9222	Phb	18673	PHB1	5245	1.01998	0.910968	0.835388	1.23366	0.7795	0.826541
G5E902	148689581	mCG10343, isoform CRA_c, partial [Mus musculus]	0	127.858	39	16	152	16	375	41.5	9.13	1852	16	7.76428e+08	9.02428e+08	5.41483e+08	6.65196e+08	5.26519e+08	6.83365e+08	5.44313e+08	6.29825e+08	10.6138	14.499	18.3335	10.2997	Slc25a3	18674	SLC25A3	5250	1.27438	0.915963	0.918396	0.891261	0.2858	0.433899
Q8C1W2	568991695	PREDICTED: PRKCA-binding protein isoform X1 [Mus musculus]	0	13.44	8	3	11	3	436	48.6	5.3	181	3	1.57546e+06	493425	923728	2.46364e+06	1.46421e+06	1.94142e+06	1.40832e+06	778202	73.964	64.2908	19.8164	40.7551	Pick1	18693	PICK1	9463	0.749026	1.22637	1.23299	0.791614	0.6595	0.731999
Q61194	145279206	phosphatidylinositol 4-phosphate 3-kinase C2 domain-containing subunit alpha [Mus musculus]	0	22.52	3	5	9	5	1686	190.6	8.02	97	5	1.33369e+07	8.23721e+06	7.70038e+06	7.92206e+06	8.06329e+06	6.47653e+06	5.72816e+06	5.99673e+06	33.4294	2.00673	15.4336	3.23942	Pik3c2a	18704	PIK3C2A	5286	1.35983	0.984691	0.916453	0.739026	0.03818	0.217008
P26450	117320524	phosphatidylinositol 3-kinase regulatory subunit alpha isoform 2 [Mus musculus]	0	27.968	9	5	19	5	724	83.5	6.28	125	5	7.07133e+06	9.13128e+06	6.97489e+06	8.14241e+06	5.32526e+06	6.41657e+06	4.53831e+06	1.10047e+07	17.9799	10.922	13.144	58.8361	Pik3r1	18708	PIK3R1	5295	1.10589	1.03181	0.801425	1.06087	0.4628	0.583555
F8WHW6	39104624	mKIAA0589 protein [Mus musculus]	0	188.371	34	16	74	14	705	77.2	6.24	1296	16	5.62436e+07	5.38104e+07	6.60175e+07	8.8867e+07	8.09707e+07	8.98748e+07	7.5384e+07	6.69283e+07	3.12673	20.8633	7.37064	8.40272	Pip5k1c	18717	PIP5K1C	23396	0.761492	1.07169	1.18212	0.984696	0.09911	0.277476
O70172	125490368	phosphatidylinositol 5-phosphate 4-kinase type-2 alpha [Mus musculus]	0	87.898	29	11	70	6	405	46.1	6.99	837	11	7.17501e+07	6.07933e+07	6.68721e+07	6.93544e+07	7.4228e+07	7.57594e+07	6.03635e+07	6.80162e+07	11.6907	2.57699	1.4439	8.43014	Pip4k2a	18718	PIP4K2A	5305	0.968996	0.995922	1.09653	0.938556	0.1555	0.329344
O35954	6679339	membrane-associated phosphatidylinositol transfer protein 1 [Mus musculus]	0	40.197	10	11	26	10	1243	134.9	6.06	203	11	1.03516e+07	1.37155e+07	1.71158e+07	1.43654e+07	1.29232e+07	2.5165e+07	2.76263e+07	2.60573e+07	19.7661	12.3555	45.454	4.13334	Pitpnm1	18739	PITPNM1	9600	0.653465	0.854769	1.03416	1.4576	0.04972	0.234764
O55176	594542497	E3 ubiquitin-protein ligase Praja-1 isoform 3 [Mus musculus]	0	35.516	13	6	12	6	615	67.8	5.19	180	6	2.93567e+06	5.35035e+06	6.65859e+06	9.80607e+06	6.20713e+06	7.68919e+06	6.44812e+06	5.62479e+06	41.2125	27.0349	15.0828	9.64437	Pja1	18744	PJA1	64219	0.653473	1.29848	1.09593	0.952124	0.4966	0.606127
P52480	359807367	pyruvate kinase PKM isoform M1 [Mus musculus]	0	207.199	60	27	109	27	531	57.9	7.14	2044	27	1.668e+08	1.17592e+08	1.64092e+08	2.26604e+08	2.11759e+08	2.51637e+08	2.68512e+08	2.77257e+08	24.4698	22.6276	12.1703	2.26608	Pkm	18746	PKM	5315	0.675416	0.927879	1.10054	1.29617	0.1521	0.326624
P05132	308198630	Chain B, Crystal Structure Of Phospholamban (1-19):pka C-Subunit:amp-Pnp:mg2+ Complex	0	81.829	32	12	77	3	350	40.4	8.79	1399	12	3.70273e+07	4.55048e+07	3.01476e+07	4.14851e+07	2.97244e+07	3.13792e+07	2.38524e+07	2.94841e+07	14.5264	22.3831	3.83007	14.9326	Prkaca	18747	PRKACA	5566	1.22905	1.06674	0.90994	0.794274	0.3995	0.533758
P68181	255958156	cAMP-dependent protein kinase catalytic subunit beta isoform 4 [Mus musculus]	0	102.099	30	13	85	6	398	46	8.56	1075	13	2.67824e+08	3.28446e+08	2.45668e+08	2.85679e+08	2.07951e+08	2.00392e+08	1.66973e+08	1.27621e+08	14.3781	10.6493	2.6179	18.8914	Prkacb	18749	PRKACB	5567	1.30293	1.16106	0.892284	0.643726	0.19	0.355372
P68404	6679345	protein kinase C beta type isoform 1 [Mus musculus]	0	159.46	46	23	62	16	673	76.8	7.02	1225	23	2.46076e+07	2.94554e+07	3.53122e+07	6.70448e+07	3.78909e+07	8.73307e+07	6.91518e+07	5.64908e+07	12.6812	43.8433	55.8357	14.2511	Prkcb	18751	PRKCB	5579	0.530961	1.00526	1.22982	1.23396	0.1629	0.333324
P63318	6755080	protein kinase C gamma type isoform 1 [Mus musculus]	0	313.161	56	30	216	28	697	78.3	7.46	4679	30	1.07946e+08	1.21491e+08	1.73974e+08	6.15147e+08	2.6154e+08	6.46202e+08	5.79393e+08	3.79001e+08	8.34889	79.0644	59.9282	29.5701	Prkcg	18752	PRKCG	5582	0.318145	1.09422	1.2587	1.32894	0.2733	0.422707
P16054	6755084	protein kinase C epsilon type [Mus musculus]	0	47.788	13	9	24	9	737	83.5	7.03	152	9	1.23907e+07	1.33492e+07	1.39538e+07	2.07015e+07	1.70004e+07	3.00987e+07	1.84016e+07	4.81399e+06	5.2666	27.5363	39.3294	82.771	Prkce	18754	PRKCE	5581	0.787696	1.06052	1.44133	0.710446	0.605	0.69271
P11214	15030028	Plasminogen activator, tissue [Mus musculus]	0	7.464	5	2	3	2	559	63.1	8.15	19	2	4.29622e+06	3.8817e+06	3.8324e+06	2.73449e+06	3.39251e+06	1.81612e+06	2.2033e+06	2.27743e+06	7.1684	23.644	42.8012	2.33957	Plat	18791	PLAT	5327	1.33877	1.07503	0.85268	0.733518	0.08423	0.267595
Q9Z1B3	224967070	1-phosphatidylinositol 4,5-bisphosphate phosphodiesterase beta-1 isoform 1 [Mus musculus]	0	808.991	58	68	363	68	1216	138.3	6.13	7641	68	3.66943e+08	3.7701e+08	4.62597e+08	5.46726e+08	5.66371e+08	7.39123e+08	5.35708e+08	1.18944e+09	1.91369	11.7877	18.7138	53.5905	Plcb1	18795	PLCB1	23236	0.622046	0.84393	1.09157	1.44246	0.2309	0.388355
P51432	1150880	phospholipase C beta3 [Mus musculus]	0	80.971	14	12	17	12	1234	139.4	6.04	353	12	2.70084e+08	2.54172e+08	1.48639e+08	1.34014e+08	1.71427e+08	5.99939e+07	6.8784e+07	4.44512e+07	4.29242	7.31727	68.0967	30.3897	Plcb3	18797	PLCB3	5331	1.82102	0.981803	0.803848	0.393326	0.01731	0.208377
Q91UZ1	568915825	PREDICTED: 1-phosphatidylinositol 4,5-bisphosphate phosphodiesterase beta-4 isoform X1 [Mus musculus]	0	278.747	42	45	164	45	1207	137.5	6.73	2054	45	1.90789e+08	1.99818e+08	1.98096e+08	1.96905e+08	2.06088e+08	1.64142e+08	1.3026e+08	1.84124e+08	3.26931	0.426437	16.023	24.23	Plcb4	18798	PLCB4	5332	1.06272	1.07467	1.00728	0.855339	0.7146	0.772649
Q9Z280	13124458	RecName: Full=Phospholipase D1; Short=PLD 1; Short=mPLD1; AltName: Full=Choline phosphatase 1; AltName: Full=Phosphatidylcholine-hydrolyzing phospholipase D1	0	9.656	4	3	4	3	1074	123.9	8.72	14	3	3.40071e+06	2.58781e+06	2.51221e+06	3.4111e+06	3.22042e+06	3.5314e+06	3.8384e+06	3.48304e+06	19.1971	21.4613	6.51364	6.86412	Pld1	18805	PLD1	5337	0.92184	0.9118	1.03934	1.12702	0.5863	0.675558
O35405	7242181	phospholipase D3 [Mus musculus]	0	25.916	11	4	28	4	488	54.4	6.52	598	4	2.57038e+07	2.98793e+07	2.17387e+07	2.36433e+07	1.59398e+07	1.70804e+07	1.42813e+07	5.37288e+06	10.6237	5.93498	4.88531	64.1004	Pld3	18807	PLD3	23646	1.4471	1.18152	0.85968	0.511696	0.08703	0.269203
P50580	6755100	proliferation-associated protein 2G4 [Mus musculus]	0	100.924	49	16	122	16	394	43.7	6.86	1395	16	2.62344e+08	2.75679e+08	1.8497e+08	1.9094e+08	1.26474e+08	1.37391e+08	8.80165e+07	7.40628e+07	3.50513	2.24593	5.85108	12.1752	Pa2g4	18813	PA2G4	5036	1.60618	1.12222	0.78773	0.483863	0.009253	0.202785
P60202	13591880	myelin proteolipid protein [Rattus norvegicus]	0	80.58	32	9	95	9	277	30.1	8.35	2218	9	4.11373e+08	4.26686e+08	6.24805e+08	1.03675e+09	1.24606e+09	1.90815e+09	2.1106e+09	2.30367e+09	2.58399	35.0619	29.6853	6.18527	Plp1	18823	PLP1	5354	0.332957	0.660126	1.25315	1.75377	0.02594	0.210111
P70206	148666850	plexin A1 [Mus musculus]	0	62.453	8	13	38	7	1912	213	6.9	526	13	2.05883e+07	2.11164e+07	1.29392e+07	1.73042e+07	1.26537e+07	1.15774e+07	7.53812e+06	7.41426e+06	1.79069	20.4113	6.28205	1.17149	Plxna1	18844	PLXNA1	5361	1.50109	1.08856	0.872159	0.538186	0.004275	0.164617
Q3TUQ5	148704736	pinin, partial [Mus musculus]	0	63.987	20	12	28	12	732	83.1	7.15	165	12	5.67825e+07	5.64505e+07	4.1271e+07	3.50204e+07	5.30848e+07	4.64586e+07	3.88693e+07	2.02506e+07	0.414695	11.5866	9.41381	44.538	Pnn	18949	PNN	5411	1.30083	0.87644	1.14356	0.679172	0.1333	0.30559
B7ZNM7	158508501	septin-5 [Mus musculus]	0	318.524	69	24	281	21	369	42.7	6.67	4646	24	2.32443e+09	2.16053e+09	2.01591e+09	1.54203e+09	1.72543e+09	1.52492e+09	1.49108e+09	1.60798e+09	5.16837	18.8358	8.72427	5.33452	Septin5	18951	SEPTIN5	5413	1.24649	0.988845	0.903358	0.86131	0.0845	0.267595
A0A5F8MP96	568972207	PREDICTED: septin-4 isoform X1 [Mus musculus]	0	259.906	30	23	183	8	971	110	8.35	3376	23	3.40624e+08	2.86959e+08	3.33218e+08	3.11412e+08	4.0591e+08	3.7013e+08	4.95903e+08	5.98054e+08	12.093	4.78394	6.52041	13.2055	Septin4	18952	SEPTIN4	5414	0.798906	0.820608	0.98789	1.3926	0.1568	0.329401
Q8K409	21729749	DNA polymerase beta [Mus musculus]	0	6.614	8	3	6	3	335	38.3	8.85	24	3	2.04717e+07	2.00956e+07	2.39493e+07	2.49634e+07	3.15342e+07	2.13509e+07	1.86783e+06	2.23457e+06	1.31093	2.93194	27.2315	12.6427	Polb	18970	POLB	5423	1.10789	1.3358	1.44428	0.112036	0.0007807	0.151196
O09117	148704937	synaptophysin-like protein, isoform CRA_b, partial [Mus musculus]	0	11.823	13	2	3	2	263	29.1	8.62	43	2	2.04585e+06	2.67758e+06	5.02819e+06	7.51602e+06	7.50998e+06	9.70401e+06	1.27962e+07	5029592	18.9143	28.0474	18.0251	61.6166	Sypl	19027	SYPL1	6856	0.361205	0.959268	1.31637	1.36316	0.1354	0.307212
P24369	71774133	peptidyl-prolyl cis-trans isomerase B precursor [Mus musculus]	0	85.504	56	12	79	12	216	23.7	9.55	682	12	2.4845e+08	2.16054e+08	1.46412e+08	1.70272e+08	9.19728e+07	1.09383e+08	6.0998e+07	7.10659e+07	9.8633	10.6552	12.2278	10.7812	Ppib	19035	PPIB	5479	1.66697	1.13649	0.722606	0.473939	0.03411	0.214351
P62137	13994195	serine/threonine-protein phosphatase PP1-alpha catalytic subunit [Mus musculus]	0	316.344	76	21	233	6	330	37.5	6.33	4671	21	5.18432e+08	4.92908e+08	4.97294e+08	4.85152e+08	4.16224e+08	3.53668e+08	3.30931e+08	4.24083e+08	3.56925	1.74774	11.4911	17.4483	Ppp1ca	19045	PPP1CA	5499	1.14968	1.11683	0.875203	0.858289	0.2327	0.390487
P62141	4506005	serine/threonine-protein phosphatase PP1-beta catalytic subunit isoform 1 [Homo sapiens]	0	309.061	75	22	204	9	327	37.2	6.19	4973	22	1.31769e+09	1.32465e+09	1.19502e+09	1.12892e+09	1.08489e+09	6.888e+08	7.39597e+08	4.78944e+08	0.372437	4.02199	31.5815	30.2508	Ppp1cb	19046	PPP1CB	5500	1.32806	1.16803	0.891469	0.612447	0.114	0.288079
P63087	401709959	serine/threonine-protein phosphatase PP1-gamma catalytic subunit isoform 2 [Rattus norvegicus]	0	301.741	74	21	217	6	337	38.5	6.13	5013	21	4.17447e+08	3.7596e+08	4.18858e+08	3.61551e+08	3.82714e+08	2.96951e+08	2.74635e+08	2.52232e+08	7.39479	10.3849	17.8452	6.01357	Ppp1cc	19047	-	-	1.14145	1.12275	0.977813	0.757986	0.1053	0.279403
Q60829	21536256	protein phosphatase 1 regulatory subunit 1B isoform 1 [Mus musculus]	0	37.886	30	3	13	3	194	21.8	4.65	279	3	8.49896e+06	7.23006e+06	6.47936e+06	8.63373e+06	4.25591e+06	9.60014e+06	7.91475e+06	1.3193e+07	11.4088	20.1596	54.5457	35.3641	Ppp1r1b	19049	PPP1R1B	84152	0.956086	0.918647	0.842238	1.28303	0.8591	0.886072
P63330	3342500	protein phosphatase type 2A catalytic subunit alpha isoform [Mus musculus]	0	184.544	73	15	93	2	309	35.6	5.54	1680	15	2.02169e+08	2.26656e+08	2.29994e+08	2.48877e+08	2.07686e+08	2.17152e+08	1.82496e+08	1.55093e+08	8.07549	5.57661	3.15124	11.4796	Ppp2ca	19052	PPP2CA	5515	1.02705	1.14691	1.0175	0.808536	0.2201	0.377804
P62715	8394021	serine/threonine-protein phosphatase 2A catalytic subunit beta isoform [Rattus norvegicus]	0	184.225	73	15	93	2	309	35.6	5.43	1666	15	5.27615e+06	7.40675e+06	6.30412e+06	6.48637e+06	4.04552e+06	6.74588e+06	6.40569e+06	7.3751e+06	23.7573	2.0151	35.3882	9.94832	Ppp2cb	19053	PPP2CB	5516	1.01371	1.02231	0.862526	1.10146	0.8307	0.864578
P63328	8394030	serine/threonine-protein phosphatase 2B catalytic subunit alpha isoform [Rattus norvegicus]	0	302.005	61	21	222	14	521	58.6	5.86	4595	21	3.84512e+08	3.96229e+08	5.40355e+08	5.79789e+08	5.02522e+08	6.19934e+08	5.51874e+08	5.56781e+08	2.12249	4.97865	14.7932	0.625999	Ppp3ca	19055	PPP3CA	5530	0.7558	1.08436	1.0866	1.07324	0.01073	0.204649
A0A6B9EQU3	568987032	PREDICTED: serine/threonine-protein phosphatase 2B catalytic subunit beta isoform isoform X1 [Mus musculus]	0	164.878	35	16	133	9	534	60.2	6.1	2609	16	3.80533e+08	3.51361e+08	3.11934e+08	4.84989e+08	4.84024e+08	4.79336e+08	5.23975e+08	4.35917e+08	5.63682	30.7102	0.688242	12.9735	Ppp3cb	19056	PPP3CB	5532	0.848064	0.923415	1.11627	1.11225	0.1048	0.279251
Q80XK0	28436800	Ppp3cc protein, partial [Mus musculus]	0	35.025	10	5	33	2	538	61.4	7.39	560	5	2.4437e+06	2.89924e+06	2.23811e+06	2.56495e+06	1.86601e+06	2.13132e+06	1.70333e+06	1.52966e+06	12.0576	9.6235	9.38634	7.59669	Ppp3cc	19057	PPP3CC	5533	1.22994	1.10566	0.920177	0.74423	0.1268	0.300967
Q63810	255079	calmodulin-dependent protein phosphatase regulatory subunit beta 1 isoform [Mus sp.]	0	131.774	74	11	79	11	170	19.3	4.81	2099	11	1.54528e+08	1.50264e+08	1.76951e+08	1.99536e+08	1.53892e+08	2.21864e+08	1.96542e+08	1.78083e+08	1.97844	8.48354	25.5821	6.96812	Ppp3r1	19058	PPP3R1	5534	0.851574	1.05189	1.04985	1.04669	0.2133	0.374457
Q60676	199559777	serine/threonine-protein phosphatase 5 [Mus musculus]	0	17.223	9	3	6	3	499	56.8	6.2	72	3	4.54206e+06	3.72388e+06	2.39269e+06	3.51322e+06	2.80608e+06	1.49619e+06	2.15723e+06	897837	13.9983	26.8318	43.0577	58.2983	Ppp5c	19060	PPP5C	5536	1.53576	1.09729	0.799337	0.567614	0.2415	0.397899
Q6PEB6	12861034	unnamed protein product [Mus musculus]	0	68.917	43	7	64	7	225	26	5.78	1015	7	7.90799e+07	7.88585e+07	7.06441e+07	7.97476e+07	5.79849e+07	5.23643e+07	4.38949e+07	3.45656e+07	0.198268	8.56048	7.20325	16.8156	Mob4	19070	MOB4	25843	1.27078	1.21006	0.887873	0.631296	0.05505	0.238548
Q3TYK4	30794476	cAMP-dependent protein kinase type I-alpha regulatory subunit [Mus musculus]	0	185.014	52	21	143	16	381	43.2	5.35	2977	21	3.17543e+08	3.56281e+08	2.51395e+08	2.69707e+08	2.51762e+08	2.47983e+08	2.13455e+08	2.11563e+08	8.13018	4.96957	1.0693	0.629383	Prkar1a	19084	PRKAR1A	5573	1.27155	0.983356	0.943054	0.802038	0.01706	0.208377
P12849	254675178	cAMP-dependent protein kinase type I-beta regulatory subunit [Mus musculus]	0	199.443	57	21	116	16	381	43.2	5.96	1714	21	1.75851e+08	1.99875e+08	1.59983e+08	1.55361e+08	9.52346e+07	9.69138e+07	5.23246e+07	5.62024e+07	9.04237	2.07302	1.23594	5.05312	Prkar1b	19085	PRKAR1B	5575	1.51541	1.27188	0.77499	0.437721	0.004909	0.164617
Q8K1M3	22550094	cAMP-dependent protein kinase type II-alpha regulatory subunit [Mus musculus]	0	242.32	52	16	98	13	402	45.6	4.93	2514	16	7.45791e+07	7.34667e+07	6.82123e+07	7.36028e+07	5.86965e+07	7.27474e+07	6.63321e+07	7.8896e+07	1.0627	5.37561	15.1174	12.2346	Prkar2a	19087	PRKAR2A	5576	1.04528	1.00128	0.928059	1.02538	0.7239	0.780518
P31324	28913745	Prkar2b protein [Mus musculus]	0	316.478	67	22	153	19	416	46.1	4.98	4455	22	2.22964e+08	2.18271e+08	2.09899e+08	2.65053e+08	1.81852e+08	2.00207e+08	1.78622e+08	2.42261e+08	1.50444	16.4227	6.79402	21.3833	Prkar2b	19088	PRKAR2B	5577	1.02665	1.1051	0.88896	0.979294	0.379	0.51512
Q61410	188219585	cGMP-dependent protein kinase 2 [Mus musculus]	0	90.728	23	15	48	15	762	87.2	8.4	618	15	6.37726e+07	5.91684e+07	7.25581e+07	7.43712e+07	9.07882e+07	9.76908e+07	6.8372e+07	6.61752e+07	5.29628	1.74514	5.17921	2.30908	Prkg2	19092	PRKG2	5593	0.829426	0.991264	1.27158	0.907728	0.05354	0.23823
Q9WVI9	568915859	PREDICTED: C-Jun-amino-terminal kinase-interacting protein 1 isoform X1 [Mus musculus]	0	57.796	17	9	23	9	711	77.2	5.01	234	9	2.59979e+07	2.51258e+07	1.271e+07	1.97944e+07	9.46238e+06	2.16186e+06	5.6738e+06	8.61909e+06	2.41231	30.8231	88.8186	29.1422	Mapk8ip1	19099	MAPK8IP1	9479	1.86676	1.18688	0.424454	0.521899	0.03982	0.219634
P04925	13173473	major prion protein precursor [Mus musculus]	0	87.291	37	9	94	9	254	28	9.33	1704	9	2.00414e+08	2.07237e+08	2.94884e+08	2.89765e+08	2.82636e+08	3.00781e+08	3.03115e+08	2.97592e+08	2.36727	1.23819	4.39839	1.30032	Prnp	19122	PRNP	5621	0.749213	1.07451	1.07225	1.10403	0.006396	0.184991
G3X981	254675339	peripherin isoform 3 [Mus musculus]	0	73.682	31	14	50	10	475	54.3	5.52	469	14	5.4516e+07	5.4615e+07	3.30923e+07	3.80745e+07	3.83122e+07	2.34493e+07	2.40416e+07	2.2412e+07	0.128301	9.90052	34.033	4.96108	Prph	19132	PRPH	5630	1.51301	0.986671	0.856273	0.644042	0.007756	0.197938
C7G3P2	148708948	PRP4 pre-mRNA processing factor 4 homolog B (yeast), isoform CRA_a, partial [Mus musculus]	0	24.224	4	4	9	4	1021	118.5	10.27	93	4	2.327e+06	6.14342e+06	3.60335e+06	2.61505e+06	3.03954e+06	1.80902e+06	1.86789e+06	2.21084e+06	63.7186	22.4761	35.8915	11.8911	Prpf4b	19134	PRPF4B	8899	1.43468	1.05325	0.821229	0.690838	0.5243	0.628509
Q9D7G0	12843957	unnamed protein product [Mus musculus]	0	82.516	39	9	37	9	318	34.8	6.98	582	9	3.35562e+07	3.72908e+07	2.36778e+07	3.41099e+07	2.93287e+07	2.60888e+07	1.99225e+07	2.40396e+07	7.45485	25.5302	8.26797	13.2444	Prps1	19139	PRPS1	5631	1.24285	1.01376	0.972177	0.771215	0.1603	0.330004
Q11011	1184161	aminopeptidase [Mus musculus]	0	25.382	7	5	14	5	920	103.3	5.9	64	5	3.27194e+06	2.98159e+06	4.57409e+06	6.8752e+06	5.35712e+06	4.10508e+06	4.23237e+06	4.54423e+06	6.56609	28.4233	18.7129	5.02522	Npepps	19155	NPEPPS	9520	0.695965	1.27421	1.05306	0.976761	0.1091	0.282398
Q61207	225735645	prosaposin isoform B precursor [Mus musculus]	0	58.224	15	6	28	6	557	61.4	5.19	255	6	1.88583e+07	2.87305e+07	1.8333e+07	1.6562e+07	2.22201e+07	1.4685e+07	3.17511e+07	2.29633e+07	29.3378	7.17726	28.8747	22.7138	Psap	19156	PSAP	5660	1.09335	0.801708	0.847889	1.25706	0.4957	0.605507
A2A517	10121123	cytohesin-1 [Mus musculus]	0	69.035	30	9	35	7	418	48.7	5.64	455	9	1.16549e+07	1.16694e+07	1.53282e+07	1.96659e+07	1.89502e+07	2.15404e+07	2.06466e+07	11115016	0.0882498	17.5302	9.04665	42.4401	Cyth1	19157	CYTH1	9267	0.714535	1.07204	1.24042	0.973009	0.125	0.298762
A0A991EQU8	341940420	RecName: Full=Cytohesin-2; AltName: Full=ARF nucleotide-binding site opener; Short=Protein ARNO; AltName: Full=PH, SEC7 and coiled-coil domain-containing protein 2; Short=CLM2; AltName: Full=SEC7 homolog B; Short=mSec7-2	0	127.443	43	13	55	11	400	46.6	5.63	1091	13	4.44769e+07	3.97376e+07	5.13865e+07	5.9152e+07	5.344e+07	7.21105e+07	6.55203e+07	68853794	7.95877	9.93508	21.0307	3.50832	Cyth2	19158	CYTH2	9266	0.740873	0.972456	1.10452	1.18215	0.0588	0.240432
Q5DTF5	60360638	mKIAA4241 protein [Mus musculus]	0	50.956	21	8	27	6	453	51.9	7.4	278	8	1.66684e+07	1.45446e+07	1.43671e+07	1.70593e+07	1.59136e+07	1.96228e+07	1.90098e+07	1.56227e+07	9.62259	12.115	14.7613	13.8314	Cyth3	19159	CYTH3	9265	0.940093	0.946519	1.07031	1.04308	0.8095	0.849672
Q3UWT6	74193793	unnamed protein product [Mus musculus]	0	43.309	29	5	18	5	247	27.5	8.22	379	5	1.45511e+07	1.41392e+07	9.09741e+06	9.33433e+06	5.07642e+06	1.67985e+07	4.79519e+06	3.95395e+06	2.03042	1.81779	75.7834	13.5979	Psma2	19166	PSMA2	5683	1.4761	0.948304	1.12546	0.450138	0.008293	0.199652
O70435	148704620	proteasome (prosome, macropain) subunit, alpha type 3, isoform CRA_e, partial [Mus musculus]	0	20.973	21	6	19	5	269	29.9	5.74	149	6	2.28331e+07	2.22772e+07	1.70984e+07	1.95358e+07	1.50791e+07	1.70875e+07	1.63994e+07	9.02679e+06	1.7427	9.40922	8.83035	41.0068	Psma3	19167	PSMA3	5684	1.295	1.05167	0.923417	0.729918	0.106	0.280247
O09061	7242197	proteasome subunit beta type-1 precursor [Mus musculus]	0	38.711	35	6	16	6	240	26.4	7.81	125	6	1.32135e+07	8.77805e+06	6.40575e+06	7.00677e+06	4.38023e+06	6.79892e+06	6.7814e+06	20665548	28.523	6.33713	30.5976	71.5385	Psmb1	19170	PSMB1	5689	1.18825	0.724706	0.604032	1.48302	0.5325	0.634153
P99026	14198355	Proteasome (prosome, macropain) subunit, beta type 4 [Mus musculus]	0	71.236	39	7	27	7	264	29.1	5.64	289	7	3.91054e+07	3.42639e+07	2.37771e+07	2.42304e+07	1.59948e+07	1.66999e+07	1.3081e+07	1.15782e+07	9.33205	1.33537	3.04998	8.61872	Psmb4	19172	PSMB4	5692	1.64201	1.07441	0.731708	0.551875	0.009734	0.202785
O55234	378792313	Chain K, Mouse Constitutive 20s Proteasome In Complex With Pr-957	0	42.066	33	6	22	5	205	22.5	8.5	272	6	3.4743e+07	2.98795e+07	1.96885e+07	2.49845e+07	1.84854e+07	1.53642e+07	1.49916e+07	9.03086e+06	10.6435	16.7657	13.0403	35.0913	Psmb5	19173	PSMB5	5693	1.54629	1.06894	0.809958	0.574812	0.1064	0.280344
Q60692	238231384	proteasome subunit beta type-6 precursor [Mus musculus]	0	26.932	18	4	20	4	238	25.4	5.11	261	4	4.18223e+07	4.17269e+07	2.77127e+07	2.92144e+07	1.8174e+07	2.13299e+07	1.55303e+07	1.3129e+07	0.161365	3.73063	11.298	11.8497	Psmb6	19175	PSMB6	5694	1.60179	1.0914	0.757362	0.549451	0.01082	0.204649
P70195	378792310	Chain H, Mouse Constitutive 20s Proteasome In Complex With Pr-957	0	11.381	16	4	19	4	234	25.2	6.21	30	4	6.97823e+07	6.81998e+07	4.36996e+07	3.41624e+07	3.81421e+07	2.75266e+07	2.02534e+07	3.48526e+07	1.62192	17.3224	22.8611	37.4667	Psmb7	19177	PSMB7	5695	1.63962	0.925224	0.780334	0.654818	0.06235	0.242301
P62192	6679501	26S protease regulatory subunit 4 [Mus musculus]	0	116.667	48	16	54	16	440	49.2	6.21	574	16	7.7191e+07	8.89463e+07	5.62423e+07	6.68033e+07	3.44131e+07	3.70416e+07	4.07061e+07	3.72146e+07	10.0065	12.1382	5.20213	6.33679	Psmc1	19179	PSMC1	5700	1.5153	1.12227	0.651723	0.710699	0.05737	0.239956
Q8BVQ9	33859604	26S protease regulatory subunit 7 [Mus musculus]	0	87.788	37	15	49	15	475	52.8	6.28	861	15	1.25528e+08	1.31962e+08	9.93988e+07	1.47495e+08	8.74713e+07	1.28539e+08	9.32058e+07	8.39875e+07	3.53358	27.5497	26.8869	7.35737	Psmc2	19181	PSMC2	5701	1.14747	1.10026	0.962626	0.789643	0.09225	0.272862
Q3TKG4	74185161	unnamed protein product [Mus musculus]	0	124.926	40	16	72	16	502	55.6	5.24	1261	16	4.85412e+07	4.80029e+07	3.17664e+07	3.62056e+07	2.22285e+07	2.04732e+07	2.31425e+07	4.97997e+07	0.788624	9.23612	5.81333	51.6833	Psmc3	19182	PSMC3	5702	1.37841	0.970474	0.609676	1.04144	0.0096	0.202785
A0A1S6GWH1	7110703	26S protease regulatory subunit 8 [Mus musculus]	0	129.976	43	15	54	15	406	45.6	7.55	1255	15	5.78583e+07	5.16269e+07	3.75754e+07	3.92984e+07	2.51457e+07	2.77383e+07	2.34008e+07	1.57697e+07	8.04898	3.1696	6.93288	27.5512	Psmc5	19184	PSMC5	5705	1.57299	1.10445	0.759791	0.562767	0.04115	0.222932
Q3ULG4	530537251	26S proteasome non-ATPase regulatory subunit 4 isoform 1 [Mus musculus]	0	48.678	28	7	20	7	379	41	4.79	194	7	1.54054e+07	2.03851e+07	1.60421e+07	1.26433e+07	4.19585e+06	1.02281e+07	1.01289e+07	1.06834e+07	19.6769	16.7564	59.1438	3.76745	Psmd4	19185	PSMD4	5710	1.43575	1.15073	0.578623	0.834896	0.2979	0.446778
P17225	116517301	polypyrimidine tract-binding protein 1 isoform 1 [Mus musculus]	0	36.991	11	6	11	5	555	59.3	9.16	188	6	1.67907e+07	1.96391e+07	1.13382e+07	9.64538e+06	6.52345e+06	8.00612e+06	5.88096e+06	7.30281e+06	11.0576	11.4089	14.4313	15.2521	Ptbp1	19205	PTBP1	5725	1.71179	0.985993	0.682727	0.619489	0.0627	0.242348
Q99LH2	50510331	mKIAA0024 protein [Mus musculus]	0	37.624	15	6	16	6	487	57.1	8.82	109	6	1.0717e+07	1.03472e+07	6.78786e+06	6.38026e+06	4.56392e+06	5.83468e+06	7.06794e+06	6.39506e+06	2.48313	4.37745	17.2824	7.06824	Ptdss1	19210	PTDSS1	9791	1.45035	0.906678	0.715986	0.926981	0.01536	0.208377
Q9QVP9	148704056	PTK2 protein tyrosine kinase 2 beta, isoform CRA_c [Mus musculus]	0	110.568	27	22	43	21	1024	117.4	6.49	345	22	2.4317e+07	2.47642e+07	3.31671e+07	3.59684e+07	3.09195e+07	4.31492e+07	3.92929e+07	4.51861e+07	1.28858	5.73038	23.3503	9.86545	Ptk2b	19229	PTK2B	2185	0.709357	0.999197	1.07049	1.22095	0.07834	0.260875
Q91YR1	15929276	Twinfilin, actin-binding protein, homolog 1 (Drosophila) [Mus musculus]	0	140.76	46	15	107	14	350	40.1	6.71	2905	15	2.68663e+08	2.33826e+08	2.26484e+08	2.04508e+08	2.28089e+08	2.24039e+08	1.66699e+08	2.28938e+08	9.80452	7.21088	1.26687	22.2473	Twf1	19230	TWF1	5756	1.1284	0.967843	1.01531	0.88845	0.6355	0.716479
P63089	6679543	pleiotrophin precursor [Mus musculus]	0	52.548	39	7	37	7	168	18.9	9.6	435	7	1.00893e+08	1.89278e+08	4.55103e+07	3.99471e+07	9.36897e+07	2.23623e+07	1.55713e+07	2.64311e+07	43.0764	9.20625	86.9198	36.5648	Ptn	19242	PTN	5764	2.17486	0.64051	0.869819	0.314811	0.2328	0.390487
Q63739	148682476	protein tyrosine phosphatase 4a1, isoform CRA_b, partial [Mus musculus]	0	15.897	13	2	6	2	175	20	8.97	25	2	9.33138e+06	1.01626e+07	8.74991e+06	8.55379e+06	7.02722e+06	7.5885e+06	6.14894e+06	5066407	6.03011	1.60292	5.43088	13.6504	Ptp4a1	19243	PTP4A1	7803	1.24505	1.10516	0.933483	0.716307	0.09368	0.274765
P35235	6755228	tyrosine-protein phosphatase non-receptor type 11 isoform a [Mus musculus]	0	24.726	10	5	10	5	597	68.4	7.3	69	5	1.20588e+07	1.41958e+07	9.826e+06	7.98426e+06	8.46914e+06	6.68379e+06	4.31763e+06	5.75142e+06	11.511	14.6242	16.6626	20.1377	Ptpn11	19247	PTPN11	5781	1.5157	1.02821	0.874795	0.581297	0.09239	0.273015
P97797	14193725	protein tyrosine phosphatase non-receptor type substrate I [Mus musculus]	0	161.298	40	13	51	4	509	56	8.15	959	13	1.5067e+07	1.54837e+07	2.74103e+07	3.71964e+07	3.6393e+07	6.04345e+07	7.30248e+07	9.41363e+07	1.92892	21.4215	35.1137	17.8608	Sirpa	19261	SIRPA	140885	0.340259	0.719559	1.07842	1.86176	0.1093	0.282442
P18052	148696327	protein tyrosine phosphatase, receptor type, A, isoform CRA_c, partial [Mus musculus]	0	7.483	3	2	6	2	878	98.4	7.96	112	2	3.98881e+06	3.64883e+06	3.223e+06	3.78091e+06	4.41489e+06	2.80223e+06	2.49252e+06	2.39742e+06	6.29536	11.2652	31.6005	2.75027	Ptpra	19262	PTPRA	5786	1.14214	1.04737	1.07925	0.731245	0.08344	0.26618
Q64487	1039766996	PREDICTED: receptor-type tyrosine-protein phosphatase delta isoform X18 [Mus musculus]	0	665.618	40	54	325	39	1919	215.1	6.6	9043	54	3.70824e+08	4.2603e+08	4.4178e+08	5.15639e+08	4.55149e+08	4.14416e+08	4.04893e+08	4.35212e+08	9.79749	10.9098	6.62455	5.10392	Ptprd	19266	-	-	0.92017	1.10558	1.00413	0.970114	0.633	0.7147
A2A8L5	568928638	PREDICTED: receptor-type tyrosine-protein phosphatase F isoform X8 [Mus musculus]	0	173.239	10	15	65	6	1822	202.9	6.68	1144	15	1.10394e+07	1.19976e+07	9.15033e+06	9.87627e+06	7.58407e+06	7.28891e+06	3.31917e+06	4.87563e+06	5.88195	5.3958	2.80654	26.8604	Ptprf	19268	PTPRF	5792	1.4148	1.16851	0.913414	0.503278	0.04919	0.234764
Q05909	153791843	receptor-type tyrosine-protein phosphatase gamma precursor [Mus musculus]	0	23.433	5	6	15	6	1442	161.2	6.37	97	6	9.6261e+06	1.86346e+07	8.74972e+06	1.70456e+07	6.16626e+06	1.94862e+07	5.24676e+06	8.05383e+06	45.0802	45.4818	73.4325	29.8467	Ptprg	19270	PTPRG	5793	1.2154	1.10937	1.10322	0.572012	0.5643	0.659544
A0A1W2P7Y1	568965135	PREDICTED: receptor-type tyrosine-protein phosphatase kappa isoform X1 [Mus musculus]	0	18.015	4	4	6	4	1485	167.8	6.19	43	4	3.48075e+06	2.9835e+06	3.37208e+06	3.28875e+06	1.905e+06	2.16819e+06	857935	1.84362e+06	10.8786	1.7691	9.13787	51.5989	Ptprk	19272	PTPRK	5796	1.29936	1.33887	0.81874	0.543031	0.06159	0.241358
B1AUH1	755509395	PREDICTED: receptor-type tyrosine-protein phosphatase U isoform X1 [Mus musculus]	0	10.288	2	3	5	3	1473	165.3	6.95	0	3	2.83989e+06	2.88057e+06	2.56291e+06	2.42317e+06	4.27692e+06	2.40164e+06	2.41888e+06	2.048e+06	1.00574	3.96346	39.7099	11.7421	Ptpru	19273	PTPRU	10076	1.04713	0.912701	1.22251	0.817662	0.152	0.326624
P80560	126632011	Protein tyrosine phosphatase, receptor type, N polypeptide 2 [Mus musculus]	0	30.64	7	7	19	7	1001	111.5	5.95	185	7	1.89345e+07	2.36578e+07	2.49933e+07	2.88164e+07	2.37892e+07	2.09542e+07	2.00927e+07	1.42751e+07	15.683	10.0477	8.96079	23.9389	Ptprn2	19276	PTPRN2	5799	0.970692	1.22634	1.01972	0.783252	0.3631	0.50218
B0V2N1	568999464	PREDICTED: receptor-type tyrosine-protein phosphatase S isoform X1 [Mus musculus]	0	782.3	44	57	367	3	1920	213.4	6.9	9907	57	5.06649e+08	6.55398e+08	6.44749e+08	6.8158e+08	6.47831e+08	5.54389e+08	5.38967e+08	5.3024e+08	18.1027	3.92716	10.9919	1.15433	Ptprs	19280	PTPRS	5802	0.97655	1.11461	1.01031	0.898531	0.1238	0.297505
Q99M80	1039759615	PREDICTED: receptor-type tyrosine-protein phosphatase T isoform X1 [Mus musculus]	0	5.334	1	2	2	2	1487	166.5	6.96	29	2	888904	1.66703e+06	1.17647e+06	1.41123e+06	1.44342e+06	1.75395e+06	972600	822204	43.054	12.8298	13.7352	11.8505	Ptprt	19281	PTPRT	11122	1.00867	1.02121	1.26181	0.708303	0.1956	0.359746
B9EKR1	568939473	PREDICTED: receptor-type tyrosine-protein phosphatase zeta isoform X1 [Mus musculus]	0	267.687	11	26	187	10	2318	255	4.88	3685	26	4.30207e+08	4.576e+08	4.4559e+08	5.77429e+08	5.83151e+08	7.05282e+08	5.96834e+08	5.14079e+08	4.36347	18.2254	13.4054	10.5349	Ptprz1	19283	PTPRZ1	5803	0.823918	0.949399	1.19571	1.03097	0.2641	0.415391
P42669	6679573	transcriptional activator protein Pur-alpha [Mus musculus]	0	155.305	73	15	106	14	321	34.9	6.44	2641	15	5.83665e+08	5.72166e+08	7.0434e+08	7.04726e+08	8.36298e+08	7.1265e+08	8.39432e+08	7.16994e+08	1.40691	0.0386829	11.2892	11.1251	Pura	19290	PURA	5813	0.815362	0.994003	1.09268	1.09796	0.02035	0.208377
O35295	6755252	transcriptional activator protein Pur-beta [Mus musculus]	0	164.136	73	15	110	13	324	33.9	5.43	3656	15	4.78103e+08	5.83345e+08	5.60302e+08	5.24186e+08	4.31595e+08	3.47774e+08	2.70637e+08	3.19338e+08	14.0218	4.70959	15.2097	11.674	Purb	19291	PURB	5814	1.20781	1.23403	0.886836	0.671327	0.06016	0.241265
P55096	14318642	ATP-binding cassette, sub-family D (ALD), member 3 [Mus musculus]	0	165.382	37	19	89	19	659	75.4	9.26	1710	19	2.90021e+08	3.25981e+08	1.36413e+08	1.68693e+08	1.09999e+08	1.01676e+08	8.57789e+07	6.72214e+07	8.25579	14.9624	5.56085	17.153	Abcd3	19299	ABCD3	5825	1.91635	0.949167	0.658508	0.475976	0.0383	0.217008
O09012	113930737	peroxisomal biogenesis factor 5 isoform 1 [Mus musculus]	0	37.667	14	7	15	7	639	70.7	4.55	160	7	3.65595e+07	3.34719e+07	2.51137e+07	2.81829e+07	1.93479e+07	2.93343e+07	2.031e+07	1.81238e+07	6.23512	8.14401	29.0104	8.04445	Pex5	19305	PEX5	5830	1.33112	1.01303	0.925323	0.730529	0.05785	0.240432
Q9QYS9	4092671	KH domain RNA binding protein QKI-5A [Mus musculus]	0	62.015	28	8	41	8	344	38	8.56	307	8	4.2532e+07	4.33646e+07	2.55717e+07	2.92121e+07	2.05223e+07	2.12388e+07	1.65497e+07	2.32062e+07	1.37084	9.39738	2.42639	23.6785	Qki	19317	QKI	9444	1.54631	0.986218	0.751784	0.715686	0.002959	0.164617
Q6ZPF0	4758988	ras-related protein Rab-1A isoform 1 [Homo sapiens]	0	43.946	37	6	32	4	205	22.7	6.21	771	6	2.06398e+07	1.61622e+07	1.4324e+07	2.34695e+07	2.22031e+07	2.97366e+07	1.98014e+07	1.87045e+07	17.2065	34.2217	20.5122	4.02868	Rab1a	19324	RAB1A	5861	0.891948	0.915978	1.25883	0.933245	0.6688	0.738228
P61027	7710086	ras-related protein Rab-10 [Mus musculus]	0	13.295	15	3	18	3	200	22.5	8.38	303	3	3.81666e+07	3.78978e+07	4.24766e+07	4.37598e+07	3.82067e+07	6.17882e+07	5.35423e+07	64739999	0.499885	2.10429	33.3509	13.3883	Rab10	19325	RAB10	10890	0.799462	0.906373	1.05098	1.24319	0.08846	0.269925
P46638	14249144	ras-related protein Rab-11B [Rattus norvegicus]	0	51.365	58	12	51	12	218	24.5	5.94	407	12	4.22141e+07	5.23607e+07	5.52897e+07	7.37008e+07	5.37431e+07	5.98671e+07	4.86937e+07	5.03664e+07	15.1727	20.1854	7.62305	2.38812	Rab11b	19326	RAB11B	9230	0.86719	1.18276	1.04173	0.908317	0.4361	0.562522
A2CG35	106507168	ras-related protein Rab-12 [Mus musculus]	0	27.994	27	5	9	5	243	27.3	8.41	40	5	1.01369e+07	1.02815e+07	8.98068e+06	1.07149e+07	6.68014e+06	1.38375e+07	3.76135e+06	3.64983e+06	1.00165	12.4526	49.3333	2.12814	Rab12	19328	RAB12	201475	1.20032	1.15784	1.20616	0.435678	0.001057	0.163201
A0A3Q4EI12	30841008	ras-related protein Rab-18 isoform 2 precursor [Mus musculus]	0	31.595	33	5	12	5	206	23	5.36	139	5	1.25633e+07	1.04033e+07	7.76433e+06	1.02654e+07	8.96237e+06	6.45094e+06	8.88064e+06	7.5925e+06	13.3006	19.6177	23.0431	11.0587	Rab18	19330	RAB18	22931	1.26047	0.989518	0.845923	0.904089	0.403	0.536407
P35288	148682490	RAB23, member RAS oncogene family, isoform CRA_b, partial [Mus musculus]	0	18.488	14	3	6	3	264	29.6	7.78	14	3	2.02409e+06	1.58682e+06	1.98709e+06	3.20591e+06	2.35368e+06	3.9365e+06	2.90529e+06	3.98364e+06	17.1256	33.1921	35.5864	22.1371	Rab23	19335	RAB23	51715	0.657037	0.944911	1.14455	1.2535	0.3478	0.490414
P35290	568983176	PREDICTED: ras-related protein Rab-24 isoform X1 [Mus musculus]	0	7.432	9	2	2	2	266	30	6.1	0	2	9.73325e+07	1.16156e+08	6.28091e+07	4.35375e+07	5.06183e+07	5.19564e+07	4.77073e+07	5.19066e+07	12.4694	25.6277	1.84491	5.96173	Rab24	19336	RAB24	53917	1.63585	0.814879	0.785977	0.763289	0.1533	0.328047
P63011	6679593	ras-related protein Rab-3A [Mus musculus]	0	64.232	35	7	70	5	220	25	5.03	1667	7	6.63767e+07	6.06621e+07	9.83868e+07	1.10978e+08	1.12889e+08	1.27315e+08	1.3388e+08	1.30852e+08	6.36152	8.50525	8.49328	1.61761	Rab3a	19339	RAB3A	5864	0.603983	0.995389	1.14201	1.25862	0.01205	0.207411
Q91ZR1	148692254	RAB4B, member RAS oncogene family, partial [Mus musculus]	0.001	3.418	11	2	2	2	214	23.7	6.06	17	2	5.23066e+06	7.38431e+06	1.04873e+07	1.31644e+07	9.59882e+06	2.11668e+07	2.40946e+07	10515857	24.1437	16.007	53.175	55.4839	Rab4b	19342	RAB4B	53916	0.496444	0.930776	1.21074	1.36204	0.2833	0.431802
Q0PD56	112292957	Rab5B [Mus musculus]	0	42.457	31	6	39	3	229	25.3	6.92	488	6	7.07087e+06	8.29957e+06	8.51194e+06	9.96582e+06	9.8842e+06	1.3847e+07	9.61796e+06	15115889	11.3051	11.1274	23.6153	31.4357	Rab5b	19344	RAB5B	5869	0.746925	0.897924	1.15321	1.20194	0.4152	0.545954
Q8C266	148670589	RAB5C, member RAS oncogene family, isoform CRA_b, partial [Mus musculus]	0	46.113	31	7	46	4	270	29.3	8.38	754	7	5.09909e+07	4.18655e+07	4.52534e+07	4.45234e+07	4.89368e+07	6.52811e+07	4.71315e+07	3.14586e+07	13.898	1.14999	20.237	28.2031	Rab5c	19345	RAB5C	5878	0.989304	0.956494	1.21689	0.837309	0.7118	0.771242
P35279	13195674	ras-related protein Rab-6A isoform 2 [Mus musculus]	0	39.125	37	7	23	3	208	23.6	5.54	221	7	2.53013e+07	1.90985e+07	1.95758e+07	2.07635e+07	1.46265e+07	1.79859e+07	1.27102e+07	1.88239e+07	19.7572	4.16382	14.5679	27.4183	Rab6a	19346	RAB6A	5870	1.19286	1.08377	0.876175	0.847201	0.4609	0.58211
P51150	1050551	rab7 [Mus musculus]	0	60.46	55	9	26	9	207	23.5	7.64	658	9	6.64514e+07	6.3926e+07	6.58459e+07	5.10955e+07	5.29461e+07	5.12406e+07	3.04977e+07	1.97335e+07	2.73938	17.8382	2.31496	30.3054	Rab7	19349	RAB7A	7879	1.29814	1.16436	1.03736	0.500141	0.04704	0.231917
Q3TLP8	148687100	RAS-related C3 botulinum substrate 1, isoform CRA_b, partial [Mus musculus]	0	153.315	34	11	197	6	256	28.1	9.45	2960	11	2.30319e+09	2.67515e+09	2.90897e+09	3.85535e+09	3.40006e+09	3.54389e+09	3.1746e+09	4.70972e+09	10.5664	19.7859	2.92912	27.5354	Rac1	19353	RAC1	5879	0.749441	1.0183	1.04535	1.18691	0.1933	0.358505
Q64012	13436047	Raly protein [Mus musculus]	0	69.61	49	11	33	11	296	31.2	9.38	719	11	8.65485e+07	8.19463e+07	8.17851e+07	6.32504e+07	1.12554e+08	7.69359e+07	6.19165e+07	6.77289e+07	3.86272	18.0729	26.5825	6.34026	Raly	19383	RALY	22913	1.0653	0.916981	1.19804	0.819678	0.1503	0.325018
P62827	5453555	GTP-binding nuclear protein Ran isoform 1 [Homo sapiens]	0	77.328	70	10	50	10	216	24.4	7.49	747	10	1.9059e+08	1.95951e+08	1.00943e+08	1.09998e+08	1.0326e+08	8.45705e+07	6.6772e+07	6.15707e+07	1.96142	6.07039	14.0717	5.73126	Ran	19384	RAN	5901	1.69228	0.923503	0.822326	0.561887	0.003044	0.164617
Q9ERU9	10442646	Ran-binding protein 2 [Mus musculus]	0	304.65	20	47	123	47	3053	340.9	6.18	2554	47	1.50748e+08	1.42575e+08	7.72383e+07	6.11321e+07	9.12899e+07	7.23165e+07	5.90055e+07	6.0408e+07	3.94013	16.4614	16.4006	1.66096	Ranbp2	19386	-	84220; 653489; 400966; 727851; 729857; 285190; 729540	1.64163	0.774411	0.915648	0.668315	0.02004	0.208377
Q60790	120444918	ras GTPase-activating protein 3 [Mus musculus]	0	74.366	22	16	48	16	834	95.9	7.34	294	16	3.20419e+06	7.52506e+06	1.24726e+07	1.98412e+07	1.95187e+07	2.89493e+07	2.45086e+07	3.31538e+07	56.9531	32.2487	27.5168	21.2028	Rasa3	19414	RASA3	22821	0.287699	0.866475	1.29964	1.54619	0.1263	0.300011
Q9Z268	31980729	rasGAP-activating-like protein 1 isoform 1 [Mus musculus]	0	71.705	22	13	32	13	799	89.3	6.37	415	13	4.93814e+07	5.30747e+07	5.93265e+07	6.05671e+07	5.66673e+07	4.41961e+07	4.2191e+07	1.93558e+07	5.09797	1.46329	17.486	52.4704	Rasal1	19415	RASAL1	8437	1.06514	1.24642	1.04859	0.639846	0.1819	0.347998
P27671	6755288	ras-specific guanine nucleotide-releasing factor 1 isoform 1 [Mus musculus]	0	81.561	13	12	39	11	1262	144	7.17	497	12	3.81102e+06	6.59967e+06	6.69319e+06	7.30172e+06	9.79624e+06	1.07712e+07	1.1847e+07	1.7312e+07	37.8817	6.14939	6.70381	26.505	Rasgrf1	19417	RASGRF1	5923	0.561737	0.755134	1.10977	1.57336	0.1111	0.284711
P70392	7242199	ras-specific guanine nucleotide-releasing factor 2 [Mus musculus]	0	114.283	17	19	54	18	1189	135.6	7.85	658	19	2.0119e+07	3.16189e+07	2.81321e+07	4.86409e+07	4.27856e+07	5.14953e+07	9.39101e+07	8.52993e+07	31.4339	37.7787	13.0645	6.79515	Rasgrf2	19418	RASGRF2	5924	0.514804	0.763908	0.938116	1.78317	0.04113	0.222932
Q9Z1S3	7242201	RAS guanyl-releasing protein 1 [Mus musculus]	0	81.113	15	8	29	8	795	90.2	8.1	763	8	2.21036e+07	2.12859e+07	2.13492e+07	1.8642e+07	1.59202e+07	1.06769e+07	1.10482e+07	1.28264e+07	2.66545	9.57324	27.8791	10.5332	Rasgrp1	19419	RASGRP1	10125	1.29664	1.19508	0.794818	0.713462	0.05025	0.234772
Q60972	1016275	retinoblastoma-binding protein mRbAp48 [Mus musculus]	0	78.932	25	10	37	6	461	51.7	5.11	476	10	5.21916e+07	7.67937e+07	4.56339e+07	3.11085e+07	2.79047e+07	2.96742e+07	2.23652e+07	2.38431e+07	26.9741	26.7674	4.34601	4.52301	Rbbp4	19646	RBBP4	5928	1.66694	0.991776	0.744118	0.597171	0.1205	0.293921
Q8BG13	261862339	RNA-binding protein 3 isoform 2 [Mus musculus]	0	64.353	56	5	27	5	153	16.6	7.5	430	5	5.03483e+07	5.74746e+07	2.62424e+07	1.69487e+07	1.31489e+07	1.36901e+07	1.76923e+07	1.55796e+07	9.34689	30.4305	2.85162	8.98004	Rbm3	19652	RBM3	5935	2.04283	0.818304	0.508496	0.630374	0.05108	0.234896
Q9WV02	6755296	RNA-binding motif protein, X chromosome [Mus musculus]	0	80.718	33	14	106	3	391	42.3	10.05	1363	14	1.96548e+08	1.50346e+08	1.00401e+08	6.76465e+07	1.11279e+08	1.14887e+08	1.0218e+08	133617786	18.8358	27.5649	2.25607	18.8547	Rbmx	19655	RBMX	27316	1.42038	0.688081	0.926051	0.965489	0.3909	0.527252
Q91VM5	2625130	heterogeneous nuclear ribonucleoprotein G [Mus musculus]	0	76.132	36	15	108	4	388	42.2	9.96	1183	15	3.83009e+08	3.97175e+08	3.04008e+08	2.1115e+08	2.47594e+08	2.31091e+08	1.5361e+08	2.97668e+08	2.56782	25.4916	4.87561	45.1451	Rbmxl1	19656	-	-	1.40239	0.926	0.860439	0.811175	0.02472	0.208567
Q6ZPQ6	568936964	PREDICTED: membrane-associated phosphatidylinositol transfer protein 2 isoform X1 [Mus musculus]	0	187.631	25	27	111	26	1385	153.3	7.55	1866	27	8.91987e+07	1.05234e+08	1.44317e+08	1.77939e+08	1.36366e+08	1.75043e+08	1.84741e+08	2.09596e+08	11.6631	14.7548	17.5648	8.91357	Pitpnm2	19679	PITPNM2	57605	0.636214	1.05447	1.01898	1.29033	0.08255	0.264626
Q3U111	74224118	unnamed protein product [Mus musculus]	0	71.282	25	17	66	10	662	77.4	8.94	619	17	1.37542e+08	1.1812e+08	1.16826e+08	1.31475e+08	1.44078e+08	1.47378e+08	1.15159e+08	1.43007e+08	10.7433	8.34306	1.60155	15.2547	Rdx	19684	RDX	5962	0.970637	0.942689	1.10653	0.980142	0.3345	0.479098
Q9EPU0	148696866	UPF1 regulator of nonsense transcripts homolog (yeast), isoform CRA_a, partial [Mus musculus]	0	272.009	42	39	170	39	1131	124.6	6.81	2369	39	1.61834e+08	1.62237e+08	1.33385e+08	1.38562e+08	1.24724e+08	1.4161e+08	1.4523e+08	9.18612e+07	0.175881	2.69216	8.96637	31.8337	Upf1	19704	UPF1	5976	1.17904	0.989398	0.968977	0.862586	0.0659	0.247265
O54916	161484650	ralBP1-associated Eps domain-containing protein 1 isoform 1 [Mus musculus]	0	27.472	6	4	12	3	795	86.5	5.58	105	4	7.95064e+06	9.06455e+06	7.92558e+06	1.06934e+07	6.15643e+06	1.22713e+07	8.21167e+06	1.45789e+07	9.25826	21.0232	46.9278	39.5102	Reps1	19707	REPS1	85021	0.885603	0.969078	0.959123	1.1862	0.8854	0.905936
O54828	146134422	regulator of G-protein signaling 9 isoform 1 [Mus musculus]	0	51.76	18	12	32	12	675	76.9	9.33	339	12	1.74616e+07	1.37916e+07	1.2692e+07	1.99098e+07	8.15733e+06	1.86701e+07	3.52752e+07	3.9259e+07	16.607	31.3099	55.4183	7.55876	Rgs9	19739	RGS9	8787	0.75666	0.78931	0.64951	1.80452	0.05618	0.238591
Q921J2	10119859	Ras homolog [Mus musculus]	0	4.615	9	2	6	2	184	20.4	6.33	53	2	7.24951e+06	4.50994e+06	4.51634e+06	4.77137e+06	5.40595e+06	4.90253e+06	4.02216e+06	1235427	32.9466	3.88329	6.9064	74.959	Rheb	19744	RHEB	6009	1.28472	1.01468	1.1262	0.574392	0.4866	0.600568
P70425	61556829	GTP-binding protein Rit2 [Rattus norvegicus]	0	11.058	10	3	7	3	217	24.7	6.92	64	3	3.01263e+06	5.90121e+06	7.34833e+06	8.34845e+06	5.09398e+06	8.69863e+06	4.3942e+06	5.99034e+06	45.8284	9.01072	36.96	21.7369	Rit2	19762	RIT2	6014	0.730826	1.28694	1.13083	0.851406	0.3233	0.471142
Q62150	433437	RNA/DNA-binding protein [Mus musculus]	0	24.773	11	4	25	4	365	40.9	10.81	493	4	7.89126e+07	8.22048e+07	7.52448e+07	6.43903e+07	5.33018e+07	5.92639e+07	1.12019e+08	3.34699e+07	2.88975	10.9933	7.49058	76.3529	Rnps1	19826	RNPS1	10921	1.1533	0.999524	0.805758	1.04142	0.09405	0.274765
A0A1Y7VMN0	114704212	ROCK2 splice variant [Mus musculus]	0	161.928	22	29	77	29	1444	166.7	5.9	792	29	7.97957e+07	6.00228e+07	7.63053e+07	1.09797e+08	6.11174e+07	1.04302e+08	8.77544e+07	1.03713e+08	19.9996	25.451	36.9197	11.7873	Rock2	19878	ROCK2	9475	0.819079	1.09022	0.969055	1.12165	0.5645	0.659544
Q9EPK2	26336098	unnamed protein product [Mus musculus]	0	32.102	21	8	32	8	369	41.9	6.04	119	8	4.07929e+07	5.65148e+07	4.60974e+07	7.4339e+07	4.88289e+07	3.34701e+07	3.08616e+07	3.09379e+07	22.8494	33.1624	26.3925	0.174619	Rp2	19889	RP2	6102	1.07569	1.33137	0.909777	0.683164	0.3717	0.509685
P47708	755513554	PREDICTED: rabphilin-3A isoform X1 [Mus musculus]	0	342.867	55	34	201	32	684	75.8	8.18	3093	34	1.8179e+08	2.31847e+08	2.41628e+08	2.70076e+08	2.19434e+08	2.00922e+08	1.8364e+08	2.35828e+08	17.1146	7.86228	6.22796	17.5949	Rph3a	19894	RPH3A	22895	0.937334	1.15956	0.952558	0.950548	0.4039	0.536911
P53026	13592009	60S ribosomal protein L10a [Rattus norvegicus]	0	169.962	46	10	111	10	217	24.8	9.94	1049	10	5.99861e+08	6.24422e+08	4.91834e+08	3.88613e+08	4.02278e+08	3.94033e+08	3.60453e+08	4.34405e+08	2.83722	16.5798	1.46417	13.1576	Rpl10a	19896	RPL10A	4736	1.32502	0.952891	0.861832	0.860259	0.02618	0.210111
P35980	12840700	unnamed protein product [Mus musculus]	0	53.902	42	9	81	2	188	21.7	11.82	1175	9	5.42804e+08	6.40843e+08	4.86201e+08	4.87866e+08	4.65693e+08	3.68692e+08	4.44231e+08	3.92999e+08	11.7137	0.241727	16.4409	8.6539	Rpl18	19899	RPL18	6141	1.2364	1.01748	0.871573	0.874544	0.3258	0.471942
P84099	198643	ribosomal protein L19 [Mus musculus]	0	35.686	21	5	37	5	196	23.5	11.47	713	5	3.62205e+08	4.65982e+08	3.16827e+08	3.20407e+08	3.05236e+08	2.23395e+08	2.50572e+08	3.07978e+08	17.721	0.794543	21.8945	14.5349	Rpl19	19921	RPL19	6143	1.29779	0.998564	0.82838	0.875263	0.4842	0.599042
P67984	459683845	60S ribosomal protein L22 isoform b [Mus musculus]	0	50.673	44	5	46	5	151	17.6	9.19	1112	5	1.74269e+08	1.63044e+08	1.58262e+08	1.48456e+08	1.41391e+08	1.03041e+08	1.10858e+08	8.91521e+07	4.70617	4.52116	22.1884	15.3475	Rpl22	19934	RPL22	6146	1.23958	1.12715	0.898256	0.73501	0.1213	0.29494
A0A1B0GSZ9	24116279	Mitochondrial ribosomal protein L23 [Mus musculus]	0	28.2	29	3	12	3	146	17.1	9.76	352	3	1.2653e+07	8.86513e+06	4.83268e+06	8.29285e+06	3.98961e+06	3.18667e+06	4.63489e+06	2.12885e+06	24.8947	37.2817	15.8232	52.3983	Mrpl23	19935	-	6150; 102724828	1.77164	1.08065	0.590839	0.556873	0.2647	0.415391
P61255	4506621	60S ribosomal protein L26 [Homo sapiens]	0	36.497	34	7	48	7	145	17.2	10.55	385	7	3.84176e+08	4.01388e+08	2.7189e+08	1.96579e+08	2.41441e+08	1.89861e+08	1.27064e+08	1.55934e+08	3.09862	22.735	16.9127	14.4274	Rpl26	19941	RPL26	6154	1.5964	0.952012	0.876482	0.575102	0.01987	0.208377
P61358	4506623	60S ribosomal protein L27 [Homo sapiens]	0	76.621	49	8	60	8	136	15.8	10.56	823	8	3.95244e+08	4.1785e+08	3.2259e+08	3.15956e+08	2.86139e+08	2.71034e+08	3.37562e+08	3.47127e+08	3.93173	1.46937	3.83396	1.97562	Rpl27	19942	RPL27	6155	1.20749	0.948277	0.827432	1.0168	0.04126	0.223136
Q3U8M3	148667873	mCG112980, isoform CRA_b, partial [Mus musculus]	0	31.23	31	3	22	3	123	13.7	10.45	660	3	5.98936e+07	7.87728e+07	5.30058e+07	5.31245e+07	4.66282e+07	3.78308e+07	4.24062e+07	2.93368e+07	19.2543	0.158153	14.7308	25.7626	Rpl37a	19981	RPL37A	6168	1.38321	1.05866	0.842486	0.715644	0.2959	0.444792
P83882	148704677	mCG7611, isoform CRA_a, partial [Mus musculus]	0	10.736	13	2	7	2	134	15.3	10.49	64	2	6.89143e+07	6.09592e+07	2.21507e+07	2.40171e+07	5.68567e+07	3.88061e+07	1.64888e+07	3.57338e+07	8.66245	5.71703	26.6848	52.1164	Rpl36a	19982	-	-	1.60374	0.570101	1.18129	0.64487	0.0615	0.241358
P47911	38571759	Ribosomal protein L6 [Mus musculus]	0	120.662	47	17	131	17	296	33.5	10.7	2897	17	9.72655e+08	9.09051e+08	6.89588e+08	7.21928e+08	7.06186e+08	6.09923e+08	6.77312e+08	5.8185e+08	4.7802	3.24018	10.3439	10.7217	Rpl6	19988	RPL6	6128	1.28258	0.962098	0.897068	0.858253	0.08771	0.269359
F6XI62	148682392	mCG13479, isoform CRA_a [Mus musculus]	0	171.073	50	23	166	23	270	31.4	10.78	1892	23	1.04628e+09	1.1143e+09	8.37619e+08	8.16104e+08	8.09108e+08	7.35213e+08	7.25993e+08	5.56337e+08	4.45201	1.83994	6.76692	18.7104	Rpl7	19989	RPL7	6129	1.30137	0.996076	0.93018	0.772377	0.09127	0.272227
P51410	14149647	60S ribosomal protein L9 [Mus musculus]	0	141.781	66	11	69	11	192	21.9	9.95	1592	11	3.23967e+08	3.28155e+08	2.36524e+08	2.40403e+08	2.442e+08	1.82389e+08	1.97722e+08	1.49371e+08	0.908247	1.15025	20.4914	19.7004	Rpl9	20005	RPL9	6133	1.37092	1.00262	0.896794	0.729674	0.005132	0.165144
Q3V109	568916002	PREDICTED: dolichyl-diphosphooligosaccharide--protein glycosyltransferase subunit 2 isoform X5 [Mus musculus]	0	132.05	35	14	52	14	669	73.6	6.49	1169	14	7.81914e+07	9.18214e+07	3.1893e+07	3.77749e+07	2.41612e+07	1.37888e+07	9.46955e+06	1.17466e+07	11.3378	11.9399	38.6528	15.1784	Rpn2	20014	RPN2	6185	2.27558	0.93249	0.507952	0.283974	0.03622	0.217008
P08775	597517934	DNA-directed RNA polymerase II subunit RPB1 [Mus musculus]	0	7.941	1	2	2	2	1970	217	7.37	0	2	2.33023e+06	2.64718e+06	1.77327e+06	1.89081e+06	1.49784e+06	1.15033e+06	815819	240073	9.00527	4.5369	18.5586	77.1129	Polr2a	20020	POLR2A	5430	1.6127	1.18717	0.858015	0.342112	0.1082	0.281721
P11031	6755364	activated RNA polymerase II transcriptional coactivator p15 [Mus musculus]	0	19.197	37	4	13	4	127	14.4	9.6	164	4	1.05626e+07	1.54732e+07	1.72721e+07	7.64006e+06	1.85897e+07	7.76301e+06	1.61345e+07	1.4995e+07	26.6735	54.6791	58.1013	5.1771	Sub1	20024	SUB1	10923	0.960465	0.919011	0.972154	1.14837	0.8305	0.864578
A0A1W2P7A1	14277700	40S ribosomal protein S12 [Homo sapiens]	0	124.496	70	8	56	8	132	14.5	7.21	1084	8	1.40873e+08	1.67163e+08	1.22456e+08	1.34008e+08	9.15152e+07	9.28963e+07	5.79058e+07	7.45857e+07	12.0701	6.36975	1.05917	17.8041	Rps12	20042	RPS12	6206	1.39794	1.16389	0.836899	0.601275	0.0958	0.275562
P62264	3097244	ribosomal protein S14 [Mus musculus]	0	88.588	41	9	51	9	151	16.3	10.13	1176	9	2.22262e+08	2.16487e+08	1.38045e+08	1.61954e+08	1.57608e+08	1.56084e+08	1.73348e+08	1.7532e+08	1.86129	11.2709	0.68692	0.800166	Rps14	20044	RPS14	6208	1.25258	0.856464	0.895553	0.995406	0.008695	0.200374
P62843	4506687	40S ribosomal protein S15 isoform 2 [Homo sapiens]	0	77.082	37	4	34	4	145	17	10.39	432	4	1.26412e+08	8.84895e+07	8.38261e+07	8.65381e+07	1.10308e+08	1.13735e+08	7.23337e+07	8.66373e+07	24.9557	2.25133	2.1632	12.7246	Rps15	20054	RPS15	6209	1.11887	0.886992	1.16646	0.827673	0.03123	0.211871
Q5CZY9	60334810	Rps16 protein [Mus musculus]	0	33.519	45	8	48	8	172	19.3	10.2	348	8	2.08437e+08	2.29208e+08	1.6632e+08	1.85586e+08	1.71254e+08	1.46892e+08	1.51238e+08	1.27969e+08	6.71174	7.74217	10.8294	11.7862	Rps16	20055	RPS16	6217	1.26222	1.01494	0.917572	0.805268	0.1302	0.302526
Q8BT90	26377673	unnamed protein product [Mus musculus]	0	134.762	55	9	57	9	141	16.1	9.94	1041	9	1.48556e+08	1.37084e+08	1.11441e+08	1.01833e+08	8.32968e+07	1.10797e+08	9.37328e+07	1.10897e+08	5.67952	6.37106	20.0372	11.8623	Rps17	20068	RPS17	6218	1.27285	0.95038	0.864909	0.911859	0.1333	0.30559
D3Z722	56541224	Rps19 protein, partial [Mus musculus]	0	45.826	46	8	59	8	151	16.7	10.52	1031	8	2.7569e+08	3.28108e+08	2.2974e+08	2.24684e+08	1.89439e+08	1.88062e+08	1.88185e+08	1.81408e+08	12.2772	1.57335	0.515591	2.59294	Rps19	20085	RPS19	6223	1.33782	1.00686	0.836421	0.8189	0.03028	0.211871
Q9CQK2	568987089	PREDICTED: 40S ribosomal protein S24 isoform X1 [Mus musculus]	0	63.046	27	5	60	5	175	20.2	10.55	628	5	1.01686e+08	1.03758e+08	7.58088e+07	7.2257e+07	7.4687e+07	6.58904e+07	6.92744e+07	4.84685e+07	1.42591	3.39242	8.84936	24.99	Rps24	20088	RPS24	6229	1.34315	0.968018	0.919061	0.769775	0.02258	0.208377
P62274	148704682	mCG7602, partial [Mus musculus]	0.004	2.683	25	2	4	2	60	7.1	10.01	15	2	1.97423e+07	1.60216e+07	6.27374e+06	9.36668e+06	6.89889e+06	7.47885e+06	4.08189e+06	6.24933e+06	14.7126	27.9665	5.70457	29.6695	Rps29	20090	RPS29	6235	1.87951	0.821955	0.755596	0.54294	0.1465	0.31926
P97351	254553321	40S ribosomal protein S3a [Mus musculus]	0	155.89	55	17	127	17	264	29.9	9.73	1549	17	4.48565e+08	4.99052e+08	4.27462e+08	4.24785e+08	4.26053e+08	4.17734e+08	4.79046e+08	4.43425e+08	7.53462	0.444092	1.39444	5.46092	Rps3a1	20091	-	-	1.06291	0.955937	0.946448	1.0347	0.4217	0.551083
P62702	12851918	unnamed protein product [Mus musculus]	0	173.495	63	18	162	18	263	29.6	10.15	2719	18	5.63834e+08	6.01746e+08	4.34262e+08	4.88903e+08	3.91223e+08	3.78693e+08	3.90423e+08	4.40755e+08	4.59991	8.37059	2.30164	8.56384	Rps4x	20102	RPS4Y1	6192	1.26356	1.00076	0.834633	0.901046	0.05593	0.238591
P97461	254675270	40S ribosomal protein S5 [Mus musculus]	0	79.881	46	8	48	8	204	22.9	9.72	854	8	1.93017e+08	2.11182e+08	1.38248e+08	1.71369e+08	1.09e+08	1.06745e+08	9.10347e+07	1.05822e+08	6.35541	15.1284	1.47817	10.6231	Rps5	20103	RPS5	6193	1.43534	1.09948	0.766126	0.699053	0.06207	0.242301
P62754	6677809	40S ribosomal protein S6 [Mus musculus]	0	80.43	37	8	55	8	249	28.7	10.84	1151	8	8.16548e+08	9.40924e+08	7.11735e+08	9.14514e+08	7.68277e+08	7.04808e+08	6.69537e+08	5.55659e+08	10.0084	17.6341	6.09319	13.1446	Rps6	20104	RPS6	6194	1.15585	1.06955	0.968816	0.805785	0.3302	0.475587
P62082	4506741	40S ribosomal protein S7 [Homo sapiens]	0	87.512	64	12	100	12	194	22.1	10.1	1367	12	4.31327e+08	4.34169e+08	2.96387e+08	2.76509e+08	2.31723e+08	2.32372e+08	1.83162e+08	1.20516e+08	0.464492	4.90693	0.197859	29.1739	Rps7	20115	RPS7	6201	1.56923	1.03872	0.841451	0.550598	0.0007809	0.151196
P62242	4506743	40S ribosomal protein S8 [Homo sapiens]	0	91.762	59	12	65	3	208	24.2	10.32	900	12	3.05406e+08	3.09479e+08	2.62633e+08	2.72083e+08	2.93111e+08	1.81671e+08	1.88762e+08	2.90111e+08	0.936573	2.49927	33.1941	29.9304	Rps8	20116	RPS8	6202	1.1694	1.01693	0.902948	0.910727	0.08899	0.270731
Q01730	31982028	ras suppressor protein 1 [Mus musculus]	0	18.069	17	3	5	3	277	31.4	8.63	43	3	1.89234e+06	977620	1.91652e+06	779659	1.41783e+06	2.10745e+06	1.58467e+06	924930	45.0742	59.6313	27.6649	37.1779	Rsu1	20163	RSU1	6251	0.989555	0.929636	1.21551	0.865304	0.8588	0.886072
Q9ES97	54607016	reticulon-3 isoform 1 [Mus musculus]	0	210.485	38	25	104	23	964	103.8	4.92	1796	25	1.64542e+08	1.69307e+08	2.17743e+08	1.87753e+08	1.71595e+08	1.77952e+08	1.76569e+08	201154962	2.01851	10.4595	2.57174	9.20503	Rtn3	20168	RTN3	10313	0.91053	1.10594	0.953343	1.03019	0.3297	0.475587
Q9WTM5	6755382	ruvB-like 2 [Mus musculus]	0	84.465	38	15	51	15	463	51.1	5.64	613	15	7.13803e+07	7.96257e+07	6.10383e+07	6.18682e+07	5.37204e+07	5.57898e+07	4.48916e+07	3.34996e+07	7.7221	0.954959	2.67236	20.5516	Ruvbl2	20174	RUVBL2	10856	1.30794	1.06455	0.948522	0.678985	0.08981	0.271098
E9Q401	1039743392	PREDICTED: ryanodine receptor 2 isoform X7 [Mus musculus]	0	557.169	22	79	254	72	4984	566.3	6.1	2980	79	3.23073e+08	3.38943e+08	3.81069e+08	4.17843e+08	3.9183e+08	2.75835e+08	3.22708e+08	4.73059e+08	3.39027	6.50972	24.5695	26.72	Ryr2	20191	RYR2	6262	0.905519	1.09277	0.913246	1.08847	0.323	0.471142
E9PW34	1039759656	PREDICTED: ryanodine receptor 3 isoform X1 [Mus musculus]	0	25.7	2	6	17	2	4895	554.7	5.78	55	6	1.6408e+06	1.08516e+06	893299	1.06406e+06	476565	519093	708517	675573	28.8262	12.338	6.04052	3.36614	Ryr3	20192	RYR3	6263	1.54378	1.10851	0.563866	0.783845	0.06234	0.242301
Q60749	110626031	KH domain-containing, RNA-binding, signal transduction-associated protein 1 [Mus musculus]	0	104.311	26	11	57	9	443	48.3	8.72	613	11	1.98494e+08	1.91918e+08	1.26603e+08	9.47026e+07	9.54752e+07	1.26151e+08	1.27646e+08	1.96762e+08	2.382	20.3855	19.5744	30.1302	Khdrbs1	20218	KHDRBS1	10657	1.34886	0.764605	0.765712	1.12082	0.1091	0.282398
E9Q317	215490074	histone deacetylase complex subunit SAP18 [Mus musculus]	0	39.757	42	8	30	8	172	19.6	9.8	639	8	3.82256e+07	4.70619e+07	3.12105e+07	2.49092e+07	2.72837e+07	2.78414e+07	1.9659e+07	1.10928e+07	14.6521	15.8791	1.43066	39.3941	Sap18	20220	SAP18	10284	1.50098	0.987657	0.970153	0.541205	0.2529	0.406113
G3UVU2	158749553	splicing factor 3A subunit 2 [Mus musculus]	0	8.366	6	2	3	2	485	51.2	9.64	22	2	3.51894e+06	3.41574e+06	1.62071e+06	1.58083e+06	1.5605e+06	2.51842e+06	1.28459e+06	1.90382e+06	2.10457	1.76156	33.2126	27.4662	Sf3a2	20222	-	-	1.59385	0.735837	0.937492	0.732818	0.007068	0.189791
P36536	21703344	GTP-binding protein SAR1a [Mus musculus]	0	18.258	27	4	9	4	198	22.4	6.68	23	4	6.5472e+07	3.47667e+07	4.59337e+07	3.04564e+07	5.11454e+07	3.50396e+07	2.55981e+07	7.83663e+06	43.3205	28.6533	26.4281	75.127	Sar1a	20224	SAR1A	56681	1.35344	1.03143	1.16369	0.451441	0.4474	0.57197
Q8C483	33468931	serine--tRNA ligase, cytoplasmic isoform 1 [Mus musculus]	0	77.218	31	13	45	13	536	61.1	7.43	736	13	5.09089e+07	5.63376e+07	3.31224e+07	3.63948e+07	2.22776e+07	3.22683e+07	2.74083e+07	2.01609e+07	7.15859	6.6573	25.9029	21.5464	Sars	20226	SARS1	6301	1.53825	0.997095	0.782361	0.682291	0.07721	0.260858
E9QM77	1039770848	PREDICTED: ataxin-2 isoform X1 [Mus musculus]	0	145.524	20	17	67	2	1197	127.8	8.91	1308	17	9.27137e+07	7.91771e+07	6.60119e+07	6.0098e+07	5.29128e+07	3.77771e+07	4.41746e+07	40357226	11.1371	6.63199	23.6025	6.38638	Atxn2	20239	ATXN2	6311	1.45294	1.06597	0.766573	0.71452	0.07197	0.257548
O70166	6677873	stathmin-3 [Mus musculus]	0	12.445	24	4	6	4	180	20.9	7.49	60	4	5.04021e+06	5.00738e+06	2.54454e+06	5.38405e+06	1.83519e+06	3.0112e+06	2.49372e+06	3.42529e+06	0.462113	50.6479	34.3168	22.2578	Stmn3	20262	STMN3	50861	1.39833	1.10343	0.674479	0.823756	0.1534	0.328047
P97952	148692003	sodium channel, voltage-gated, type I, beta, isoform CRA_a, partial [Mus musculus]	0	8.007	7	2	4	2	298	32.1	5.87	46	2	984597	1.13764e+06	1.73449e+06	1.87931e+06	1.80748e+06	2.22378e+06	2.39534e+06	5540023	10.1982	5.66723	14.6043	56.0434	Scn1b	20266	SCN1B	6324	0.479528	0.816557	0.910882	1.79303	0.07503	0.258569
F7D6J5	117414174	sodium channel protein type 8 subunit alpha isoform 1 [Mus musculus]	0	47.774	5	7	25	5	1978	225	6.3	387	7	8.35678e+06	8.96309e+06	6.15865e+06	9.97413e+06	8.3399e+06	7.65454e+06	6.72594e+06	7.21606e+06	4.95064	33.4468	6.05985	4.97153	Scn8a	20273	SCN8A	6334	1.09292	1.01802	1.00929	0.879773	0.1951	0.359468
Q9CUU3	293794	sterol-carrier protein X [Mus musculus]	0	17.28	9	5	14	5	547	59.1	7.43	31	5	1.24259e+07	1.21516e+07	1.14008e+07	1.20815e+07	8.49175e+06	1.10748e+07	6.82795e+06	6.94928e+06	1.5787	4.09911	18.6697	1.24545	Scp2	20280	SCP2	6342	1.20769	1.15387	0.96146	0.676983	0.005011	0.164617
O88745	6677877	scrapie-responsive protein 1 precursor [Mus musculus]	0	14.745	43	4	14	4	98	11.2	7.91	27	4	1.32099e+07	1.87541e+07	2.32215e+07	1.35708e+07	2.7266e+07	2.90062e+07	2.53682e+07	2.76137e+07	24.5294	37.0953	4.37335	5.99372	Scrg1	20284	SCRG1	11341	0.71825	0.826745	1.26447	1.19054	0.1967	0.360664
F8VPP8	148672612	mCG8782 [Mus musculus]	0	70.222	14	8	28	8	989	111	7.42	238	8	2.03483e+07	1.86886e+07	1.25683e+07	3.60045e+07	9.74553e+06	5.01027e+06	1.00948e+07	1.50295e+07	6.0128	68.2355	45.3832	27.777	Zc3h7b	20286	ZC3H7B	23264	1.22478	1.52397	0.462964	0.788276	0.168	0.337092
P97300	568960899	PREDICTED: neuroplastin isoform X2 [Mus musculus]	0	85.486	34	12	112	12	393	43.9	8.38	1706	12	1.1883e+08	1.24006e+08	1.76693e+08	2.21635e+08	1.79606e+08	2.41816e+08	2.26178e+08	2.77698e+08	3.01451	15.956	20.8764	14.46	Nptn	20320	-	-	0.620086	1.01714	1.07611	1.28666	0.1362	0.307896
O08547	14290512	SEC22 vesicle trafficking protein homolog B (S. cerevisiae) [Mus musculus]	0	49.503	47	8	28	8	215	24.7	8.51	467	8	2.05759e+07	1.55382e+07	1.8172e+07	1.68054e+07	1.45341e+07	2.64273e+07	2.5578e+07	1.81718e+07	19.7274	5.52549	41.0618	23.9404	Sec22b	20333	SEC22B	9554	0.927177	0.897991	1.05162	1.12321	0.8242	0.860422
Q01405	67906177	protein transport protein Sec23A [Mus musculus]	0	117.981	25	13	51	13	765	86.1	7.08	1286	13	5.1362e+07	4.54828e+07	3.21954e+07	5.71867e+07	4.6048e+07	3.73202e+07	4.69144e+07	4.41167e+07	8.58528	39.5415	14.8053	4.34638	Sec23a	20334	SEC23A	10484	1.07418	0.99141	0.924705	1.0097	0.8037	0.847039
Q69ZD1	83921574	exocyst complex component 4 [Mus musculus]	0	245.288	40	30	123	30	975	110.5	6.49	2795	30	1.11919e+08	1.03102e+08	9.29987e+07	1.1769e+08	1.01869e+08	1.11414e+08	1.29982e+08	1.51919e+08	5.79899	16.5738	6.32907	11.0052	Exoc4	20336	EXOC4	60412	0.933966	0.91515	0.92642	1.22446	0.3679	0.506498
Q61543	6677905	Golgi apparatus protein 1 precursor [Mus musculus]	0	140.635	22	21	93	21	1175	133.6	6.84	1382	21	6.82825e+07	8.84464e+07	6.53374e+07	8.4278e+07	5.18151e+07	5.51205e+07	3.89288e+07	4.6007e+07	18.1945	17.9032	4.37133	11.7855	Glg1	20340	GLG1	2734	1.25832	1.20121	0.858548	0.68192	0.2163	0.376089
O88632	3377766	semaphorin IV isoform b [Mus musculus]	0.008	2.419	2	2	2	2	785	88.4	8.19	0	2	1.65028e+07	1.42846e+07	9.29773e+06	1.54809e+07	1.0996e+07	4.47447e+06	6.14264e+06	4.60035e+06	10.1889	35.2898	59.6156	20.3028	Sema3f	20350	SEMA3F	6405	1.50587	1.21197	0.756691	0.525461	0.0812	0.264293
Q9QUR8	148693981	sema domain, immunoglobulin domain (Ig), and GPI membrane anchor, (semaphorin) 7A [Mus musculus]	0	232.813	34	21	125	21	664	75	7.74	1980	21	1.58786e+08	1.7933e+08	1.52293e+08	1.9449e+08	1.18238e+08	1.07865e+08	1.02051e+08	1.37379e+08	8.59277	17.2082	6.48771	20.8667	Sema7a	20361	SEMA7A	8482	1.17561	1.20575	0.786149	0.832488	0.155	0.328962
B1AQZ0	568972505	PREDICTED: septin-8 isoform X3 [Mus musculus]	0	464.731	68	27	265	23	482	55.6	6.1	6917	27	1.71013e+09	1.43797e+09	1.48455e+09	1.23688e+09	1.50994e+09	1.33185e+09	1.54934e+09	1.57583e+09	12.226	12.8703	8.86245	1.19898	Septin8	20362	SEPTIN8	23176	1.06386	0.919673	0.960349	1.05611	0.5653	0.660229
Q06477	26345390	unnamed protein product [Mus musculus]	0	41.171	19	4	12	4	254	29	11.22	286	4	1.51865e+07	1.35279e+07	9.65794e+06	1.25331e+07	9.0412e+06	1.65886e+07	9.08589e+06	7.30156e+06	8.16899	18.3229	41.6455	15.3985	Srsf2	20382	SRSF2	6427	1.23606	0.955245	1.10328	0.705423	0.1544	0.328551
P84104	12844972	unnamed protein product [Mus musculus]	0	53.399	34	6	29	5	164	19.3	11.68	365	6	1.19898e+08	1.33172e+08	1.11022e+08	9.87289e+07	8.46634e+07	1.07087e+08	7.68947e+07	124452046	7.41783	8.28857	16.5383	33.4032	Srsf3	20383	SRSF3	6428	1.18268	0.980239	0.896117	0.940962	0.3801	0.515934
Q9D8S5	2435503	HRS [Mus musculus]	0	47.187	26	7	43	6	270	30.9	11.37	304	7	4.87153e+07	5.68808e+07	4.13279e+07	4.16643e+07	3.3265e+07	3.63504e+07	3.0989e+07	2.57975e+07	10.9358	0.573265	6.26797	12.929	Srsf5	20384	-	-	1.34094	1.0539	0.884032	0.721121	0.1234	0.29747
Q69ZN1	26335473	unnamed protein product [Mus musculus]	0	66.783	13	6	26	6	568	63.7	9.13	467	6	2.56729e+07	2.64209e+07	1.65811e+07	1.4006e+07	1.53793e+07	1.47751e+07	1.07736e+07	8.83068e+06	2.03086	11.9063	2.83343	14.0161	Sgpl1	20397	SGPL1	8879	1.57336	0.923805	0.910736	0.592098	0.007217	0.191324
B2RR82	312176401	intersectin-2 isoform 1 [Mus musculus]	0	265.454	26	38	181	33	1685	191.6	8.12	1904	38	2.1714e+08	2.51347e+08	2.76981e+08	4.7504e+08	3.56863e+08	2.54779e+08	2.34862e+08	1.75432e+08	10.326	37.246	23.6035	20.4842	Itsn2	20403	ITSN2	50618	0.835673	1.34143	1.09103	0.73187	0.539	0.639428
A2ALV3	31560792	endophilin-A1 [Mus musculus]	0	138.313	38	12	87	10	352	39.9	5.39	1119	12	8.15944e+07	7.20273e+07	9.0269e+07	9.77269e+07	1.1259e+08	1.31607e+08	1.31708e+08	1.77974e+08	8.80725	5.61021	11.0131	21.1281	Sh3gl2	20404	SH3GL2	6456	0.686196	0.839738	1.09078	1.38329	0.1508	0.325585
Q62419	7305485	endophilin-A2 isoform 1 [Mus musculus]	0	75.552	28	9	43	7	368	41.5	5.72	726	9	5.87012e+06	5.93081e+06	6.08899e+06	9.55537e+06	3.64551e+06	8.46408e+06	1.02931e+07	1.13338e+07	0.727273	31.3353	56.2734	6.80533	Sh3gl1	20405	SH3GL1	6455	0.771533	1.02281	0.791712	1.41394	0.08057	0.264293
Q9R1Z8	406719571	vinexin isoform b [Mus musculus]	0	30.769	11	5	6	5	680	76.7	9.29	139	5	7.13997e+06	7.78062e+06	8.97324e+06	9.33333e+06	8.76898e+06	9.22304e+06	8.41703e+06	6.61261e+06	6.07229	2.78173	3.56906	16.9787	Sorbs3	20410	SORBS3	10174	0.900882	1.10532	1.08633	0.907466	0.1651	0.335193
Q62417	51701938	RecName: Full=Sorbin and SH3 domain-containing protein 1; AltName: Full=Ponsin; AltName: Full=SH3 domain protein 5; AltName: Full=SH3P12; AltName: Full=c-Cbl-associated protein; Short=CAP	0	650.82	64	64	443	7	1290	143	8.25	9452	64	5.34143e+07	5.97438e+07	4.82523e+07	4.5036e+07	3.71548e+07	3.34134e+07	3.98488e+07	58238334	7.91046	4.87582	7.49791	26.5139	Sorbs1	20411	SORBS1	10580	1.20669	0.994804	0.752524	1.04598	0.1035	0.27792
A0A5F8MPM1	148709153	src homology 2 domain-containing transforming protein C3 [Mus musculus]	0	32.195	14	7	8	7	594	64.1	8.21	79	7	7.18363e+06	8.67467e+06	6.96289e+06	8.75691e+06	4.8467e+06	7.08026e+06	6.48835e+06	6.86718e+06	13.2968	16.1397	26.484	4.0114	Shc3	20418	SHC3	53358	1.11559	1.10585	0.839031	0.939528	0.5764	0.667638
Q7TMB8	127798883	Cytoplasmic FMR1 interacting protein 1 [Mus musculus]	0	419.418	43	44	296	25	1253	145.2	6.92	4779	44	8.62922e+07	1.08226e+08	9.27268e+07	1.14349e+08	1.73047e+08	1.095e+08	2.54056e+08	221076374	15.9469	14.7666	31.8069	9.81616	Cyfip1	20430	CYFIP1	23191	0.671175	0.714502	0.974909	1.63941	0.0707	0.255347
P62996	148703339	mCG1657 [Mus musculus]	0	32.937	19	5	23	4	288	33.3	11.25	457	5	5.58858e+07	5.37352e+07	5.46236e+07	1.54316e+07	4.61353e+07	1.61972e+07	1.40254e+07	1.80532e+07	2.77446	79.1174	67.9242	17.7568	Tra2b	20462	TRA2B	6434	1.5998	1.02238	0.909674	0.468151	0.02079	0.208377
E9PZS8	148706603	cytochrome c oxidase subunit VIIa polypeptide 2-like, isoform CRA_c, partial [Mus musculus]	0	44.79	65	7	50	7	121	13.3	9.77	834	7	6.36457e+07	6.93891e+07	1.35932e+08	1.47206e+08	1.36668e+08	3.36838e+08	3.93721e+08	2.14044e+08	6.10554	5.63085	59.7845	41.8092	Cox7a2l	20463	COX7A2L	9167	0.355365	0.756323	1.26484	1.62347	0.03945	0.219634
E9PY58	568949925	PREDICTED: caseinolytic peptidase B protein homolog isoform X1 [Mus musculus]	0	88.95	24	14	41	14	707	79.5	8.56	382	14	3.31014e+07	3.11931e+07	3.77024e+07	4.50266e+07	2.92436e+07	2.54289e+07	2.02208e+07	1.32592e+07	4.19761	12.5205	9.86755	29.4063	Clpb	20480	CLPB	81570	1.09356	1.4071	0.9299	0.569444	0.1512	0.325585
E9QM38	124517716	solute carrier family 12 member 2 [Mus musculus]	0	82.979	14	12	45	12	1206	130.6	6.52	306	12	1.77271e+07	2.14071e+07	2.1184e+07	3.04731e+07	2.65167e+07	5.64667e+07	5.21532e+07	7.22565e+07	13.2987	25.4308	51.0411	22.8522	Slc12a2	20496	SLC12A2	6558	0.524966	0.692955	1.11318	1.6689	0.2254	0.38118
P53986	26353846	unnamed protein product [Mus musculus]	0	18.156	9	3	3	3	493	53.2	7.47	78	3	3.3588e+06	4.23446e+06	2.95971e+06	2.9995e+06	3.0422e+06	3.53786e+06	2.54775e+06	3.64067e+06	16.3087	0.944271	10.6529	24.9762	Slc16a1	20501	SLC16A1	6566	1.15395	0.905622	0.999973	0.940456	0.5688	0.662313
O70451	109734469	Slc16a7 protein [Mus musculus]	0	9.749	7	2	12	2	484	52.6	9.36	85	2	8.7803e+06	7.58486e+06	6.22323e+06	4.77117e+06	2.85684e+06	2.70388e+06	2.55027e+06	4.2699e+06	10.3306	18.6778	3.89014	35.658	Slc16a7	20503	SLC16A7	9194	1.6472	1.10662	0.559704	0.686471	0.07467	0.258569
P43006	117606277	excitatory amino acid transporter 2 isoform 1 [Mus musculus]	0	254.16	28	17	192	2	572	62	6.68	4654	17	4.25417e+08	5.25677e+08	7.14221e+08	9.607e+08	7.50653e+08	1.03336e+09	7.34391e+08	1.26783e+09	14.908	20.8113	22.4108	37.6778	Slc1a2	20511	SLC1A2	6506	0.593299	1.04483	1.11288	1.249	0.2559	0.407603
P56564	24233554	excitatory amino acid transporter 1 [Mus musculus]	0	135.532	16	5	125	5	543	59.6	8.4	4013	5	7.31107e+08	7.74354e+08	6.61304e+08	5.60742e+08	5.23821e+08	4.56378e+08	3.90327e+08	3.43814e+08	4.06257	11.6375	9.73064	8.9601	Slc1a3	20512	SLC1A3	6507	1.35571	1.10048	0.882695	0.661114	0.02526	0.209123
P17809	147898512	glucose transporter 14 [Xenopus laevis]	0	22.761	7	4	23	4	492	53.9	8.87	519	4	1.53015e+07	2.16828e+07	3.3846e+07	4.13303e+07	6.69787e+07	6.6332e+07	7.55514e+07	3.48954e+07	24.4009	14.0794	0.686125	52.0578	Slc2a1	20525	SLC2A1	6513	0.415649	0.844872	1.49822	1.24126	0.03074	0.211871
P32037	568941242	PREDICTED: solute carrier family 2, facilitated glucose transporter member 3 isoform X1 [Mus musculus]	0	58.738	12	5	24	5	495	53.7	5	525	5	2.8583e+06	7.52563e+06	1.49803e+07	2.24397e+07	1.55169e+07	3.06327e+07	2.94866e+07	2.30154e+07	63.5656	28.1912	46.3208	17.4309	Slc2a3	20527	SLC2A3	6515	0.283606	1.02202	1.26044	1.43394	0.1271	0.300991
P04919	6755560	band 3 anion transport protein [Mus musculus]	0	57.007	11	9	22	9	929	103.1	5.45	321	9	7.14226e+06	8.44148e+06	1.10704e+07	9.88767e+06	1.4782e+07	3.0703e+07	2.67214e+07	29246567	11.7903	7.9809	49.5015	6.38055	Slc4a1	20533	SLC4A1	6521	0.45172	0.607504	1.31845	1.62232	0.02092	0.208377
P70414	119120890	sodium/calcium exchanger 1 isoform A precursor [Mus musculus]	0	81.117	16	11	60	11	970	108	4.98	874	11	2.70667e+07	4.25144e+07	3.81228e+07	5.47626e+07	4.08629e+07	5.04597e+07	2.43324e+07	7.12227e+07	31.3971	25.3348	14.8615	69.3975	Slc8a1	20541	SLC8A1	6546	0.796705	1.06354	1.04565	1.09411	0.8083	0.848701
Q7TSV2	148698122	solute carrier family 9 (sodium/hydrogen exchanger), member 1, isoform CRA_a, partial [Mus musculus]	0	15.324	4	3	7	3	842	93.7	7.43	52	3	482492	1.37437e+06	3.03606e+06	4.00209e+06	3.28887e+06	4.39466e+06	5.41219e+06	6.92585e+06	67.9267	19.4108	20.3529	17.35	Slc9a1	20544	SLC9A1	6548	0.256857	0.97358	1.06285	1.70671	0.09	0.271141
Q80TR4	148709913	slit homolog 1 (Drosophila), isoform CRA_b, partial [Mus musculus]	0.001	3.431	1	2	2	2	1557	170	6.79	0	2	1.92155e+08	2.06476e+08	1.70987e+08	3.02599e+08	2.20847e+08	1.51801e+08	1.51544e+08	1.92276e+08	5.08089	39.3017	26.2032	16.7538	Slit1	20562	SLIT1	6585	1.00367	1.1924	0.938255	0.865672	0.7721	0.820811
Q5DTL5	60360540	mKIAA4141 protein [Mus musculus]	0	31.615	4	5	24	5	1593	176.5	7.31	430	5	6.42085e+06	6.16011e+06	5.75965e+06	6.61833e+06	6.55907e+06	4.06743e+06	3.47707e+06	1.5323e+06	2.93101	9.81057	33.1596	54.9036	Slit2	20563	SLIT2	9353	1.23966	1.21966	1.04708	0.493596	0.2843	0.432472
Q9WVB4	187956543	Slit homolog 3 (Drosophila) [Mus musculus]	0	16.936	3	3	11	3	1523	167.6	7.59	104	3	6.27647e+06	5.51826e+06	6.13713e+06	5.42997e+06	5.87867e+06	1.94879e+06	5.35919e+06	1.5912e+06	9.0911	8.6459	71.0024	76.6682	Slit3	20564	SLIT3	6586	1.237	1.21313	0.820925	0.72894	0.7188	0.776643
A0A0R4J170	755528492	PREDICTED: transcription activator BRG1 isoform X5 [Mus musculus]	0	94.752	13	18	44	9	1670	187.4	8.28	431	18	9.30797e+07	1.05672e+08	6.72971e+07	6.00823e+07	5.44259e+07	5.17839e+07	4.28463e+07	3.9993e+07	8.96016	8.01003	3.51788	4.87107	Smarca4	20586	SMARCA4	6597	1.54316	0.989008	0.824641	0.643187	0.03768	0.217008
Q9Z0H3	6755578	SWI/SNF-related matrix-associated actin-dependent regulator of chromatin subfamily B member 1 isoform 1 [Mus musculus]	0	32.777	25	6	11	6	385	44.1	6.23	117	6	1.09443e+07	1.82435e+07	9.41941e+06	6.5368e+06	4.55673e+06	5.18817e+06	1.81153e+06	3.28727e+06	35.3661	25.5488	9.16356	40.9315	Smarcb1	20587	SMARCB1	6598	1.94625	1.06397	0.649794	0.33999	0.2126	0.373829
F8VQL9	755514082	PREDICTED: nuclear receptor corepressor 2 isoform X1 [Mus musculus]	0.002	3.365	1	2	3	2	2546	277.3	7.4	0	2	3.17552e+07	3.97781e+07	2.57591e+07	3.24321e+07	3.06715e+07	2.50829e+07	2.07538e+07	9.86821e+06	15.8613	16.2175	14.1756	50.2728	Ncor2	20602	NCOR2	9612	1.32407	1.07711	1.03201	0.566809	0.3494	0.491772
P60041	6678035	somatostatin precursor [Mus musculus]	0	27.568	38	2	15	2	116	12.7	5.52	558	2	5.61323e+06	4.6968e+06	8.51064e+06	8.5675e+06	1.41997e+07	1.14731e+07	1.09622e+07	13474316	12.5705	0.470897	15.0198	14.5384	Sst	20604	SST	6750	0.532147	0.88148	1.32509	1.26128	0.09519	0.275489
P60879	6755588	synaptosomal-associated protein 25 isoform a [Mus musculus]	0	289.959	73	19	198	4	206	23.3	4.77	5131	19	3.24126e+08	4.16642e+08	5.3372e+08	6.86471e+08	5.2244e+08	8.67147e+08	6.23185e+08	1.28077e+09	17.6625	17.704	35.0816	48.8438	Snap25	20614	SNAP25	6616	0.563911	0.928873	1.05783	1.44939	0.3173	0.465917
Q61548	7305507	clathrin coat assembly protein AP180 isoform 1 [Mus musculus]	0	301.221	33	27	180	25	901	91.8	4.88	3432	27	4.73656e+08	5.50922e+08	5.71741e+08	7.40286e+08	5.29822e+08	8.0273e+08	6.72674e+08	5.49238e+08	10.665	18.1671	28.9633	14.2861	Snap91	20616	SNAP91	9892	0.837917	1.073	1.08978	0.999301	0.584	0.673913
O55042	148666340	synuclein, alpha, isoform CRA_b, partial [Mus musculus]	0	44.954	47	7	24	6	151	15.6	4.86	281	7	3.46767e+07	3.35043e+07	4.4536e+07	6.24e+07	3.7816e+07	5.75435e+07	3.46461e+07	6.71524e+07	2.43165	23.625	29.2565	45.1586	Snca	20617	SNCA	6622	0.732587	1.149	1.02461	1.0938	0.4634	0.584073
Q9D3L3	148696058	mCG11986, isoform CRA_e, partial [Mus musculus]	0	38.903	30	5	24	4	224	24.9	5.02	481	5	2.24117e+06	5.47625e+06	2.56923e+06	9.62683e+06	3.02334e+06	1.20017e+07	2.7021e+06	5.32329e+06	59.2826	81.8375	84.5079	46.1899	Snap23	20619	SNAP23	8773	0.718502	1.13547	1.39885	0.747174	0.9013	0.919767
Q8VDU5	223462828	SNF related kinase [Mus musculus]	0	80.201	27	13	19	13	748	81.9	7.62	224	13	3.3793e+07	3.23752e+07	3.44152e+07	4.50953e+07	3.91583e+07	4.14397e+07	4.195e+07	2.8659e+07	3.03035	18.9963	4.00305	26.6203	Snrk	20623	SNRK	54861	0.891497	1.07126	1.08591	0.951329	0.1544	0.328551
P27048	6678053	small nuclear ribonucleoprotein-associated protein B [Mus musculus]	0	26.835	32	7	27	7	231	23.6	10.9	276	7	4.31469e+07	5.30386e+07	3.2078e+07	2.75697e+07	2.36664e+07	2.1772e+07	1.40749e+07	1.08454e+07	14.5438	10.6889	5.896	18.3272	Snrpb	20638	SNRPB	6628	1.70095	1.05482	0.803538	0.440692	0.06141	0.241358
Q9CQI7	12850013	unnamed protein product [Mus musculus]	0	9.223	13	3	8	2	225	25.4	9.7	69	3	1.05315e+07	9.19958e+06	7.99056e+06	7.0986e+06	7.15555e+06	6.83326e+06	4.08541e+06	7.80941e+06	9.54616	8.35977	3.25827	44.2759	Snrpb2	20639	SNRPB2	6629	1.30015	0.994281	0.921775	0.783794	0.239	0.395728
P62315	148691046	mCG14669, isoform CRA_b, partial [Mus musculus]	0	38.197	33	4	19	4	134	15	11.66	395	4	1.52834e+07	1.54694e+07	9.33345e+06	6.69918e+06	6.69477e+06	3.89158e+06	5.31083e+06	1.00284e+07	0.855385	23.2365	37.4474	43.494	Snrpd1	20641	SNRPD1	6632	1.69178	0.881992	0.58238	0.843846	0.07795	0.260875
P62305	148707696	small nuclear ribonucleoprotein E, isoform CRA_a, partial [Mus musculus]	0	6.621	22	2	3	2	105	12.1	9.64	25	2	8.66936e+06	3.0648e+06	1.9061e+06	2.00044e+06	1.71966e+06	547413	328312	418923	67.5467	3.41544	73.1255	17.1491	Snrpe	20643	-	-	2.51603	0.837639	0.486105	0.160222	0.008435	0.199652
Q61234	148674121	syntrophin, acidic 1, isoform CRA_a, partial [Mus musculus]	0	28.714	14	5	11	5	519	55.5	7.21	99	5	3.71455e+06	4.22619e+06	4.71448e+06	5.80305e+06	4.63166e+06	8.0835e+06	4.55843e+06	4.57357e+06	9.11201	14.6371	38.3922	0.234447	Snta1	20648	SNTA1	6640	0.788056	1.04378	1.26188	0.90628	0.4484	0.57241
B7ZNU9	219519541	Sntb2 protein [Mus musculus]	0	34.959	17	6	12	6	531	57.4	9.33	122	6	2.37676e+06	2.81318e+06	3.38283e+06	3.97023e+06	8.92016e+06	3.09002e+06	8.12879e+06	9.51889e+06	11.8919	11.2975	68.6506	11.1397	Sntb2	20650	SNTB2	6645	0.491927	0.696958	1.13838	1.67273	0.06111	0.241358
Q61263	1066810	acyl-coenzyme A: cholesterol acyltransferase [Mus musculus]	0	6.893	5	2	3	2	540	63.7	8.95	0	2	2.43873e+06	2.55374e+06	1.39041e+06	1.27456e+06	1.04793e+06	1.18162e+06	770309	1.11253e+06	3.25782	6.14762	8.47982	25.7046	Soat1	20652	SOAT1	6646	1.6967	0.905695	0.757717	0.639887	0.0112	0.204649
P09671	31980762	superoxide dismutase [Mn], mitochondrial precursor [Mus musculus]	0	29.923	20	5	22	5	222	24.6	8.62	270	5	2.21544e+07	1.96919e+07	2.70737e+07	2.90517e+07	3.46419e+07	4.04283e+07	4.32423e+07	3.37415e+07	8.32224	4.98403	10.9007	17.4532	Sod2	20656	SOD2	6648	0.669472	0.897913	1.201	1.23161	0.09934	0.277476
H9KV00	568997402	PREDICTED: protein SON isoform X1 [Mus musculus]	0	88.234	10	16	31	16	2477	268.7	5.71	428	16	4.09706e+07	3.76776e+07	2.93122e+07	2.44686e+07	2.04188e+07	2.15656e+07	1.75344e+07	1.61814e+07	5.92134	12.7366	3.86294	5.67518	Son	20658	SON	6651	1.51153	1.0336	0.806891	0.647977	0.02664	0.210632
O88307	110625645	sortilin-related receptor precursor [Mus musculus]	0	6.126	1	2	3	2	2215	246.9	5.54	48	2	1.32264e+07	9.18806e+06	7.19779e+06	8.60943e+06	8.43376e+06	7.07937e+06	8.1754e+06	9.01646e+06	25.4794	12.6294	12.3469	6.91861	Sorl1	20660	SORL1	6653	1.26409	0.891468	0.874883	0.969557	0.6258	0.708903
Q6PHU5	409264681	sortilin isoform 1 precursor [Mus musculus]	0	14.844	5	4	8	4	858	94.8	5.99	34	4	4.92988e+07	5.40212e+07	4.46491e+07	3.0822e+07	3.62136e+07	2.84581e+07	3.60248e+07	4.89847e+07	6.4639	25.9099	16.9593	21.5599	Sort1	20661	SORT1	6272	1.25819	0.919057	0.787545	1.03521	0.2027	0.366474
Q3UWM7	74200133	unnamed protein product [Mus musculus]	0	7.96	13	3	7	3	266	29.9	7.12	58	3	4.97681e+06	5.84708e+06	3.92381e+06	3.44983e+06	1.74604e+06	2.81854e+06	1.89505e+06	2.41517e+06	11.3707	9.09068	33.2284	17.0653	Spin1	20729	SPIN1	10927	1.59926	1.08947	0.674427	0.636845	0.08216	0.264488
P08032	187956529	Spectrin alpha 1 [Mus musculus]	0	336.365	27	51	129	50	2415	279.8	5.03	1908	51	5.94424e+07	6.56471e+07	6.32199e+07	8.11782e+07	6.4433e+07	9.50395e+07	6.91425e+07	2.20615e+08	7.01483	17.5881	27.1421	73.9289	Spta1	20739	SPTA1	6708	0.696182	0.803643	0.887539	1.61264	0.6689	0.738228
A3KGU9	568913208	PREDICTED: spectrin alpha chain, non-erythrocytic 1 isoform X3 [Mus musculus]	0	4512.75	80	239	4230	2	2490	286.7	5.39	123024	239	8.31793e+07	9.06248e+07	5.45e+07	4.21535e+07	4.85591e+07	4.11237e+07	2.50507e+07	3.07118e+07	6.05834	18.0651	11.7249	14.3573	Sptan1	20740	SPTAN1	6709	1.67158	0.929578	0.862536	0.536303	0.02358	0.208377
B2RX08	74188662	unnamed protein product [Mus musculus]	0	1415.53	62	123	880	113	2329	267.9	5.48	17086	123	9.2293e+08	8.29467e+08	1.12356e+09	8.39209e+08	1.26433e+09	1.25299e+09	1.48178e+09	1.31974e+09	7.54259	20.488	0.637322	8.18014	Sptb	20741	SPTB	6710	0.775911	0.869057	1.1146	1.24043	0.09316	0.274446
Q62261	117938332	spectrin beta chain, non-erythrocytic 1 isoform 1 [Mus musculus]	0	3777.94	82	204	3181	180	2363	274.1	5.58	85887	204	3.84141e+10	3.84859e+10	3.31817e+10	2.91539e+10	3.19317e+10	2.85392e+10	2.82227e+10	30876363799	0.132006	9.13791	7.93387	6.35012	Sptbn1	20742	SPTBN1	6711	1.18854	0.963435	0.934615	0.913412	0.08763	0.269359
Q3UGZ4	55926127	spectrin beta chain, non-erythrocytic 2 [Mus musculus]	0	2897.49	75	162	2085	18	2388	270.8	5.86	53586	162	1.11778e+10	1.18915e+10	1.32818e+10	1.04657e+10	1.44743e+10	1.1721e+10	1.21493e+10	1.33395e+10	4.37472	16.7704	14.8645	6.6036	Sptbn2	20743	SPTBN2	6712	0.936814	0.964356	1.06376	1.03507	0.6108	0.696768
Q91WM1	114842377	spermatid perinuclear RNA-binding protein [Mus musculus]	0	83.642	26	16	55	12	672	73.7	8.72	513	16	4.06599e+07	4.12806e+07	3.92067e+07	2.63289e+07	3.70045e+07	2.36198e+07	2.20692e+07	1.15142e+07	1.07133	27.7893	31.2232	44.4477	Strbp	20744	STRBP	55342	1.35616	1.08465	1.00336	0.555824	0.2152	0.375657
Q62288	1213029	testican [Mus musculus]	0	13.265	10	4	17	4	442	49.5	5.78	148	4	9.46748e+06	1.00801e+07	7.27479e+06	7.8584e+06	7.08407e+06	7.39063e+06	7.54737e+06	6.83488e+06	4.43211	5.4539	2.99515	7.00588	Spock1	20745	SPOCK1	6695	1.23061	0.952706	0.911251	0.905431	0.07498	0.258569
P05480	568916084	PREDICTED: neuronal proto-oncogene tyrosine-protein kinase Src isoform X1 [Mus musculus]	0	174.982	51	22	118	3	552	62.1	8.02	1846	22	1.86165e+08	1.91868e+08	2.34388e+08	2.91135e+08	2.56014e+08	2.90559e+08	2.34053e+08	1.86249e+08	2.1335	15.271	8.93809	16.0849	Src	20779	SRC	6714	0.808442	1.12385	1.16887	0.898833	0.1813	0.347736
P16254	6678133	signal recognition particle 14 kDa protein [Mus musculus]	0	19.357	33	3	11	3	110	12.5	10.17	420	3	7.95344e+06	3.38972e+06	7.17623e+06	6.37736e+06	6.52118e+06	5.46716e+06	5.30674e+06	4.01296e+06	56.8985	8.33562	12.4338	19.6324	Srp14	20813	SRP14	6727	0.98199	1.17335	1.03784	0.806817	0.3979	0.533005
O70551	31982726	SRSF protein kinase 1 [Mus musculus]	0	49.157	15	8	29	6	648	73	6.19	465	8	1.43076e+07	1.90969e+07	1.13527e+07	1.33166e+07	1.06626e+07	8.30773e+06	7.8886e+06	7164651	20.2761	11.258	17.555	6.80134	Srpk1	20815	SRPK1	6732	1.45083	1.07145	0.823923	0.653797	0.1414	0.313902
A0A0R4J124	2723282	SRPK2 [Mus musculus]	0	157.272	31	17	90	3	681	76.7	4.91	1167	17	8.70962e+08	7.17409e+08	7.50441e+08	6.53746e+08	7.51289e+08	7.08362e+08	6.56651e+08	7.11879e+08	13.6717	9.73854	4.15905	5.70716	Srpk2	20817	SRPK2	6733	1.09153	0.964955	1.00307	0.940451	0.6811	0.745893
P47758	12842535	unnamed protein product [Mus musculus]	0	51.647	33	6	12	6	269	29.6	9.28	306	6	1.54127e+07	3.0647e+07	2.79916e+06	8.68702e+06	9.26561e+06	2.65403e+06	1.80617e+06	1.80773e+06	46.7752	72.4932	78.4436	0.0612687	Srprb	20818	SRPRB	58477	2.52108	0.628696	0.652422	0.197807	0.373	0.510382
P32067	148695104	Sjogren syndrome antigen B, isoform CRA_b, partial [Mus musculus]	0	62.761	29	11	47	11	422	48.5	9.74	656	11	4.10441e+07	4.55378e+07	3.86994e+07	3.3638e+07	2.88578e+07	3.07232e+07	2.90909e+07	2.38888e+07	7.34003	9.89514	4.42775	13.8864	Ssb	20823	SSB	6741	1.2757	1.06582	0.87787	0.780606	0.12	0.293897
Q9D0T1	4826860	NHP2-like protein 1 [Homo sapiens]	0	43.166	55	5	22	5	128	14.2	8.46	554	5	4.08505e+07	3.95948e+07	1.72214e+07	1.64568e+07	1.63512e+07	1.71766e+07	1.50672e+07	1.53569e+07	2.20746	3.21051	3.48145	1.34643	Snu13	20826	SNU13	4809	1.80699	0.756494	0.753114	0.683398	0.004017	0.164617
Q9D8L3	262050625	translocon-associated protein subunit delta isoform 1 precursor [Mus musculus]	0	21.585	25	3	7	3	173	19	5.78	152	3	6.37296e+06	5.16856e+06	2.99385e+06	2.5801e+06	2.19343e+06	2.22711e+06	1.91739e+06	881807	14.7578	10.4974	1.07725	52.3197	Ssr4	20832	SSR4	6748	1.89709	0.916195	0.726608	0.460106	0.1382	0.309472
Q08943	27502780	Ssrp1 protein [Mus musculus]	0	61.564	21	12	28	12	711	81.3	8.05	134	12	6.90868e+07	5.74988e+07	5.84523e+07	5.36541e+07	7.17699e+07	5.34502e+07	3.6277e+07	1.79916e+07	12.9461	6.05281	20.6899	47.651	Ssrp1	20833	SSRP1	6749	1.21082	1.07233	1.19776	0.519092	0.3172	0.465917
Q3UMC8	74201485	unnamed protein product [Mus musculus]	0	11.682	5	3	7	3	553	60.2	4.84	58	3	3.93224e+06	4.13752e+06	2.69503e+06	4.45129e+06	2.1978e+06	3.96271e+06	4.16249e+06	3.07818e+06	3.59755	34.7554	40.5155	21.1783	Stam	20844	STAM	8027	1.12796	0.998881	0.861091	1.01207	0.7927	0.838232
Q3UKX3	74219068	unnamed protein product [Mus musculus]	0	61.863	19	9	26	9	592	65.1	9.83	452	9	2.35577e+07	1.79504e+07	1.91558e+07	1.98151e+07	1.89746e+07	1.71407e+07	1.89128e+07	1.48444e+07	19.1044	2.39272	7.18148	17.0442	Stau1	20853	STAU1	6780	1.1043	1.0368	0.960822	0.898087	0.6253	0.708597
A0A1B0GRA5	568950016	PREDICTED: stromal interaction molecule 1 isoform X1 [Mus musculus]	0	18.195	6	4	12	4	793	88.9	6.55	217	4	1.98692e+07	2.64508e+07	2.08772e+07	2.42722e+07	1.71547e+07	1.50427e+07	8.8946e+06	1.60609e+07	20.0946	10.634	9.27662	40.6108	Stim1	20866	STIM1	6786	1.24665	1.21515	0.866555	0.671649	0.2524	0.405521
Q60864	14389431	stress-induced-phosphoprotein 1 [Mus musculus]	0	131.751	41	21	90	21	543	62.5	6.8	1353	21	1.17821e+08	1.05556e+08	1.02403e+08	1.06038e+08	8.17535e+07	1.10662e+08	9.60722e+07	1.02281e+08	7.76456	2.46578	21.2474	4.42668	Stip1	20867	STIP1	10963	1.08622	1.01359	0.935662	0.964533	0.5912	0.680879
Q99LG4	160707896	serine-threonine kinase receptor-associated protein [Mus musculus]	0	126.666	62	15	58	15	350	38.4	5.12	1546	15	8.9403e+07	1.07984e+08	6.52455e+07	7.28706e+07	5.02815e+07	6.1805e+07	5.45117e+07	7.53936e+07	13.3128	7.80764	14.5393	22.7331	Strap	20901	STRAP	11171	1.3672	0.956656	0.776363	0.899785	0.2457	0.400592
O35526	15011853	syntaxin-1A [Mus musculus]	0	308.918	63	17	150	16	288	33	5.24	4880	17	1.16142e+08	9.76011e+07	1.8616e+08	1.95811e+08	1.86678e+08	2.87877e+08	2.44266e+08	2.57609e+08	12.2676	3.57321	30.1581	3.75963	Stx1a	20907	STX1A	6804	0.543826	0.971849	1.20741	1.27692	0.02702	0.211052
O08599	148676634	syntaxin binding protein 1, isoform CRA_b, partial [Mus musculus]	0	683.123	70	40	331	3	627	70.9	6.68	7843	40	7.19127e+08	5.9412e+08	9.83924e+08	1.0377e+09	1.10835e+09	1.55488e+09	1.66952e+09	1.62845e+09	13.4618	3.76202	23.7118	1.76103	Stxbp1	20910	STXBP1	6812	0.565076	0.869883	1.14596	1.41908	0.009528	0.202785
Q60770	6755690	syntaxin-binding protein 3 [Mus musculus]	0	8.049	6	3	5	3	592	67.9	8.02	38	3	494208	805201	1.20798e+06	1.3487e+06	1.39985e+06	936942	1.05005e+06	1.05761e+06	33.8469	7.78421	28.0149	0.506979	Stxbp3	20912	STXBP3	6814	0.62618	1.23206	1.12609	1.01567	0.2811	0.43018
Q3U6C7	568987140	PREDICTED: succinyl-CoA ligase [ADP-forming] subunit beta, mitochondrial isoform X1 [Mus musculus]	0	88.397	36	16	58	16	500	53.8	7.53	510	16	5.80337e+07	7.6668e+07	6.78414e+07	7.45931e+07	7.35604e+07	9.36891e+07	8.94227e+07	1.00953e+08	19.564	6.7036	17.0203	8.56562	Sucla2	20916	SUCLA2	8803	0.848833	0.897562	1.05394	1.19967	0.2638	0.415391
P48024	22165347	eukaryotic translation initiation factor 1 [Mus musculus]	0	82.005	75	7	31	3	113	12.7	7.44	948	7	2.52164e+07	1.86764e+07	2.23554e+07	2.31505e+07	1.21541e+07	1.76173e+07	1.75243e+07	2.20774e+07	21.0719	2.47076	25.9513	16.2596	Eif1	20918	-	-	1.10581	1.14645	0.750044	0.997699	0.3967	0.531919
Q64310	6755698	surfeit locus protein 4 [Mus musculus]	0	19.821	14	3	4	3	269	30.4	7.78	121	3	3.49014e+06	1.68234e+06	1.34562e+06	480752	512640	753330	122790	504071	49.4274	66.9692	26.8875	86.018	Surf4	20932	SURF4	6836	2.32688	0.82161	0.569508	0.281999	0.4203	0.550418
P70280	33468929	vesicle-associated membrane protein 7 isoform 1 [Mus musculus]	0	10.684	10	2	3	2	220	25	8.6	25	2	4.08773e+06	3.49832e+06	3.84451e+06	3.62257e+06	3.37888e+06	4.07824e+06	3.5735e+06	2.30616e+06	10.9879	4.20341	13.2631	30.483	Vamp7	20955	VAMP7	6845	1.06884	1.05208	1.05067	0.828415	0.8206	0.85851
O88935	160707901	synapsin-1 isoform a [Mus musculus]	0	798.023	82	37	1067	33	706	74.1	9.8	31276	37	7.43751e+09	7.11484e+09	1.05711e+10	9.0944e+09	1.18752e+10	1.02442e+10	1.25711e+10	9.99885e+09	3.13573	10.6197	10.428	16.1174	Syn1	20964	SYN1	6853	0.737695	0.996894	1.12129	1.14413	0.1408	0.313469
Q64332	161168987	synapsin-2 isoform IIa [Mus musculus]	0	560.241	67	26	435	3	586	63.3	8.43	11586	26	1.8796e+09	1.75438e+09	2.65319e+09	2.14721e+09	2.73273e+09	2.71621e+09	3.36213e+09	1.99071e+09	4.873	14.9064	0.428926	36.2327	Syn2	20965	SYN2	6854	0.755656	0.998202	1.13306	1.11308	0.03974	0.219634
O35988	6755442	syndecan-4 precursor [Mus musculus]	0	17.583	18	3	10	3	198	21.5	4.41	120	3	8.9813e+06	7.61744e+06	1.16351e+07	1.39716e+07	1.54201e+07	1.12039e+07	2.05929e+07	1.39579e+07	11.6201	12.9044	22.3959	27.1583	Sdc4	20971	SDC4	6385	0.64224	0.990778	1.03014	1.33684	0.2141	0.374759
O55100	46877048	synaptogyrin-1 isoform 1a [Mus musculus]	0	28.465	15	3	11	3	234	25.6	4.65	173	3	5.11264e+06	5.47036e+06	9.80321e+06	1.54989e+07	1.44158e+07	2.01777e+07	1.20947e+07	2.09997e+07	4.78019	31.8352	23.5551	38.0533	Syngr1	20972	SYNGR1	9145	0.408716	0.977171	1.336	1.27811	0.1872	0.352914
Q8R191	31560541	synaptogyrin-3 [Mus musculus]	0	46.167	46	6	32	6	229	24.5	8.18	463	6	1.03955e+08	8.4549e+07	1.24363e+08	1.43643e+08	1.48683e+08	1.56996e+08	1.3171e+08	1.41736e+08	14.5592	10.1741	3.84624	5.18521	Syngr3	20974	SYNGR3	9143	0.728072	1.03514	1.18064	1.05615	0.1244	0.298251
P46096	6678197	synaptotagmin-1 isoform 1 [Mus musculus]	0	533.288	59	36	309	5	421	47.4	8.53	6579	36	1.42378e+09	1.93779e+09	1.67651e+09	1.7615e+09	1.39415e+09	1.53629e+09	1.26367e+09	1.10868e+09	21.6244	3.49629	6.85962	9.23898	Syt1	20979	SYT1	6857	1.11105	1.13631	0.968548	0.784095	0.1096	0.282744
P46097	1174546	RecName: Full=Synaptotagmin-2; AltName: Full=Inositol polyphosphate-binding protein; Short=IP4-binding protein; Short=IP4BP; AltName: Full=Synaptotagmin II; Short=SytII	0	171.423	42	16	140	8	422	47.2	7.99	2128	16	5.68654e+07	5.45795e+07	5.00507e+07	5.5562e+07	6.16589e+07	4.40348e+07	4.6534e+07	2.48131e+07	2.9008	7.37995	23.5816	43.0542	Syt2	20980	SYT2	127833	1.13114	1.07194	1.07277	0.724155	0.5959	0.684321
O35681	166295175	synaptotagmin-3 [Mus musculus]	0	98.091	34	14	62	12	587	63.2	6.62	741	14	4.397e+07	5.85609e+07	4.74947e+07	4.56098e+07	4.20533e+07	3.84095e+07	3.92629e+07	2.77911e+07	20.1254	2.86303	6.40429	24.1948	Syt3	20981	SYT3	84258	1.19517	1.08529	0.937925	0.781624	0.2823	0.430916
Q8C2K8	60359940	mKIAA1342 protein [Mus musculus]	0	12.055	5	2	7	2	499	55.9	8.98	64	2	4.3745e+06	9.04919e+06	6.2892e+06	6.53876e+06	9.95422e+06	9.42181e+06	6.73415e+06	4.25288e+06	49.2488	2.75132	3.88592	31.938	Syt4	20983	SYT4	6860	0.948424	0.906334	1.36898	0.776267	0.04705	0.231917
A0A1B0GR11	33859640	transaldolase [Mus musculus]	0	10.105	11	4	9	4	337	37.4	7.03	19	4	1.85159e+07	1.69707e+07	2.07106e+07	2.32866e+07	1.67334e+07	2.14018e+07	1.00509e+07	7.04693e+06	6.15779	8.2802	17.3124	24.847	Taldo1	21351	TALDO1	6888	1.05366	1.30636	1.13231	0.507668	0.08846	0.269925
Q61330	54607084	contactin-2 precursor [Mus musculus]	0	204.052	38	29	94	29	1040	113.1	7.62	1475	29	7.19256e+07	1.01706e+08	1.04686e+08	1.58736e+08	1.24562e+08	1.33553e+08	2.42689e+08	2.34439e+08	24.256	29.0175	4.92615	2.44532	Cntn2	21367	CNTN2	6900	0.59245	0.898826	0.880715	1.62801	0.01243	0.20748
Q64336	2143482	hypothetical Brachyury (T)-related transcription factor - mouse	0	25.161	8	4	12	4	681	73.9	7.11	281	4	6.17475e+06	7.01308e+06	5.41692e+06	7.4554e+06	1.03269e+07	1.01696e+07	8.88559e+06	6.48363e+06	8.98995	22.3957	1.08572	22.1018	Tbr1	21375	TBR1	10716	0.851846	0.831466	1.32394	0.992749	0.07585	0.258569
Q9WTX5	56090475	S-phase kinase-associated protein 1 [Rattus norvegicus]	0	212.014	85	16	127	16	163	18.7	4.54	2407	16	1.71468e+08	1.98406e+08	2.32659e+08	2.38894e+08	2.38211e+08	2.17282e+08	2.13945e+08	1.68098e+08	10.2997	1.87011	6.49811	16.9713	Skp1	21402	SKP1	6500	0.881195	1.12344	1.08518	0.910189	0.2598	0.410995
E9Q8G4	74228855	unnamed protein product [Mus musculus]	0	14.797	4	2	3	2	692	73.7	7.02	109	2	1.80155e+06	2.18227e+06	1.30851e+06	1.05643e+06	1.33461e+06	846746	1.37977e+06	1.88389e+06	13.5154	15.0741	31.6293	21.8447	Tcf4	21413	TCF4	6925	1.35116	0.802097	0.739835	1.10691	0.2428	0.398812
A0A2R8VKI7	1039748586	PREDICTED: alpha-globin transcription factor CP2 isoform X1 [Mus musculus]	0	26.263	13	5	11	4	566	64	5.8	140	5	9.09186e+06	1.23013e+07	7.1411e+06	6.68469e+06	6.98054e+06	6.07019e+06	4.75337e+06	6.05024e+06	21.2163	4.66851	9.86475	16.9764	Tfcp2	21422	TFCP2	7024	1.44858	0.936179	0.883698	0.73154	0.3307	0.476085
P25976	1039736493	PREDICTED: nucleolar transcription factor 1 isoform X1 [Mus musculus]	0	79.585	20	13	33	13	795	93	6.06	277	13	6.29867e+07	6.65084e+07	3.66258e+07	3.42829e+07	3.04181e+07	2.21753e+07	2.06345e+07	2.61187e+07	3.84613	4.67277	22.1647	16.5888	Ubtf	21429	UBTF	7343	1.72804	0.946236	0.701829	0.623895	0.0171	0.208377
H3BL37	148677853	Treacher Collins Franceschetti syndrome 1, homolog, isoform CRA_c [Mus musculus]	0	39.061	8	8	20	8	1356	138.5	9.26	54	8	2.95188e+07	2.26519e+07	1.89116e+07	3.17372e+07	2.24126e+07	1.83463e+07	1.50166e+07	1.29082e+07	18.6143	35.8115	14.109	10.6777	Tcof1	21453	TCOF1	6949	1.21679	1.18129	0.950627	0.651295	0.2208	0.378164
Q7TSK7	110625624	T-complex protein 1 subunit alpha isoform 1 [Mus musculus]	0	223.85	60	27	113	27	556	60.4	6.16	1972	27	1.98474e+08	2.04543e+08	1.17007e+08	1.5731e+08	1.10757e+08	1.17934e+08	1.19979e+08	8.94002e+07	2.12983	20.7774	4.43827	20.654	Tcp1	21454	TCP1	6950	1.44528	0.98374	0.82012	0.750864	0.01326	0.208377
Q61171	12846252	unnamed protein product [Mus musculus]	0	87.328	58	9	62	9	198	21.8	5.41	913	9	1.07104e+08	8.73955e+07	1.01886e+08	1.07577e+08	9.11858e+07	9.37639e+07	7.90929e+07	6.23706e+07	14.3301	3.84249	1.9714	16.7174	Prdx2	21672	PRDX2	7001	1.0652	1.14715	1.0129	0.774743	0.1968	0.360664
O08583	6755763	THO complex subunit 4 [Mus musculus]	0	99.6	36	7	37	7	255	26.9	11.15	987	7	5.42966e+07	5.498e+07	3.73993e+07	2.71729e+07	2.54935e+07	3.41177e+07	2.60277e+07	4.37792e+07	0.88437	22.3972	20.46	35.9625	Alyref	21681	-	-	1.44133	0.851688	0.786253	0.920732	0.1154	0.288909
Q8VDM4	19882201	26S proteasome non-ATPase regulatory subunit 2 [Mus musculus]	0	136.931	31	20	78	20	908	100.1	5.17	1044	20	1.01307e+08	9.3455e+07	6.68814e+07	7.96733e+07	4.81433e+07	6.36906e+07	4.93743e+07	4.07302e+07	5.70175	12.3439	19.6606	13.5671	Psmd2	21762	PSMD2	5708	1.43404	1.07909	0.823435	0.663441	0.04616	0.231917
Q7TNL5	755556338	PREDICTED: serine/threonine-protein phosphatase 2A 56 kDa regulatory subunit delta isoform isoform X1 [Mus musculus]	0	118.749	28	13	79	6	595	69.1	7.96	1467	13	1.30769e+07	1.17198e+07	9.57089e+06	9.03795e+06	1.06166e+07	9.1659e+06	6.57172e+06	4.64752e+06	7.73992	4.0502	10.3709	24.255	Ppp2r5d	21770	PPP2R5D	5528	1.33302	1.00038	1.06347	0.603126	0.1313	0.304167
P40630	6678303	transcription factor A, mitochondrial precursor [Mus musculus]	0	71.878	42	12	120	12	243	28	9.69	1125	12	4.15402e+08	4.11594e+08	4.30352e+08	2.75112e+08	3.40879e+08	2.84398e+08	3.39044e+08	3.7399e+08	0.651189	31.1203	12.7746	6.93102	Tfam	21780	TFAM	7019	1.1523	0.982961	0.871233	0.993509	0.2225	0.379067
P21981	148674308	transglutaminase 2, C polypeptide, isoform CRA_a, partial [Mus musculus]	0	7.103	3	2	2	2	693	77.6	5.1	21	2	2.30028e+06	3.29728e+06	2.89744e+06	2.31069e+06	4.21302e+06	2.83018e+06	1.18639e+06	1.37856e+06	25.189	15.9326	27.7661	10.5953	Tgm2	21817	TGM2	7052	1.09682	1.02051	1.38008	0.50259	0.1496	0.323958
P01831	38325830	CD90.1 [Mus musculus]	0	139.045	46	8	146	2	162	18.1	9.19	3556	8	2.81786e+09	2.36005e+09	3.66329e+09	4.24705e+09	4.11046e+09	5.09612e+09	6.44642e+09	5.99853e+09	12.5038	10.4365	15.1408	5.08968	Thy1	21838	THY1	7070	0.596194	0.910811	1.06006	1.43293	0.02909	0.211841
P70318	6678349	nucleolysin TIAR [Mus musculus]	0	28.719	17	5	15	3	392	43.4	7.99	91	5	1.49839e+07	1.77952e+07	1.25007e+07	1.01441e+07	9.1787e+06	8.62674e+06	5.88212e+06	6.76659e+06	12.1288	14.7174	4.38399	9.88901	Tial1	21843	TIAL1	7073	1.52678	1.05474	0.829336	0.589148	0.07544	0.258569
Q60610	225543222	T-lymphoma invasion and metastasis-inducing protein 1 isoform 1 [Mus musculus]	0	46.975	7	9	18	9	1591	177.3	6.64	352	9	9.9802e+06	9.65443e+06	7.10968e+06	1.57507e+07	1.10622e+07	2.43011e+07	2.07996e+07	1.9124e+07	2.34638	53.456	52.9434	5.93554	Tiam1	21844	TIAM1	7074	0.666814	0.776363	1.20098	1.35585	0.05248	0.235421
Q62318	148706135	tripartite motif protein 28 [Mus musculus]	0	108.07	24	15	60	15	834	88.8	5.77	642	15	8.25952e+07	8.59903e+07	5.3769e+07	5.60325e+07	5.213e+07	3.70114e+07	2.71122e+07	3.84522e+07	2.84803	2.91531	23.9855	24.4602	Trim28	21849	TRIM28	10155	1.55704	1.01412	0.823301	0.605545	0.02104	0.208377
Q9Z0V7	1039796941	PREDICTED: mitochondrial import inner membrane translocase subunit Tim17-B isoform X1 [Mus musculus]	0	15.133	15	2	11	2	199	21.3	8.72	166	2	6.73635e+06	4.8747e+06	4.41464e+06	1.82329e+06	4.214e+06	3.01497e+06	2.80525e+06	1869057	22.6747	58.7492	23.4567	28.3245	Timm17b	21855	TIMM17B	10245	1.56103	0.83865	0.971889	0.62843	0.2991	0.447274
P39447	568947657	PREDICTED: tight junction protein ZO-1 isoform X7 [Mus musculus]	0	666.925	48	65	365	64	1795	201.7	7.47	5210	65	5.09715e+08	4.93277e+08	4.78112e+08	5.03673e+08	4.3234e+08	3.94038e+08	3.74063e+08	4.75569e+08	2.3177	3.68188	6.55475	16.8957	Tjp1	21872	TJP1	7082	1.09593	1.07276	0.902951	0.92836	0.2061	0.369917
A0A3B2WCN9	312222765	tight junction protein ZO-2 isoform 1 [Mus musculus]	0	343.757	45	45	197	2	1190	133.8	7.02	3318	45	2.58601e+08	1.94626e+08	2.49539e+08	2.76375e+08	2.74486e+08	3.10869e+08	2.88178e+08	2.44139e+08	19.9624	7.21623	8.79004	11.6999	Tjp2	21873	TJP2	9414	0.864603	1.00326	1.11666	1.01548	0.6095	0.696056
Q62371	6678359	transketolase [Mus musculus]	0	84.261	26	13	25	13	623	67.6	7.5	812	13	2.01222e+07	1.64342e+07	1.72444e+07	1.68943e+07	1.4598e+07	2.13525e+07	1.57289e+07	2.41458e+07	14.2675	1.45038	26.5707	29.8517	Tkt	21881	TKT	7086	0.997988	0.931986	0.981449	1.08858	0.9029	0.920791
Q80TM2	49022858	mKIAA1027 protein [Mus musculus]	0	153.294	12	25	92	12	2564	272	6.27	1495	25	6.87706e+08	6.38674e+08	6.51033e+08	5.216e+08	6.03044e+08	5.50738e+08	5.32411e+08	5.75016e+08	5.22789	15.6099	6.41132	5.44076	Tln1	21894	TLN1	7094	1.11455	0.98536	0.96952	0.930567	0.2887	0.437656
P49813	11230778	tropomodulin-1 [Mus musculus]	0	252.518	69	24	155	23	359	40.4	5.1	3158	24	4.71515e+08	4.21292e+08	5.50067e+08	4.04141e+08	5.12573e+08	4.1943e+08	3.77298e+08	4.2901e+08	7.95527	21.6274	14.1335	9.06989	Tmod1	21916	TMOD1	7111	0.996068	1.06457	1.0398	0.899564	0.7135	0.772
Q61033	121949765	lamina-associated polypeptide 2 isoform epsilon [Mus musculus]	0	132.738	44	13	80	6	452	50.3	9.45	1605	13	1.90345e+08	2.20755e+08	9.96248e+07	8.57058e+07	7.67445e+07	8.64042e+07	6.99572e+07	86992030	10.4614	10.6212	8.37325	15.3495	Tmpo	21917	TMPO	7112	1.79416	0.808837	0.712029	0.684972	0.06651	0.248604
Q80YX1	568926394	PREDICTED: tenascin isoform X1 [Mus musculus]	0	96.497	11	20	56	20	2110	231.7	4.89	642	20	6.1056e+07	5.32983e+07	3.92893e+07	3.33633e+07	2.25932e+07	2.45025e+07	2.08967e+07	2.28247e+07	9.59396	11.5352	5.73328	6.2366	Tnc	21923	TNC	3371	1.64643	1.04602	0.678066	0.629483	0.04669	0.231917
Q8BYI9	226958549	tenascin-R precursor [Mus musculus]	0	645.425	44	46	341	46	1358	149.5	4.94	10602	46	5.2544e+08	6.91753e+08	1.02849e+09	1.34173e+09	1.46893e+09	1.51539e+09	1.77063e+09	1.84941e+09	19.3233	18.6897	2.20149	3.07761	Tnr	21960	TNR	7143	0.477717	0.930249	1.17127	1.42077	0.02841	0.211841
E9Q0S6	755492299	PREDICTED: tensin-1 isoform X1 [Mus musculus]	0	11.803	2	3	11	3	1922	205.5	8.28	136	3	1.80161e+06	3.95887e+06	3.02788e+06	3.31911e+06	2.69407e+06	3.42304e+06	2.61426e+06	2.05787e+06	52.9614	6.48909	16.8529	16.8416	Tns1	21961	TNS1	7145	1.00634	1.1088	1.06864	0.81621	0.4387	0.564696
Q3UDC3	210147426	target of Myb protein 1 isoform 2 [Mus musculus]	0	81.679	33	10	34	10	516	57.1	4.97	503	10	1.77598e+07	1.81707e+07	1.2392e+07	1.7669e+07	1.4281e+07	1.72783e+07	1.15856e+07	1.96858e+07	1.61693	24.8255	13.4315	36.6322	Tom1	21968	TOM1	10043	1.11566	0.93341	0.979935	0.970993	0.6542	0.728888
Q04750	112734855	DNA topoisomerase 1 [Mus musculus]	0	138.583	29	22	75	22	767	90.8	9.33	593	22	2.18976e+08	2.20089e+08	1.7062e+08	1.3139e+08	1.33259e+08	1.47292e+08	1.15365e+08	8.31953e+07	0.358467	18.3703	7.07351	22.9126	Top1	21969	TOP1	7150	1.43934	0.990043	0.919699	0.650919	0.04285	0.225236
Q64511	34328148	DNA topoisomerase 2-beta [Mus musculus]	0	274.936	28	40	109	40	1612	181.8	8.29	1347	40	2.32008e+08	2.49468e+08	1.11729e+08	9.4783e+07	1.06121e+08	7.26922e+07	4.2505e+07	3.46315e+07	5.12849	11.6046	26.4385	14.4351	Top2b	21974	TOP2B	7155	2.04029	0.875107	0.757733	0.326871	0.01087	0.204649
Q9Z321	148665014	topoisomerase (DNA) III beta, isoform CRA_a, partial [Mus musculus]	0	24.342	7	4	15	4	867	97.4	7.99	224	4	1.28034e+07	1.36241e+07	1.1319e+07	9.71054e+06	5.70057e+06	4.53171e+06	5.32792e+06	4.47573e+06	4.39209	10.8168	16.1548	12.2931	Top3b	21976	TOP3B	8940	1.56624	1.24632	0.60642	0.581017	0.0151	0.208377
Q62415	568979504	PREDICTED: apoptosis-stimulating of p53 protein 1 isoform X1 [Mus musculus]	0	59.902	14	12	49	12	1122	122.8	6.67	547	12	3.19831e+07	3.21245e+07	2.82341e+07	3.14491e+07	2.31605e+07	2.78085e+07	1.61918e+07	1.75144e+07	0.31199	7.61798	12.8967	5.54932	Ppp1r13b	21981	PPP1R13B	23368	1.23008	1.14519	0.977981	0.646746	0.01836	0.208377
F8WHQ1	1039764113	PREDICTED: tumor protein D52 isoform X4 [Mus musculus]	0	21.407	12	3	9	3	316	34.6	5.55	61	3	7.76455e+06	1.12147e+07	9.04799e+06	1.00515e+07	7.4265e+06	9.27758e+06	5.82467e+06	4464618	25.7083	7.43024	15.6717	18.6932	Tpd52	21985	TPD52	7163	1.16666	1.17405	1.02681	0.632486	0.1442	0.31756
P17751	226958349	triosephosphate isomerase [Mus musculus]	0	134.146	68	14	79	14	299	32.2	5.74	1585	14	7.06488e+07	7.22988e+07	9.42887e+07	1.16911e+08	1.04025e+08	1.49121e+08	1.44983e+08	1.51923e+08	1.63243	15.1479	25.1932	3.30599	Tpi1	21991	TPI1	7167	0.632372	0.934304	1.11987	1.31345	0.01809	0.208377
F8WID5	78000203	tropomyosin alpha-1 chain isoform Tpm1.13 [Rattus norvegicus]	0	143.433	55	17	159	4	248	28.5	4.74	2825	17	7.49568e+08	6.00252e+08	6.94154e+08	4.35328e+08	5.4661e+08	5.3533e+08	5.23576e+08	5.49616e+08	15.644	32.4074	1.4744	3.43155	Tpm1	22003	-	-	1.16504	0.97486	0.933828	0.926277	0.6579	0.731275
Q64514	6678419	tripeptidyl-peptidase 2 isoform 1 [Mus musculus]	0	83.362	16	17	53	17	1262	139.8	6.58	837	17	3.46495e+07	3.49596e+07	3.37049e+07	4.02295e+07	2.53888e+07	2.5243e+07	2.52943e+07	2.12849e+07	0.629969	12.4802	0.407199	12.1733	Tpp2	22019	TPP2	7174	1.15652	1.22838	0.841218	0.773887	0.002531	0.164617
P08113	14714615	Heat shock protein 90, beta (Grp94), member 1 [Mus musculus]	0	51.357	13	10	27	8	802	92.4	4.82	612	10	1.76745e+07	8.2079e+06	9.90697e+06	1.1624e+07	5.4446e+06	1.43543e+07	9.88398e+06	8.86469e+06	51.7255	11.278	63.641	7.68845	Hsp90b1	22027	HSP90B1	7184	1.20438	1.0019	0.921297	0.872427	0.734	0.789203
Q60803	114842405	TNF receptor-associated factor 3 isoform a [Mus musculus]	0	195.717	52	25	114	25	567	64.3	8.05	1504	25	1.1906e+08	1.27477e+08	1.97676e+08	1.68659e+08	1.39448e+08	1.89237e+08	1.74933e+08	1.31859e+08	4.82819	11.202	21.4223	19.8557	Traf3	22031	TRAF3	7187	0.789963	1.17382	1.05318	0.983034	0.2402	0.397076
P63028	6678437	translationally-controlled tumor protein [Mus musculus]	0	29.457	16	2	12	2	172	19.5	4.86	148	2	1.02549e+07	2.09572e+07	1.19219e+07	1.72486e+07	9.33823e+06	9.86474e+06	7.46376e+06	7642950	48.4919	25.824	3.87748	1.67749	Tpt1	22070	TPT1	7178	1.31847	1.23222	0.811173	0.638139	0.09496	0.2754
Q61037	148690398	tuberous sclerosis 2, isoform CRA_e [Mus musculus]	0	9.626	2	3	4	3	1814	202.1	7.05	23	3	5.13107e+07	5.77347e+07	3.44779e+07	5.27809e+07	4.24345e+07	3.26082e+07	3.20271e+07	2.36074e+07	8.33123	29.6639	18.518	21.4025	Tsc2	22084	TSC2	7249	1.33396	1.06745	0.918006	0.680583	0.1448	0.31756
Q61187	11230780	tumor susceptibility gene 101 protein [Mus musculus]	0	26.611	15	5	26	5	391	44.1	6.71	219	5	3.78404e+07	3.04139e+07	3.08599e+07	3.76934e+07	4.31331e+07	4.5669e+07	4.67966e+07	4.50237e+07	15.3876	14.0971	4.03868	2.73065	Tsg101	22088	TSG101	7251	0.860086	0.863854	1.11901	1.15705	0.2106	0.372361
P52196	6678449	thiosulfate sulfurtransferase [Mus musculus]	0	7.171	9	2	8	2	297	33.4	7.85	73	2	4.17192e+06	3.35377e+06	2.42263e+06	3.76099e+06	2.15533e+06	3.09216e+06	1.95579e+06	3.52802e+06	15.3745	30.6088	25.2477	40.5462	Tst	22117	TST	7263	1.23167	1.01202	0.858816	0.89749	0.5996	0.687803
P19253	31981945	60S ribosomal protein L13a [Mus musculus]	0	63.428	31	7	115	7	203	23.4	11.02	1442	7	4.3671e+08	5.40272e+08	3.70588e+08	3.41449e+08	2.96562e+08	2.28148e+08	2.79853e+08	181879755	14.991	5.78743	18.4393	30.0075	Rpl13a	22121	RPL13A	23521	1.46066	1.06455	0.784477	0.690322	0.2183	0.377019
P14685	19705424	26S proteasome non-ATPase regulatory subunit 3 [Mus musculus]	0	122.451	36	17	51	17	530	60.7	8.44	552	17	9.15518e+07	8.71012e+07	5.96776e+07	8.77454e+07	6.49389e+07	4.99844e+07	4.85098e+07	1.62377e+07	3.52304	26.9251	18.4026	70.4885	Psmd3	22123	PSMD3	5709	1.41298	1.16598	0.908939	0.512095	0.178	0.343755
O88196	290463411	RecName: Full=E3 ubiquitin-protein ligase TTC3; AltName: Full=TPR repeat protein D; Short=Mtprd	0	101.126	10	15	32	15	1979	223.8	6.25	720	15	2.33142e+07	2.58275e+07	1.54471e+07	1.81031e+07	1.34166e+07	1.2284e+07	9.92921e+06	1.30724e+07	7.23301	11.1959	6.23225	19.3254	Ttc3	22129	TTC3	7267	1.49601	1.02136	0.782399	0.700233	0.05878	0.240432
P50586	11230782	tubby protein [Mus musculus]	0	8.25	7	3	4	3	505	55.3	8.68	65	3	1.40716e+07	1.66925e+07	1.3503e+07	1.51121e+07	1.51765e+07	1.10352e+07	2.59215e+07	5.32813e+07	12.0484	7.9524	22.3435	48.8525	Tub	22141	TUB	7275	0.74673	0.694568	0.63623	1.92247	0.575	0.666999
P68369	74216624	unnamed protein product [Mus musculus]	0	602.193	92	31	803	6	451	50.1	5.06	18938	31	1.81187e+10	1.87348e+10	1.28742e+10	1.70745e+10	1.36374e+10	1.28848e+10	1.19507e+10	1.12215e+10	2.36431	19.8342	4.01308	4.45037	Tuba1a	22142	TUBA1A	7846	1.26539	1.02831	0.910661	0.795636	0.01673	0.208377
A0A0A0MQA5	6678467	tubulin alpha-4A chain isoform 1 [Mus musculus]	0	554.927	80	29	694	4	448	49.9	5.06	15837	29	1.20339e+09	1.33793e+09	1.25122e+09	1.4211e+09	1.81462e+09	1.57702e+09	2.10145e+09	1.7859e+09	7.48677	8.98997	9.90723	11.4796	Tuba4a	22145	TUBA4A	7277	0.813702	0.855645	1.08597	1.24469	0.173	0.338741
Q7TMM9	4507729	tubulin beta-2A chain isoform 1 [Homo sapiens]	0	684.152	83	32	1264	3	445	49.9	4.89	29844	32	1.87868e+10	1.98821e+10	1.46336e+10	1.8153e+10	1.50963e+10	1.55682e+10	1.58195e+10	1.59418e+10	4.00562	15.1806	2.17621	0.544805	Tubb2a	22151	TUBB2A	7280	1.15532	0.97957	0.916169	0.94894	0.1284	0.301291
Q9ERD7	12963615	tubulin beta-3 chain [Mus musculus]	0	554.79	74	30	759	11	450	50.4	4.93	19184	30	2.24421e+09	2.28514e+09	1.70066e+09	2.1205e+09	1.76877e+09	1.87998e+09	2.06011e+09	1.89247e+09	1.27795	15.5382	4.31011	5.99791	Tubb3	22152	TUBB3	10381	1.13576	0.958174	0.914941	0.991128	0.0858	0.268168
Q9D6F9	12851187	unnamed protein product [Mus musculus]	0	649.317	79	30	969	3	444	49.5	4.91	23461	30	7.00272e+08	6.61383e+08	7.15851e+08	9.46638e+08	1.04255e+09	1.03371e+09	1.21383e+09	1.15218e+09	4.03901	19.6322	0.602435	3.68543	Tubb4a	22153	TUBB4A	10382	0.729483	0.89065	1.11232	1.26755	0.02309	0.208377
P10639	12841560	unnamed protein product [Mus musculus]	0	12.682	30	3	15	3	105	11.7	4.92	110	3	4.42349e+07	5.47024e+07	4.11869e+07	5.91727e+07	3.81553e+07	4.25065e+07	2.64876e+07	3.40051e+07	14.9622	25.3446	7.62878	17.5746	Txn1	22166	TXN	7295	1.16243	1.17914	0.947704	0.710734	0.3192	0.467519
P55144	1039759927	PREDICTED: tyrosine-protein kinase receptor TYRO3 isoform X1 [Mus musculus]	0	17.985	3	2	3	2	894	97.3	5.72	113	2	1.36743e+06	1.63803e+06	1.37666e+06	2.48153e+06	1.78529e+06	1.48311e+06	563149	708927	12.7332	40.499	13.0748	16.2068	Tyro3	22174	TYRO3	7301	1.05417	1.35326	1.14639	0.446181	0.07802	0.260875
P26369	1334149	unnamed protein product [Mus musculus]	0	44.487	15	5	24	5	492	55.5	9.31	341	5	3.44785e+07	3.95453e+07	2.13968e+07	1.55697e+07	1.30379e+07	1.59581e+07	3.77295e+06	8.23437e+06	9.67999	22.2927	14.2426	52.5462	U2af2	22185	U2AF2	11338	1.94808	0.972844	0.763083	0.315995	0.04469	0.23098
P68037	4507789	ubiquitin-conjugating enzyme E2 L3 isoform 1 [Homo sapiens]	0	30.026	30	3	12	3	154	17.9	8.51	312	3	5.26601e+06	4.82898e+06	6.04217e+06	7.87494e+06	5.10051e+06	6.8946e+06	2.87555e+06	2.4445e+06	6.12245	18.624	21.1521	11.4582	Ube2l3	22195	UBE2L3	7332	0.977078	1.34702	1.16099	0.514919	0.05866	0.240432
P63280	148690467	mCG17660, isoform CRA_c, partial [Mus musculus]	0	5.901	13	2	3	2	177	19.9	8.87	22	2	3.55881e+06	7.40471e+06	3.30279e+06	3.08184e+06	2.50891e+06	4.82735e+06	3.63e+06	2221215	49.6093	4.89399	44.6926	34.0496	Ube2i	22196	UBE2I	7329	1.43616	0.836352	0.96101	0.766477	0.815	0.853415
A0A1S6GWH5	444189294	ubiquitin-like modifier-activating enzyme 1 isoform 1 [Mus musculus]	0	130.238	20	17	55	17	1118	124.2	5.99	922	17	6.85099e+07	5.05664e+07	4.56883e+07	4.7718e+07	3.60796e+07	4.61054e+07	5.66217e+07	3.87642e+07	21.3107	3.07317	17.2521	26.476	Uba1	22201	UBA1	7317	1.22113	0.957882	0.842807	0.978183	0.6712	0.739973
P63166	148674635	mCG6545 [Mus musculus]	0	13.605	35	3	19	3	101	11.5	6.18	91	3	2.71741e+07	2.07279e+07	1.43719e+07	1.39892e+07	1.37355e+07	2.216e+07	1.46164e+07	17836910	19.0314	1.90844	33.1907	14.0339	Sumo1	22218	SUMO1	7341	1.32498	0.784475	0.992878	0.897667	0.3627	0.502025
Q811S7	134032032	upstream-binding protein 1 isoform a [Mus musculus]	0	84.335	22	9	38	8	540	60.2	6.27	774	9	3.01178e+07	3.58511e+07	2.80208e+07	2.56829e+07	2.58155e+07	2.05335e+07	2.00221e+07	1.56415e+07	12.2908	6.15654	16.1165	17.3709	Ubp1	22221	UBP1	7342	1.30835	1.0651	0.919235	0.707312	0.1893	0.355139
Q3TCH2	148705826	ubiquitin carboxy-terminal hydrolase L1, isoform CRA_b, partial [Mus musculus]	0	91.997	46	8	39	8	233	25.8	5.35	792	8	4.12102e+07	4.02085e+07	4.1733e+07	4.53599e+07	3.41785e+07	4.45405e+07	3.82411e+07	4.06058e+07	1.73982	5.88923	18.6158	4.24148	Uchl1	22223	UCHL1	7345	0.998765	1.06837	0.965648	0.967217	0.6288	0.711519
P52479	6678493	ubiquitin carboxyl-terminal hydrolase 10 isoform 1 [Mus musculus]	0	64.887	16	8	21	8	793	87	5.17	448	8	1.64096e+07	1.96089e+07	1.1645e+07	1.13011e+07	6.2321e+06	7.65158e+06	3.70524e+06	2.6493e+06	12.5615	2.11943	14.4591	23.5001	Usp10	22224	USP10	9100	1.81905	1.15885	0.701172	0.320925	0.02461	0.208377
P56399	7305619	ubiquitin carboxyl-terminal hydrolase 5 isoform 1 [Mus musculus]	0	72.728	17	10	35	10	858	95.8	5.01	736	10	2.07099e+07	2.34555e+07	1.35519e+07	2.53013e+07	2.54169e+07	1.70246e+07	1.56563e+07	1.47112e+07	8.79175	42.7667	27.9645	4.40096	Usp5	22225	USP5	8078	1.1337	0.997339	1.08945	0.779515	0.2003	0.364912
P70362	12845923	unnamed protein product [Mus musculus]	0	8.39	9	2	5	2	307	34.5	6.43	33	2	7.42528e+06	6.96766e+06	6.73862e+06	6.06415e+06	2.19048e+06	5.09332e+06	4.45446e+06	3650364	4.49638	7.4503	56.3611	14.0307	Ufd1	22230	UFD1	7353	1.35195	1.20258	0.684177	0.761296	0.08561	0.267846
Q64676	1246787	UDP-galactose ceramide galactosyltransferase [Mus musculus]	0	31.097	11	5	15	5	541	61.1	9.36	338	5	3.5696e+07	3.25082e+07	1.41983e+07	2.07753e+07	7.86933e+06	6.55417e+06	1.58946e+06	3.53996e+06	6.61002	26.5951	12.895	53.7766	Ugt8a	22239	UGT8	7368	2.22289	1.13985	0.470086	0.167176	0.0149	0.208377
E9PWE8	612407885	dihydropyrimidinase-related protein 3 CRMP4b [Mus musculus]	0	347.193	54	24	212	19	683	73.8	6.46	4866	24	6.99528e+08	5.31416e+08	2.80243e+08	3.43689e+08	1.26889e+08	1.21167e+08	5.89037e+07	8.6976e+07	19.3142	14.3809	3.2623	27.2144	Dpysl3	22240	DPYSL3	1809	2.1895	1.1098	0.441222	0.259479	0.08126	0.264293
Q3UFT4	148688054	Unc-51 like kinase 1 (C. elegans), isoform CRA_a, partial [Mus musculus]	0	10.403	3	2	4	2	1159	123.5	8.76	30	2	7.63974e+06	4.43387e+06	7.51075e+06	3.86114e+06	5.77375e+06	5.65352e+06	8.21082e+06	5.42861e+06	37.5512	45.3867	1.48794	28.8476	Ulk1	22241	ULK1	8408	0.995511	0.937652	0.942219	1.12462	0.9366	0.947648
A0A140LJ69	568926428	PREDICTED: protein unc-13 homolog B isoform X5 [Mus musculus]	0	125.999	10	17	117	2	1623	184.1	5.99	1853	17	7.67357e+06	6.69781e+06	9.56458e+06	7.94001e+06	8.53446e+06	5.50173e+06	8.57777e+06	7.3127e+06	9.60196	13.125	30.5562	11.2588	Unc13b	22249	UNC13B	10497	0.930147	1.13293	0.908453	1.02847	0.6532	0.728451
Q9CQ69	148701649	ubiquinol-cytochrome c reductase, complex III subunit VII, isoform CRA_c, partial [Mus musculus]	0	34.005	32	6	46	6	123	14.1	11.24	463	6	9.35173e+07	8.99309e+07	1.51987e+08	1.36476e+08	1.37789e+08	3.51058e+08	3.14416e+08	3.67026e+08	2.76478	7.60438	61.6977	10.9183	Uqcrq	22272	UQCRQ	27089	0.446835	0.702624	1.19071	1.65983	0.05422	0.238548
Q9CZ13	12850298	unnamed protein product [Mus musculus]	0	344.931	58	22	238	21	480	52.7	6.14	6086	22	4.92738e+08	6.23285e+08	1.04054e+09	1.16537e+09	1.05645e+09	2.63469e+09	2.93874e+09	2.69541e+09	16.5428	8.00306	60.4683	6.1076	Uqcrc1	22273	UQCRC1	7384	0.35297	0.697675	1.16741	1.78194	0.0158	0.208377
P70398	569008686	PREDICTED: probable ubiquitin carboxyl-terminal hydrolase FAF-X isoform X2 [Mus musculus]	0	181.348	16	37	107	37	2570	291.9	5.82	1012	37	1.84541e+08	2.05572e+08	2.41568e+08	3.07736e+08	2.80146e+08	2.24175e+08	2.0157e+08	1.07199e+08	7.62372	17.0353	15.6955	43.2231	Usp9x	22284	USP9X	8239	0.890411	1.25376	1.15108	0.704748	0.38	0.515934
E9Q6R7	568965341	PREDICTED: utrophin isoform X1 [Mus musculus]	0	15.149	1	4	7	3	3435	393.1	5.38	71	4	2.01526e+06	2.03754e+06	2.25894e+06	2.04168e+06	1.22813e+06	1.48629e+06	1.93749e+06	6.44088e+06	0.777608	7.1444	13.4503	76.0142	Utrn	22288	UTRN	7402	0.833644	0.884618	0.558344	1.72339	0.1914	0.356608
B0QZN5	1016596486	PREDICTED: vesicle-associated membrane protein 2 [Erinaceus europaeus]	0	78.637	59	4	48	2	116	12.7	8.13	2054	4	3.80376e+07	4.18899e+07	6.97097e+07	6.50546e+07	5.73798e+07	8.78154e+07	8.77535e+07	5.84053e+07	6.81618	4.88502	29.6445	28.3969	Vamp2	22318	VAMP2	6844	0.63178	1.06523	1.14768	1.1553	0.05501	0.238548
P63024	6678553	vesicle-associated membrane protein 3 [Mus musculus]	0	46.427	54	4	18	2	103	11.5	8.5	562	4	7.27012e+07	1.01017e+08	1.55058e+08	1.26875e+08	1.64322e+08	2.00137e+08	2.13085e+08	1.46949e+08	23.0511	14.137	13.8974	25.9782	Vamp3	22319	VAMP3	9341	0.588803	0.955587	1.23531	1.2203	0.1831	0.34902
G3UY93	255069795	valine--tRNA ligase [Mus musculus]	0	338.812	41	39	199	39	1263	140.1	7.77	3612	39	3.01377e+08	4.40071e+08	2.60538e+08	2.03301e+08	1.85379e+08	1.61498e+08	1.29129e+08	1.0283e+08	26.454	17.4512	9.73618	16.0345	Vars	22321	VARS1	7407	1.66232	1.03993	0.777697	0.520051	0.1478	0.321187
Q64727	568987488	PREDICTED: vinculin isoform X1 [Mus musculus]	0	137.089	26	20	67	20	1134	123.8	5.71	742	20	5.60383e+07	4.8491e+07	4.65765e+07	3.97155e+07	5.10024e+07	4.05663e+07	6.66028e+07	3.58824e+07	10.2109	11.2444	16.1179	42.3917	Vcl	22330	VCL	7414	1.08637	0.896831	0.951671	1.06513	0.6362	0.716479
Q60932	6755963	voltage-dependent anion-selective channel protein 1 [Mus musculus]	0	386.906	84	21	826	21	283	30.7	8.54	33400	21	4.60511e+09	4.23721e+09	5.81401e+09	6.88993e+09	6.2318e+09	7.95835e+09	7.50941e+09	5.7734e+09	5.88405	11.9772	17.2071	18.4831	Vdac1	22333	VDAC1	7416	0.721539	1.03665	1.15793	1.08389	0.1949	0.359468
Q60930	6755965	voltage-dependent anion-selective channel protein 2 [Mus musculus]	0	342.46	73	20	397	20	295	31.7	7.49	15583	20	2.3021e+09	1.99065e+09	2.78176e+09	2.99087e+09	3.03568e+09	4.04302e+09	4.16003e+09	3.45131e+09	10.2608	5.12291	20.1251	13.1683	Vdac2	22334	VDAC2	7417	0.693626	0.932746	1.14378	1.22985	0.1537	0.328447
J3QMG3	312222784	voltage-dependent anion-selective channel protein 3 isoform 1 [Mus musculus]	0	267.914	64	17	379	14	284	30.9	8.79	11047	17	3.34445e+09	2.91645e+09	3.77532e+09	3.89726e+09	3.81215e+09	5.31305e+09	5.01275e+09	2.76914e+09	9.66774	2.24761	23.2607	40.7733	Vdac3	22335	VDAC3	7419	0.812034	0.995128	1.18353	1.00931	0.3586	0.499034
O88951	6755971	protein lin-7 homolog B [Mus musculus]	0	84.789	51	10	61	6	207	22.9	8.68	727	10	4.13417e+07	4.10014e+07	6.10495e+07	5.67079e+07	7.22142e+07	7.79394e+07	5.7964e+07	7.8332e+07	0.584457	5.21405	5.39218	21.1339	Lin7b	22342	LIN7B	64130	0.676955	0.968101	1.23443	1.12051	0.03975	0.219634
O88952	6755973	protein lin-7 homolog C [Mus musculus]	0	88.457	63	12	65	7	197	21.8	8.43	818	12	5.50393e+07	5.81371e+07	5.56072e+07	5.29056e+07	4.30515e+07	5.22873e+07	5.9993e+07	67127563	3.87089	3.52101	13.6999	7.93722	Lin7c	22343	LIN7C	55327	1.01927	0.977266	0.858621	1.14485	0.3582	0.498927
O35633	125490380	vesicular inhibitory amino acid transporter [Mus musculus]	0	47.188	18	7	20	7	525	57.3	6.64	442	7	9.2637e+06	1.52007e+07	1.77891e+07	2.6524e+07	1.66658e+07	3.17276e+07	2.44589e+07	1.738e+07	34.3198	27.8766	44.0156	23.9279	Slc32a1	22348	SLC32A1	140679	0.615418	1.11473	1.21737	1.05249	0.4679	0.587587
P26040	12832989	unnamed protein product [Mus musculus]	0	72.21	23	14	55	7	586	69.4	6.2	486	14	6.26917e+06	5.94761e+06	5.11923e+06	1.0946e+07	8.19764e+06	1.02471e+07	1.34209e+07	8.97361e+06	3.7223	51.2926	15.7141	28.0848	Ezr	22350	EZR	7430	0.706976	0.929682	1.06739	1.29596	0.3101	0.458396
P20152	74139645	unnamed protein product [Mus musculus]	0	276.478	71	36	235	3	466	53.7	5.1	3778	36	1.23141e+09	1.20194e+09	6.72935e+08	6.10807e+08	4.12601e+08	5.95197e+08	2.91832e+08	3.72776e+08	1.71276	6.84423	25.6231	17.2239	Vim	22352	VIM	7431	1.806	0.952772	0.74797	0.493261	0.008492	0.199652
P97390	15215175	Vacuolar protein sorting 45 (yeast) [Mus musculus]	0	64.33	19	9	34	9	570	65	8.25	445	9	1.57145e+07	1.84549e+07	1.63304e+07	1.56618e+07	1.59679e+07	1.94564e+07	2.28719e+07	1.00241e+07	11.3419	2.95593	13.9269	55.2333	Vps45	22365	VPS45	11311	1.01633	0.951569	1.05365	0.978451	0.8404	0.873202
Q80X41	148686794	vaccinia related kinase 1, isoform CRA_b, partial [Mus musculus]	0	23.681	11	4	9	4	457	51.5	8.92	46	4	1.87553e+07	1.13981e+07	3.3073e+06	5.31243e+06	6.5559e+06	4.07339e+06	3.68289e+06	2.67836e+06	34.5058	32.8975	33.0294	22.3322	Vrk1	22367	VRK1	7443	2.16294	0.618305	0.762453	0.456301	0.2988	0.447259
Q9WTR1	148678407	transient receptor potential cation channel, subfamily V, member 2, isoform CRA_a, partial [Mus musculus]	0	60.338	17	9	30	9	763	86.6	7.11	778	9	2.61998e+07	3.15417e+07	3.14693e+07	3.14958e+07	3.68573e+07	3.2646e+07	3.10589e+07	2.94195e+07	13.0834	0.0594982	8.5689	3.83344	Trpv2	22368	TRPV2	51393	0.921328	1.00468	1.109	0.964998	0.5405	0.640962
Q9WUK2	15808988	eukaryotic translation initiation factor 4H isoform 1 [Mus musculus]	0	47.204	39	6	18	6	248	27.3	7.23	249	6	1.01664e+07	6.08359e+06	2.48974e+07	2.66032e+07	2.33582e+07	2.36364e+07	2.82332e+07	3.1339e+07	35.5322	4.68403	0.837211	7.37296	Eif4h	22384	EIF4H	7458	0.372883	1.18177	1.07837	1.36698	0.08453	0.267595
Q80ZI9	6755995	WD repeat-containing protein 1 [Mus musculus]	0	208.518	61	26	99	26	606	66.4	6.6	1478	26	2.79127e+08	2.49672e+08	2.62061e+08	2.35622e+08	2.27121e+08	2.09001e+08	2.19177e+08	1.74968e+08	7.87751	7.51289	5.87562	15.8624	Wdr1	22388	WDR1	9948	1.13919	1.07216	0.939539	0.849108	0.3044	0.452283
P56695	28422739	Wolfram syndrome 1 homolog (human) [Mus musculus]	0	18.444	6	6	24	6	890	100.5	7.97	116	6	1.17847e+07	1.08315e+07	1.22133e+07	1.32487e+07	6.96577e+06	9.06396e+06	4.44589e+06	5492668	5.96076	5.75059	18.5112	14.8952	Wfs1	22393	WFS1	7466	1.22173	1.37546	0.865927	0.536882	0.02901	0.211841
Q61687	755565320	PREDICTED: transcriptional regulator ATRX isoform X1 [Mus musculus]	0	73.075	5	10	16	10	2494	280.4	6.81	408	10	2.51097e+07	2.03341e+07	9.16085e+06	5.74868e+06	3.63953e+06	6.90178e+06	2.83251e+06	3.08557e+06	14.8619	32.3654	43.7661	6.04708	Atrx	22589	ATRX	546	2.36647	0.776409	0.548935	0.308182	0.09012	0.271187
Q60596	170295844	DNA repair protein XRCC1 [Mus musculus]	0	31.098	12	6	13	6	631	68.9	6.33	35	6	1.29852e+07	1.43784e+07	7.29523e+06	5.25231e+06	3.22516e+06	3.34644e+06	3.06115e+06	5.38092e+06	7.2	23.0255	2.61008	38.8608	Xrcc1	22594	XRCC1	7515	1.9928	0.913797	0.478589	0.614809	0.03692	0.217008
P27641	568906183	PREDICTED: X-ray repair cross-complementing protein 5 isoform X1 [Mus musculus]	0	40.309	11	6	19	6	748	84.8	5.17	254	6	9.87273e+06	1.02367e+07	6.99914e+06	4.4236e+06	4.38023e+06	2.83297e+06	1.91224e+06	2.45781e+06	2.55985	31.887	30.3354	17.6554	Xrcc5	22596	XRCC5	7520	1.86564	1.05974	0.669198	0.405428	0.008508	0.199652
P62960	568928766	PREDICTED: nuclease-sensitive element-binding protein 1 isoform X1 [Mus musculus]	0	138.299	61	10	47	8	326	36.2	9.88	1780	10	1.51879e+08	1.82563e+08	5.5442e+07	4.92015e+07	2.40631e+07	1.75813e+07	9.50796e+06	1.67909e+07	12.9752	8.43386	22.0116	39.1636	Ybx1	22608	YBX1	4904	2.63844	0.825543	0.328538	0.207474	0.02462	0.208377
Q04736	148705448	Yamaguchi sarcoma viral (v-yes) oncogene homolog 1, isoform CRA_b, partial [Mus musculus]	0	92.168	32	17	90	8	596	66.3	8.19	1133	17	1.90093e+07	2.49924e+07	2.10173e+07	2.56256e+07	1.31076e+07	2.01077e+07	1.54174e+07	2.59546e+07	19.2298	13.9722	29.8041	36.0191	Yes1	22612	YES1	7525	1.06521	1.12915	0.804089	1.00155	0.6973	0.760333
P62259	5803225	14-3-3 protein epsilon [Homo sapiens]	0	270.03	78	22	366	19	255	29.2	4.74	6898	22	2.83488e+09	2.61223e+09	2.58609e+09	2.2873e+09	2.29573e+09	2.24147e+09	2.07374e+09	2.17149e+09	5.7806	8.67074	1.69148	3.25642	Ywhae	22627	YWHAE	7531	1.14058	1.02045	0.950053	0.888918	0.1671	0.335722
P61982	9507245	14-3-3 protein gamma [Rattus norvegicus]	0	212.818	83	20	229	13	247	28.3	4.89	4530	20	8.4508e+08	9.06989e+08	7.67205e+08	7.01401e+08	6.84743e+08	5.86721e+08	4.95068e+08	6.73347e+08	4.99711	6.33665	10.9027	21.5783	Ywhag	22628	YWHAG	7532	1.23809	1.03778	0.898473	0.825654	0.1574	0.329401
P68510	6756037	14-3-3 protein eta [Mus musculus]	0	205.306	71	20	230	14	246	28.2	4.89	4225	20	4.37165e+08	5.14978e+08	5.07328e+08	4.23799e+08	4.03137e+08	3.69801e+08	2.90676e+08	3.33739e+08	11.5575	12.6864	6.09938	9.75309	Ywhah	22629	YWHAH	7533	1.16093	1.13531	0.942428	0.761337	0.1913	0.356608
P68254	55153870	Ywhaq protein, partial [Mus musculus]	0	215.009	54	20	227	13	284	32.2	5.94	4962	20	8.3684e+08	8.78801e+08	6.92672e+08	5.54661e+08	5.29932e+08	5.19826e+08	4.00596e+08	410508151	3.4589	15.6476	1.3614	1.72817	Ywhaq	22630	YWHAQ	10971	1.42264	1.03431	0.870476	0.67258	0.007477	0.194025
P63101	6756041	14-3-3 protein zeta/delta isoform 1 [Mus musculus]	0	242.413	76	20	290	14	245	27.8	4.79	6403	20	1.46227e+09	1.59128e+09	1.49377e+09	1.28067e+09	1.30848e+09	1.29967e+09	1.30312e+09	1.4824e+09	5.97462	10.8622	0.477219	9.10201	Ywhaz	22631	YWHAZ	7534	1.08845	0.988959	0.929683	0.992909	0.3302	0.475587
Q00899	192941	delta-transcription factor [Mus musculus domesticus]	0	19.565	10	3	7	3	414	44.5	6.24	171	3	1.4229e+07	1.50512e+07	9.3392e+06	8.03573e+06	8.95635e+06	6.66705e+06	4.13611e+06	2.40218e+06	3.97095	10.6094	20.7225	37.5045	Yy1	22632	YY1	7528	1.70192	1.00992	0.908115	0.38004	0.0242	0.208377
Q61624	568995267	PREDICTED: zinc finger protein 148 isoform X1 [Mus musculus]	0	28.15	7	4	9	4	800	89.4	6.54	244	4	7.54718e+06	8.13559e+06	5.28967e+06	5.1644e+06	4.66386e+06	4.53434e+06	1.13352e+06	508039	5.30606	1.6946	1.99135	53.8854	Zfp148	22661	ZNF148	7707	1.69651	1.13089	0.995029	0.177578	0.01457	0.208377
Q64213	148701296	splicing factor 1, isoform CRA_c [Mus musculus]	0	97.541	22	10	25	10	656	70.7	8.98	438	10	2.38328e+07	1.90633e+07	1.84658e+07	1.50024e+07	1.19544e+07	1.47188e+07	7.19999e+06	1.19151e+07	15.724	14.635	14.6568	34.8843	Sf1	22668	-	-	1.40467	1.09595	0.873438	0.625941	0.2386	0.395728
Q9JMD0	194328715	BUB3-interacting and GLEBS motif-containing protein ZNF207 isoform 1 [Mus musculus]	0	8.193	5	2	8	2	495	52.8	9.1	63	2	1.70202e+07	1.7748e+07	7.57204e+06	5.94177e+06	4.09344e+06	6.22801e+06	5.09878e+06	8.56069e+06	2.96055	17.0606	29.2473	35.8424	Zfp207	22680	ZNF207	7756	1.92454	0.748036	0.571328	0.756098	0.02171	0.208377
O88532	568990435	PREDICTED: zinc finger RNA-binding protein isoform X1 [Mus musculus]	0	134.39	21	17	59	17	1082	117.7	9.01	1324	17	7.8254e+07	8.09905e+07	8.29309e+07	6.94135e+07	7.32583e+07	6.34078e+07	7.25242e+07	3.74811e+07	2.43019	12.5482	10.1932	45.0509	Zfr	22763	ZFR	51663	1.14101	1.09157	0.979228	0.788201	0.475	0.591701
P97441	194272146	zinc transporter 3 [Mus musculus]	0	26.329	12	4	10	4	388	41.8	6.38	178	4	3.198e+08	3.48072e+08	3.24271e+08	1.74053e+08	2.45555e+08	3.17739e+08	3.77426e+08	416443726	5.98648	42.6308	18.1225	6.95063	Slc30a3	22784	SLC30A3	7781	1.0587	0.789938	0.892927	1.25843	0.2947	0.443702
Q9WUM3	6753494	coronin-1B [Mus musculus]	0	174.129	43	17	139	17	484	53.9	5.78	2880	17	2.72989e+08	2.90363e+08	3.27103e+08	3.2384e+08	3.79687e+08	2.91062e+08	3.77474e+08	3.48182e+08	4.36154	0.708806	18.6858	5.70853	Coro1b	23789	CORO1B	57175	0.863143	0.997347	1.02769	1.11182	0.175	0.340088
Q9WUM4	31542413	coronin-1C [Mus musculus]	0	231.201	53	24	202	21	474	53.1	7.08	4429	24	9.56598e+08	9.28904e+08	9.61602e+08	8.62921e+08	8.63466e+08	7.66088e+08	8.09703e+08	9.17979e+08	2.07717	7.6489	8.45098	8.86309	Coro1c	23790	CORO1C	23603	1.06718	1.03266	0.922311	0.977851	0.4223	0.551401
Q9R1V7	568906339	PREDICTED: disintegrin and metalloproteinase domain-containing protein 23 isoform X1 [Mus musculus]	0	167.771	28	17	83	17	829	91.6	7.62	2395	17	9.14343e+07	8.9215e+07	1.18409e+08	1.34584e+08	1.5556e+08	1.32314e+08	1.73378e+08	1.93352e+08	1.73734	9.04171	11.4195	7.70262	Adam23	23792	ADAM23	8745	0.664001	0.929912	1.05812	1.34797	0.05892	0.240432
D3YTR0	568967554	PREDICTED: adenomatous polyposis coli protein 2 isoform X1 [Mus musculus]	0	83.816	11	24	57	23	2317	247.5	8.94	338	24	8.15113e+07	6.82603e+07	2.71391e+07	3.29374e+07	2.87125e+07	2.36644e+07	2.71718e+07	2.96115e+07	12.5122	13.6493	13.6303	6.07603	Apc2	23805	APC2	10297	1.87797	0.753291	0.656746	0.711998	0.09468	0.275303
O54962	6753178	barrier-to-autointegration factor [Mus musculus]	0	49.164	36	3	22	3	89	10.1	6.09	652	3	3.93491e+08	3.35818e+08	2.47679e+08	1.49988e+08	1.9295e+08	1.40223e+08	1.33196e+08	1.4321e+08	11.1836	34.7415	22.381	5.12346	Banf1	23825	BANF1	8815	1.6799	0.91599	0.767433	0.636678	0.1001	0.277476
A0A338P6J0	568950510	PREDICTED: disks large homolog 2 isoform X5 [Mus musculus]	0	808.739	65	60	622	2	1009	112.6	6.04	10969	60	2.98778e+09	2.83057e+09	3.81153e+09	3.27182e+09	4.06427e+09	3.1978e+09	3.82062e+09	3.69726e+09	3.82119	10.7754	16.8737	2.32065	Dlg2	23859	DLG2	1740	0.840752	1.02354	1.04937	1.08633	0.06416	0.245206
A0A991EKZ2	74182280	unnamed protein product [Mus musculus]	0	197.405	47	25	105	21	655	70.5	6.9	1693	25	1.05604e+08	9.24527e+07	9.37069e+07	8.13137e+07	8.62102e+07	7.87863e+07	8.2605e+07	62143914	9.39076	10.014	6.36318	19.9907	Fxr2	23879	FXR2	9513	1.16022	1.02528	0.966555	0.847944	0.4458	0.570979
Q3U6B1	31982757	ras GTPase-activating protein-binding protein 2 isoform a [Mus musculus]	0	179.872	46	17	89	16	482	54.1	5.62	1112	17	3.21333e+08	3.19612e+08	2.24137e+08	1.82784e+08	1.58502e+08	1.58138e+08	1.36181e+08	1.45684e+08	0.379851	14.3717	0.162288	4.76809	G3bp2	23881	G3BP2	9908	1.55723	0.988649	0.769304	0.684817	0.000487	0.151196
Q8R3X6	148668227	glypican 6, isoform CRA_b, partial [Mus musculus]	0	46.936	14	6	21	5	582	65.8	5.9	411	6	1.39518e+07	1.71563e+07	1.39372e+07	1.633e+07	1.36755e+07	7.56814e+06	7.40248e+06	4893367	14.5682	11.1804	40.6573	28.8587	Gpc6	23888	GPC6	10082	1.31099	1.27555	0.895271	0.518185	0.1162	0.288909
O35387	6754160	HCLS1-associated protein X-1 isoform 1 [Mus musculus]	0	29.818	20	5	23	5	280	31.6	4.91	401	5	7.80301e+06	4.8057e+06	9.25026e+06	9.58042e+06	9.00726e+06	9.69114e+06	9.51866e+06	9.3473e+06	33.6183	2.47959	5.17239	1.28454	Hax1	23897	HAX1	10456	0.7309	1.09157	1.08391	1.09362	0.5794	0.669857
Q8R3H7	568922728	PREDICTED: heparan sulfate 2-O-sulfotransferase 1 isoform X1 [Mus musculus]	0	14.664	8	2	4	2	357	41.9	8.57	258	2	1.05437e+07	5.82056e+06	3.38243e+06	2.22789e+06	2.10534e+06	907680	675423	432795	40.818	29.1027	56.2143	30.9621	Hs2st1	23908	HS2ST1	9653	2.50834	0.859956	0.461839	0.169869	0.1937	0.359031
Q8BYP3	28201958	rho-related GTP-binding protein RhoF precursor [Mus musculus]	0	39.625	32	7	26	7	211	23.6	8.43	540	7	1.92467e+07	2.42673e+07	2.41289e+07	1.76384e+07	1.49254e+07	1.32329e+07	1.65895e+07	1.53277e+07	16.3171	21.9763	8.5004	5.59063	Rhof	23912	RHOF	54509	1.19744	1.14937	0.774876	0.878314	0.3017	0.449204
Q9D1X6	6754586	lymphocyte antigen 6H isoform a precursor [Mus musculus]	0	100.578	36	6	112	6	160	17	8.25	3044	6	4.15457e+08	4.32555e+08	3.81203e+08	5.95643e+08	3.89612e+08	3.71452e+08	2.61555e+08	4.65505e+08	2.85129	31.0452	3.37445	39.6707	Ly6h	23934	LY6H	4062	1.02387	1.17942	0.918887	0.877832	0.2905	0.439737
P0DP60	7106349	ly-6/neurotoxin-like protein 1 precursor [Mus musculus]	0	40.347	31	4	39	4	116	12.8	8.19	648	4	8.99223e+07	8.54379e+07	1.24232e+08	1.39992e+08	1.56776e+08	1.32119e+08	1.4265e+08	197720230	3.61654	8.4351	12.0699	22.881	Lynx1	23936	LYNX1	66004	0.656258	0.988814	1.08114	1.27378	0.1047	0.279251
Q9R190	26353100	unnamed protein product [Mus musculus]	0	21.813	6	4	18	3	668	75	9.67	131	4	4.27006e+06	8.14868e+06	3.8697e+06	3.41017e+06	2.34644e+06	4.31356e+06	2.75422e+06	3.89406e+06	44.1687	8.92712	41.7707	24.2466	Mta2	23942	MTA2	9219	1.50499	0.882224	0.807104	0.805684	0.7627	0.813547
Q3UFX6	74201613	unnamed protein product [Mus musculus]	0	30.62	12	4	11	4	339	37.5	8.66	368	4	933984	2.83077e+06	4.78091e+06	5.11619e+06	5.14184e+06	4.41149e+06	7.01535e+06	7.9434e+06	71.2519	4.79086	10.8116	8.77393	Mgll	23945	MGLL	11343	0.394484	1.03705	1.00103	1.56743	0.1198	0.293838
B1AVF5	569011311	PREDICTED: probable E3 ubiquitin-protein ligase MID2 isoform X1 [Mus musculus]	0	7.085	3	2	4	2	735	83.1	7.37	57	2	1.65609e+06	1.01358e+06	1.48691e+06	1.59194e+06	1.36483e+06	2.12824e+06	2.57475e+06	818728	34.0358	4.82429	30.9077	73.1813	Mid2	23947	MID2	11043	0.845162	0.974701	1.10583	1.0743	0.9286	0.941298
Q9R0S3	21624137	membrane-type-4 matrix metalloproteinase [Mus musculus]	0	20.262	8	4	11	4	578	64.3	6.38	211	4	4.94169e+06	4.8024e+06	4.29732e+06	4.62128e+06	4.32517e+06	3.0508e+06	2.35777e+06	1.93203e+06	2.02151	5.13707	24.4339	14.0353	Mmp17	23948	MMP17	4326	1.28514	1.17627	0.972812	0.565779	0.03676	0.217008
O54946	568933177	PREDICTED: dnaJ homolog subfamily B member 6 isoform X1 [Mus musculus]	0	46.46	17	6	41	5	372	40.1	6.71	652	6	7.36806e+07	6.5341e+07	6.26902e+07	6.4016e+07	8.13773e+07	7.65427e+07	8.23894e+07	9.4336e+07	8.48362	1.47985	4.3295	9.56008	Dnajb6	23950	DNAJB6	10049	0.926235	0.844183	1.05215	1.17744	0.1049	0.279251
Q61503	6754900	5'-nucleotidase precursor [Mus musculus]	0	75.352	21	9	23	9	576	63.8	6.64	174	9	4.76061e+07	3.91353e+07	3.78105e+07	4.12701e+07	3.34547e+07	3.20076e+07	3.81342e+07	39564905	13.8107	6.18684	3.12642	2.60412	Nt5e	23959	NT5E	4907	1.12293	1.02375	0.847454	1.00587	0.0991	0.277476
Q9WTS4	7657413	teneurin-1 [Mus musculus]	0	77.99	8	17	36	15	2731	305.6	6.37	283	17	4.61066e+07	6.22989e+07	5.21827e+07	4.96473e+07	5.4979e+07	4.39676e+07	3.79695e+07	3.49258e+07	21.1238	3.52115	15.7383	5.90496	Tenm1	23963	TENM1	10178	1.13491	1.06607	1.03588	0.763148	0.08231	0.264488
A0A0A0MQ92	568973887	PREDICTED: teneurin-2 isoform X1 [Mus musculus]	0	296.216	21	42	127	39	2774	307.4	6.68	2553	42	1.75327e+08	1.8688e+08	1.2171e+08	1.45025e+08	1.2762e+08	1.0449e+08	8.78097e+07	8.59668e+07	4.51073	12.3613	14.093	1.49971	Tenm2	23964	TENM2	57451	1.40007	1.03103	0.897191	0.671711	0.03	0.211871
Q9WTS6	568954791	PREDICTED: teneurin-3 isoform X1 [Mus musculus]	0	82.491	7	19	53	14	2722	303.6	6.54	376	19	4.21248e+07	4.61028e+07	2.25477e+07	2.79239e+07	2.21538e+07	1.50782e+07	1.63018e+07	1.13983e+07	6.37643	15.0642	26.876	25.0345	Tenm3	23965	TENM3	55714	1.73309	0.99143	0.731362	0.544123	0.03548	0.217008
Q3UHK6	74188489	unnamed protein product [Mus musculus]	0	214.369	17	36	124	31	2833	314.4	6.48	1843	36	6.46795e+08	6.65187e+08	5.35468e+08	3.99115e+08	4.49653e+08	4.32985e+08	3.06567e+08	3.56342e+08	1.98243	20.633	2.67063	10.6186	Tenm4	23966	TENM4	26011	1.38391	0.985819	0.931025	0.69925	0.01242	0.20748
Q61644	148690599	protein kinase C and casein kinase substrate in neurons 1 [Mus musculus]	0	182.161	57	20	119	19	441	50.5	5.24	3046	20	4.97487e+07	5.34264e+07	8.23974e+07	1.24952e+08	1.16993e+08	2.14601e+08	1.64107e+08	3.01198e+08	5.04105	29.0238	41.6288	41.6665	Pacsin1	23969	PACSIN1	29993	0.372667	0.748942	1.19771	1.68068	0.2679	0.417816
Q9WVE8	568992467	PREDICTED: protein kinase C and casein kinase substrate in neurons protein 2 isoform X1 [Mus musculus]	0	20.019	10	5	11	4	488	56	5.14	151	5	5.94166e+06	5.50309e+06	6.06544e+06	9.51292e+06	6.79077e+06	9.15797e+06	5.57015e+06	9.23095e+06	5.41929	31.2964	20.9905	34.9782	Pacsin2	23970	PACSIN2	11252	0.792395	1.07859	1.10424	1.02478	0.5376	0.638741
D3Z1V4	148687862	mCG7941, isoform CRA_b [Mus musculus]	0	67.26	60	7	29	7	187	20.8	5.59	532	7	6.93318e+07	5.46562e+07	5.46751e+07	4.1777e+07	3.39408e+07	2.90687e+07	3.66922e+07	5.19795e+07	16.7391	18.9116	10.9352	24.3816	Pebp1	23980	PEBP1	5037	1.33277	1.03678	0.677301	0.953148	0.2079	0.370418
P60335	6754994	poly(rC)-binding protein 1 [Mus musculus]	0	138.259	62	14	81	9	356	37.5	7.09	1585	14	7.19056e+07	9.1322e+07	5.94608e+07	6.64639e+07	5.40194e+07	6.01427e+07	5.19014e+07	8.71544e+07	16.8225	7.86495	7.58546	35.8527	Pcbp1	23983	PCBP1	5093	1.20381	0.928699	0.84195	1.02554	0.4493	0.573085
Q9QUR7	12963653	peptidyl-prolyl cis-trans isomerase NIMA-interacting 1 [Mus musculus]	0	58.019	45	4	23	4	165	18.4	8.79	993	4	2.34611e+07	1.75621e+07	2.37837e+07	1.85961e+07	1.7661e+07	1.49841e+07	6.55381e+06	1.13518e+07	20.3358	17.3108	11.5965	37.8951	Pin1	23988	PIN1	5300	1.225	1.2655	0.974819	0.534679	0.2479	0.402691
Q9WTX2	755499566	PREDICTED: interferon-inducible double-stranded RNA-dependent protein kinase activator A isoform X1 [Mus musculus]	0	60.172	28	8	35	8	365	39.9	9.51	569	8	8.84235e+07	7.77245e+07	4.52892e+07	4.06906e+07	3.29355e+07	3.31095e+07	3.46345e+07	4.91403e+07	9.10678	7.56378	0.372454	24.4875	Prkra	23992	PRKRA	8575	1.65343	0.855632	0.657249	0.833689	0.06998	0.254533
P54775	25742677	26S protease regulatory subunit 6B [Rattus norvegicus]	0	129.718	46	11	37	11	418	47.4	5.21	666	11	3.68034e+07	3.45259e+07	1.89978e+07	2.49595e+07	1.91259e+07	1.60095e+07	1.28755e+07	2.41072e+07	4.51559	19.18	12.5438	42.9498	Psmc4	23996	PSMC4	5704	1.52246	0.938233	0.749935	0.789367	0.04661	0.231917
Q9WVJ2	6755210	26S proteasome non-ATPase regulatory subunit 13 [Mus musculus]	0	26.707	19	6	13	6	376	42.8	5.71	99	6	3.20092e+07	3.22917e+07	2.466e+07	2.20078e+07	2.1888e+07	2.00574e+07	1.04547e+07	5.85972e+06	0.621451	8.03725	6.17189	39.8316	Psmd13	23997	PSMD13	5719	1.51986	1.10307	0.991449	0.385619	0.02879	0.211841
Q9Z0P5	6755224	twinfilin-2 [Mus musculus]	0	186.576	56	16	109	15	349	39.4	6.8	1963	16	2.32777e+08	2.17694e+08	2.4731e+08	2.25466e+08	2.47583e+08	2.34451e+08	2.31513e+08	1.6664e+08	4.73504	6.53417	3.85269	23.0426	Twf2	23999	TWF2	11344	0.999141	1.04861	1.06915	0.883099	0.6089	0.695628
Q9Z1M8	148664759	IK cytokine [Mus musculus]	0	15.585	8	5	15	5	559	65.8	6.64	87	5	1.40034e+07	2.04717e+07	1.33062e+07	1.20283e+07	1.31939e+07	9.95796e+06	9.70448e+06	8.40945e+06	26.5336	7.13327	19.7665	10.1107	Ik	24010	IK	3550	1.36433	1.0026	0.916221	0.716848	0.2015	0.365737
P61222	108773782	ATP-binding cassette sub-family E member 1 [Homo sapiens]	0	29.993	16	6	13	6	599	67.3	8.34	131	6	8.71672e+06	9.36555e+06	4.64452e+06	7.5505e+06	3.37914e+06	5.0093e+06	3.31934e+06	3.39454e+06	5.07457	33.6997	27.483	1.58395	Abce1	24015	ABCE1	6059	1.59387	1.07493	0.739402	0.591797	0.02888	0.211841
O35680	6755360	28S ribosomal protein S12, mitochondrial precursor [Mus musculus]	0	5.269	14	2	5	2	139	15.4	10.71	0	2	2.6426e+07	1.60953e+07	1.68218e+07	1.65949e+07	1.75569e+07	1.70926e+07	9.60814e+06	9244645	34.3587	0.960114	1.89522	2.72667	Mrps12	24030	MRPS12	6183	1.31401	1.03265	1.07075	0.582594	0.003585	0.164617
A0A571BE69	147744591	RecName: Full=Neuronal-specific septin-3	0	277.542	59	21	202	3	350	40	6.81	3691	21	1.43094e+09	1.33996e+09	1.01952e+09	7.59436e+08	8.04267e+08	8.28505e+08	8.66317e+08	8.78676e+08	4.64351	20.6757	2.09943	1.00169	Septin3	24050	SEPTIN3	55964	1.3981	0.897599	0.82384	0.880463	0.03891	0.219259
Q9CU62	258613892	structural maintenance of chromosomes protein 1A [Mus musculus]	0	63.93	16	18	38	18	1233	143.1	7.64	102	18	4.09564e+07	5.51402e+07	4.82587e+07	4.49789e+07	4.37444e+07	4.20665e+07	6.85562e+07	4.79364e+07	20.8738	4.97465	2.76526	25.0323	Smc1a	24061	SMC1A	8243	0.981484	0.952284	0.876432	1.1898	0.4796	0.595259
Q9D6K5	148670762	mCG7931, isoform CRA_f, partial [Mus musculus]	0	41.3	39	6	29	6	175	19	5.78	369	6	1.56959e+07	2.35959e+07	2.65782e+07	4.65262e+07	3.18397e+07	5.33536e+07	3.24135e+07	5.7392e+07	28.434	38.5896	35.7131	39.335	Synj2bp	24071	SYNJ2BP	55333	0.546868	1.01748	1.18573	1.24992	0.3997	0.533758
Q9DBR1	148696569	5'-3' exoribonuclease 2, isoform CRA_d, partial [Mus musculus]	0	34.651	9	7	10	7	1002	114	7.78	169	7	5.91145e+06	6.35025e+06	9.40984e+06	2.38284e+06	2.56828e+06	9.62115e+06	5.19657e+06	5.57048e+06	5.06095	84.2699	81.8272	4.91117	Xrn2	24128	XRN2	22803	1.04331	1.0034	1.03716	0.916132	0.4537	0.57608
Q7TMS5	6752944	ATP-binding cassette sub-family G member 2 [Mus musculus]	0	13.439	6	4	10	4	657	73	8.54	92	4	3.29977e+06	3.75756e+06	5.5699e+06	7.30442e+06	6.47889e+06	9.09245e+06	9.45352e+06	6.5781e+06	9.17375	19.0533	23.7368	25.3652	Abcg2	26357	ABCG2	9429	0.547774	0.999276	1.20861	1.24434	0.1804	0.347087
Q9R1K9	10257421	centrin-2 [Mus musculus]	0	4.614	9	2	3	2	172	19.8	5	0	2	3.06118e+06	5.32099e+06	5.14428e+06	4.92293e+06	3.70602e+06	5.31284e+06	3.13147e+06	3.49125e+06	38.1268	3.10947	25.1959	7.68273	Cetn2	26370	CETN2	1069	0.983507	1.18122	1.05821	0.777063	0.07551	0.258569
A2A7F6	6753434	chloride transport protein 6 [Mus musculus]	0	63.907	13	9	28	9	870	96.9	7.02	539	9	3.76722e+07	3.9357e+07	2.83763e+07	4.20175e+07	3.03079e+07	3.06025e+07	1.23127e+07	1.2577e+07	3.09304	27.4052	0.684172	1.50162	Clcn6	26372	CLCN6	1185	1.32112	1.20732	1.04467	0.426883	0.0005598	0.151196
A0A494B909	6753622	peroxisomal 2,4-dienoyl-CoA reductase [Mus musculus]	0	18.685	21	4	9	4	292	31.3	8.81	81	4	1.77867e+07	1.40494e+07	9.96239e+06	9.43504e+06	9.79327e+06	5.92105e+06	6.61434e+06	2.26575e+06	16.6014	3.84474	34.8481	69.2542	Decr2	26378	DECR2	26063	1.67939	1.02323	0.828946	0.468434	0.2656	0.415746
O70296	3004994	G protein-coupled receptor kinase 6 [Mus musculus]	0	108.287	30	13	46	11	589	67	8.59	711	13	5.31084e+07	5.62682e+07	5.3039e+07	3.35785e+07	4.43693e+07	4.58994e+07	5.30378e+07	7.13278e+07	4.08546	31.7734	2.39716	20.7983	Grk6	26385	GRK6	2870	1.06546	0.843756	0.879322	1.21147	0.1513	0.325585
P31938	6678794	dual specificity mitogen-activated protein kinase kinase 1 [Mus musculus]	0	82.448	38	13	42	13	393	43.4	6.7	557	13	3.92293e+07	2.44406e+07	3.07572e+07	4.02459e+07	2.62262e+07	3.95131e+07	4.49543e+07	4.49574e+07	32.8481	18.8993	28.5835	0.00493103	Map2k1	26395	MAP2K1	5604	0.877226	0.97826	0.905737	1.23878	0.388	0.524581
P47809	939699106	dual specificity mitogen-activated protein kinase kinase 4 isoform a [Mus musculus]	0	27.898	14	4	12	4	408	45.4	8.03	242	4	9.06241e+06	7.95168e+06	7.47805e+06	8.80345e+06	5.29652e+06	4.85414e+06	5.11097e+06	6.2667e+06	9.23238	11.5125	6.16334	14.3654	Map2k4	26398	MAP2K4	6416	1.24136	1.18791	0.7406	0.830125	0.09979	0.277476
Q8CE90	255918231	dual specificity mitogen-activated protein kinase kinase 7 isoform 3 [Mus musculus]	0	19.85	15	5	7	5	435	49.1	9.16	21	5	1.55978e+07	1.42997e+07	1.75569e+07	1.60004e+07	2.19e+07	1.91205e+07	1.48277e+07	4.21413e+06	6.14037	6.5598	9.5827	78.8256	Map2k7	26400	MAP2K7	5609	0.968206	1.08673	1.32841	0.616654	0.2446	0.399758
O35099	171846249	mitogen-activated protein kinase kinase kinase 5 [Mus musculus]	0	29.725	7	9	22	9	1380	154.4	5.78	64	9	1.83817e+07	2.91955e+07	1.79337e+07	2.03238e+07	1.94687e+07	2.10977e+07	2.35629e+07	1.95343e+07	32.1439	8.83526	5.67889	13.2196	Map3k5	26408	MAP3K5	4217	1.12278	0.902843	0.957328	1.01705	0.8032	0.846801
P63085	6754632	mitogen-activated protein kinase 1 [Mus musculus]	0	116.08	56	18	100	14	358	41.2	6.98	1237	18	1.45009e+08	1.48177e+08	1.7109e+08	1.84896e+08	1.42832e+08	1.98631e+08	1.5604e+08	1.77964e+08	1.52837	5.48478	23.1099	9.28302	Mapk1	26413	MAPK1	5594	0.885331	1.07497	1.03111	1.00859	0.2165	0.376225
E9QN59	970112998	mitogen-activated protein kinase 10 isoform 1x [Mus musculus]	0	33.982	14	5	24	3	478	54.1	7.27	160	5	1.08077e+07	8.96195e+06	1.01516e+07	1.08749e+07	9.28276e+06	1.43383e+07	1.28927e+07	1.55361e+07	13.2038	4.86439	30.2679	13.1501	Mapk10	26414	MAPK10	5602	0.851719	0.905865	1.01764	1.22477	0.4126	0.543562
Q63844	21489933	mitogen-activated protein kinase 3 [Mus musculus]	0	69.985	31	10	48	6	380	43	6.61	362	10	3.57333e+07	3.27543e+07	3.34618e+07	3.04711e+07	2.6282e+07	3.30756e+07	4.6378e+07	2.34552e+07	6.1513	6.61562	16.1858	46.4216	Mapk3	26417	MAPK3	5595	1.04717	0.977525	0.907569	1.06774	0.753	0.804868
Q9EPN1	568922872	PREDICTED: neurobeachin isoform X1 [Mus musculus]	0	153.282	12	27	99	23	2957	329.1	6.21	1609	27	8.73271e+07	7.92256e+07	6.32127e+07	7.04533e+07	5.06183e+07	4.81684e+07	3.64918e+07	2.91315e+07	6.879	7.66074	3.50717	15.8619	Nbea	26422	NBEA	26960	1.43386	1.15073	0.850457	0.564953	0.04916	0.234764
Q9R1P4	33563282	proteasome subunit alpha type-1 [Mus musculus]	0	60.751	49	10	36	10	263	29.5	6.46	516	10	6.30526e+07	6.87185e+07	3.2671e+07	5.29907e+07	1.77119e+07	2.92146e+07	1.85467e+07	2.25308e+07	6.08082	33.5464	34.6656	13.7163	Psma1	26440	PSMA1	5682	1.72567	1.12183	0.614549	0.537951	0.0264	0.210111
Q9R1P0	6755196	proteasome subunit alpha type-4 [Mus musculus]	0	31.966	31	6	22	6	261	29.5	7.72	160	6	3.38378e+07	3.23186e+07	2.29067e+07	2.27752e+07	1.68685e+07	1.85572e+07	9.40075e+06	5.13134e+06	3.24773	0.407069	6.74125	41.5484	Psma4	26441	PSMA4	5685	1.63555	1.12937	0.875811	0.35927	0.0321	0.211871
Q9QUM9	148704781	proteasome (prosome, macropain) subunit, alpha type 6, isoform CRA_b, partial [Mus musculus]	0	60.828	41	8	31	8	251	27.9	7.2	805	8	1.52448e+08	1.16368e+08	1.07492e+08	9.92128e+07	1.21949e+08	9.19811e+07	6.81922e+07	4.29317e+07	18.9817	5.6646	19.8106	32.1477	Psma6	26443	PSMA6	5687	1.34312	1.03278	1.06888	0.555221	0.2539	0.406872
Q9Z2U0	7106389	proteasome subunit alpha type-7 isoform 1 [Mus musculus]	0	33.925	25	6	24	6	248	27.8	8.46	529	6	4.31127e+07	5.72875e+07	4.26185e+07	3.78407e+07	3.45439e+07	2.73154e+07	2.10773e+07	2.11159e+07	19.9663	8.39793	16.5257	0.129348	Psma7	26444	PSMA7	5688	1.40956	1.1296	0.868469	0.592368	0.08221	0.264488
Q9R1P3	227116345	proteasome subunit beta type-2 [Mus musculus]	0	47.218	36	7	24	7	201	22.9	7.02	275	7	3.78099e+07	2.90842e+07	1.76519e+07	1.69539e+07	1.05763e+07	1.23131e+07	9.82299e+06	6.40553e+06	18.4471	2.85262	10.7309	29.781	Psmb2	26445	PSMB2	5690	1.90286	0.984392	0.65111	0.461635	0.07276	0.257625
Q9R1P1	6755202	proteasome subunit beta type-3 [Mus musculus]	0	18.394	19	3	5	3	205	22.9	6.55	63	3	1.48644e+07	1.17578e+07	3.69356e+06	4.71492e+06	4.27766e+06	3.09026e+06	226887	752081	16.5025	17.1782	22.7911	75.8694	Psmb3	26446	PSMB3	5691	2.45493	0.775377	0.679423	0.0902742	0.04304	0.225236
Q60714	74225144	unnamed protein product [Mus musculus]	0	72.082	27	12	39	12	629	69.4	7.74	269	12	2.73018e+07	3.36254e+07	2.01732e+07	2.34121e+07	2.82215e+07	2.34554e+07	2.45222e+07	2.35603e+07	14.6781	10.5093	13.0432	2.82913	Slc27a1	26457	SLC27A1	376497	1.19306	0.853476	1.01192	0.941538	0.4807	0.596145
Q9JLV5	39104526	mKIAA0617 protein [Mus musculus]	0	40.556	13	9	18	9	792	91.2	8.68	158	9	1.7372e+07	1.72756e+07	1.13813e+07	1.41898e+07	1.45402e+07	1.67916e+07	1.64246e+07	1.87459e+07	0.393349	15.5322	10.162	9.33398	Cul3	26554	CUL3	8452	1.09367	0.807162	0.989001	1.11017	0.3437	0.487527
Q9Z2Y3	171846263	homer protein homolog 1 isoform L [Mus musculus]	0	378.928	82	30	349	29	366	41.4	5.53	7105	30	3.23015e+09	3.27524e+09	3.7865e+09	3.48484e+09	4.19737e+09	3.35626e+09	3.71514e+09	3.87248e+09	0.980187	5.867	15.7475	2.9325	Homer1	26556	HOMER1	9456	0.89984	1.00579	1.04483	1.04954	0.1156	0.288909
Q9QWW1	58372172	homer protein homolog 2 isoform 1 [Mus musculus]	0	154.523	48	18	137	17	354	40.5	6.01	1952	18	7.14009e+08	5.56335e+08	5.6988e+08	4.79966e+08	5.69854e+08	5.20814e+08	2.21351e+08	1.80007e+08	17.5531	12.1121	6.3588	14.5676	Homer2	26557	HOMER2	9455	1.33292	1.10156	1.14439	0.421128	0.03015	0.211871
Q99JP6	3834613	homer-3 [Mus musculus]	0	45.655	31	11	51	10	358	39.9	5.29	497	11	1.68515e+07	1.79666e+07	2.47041e+07	2.79833e+07	2.15473e+07	2.15192e+07	2.84267e+07	7.9828e+06	4.52908	8.80194	0.0923151	79.4079	Homer3	26558	HOMER3	9454	0.834059	1.26211	1.03165	0.872179	0.1069	0.280942
Q9Z0E0	568929156	PREDICTED: neurochondrin isoform X1 [Mus musculus]	0	265.105	45	23	128	23	712	77.3	5.54	3522	23	1.93814e+08	2.14093e+08	2.09838e+08	2.45756e+08	1.879e+08	1.3819e+08	1.36861e+08	1.90975e+08	7.03071	11.1493	21.5586	23.3438	Ncdn	26562	NCDN	23154	1.07526	1.20097	0.859586	0.864189	0.4556	0.577355
Q91VE0	45597453	long-chain fatty acid transport protein 4 [Mus musculus]	0	56.096	19	11	40	11	643	72.3	8.59	690	11	2.23703e+07	2.65566e+07	1.98165e+07	2.48581e+07	1.8747e+07	1.82588e+07	1.04025e+07	1.82619e+07	12.1003	15.9596	1.86583	38.7758	Slc27a4	26569	SLC27A4	10999	1.22877	1.12197	0.929375	0.719886	0.3632	0.50218
O88543	6753488	COP9 signalosome complex subunit 3 [Mus musculus]	0	27.895	10	3	6	3	423	47.8	6.65	207	3	7.09905e+06	6.79129e+06	2.90645e+06	5.06548e+06	2.62953e+06	4.49213e+06	2.07756e+06	1.65514e+06	3.1334	38.3011	36.9875	16.0042	Cops3	26572	COPS3	8533	1.69826	0.974664	0.870709	0.456367	0.01325	0.208377
Q3TE95	74146742	unnamed protein product [Mus musculus]	0	40.546	23	6	22	6	355	41	4.59	307	6	3.11084e+07	2.4966e+07	1.82231e+07	1.91326e+07	2.30715e+07	1.24352e+07	1.69707e+07	6.95842e+06	15.4914	3.44304	42.3635	59.1725	Rcn2	26611	RCN2	5955	1.46728	0.977477	0.929095	0.626146	0.3689	0.506971
O35864	7304971	COP9 signalosome complex subunit 5 isoform 1 [Mus musculus]	0.001	3.526	5	2	5	2	334	37.5	6.54	24	2	3.7688e+06	1.237e+06	818166	979993	1.09053e+06	3.1575e+06	3.33288e+06	1971649	71.5272	12.7273	68.8113	36.2911	Cops5	26754	COPS5	10987	1.22417	0.439741	1.03886	1.29723	0.408	0.540499
A0A0R4J1N0	74216868	unnamed protein product [Mus musculus]	0	140.326	43	17	62	15	593	64.3	7.09	1090	17	1.70491e+08	1.48803e+08	1.03811e+08	1.10565e+08	8.19303e+07	6.40575e+07	5.06406e+07	7.23146e+07	9.60624	4.45532	17.3138	24.9292	Dpysl4	26757	DPYSL4	10570	1.59127	1.06839	0.727562	0.612774	0.09061	0.271187
Q61285	26349805	unnamed protein product [Mus musculus]	0	45.602	16	11	28	11	741	83.4	9.13	224	11	5.63345e+07	5.25335e+07	3.48843e+07	3.75441e+07	2.92538e+07	3.07933e+07	1.47731e+07	3.22314e+06	4.93757	5.19336	3.62575	90.7641	Abcd2	26874	ABCD2	225	1.67916	1.11712	0.926153	0.277571	0.02961	0.211871
Q9QYX7	160707976	protein piccolo isoform 1 [Mus musculus]	0	3288.23	61	239	2206	232	5068	550.5	6.51	49088	239	5.98041e+09	5.83175e+09	6.25726e+09	5.6481e+09	5.83219e+09	4.98645e+09	6.00492e+09	6.47634e+09	1.77984	7.23607	11.0554	5.34151	Pclo	26875	PCLO	27445	1.00492	1.01285	0.920394	1.06184	0.6584	0.731345
O88544	6753490	COP9 signalosome complex subunit 4 [Mus musculus]	0	67.284	33	10	31	10	406	46.3	5.83	331	10	2.10046e+07	1.45724e+07	1.13924e+07	1.82619e+07	9.13788e+06	1.14849e+07	1.84547e+07	1.25596e+07	25.5685	32.7605	16.0948	26.881	Cops4	26891	COPS4	51138	1.21768	1.01497	0.705846	1.06151	0.4306	0.557887
O88545	33563284	COP9 signalosome complex subunit 6 [Mus musculus]	0	11.45	9	3	5	3	324	35.9	5.73	35	3	1.43527e+07	3.36618e+06	2.73262e+06	1.52299e+07	2.42488e+06	2.56683e+06	2.18545e+06	3.35338e+06	87.6877	98.3927	4.02148	29.8203	Cops6	26893	COPS6	10980	1.53371	1.55479	0.432072	0.479429	0.7302	0.786487
Q62095	25141235	ATP-dependent RNA helicase DDX3Y [Mus musculus]	0	227.501	54	32	226	7	658	73.4	7.53	3221	32	2.87279e+07	2.12529e+07	3.31059e+07	3.08675e+07	3.12986e+07	3.65268e+07	3.58796e+07	4.29184e+07	21.1506	4.94829	10.9012	12.6328	Ddx3y	26900	DDX3Y	8653	0.767231	0.982025	1.04115	1.20959	0.4013	0.534836
Q9Z0N1	6753738	eukaryotic translation initiation factor 2 subunit 3, X-linked [Mus musculus]	0	158.436	47	15	77	4	472	51	8.4	1179	15	1.33862e+08	1.63206e+08	1.32426e+08	1.00914e+08	1.17178e+08	8.63232e+07	3.97625e+07	5.19549e+07	13.9693	19.0984	21.4422	18.7998	Eif2s3x	26905	EIF2S3	1968	1.43924	1.13049	0.985922	0.444353	0.0808	0.264293
Q9Z0N2	7242148	eukaryotic translation initiation factor 2 subunit 3, Y-linked [Mus musculus]	0	124.723	44	14	50	3	472	51.1	8.5	774	14	7.12504e+06	1.07507e+07	3.17596e+06	4.16447e+06	3.08372e+06	1.66983e+06	1.10218e+06	2817811	28.6836	19.0447	42.0642	61.8949	Eif2s3y	26908	-	-	2.10987	0.866391	0.561062	0.462677	0.2562	0.407603
Q3UNH4	74188195	unnamed protein product [Mus musculus]	0	519.929	70	58	456	58	932	95.5	7.93	8697	58	1.29794e+09	1.44011e+09	1.1749e+09	1.79555e+09	8.47656e+08	1.02632e+09	4.98928e+08	1.07846e+09	7.34318	29.5484	13.4833	51.958	Gprin1	26913	GPRIN1	114787	1.19567	1.29716	0.818345	0.688825	0.2297	0.386969
Q9QZQ8	41152517	core histone macro-H2A.1 isoform 1 [Mus musculus]	0	148.416	54	16	91	14	372	39.7	9.8	1580	16	1.7861e+08	2.07145e+08	2.11253e+08	1.07814e+08	1.69719e+08	1.21494e+08	8.7045e+07	1.16335e+08	10.4613	45.8476	23.4194	20.3668	Macroh2a1	26914	MACROH2A1	9555	1.28648	1.06407	0.971186	0.678263	0.1929	0.358193
A0A0A6YW53	568906486	PREDICTED: mitogen-activated protein kinase kinase kinase kinase 4 isoform X1 [Mus musculus]	0	171.618	21	25	102	2	1383	157.4	7.36	1648	25	8.22567e+07	8.52313e+07	6.43426e+07	6.30245e+07	5.57207e+07	5.09478e+07	4.34669e+07	7.44685e+07	2.51166	1.46357	6.32795	37.1753	Map4k4	26921	MAP4K4	9448	1.28971	0.980767	0.821381	0.908141	0.03172	0.211871
Q9Z0X1	6755004	apoptosis-inducing factor 1, mitochondrial isoform 1 precursor [Mus musculus]	0	202.325	46	21	85	21	612	66.7	9.17	1617	21	1.1363e+08	9.80266e+07	1.31035e+08	9.31482e+07	9.59817e+07	9.36793e+07	9.80292e+07	9.97192e+07	10.4255	23.9003	1.71681	1.20862	Aifm1	26926	AIFM1	9131	1.0284	1.08926	0.921524	0.960819	0.3602	0.500723
Q60996	568979761	PREDICTED: serine/threonine-protein phosphatase 2A 56 kDa regulatory subunit gamma isoform isoform X1 [Mus musculus]	0	240.211	43	24	172	16	606	70.1	7.97	3054	24	1.52843e+08	1.46215e+08	1.56175e+08	1.37685e+08	1.44253e+08	1.33316e+08	1.50585e+08	1.15507e+08	3.13394	8.89864	5.57255	18.6432	Ppp2r5c	26931	-	-	1.05249	1.03419	0.976857	0.936465	0.6395	0.719671
Q61151	33859660	serine/threonine-protein phosphatase 2A 56 kDa regulatory subunit epsilon isoform [Mus musculus]	0	151.468	38	18	89	15	467	54.7	6.95	2117	18	1.2347e+08	1.51055e+08	1.43736e+08	1.94711e+08	1.478e+08	1.7403e+08	6.12416e+07	7.84965e+07	14.2101	21.3003	11.5263	17.4627	Ppp2r5e	26932	PPP2R5E	5529	1.02193	1.25988	1.19802	0.520178	0.08922	0.270731
Q5SWZ5	568974186	PREDICTED: myosin phosphatase Rho-interacting protein isoform X3 [Mus musculus]	0	988.842	55	98	465	50	2387	270.1	5.78	10692	98	9.34612e+08	8.63395e+08	7.63072e+08	6.80338e+08	6.61018e+08	5.86306e+08	5.639e+08	6.36936e+08	5.60161	8.10603	8.47085	8.60135	Mprip	26936	MPRIP	23164	1.26407	1.01477	0.876918	0.844236	0.08806	0.269359
Q9QZH6	150382601	RecName: Full=Evolutionarily conserved signaling intermediate in Toll pathway, mitochondrial; AltName: Full=Protein SITPEC; Flags: Precursor	0	25.142	11	5	19	5	435	49.8	6.6	248	5	6.34116e+06	6.40249e+06	4.47161e+06	3.87475e+06	3.9501e+06	4.26916e+06	4.42163e+06	3.68931e+06	0.680564	10.1134	5.4897	12.7687	Ecsit	26940	ECSIT	51295	1.36222	0.892177	0.87859	0.867012	0.029	0.211841
P70441	6755566	Na(+)/H(+) exchange regulatory cofactor NHE-RF1 [Mus musculus]	0	37.994	26	7	11	7	355	38.6	5.9	109	7	1.10853e+07	6.20484e+06	1.36447e+07	1.32874e+07	1.03203e+07	2.71751e+07	1.55321e+07	3.46346e+07	39.9187	1.87593	63.5713	53.8504	Nherf1	26941	NHERF1	9368	0.524403	0.816839	1.13722	1.52154	0.5353	0.636997
Q62465	33859662	synaptic vesicle membrane protein VAT-1 homolog [Mus musculus]	0	31.83	18	6	17	6	406	43.1	6.37	98	6	1.2634e+07	8.72529e+06	4.27259e+06	8.3721e+06	3.42396e+06	7.0441e+06	4.53055e+06	6.37361e+06	25.8799	45.8499	48.9073	23.9036	Vat1	26949	VAT1	10493	1.54285	0.913367	0.756141	0.787642	0.4671	0.587538
P62761	6755983	visinin-like protein 1 [Mus musculus]	0	94.034	72	13	70	10	191	22.1	5.15	1259	13	1.20514e+08	1.52996e+08	1.29782e+08	2.28886e+08	1.60198e+08	2.05291e+08	1.37602e+08	136470559	16.7953	39.0766	17.4482	0.583937	Vsnl1	26950	VSNL1	7447	0.860269	1.12812	1.14957	0.862041	0.5816	0.671395
P62918	4506663	60S ribosomal protein L8 [Homo sapiens]	0	116.901	45	11	93	11	257	28	11.03	1864	11	6.55472e+08	6.03326e+08	4.22121e+08	5.01733e+08	4.63661e+08	4.0908e+08	4.41645e+08	4.90181e+08	5.85845	12.1868	8.84444	7.36626	Rpl8	26961	RPL8	6132	1.26283	0.926816	0.875538	0.934813	0.1156	0.288909
Q571F9	7305075	ras GTPase-activating protein-binding protein 1 [Mus musculus]	0	74.377	29	11	42	10	465	51.8	5.59	439	11	5.52019e+07	5.96671e+07	4.16031e+07	4.46417e+07	3.71034e+07	2.84924e+07	1.87921e+07	2.21886e+07	5.49728	4.98274	18.5648	11.7209	G3bp1	27041	G3BP1	10146	1.49331	1.12119	0.852751	0.532752	0.01984	0.208377
P62908	6755372	40S ribosomal protein S3 [Mus musculus]	0	142.529	80	19	203	19	243	26.7	9.66	2637	19	7.33182e+08	7.31875e+08	5.26912e+08	5.63876e+08	5.37571e+08	4.14961e+08	4.4904e+08	3.10118e+08	0.126229	4.79234	18.2037	25.8794	Rps3	27050	RPS3	6188	1.37321	1.02241	0.892816	0.711566	0.05486	0.238548
O55013	149243468	Chain A, Crystal Structure Of Bet3 Homolog (13277653) From Mus Musculus At 2.04 A Resolution	0	10.107	23	4	9	4	192	21.6	5.76	36	4	2.13514e+07	1.99776e+07	1.55332e+07	1.88759e+07	1.57821e+07	1.73589e+07	1.13333e+07	9.11413e+06	4.70082	13.7385	6.72854	15.3485	Trappc3	27096	TRAPPC3	27095	1.27828	1.06426	1.02503	0.632428	0.06112	0.241358
Q80UT7	30410942	Rpl7a protein, partial [Mus musculus]	0	178.46	53	19	151	19	270	30.5	10.55	2379	19	9.70808e+08	8.36012e+08	6.69283e+08	6.19091e+08	6.31337e+08	5.81563e+08	6.35637e+08	6.77524e+08	10.5506	5.50943	5.80358	4.51101	Rpl7a	27176	RPL7A	6130	1.28571	0.916787	0.863081	0.934426	0.2133	0.374457
Q8JZP2	20514282	SYN3 [Mus musculus]	0	196.52	43	16	103	15	579	63.3	9.38	1738	16	1.56296e+08	1.73468e+08	1.67628e+08	1.6201e+08	1.49206e+08	1.40969e+08	1.5093e+08	1.08037e+08	7.36441	2.40997	4.01437	23.4241	Syn3	27204	SYN3	8224	1.09144	1.09103	0.960411	0.85712	0.2231	0.379329
Q9DB79	12836870	unnamed protein product [Mus musculus]	0	89.048	58	12	116	12	166	19.4	10.14	1314	12	6.12374e+08	6.50543e+08	4.27611e+08	4.60849e+08	4.47067e+08	4.18654e+08	4.53937e+08	4.52624e+08	4.27417	5.29071	4.64154	0.204739	Rps11	27207	RPS11	6205	1.28749	0.905747	0.882565	0.924199	0.08087	0.264293
P70399	160333077	tumor suppressor p53-binding protein 1 isoform a [Mus musculus]	0	144.034	15	19	34	19	1969	212.6	4.63	618	19	2.56849e+07	5.27775e+07	1.56885e+07	1.40805e+07	7.70198e+06	1.08935e+07	2.00384e+06	10532306	48.8319	7.63906	24.2717	96.2104	Trp53bp1	27223	TP53BP1	7158	2.25203	0.85443	0.533727	0.359813	0.2566	0.407603
Q9ER72	11191800	Cysteinyl-tRNA-synthetase [Mus musculus domesticus]	0	151.041	32	24	78	24	831	94.8	6.76	1030	24	1.16445e+08	1.54359e+08	8.83254e+07	7.84445e+07	5.83171e+07	5.46865e+07	1.87098e+07	4.58089e+07	19.7999	8.37903	4.54358	59.3997	Cars	27267	CARS1	833	1.76105	1.08451	0.734868	0.419568	0.1185	0.291576
Q9QYE9	148684523	pleckstrin homology domain containing, family B (evectins) member 1, isoform CRA_c [Mus musculus]	0	41.952	36	5	17	5	209	23.5	5.26	235	5	7.04467e+06	8.34652e+06	8.22023e+06	9.54578e+06	1.06927e+07	1.03592e+07	1.25704e+07	9.82682e+06	11.962	10.5517	2.24057	17.3235	Plekhb1	27276	PLEKHB1	58473	0.803651	0.927652	1.09923	1.16947	0.2103	0.372361
Q9QYB5	255759890	gamma-adducin isoform b [Mus musculus]	0	402.859	64	36	241	2	674	75.4	6.34	4267	36	6.75895e+08	5.40434e+08	5.20549e+08	5.39543e+08	5.64207e+08	6.10932e+08	6.5698e+08	4.35167e+08	15.75	2.53388	5.62314	28.7225	Add3	27360	ADD3	120	1.07078	0.93324	1.03452	0.961459	0.4926	0.60411
Q9QZX7	148680841	mCG1492, isoform CRA_d, partial [Mus musculus]	0	13.208	8	2	4	2	348	38	7.62	95	2	4.3021e+06	4.35448e+06	4.27532e+06	3.72371e+06	4.94295e+06	2.85694e+06	3.51583e+06	2.46874e+06	0.85565	9.75235	37.8219	24.7437	Srr	27364	SRR	63826	1.13752	1.05112	1.02495	0.786406	0.449	0.572939
P27659	255308899	60S ribosomal protein L3 [Mus musculus]	0	262.327	48	22	226	22	403	46.1	10.21	3515	22	8.11534e+08	8.67199e+08	6.9401e+08	6.4053e+08	6.48928e+08	6.49824e+08	5.02866e+08	3.8348e+08	4.68936	5.66733	0.097491	19.0486	Rpl3	27367	RPL3	6122	1.29174	1.02689	0.999353	0.682018	0.1132	0.286761
Q9R099	148687432	transducin (beta)-like 2, isoform CRA_a, partial [Mus musculus]	0	54.049	34	14	45	14	446	49.9	8.98	351	14	5.44843e+07	5.24184e+07	3.95001e+07	4.6527e+07	3.71734e+07	2.42151e+07	1.66778e+07	1.55325e+07	2.73301	11.5517	29.8523	5.02867	Tbl2	27368	TBL2	26608	1.49238	1.20096	0.856996	0.449662	0.005938	0.178025
Q9JMK2	148672704	casein kinase 1, epsilon, isoform CRA_b, partial [Mus musculus]	0	147.43	48	18	136	7	417	47.4	9.66	1643	18	2.12903e+08	2.0668e+08	1.7351e+08	1.60668e+08	1.83683e+08	1.18315e+08	1.39522e+08	1.04232e+08	2.09742	5.43456	30.6107	20.4749	Csnk1e	27373	CSNK1E	1454	1.29151	1.02862	0.929572	0.750293	0.09056	0.271187
Q8CIG8	148704398	protein arginine N-methyltransferase 5, isoform CRA_c [Mus musculus]	0	33.313	12	5	9	5	649	74	6.49	84	5	8.89257e+06	1.03309e+07	5.76862e+06	7.87356e+06	5.47849e+06	7.88061e+06	6.55528e+06	5.51538e+06	10.5816	21.8208	25.4291	12.1836	Prmt5	27374	PRMT5	10419	1.31904	0.936072	0.916648	0.82824	0.2259	0.381817
Q9QZD8	254826790	mitochondrial dicarboxylate carrier [Mus musculus]	0	49.431	38	8	29	8	287	31.7	9.32	458	8	5.15661e+07	2.54462e+07	2.78145e+07	2.69592e+07	1.98608e+07	2.30255e+07	1.18321e+07	5.04735e+06	47.9651	2.2081	10.4358	56.8446	Slc25a10	27376	SLC25A10	1468	1.60818	1.14379	0.895555	0.352478	0.1317	0.304636
O88967	1039760901	PREDICTED: ATP-dependent zinc metalloprotease YME1L1 isoform X1 [Mus musculus]	0	93.136	23	13	43	13	790	88.1	9.26	718	13	6.59115e+07	6.16202e+07	2.08016e+07	2.5223e+07	3.08492e+07	1.94793e+07	4.68753e+07	1.63631e+07	4.75863	13.5857	31.949	68.2351	Yme1l1	27377	YME1L1	10730	1.77668	0.641183	0.701141	0.880994	0.02406	0.208377
Q9JKF7	1039751257	PREDICTED: 39S ribosomal protein L39, mitochondrial isoform X1 [Mus musculus]	0	54.979	33	12	44	12	361	41.1	9.06	303	12	4.24115e+07	4.37019e+07	4.47712e+07	3.97342e+07	4.61284e+07	3.54191e+07	4.88865e+07	2.64521e+07	2.11931	8.4294	18.5723	42.1126	Mrpl39	27393	MRPL39	54148	1.05175	1.03211	0.995985	0.920152	0.9566	0.965353
Q9CPR5	295054166	39S ribosomal protein L15, mitochondrial isoform 1 precursor [Mus musculus]	0	64.14	42	11	20	11	295	33.5	10.07	110	11	5.46311e+07	5.89125e+07	5.49141e+07	5.45959e+07	5.17522e+07	3.5074e+07	4.13397e+07	4.81411e+07	5.33253	0.411049	27.1652	10.7493	Mrpl15	27395	MRPL15	29088	1.13725	1.09685	0.869652	0.896241	0.366	0.504557
Q9D8P4	13384658	39S ribosomal protein L17, mitochondrial precursor [Mus musculus]	0	29.618	41	5	15	5	176	20.2	9.82	128	5	2.35033e+07	1.94629e+07	1.50371e+07	1.42434e+07	1.2025e+07	1.20863e+07	1.55146e+07	1.33222e+07	13.2986	3.83305	0.359686	10.7522	Mrpl17	27397	MRPL17	63875	1.37278	0.935517	0.770362	0.921342	0.09984	0.277476
Q9D773	13384660	39S ribosomal protein L2, mitochondrial isoform 1 precursor [Mus musculus]	0	62.249	33	7	29	7	306	33.3	11.06	393	7	3.98567e+07	2.50926e+07	2.28465e+07	2.99831e+07	3.28421e+07	2.43424e+07	3.30015e+07	2.5457e+07	32.1474	19.1044	21.0203	18.2513	Mrpl2	27398	MRPL2	51069	1.11299	0.905307	0.979934	1.00176	0.9299	0.941794
Q8BKZ9	28201978	pyruvate dehydrogenase protein X component, mitochondrial [Mus musculus]	0	170.17	40	15	118	15	501	54	7.75	2109	15	2.29827e+08	2.04027e+08	2.23579e+08	2.28678e+08	2.2046e+08	2.77995e+08	2.76012e+08	3.00376e+08	8.4097	1.59458	16.3238	5.97804	Pdhx	27402	PDHX	8050	0.884986	0.922525	1.01676	1.17573	0.1955	0.359746
Q99LE6	23956078	ATP-binding cassette sub-family F member 2 isoform 1 [Mus musculus]	0	12.076	5	3	9	3	628	71.7	7.05	67	3	4.82748e+06	3.37093e+06	5.51195e+06	4.10871e+06	6.02197e+06	2.89677e+06	961421	1.61165e+06	25.1253	20.6274	49.5552	35.738	Abcf2	27407	ABCF2	10061	1.11882	1.31291	1.21712	0.351143	0.145	0.31756
Q9CQY3	12841973	unnamed protein product [Mus musculus]	0	58.327	34	4	21	4	129	14.2	8.63	207	4	2.88407e+07	2.59387e+07	2.17752e+07	2.56358e+07	1.74374e+07	3.6264e+07	3.16985e+07	6.05816e+07	7.49198	11.5156	49.5793	44.2639	Atp5l	27425	ATP5MG	10632	0.882925	0.764164	0.865553	1.48736	0.5814	0.671395
Q8VHG2	590121980	angiomotin isoform 1 [Mus musculus]	0	67.047	14	13	42	12	1126	120.8	7.5	767	13	2.7348e+07	2.87151e+07	2.9877e+07	3.10012e+07	2.39576e+07	2.36342e+07	2.31236e+07	2.16854e+07	3.44857	2.61133	0.961018	4.53924	Amot	27494	AMOT	154796	1.07122	1.16323	0.909358	0.856187	0.0377	0.217008
P21126	51773475	ubiquitin-like protein GDX [Mus musculus]	0	38.902	41	6	14	6	172	19.4	7.44	158	6	1.02994e+07	1.73326e+07	1.13734e+07	1.294e+07	3.55953e+06	1.23699e+07	8.66088e+06	7.10773e+06	35.9959	9.11213	78.2183	13.9295	Ubl4a	27643	UBL4A	8266	1.32142	1.16272	0.761777	0.754086	0.2388	0.395728
Q5Y5T5	568995527	PREDICTED: probable palmitoyltransferase ZDHHC8 isoform X1 [Mus musculus]	0	52.846	18	11	33	11	775	83.5	9.35	186	11	4.97982e+07	5.00661e+07	5.75709e+07	4.66198e+07	5.11846e+07	4.81485e+07	4.49819e+07	5.61358e+07	0.379457	14.8642	4.32249	15.5996	Zdhhc8	27801	ZDHHC8	29801	0.987519	1.0303	0.982266	0.999913	0.9876	0.990487
Q8CIJ3	23271707	Eif3b protein [Mus musculus]	0	35.283	8	7	23	7	970	108.9	5.54	225	7	1.64271e+07	1.82254e+07	9.45762e+06	1.47732e+07	1.17591e+07	6.73898e+06	2.50129e+06	9.47235e+06	7.33936	31.0239	38.3799	82.3356	Eif3b	27979	EIF3B	8662	1.55123	1.0847	0.828072	0.536003	0.2218	0.378997
Q9D8Y0	148681465	EF hand domain containing 2 [Mus musculus]	0	197.227	74	16	188	14	242	26.9	5.14	4299	16	1.05827e+09	8.55901e+08	1.24247e+09	1.04334e+09	1.38587e+09	1.26187e+09	1.27592e+09	1.17654e+09	14.9513	12.3201	6.6234	5.73083	Efhd2	27984	EFHD2	79180	0.823284	0.983128	1.13879	1.0548	0.3298	0.475587
Q99KP6	19527358	pre-mRNA-processing factor 19 isoform 2 [Mus musculus]	0	129.829	38	13	50	13	504	55.2	6.61	832	13	1.25705e+08	1.14779e+08	9.05327e+07	7.36186e+07	7.70229e+07	8.03479e+07	6.34773e+07	4.06741e+07	6.42548	14.572	2.988	30.9632	Prpf19	28000	PRPF19	27339	1.44401	0.98566	0.944946	0.625385	0.09561	0.275562
Q8VDT9	18204125	Mrpl50 protein [Mus musculus]	0	25.829	23	5	15	5	159	18.2	9.33	122	5	1.93452e+07	1.31843e+07	8.82394e+06	8.07635e+06	1.02274e+07	7.29987e+06	1.14655e+07	1.48645e+07	26.7841	6.25587	23.6209	18.2565	Mrpl50	28028	MRPL50	54534	1.39481	0.724658	0.751541	1.12899	0.3133	0.4618
Q3TIX9	148666550	ubiquitin specific peptidase 39, isoform CRA_b [Mus musculus]	0	6.852	4	2	5	2	604	69.6	8.95	30	2	2.2954e+06	2.09062e+06	1.59345e+06	1.01599e+06	848633	807169	767974	738902	6.60284	31.296	3.54143	2.72836	Usp39	28035	USP39	10713	1.7271	1.02753	0.65201	0.593366	0.02581	0.210111
Q9DB20	148671850	mCG13557, isoform CRA_c [Mus musculus]	0	177.158	66	13	132	13	215	23.6	9.73	2997	13	1.02586e+08	1.17801e+08	1.71734e+08	1.50168e+08	1.27403e+08	2.59196e+08	2.29755e+08	3.43444e+08	9.763	9.47458	48.2113	28.0495	Atp5o	28080	ATP5PO	539	0.586881	0.857214	1.0295	1.52641	0.1835	0.349567
Q99LF4	21703842	tRNA-splicing ligase RtcB homolog [Mus musculus]	0	207.91	50	21	126	21	505	55.2	7.23	1592	21	1.67808e+08	2.13484e+08	1.65931e+08	1.48411e+08	1.09843e+08	1.47281e+08	9.80534e+07	8.48502e+07	16.9413	7.88204	20.5914	10.2088	Rtcb	28088	RTCB	51493	1.34298	1.10717	0.905635	0.644218	0.09323	0.274446
Q80TT4	28972369	mKIAA0719 protein [Mus musculus]	0	378.224	55	29	244	29	626	69.5	8.37	4677	29	4.49943e+08	4.64773e+08	5.05428e+08	5.81589e+08	4.86546e+08	6.67264e+08	6.51347e+08	6.7505e+08	2.29282	9.90852	22.1504	2.52725	Tomm70a	28185	TOMM70	9868	0.816358	0.970131	1.02974	1.18377	0.02436	0.208377
Q99LB2	256220343	dehydrogenase/reductase SDR family member 4 isoform 1 [Mus musculus]	0	11.83	18	4	8	4	279	29.9	9.38	54	4	3.61418e+06	4.75869e+06	6.16138e+06	4.16866e+06	1.39971e+06	4.05997e+06	2.7129e+06	2.50599e+06	19.3314	27.2809	68.9085	5.60697	Dhrs4	28200	DHRS4	10901	1.13988	1.40633	0.743282	0.710501	0.3201	0.468025
Q9D172	20070420	ES1 protein homolog, mitochondrial precursor [Mus musculus]	0	60.858	32	5	17	5	266	28.1	8.78	494	5	6.12018e+06	5.7889e+06	7.59648e+06	8.79697e+06	9.01355e+06	1.5911e+07	1.15736e+07	1.64905e+07	3.93389	10.3562	39.1359	24.777	Gatd3a	28295	-	102724023; 8209	0.585996	0.806653	1.22643	1.38092	0.1943	0.359468
Q9JLV1	115270960	BAG family molecular chaperone regulator 3 [Mus musculus]	0	9.053	5	2	6	2	577	61.8	7.27	73	2	3.38938e+06	2.8765e+06	2.81968e+06	2.42559e+06	2.79554e+06	3.12445e+06	1.6331e+06	362666	11.5758	10.6255	7.85735	90.0239	Bag3	29810	BAG3	9531	1.29014	1.08	1.21893	0.410929	0.3029	0.450774
Q9QYG0	7305305	protein NDRG2 isoform 1 [Mus musculus]	0	73.522	29	7	25	7	371	40.8	5.4	519	7	1.69354e+07	1.26532e+07	1.64086e+07	2.59414e+07	1.89134e+07	2.6788e+07	2.46212e+07	1.75784e+07	20.4673	31.8333	24.3675	23.6022	Ndrg2	29811	NDRG2	57447	0.740457	1.05981	1.14368	1.05605	0.5249	0.628735
Q8VCV2	255918147	protein NDRG3 isoform 1 [Mus musculus]	0	17.903	15	4	11	4	388	43	5.25	20	4	8.63823e+06	1.06635e+07	6.4286e+06	8.86196e+06	6.83185e+06	7.53279e+06	4.96504e+06	6.36449e+06	14.8388	22.506	6.90091	17.4687	Ndrg3	29812	NDRG3	57446	1.28067	1.01453	0.953093	0.751714	0.3338	0.479034
Q6ZQ77	37360028	mKIAA0655 protein [Mus musculus]	0	182.509	32	27	83	25	1083	120.9	6.58	1785	27	6.15038e+07	5.66816e+07	6.55368e+07	8.17763e+07	6.2456e+07	7.61089e+07	6.28213e+07	6.02909e+07	5.77027	15.5901	13.9343	2.90669	Hip1r	29816	HIP1R	9026	0.896744	1.11775	1.05138	0.934126	0.5703	0.663309
Q8CJ67	194018455	double-stranded RNA-binding protein Staufen homolog 2 isoform 3 [Mus musculus]	0	55.958	23	10	33	10	570	62.5	9.6	400	10	8.301e+07	6.91967e+07	5.98135e+07	4.86024e+07	5.01095e+07	3.12559e+07	3.43182e+07	1.59e+07	12.8345	14.6242	32.7696	51.8681	Stau2	29819	STAU2	27067	1.55231	1.1057	0.829822	0.512162	0.1706	0.338069
Q9QYK7	12004970	Nedd4 WW domain-binding protein 2 [Mus musculus]	0	12.008	13	2	8	2	163	18.5	5.2	33	2	5.23064e+06	5.13704e+06	6.51198e+06	5.98959e+06	7.8518e+06	4.61897e+06	3.54996e+06	3.20551e+06	1.27685	5.90948	36.661	7.21091	Rnf11	29864	RNF11	26994	0.985158	1.18792	1.185	0.641919	0.05416	0.238548
D3Z1M4	894216294	calcium-binding protein 1 isoform 1 [Mus musculus]	0	22.116	20	6	12	6	350	37.9	8.28	118	6	9.27179e+06	6.15682e+06	1.16588e+07	9.33876e+06	1.36917e+07	1.28212e+07	1.53705e+07	1.47151e+07	28.5524	15.6257	4.64326	3.0808	Cabp1	29867	-	-	0.663419	0.902879	1.14004	1.29366	0.1145	0.288869
Q71M36	261878591	chondroitin sulfate proteoglycan 5 isoform a precursor [Mus musculus]	0	60.861	16	5	27	5	539	57.3	4.44	330	5	2.02368e+07	1.81046e+07	1.67379e+07	2.57714e+07	1.70278e+07	1.6722e+07	1.17704e+07	29353236	7.8647	30.0529	1.2814	60.4663	Cspg5	29873	CSPG5	10675	0.984853	1.09191	0.866913	1.05632	0.539	0.639428
Q9JMG7	26337455	unnamed protein product [Mus musculus]	0	54.95	33	6	40	4	220	25.1	9.94	506	6	6.26555e+07	8.48357e+07	4.33719e+07	3.23388e+07	2.98376e+07	2.20478e+07	1.45516e+07	4887488	21.2674	20.6089	21.2325	70.3073	Hdgfl3	29877	HDGFL3	50810	2.0031	1.02824	0.704662	0.264004	0.1148	0.288909
Q9QXV0	257153448	proSAAS precursor [Mus musculus]	0	28.555	21	4	10	4	258	27.3	5.85	207	4	6.35997e+06	5.65629e+06	6.1078e+06	4.75981e+06	8.10383e+06	5.87014e+06	7.36312e+06	7.487e+06	8.28176	17.5415	22.6057	1.17974	Pcsk1n	30052	PCSK1N	27344	0.929548	0.840692	1.08099	1.14877	0.2151	0.375657
P62075	7305581	mitochondrial import inner membrane translocase subunit Tim13 [Mus musculus]	0	63.144	79	7	47	7	95	10.5	8.18	660	7	5.25773e+07	7.07641e+07	5.34853e+07	4.3403e+07	5.91621e+07	7.07398e+07	4.90812e+07	82359900	20.8527	14.7164	12.6044	35.8055	Timm13	30055	TIMM13	26517	1.02449	0.804766	1.07898	1.09177	0.5067	0.614085
Q3TBS9	7305573	mitochondrial import inner membrane translocase subunit Tim9 [Mus musculus]	0	31.117	60	4	16	4	89	10.3	7.21	114	4	1.47743e+07	1.39808e+07	1.25085e+07	1.08311e+07	9.22282e+06	1.39716e+07	1.30675e+07	2.84083e+07	3.90247	10.1638	28.9545	52.3078	Timm9	30056	TIMM9	26520	0.985057	0.799542	0.794569	1.42083	0.3616	0.501176
P62077	7305579	mitochondrial import inner membrane translocase subunit Tim8 B [Mus musculus]	0	20.779	42	3	11	3	83	9.3	5.12	173	3	3.11005e+07	2.28189e+07	1.63813e+07	1.93566e+07	1.62198e+07	1.70251e+07	8.81107e+06	22872757	21.7212	11.7739	3.42591	62.7646	Timm8b	30057	TIMM8B	26521	1.3952	0.924738	0.86023	0.819836	0.4834	0.598292
Q9WVA2	7305577	mitochondrial import inner membrane translocase subunit Tim8 A [Mus musculus]	0	13.335	31	3	12	3	97	11	5.16	203	3	4.96632e+06	8.75161e+06	8.92384e+06	8.31731e+06	5.00362e+06	1.34597e+07	1.21418e+07	2.4961e+07	39.0234	4.9751	64.7702	48.8617	Timm8a1	30058	TIMM8A	1678	0.63417	0.797045	0.853548	1.71524	0.6763	0.742679
P62073	5107168	small zinc finger-like protein [Mus musculus]	0	20.448	31	3	20	3	90	10.3	6.29	244	3	1.65936e+07	1.47474e+07	1.58757e+07	1.50169e+07	1.23911e+07	2.43725e+07	1.48415e+07	4.53872e+07	8.33075	3.93183	46.0899	71.7234	Timm10	30059	TIMM10	26519	0.787333	0.77607	0.923557	1.51304	0.8689	0.893792
B9EJA2	223461282	Cttnbp2 protein [Mus musculus]	0	314.578	23	34	206	34	1650	178.8	8.19	3408	34	4.64205e+08	4.08753e+08	4.29372e+08	3.58128e+08	3.45826e+08	2.16276e+08	2.09949e+08	2.16626e+08	8.98337	12.7942	32.5941	2.21337	Cttnbp2	30785	CTTNBP2	83992	1.3181	1.18907	0.848733	0.644097	0.07861	0.260875
P70271	251823786	PDZ and LIM domain protein 4 [Mus musculus]	0	41.689	35	8	15	8	330	35.5	8.05	272	8	1.12946e+07	1.046e+07	8.64454e+06	8.80272e+06	9.1448e+06	9.28758e+06	7.68943e+06	1.17721e+07	5.42532	1.28212	1.09544	29.6677	Pdlim4	30794	PDLIM4	8572	1.1287	0.905225	0.956336	1.00973	0.1085	0.282265
Q62446	148704701	FK506 binding protein 3, isoform CRA_a, partial [Mus musculus]	0	18.486	16	3	10	3	233	26.1	9.39	95	3	3.15052e+07	3.76202e+07	2.24229e+07	1.7018e+07	9.55793e+06	1.23756e+07	7.14885e+06	1.03543e+07	12.5104	19.3801	18.1674	25.8992	Fkbp3	30795	FKBP3	2287	1.86822	1.06595	0.592785	0.473048	0.06238	0.242301
Q99KX1	21703770	myeloid leukemia factor 2 [Mus musculus]	0	53.749	22	4	18	4	247	28	6.98	271	4	1.2351e+07	5.3311e+06	1.21005e+07	1.8691e+07	1.85241e+07	1.73167e+07	4.07257e+07	6.59091e+07	56.1451	30.2697	4.76433	33.3988	Mlf2	30853	MLF2	8079	0.370404	0.64502	0.750792	2.23378	0.2976	0.446545
H7BX69	29748010	zinc finger protein 238, partial [Mus musculus]	0	14.096	6	2	5	2	589	64.4	6.04	14	2	6.7871e+06	4.75423e+06	1.31333e+06	1.13343e+06	664662	589424	490173	1.09847e+06	24.9098	10.3985	8.48448	54.1508	Zbtb18	30928	ZBTB18	10472	2.7429	0.581495	0.298045	0.377556	0.0902	0.271187
O08539	569003953	PREDICTED: myc box-dependent-interacting protein 1 isoform X1 [Mus musculus]	0	211.078	46	22	110	21	603	66.4	5.4	1715	22	2.15982e+08	1.86633e+08	1.86628e+08	2.26275e+08	1.8695e+08	2.50641e+08	1.9363e+08	2.42427e+08	10.3093	13.5794	20.5835	15.8258	Bin1	30948	BIN1	274	0.953405	0.977769	1.03623	1.0326	0.9525	0.961844
K3W4S4	148690438	mitogen-activated protein kinase 8 interacting protein 3, isoform CRA_b, partial [Mus musculus]	0	211.659	24	26	94	24	1355	149.2	5.48	1460	26	1.48189e+08	1.04319e+08	1.14036e+08	8.55211e+07	8.53729e+07	7.1325e+07	7.03622e+07	6.91501e+07	24.5705	20.2076	12.6783	1.22873	Mapk8ip3	30957	MAPK8IP3	23162	1.34981	1.06676	0.837649	0.745781	0.3452	0.488756
Q9WV55	94721328	vesicle-associated membrane protein-associated protein A [Mus musculus]	0	259.553	74	16	154	15	249	27.8	8.4	2566	16	4.13715e+08	4.10655e+08	4.01313e+08	3.79514e+08	3.19991e+08	3.81475e+08	3.56223e+08	4.06844e+08	0.524801	3.94822	12.3956	9.38171	Vapa	30960	VAPA	9218	1.07419	1.01745	0.914042	0.994313	0.4121	0.543367
Q80X85	30794474	28S ribosomal protein S7, mitochondrial precursor [Mus musculus]	0	60.769	43	9	35	9	242	28	9.94	560	9	4.0297e+07	4.07111e+07	3.47628e+07	3.95125e+07	4.12727e+07	1.80746e+07	2.67716e+07	1.89704e+07	0.72284	9.04347	55.2797	24.1192	Mrps7	50529	MRPS7	51081	1.24449	1.14106	0.911729	0.702715	0.2268	0.382919
P43274	13430890	histone H1.4 [Mus musculus]	0	82.057	30	9	88	3	219	22	11.11	1511	9	1.99218e+08	1.58815e+08	1.29947e+08	1.11607e+08	1.40416e+08	9.67472e+07	8.66511e+07	9.79305e+07	15.9591	10.7373	26.0401	8.64198	H1f4	50709	-	-	1.40222	0.946036	0.92884	0.722905	0.1916	0.356608
Q9JLC8	568988117	PREDICTED: sacsin isoform X1 [Mus musculus]	0	177.699	10	37	97	37	4591	521.4	7.05	1253	37	1.17597e+08	1.00687e+08	1.19931e+08	1.36677e+08	1.36356e+08	1.17979e+08	1.25446e+08	1.14086e+08	10.9552	9.22909	10.2181	6.70673	Sacs	50720	-	-	0.901294	1.05953	1.05015	0.989026	0.6427	0.721918
Q3TRM4	568953373	PREDICTED: neuropathy target esterase isoform X1 [Mus musculus]	0	19.968	3	2	6	2	1359	149.9	7.83	95	2	1.64172e+06	1.29322e+06	1.12236e+06	1.31246e+06	924494	1.11344e+06	1.43174e+06	1.24938e+06	16.7928	11.0415	13.1115	9.61904	Pnpla6	50767	PNPLA6	10908	1.16364	0.965355	0.807996	1.06301	0.3757	0.512439
Q9QZM2	239985608	DNA polymerase subunit gamma-2, mitochondrial [Mus musculus]	0	14.327	6	2	3	2	459	51.4	8.44	48	2	3.7056e+06	3.3873e+06	2.48682e+06	2.13606e+06	2.49255e+06	2.43292e+06	2.02596e+06	2.33202e+06	6.34633	10.7304	1.71211	9.93182	Polg2	50776	POLG2	11232	1.35108	0.880581	0.93822	0.830121	0.116	0.288909
A0A087WPD1	755542850	PREDICTED: regulator of G-protein signaling 6 isoform X1 [Mus musculus]	0	30.295	12	7	21	5	552	63.1	8.05	318	7	4.02645e+06	8.75708e+06	7.98887e+06	1.1155e+07	1.10026e+07	1.10041e+07	1.24152e+07	7.7862e+06	52.3339	23.3893	0.00934334	32.4054	Rgs6	50779	RGS6	9628	0.689739	1.03291	1.18738	1.08997	0.5853	0.674909
Q9QUJ7	148682801	acyl-CoA synthetase long-chain family member 4, isoform CRA_a, partial [Mus musculus]	0	39.57	14	8	11	7	715	79.4	8.34	119	8	1.33148e+07	1.02116e+07	4.05276e+06	4.47549e+06	2.41847e+06	2.4763e+06	1.85353e+06	1.09877e+06	18.6537	7.00985	1.67076	36.1542	Acsl4	50790	ACSL4	2182	2.35843	0.854926	0.490683	0.295957	0.06391	0.244553
A0A0G2JE00	282721034	membrane-associated guanylate kinase, WW and PDZ domain-containing protein 2 isoform 1 [Mus musculus]	0	290.381	33	36	173	36	1275	140.8	6.19	2934	36	2.14819e+08	2.35437e+08	2.38978e+08	2.34591e+08	2.02719e+08	2.40957e+08	2.05145e+08	2.61588e+08	6.47613	1.31	12.1884	17.1024	Magi2	50791	MAGI2	9863	0.981894	1.03273	0.967546	1.01783	0.8063	0.847754
O55029	29789080	coatomer subunit beta' [Mus musculus]	0	20.893	8	6	8	6	905	102.4	5.3	63	6	1.4625e+07	1.47608e+07	1.08781e+07	9.97643e+06	8.51209e+06	1.20662e+07	1.22568e+07	1.4924e+07	0.653634	6.1146	24.4251	13.8776	Copb2	50797	COPB2	9276	1.19943	0.85121	0.839935	1.10942	0.0754	0.258569
Q9QYY8	37360228	mKIAA1083 protein [Mus musculus]	0	97.282	31	12	27	12	614	66.4	9.73	633	12	1.46246e+07	1.48369e+07	1.21422e+07	1.75585e+07	9.67931e+06	1.56423e+07	6.22071e+06	8.70927e+06	1.01916	25.7898	33.3033	23.5723	Spast	50850	SPAST	6683	1.18541	1.19504	1.01884	0.600721	0.1699	0.338069
Q9Z2X8	37359786	mKIAA0132 protein [Mus musculus]	0	14.821	9	6	11	6	637	71	6.44	182	6	6.14639e+06	7.01512e+06	3.93525e+06	5.52864e+06	2.26019e+06	5.07087e+06	3.61179e+06	1.906e+06	9.33456	23.8105	54.2201	43.7195	Keap1	50868	KEAP1	9817	1.48406	1.06713	0.826635	0.622174	0.2066	0.369917
Q9JHJ0	74141836	unnamed protein product [Mus musculus]	0	80.907	30	9	33	8	352	39.4	5.19	555	9	1.75428e+07	1.53685e+07	1.10148e+07	8.69111e+06	8.22371e+06	7.64059e+06	1.05608e+07	1.33565e+07	9.3434	16.6763	5.1982	16.5311	Tmod3	50875	TMOD3	29766	1.42475	0.853082	0.686775	1.03539	0.08782	0.269359
Q9JKK7	31543876	tropomodulin-2 [Mus musculus]	0	426.642	73	23	324	22	351	39.5	5.35	9017	23	2.13749e+09	2.04342e+09	2.00208e+09	1.67131e+09	1.73182e+09	1.4819e+09	1.41287e+09	1.65394e+09	3.1818	12.7343	10.9977	11.1167	Tmod2	50876	TMOD2	29767	1.18315	1.03953	0.909448	0.867872	0.1567	0.329401
Q9WUQ2	158749640	prolactin regulatory element-binding protein isoform 1 [Mus musculus]	0	62.939	27	7	25	7	417	45.4	8.76	414	7	3.86433e+07	2.99e+07	2.37276e+07	1.87127e+07	1.00827e+07	9.51832e+06	9.97076e+06	12457580	18.0395	16.711	4.07174	15.6806	Preb	50907	PREB	10113	1.79183	1.10946	0.512401	0.586312	0.1158	0.288909
O35682	148699227	myeloid-associated differentiation marker, isoform CRA_b, partial [Mus musculus]	0	25.239	10	3	43	3	347	37.9	8.57	1681	3	4.31836e+07	5.11948e+07	6.70196e+07	6.34463e+07	8.87464e+07	5.20376e+07	6.22065e+07	2.90758e+07	12.0042	3.87339	36.875	51.3286	Myadm	50918	MYADM	91663	0.826231	1.14216	1.23249	0.799126	0.2432	0.399209
D3YTQ3	148664250	heterogeneous nuclear ribonucleoprotein D-like [Mus musculus]	0	111.408	28	13	59	2	420	46.2	9.57	806	13	2.93592e+08	3.0339e+08	2.27544e+08	1.78589e+08	1.52774e+08	1.44541e+08	9.93251e+07	1.10852e+08	2.32115	17.0469	3.91646	7.7562	Hnrnpdl	50926	HNRNPDL	9987	1.58077	1.07541	0.787273	0.556538	0.00459	0.164617
G3X9G2	568974701	PREDICTED: misshapen-like kinase 1 isoform X1 [Mus musculus]	0	332.799	36	43	221	31	1374	154.9	7.65	3579	43	1.46114e+08	1.41137e+08	1.69998e+08	1.99708e+08	2.03303e+08	2.04092e+08	2.29666e+08	2.22847e+08	2.45001	11.3645	0.273872	2.13096	Mink1	50932	MINK1	50488	0.757487	0.974922	1.07431	1.19328	0.01525	0.208377
Q9WV34	7710062	MAGUK p55 subfamily member 2 [Mus musculus]	0	225.339	58	26	135	25	552	61.5	6.44	2020	26	1.23278e+08	1.36324e+08	1.73109e+08	2.18371e+08	1.8476e+08	2.42405e+08	1.90146e+08	2.06316e+08	7.10685	16.351	19.0846	5.76792	Mpp2	50997	MPP2	4355	0.704146	1.06185	1.15864	1.07536	0.0891	0.270731
P97492	1814396	rap1/rap2 interacting protein [Mus musculus]	0	69.409	31	13	28	13	547	59.8	7.43	342	13	1.12387e+07	1.43096e+07	1.20312e+07	2.70585e+07	1.69593e+07	4.02569e+07	4.12755e+07	5.54334e+07	16.9989	54.367	57.5846	20.7036	Rgs14	51791	RGS14	10636	0.467568	0.715394	1.04713	1.7699	0.1946	0.359468
Q76MZ3	26353870	unnamed protein product [Mus musculus]	0	407.818	64	32	310	32	589	65.3	5.11	7646	32	9.84799e+08	9.54164e+08	8.74445e+08	9.02934e+08	8.06568e+08	8.05552e+08	6.67212e+08	6.36382e+08	2.23438	2.26682	0.0891488	3.34462	Ppp2r1a	51792	PPP2R1A	5518	1.16945	1.07199	0.97232	0.786238	0.03541	0.217008
Q99LD8	299522791	N(G),N(G)-dimethylarginine dimethylaminohydrolase 2 isoform 1 [Mus musculus]	0	12.939	15	4	9	3	285	29.6	6.01	29	4	2.291e+06	3.11611e+06	2.23819e+06	1.38334e+06	1.00686e+06	3.03682e+06	805308	442980	21.5804	33.3819	70.9948	41.0489	Ddah2	51793	DDAH2	23564	1.5103	1.01156	1.12947	0.348669	0.1717	0.338069
O08576	568974726	PREDICTED: RUN domain-containing protein 3A isoform X2 [Mus musculus]	0	112.519	40	12	49	12	457	51	5.43	1051	12	3.3379e+07	3.4439e+07	3.25994e+07	3.94932e+07	3.73996e+07	2.86346e+07	2.86382e+07	2.64546e+07	2.21028	13.5233	18.7714	5.60517	Rundc3a	51799	RUNDC3A	10900	1.03921	1.10471	1.01187	0.844213	0.1668	0.335539
Q8VEK3	160333923	heterogeneous nuclear ribonucleoprotein U [Mus musculus]	0	275.218	38	26	181	26	800	87.9	6.24	2173	26	6.95554e+08	6.8851e+08	5.68458e+08	3.89817e+08	4.0292e+08	4.04502e+08	3.08107e+08	4.82388e+08	0.719795	26.3636	0.277119	31.1792	Hnrnpu	51810	HNRNPU	3192	1.40505	0.972804	0.819664	0.802481	0.002014	0.164617
Q3UUU2	74206095	unnamed protein product [Mus musculus]	0	60.867	20	12	30	10	700	74.4	7.74	299	12	3.95395e+07	4.25647e+07	2.63477e+07	2.64751e+07	2.07768e+07	1.26051e+07	6.89335e+06	9.35111e+06	5.21084	0.341256	34.6192	21.3968	Fubp1	51886	FUBP1	8880	1.77952	1.14488	0.723516	0.352082	0.02854	0.211841
G5E8R4	569005874	PREDICTED: serine/threonine-protein phosphatase 6 regulatory subunit 3 isoform X1 [Mus musculus]	0	12.749	3	2	3	2	879	98.6	4.6	59	2	1.93973e+06	1.77368e+06	1.40969e+06	1.43514e+06	985750	1.17966e+06	1.08241e+06	1.17865e+06	6.32378	1.26545	12.6639	6.01916	Ppp6r3	52036	PPP6R3	55291	1.35221	1.03592	0.788517	0.823349	0.08216	0.264488
Q6ZQ33	37360124	mKIAA0857 protein [Mus musculus]	0	268.205	33	31	100	31	1353	142.8	5.21	1946	31	8.29095e+07	1.21963e+08	1.09246e+08	1.56465e+08	1.34572e+08	1.40581e+08	1.5398e+08	1.37032e+08	26.9582	25.1316	3.08841	8.236	Rab11fip5	52055	RAB11FIP5	26056	0.790442	1.02517	1.0616	1.12279	0.6045	0.692395
Q9D1E8	26000252	1-acylglycerolphosphate acyltransferase-epsilon [Mus musculus]	0	41.133	19	7	34	7	365	42.3	9.38	251	7	3.38482e+07	2.75657e+07	2.83808e+07	3.03097e+07	3.02802e+07	2.50774e+07	2.37504e+07	5.88797e+06	14.4672	4.6479	13.2915	85.2318	Agpat5	52123	AGPAT5	55326	1.19773	1.14462	1.07962	0.578027	0.6688	0.738228
A0A1D5RLF1	30519931	receptor expression-enhancing protein 1 [Mus musculus]	0	16.058	18	3	11	3	201	22.3	9.5	259	3	1.03223e+07	9.84292e+06	5.72809e+06	5.9852e+06	4.90149e+06	4.84358e+06	3.85939e+06	3.29846e+06	3.36166	3.10426	0.840446	11.0827	Reep1	52250	REEP1	65055	1.65351	0.960472	0.799081	0.586933	0.01588	0.208377
Q6PHM3	46092406	mKIAA1828 protein [Mus musculus]	0	67.683	14	5	30	5	587	64.6	7.28	825	5	3.67887e+07	3.5073e+07	4.39151e+07	4.07708e+07	3.28775e+07	3.77035e+07	2.45488e+07	3.29321e+07	3.37649	5.25082	9.66968	20.6256	Adgra1	52389	ADGRA1	84435	1.00997	1.1902	0.99197	0.807856	0.2318	0.3894
A0A0J9YUL3	157821523	septin-11 [Rattus norvegicus]	0	332.139	62	26	282	15	432	49.8	6.68	5696	26	2.09796e+09	2.09053e+09	1.70635e+09	1.34043e+09	1.43549e+09	1.18524e+09	1.08352e+09	1.20629e+09	0.250675	16.9844	13.5042	7.58201	Septin11	52398	SEPTIN11	55752	1.3794	1.0034	0.863089	0.754107	0.03128	0.211871
Q8JZS9	148684512	mCG2852, isoform CRA_b [Mus musculus]	0	9.993	11	2	7	2	216	24.6	9.11	37	2	1.19241e+07	9.15436e+06	7.74196e+06	7.10756e+06	5.98725e+06	6.36688e+06	9.3543e+06	1.07169e+07	18.5832	6.04183	4.34575	9.60054	Mrpl48	52443	MRPL48	51642	1.2335	0.868986	0.722958	1.17455	0.1057	0.279693
Q9CRB2	13386120	H/ACA ribonucleoprotein complex subunit 2 [Mus musculus]	0	27.262	22	2	9	2	153	17.2	8.41	469	2	1.37405e+06	5.13439e+06	2.85264e+06	2.51708e+06	2.34547e+06	2.79159e+06	1.4966e+06	1.42944e+06	81.7082	8.83768	12.2815	3.24585	Nhp2	52530	NHP2	55651	1.30552	1.07711	1.03044	0.586932	0.0877	0.269359
Q8BWT1	20810027	Acetyl-Coenzyme A acyltransferase 2 (mitochondrial 3-oxoacyl-Coenzyme A thiolase) [Mus musculus]	0	143.285	46	14	54	14	397	41.8	8.09	856	14	7.3385e+07	7.29483e+07	5.25826e+07	5.27044e+07	4.89721e+07	7.13429e+07	4.77731e+07	4.96223e+07	0.422021	0.163531	26.2953	2.68519	Acaa2	52538	ACAA2	10449	1.24717	0.897337	1.02542	0.830079	0.001458	0.164617
Q8BJU0	21313588	small glutamine-rich tetratricopeptide repeat-containing protein alpha [Mus musculus]	0	16.387	12	3	6	3	315	34.3	5.06	18	3	6.72599e+06	6.30331e+06	6.00843e+06	5.62209e+06	4.44022e+06	2.69287e+06	1.99419e+06	1.94645e+06	4.58787	4.69777	34.6432	1.71311	Sgta	52551	SGTA	6449	1.4585	1.30192	0.798475	0.441114	0.01209	0.207411
Q3TZZ7	1039741611	PREDICTED: extended synaptotagmin-2 isoform X2 [Mus musculus]	0	25.298	7	5	13	5	880	98.1	8.13	142	5	7.01957e+06	5.07995e+06	3.79123e+06	5.69876e+06	4.04764e+06	5.87483e+06	2.99363e+06	6.75551e+06	22.6706	28.4263	26.0423	54.57	Esyt2	52635	ESYT2	57488	1.17297	0.919994	0.961919	0.945116	0.8725	0.895705
Q91WS0	19527228	CDGSH iron-sulfur domain-containing protein 1 [Mus musculus]	0	67.482	48	6	43	6	108	12.1	9.06	464	6	1.05446e+08	1.20931e+08	1.21424e+08	1.72847e+08	1.04492e+08	2.37652e+08	1.6192e+08	2.82508e+08	9.67375	24.7127	55.0402	38.3725	Cisd1	52637	CISD1	55847	0.692697	0.900448	1.04694	1.35992	0.5438	0.643886
Q91WC0	568980080	PREDICTED: histone-lysine N-methyltransferase setd3 isoform X2 [Mus musculus]	0	12.737	4	2	5	2	601	67.9	5.68	76	2	2.46679e+06	2.53394e+06	1.76786e+06	2.44591e+06	1.60231e+06	1.26023e+06	856556	973219	1.89901	22.7565	16.9005	9.01673	Setd3	52690	SETD3	84193	1.43835	1.212	0.823349	0.526296	0.01001	0.202785
A0A0G2JFT8	568935992	PREDICTED: protein RUFY3 isoform X3 [Mus musculus]	0	82.303	28	14	45	13	619	70.3	5.81	391	14	7.60276e+07	6.82275e+07	6.42037e+07	6.4155e+07	5.37334e+07	6.56589e+07	7.41888e+07	1.15019e+08	7.6469	0.05372	14.1259	30.5179	Rufy3	52822	RUFY3	22902	0.992786	0.883384	0.821676	1.30215	0.4882	0.601341
Q9CWN7	26553441	CCR4-NOT transcription complex subunit 11 [Mus musculus]	0	7.637	6	2	4	2	505	54.9	6.55	0	2	3.09617e+06	3.25537e+06	3.00665e+06	3.51237e+06	3.26801e+06	2.56028e+06	1.98159e+06	1.2306e+06	3.54453	10.9711	17.1728	33.0632	Cnot11	52846	CNOT11	55571	1.15951	1.19009	1.06399	0.586406	0.2522	0.405521
Q8BQP9	111600355	Rgs7bp protein [Mus musculus]	0	98.586	40	7	39	7	257	29	8.46	1385	7	3.78731e+07	4.31916e+07	5.17294e+07	6.51566e+07	6.24664e+07	4.66244e+07	6.016e+07	51377999	9.2784	16.2458	20.5369	11.1349	Rgs7bp	52882	RGS7BP	401190	0.774664	1.11698	1.04249	1.06587	0.2725	0.422218
Q8BIF2	26347765	unnamed protein product [Mus musculus]	0	47.303	22	9	33	4	374	40.6	7.9	236	9	6.24931e+07	7.35499e+07	5.08735e+07	4.0872e+07	4.27168e+07	4.64403e+07	6.19044e+07	3.32982e+07	11.4939	15.4169	5.90618	42.4939	Rbfox3	52897	-	-	1.32033	0.890413	0.865291	0.923965	0.2589	0.409781
Q8K3E5	171906571	jouberin isoform 1 [Mus musculus]	0	8.675	4	3	5	3	1047	119.6	7.2	0	3	2.98625e+06	2.8995e+06	4.60514e+06	3.45725e+06	9.42216e+06	1.75593e+07	1.94916e+07	4.82273e+06	2.08427	20.1349	42.6504	85.3198	Ahi1	52906	AHI1	54806	0.360846	0.494292	1.65419	1.49067	0.3575	0.498681
Q80TH1	28972680	mKIAA1232 protein [Mus musculus]	0	679.074	67	54	573	51	950	103.8	6.7	10943	54	2.09161e+09	2.02276e+09	1.98204e+09	1.72245e+09	1.53865e+09	1.33812e+09	1.2366e+09	1.43346e+09	2.36688	9.90967	9.85786	10.4265	Dlg3	53310	DLG3	1741	1.23132	1.10866	0.860941	0.799079	0.06956	0.253602
Q922V4	2832298	pleiotropic regulator 1 [Mus musculus]	0	24.504	10	4	10	4	513	56.9	9.17	116	4	4.9079e+06	5.8737e+06	3.33438e+06	3.47842e+06	3.69421e+06	4.28948e+06	2.81169e+06	2.53694e+06	12.6682	2.99004	10.5444	7.26436	Plrg1	53317	PLRG1	5356	1.39447	0.881155	1.03259	0.691781	0.1041	0.27808
Q99JX7	26346549	unnamed protein product [Mus musculus]	0	38.908	10	5	14	5	618	70.3	8.72	248	5	6.9387e+06	1.14304e+07	3.50788e+06	3.30588e+06	4.20563e+06	6.90987e+06	2.24412e+06	3.22753e+06	34.581	4.19252	34.4057	25.4176	Nxf1	53319	NXF1	10482	1.75907	0.652502	1.06445	0.523979	0.3672	0.505898
O54991	116063560	contactin-associated protein 1 precursor [Mus musculus]	0	427.775	35	40	336	40	1385	156.2	7.06	7200	40	6.29298e+08	5.9861e+08	9.44897e+08	9.34644e+08	9.94412e+08	7.29813e+08	9.57113e+08	9.48107e+08	3.53443	0.771521	21.7025	0.668505	Cntnap1	53321	CNTNAP1	8506	0.729064	1.11597	1.02375	1.13122	0.0103	0.202785
O55022	2801793	putative membrane associated progesterone receptor component [Mus musculus]	0	25.373	36	5	20	5	195	21.7	4.7	135	5	1.38399e+07	1.10465e+07	1.27745e+07	1.61614e+07	1.09342e+07	2.07722e+07	1.60201e+07	1.5764e+07	15.8741	16.5532	43.8809	1.13963	Pgrmc1	53328	PGRMC1	10857	0.848549	0.986622	1.08109	1.08374	0.4941	0.604993
O70439	20139979	RecName: Full=Syntaxin-7	0	49.587	31	6	21	6	261	29.8	5.78	586	6	7.14429e+06	1.72187e+07	1.50286e+07	1.7328e+07	1.75024e+07	1.30501e+07	1.07319e+07	1.99736e+07	58.4796	10.0501	20.6089	42.565	Stx7	53331	STX7	8417	0.826021	1.09704	1.03588	1.04106	0.9299	0.941794
I7HJQ9	922959942	myotubularin-related protein 1 isoform D [Mus musculus]	0	46.226	11	7	21	7	703	79.3	6.7	188	7	1.38261e+07	7.14534e+06	1.13705e+07	1.44352e+07	1.19104e+07	7.95131e+06	2.10471e+07	1.95551e+07	45.052	16.7956	28.1899	5.19663	Mtmr1	53332	MTMR1	8776	0.782218	0.962531	0.740825	1.51443	0.1104	0.283859
Q9QYA2	157909797	mitochondrial import receptor subunit TOM40 homolog [Mus musculus]	0	215.149	41	11	130	11	361	37.9	7.74	3508	11	1.9109e+08	1.74456e+08	1.99367e+08	1.99475e+08	1.69607e+08	2.39274e+08	1.94577e+08	1.16887e+08	6.43529	0.0381697	24.0957	35.2751	Tomm40	53333	TOMM40	10452	0.984813	1.07451	1.10156	0.839111	0.5584	0.654984
Q9Z1D1	31980808	eukaryotic translation initiation factor 3 subunit G [Mus musculus]	0	9.588	11	3	6	3	320	35.6	5.9	60	3	9.70534e+06	9.06335e+06	4.43876e+06	7.48368e+06	5.37695e+06	6.77147e+06	4.35784e+06	5.56974e+06	4.83742	36.1181	16.2338	17.2639	Eif3g	53356	EIF3G	8666	1.42276	0.903778	0.920908	0.752558	0.08561	0.267846
O88441	228480241	metaxin-2 [Mus musculus]	0	149.751	72	13	90	13	263	29.7	5.63	2435	13	1.71738e+08	1.83643e+08	2.14588e+08	2.2487e+08	2.00621e+08	2.44241e+08	2.79034e+08	2.00731e+08	4.73757	3.30884	13.8667	23.0815	Mtx2	53375	MTX2	10651	0.826723	1.02231	1.03488	1.11608	0.1422	0.314777
O08992	148277640	syntenin-1 isoform 1 [Mus musculus]	0	24.531	15	3	12	3	299	32.4	7.15	313	3	1.58023e+06	2.82794e+06	5.34385e+06	9.21439e+06	7.97913e+06	1.48626e+07	1.43399e+07	6.39701e+06	40.0286	37.5991	42.618	54.169	Sdcbp	53378	SDCBP	6386	0.281919	0.931056	1.46082	1.32621	0.273	0.422568
O88569	74209393	unnamed protein product [Mus musculus]	0	245.362	64	19	255	2	301	32.5	8.07	7057	19	1.21632e+07	8.41938e+06	5.25188e+06	3.89504e+06	1.79876e+06	5.35619e+06	4.19055e+06	2.56019e+06	25.7235	20.9781	70.3144	34.1546	Hnrnpa2b1	53379	HNRNPA2B1	3181	1.88679	0.83849	0.655888	0.618834	0.3011	0.448974
Q3UNH3	74188197	unnamed protein product [Mus musculus]	0	55.482	32	6	21	6	301	33.5	4.94	364	6	2.52045e+07	1.51127e+07	1.04634e+07	1.51169e+07	1.2714e+07	8.67043e+06	4.43385e+06	3683089	35.3993	25.7271	26.7415	13.0805	Txnl1	53382	TXNL1	9352	1.69047	1.07256	0.896634	0.340337	0.1666	0.335539
O35250	247269408	exocyst complex component 7 isoform 1 [Mus musculus]	0	152.082	48	27	72	27	697	79.9	6.98	848	27	7.88492e+07	6.05899e+07	4.76175e+07	5.29708e+07	5.42463e+07	1.11193e+08	3.9568e+07	7.33297e+07	18.5189	7.52651	48.6794	42.2916	Exoc7	53413	EXOC7	23265	1.07599	0.776197	1.27663	0.871183	0.5384	0.639208
Q9Z1W9	148695071	serine/threonine kinase 39, STE20/SPS1 homolog (yeast), isoform CRA_a, partial [Mus musculus]	0	18.294	9	3	5	3	583	63.1	6.57	57	3	4.30955e+06	4.69342e+06	4.90934e+06	7.34972e+06	5.6947e+06	8.78598e+06	6.24718e+06	1.91278e+06	6.02997	28.1523	30.19	75.1201	Stk39	53416	STK39	27347	0.820266	1.11693	1.31934	0.743458	0.5778	0.668507
Q9R0N9	8394392	synaptotagmin-5 [Mus musculus]	0	107.533	40	15	94	11	386	43.1	9.6	1295	15	1.26448e+08	1.458e+08	1.40469e+08	1.21995e+08	1.3076e+08	1.12052e+08	1.00479e+08	5.64228e+07	10.0524	9.95422	10.8959	39.7094	Syt5	53420	SYT5	6861	1.16541	1.12353	1.0394	0.671649	0.452	0.57534
Q9Z0Y1	227116273	dynactin subunit 3 isoform A [Mus musculus]	0	52.456	47	9	33	9	186	21	6.06	529	9	1.06155e+08	1.00437e+08	7.74518e+07	6.97226e+07	5.87249e+07	5.92385e+07	3.98688e+07	4.0979e+07	3.91462	7.42706	0.615786	1.94198	Dctn3	53598	DCTN3	11258	1.49548	1.06537	0.853914	0.585242	0.005906	0.178025
Q3TF40	74141990	unnamed protein product [Mus musculus]	0	279.263	51	21	182	3	528	60.4	9.61	1897	21	4.65267e+08	5.23578e+08	2.82008e+08	2.02785e+08	3.39867e+08	3.83867e+08	2.94958e+08	246763327	8.33943	23.1104	8.59775	12.5817	Nono	53610	NONO	4841	1.44405	0.707961	1.0569	0.791096	0.0898	0.271098
Q5FWJ7	569007485	PREDICTED: vesicle transport through interaction with t-SNAREs homolog 1A isoform X1 [Mus musculus]	0	13.425	12	2	3	2	292	33.9	6.87	50	2	2.74784e+06	573970	2.62919e+06	2.68267e+06	924106	3.44261e+06	591237	3.43255e+06	92.5493	1.42382	81.5648	99.8617	Vti1a	53611	VTI1A	143187	0.780492	1.24808	1.026	0.945428	0.8768	0.898924
O88384	13124606	RecName: Full=Vesicle transport through interaction with t-SNAREs homolog 1B; AltName: Full=Vesicle transport v-SNARE protein Vti1-like 1; AltName: Full=Vti1-rp1	0	28.803	33	6	17	6	232	26.7	8.79	192	6	1.36977e+08	1.24165e+08	1.95513e+08	3.12451e+08	3.60871e+08	7.23999e+08	6.57915e+08	9.53734e+08	6.93846	32.5566	47.3366	25.958	Vti1b	53612	VTI1B	10490	0.301409	0.586288	1.25215	1.86015	0.1862	0.352293
Q7TSC1	92110037	protein PRRC2A isoform 1 [Mus musculus]	0	143.835	16	26	71	23	2158	229.1	9.39	858	26	1.35067e+08	1.08634e+08	1.4385e+08	1.02443e+08	1.35335e+08	1.42577e+08	9.97322e+07	7.48225e+07	15.3392	23.7758	3.68518	20.1814	Prrc2a	53761	PRRC2A	7916	1.03432	1.04532	1.17952	0.740846	0.2562	0.407603
A0A1S6GWH2	9790069	spliceosome RNA helicase Ddx39b [Mus musculus]	0	100.138	43	14	60	14	428	49	5.67	483	14	1.47575e+08	1.34812e+08	9.52905e+07	5.88678e+07	6.77515e+07	6.28493e+07	4.95562e+07	5.85598e+07	6.39173	33.4134	5.30838	11.7771	Ddx39b	53817	DDX39B	7919	1.67276	0.913176	0.77363	0.640438	0.0353	0.217008
Q9JJZ2	8394493	tubulin alpha-8 chain [Mus musculus]	0	368.515	42	18	407	3	449	50	5.1	8991	18	1.08072e+07	1.39752e+07	8.05958e+06	8.5709e+06	9.83027e+06	9.34041e+06	9.53638e+06	4.98698e+06	18.0778	4.34812	3.61367	44.2998	Tuba8	53857	TUBA8	51807	1.31985	0.885696	1.02098	0.773476	0.2228	0.379067
Q80UG5	164698481	septin-9 isoform b [Mus musculus]	0	314.247	56	28	181	28	576	64.7	7.49	3960	28	5.20161e+08	4.86008e+08	3.98755e+08	3.05742e+08	3.10096e+08	2.99176e+08	3.10356e+08	3.19311e+08	4.80027	18.6716	2.53461	2.01134	Septin9	53860	SEPTIN9	10801	1.36448	0.955377	0.826242	0.8539	0.0378	0.217008
Q9R020	74198630	unnamed protein product [Mus musculus]	0	19.442	18	6	14	6	345	38.8	8.24	110	6	1.75615e+07	1.75273e+07	1.59552e+07	1.82903e+07	1.54787e+07	1.52501e+07	1.07679e+07	8.87439e+06	0.137906	9.64321	1.0519	13.6327	Zranb2	53861	-	-	1.17251	1.14432	1.02682	0.656354	0.02186	0.208377
Q9JMB8	148666976	contactin 6, isoform CRA_b, partial [Mus musculus]	0	135.937	30	23	62	23	1033	114.2	6.52	839	23	1.00399e+08	1.12745e+08	6.16784e+07	8.95623e+07	3.84422e+07	4.76927e+07	3.74222e+07	2.20225e+07	8.19145	26.0736	15.188	36.6365	Cntn6	53870	CNTN6	27255	1.67183	1.18629	0.675616	0.466265	0.04708	0.231917
Q60865	148695758	GPI-anchored membrane protein 1, isoform CRA_a, partial [Mus musculus]	0	171.878	29	15	88	15	760	83.9	5.71	1954	15	1.95805e+08	1.72964e+08	1.62462e+08	1.37358e+08	1.45401e+08	1.23144e+08	8.67862e+07	1.03841e+08	8.75933	11.8415	11.7209	12.6522	Caprin1	53872	CAPRIN1	4076	1.30797	1.06342	0.952487	0.676125	0.09177	0.272462
Q9R0M0	114050895	cadherin EGF LAG seven-pass G-type receptor 2 isoform 1 precursor [Mus musculus]	0	121.302	8	18	43	18	2919	316.8	5.47	1062	18	4.88996e+07	3.61932e+07	5.09371e+07	6.07042e+07	5.43413e+07	5.20799e+07	3.53853e+07	1.90395e+07	21.1176	12.3725	3.00507	42.474	Celsr2	53883	CELSR2	1952	0.951874	1.24885	1.19046	0.608812	0.324	0.47141
Q8CHT1	14700006	ephexin [Mus musculus]	0	99.914	27	12	39	12	620	71.4	5.21	817	12	1.86065e+07	1.84195e+07	1.73399e+07	2.88005e+07	2.74428e+07	2.16458e+07	2.74951e+07	1.60482e+07	0.714296	35.1271	16.7007	37.1775	Ngef	53972	NGEF	25791	0.842467	1.04985	1.11693	0.990757	0.5588	0.654984
K4PWM5	26353692	unnamed protein product [Mus musculus]	0	18.879	4	5	8	5	1112	126.2	6.73	16	5	4.53208e+06	3.91086e+06	3.92849e+06	4.56159e+06	3.87284e+06	4.00048e+06	4.56252e+06	2.68057e+06	10.4056	10.5457	2.29271	36.7452	Diaph2	54004	-	-	1.05374	1.05962	0.982647	0.90399	0.8066	0.847781
Q9ES28	755524532	PREDICTED: rho guanine nucleotide exchange factor 7 isoform X1 [Mus musculus]	0	184.802	37	24	82	6	862	97	6.8	1069	24	7.572e+07	7.647e+07	6.5893e+07	8.16097e+07	6.40744e+07	7.08484e+07	6.38069e+07	7.77898e+07	0.69692	15.0687	7.10028	13.9656	Arhgef7	54126	ARHGEF7	8874	1.05649	1.02395	0.936619	0.982949	0.4815	0.596658
P62858	4506715	40S ribosomal protein S28 [Homo sapiens]	0	20.669	46	3	27	3	69	7.8	10.7	369	3	8.65902e+07	8.6826e+07	6.65277e+07	7.61027e+07	5.03419e+07	5.82351e+07	2.50412e+07	3.91943e+07	0.1923	9.49383	10.2809	31.1598	Rps28	54127	RPS28	6234	1.41895	1.16705	0.888411	0.525595	0.05758	0.239956
P61164	5031569	alpha-centractin [Homo sapiens]	0	205.543	66	17	99	9	376	42.6	6.64	2200	17	3.85723e+08	4.22054e+08	2.64997e+08	3.24004e+08	2.32119e+08	1.9063e+08	1.41954e+08	1.61414e+08	6.3606	14.1679	13.8793	9.07161	Actr1a	54130	ACTR1A	10121	1.52203	1.10981	0.796552	0.571611	0.02859	0.211841
Q9QXK3	1039775469	PREDICTED: coatomer subunit gamma-2 isoform X1 [Mus musculus]	0	13.201	4	4	10	3	908	101.5	6.4	54	4	8.41957e+06	6.25229e+06	7.02117e+06	8.64208e+06	8.0221e+06	7.71662e+06	9.56529e+06	2.86996e+06	20.8903	14.635	2.74489	76.1434	Copg2	54160	COPG2	26958	1.00305	1.07082	1.07598	0.850142	0.9583	0.966753
Q9QZE5	26346320	unnamed protein product [Mus musculus]	0	27.723	6	4	14	3	878	97.9	5.45	284	4	3.17959e+06	3.65474e+06	2.02826e+06	2.38342e+06	1.7268e+06	1.60528e+06	1.34386e+06	486763	9.83209	11.3853	5.15746	66.2135	Copg1	54161	COPG1	22820	1.66602	1.07545	0.812271	0.446257	0.09063	0.271187
O35551	120538551	Rabaptin, RAB GTPase binding effector protein 1 [Mus musculus]	0	9.814	4	3	5	3	864	99.7	5.01	19	3	2.79171e+06	4.37377e+06	2.65025e+06	2.1535e+06	2.00679e+06	1.59765e+06	594966	507982	31.2243	14.6242	16.0525	11.1532	Rabep1	54189	RABEP1	9135	1.71869	1.15221	0.86455	0.26455	0.06674	0.248604
[truncated: 1,827 more rows]
