# Supplementary material for: Remodeling of the postsynaptic proteome in male mice and marmosets during synapse development
Source: Nat Commun. 2024 Mar 28;15:2496. doi: 10.1038/s41467-024-46529-9 (PMC10979008; doi:10.1038/s41467-024-46529-9)
Supplement: Supplementary file 6 — Source Data [file 41467_2024_46529_MOESM6_ESM.xlsx]

## Sheet: Fig1a
Fig.1a
	Aatk	Abcb7	Abi1	Abl2	Asic2	Asic1	Macf1	Aco2	Acox1	Actn2	Adam11	Adam22	Adcy6	Adcy8	Add1	Add2	Parp1	Adra1b	Acan	Ak1	Akap2	Aldh3a2	Aldoc	Ampd3	Ank1	Slc25a4	Slc25a5	Anxa6	Ap1b1	Ap2a1	Ap2a2	Ap2m1	Ap3b2	Ap3d1	Ap3s1	Apba2	Apbb1	Apc	Speg	Apoe	App	Aqp4	Araf	Arc	Arf1	Arf6	Rhoa	Rnd2	Arpc1b
2week1	0.931196	0.920567	1.11564	1.37281	1.34224	1.20333	1.1572	0.579758	3.6633	0.994361	0.890634	0.823868	0.483642	0.825292	0.628739	0.738462	2.18775	0.314317	0.300881	0.849678	1.374	1.24754	2.0477	0.624079	0.786511	1.01504	1.17642	0.982104	0.772158	0.87746	0.868839	0.840206	1.08679	0.871853	1.57772	0.321764	1.21054	1.06599	0.935725	1.06926	1.05186	0.236505	1.59354	0.341489	1.33781	1.1447	0.935144	1.80973	1.65151
2week2	1.00047	1.14629	1.27111	1.51022	1.42945	1.27701	1.19728	0.66758	1.92547	0.902766	1.00042	0.874815	0.977649	1.30224	0.370339	0.794454	1.36464	0.894111	0.693172	1.15792	1.16381	1.12222	0.796403	0.83368	0.802755	1.15478	1.09787	1.06788	0.78331	0.858639	0.997134	0.802824	1.43683	1.26121	1.59247	0.301878	1.0863	1.25339	0.970992	1.31704	1.35036	0.240926	1.25615	0.442733	1.1745	1.51348	0.850556	1.60825	1.91721
2week3	0.947857	1.45841	1.23046	1.37176	1.56425	1.44231	0.962178	0.713278	1.94876	1.053	1.05125	0.979679	1.10008	1.16277	0.49335	0.746086	1.52324	0.78677	0.659047	1.8074	0.963281	1.08376	0.862581	1.16791	0.699604	0.924227	1.01998	0.9983	0.730166	0.748134	0.841733	0.836844	0.948382	1.11253	0.924523	0.989071	0.456396	1.21094	0.999047	1.36607	1.49156	0.771178	1.22797	0.487086	1.6798	1.35127	0.451397	1.59729	1.64141
2week4	0.688362	0.926555	1.21927	0.939018	1.51489	1.44764	1.11495	0.55832	2.16981	1.29228	1.27731	1.10762	0.618254	0.785741	1.25014	0.982911	1.51601	0.455207	0.389306	0.850955	1.21865	1.10869	0.685397	1.14211	0.722011	0.928398	1.06	0.893749	0.621747	0.741871	0.82888	0.706442	0.750801	0.92995	1.20797	0.277454	0.722794	1.07894	0.744941	1.16737	1.10804	0.198278	1.43794	0.407512	1.07983	1.38078	0.782658	1.74118	1.52225
3week1	0.77706	2.06089	0.880439	1.15644	1.14376	0.895863	1.06176	0.674085	1.16769	0.906855	0.995453	0.822752	0.76882	0.813302	0.896066	0.741021	1.42565	0.440953	0.607987	0.599085	1.01489	1.21317	1.69551	0.648074	0.92182	1.32099	1.43809	1.01609	0.738264	0.999456	0.892697	0.968122	0.77303	1.02285	1.03618	1.05254	0.768462	0.942116	0.703206	0.707634	0.914081	0.27281	1.10591	0.594793	0.583302	1.30514	0.927617	0.78346	1.07398
3week2	0.937232	1.43623	0.983289	0.785772	1.2579	1.05328	0.941936	0.900247	0.837635	1.10447	1.02081	0.865219	1.38814	0.889301	0.82648	0.817639	1.11302	0.535973	0.649402	0.756212	1.05983	1.19356	0.823584	0.841087	0.815906	0.975384	1.30601	0.939438	1.15759	0.933095	1.01877	0.873281	0.829948	0.969637	1.14033	0.930242	0.878841	0.957757	0.955579	0.848711	0.755358	0.141644	0.826298	0.628629	0.96561	1.25958	0.673409	0.761306	1.23492
3week3	0.998162	0.039212	1.08773	1.18591	1.0695	0.963975	1.02051	0.903901	0.722531	1.14769	0.830854	1.06555	1.80717	0.879552	0.493011	1.37356	0.872888	1.47976	0.923719	1.1541	0.969164	1.48757	0.571192	1.0975	0.765022	0.915949	0.943147	1.01326	0.994471	0.903914	0.967466	0.799038	1.3766	1.03152	1.09313	0.485273	0.527355	1.03487	0.976842	0.986187	1.10989	0.431522	1.03527	0.817652	0.860019	0.930711	1.23676	0.99828	0.875417
3week4	0.76382	0.458854	1.09329	1.0832	1.27416	1.08108	0.946266	1.08124	0.831301	1.07451	1.22065	0.928531	0.672854	0.740367	1.59388	1.21306	1.10064	0.667231	0.748956	0.898125	1.0141	1.18592	0.755223	1.06628	0.865138	0.964369	1.20538	0.897968	1.04747	1.02795	1.0454	0.941621	0.847027	1.08397	1.1624	0.398093	0.641451	1.00222	0.698364	0.812015	0.685515	0.351902	0.971753	1.26176	0.817441	1.11068	0.955545	0.928697	1.2408
6week1	1.48833	1.19879	0.828388	0.578031	1.09444	0.997613	0.937527	1.09885	0.593563	1.12524	1.27136	1.00895	0.945221	0.775406	0.771053	0.999249	0.914436	0.567502	1.05034	0.762932	1.0977	1.18846	1.17401	0.644546	1.16754	0.897352	0.921477	1.06699	1.15218	1.05084	1.10713	1.10468	0.955831	0.961133	1.17172	1.19828	1.09184	1.07193	1.03845	0.498203	0.747715	0.931941	0.897599	1.28871	0.902955	1.0423	1.20306	0.787714	0.76464
6week2	0.989695	1.26195	0.816318	0.706472	0.783056	0.723907	0.977605	1.0827	0.278753	0.905004	0.843446	1.10827	1.22984	1.10455	1.1113	0.837921	0.614152	1.39135	1.46259	1.31973	1.09377	0.799223	0.871347	0.753247	1.13676	0.868263	0.767829	0.963951	1.12517	1.02952	1.00529	1.09831	1.05788	0.816462	0.765959	1.46089	0.777544	0.992085	1.17391	1.97062	0.923301	1.7206	0.900823	1.40135	0.734957	0.79289	1.38975	0.592096	0.384762
6week3	1.2242	0.984817	0.980453	1.01122	0.682599	0.942825	0.906826	1.08594	0.44821	0.765081	0.847243	1.06918	1.95601	1.35195	0.84171	0.920729	0.576651	1.75031	1.25058	0.970853	0.833071	0.731237	0.599915	1.45388	1.01761	1.03295	0.773576	1.15898	1.18203	1.14286	1.01863	1.19779	1.1851	0.998102	1.18234	0.884059	0.913463	0.940911	1.1456	1.07519	0.892486	1.38878	0.888415	1.34919	1.63539	0.860506	0.818058	0.734881	0.697927
6week4	0.750081	1.06905	0.920276	1.08366	0.804927	0.897521	0.957429	1.15713	0.394876	1.27133	1.34627	0.977131	0.80482	0.860892	2.12182	1.75848	0.521159	0.789084	1.06856	1.0068	1.01805	0.853653	0.817832	1.27556	1.17856	0.953196	0.915725	0.803257	0.985505	0.959317	0.924844	1.01992	0.820458	0.830163	0.561469	1.37157	0.925073	0.818036	0.816892	0.810479	0.819942	1.13157	0.677737	1.39832	0.724006	0.624587	0.475828	0.710257	0.758239
12week1	1.14195	1.21603	0.859762	0.413224	0.606154	0.861627	0.921936	1.06336	0.302893	0.966188	0.783088	1.08235	0.934247	0.981346	1.17551	0.815605	0.689559	0.785451	1.28415	0.635544	0.952978	0.67359	1.63112	0.784448	1.33604	1.07327	0.856905	1.07958	1.06499	1.25071	1.34751	1.34645	1.01803	0.955393	0.616554	1.60293	0.922525	0.946551	0.930109	0.677546	0.983461	2.65904	0.881251	1.35795	1.07738	0.595579	1.54753	0.717629	0.800275
12week2	1.06536	0.275474	0.87981	0.958828	0.626982	0.761326	0.902844	1.25302	0.27139	0.676633	0.852539	1.14471	1.24141	1.31261	0.841169	0.785737	0.48516	1.77672	1.61372	1.00761	0.751578	0.744876	0.841692	0.829477	1.35003	1.05703	0.854093	1.01361	1.09168	1.14207	1.05647	1.17516	1.03082	0.899701	0.713486	1.53441	1.99366	0.883393	1.29073	0.898723	1.09654	2.42735	0.862585	1.45907	0.685901	0.781019	1.64373	0.766978	0.405421
12week3	1.39218	0.674336	0.909328	1.0147	0.260227	0.717397	0.985377	1.34493	0.238532	0.747955	0.862597	1.14954	0.833234	1.34095	1.15247	0.939171	0.50822	2.28241	1.5094	0.960208	0.720302	0.721601	0.733697	1.48939	1.16164	0.955155	0.728859	1.21681	1.32901	1.20281	1.10104	1.18336	0.997911	1.2669	0.642015	1.95764	2.09742	0.929503	1.61479	0.929319	1.02299	1.47209	0.814034	1.43775	0.899111	0.660612	1.6413	0.717568	0.398619
12week4	0.904051	0.872539	0.924427	0.828749	0.545469	0.733291	1.00837	1.83566	0.205282	1.06664	0.906085	0.991842	0.238606	0.873726	1.43295	1.53591	0.586824	1.08284	1.78819	1.26284	0.754804	0.64493	1.09279	1.34873	1.27305	0.963651	0.934642	0.888046	1.22425	1.13136	0.978169	1.10594	0.884572	0.988619	0.61173	1.23391	0.986351	0.871381	1.00482	0.865625	1.04691	1.62386	0.622731	1.326	0.841983	0.646175	0.46766	0.744674	0.632614
[truncated: 2,137 more columns]

## Sheet: Fig1b
Fig.1b
	2week1	2week2	2week3	2week4	3week1	3week2	3week3	3week4	6week1	6week2	6week3	6week4	12week1	12week2	12week3	12week4
Aatk	-0.307143	0.00207736	-0.232769	-1.39116	-0.99521	-0.280198	-0.00820474	-1.05431	2.1799	-0.0459999	1.00083	-1.11564	0.633676	0.291756	1.75072	-0.428321
Abcb7	-0.162548	0.299367	0.938075	-0.150295	2.17096	0.89269	-1.96611	-1.10738	0.406791	0.536038	-0.0310693	0.141309	0.442066	-1.48264	-0.666424	-0.260831
Abi1	0.771472	1.8087	1.53752	1.46288	-0.797648	-0.111485	0.585306	0.622415	-1.14491	-1.22543	-0.13041	-0.531874	-0.935596	-0.801845	-0.604919	-0.50418
Abl2	1.26639	1.73315	1.26281	-0.207148	0.531393	-0.727704	0.631509	0.282624	-1.43337	-0.997077	0.0381203	0.284174	-1.99321	-0.139856	0.0499211	-0.581719
Asic2	0.874938	1.09788	1.4425	1.31631	0.367522	0.659306	0.177671	0.700886	0.241427	-0.554615	-0.81143	-0.4987	-1.00686	-0.953614	-1.89122	-1.162
Asic1	0.852787	1.16179	1.85504	1.87741	-0.436752	0.22347	-0.151088	0.34004	-0.0100097	-1.15794	-0.239795	-0.429798	-0.580338	-1.001	-1.18524	-1.11858
Macf1	1.76135	2.21039	-0.423774	1.28796	0.692036	-0.650568	0.229838	-0.602059	-0.699976	-0.250921	-1.04396	-0.476981	-0.874658	-1.08857	-0.163839	0.093736
Aco2	-1.27466	-1.00828	-0.869674	-1.33968	-0.988551	-0.302566	-0.291483	0.24642	0.29983	0.250835	0.260664	0.476595	0.192179	0.767455	1.04624	2.53468
Acox1	2.76048	0.959243	0.983377	1.21249	0.173809	-0.168289	-0.287593	-0.174855	-0.421267	-0.747563	-0.571923	-0.627204	-0.722543	-0.755196	-0.789252	-0.823716
Actn2	-0.0317919	-0.548219	0.298795	1.64792	-0.525162	0.589022	0.832719	0.420109	0.706099	-0.535597	-1.32451	1.52977	-0.190635	-1.82318	-1.42106	0.375718
Adam11	-0.594805	0.00228179	0.278712	1.5082	-0.0247315	0.113172	-0.919931	1.20003	1.47585	-0.851447	-0.830792	1.88323	-1.17971	-0.801989	-0.747289	-0.510775
Adam22	-1.58625	-1.12742	-0.183009	0.969256	-1.5963	-1.21384	0.590376	-0.643651	0.0805738	0.975052	0.623016	-0.205962	0.74162	1.30328	1.34673	-0.0734752
Adcy6	-1.14258	-0.0494568	0.221461	-0.844713	-0.511546	0.85886	1.78608	-0.723896	-0.121214	0.50858	2.11542	-0.431887	-0.145495	0.534172	-0.369013	-1.68478
Adcy8	-0.777103	1.34438	0.724013	-0.953022	-0.830434	-0.492387	-0.535751	-1.15485	-0.998994	0.465019	1.56548	-0.618753	-0.0829713	1.39048	1.51656	-0.561666
Add1	-0.814137	-1.38078	-1.11103	0.548537	-0.227916	-0.380511	-1.11178	1.30231	-0.502057	0.244074	-0.347113	2.46004	0.38488	-0.3483	0.334359	0.949422
Add2	-0.844302	-0.663549	-0.819691	-0.0551685	-0.836044	-0.588703	1.20594	0.687812	-0.00242296	-0.523227	-0.255904	2.44854	-0.595268	-0.691689	-0.196371	1.73004
Parp1	2.41023	0.739945	1.06178	1.04712	0.863743	0.229343	-0.25794	0.204213	-0.17363	-0.782978	-0.859077	-0.971683	-0.62996	-1.04473	-0.997939	-0.838433
Adra1b	-1.19473	-0.1845	-0.371529	-0.949241	-0.974078	-0.808516	0.835931	-0.579814	-0.753581	0.68189	1.30733	-0.367497	-0.373828	1.35335	2.23446	0.144343
Acan	-1.55304	-0.681595	-0.7574	-1.35661	-0.870828	-0.778827	-0.169452	-0.557676	0.111821	1.0276	0.556653	0.152296	0.631222	1.36334	1.13159	1.7509
Ak1	-0.503162	0.5286	2.70256	-0.498886	-1.34195	-0.816013	0.515799	-0.340999	-0.793519	1.0702	-0.0975615	0.0227625	-1.21991	0.0254846	-0.133192	0.879794
Akap2	2.11371	0.925807	-0.207519	1.23571	0.084167	0.338133	-0.174273	0.0796855	0.55218	0.529957	-0.943412	0.102039	-0.265748	-1.40397	-1.58073	-1.38574
Aldh3a2	0.961149	0.474575	0.325214	0.422024	0.82772	0.75158	1.89314	0.721902	0.731741	-0.779583	-1.04356	-0.568241	-1.2674	-0.990605	-1.08098	-1.37868
Aldoc	2.44307	-0.474757	-0.32044	-0.733606	1.62182	-0.411376	-0.999913	-0.570782	0.405775	-0.299998	-0.932936	-0.424788	1.47168	-0.369149	-0.620977	0.216378
Ampd3	-1.28377	-0.567985	0.573421	0.485319	-1.20183	-0.542688	0.332962	0.226353	-1.21388	-0.842663	1.54999	0.941039	-0.736111	-0.582337	1.67126	1.19092
Ank1	-0.935911	-0.864697	-1.3169	-1.21867	-0.342733	-0.807045	-1.03011	-0.591217	0.734456	0.599535	0.0771791	0.782796	1.47316	1.5345	0.708625	1.19704
Slc25a4	0.133599	1.37473	-0.673002	-0.635956	2.85096	-0.218637	-0.746529	-0.316469	-0.9117	-1.17007	0.292665	-0.415704	0.650769	0.506491	-0.398306	-0.32285
Slc25a5	0.872203	0.483875	0.0987681	0.296625	2.16593	1.51289	-0.281078	1.01541	-0.388215	-1.14785	-1.11944	-0.416655	-0.70746	-0.721361	-1.34052	-0.323127
Anxa6	-0.169829	0.644183	-0.0161325	-1.0083	0.152645	-0.574728	0.12581	-0.968269	0.635698	-0.342099	1.50865	-1.86706	0.755242	0.129116	2.05751	-1.06243
Ap1b1	-1.0914	-1.03798	-1.29255	-1.8119	-1.25376	0.754886	-0.0264838	0.227411	0.728966	0.599588	0.871964	-0.069433	0.311294	0.439174	1.57603	1.0742
Ap2a1	-0.806252	-0.930085	-1.65716	-1.69836	-0.00357756	-0.440205	-0.632198	0.183906	0.33452	0.194209	0.939952	-0.267677	1.64952	0.934744	1.3344	0.864266
Ap2a2	-1.03982	-0.0227197	-1.25471	-1.3566	-0.850677	0.148842	-0.257926	0.359889	0.849271	0.0419687	0.147692	-0.595821	2.75497	0.447678	0.801048	-0.173071
Ap2m1	-0.880727	-1.08676	-0.899257	-1.61799	-0.175702	-0.698431	-1.10763	-0.321764	0.576962	0.541846	1.09016	0.109792	1.90953	0.965443	1.01062	0.583919
Ap3b2	0.4357	2.19297	-0.259134	-1.25103	-1.13944	-0.853698	1.89062	-0.767957	-0.221738	0.290573	0.929217	-0.901338	0.0905009	0.154709	-0.0104859	-0.579474
Ap3d1	-0.974894	1.98723	0.856073	-0.532917	0.173851	-0.230993	0.239791	0.638824	-0.295685	-1.3963	-0.0144412	-1.29206	-0.339354	-0.763038	2.03049	-0.0865811
Ap3s1	1.7647	1.80975	-0.230553	0.635275	0.110501	0.428645	0.284482	0.496078	0.524529	-0.714898	0.556981	-1.33953	-1.17127	-0.875183	-1.0935	-1.18601
Apba2	-1.29278	-1.33069	-0.0208327	-1.37724	0.100148	-0.132965	-0.98112	-1.14729	0.37794	0.878509	-0.220994	0.70824	1.14924	1.01864	1.82536	0.445849
Apbb1	0.462138	0.189422	-1.19322	-0.608473	-0.508231	-0.265947	-1.03747	-0.787023	0.201587	-0.488295	-0.18995	-0.164467	-0.170059	2.18109	2.40885	-0.0299609
Apc	0.563836	2.16516	1.80237	0.674498	-0.494598	-0.360954	0.297925	0.0189508	0.614591	-0.067628	-0.504895	-1.55482	-0.4567	-0.996363	-0.602372	-1.09901
Speg	-0.277375	-0.125182	-0.00411187	-1.10069	-1.28079	-0.191696	-0.0999379	-1.30169	0.16595	0.750503	0.628321	-0.79019	-0.301611	1.25464	2.65307	0.020788
Apoe	0.200841	0.919318	1.0615	0.485317	-0.847767	-0.438689	-0.0400541	-0.545096	-1.45505	2.81448	0.21804	-0.549552	-0.935013	-0.29367	-0.204952	-0.389645
App	0.243085	1.64218	2.30398	0.506372	-0.402711	-1.14666	0.51505	-1.47402	-1.18248	-0.359495	-0.503928	-0.843948	-0.0775206	0.452506	0.107733	0.219848
Aqp4	-0.937094	-0.931669	-0.280851	-0.984013	-0.892535	-1.05352	-0.697735	-0.795459	-0.0835338	0.884451	0.477174	0.161485	2.03626	1.7519	0.579433	0.765713
Araf	2.24164	0.967396	0.860986	1.65398	0.399989	-0.656028	0.133196	-0.10668	-0.386741	-0.374566	-0.421427	-1.2171	-0.448484	-0.518981	-0.702342	-1.42484
Arc	-1.49149	-1.26218	-1.16172	-1.34195	-0.917772	-0.841135	-0.413007	0.592883	0.653908	0.909036	0.790899	0.902173	0.810739	1.03977	0.991486	0.738364
Arf1	1.05424	0.54456	2.1215	0.249131	-1.30042	-0.107323	-0.43685	-0.569725	-0.302856	-0.827138	1.98291	-0.861313	0.2415	-0.980232	-0.314852	-0.493135
Arf6	0.475758	1.68833	1.15496	1.25199	1.00331	0.8535	-0.227822	0.363909	0.139069	-0.680976	-0.458655	-1.23435	-1.32973	-0.720009	-1.11591	-1.16337
Rhoa	-0.16033	-0.369438	-1.3562	-0.537289	-0.178937	-0.807362	0.58528	-0.109897	0.501993	0.963495	-0.449778	-1.2958	1.35353	1.59136	1.58536	-1.31599
Rnd2	1.91374	1.43756	1.41166	1.75173	-0.511778	-0.564136	-0.00406476	-0.168521	-0.501724	-0.964052	-0.62659	-0.684787	-0.667363	-0.550732	-0.667509	-0.603444
Arpc1b	1.33777	1.88334	1.31703	1.07236	0.151908	0.482363	-0.25581	0.494447	-0.483272	-1.26329	-0.620257	-0.496416	-0.410102	-1.22087	-1.23484	-0.754368
Arvcf	-0.0480381	0.382656	0.629944	0.408308	-2.1877	-1.88629	1.32493	-0.734538	0.146419	0.483264	0.630018	0.254066	-0.660092	0.132157	1.52325	-0.398359
Astn1	-1.42272	1.10736	0.883061	-0.288805	-0.788569	0.401311	0.744282	1.36202	-0.107126	-0.600323	1.72383	0.658441	-0.766931	-0.93994	-0.47625	-1.48964
Atp1a1	-1.08115	-0.681645	-0.947348	-1.38703	-0.654111	-0.456738	-0.732888	-0.705742	0.541433	0.52062	0.655054	-0.249078	1.79931	1.5424	1.42567	0.411245
Atp1b1	-0.957817	0.0885989	-0.832129	-1.26956	-1.15966	-0.217488	-0.536308	-0.929602	-0.0913558	1.032	1.7183	-0.415386	1.00914	1.46822	1.33922	-0.24618
Atp1b2	-0.768657	-0.199263	-0.262282	-1.40999	-0.406947	-1.04662	-0.896521	-0.262021	0.466566	1.83066	-0.315997	-0.703635	0.361521	0.838033	0.571653	2.2035
Atp2a2	0.375507	0.884145	0.834889	1.41517	-1.22934	-0.370395	0.642059	0.293371	-0.326145	-0.0250145	1.70397	-0.487844	-0.967059	0.31351	-1.15648	-1.90035
Atp2b2	-0.797574	-0.701032	-0.862566	-1.66326	-0.563056	0.0752373	-0.502622	-1.1543	0.462348	0.897781	1.41476	-0.368723	0.701668	1.63151	1.46345	-0.0336132
Atp5a1	0.460218	0.835765	-0.287391	-0.938596	-1.2555	-1.12464	-1.47822	-1.41414	-0.386939	0.0848247	1.12485	0.222565	0.746305	1.28806	1.34345	0.779389
Atp5b	1.68182	1.8059	1.05113	-0.113176	-1.05015	-0.659464	-1.13385	-0.984344	-0.364735	0.638456	-0.0290301	-0.800926	0.839535	0.813378	-0.934289	-0.760261
Atp5c1	2.5445	2.02633	-0.0315165	0.3272	-0.396327	-0.338944	-0.821037	-1.37912	-0.108729	-0.546108	-0.100604	-0.53732	0.534239	-0.401293	-0.620856	-0.150408
Atp5f1	2.25582	1.68575	0.284443	-0.223106	-0.231806	-0.854754	-1.01602	-0.567274	-0.879144	-0.869336	1.05887	-1.30416	0.395907	0.0141892	0.486811	-0.236191
Atp5j	-1.39406	-0.549469	-0.882411	-1.29861	-0.270349	-0.67015	-0.0379172	-0.601605	-0.767561	0.38727	1.50702	0.132574	0.335667	1.18371	2.0024	0.923503
Atp6v1a	-1.16675	-0.653391	-1.17775	-1.47965	0.0494839	-0.176139	-0.661786	-1.07602	1.49115	0.251214	0.386192	1.48698	1.52059	0.565013	0.831488	-0.190619
Atp6v1b2	-0.686415	-0.367544	-0.506506	-1.53541	-0.662143	-1.28039	-0.30941	-0.578214	1.92708	0.911672	1.27065	-0.317149	1.1316	0.78648	0.845947	-0.630246
Atp6v0d1	-1.00775	-0.862638	-0.911406	-1.44292	-0.913236	-0.840754	-0.152697	-0.509724	1.45823	0.866027	0.656533	-0.28759	1.18844	1.7521	0.75245	0.254936
Atp6v1e1	-0.789237	-1.21758	-1.17767	-1.58466	-0.178228	-0.547002	-0.467872	-0.458429	1.67373	0.320979	1.09486	0.165476	1.68362	0.90151	0.671178	-0.0906686
Atp6v0a1	-0.0723199	-0.278815	-0.0474686	-2.2249	-0.34151	-0.539706	-1.08358	0.199919	2.36243	0.868953	1.10728	0.433047	-0.178339	0.528406	-0.286408	-0.446978
Atp8a1	-1.14393	-0.602387	-1.02974	-1.30275	-1.04451	-0.719731	0.43063	-0.217878	-0.441232	0.509862	1.42969	0.122622	0.249515	1.27069	2.09326	0.395896
Atp9a	1.61307	2.32497	-0.624968	1.38367	0.441951	-0.726366	0.58497	-0.361806	-1.04669	-0.08434	-0.876009	-0.874664	-0.361744	-0.694153	-0.352594	-0.3453
Hnrnpd	0.34956	0.90302	0.943493	0.93629	-0.469617	-0.27987	1.90096	1.86404	-0.819382	-0.85608	-0.727427	-0.491287	-1.04622	-0.675052	-0.698491	-0.833939
Auh	0.757781	-0.630544	0.207065	0.580334	2.06498	-1.07603	0.391943	0.891064	0.650728	-1.69525	-1.49356	0.747305	0.134579	-0.921681	-0.568475	-0.0402403
Cep131	0.923704	1.6243	1.38798	1.17725	0.34107	-0.80396	1.05925	-0.317686	0.483331	-0.479843	-0.217117	-1.0314	-1.11162	-1.43965	-0.632936	-0.962664
Bcan	-1.20605	-1.30832	-1.25857	-1.19962	-0.403368	-0.706125	-0.605637	-0.296568	0.871038	1.06945	0.0552808	0.513214	1.57159	1.0063	0.599978	1.2974
Phb2	1.41814	1.90781	-0.309578	-1.11622	0.224026	-0.814608	-1.6346	-1.19267	0.138411	0.581663	0.91089	-0.931585	0.710456	0.652573	-0.0918367	-0.452874
Bckdk	1.1698	0.572436	0.736543	0.610294	1.78644	0.586096	-0.0963965	1.23961	-0.508809	-1.35181	-0.140995	-0.556442	-0.265994	-1.14801	-1.45416	-1.17859
Fabp7	1.5515	1.70528	1.5539	1.65704	-0.239208	-0.253325	-0.0272816	-0.078932	-0.54487	-0.692552	-0.648601	-0.680596	-0.744006	-0.861915	-0.860053	-0.836389
Birc6	1.27796	2.63724	1.08292	0.0797458	-0.0551669	0.449643	-0.441171	-0.154981	-0.641437	-0.486885	0.389511	-1.0686	-0.479851	-0.720602	-0.502945	-1.36537
Bsn	-1.73888	-1.15699	-1.06453	-1.87341	-0.517084	-0.375676	0.0692186	0.275371	0.495191	0.677082	1.10451	0.730531	0.754575	0.607325	1.21197	0.800801
Btrc	-1.10167	-0.622318	1.55694	-1.22211	-0.891627	-0.704642	-0.937869	-0.910545	0.494279	0.919568	0.997413	0.68685	1.27933	0.864193	0.649933	-1.05773
Bub3	-0.429811	1.18933	-0.364617	-0.625578	-1.46924	1.06655	0.319753	-0.326394	-0.74774	-0.145731	-0.52287	-0.443123	-0.866713	1.6207	2.18045	-0.434953
C1qbp	-2.73914	0.144834	-0.526261	-1.29995	-0.580033	0.953193	0.96448	0.198267	-0.170756	-0.341095	0.708443	0.723355	-0.172758	0.270235	0.56074	1.30645
Cacna1b	-1.55159	0.605623	0.206834	-0.94587	-1.06631	-1.36136	-0.434245	0.0291993	-0.824464	0.114556	1.3267	1.33235	-0.188168	0.236131	1.81374	0.706861
Cacna1c	-0.842003	0.635014	1.54103	0.0380134	-0.399905	-0.0550164	0.588894	0.341863	-1.37532	-1.38209	1.40702	0.0952251	-2.0508	0.140643	0.63492	0.682501
Cacna1e	0.241458	-0.585936	0.783132	0.168839	-0.746571	-0.00376383	-0.315482	-0.428668	0.677965	-1.01468	2.92073	-0.136259	-1.09433	0.881516	-0.362248	-0.985703
Cacna2d1	-0.0930317	-0.296494	1.30675	-1.78141	0.157301	0.162808	0.898821	-0.467862	-0.0333028	1.69752	0.836524	-1.52449	-0.34349	0.851957	0.105841	-1.47745
Cacna2d3	0.392262	-1.17579	-1.30775	-1.41664	1.22232	0.479753	-0.0243971	-0.499279	1.52664	1.88227	0.310234	-0.392134	0.616783	-0.0389892	-0.673269	-0.90202
Cacnb1	-0.00846289	-0.821736	-0.794355	-0.927594	-0.887251	-0.805683	2.06018	0.85097	1.22231	0.91092	-0.00869519	-0.297507	-0.848035	-0.609109	-0.627287	1.59134
Cacnb2	1.02179	0.0319155	1.31446	-0.85459	0.26176	-1.27845	-1.28321	-1.553	1.44202	1.11907	0.448526	0.00795335	-0.148443	-0.910041	-0.609846	0.990103
Cacnb3	-1.24189	-1.1359	-0.311639	-0.258064	-0.346236	-1.09379	0.431197	0.757431	-0.060809	-0.757298	0.797604	0.755439	2.73603	-0.201189	-0.589951	0.519062
Cacnb4	-1.52983	-1.20716	-0.560074	-1.06981	-1.51627	-0.346341	-0.291768	0.470456	0.024549	0.501301	1.37433	1.57451	0.129948	0.360201	1.23881	0.847161
Cacng2	-0.431191	1.54523	1.19933	1.3449	-1.67059	0.667101	0.257886	0.956623	-1.70247	-1.09873	0.0269378	0.198899	-0.80458	-0.16287	0.0472464	-0.373729
Cacybp	-0.452411	-0.467442	1.27363	-0.686449	-1.26396	-0.683424	0.503578	0.173401	-0.48855	-1.15967	0.180938	-0.607177	2.33156	-0.352797	1.60658	0.0921872
Anxa2	1.71454	1.54373	1.55991	0.774107	1.12443	0.170361	-0.34492	-0.327764	-0.799873	-0.802432	-0.491713	-1.0405	-0.501553	-0.698213	-0.868024	-1.01208
Calb1	1.0663	-0.510457	1.82386	-0.263729	-0.870356	-0.976372	0.726166	-0.471992	-1.20633	0.914543	-0.534223	0.319776	1.87627	-0.254407	-0.556996	-1.08206
Calb2	-0.197347	2.2177	1.83874	0.897468	-1.44562	0.489996	0.0104829	-0.577687	-0.887537	-0.121286	0.382548	-0.563118	-0.482095	-0.347167	0.0388579	-1.25394
Calr	1.54723	0.398702	2.51688	1.47392	-0.58928	-0.43418	0.0145119	0.164995	-0.617798	-0.544581	-0.442182	-0.623583	-0.625265	-0.602231	-0.919561	-0.717584
Camk2a	-1.42733	-0.915625	-0.845903	-1.35132	-0.300833	-0.910104	0.373257	-0.228216	-0.310563	0.438821	1.0107	0.0631309	0.469796	0.249613	1.63375	2.05082
Camk2g	1.27096	1.10657	1.57904	0.870998	0.747409	0.468991	0.0953297	0.522671	0.31024	-0.794229	-0.8333	-0.513988	-0.726161	-1.32603	-1.47871	-1.29979
Camk4	0.436851	1.91537	0.999587	-1.53834	-1.43754	-0.597028	0.477929	0.0335905	0.0191283	-1.00146	0.335323	-1.21014	0.416974	1.06116	-0.742573	0.831164
Canx	1.29278	1.60021	1.98813	1.27541	-0.371442	-0.60415	0.229597	0.0118257	-0.768295	-0.606278	0.0227454	-0.710578	-1.03911	-0.948237	-0.333665	-1.03894
Cap1	-1.47328	0.829188	-0.238013	-1.41078	-1.7826	0.149249	-0.555858	-0.0650223	-0.212465	0.173795	-0.0562395	-0.210526	1.67972	1.18087	1.3559	0.636073
Capn1	0.0771756	1.88528	0.381406	1.63279	-0.124177	-1.64505	0.985901	0.418029	-0.0626308	0.294581	0.692205	-0.959072	-1.03126	-0.994438	-0.6874	-0.863345
Capn2	-0.882098	-0.429227	-0.769419	-0.617905	-0.633924	-0.440548	-1.54533	0.333824	0.76444	1.06173	0.696918	-1.69272	1.58002	1.14234	0.914947	0.516953
Capns1	-1.38491	-1.16112	-0.355114	-1.37077	-0.729871	-0.74492	0.299572	-1.25439	0.232882	0.883372	1.0551	0.314269	0.548775	1.46122	1.27897	0.926931
Capn5	1.90698	0.057437	1.72079	1.12039	0.34962	0.180105	-0.908651	-0.631238	0.305817	0.341883	-0.424413	-0.755198	0.377048	-0.894424	-1.15951	-1.58665
Capza2	0.125977	2.86421	1.13564	0.0469219	-0.581098	0.353556	0.00618812	0.701067	-0.578716	-0.454486	0.399358	-0.480377	-0.540797	-0.787296	-0.752952	-1.45719
Capzb	0.913904	0.853134	-1.34903	-0.458389	0.0301273	-0.298578	-2.56722	0.908809	1.16429	0.175849	-0.817017	0.606797	-0.408585	1.1279	0.185627	-0.0676265
Car4	-1.01027	-1.24471	-0.857448	-1.43297	0.130979	-0.595506	-0.679359	-0.379051	1.86537	0.592425	0.485645	-0.56617	1.33295	0.872103	1.30695	0.179067
Cat	0.975985	2.10457	1.07635	1.54838	-0.750681	-0.395668	0.725017	0.140504	-0.705203	-0.96031	0.0459745	-0.92042	-0.905507	-0.68536	-0.198728	-1.09491
Ctnna1	2.11482	0.933403	1.1227	1.48273	0.203399	0.00233846	0.311012	0.0689379	-0.463948	-0.716276	-0.136695	-0.472883	-0.869368	-1.21881	-1.01541	-1.34594
Ctnna2	-0.946002	0.276843	0.267474	0.970466	-0.235273	0.331761	-0.836923	0.0709265	2.555	-0.104034	-1.03534	0.890014	0.448602	-1.54454	-1.07388	-0.035102
Ctnnb1	-0.196187	-0.215909	1.01693	1.39811	-0.579136	-0.452436	1.18587	1.22407	0.188541	-0.775849	0.699967	0.461349	-0.9567	-2.44795	-0.477394	-0.0732739
Ctnnd1	-0.175271	-0.0719699	2.49987	-0.923343	-1.27662	-0.907234	0.370722	-1.11399	-0.687763	0.593126	0.766168	-0.220057	-0.700925	1.3779	0.42258	0.046803
Cbln1	-0.581674	-1.0993	-1.25373	-0.81907	-0.860493	-1.12576	-0.209049	-0.0251539	0.254876	1.02845	0.14598	-0.082981	0.162492	1.99095	0.54596	1.92851
Serpinh1	1.76062	1.15828	1.3087	2.04817	0.193898	-0.109661	-0.236625	-0.144405	-0.593974	-0.745595	-0.713938	-0.689666	-0.740634	-0.886771	-0.772963	-0.835448
Cbr1	0.934968	1.32394	2.4323	1.31003	-0.839818	-0.503502	0.272249	-0.435998	-0.971484	-1.03322	-0.160258	-0.624974	-0.832849	-0.282695	-0.562013	-0.0266754
Rb1cc1	-0.597531	-0.379135	-1.79539	-1.67628	-1.13854	1.15539	0.80176	0.808496	0.906763	0.0920551	1.46647	-0.741597	0.369761	-0.00751471	0.915298	-0.180008
Cct2	1.25873	2.32448	1.79873	0.173723	-1.38256	-0.779717	-0.667947	-0.225555	-0.309901	-0.463994	0.011169	0.0799362	0.182405	-0.627884	-0.834693	-0.536918
Cct3	0.342041	1.58872	1.38262	-1.34554	-1.75193	-1.74138	0.5858	0.0783407	-0.361909	0.557906	1.20396	-0.11397	-0.454379	0.204643	0.00621222	-0.181141
Cct4	0.758441	1.60448	1.62598	0.434315	-1.25652	-0.845995	0.652149	1.71849	-0.678333	-0.718008	-0.261902	-0.0552121	-0.640869	-0.970503	-0.758484	-0.608038
Cct5	1.52295	1.96504	1.22259	0.28798	-1.16345	-1.31513	0.224442	-0.66927	-0.729866	-1.01663	1.09797	-0.596024	0.196948	-0.645769	-0.237744	-0.144039
Cct6a	-0.0584184	0.622046	0.773064	-0.677435	-2.02336	-1.03056	-0.506233	-1.58928	-0.159773	1.11781	1.18169	-0.696449	0.521186	0.641873	0.927185	0.956662
Cct7	-0.845661	0.0257112	-0.608581	-1.49802	-1.3687	-1.28048	1.14439	-0.601213	-0.0651793	0.947196	1.21198	-0.37102	-0.126282	1.0647	1.27773	1.09343
Cct8	-0.931558	0.502957	-0.306681	-1.25253	-1.16466	-1.07499	0.924186	-0.42149	-0.713685	0.715127	2.25653	-0.321859	-0.377572	0.753207	1.31809	0.094929
Cd81	0.376084	-1.53109	-1.12447	-1.17095	-0.289593	-1.04611	0.181973	-0.480686	1.46665	-0.0930881	1.47025	-0.067437	1.4864	1.33059	-0.228545	-0.279974
Cdh11	0.419009	-0.00680155	1.00206	1.23351	-1.2504	0.161819	1.37486	-0.0294185	0.850662	-1.03517	1.54128	-0.271105	-0.895226	-1.36466	-0.410938	-1.31949
Cdh13	1.87402	0.7422	0.635364	0.062298	0.3751	-0.250248	-0.224233	-0.642221	1.95737	-0.302762	-0.241616	-1.47485	0.567616	-1.08849	-0.662455	-1.32709
Cdh15	-1.06326	-0.938577	-1.23061	-1.47099	-1.29439	-0.686671	0.180183	0.873713	0.069659	0.442517	0.715225	1.75186	0.159297	0.326262	0.849261	1.31653
Cdh2	-2.18741	-1.19204	-0.0759017	-0.324728	-1.3002	-0.68353	1.38944	0.140973	0.772032	0.203648	0.884566	0.972113	-0.273649	-0.335846	1.02891	0.981638
Cdh4	0.609369	0.673117	2.26578	1.57996	-0.636475	-0.0255196	0.69694	0.169785	-0.41708	-0.860458	-0.13494	-0.29112	-0.292834	-1.82602	-0.908619	-0.601881
Cdh6	0.657771	1.51641	1.74875	1.33663	-0.718374	-0.128611	0.97636	0.716148	-0.457989	-0.796377	-0.150233	-0.821875	-0.901105	-1.21637	-1.02204	-0.739091
Cdh8	1.14307	1.38621	1.30109	1.37089	-0.977196	-0.858116	1.14663	0.482568	-0.225892	-0.879123	0.386812	-0.749921	-0.698781	-1.23288	-1.06595	-0.529413
Cdh9	-0.43622	-0.552416	-0.683496	1.88294	-0.423289	0.716037	0.577711	-0.315024	-0.958616	-1.01075	-2.03554	-0.0503349	0.94046	0.188159	0.963896	1.19648
Cdk5	0.79187	1.53196	1.18588	0.700621	-1.67887	0.896347	-0.0122784	-0.0583629	-0.732402	-1.55905	0.828605	0.823365	-0.462465	-1.14709	-0.435661	-0.672466
Cdk5r1	-0.398427	1.33832	0.257176	0.19821	0.458005	0.990298	0.00228988	-0.208734	0.289913	1.1382	0.636549	1.13496	-1.22561	-1.71203	-1.48276	-1.41637
Cdk5r2	1.26284	0.808488	0.676799	1.52965	0.856043	0.554357	-0.281811	0.52385	-0.0124984	-1.31254	0.530005	-0.0512036	-1.2003	-1.5262	-1.1317	-1.22577
Cfl1	1.91819	1.42725	1.31394	1.54435	-0.276696	0.331748	-0.320453	0.0373393	-0.279765	-0.786005	-0.802663	-0.581159	-0.70505	-0.902704	-1.11928	-0.799045
Cirbp	1.80379	1.29539	1.24	1.3608	0.0993982	0.0732346	0.421716	0.574548	-0.710592	-0.759849	-0.98218	-0.628781	-0.781128	-1.01564	-1.20777	-0.782928
Ckb	1.47171	1.53519	1.62486	1.28775	-1.25914	-0.674601	-0.751934	-0.0459598	-0.973509	-0.276406	-1.34428	0.0602636	0.385078	0.0414418	-0.573373	-0.507105
Ckmt1	-0.402091	-0.617152	1.47963	1.56148	-0.504328	-1.11729	0.992709	1.22054	-0.874853	-1.40345	0.169075	1.00839	-0.855697	-1.10479	0.127684	0.320136
Coro1a	-0.57672	1.15905	1.34091	1.1052	-0.834624	0.975466	-0.666729	-0.75781	-0.583244	-0.575122	-0.322146	-0.643467	-0.837964	-0.59811	2.27535	-0.460048
Clta	1.54964	1.94552	0.818009	0.951522	0.891701	-0.0603454	-0.180664	0.0287749	0.30137	-0.676441	-0.867048	-1.28817	-0.560534	-0.423217	-1.23953	-1.19059
Clu	1.15228	0.83981	1.10098	1.50555	-0.617156	0.380869	1.00625	0.0645166	-0.00495447	-0.116603	-0.0474905	0.188962	-1.10539	-1.13345	-1.94014	-1.27404
Cmas	1.15413	0.532686	2.21471	1.08102	0.0874196	-0.106826	1.09233	-0.304231	-0.865512	-0.171921	-0.776555	-0.162768	-1.80777	-0.740399	-0.491575	-0.734736
Cnp	-0.337563	-1.06043	-1.34773	-0.625551	0.32682	-0.622183	-0.0135856	-1.32158	0.493834	0.820536	1.8829	-0.982919	1.23545	0.173709	1.51927	-0.14098
Cnr1	0.721865	1.59842	1.70015	0.598938	-0.83035	0.887872	-0.133652	-0.549479	0.920684	-0.131404	-1.11281	-1.27884	0.522707	-0.824065	-1.01324	-1.07679
Cntn1	1.10532	0.22485	0.267594	0.889515	0.130026	-0.592037	-0.709612	-0.871621	2.45732	0.127903	-0.647308	-1.46829	1.11198	-0.662813	-0.680946	-0.68189
Col1a1	1.04033	0.429163	0.176316	0.601201	0.783364	0.350777	-0.972865	-1.09966	1.58332	-1.05267	-1.22543	1.75481	-0.626084	0.171128	-0.965032	-0.948658
Copa	2.11568	1.31672	0.425306	0.75944	1.18092	-0.0753545	0.202804	-0.428572	-0.951554	-1.4092	-0.530202	-1.2035	-0.937805	-0.459099	0.58728	-0.592866
Cox4i1	-0.349011	-0.0539313	-0.317719	-0.447532	-0.321975	-2.24397	0.853285	0.343903	0.388068	-0.908668	1.21608	0.5788	0.08446	1.78118	-1.40533	0.802365
Cplx2	-1.27764	-0.931356	-0.465511	-1.44833	-0.8034	-0.559899	1.18268	-0.601055	-0.189474	1.42916	1.26499	-0.163755	0.0811618	1.7171	0.889425	-0.124092
Cpne6	-1.27824	-0.197318	0.113384	-1.73239	-1.48811	-0.276084	-0.120772	-0.622675	0.589762	0.977633	1.80998	0.00488768	0.669574	0.548938	1.4466	-0.445167
Cpt1a	1.96587	1.70585	0.518744	0.498146	1.19171	0.855766	-0.214581	-0.0230013	-0.562462	-0.830639	-0.598818	-1.07343	-0.909833	-0.883543	-0.680096	-0.959678
Crkl	-1.03302	1.22899	0.685119	-1.35068	-1.59801	-0.152753	0.58433	-0.379796	-1.53581	-0.144211	0.852777	0.257861	-0.116831	1.28885	1.48746	-0.0742699
Crmp1	1.82556	0.927403	1.905	-0.16304	-0.14601	1.27922	0.0372156	0.0627738	0.163521	-0.77251	-0.817639	-0.453463	-0.548028	-1.19691	-0.899148	-1.20396
Dpysl2	0.307125	2.89379	-0.221372	-1.54575	0.173488	-0.545099	-0.339556	-1.16707	-0.345743	0.0715285	1.14259	-0.6172	0.0632646	0.257109	0.383358	-0.510467
Hapln1	-1.05469	-1.21665	-1.15608	-1.16395	-0.583233	-0.695042	-0.647476	-0.557577	0.944564	0.955336	0.170313	0.187196	1.66604	0.933082	0.803002	1.41516
Cryab	-0.938707	-0.924034	-0.991329	-1.14213	-0.474159	-0.742554	-0.769754	-0.674428	0.165875	1.27074	0.627635	-0.0267186	1.36649	1.99607	0.140833	1.11618
Crym	0.965089	1.72597	-1.00645	2.01524	-1.04422	-0.984261	0.610507	0.896548	0.548552	-1.13847	-0.475509	-0.392402	-0.426943	-0.255082	-0.608767	-0.429807
Cs	1.70808	-0.141753	-0.533019	-0.564552	0.0411129	-0.436611	-0.606585	-0.873716	2.21176	-0.551959	-0.605984	-0.65169	0.0206665	-0.59913	-0.334035	1.91742
Csnk2a1	-0.445231	-0.243538	0.281068	1.3576	-0.915661	-0.463774	-0.324529	1.5935	-1.10694	-1.83907	0.976748	-1.18009	0.228584	0.0555237	1.18727	0.838539
Csnk2a2	0.531143	0.377614	-0.282773	0.0840546	1.00095	-0.748775	-0.569415	0.27423	-1.25892	-0.985736	2.28131	1.49625	-1.00571	-1.01046	-0.580362	0.396599
Csnk2b	0.204067	1.09679	2.4126	-0.722796	-1.21501	-0.989861	0.383567	0.955437	-1.53402	-1.03919	0.531872	0.106271	-0.373837	0.00365609	0.00990543	0.17055
Vcan	-1.1206	-1.19786	-1.1437	-1.07531	-0.685162	-0.706794	-0.629024	-0.590095	0.84243	1.27244	0.135564	0.485774	1.33671	0.938224	0.522028	1.61537
Ncan	-1.15163	-1.15356	-1.03221	-1.06312	-0.767611	-0.820126	-0.650833	-0.563944	1.05594	1.09137	0.307707	0.333294	1.69443	0.580528	0.810393	1.32937
Csrp1	-0.153576	-1.09741	-0.585154	-1.20479	-0.395523	-1.06273	0.261159	-0.327147	2.13058	-0.291828	0.275946	1.50881	1.37155	-1.1545	0.18429	0.540317
Cst3	0.726654	0.952594	1.5966	0.953732	-0.27119	-1.71747	0.729994	0.603138	-0.581973	-0.65098	1.05208	-0.162509	-1.85531	-0.808157	-0.153299	-0.4139
Ctbp1	-1.78415	-0.944995	-0.878814	-0.0182272	-0.402114	0.305567	-1.04382	1.56245	-1.15568	-0.204043	1.09805	-0.169711	0.648516	1.28785	1.18934	0.509775
Ctsd	2.80303	1.40857	0.514899	-1.19416	-0.338366	-0.238435	-1.28147	0.175151	-0.61323	-0.164883	-0.398196	-0.558043	-0.713158	0.220854	-0.0581116	0.435551
Cttn	2.69458	1.29019	-0.205238	0.362088	0.0570867	0.956422	-0.545268	0.19772	0.0353828	0.0440983	-1.15312	-0.985616	-0.789255	-1.02788	-0.126698	-0.804487
Cyp46a1	-0.0219918	1.79342	0.232854	0.977644	0.0390675	0.290287	0.496982	1.28722	-1.08025	0.201594	-1.20053	-0.226679	0.011947	-0.578398	0.168505	-2.39168
Dapk3	0.865053	1.17818	1.24207	1.0651	0.793032	0.558512	0.308195	0.61603	0.193941	-0.225561	-0.339977	-0.483248	-1.49451	-1.42347	-1.46474	-1.3886
Dbnl	0.740208	2.79833	0.0712695	-1.08766	0.136715	0.507541	0.190781	0.483755	0.550413	-0.126146	-0.396443	-0.697849	-1.6274	-0.281399	-1.07801	-0.184114
Dctn1	0.957882	2.12158	0.0230127	0.398027	-0.461188	-0.550167	-0.256626	-0.515798	-0.449428	-0.95515	1.30257	-1.76588	-0.390207	1.34802	0.0156485	-0.822293
Dcx	1.65468	1.85167	1.54741	1.44875	-0.234096	-0.174672	-0.0548372	-0.259711	-0.753287	-0.74362	-0.66884	-0.730746	-0.742664	-0.708345	-0.669305	-0.762383
Ddb1	-1.13498	0.677243	-0.00818526	0.048076	-0.472919	-0.0161161	0.321673	-1.46405	0.0695655	-0.323152	2.70468	-1.30486	-0.506072	-0.192017	0.603117	0.99799
Asap1	-0.940806	0.00401787	-1.91627	-2.20409	0.608493	0.355919	0.255404	0.552748	0.579272	-0.141657	1.43725	-0.187763	0.457741	0.585377	1.15884	-0.604478
Ddn	-1.40613	-0.327292	0.462903	-1.45836	-1.0394	-0.405781	1.57504	-0.0318756	-0.663353	0.553918	2.20127	-0.439219	0.0274134	0.379534	0.899848	-0.328527
Ddost	1.29508	1.62382	1.43837	1.20561	0.614974	0.714948	-0.107631	-0.0568761	-0.924409	-0.908357	-0.209626	-0.921544	-1.16072	-0.919592	-0.647551	-1.0365
Dhx15	1.50786	0.723401	0.156682	0.298757	1.4915	-1.08675	-0.0142332	0.467501	0.333663	1.05616	-0.74765	-1.36229	-0.0237996	-1.61765	0.276176	-1.45933
Ddx3x	1.81008	0.459206	0.860559	1.71792	0.181115	0.269912	-0.0900885	-0.548566	-0.0125876	0.0083835	0.21238	-0.360264	-1.2764	-1.5802	-1.7588	0.107334
Ddx5	-0.539498	0.970188	-0.0830159	-0.729337	-1.02499	-0.573769	2.35359	0.425321	-1.27824	-0.349881	1.16604	-1.0121	-0.609926	0.349429	1.19477	-0.258589
Ddx6	1.76082	0.174636	1.33409	0.432709	1.85245	-0.26023	-0.251284	0.824774	-0.0042128	-0.42884	-0.838524	-1.16037	-0.425698	-1.25749	-0.624306	-1.12852
Dhx9	-1.05819	-0.657867	-0.806825	-1.07807	-0.142731	-0.6381	1.65351	1.8949	-1.16187	-0.621025	0.504274	-0.736218	0.36981	0.642282	1.15792	0.678198
Des	-0.654601	-0.0256147	-1.1568	0.884864	-0.578322	-0.523666	-0.935297	-1.66655	-0.249935	1.52033	-0.557544	1.19247	-0.310897	1.21769	1.55548	0.288388
Slc25a1	0.859769	0.645862	0.551814	1.10288	1.341	0.978251	1.02702	1.0576	-0.853215	-1.06488	-0.864507	-0.545484	-1.05263	-1.08001	-1.06983	-1.03363
Diaph1	-0.476839	-1.59928	-0.732083	-0.591014	0.0640297	0.321444	-1.29635	-0.276586	0.925843	0.0902603	1.96503	-0.804091	1.24096	1.3717	-0.671532	0.468502
Dlg1	-1.01116	-0.642853	-0.000197159	-0.738764	0.825367	1.27855	-0.609668	1.35269	1.23466	-0.0258582	-1.3076	1.42528	0.749932	-0.41187	-1.41894	-0.699574
Mpp3	-1.38566	-0.761718	-1.37086	0.689671	-1.15825	-0.156039	-0.958985	1.17265	1.15435	1.35919	0.919618	1.17793	-0.987117	-0.0737053	0.287942	0.0909914
Dlg4	-2.27854	-0.699065	-0.0560006	-0.911179	-0.809857	-0.679843	0.176356	0.777983	-0.293164	0.132145	0.973702	0.197002	0.217558	1.36022	1.93448	-0.0417928
Dmwd	-0.892115	-0.763682	-0.927007	-0.957577	-0.645201	-0.72187	-0.816501	-0.831086	-0.817325	1.21165	1.56851	0.800952	0.270165	1.03719	1.04399	1.43991
Dmd	-1.38962	-0.411958	-1.2722	-1.71392	-0.94534	-0.347082	0.110969	-0.13324	0.997655	1.64377	0.310749	1.58742	0.158706	0.0962522	0.435348	0.872505
Dync1h1	0.39472	1.09856	-0.452213	-0.297879	0.826171	0.518481	-0.610843	0.117285	-1.18401	-1.32267	0.847034	-1.81798	-0.253145	0.736454	1.97389	-0.573857
Dync1i1	-0.243639	0.119493	-1.46026	-1.56055	-1.22743	0.446953	-1.4937	-0.76398	0.939669	0.927596	0.139127	1.13483	0.671014	1.15472	0.244921	0.971233
Dync1i2	1.43761	1.59069	1.66769	0.854232	0.493648	0.581976	-0.636369	0.242523	-0.61211	-1.17329	-1.28501	-0.904594	-0.476931	-0.321039	-1.06877	-0.39025
Dnm1	-0.351659	-1.08525	-1.44624	-0.911388	0.0466647	1.04173	-0.701367	0.101004	1.86002	0.446042	0.774738	1.10596	1.10655	-0.36424	-1.5294	-0.0931566
Dnm2	1.18532	1.21688	1.67295	1.99177	0.028112	-0.53223	0.333505	0.219645	-0.733448	-0.972109	-0.367171	-0.76145	-0.718007	-0.864992	-0.866367	-0.832404
Doc2a	-1.24448	-0.797682	-0.41729	-0.968754	-1.33116	-0.881759	1.23608	-0.0930759	-0.136869	0.332567	1.86382	0.0597159	-0.704549	0.621892	1.45081	1.01074
Reep5	2.35806	1.66374	0.47528	-0.0991725	-0.775469	-0.469793	-1.61232	-0.958177	0.392168	0.0585662	0.0550996	-0.723114	0.757647	0.145292	-0.549973	-0.717836
Dpm1	0.98989	0.951404	1.09128	2.18463	-0.206749	-0.851358	-0.0784726	-0.382444	-1.54254	-0.908863	0.292265	-0.789497	-0.928175	-0.546321	1.03126	-0.306302
Dpp6	-0.545396	0.210244	-0.165936	-2.05304	-1.15588	0.510352	0.0515586	-1.1425	1.07366	1.01115	1.76058	-0.274588	1.15514	0.09162	0.319406	-0.84637
Drg1	-0.176296	2.02868	1.53035	1.06309	0.100987	0.151326	0.462874	0.256219	-0.569616	-1.65426	-0.293248	0.571947	-1.49034	-0.817363	-0.46592	-0.69843
Drp2	-1.20686	0.378045	-0.258813	-1.34691	-1.16576	0.0859475	1.99519	0.354825	-0.208178	-0.0228925	1.71375	-0.905141	-0.346774	0.384026	1.23069	-0.681139
Atn1	1.35538	1.381	1.11683	1.76382	0.255492	0.211832	0.512383	0.436978	-0.699858	-0.900608	-0.874054	-0.792587	-1.11834	-0.931928	-0.702344	-1.01401
Dst	0.907453	0.969826	-0.121572	2.0833	0.686098	1.00424	0.83821	0.393191	-0.428763	-0.410631	-0.894484	-0.514573	-0.961814	-1.17709	-1.19508	-1.17831
Dtna	-1.76263	0.0440028	0.688764	-0.571153	-0.628041	-0.391403	0.487308	0.879233	-0.261219	-0.495397	-0.0107115	2.1021	-0.0257033	-1.75754	0.489838	1.21255
Dvl3	1.92907	0.763678	1.06181	1.33558	0.389939	-0.479561	1.01048	-0.157918	0.133512	-0.655761	-0.146009	-0.902745	-1.48879	-1.14246	-0.518993	-1.13183
Dyrk1a	-0.0546936	0.980817	-0.156806	0.996803	-0.380568	-0.421517	1.07324	0.699601	-1.25635	-1.91457	1.24594	-1.63514	-0.546523	-0.125659	1.02188	0.473536
Mapre1	1.19469	1.70276	1.12784	1.36119	-0.0897181	-0.0237782	0.611646	0.858979	-0.659842	-0.973153	-0.461383	-1.0283	-0.897009	-0.661837	-0.58023	-1.48185
Sparcl1	0.613964	0.961491	2.57405	1.13272	0.00763857	0.458816	-0.396363	0.542633	-1.43213	-0.73984	-0.883415	-0.368433	-0.608705	-0.475379	-0.858932	-0.528118
S1pr1	1.91545	1.53182	-1.45649	-0.641105	0.589408	0.161325	-1.04216	-0.918218	1.4524	0.421042	0.0388052	-0.304559	0.365812	-0.940905	-0.762237	-0.410394
Eef1a1	1.75546	1.09024	1.77988	1.29367	0.563051	0.394935	-0.581602	-0.606405	-0.293491	-0.413646	-0.604997	-0.463227	-0.887729	-1.15038	-0.919721	-0.956047
Eef1a2	1.13596	-0.193702	0.110924	1.33218	1.59968	1.4677	-0.96754	0.363981	0.00168602	-0.4402	-0.923587	0.455858	-0.237603	-1.56976	-1.22237	-0.913204
Eef2	0.622186	1.30526	1.56634	2.31524	-0.856103	-0.504426	0.380423	-0.043929	-0.70852	-1.11151	-0.696137	-0.4113	-0.352418	-1.15682	-0.327598	-0.0206966
Ehd1	0.89031	1.61838	0.987621	-0.168499	-0.701098	-1.67053	-0.302368	-0.140364	-0.436002	-1.71087	-1.15141	-0.338806	0.8186	1.11741	0.662471	0.52515
Eif4e	1.79242	1.72471	1.00361	-0.763085	0.494457	0.497758	0.500702	0.418092	-0.840308	-0.820217	-0.186799	-0.341297	-1.02656	-0.35078	-1.88428	-0.218424
Eif4g2	-0.862595	-1.24303	0.445939	1.1423	-1.02175	-1.35736	0.863174	0.216322	-0.82806	0.186415	0.47655	-0.145248	-1.33893	0.813321	0.784801	1.86816
Emd	1.12146	1.80807	0.760096	1.7825	-0.239316	0.122061	0.133783	0.763329	-0.782029	-1.30383	-0.117826	-1.12564	-0.757556	-1.14974	-0.651982	-0.36338
Mark2	0.46089	-0.397534	1.40213	-0.339678	-0.616304	1.18861	0.811565	0.70759	0.993678	-0.582199	0.451429	0.633378	-1.78702	-1.94167	-0.8214	-0.163465
Enah	-0.793392	1.07817	0.910155	0.604449	1.00961	0.658757	-0.274503	1.03816	0.236042	-0.880005	-1.73642	-1.61077	0.0332236	-1.26599	-0.163939	1.15645
Eno2	-0.933786	-0.485073	-0.219943	-1.11261	-0.172374	-0.130453	0.236646	0.00590699	3.32914	-0.287275	-0.444642	0.0693363	-0.176096	-0.248482	-0.378651	0.948356
Epb41l1	-1.1916	1.05089	-0.323435	-2.02561	-0.00313331	1.24083	1.02993	-1.44889	-0.386526	0.273341	1.52848	0.142077	-0.810979	0.2606	0.476416	0.187598
Epb41l2	2.91858	0.310922	-0.0872153	0.609673	0.131179	0.0541157	-1.19357	-0.897776	-0.94725	0.415657	-0.698823	-0.866714	0.565953	0.363236	0.278885	-0.956854
Epb42	-0.801551	-0.637743	-0.972504	-1.38519	-0.624532	-0.898456	0.137635	-0.783327	-0.424981	1.12113	0.905444	0.112876	0.140127	1.84974	1.83364	0.427689
Dmtn	-0.928046	-0.645564	-0.606232	-0.963917	-0.792768	-0.688205	-0.416564	-0.486893	-0.587755	1.70182	2.01168	1.48895	1.1217	-0.130321	0.214947	-0.292831
Epha4	1.30864	1.29046	0.315747	1.3054	1.00937	0.173409	-0.152286	-1.44194	-1.21458	-0.243543	0.694525	-1.11325	0.192583	-0.21145	-0.0907603	-1.82233
Epha6	0.423934	-1.7651	0.0533387	-0.306416	0.58409	-0.211569	1.70254	-0.516623	-1.48563	-0.78436	1.51191	0.141673	-0.514897	-0.788286	1.23256	0.722847
Eps15l1	0.688852	1.11528	-1.13969	-0.963474	1.07256	0.77858	-1.13964	0.708773	1.59972	0.0329169	-1.21448	0.20157	0.498021	-1.20254	-1.2895	0.253051
Eps8	-1.01259	0.59153	0.11094	-0.633114	-1.26677	-1.3424	1.14254	-0.896174	-0.429589	0.94739	0.978658	0.120613	-0.370994	0.613281	2.15193	-0.70525
Erf	-1.48543	-1.00518	-1.01236	-1.38383	-0.098948	-0.783115	0.61444	-0.220976	1.16621	0.0260854	2.00488	0.0506487	-0.308326	0.435183	1.25042	0.750301
Erh	-0.515537	-0.349376	0.533375	0.543165	0.148888	-0.409562	1.2829	2.64072	-1.32305	-1.27932	0.300211	-0.409151	-0.813311	-0.738773	-0.190299	0.579127
Celf2	1.64407	-2.12369	0.203016	-1.35823	-0.376538	0.315995	1.33629	1.65073	-0.433436	-0.157196	-0.0671036	-0.51111	-0.45725	-0.300274	0.0260373	0.60868
Evl	1.95905	1.38831	1.08191	1.38536	0.101776	0.25089	-0.480213	-0.067352	0.227276	-1.19368	-0.746828	-0.449085	-0.745232	-1.1335	-1.29643	-0.28224
Ewsr1	0.11353	1.07098	2.10848	1.05534	-0.652593	0.812817	1.36653	0.324942	-0.708591	-0.598386	-0.691028	-0.447346	-0.610904	-1.14549	-0.97245	-1.02583
Sfxn1	1.88141	1.89365	1.25577	1.09496	-0.341828	-0.758609	-0.927295	-1.18306	-0.703065	-0.509255	0.326755	-0.772422	0.018257	-0.248101	-0.28976	-0.737398
Faah	-1.10784	-0.610963	-0.0787872	-0.388002	-0.632964	-0.582344	0.881087	-2.2441	0.00937479	1.49843	1.75163	0.670602	0.0843713	0.37466	0.783065	-0.408221
Acsl1	0.978477	-0.758304	0.378029	-0.376672	-0.996476	-1.21934	0.473623	-1.23078	-0.657567	0.16315	0.294112	-0.540162	-0.478512	1.45419	2.40206	0.114163
Ptk2	-1.22144	-2.44281	-0.472677	-0.046935	0.382701	0.792652	-0.38114	0.0161495	0.800799	0.740129	1.1652	-1.22	-0.0250224	1.44138	0.527544	-0.0565262
Fscn1	0.0632423	0.72265	-0.191321	-0.296591	-1.47481	-1.50579	0.111829	-0.651463	-0.910317	0.498597	1.22745	-1.27777	0.637109	0.535693	2.09437	0.417106
Fasn	0.663709	0.748062	0.625234	0.284494	-0.657525	-0.552478	-0.579942	-0.765482	-0.746628	-0.925519	-0.869507	-1.08006	1.98615	1.4966	1.25355	-0.88066
Srsf10	-0.141792	-0.223703	-0.222253	-0.833795	-0.841565	-0.381773	2.3565	2.47186	-0.827415	-0.144309	0.453332	-0.147475	-0.610593	-0.435736	-0.411167	-0.060117
Fech	1.98278	-0.0460083	0.463838	0.844419	1.27819	-0.375019	-0.661842	0.0712916	0.937886	-1.62957	-1.10513	-0.245891	0.505225	-1.22325	-1.11773	0.320805
Fga	-0.701555	-0.947282	-0.94641	-0.431621	-0.227423	-0.883726	-0.28813	-0.613704	0.260236	0.265078	-0.122793	0.193979	0.133051	3.22974	0.460484	0.62008
Fgf12	0.873707	1.78173	1.10688	1.77638	-0.184663	0.426749	0.417493	0.468852	-0.516648	-1.046	-0.781991	-1.13462	-0.478185	-1.12989	-0.619753	-0.960054
Fhl1	-1.01089	0.490001	0.216416	0.765087	-1.1984	-0.818857	0.888912	0.0447927	-0.967815	0.296094	0.415519	1.40619	-2.26682	-0.0763811	0.56232	1.25383
Fhl2	-0.289507	0.0385126	-1.67524	-2.22418	0.783939	0.999581	-0.696967	0.639467	1.36473	0.62993	-0.896559	-0.120645	0.717527	0.5831	0.668836	-0.522524
Fkbp8	1.20634	1.60994	1.21086	2.27587	-0.326556	-0.27602	-0.127124	-0.00680227	-0.558861	-0.826081	-0.437545	-0.563938	-0.574206	-0.792477	-0.937258	-0.876147
Flot1	-0.0865098	-0.313106	-0.177488	-1.19587	-1.3291	-1.25236	0.370578	-0.90611	1.59788	0.01687	1.03986	-0.137773	1.25313	-0.278431	1.89508	-0.496646
Flot2	1.98218	-0.00504441	0.659083	1.21485	0.176059	-0.32402	-1.11894	-0.500103	1.69441	-0.660966	-0.359968	-1.02054	0.728581	-1.13455	-0.253348	-1.07768
Fmr1	-0.0366696	1.19438	1.77771	0.466341	-0.941221	0.238913	1.65056	0.744497	-0.851734	-0.203312	0.458767	-0.305385	-1.57794	-1.03314	-0.574097	-1.00768
Fn1	1.54901	1.30697	1.0718	1.33659	-0.0602263	0.138873	-0.119182	-0.360267	-0.681161	-0.738524	-1.25717	-1.51882	-0.613501	1.27323	-0.57789	-0.74974
Srgap2	1.47586	1.86875	1.89137	0.579326	0.269944	0.377454	-0.129839	0.0293079	-0.593559	-0.877267	-0.663017	-0.948018	-0.675624	-0.819758	-0.860845	-0.924077
Fxr1	-1.47922	-0.905337	-1.17278	-0.491717	-1.55264	-1.04466	1.43712	0.786194	-0.165719	0.766686	1.04859	0.350921	-0.080264	0.424698	1.09194	0.986185
Fyn	1.15557	0.390886	0.264665	-0.0419798	0.115618	0.0546076	0.706706	0.577967	0.166108	0.55695	1.5063	0.70261	-1.58047	-1.50315	-1.45655	-1.61584
Gabra1	-0.485656	-0.00040313	0.467872	-0.0473321	2.81346	-0.00209976	-0.519333	0.214086	0.977422	0.166238	0.686128	-0.281828	-0.667871	-0.657135	-1.75225	-0.911297
Gabra2	1.57626	1.60941	1.45725	1.38832	-0.24147	0.325193	-0.83444	-0.0745263	0.297821	-0.441679	-0.705483	-0.411185	-0.635441	-1.07509	-1.1354	-1.09955
Gabra3	0.993001	2.00821	1.9853	1.34783	-0.318413	-0.243754	-0.362286	-0.547204	-0.581409	-0.176806	-0.328096	-0.637651	-0.386817	-0.73321	-0.901753	-1.11694
Gabra4	-1.28929	-0.673556	-0.873977	-1.38523	-0.391308	-0.467634	0.272616	-0.309941	0.231484	0.808926	2.25172	0.463917	0.822894	-0.957677	1.43804	0.0590177
Gabrb1	0.423823	2.13789	-0.253106	0.107196	0.180992	-0.0543909	0.462677	0.609952	0.0455608	-0.114719	1.32091	-0.0107467	-1.72754	-0.339096	-2.02814	-0.761262
Gabrb2	1.22447	1.45289	0.33707	0.580532	1.1209	0.925072	-1.39389	0.65228	0.714163	-0.767011	-0.420354	0.0136645	-1.21446	-0.765909	-1.009	-1.45042
Gabrb3	2.02499	0.368486	0.454143	1.88125	0.516635	0.586621	-0.4486	0.281444	0.455195	-0.713913	-0.758201	-0.35891	-0.951489	-1.08123	-1.33573	-0.920687
Gabrd	-1.12543	-1.16039	-1.05997	-1.55221	0.635611	0.718593	-0.150194	0.427814	1.02015	-1.76946	0.660506	0.830443	1.3679	0.215248	0.283842	0.657552
Gabrg2	-0.125456	-0.335118	1.25358	0.0701403	-0.381326	-1.87646	-1.11192	-0.597384	-1.3405	0.779421	0.970368	0.0545194	-0.659051	1.59139	0.49218	1.21561
Gad1	-0.447797	-1.71503	-1.23528	-0.647308	-0.485874	0.813532	-0.320114	-0.971226	0.150442	0.300786	0.25094	0.453697	0.0111229	1.67304	2.18818	-0.0191124
Gad2	-0.820351	-1.85129	-1.97306	-0.775188	0.652235	-0.342396	-0.298817	-0.693013	0.782275	1.05757	0.813455	0.661494	0.932816	1.06113	0.673421	0.119706
Gap43	0.119797	0.000524939	0.0138728	-0.80303	-0.330343	-0.260204	-0.250903	-0.862605	3.08395	0.593707	-0.150319	-1.13848	1.20873	-0.335774	-0.123633	-0.765299
Gas7	2.59838	0.482961	0.315228	-0.226642	1.684	-0.253497	0.223843	-0.0614918	0.362268	-0.826502	-0.289537	-1.12018	-0.0980165	-0.719325	-0.82974	-1.24175
Nipsnap2	-0.0891632	0.399371	-1.42859	-0.873457	0.56276	-0.688983	-1.25194	-1.0854	0.100326	0.0725154	-0.462012	-0.0164409	2.5403	1.022	0.446398	0.752328
Gda	-0.501238	-0.0136105	-0.674251	-1.68418	-0.849325	1.38162	-1.2376	-0.78936	0.112562	1.79522	0.782455	-0.596947	0.0258671	1.17835	1.0384	0.0320472
Gdap1	2.59369	1.94544	0.172606	0.670576	0.239901	-0.708504	-0.63101	-0.809284	-0.25102	-0.720812	-0.0834347	-1.01438	0.0463252	-0.260908	-0.587482	-0.601708
Gdi1	-0.410768	1.4618	1.81289	1.32121	-0.511685	0.893316	-0.201392	-0.529231	-1.13481	-0.87779	-0.408587	-0.874686	-0.887142	-0.445389	-0.601914	1.39418
Gdi2	-0.612256	1.41682	-0.474223	-1.00993	-1.37372	-1.02397	1.91006	-0.71037	-0.332164	-0.257643	0.627012	-0.446234	-0.480347	0.237747	1.38629	1.14293
Gpd2	-1.8417	0.859781	0.915028	1.4669	-1.5794	-0.818817	0.300388	0.176929	-0.541159	-0.26953	1.21242	0.48897	0.236778	0.673868	0.130762	-1.41121
Gfap	1.54752	-0.691155	-0.680813	1.45674	2.09606	-0.186821	-0.764346	-0.868953	0.319088	0.438744	-0.685052	-0.955605	-0.728769	-0.570988	0.912615	-0.638276
Gja1	-0.810502	-1.08546	-0.852199	-1.23457	-0.726057	-0.643472	-0.879361	-0.381975	-0.0687719	0.504606	1.61989	0.0511191	1.07205	1.4198	1.70495	0.309951
Gjd2	1.21085	1.57704	1.77253	1.6407	-0.414211	-0.0997352	0.108296	-0.262303	-0.427314	-1.5114	-0.273483	-0.970021	-0.341221	-0.616392	-0.671868	-0.721472
Gjb6	-0.993616	-0.920706	-1.01151	-1.11951	-0.349382	-0.669041	-0.873789	-0.429938	-0.376429	0.183287	0.432273	0.275156	1.41228	1.69101	0.989196	1.76072
Glul	-1.50462	-1.3395	-1.23639	-0.646367	-0.669382	-0.213774	-0.545026	1.07226	0.459221	0.698123	0.116026	1.50999	-0.43254	0.670042	0.224377	1.83756
Glra1	0.290849	0.545153	0.932656	2.03501	-0.681915	-2.06335	-1.15866	-0.448506	0.0564632	-0.707886	0.249447	0.117419	0.193731	-0.61356	-0.25703	1.51019
Glrb	-0.473528	1.17811	1.68702	0.640263	-1.54904	-1.20731	-1.6133	-0.213942	-0.87898	-0.200953	1.1328	0.442177	-0.41544	0.289118	1.02654	0.156471
Glud1	-1.10568	-0.325109	0.00793271	0.447548	-0.725631	-0.0139484	1.961	1.33882	-1.06845	-1.22842	-0.233012	1.08562	-1.07796	-0.700637	0.35587	1.28207
Gnai1	-0.753213	-0.360348	-1.05705	-1.00916	-0.383796	-0.826943	-0.999442	-0.38888	0.983059	0.941654	1.05933	-1.26903	1.83525	1.1075	0.994706	0.126363
Gnai2	-1.0482	0.839502	-1.1488	-0.511817	-1.85547	-0.776953	0.0910283	-0.564098	0.713611	1.13493	0.792986	-0.644948	-0.158311	1.73591	1.13646	0.264173
Gnao1	-0.677848	-0.54125	-0.824303	-1.03798	-0.83743	-0.766474	-0.849848	-0.961405	1.57359	0.926353	0.556462	-0.369475	2.08895	0.947565	0.71402	0.0590682
Gnaq	2.64492	0.758868	1.0271	0.432834	-0.46605	-0.129025	-1.04481	-0.552597	0.721082	-0.241429	-0.453015	-1.57781	0.360075	-0.0863636	-0.40189	-0.991883
Gnas	-1.3895	-1.9094	0.250852	0.390727	-0.0893123	-0.493296	-0.237881	-0.801155	1.75438	0.66814	0.522729	-1.14264	1.14973	0.712526	1.061	-0.446894
Gnaz	-0.719337	-0.720002	-0.978736	-1.16435	-0.176987	-0.783854	-0.662983	-0.655571	1.90306	1.0348	0.173181	-0.290558	2.22031	0.0269224	0.1936	0.600502
Gnb1	-0.40285	-0.472882	-0.543804	-1.55109	-0.80091	-0.540538	-1.08692	-0.861042	1.34819	1.12718	0.940169	-0.544441	1.39574	1.43129	0.843556	-0.281652
Gnb2	-1.00798	0.969289	0.405551	-1.12248	0.723082	-0.213564	-1.72358	-0.837878	2.03104	0.832147	-0.0593882	-1.19176	0.89878	0.390438	0.247048	-0.34075
Rack1	-0.178329	1.23618	1.069	1.29832	-1.13014	0.825486	1.10253	1.26149	-1.44588	-0.25306	-0.257675	-0.195114	-1.60363	-0.665566	-0.58994	-0.473666
Gnb5	-0.742926	-1.05915	-1.32201	-1.02334	-0.252264	-0.261893	-1.33733	-0.306907	2.078	0.746789	0.921761	0.919111	1.31373	-0.0911774	-0.0410932	0.458695
Gng12	0.905276	-0.664187	-1.06633	0.218084	-0.625305	-1.1287	0.0663762	-1.18653	0.705127	1.54342	-0.580501	-0.896386	0.0652931	1.61014	1.59553	-0.56131
Gng7	1.10162	2.08715	0.0405157	0.73005	0.827607	-0.764279	-1.68126	0.649108	-0.137095	-0.897298	0.225259	-0.351606	0.715546	-1.00663	-1.34864	-0.19004
Gnpat	0.193682	0.653931	1.73258	2.12872	-0.24707	-0.1143	1.53957	-0.145469	-0.560394	-1.02018	-0.447855	-0.70418	-0.391159	-0.799051	-0.769294	-1.04953
Got2	-0.540437	-1.17081	-0.952727	-1.63343	-0.483761	-0.550673	-0.475356	-0.260299	-0.178296	0.33951	0.990348	0.0999114	2.02948	0.40158	0.61435	1.7706
Gpc1	0.323802	0.0684452	1.58862	1.61688	-1.40184	-0.523357	1.95934	0.422923	-0.337794	-0.95955	-0.656957	0.350122	-1.11887	-0.610062	-0.465796	-0.255893
Gpi1	-0.197703	0.657228	-0.567518	-0.513016	-2.07781	0.191251	0.108455	-0.793496	-0.760454	1.01407	-1.53769	0.499005	1.02046	0.918588	0.400786	1.63785
Lancl1	-1.0789	-0.901343	-1.28628	-1.58836	-0.406306	-0.283298	-0.75739	-0.730815	0.625629	1.22747	0.669439	0.545258	0.759694	1.19768	1.64519	0.362333
Gpx1	-1.0672	-1.60777	-1.22161	-0.324986	-0.623643	-0.63238	-0.421842	-0.595879	1.18246	1.20701	0.25138	0.0217909	-0.183932	1.23444	1.46077	1.3214
Grb10	-0.609351	1.30179	-0.130776	-0.969319	1.47103	1.51027	1.21879	1.3639	-0.0978303	-0.99775	-0.620773	-0.811029	-0.322091	-0.352512	-0.955925	-0.99842
Grb2	-0.642038	0.190966	-0.907517	-1.48255	-1.42667	0.737013	-0.80637	-0.669352	0.505663	1.60173	1.16227	-0.0266892	0.00397524	1.73072	0.599355	-0.570516
Gpr162	-1.37674	-1.05284	-2.16955	-1.57628	0.457288	0.64851	0.881168	0.256806	0.124575	-0.199001	0.844364	0.228418	0.602378	1.07411	0.94922	0.307564
Grcc10	1.54939	0.954753	1.75434	1.73861	-0.781483	0.28863	0.631544	-0.68111	-0.747238	-0.694015	-0.271011	-0.592711	-0.97531	-0.844072	-0.572266	-0.758049
Gria1	1.92977	0.893212	0.539231	1.91188	0.331743	0.644676	-0.457072	0.232873	0.0503709	-1.42001	-0.682982	-0.713128	-0.577529	-0.998027	-0.850997	-0.834003
Gria2	-0.0407328	0.0727285	-1.54987	0.147737	0.227521	-0.229158	-1.89947	1.1741	0.272185	1.35018	-1.07835	-0.511931	0.35851	1.98673	-0.284107	0.00392413
Grid1	-1.24613	-0.337026	-0.651326	-0.745018	-1.03206	-0.70857	-1.11923	-0.169417	-0.618068	0.916006	1.86525	-0.40778	1.05981	1.1053	1.28276	0.805495
Grid2	-1.70881	-0.750782	-0.161174	-1.65319	-0.240235	-0.53453	-0.0404977	0.432942	-0.234763	0.80498	1.53014	-0.316319	-0.434888	0.636728	2.0135	0.656902
Grik2	-2.39421	-0.373898	-0.480945	-0.78918	-1.29652	-0.341503	-0.274547	0.533472	-0.234847	0.0165586	1.16963	0.908144	1.21274	0.831046	1.28643	0.227626
Grik3	-1.80364	-0.374334	-0.744085	-1.78379	-0.605595	-0.456493	0.471024	-0.394077	-0.502155	1.03288	1.15318	0.331254	0.388824	1.35932	1.35336	0.574325
Grik5	-2.06055	-0.431089	-0.586972	-0.895226	-1.32161	-0.413349	0.88763	0.417084	-0.66174	-0.115544	1.39594	0.15994	0.172516	1.26571	1.31006	0.877195
Grin1	-0.489416	1.67039	1.12889	-0.396351	-0.439317	0.218041	0.605709	0.934056	-1.0398	-1.70877	-0.0415226	0.364519	-0.0897333	0.478725	0.811454	-2.00688
Grin2a	-2.09602	-0.643323	-0.413629	-1.75767	-0.199907	0.00925521	1.24321	0.848607	0.066422	0.122217	1.53476	0.00508094	0.30018	0.798845	0.959002	-0.777021
Grin2b	0.466623	1.42251	1.99827	0.715638	-0.461917	0.258749	0.652013	0.729314	-0.894393	-0.859934	0.232077	-0.889339	-1.24687	-0.422385	0.00225018	-1.70261
Grin2c	-2.61198	-0.543101	-0.825875	-0.633848	0.1198	-0.235628	0.491228	-0.995353	0.508357	0.640124	0.417796	0.976447	-0.174165	1.62976	0.264794	0.971648
Grin2d	0.375554	2.36266	1.82058	0.913086	-0.326728	0.102467	0.163225	-0.0937045	-1.16316	-0.476604	-0.662256	-0.477284	-0.985049	-0.493275	0.16107	-1.22058
Grm1	-1.19695	-0.947662	-1.04352	-1.51024	-0.497988	-0.588082	-0.463084	-0.61013	0.577946	0.954329	1.57702	-0.115733	1.08363	1.05935	1.40655	0.31456
Grn	1.03581	2.23641	0.414946	1.34601	-1.4128	0.146782	-0.596409	-0.639575	-0.119965	0.380638	0.284092	-0.179734	0.316863	-0.625489	-1.44812	-1.13945
Pdia3	1.88879	0.944474	2.11071	1.08519	-0.471026	0.0896003	0.229216	0.056259	-0.476063	-0.842296	-0.566891	-0.851072	-0.978668	-0.889436	-0.598611	-0.730164
Hspa5	0.133603	2.96926	1.23363	0.22859	0.755322	-0.232767	-0.18878	-0.543457	-0.587914	0.182167	-0.464685	-0.138545	-0.478491	-1.03509	-0.77165	-1.06119
Gspt1	1.82835	2.13221	1.72481	0.381973	-0.919181	-0.698606	-0.0986898	-0.578538	0.0532826	-0.669733	-0.214627	-0.748031	-0.491994	-0.71181	-0.401627	-0.587792
Gstm1	1.02325	0.320153	0.630357	2.44006	1.02331	0.737681	-0.529445	-0.212555	0.0818565	-0.380761	-1.20957	-0.045446	-0.647215	-1.21799	-1.14052	-0.873163
Gstm5	0.408452	0.711434	-2.09711	0.341619	-0.183182	-2.37517	1.20591	0.0240372	-0.337117	0.632389	1.07614	0.019297	-0.451821	0.553184	0.677079	-0.205132
Gtpbp1	1.02386	-0.413628	0.92194	0.898664	0.173175	0.63125	-0.578892	-0.115484	1.47953	-1.90712	-1.93488	0.746183	0.46921	-0.795292	-0.605595	0.0070831
Magi1	-1.02581	2.15329	-0.271738	-1.17489	-1.13222	-0.736278	-0.770297	0.401978	0.450926	-0.461058	0.666984	-0.92616	-0.171978	1.30977	1.28558	0.401901
Gk	-0.811242	0.571013	0.593234	2.44619	-0.972839	-0.381028	-0.177464	1.73086	-1.19992	-1.17688	0.104062	0.479402	-0.45336	0.00261622	-0.428651	-0.326
Hsd17b10	2.65197	0.731957	0.547801	0.177276	1.71979	-0.0165098	-0.4226	-0.289811	-0.0498803	-0.591264	-0.538196	-0.491999	-0.781091	-1.04557	-0.733317	-0.868559
Hap1	-0.969386	-0.17667	-1.99852	-1.80285	-0.52201	0.0521598	0.409584	-0.383825	1.35165	1.5714	-0.250156	0.42593	0.126528	0.880485	0.777831	0.507847
Hba-a1	-0.147429	-0.867474	-0.454293	-0.289473	-1.09519	-1.06308	-1.28562	-0.693646	0.646644	-0.07005	-0.482928	0.00615539	1.83331	1.16728	1.09468	1.70112
Hbb-b1	-0.578052	-1.03269	-0.836908	-1.1196	-1.34666	-0.859651	-0.226193	-0.657344	0.489929	0.68234	1.30882	-0.135105	0.388519	1.03226	0.820948	2.06939
Hcfc1	-0.405141	0.757105	-0.648827	-1.19601	-0.825955	-0.251869	0.961376	-0.464736	-0.425783	0.80659	1.74287	-1.2577	-0.14177	1.12637	1.48293	-1.25945
Hcn1	-1.61711	-0.152369	-1.8058	-1.45492	-0.394071	-0.507845	0.175916	-0.277587	0.225786	0.591701	1.38109	0.225427	0.561639	1.24854	1.45204	0.347559
Hdac3	1.44068	-0.0452738	0.0796322	0.733548	2.02614	0.104293	-1.19305	-1.18502	-0.102766	-0.597456	1.28279	-1.50813	-0.021055	0.392557	-0.738681	-0.668197
Htt	0.593278	-1.19573	-1.29455	-1.28658	-1.6024	-0.105388	-0.701749	0.25298	-0.181509	1.47685	0.566042	0.488265	0.877404	1.03814	1.41886	-0.343918
Herc2	-1.3994	0.0771347	-0.712131	-1.03269	-1.46664	-0.587564	-0.034732	-0.802033	0.527193	0.451538	-0.52828	0.212272	1.14393	1.91611	1.25391	0.981379
Hexb	2.35151	0.672346	1.10955	0.43669	1.05228	-0.0616655	-0.682384	0.403764	-0.659235	-0.727712	-1.65413	-0.0202608	-0.812168	-1.03275	-0.611758	0.235924
Hint1	-0.518378	0.282157	0.00819355	-0.969596	-1.05633	-1.23681	0.898701	-0.781975	-1.26081	0.303195	1.56942	-0.410286	-0.295657	1.33553	1.83726	0.295374
Hivep2	-0.925427	-0.423386	0.926418	-0.814717	0.013545	-0.126884	2.47448	-0.125143	-0.340365	-0.497261	1.59442	0.392085	-1.55916	-0.140377	0.357771	-0.805992
Hmgb1	-0.179415	-0.758629	-0.804694	-1.62047	2.22511	0.731808	0.622908	0.795476	-0.747423	-0.970323	0.360786	-0.996182	0.379476	-0.600538	1.14433	0.417778
Hmgb3	2.26228	1.38232	1.07406	0.272455	0.687205	-0.238829	0.531801	-0.123754	-0.881786	-1.09531	0.131162	-1.26479	-0.880592	-0.856007	-0.104206	-0.896013
Hmga1	0.711376	0.702408	0.719824	-0.446979	0.548324	1.8555	1.15464	0.809431	-0.945948	-1.62394	0.0734596	-1.43172	-0.678536	-0.727399	0.237465	-0.957909
Hnrnpc	-0.773222	-0.891752	-1.22045	-0.520211	1.60433	1.49777	0.141251	1.70021	0.691657	-0.754618	-0.914253	0.196198	0.526956	-0.730592	-1.06157	0.50829
Hnrnpa1	0.41806	0.210045	0.635183	0.981011	0.11239	0.0776407	1.94255	1.99167	-1.23533	-1.17248	-0.718032	-0.678541	-0.880571	-0.463382	-0.760128	-0.460099
Hnrnpk	-0.0806877	0.121774	0.638343	0.271415	-1.38138	-0.813104	1.76861	1.88858	-1.14302	-1.10362	0.637045	0.0118129	-0.753687	-0.894972	-0.125376	0.958264
Hnrnpl	-1.0941	-0.896501	-1.07497	-0.485971	-0.441566	-0.409176	2.02748	2.02467	-0.821242	-0.665191	-0.158448	-0.302963	0.240844	0.986266	0.221417	0.849444
Hp1bp3	1.03605	0.16978	-1.27565	-1.32391	2.00499	1.11406	0.917999	0.902031	0.361795	-0.620399	-0.891127	-1.20872	0.291381	-0.441513	-0.5961	-0.440664
Hpca	-1.06707	1.23289	0.0368505	-1.64477	-1.0383	-0.19717	0.33287	0.468041	0.453032	1.27369	1.73389	0.0751493	-0.75135	0.204227	0.474516	-1.5865
Agfg1	0.788972	0.743317	0.146215	0.747659	2.58011	1.15712	-0.464288	-0.457682	-0.0624208	-1.09976	-0.541887	-1.26764	-0.856098	-0.765871	-0.624346	-0.0233981
Hsd17b4	2.34194	0.86241	1.49837	1.42112	0.218733	-0.299177	-0.00356832	-0.221462	-0.619363	-0.75893	-0.527068	-0.788943	-0.739468	-0.717369	-0.765002	-0.902219
Dnaja1	-0.685975	-1.06643	0.855148	-1.32599	0.652821	0.0344382	1.56054	0.341309	1.36976	0.558262	1.11351	0.584419	-0.696149	-1.27046	-0.964055	-1.06115
Hsph1	-1.26884	0.233911	-0.658088	-1.23461	-1.01681	-0.822926	0.33568	-0.737199	-0.671527	0.903258	1.23747	0.171728	0.104986	1.08705	2.23147	0.104439
Hspb1	-0.882125	-1.15205	-0.917034	-0.888726	0.76102	-0.788676	-0.714433	-1.0595	0.65958	-0.0598901	1.58142	0.453973	-0.190979	0.679112	2.15791	0.360394
Hspd1	-0.362714	-0.656965	-0.730609	-2.27078	-0.813884	-0.351936	1.34826	-0.344509	-0.116289	0.347032	2.05766	0.663819	-0.174057	0.514661	-0.0665936	0.956906
Hspa1b	-1.70699	0.489819	0.232174	-1.06138	0.124223	-0.413748	2.0075	0.256205	-1.68068	0.114296	-0.0331652	-0.874305	0.632734	1.26009	0.86455	-0.211328
Hspa2	0.729147	1.31685	-0.0717344	-0.32631	-2.07949	-0.195954	0.662284	0.0553032	0.0456335	0.801324	-1.11435	0.829745	-1.62005	-0.87691	1.19539	0.649122
Hsp90ab1	1.31766	1.30257	1.42211	1.52463	-0.982754	-0.750854	0.368275	0.650977	-0.725635	-0.824848	-0.124607	-0.819088	-1.00879	-0.993689	0.586675	-0.942635
Hspa4	-1.17572	-0.744439	-0.6962	-1.19352	-0.60331	-0.848963	0.691474	-0.457624	-0.419482	0.352378	1.95765	-0.241498	-0.0131776	1.06974	1.98269	0.34
Hspa9	-0.880737	-0.0506029	-1.55513	-1.25018	-0.991251	-0.51779	0.0511698	-0.370909	-0.201844	0.965073	-0.0100407	-0.0889699	0.203229	1.06743	1.59372	2.03684
Elavl1	-1.51021	-1.30006	-1.01397	-0.675534	-0.50364	-1.22633	1.20759	0.984323	-0.716209	-0.144979	0.510567	0.34623	0.494135	1.13219	1.23149	1.18441
Elavl2	-0.850205	-1.24052	-1.08453	-0.656736	-1.43906	-0.155072	1.71562	1.38481	0.278591	-0.343558	0.76322	0.330346	-0.116895	-0.844471	1.05726	1.2012
Icam5	-0.05648	-0.67255	-1.12533	-1.03431	0.0327931	-0.893667	-0.92023	-0.701353	2.29782	0.823147	0.711022	-0.0330642	1.4129	0.69153	0.437287	-0.969524
Idh1	1.51058	1.79543	1.29856	1.18929	0.891443	-0.160266	0.384326	-0.681812	-0.86276	-0.915529	-0.789554	-0.834575	-0.716773	-0.811803	-0.798699	-0.497845
Idh3g	-0.530403	-1.24091	-1.42986	-1.35574	0.667045	-0.403168	-1.05416	-0.505478	1.85819	0.457294	0.684943	0.706562	1.38429	-0.329898	0.357088	0.734198
Il1rap	-0.953036	0.467434	1.56679	0.87576	-0.724028	0.329007	1.36485	0.326683	-0.127803	-0.146621	1.28089	-0.999761	-1.11041	-0.731936	0.430718	-1.84855
Ilf3	-0.335741	0.763582	0.0289681	-0.469874	-0.786322	0.272117	2.48091	1.53459	-2.03391	-0.511793	-0.0954756	-0.618341	-0.250924	0.131407	-0.00998057	-0.0992135
Ilk	2.35938	0.531065	0.651764	1.04523	-0.305431	0.46818	0.0184891	1.14963	-1.2004	-0.605097	-0.296611	-0.347919	-0.576748	-1.4972	-1.16463	-0.229698
Impact	0.288807	-1.08414	-0.760558	-1.47699	-0.854099	0.477067	1.62996	-0.341863	0.0221131	0.18266	2.03107	-0.0440596	-0.132739	-1.40897	0.693026	0.778713
Kpnb1	0.63766	1.0769	1.83906	1.81021	-0.307846	-0.408416	0.722498	0.740658	-1.08961	-1.09757	-0.794404	-0.344751	-0.380078	-1.06816	-0.420518	-0.915633
Eif3e	-0.502858	1.59996	0.67616	-0.789441	-0.81546	-1.07771	1.44415	-0.0200657	-1.30607	-0.857307	2.13149	-0.20091	-0.287532	0.0410395	0.188521	-0.223961
Irs1	-1.04982	0.368878	0.550942	-0.858888	-0.552363	-0.180145	0.889868	-0.110268	-0.954938	-0.998962	2.82426	-0.630255	-0.337828	-0.270778	1.00842	0.301883
Itm2b	-1.87796	0.353862	-0.281695	-0.537153	-0.835125	0.535355	-0.771291	-0.316365	-1.13562	1.29304	0.369551	0.417841	0.360102	2.3805	0.362275	-0.317324
Itpr1	-1.59093	-0.869456	-1.4628	-1.2924	-0.247972	-0.476284	-0.458274	-0.143838	-0.0670388	0.503237	1.4443	0.320651	0.983748	1.14995	1.42875	0.778349
Itpr2	-1.16215	-0.120313	0.434832	-0.873588	-0.954506	-0.646759	1.14084	0.135399	0.0910702	0.435645	-0.655949	-0.849874	-1.07696	2.30972	1.4355	0.357079
Itsn1	0.897822	0.463374	-0.221277	0.175466	0.782775	1.09142	1.56467	1.7038	-0.916212	-1.39341	-0.385416	-1.23239	-1.06027	-0.685022	0.0513164	-0.836639
Jak3	1.20052	-0.814184	-0.682044	-0.840807	0.265811	-1.22822	0.587327	0.116397	-1.21531	-0.967292	1.95031	1.74198	-0.211862	-0.428127	0.553423	-0.0279202
Jup	-1.62967	-1.0094	-0.578645	-0.719326	-1.25941	-0.745042	0.575762	0.217323	-1.02428	0.73312	-0.0470436	0.585641	1.1842	1.21278	1.17085	1.33314
Kcna1	-1.17032	0.118279	-0.0403868	0.438759	-0.861244	0.99297	1.9384	1.25741	-0.842861	-0.328581	-0.411679	-0.695264	-1.2496	-0.339735	-0.520033	1.71389
Kcna2	-1.31186	-0.540774	-0.55369	-0.89449	-1.20441	-1.07374	0.100132	-0.522455	-0.314226	0.963351	1.64198	0.080577	0.169918	0.937438	2.02777	0.494475
Kcnab2	-1.36204	-1.35322	-0.825456	-1.46627	-0.545954	-0.01934	-0.957125	-0.162699	0.565345	0.529099	1.22897	0.259699	1.7879	0.990319	0.64149	0.689287
Kcnb1	-1.50803	-0.646585	-0.0641339	-0.555739	-1.24736	-1.43788	-0.607877	-0.462567	0.337715	-0.0433759	1.51942	1.1011	0.451283	0.420461	1.43065	1.31291
Kcnj12	-1.40557	-1.38706	-1.03927	-1.29692	0.566152	0.689615	0.781776	-0.956281	1.0993	1.09736	1.35415	1.21918	-0.139364	0.0152706	-0.0928303	-0.505523
Kcnj3	-1.27689	-0.452639	-0.239372	-0.794234	-0.747239	0.074531	-0.336732	-0.381963	-1.71581	0.978543	0.199683	-0.156817	0.371601	1.527	2.13293	0.817411
Kcnj4	-2.19004	-0.751967	-0.847933	-1.67333	-0.658565	-0.255726	1.1483	0.671686	0.421549	0.472278	1.38177	0.305443	0.436892	0.996849	0.51138	0.0314051
Kcnma1	-1.66703	-1.10847	-0.688051	-1.06271	-1.2395	-0.6671	0.037602	0.0933603	-0.0184601	0.480261	1.27698	1.49745	0.0851974	0.54978	1.09213	1.33856
Kcnq2	-0.235868	-0.321162	-0.518	-0.762545	-1.02875	-1.20997	0.411215	-1.63853	0.0264491	0.108012	0.247194	0.251513	0.740164	1.56981	2.33791	0.022552
Kif1a	1.11402	1.93814	1.09099	0.225873	0.411677	-0.272667	1.20864	-0.0170719	-1.05237	-1.13103	0.628616	-0.99495	-0.995175	-0.608719	-0.169404	-1.37657
Kif2a	-0.468271	0.374403	1.54812	0.96266	-2.07631	-1.5681	0.806088	1.24849	0.103055	-0.285246	0.164374	0.766496	-0.923292	-0.754948	-0.268457	0.370939
Kif21a	-1.69111	0.357594	0.369184	-0.591209	-0.875114	0.834244	-0.215914	-0.945489	-1.70035	0.558169	0.607046	-0.270849	0.250172	1.1341	2.02666	0.152869
Kif21b	1.84635	1.70969	1.63583	0.849433	-0.287959	-0.900261	0.463137	0.284404	-0.686102	-0.758002	-0.66166	-0.43497	-0.682185	-0.600711	-0.841889	-0.9351
Kif3a	-0.400197	2.14935	0.0834115	-0.84749	-0.130809	-0.281321	1.16666	-1.24201	-0.633325	0.734784	1.92688	-0.943572	-0.37968	-0.702443	0.0565655	-0.556807
Kif5b	1.42366	2.09804	1.40669	1.10227	0.0642649	-0.35565	0.107058	-0.140762	-0.46344	-0.920644	-0.0666738	-0.910841	-1.15589	-0.843642	-1.10103	-0.243409
Kif5c	1.37874	1.8716	1.34338	1.32477	-0.740886	-0.142561	0.689489	0.192311	-0.771823	-1.14905	-0.566213	-0.984678	-0.530942	-0.480152	-0.394433	-1.03955
Kifap3	0.599632	2.08183	1.90364	0.702726	0.164171	-0.45366	-1.83755	-0.155568	-0.430091	0.0473639	-1.1918	-0.566731	-0.293798	-0.718909	-0.0037712	0.152508
Kifc2	-1.24115	-1.00502	-1.0125	-0.961479	-0.415809	-0.0771315	0.983356	-1.32892	-0.403535	0.856516	1.81377	-0.0675504	0.235278	1.14635	1.42293	0.0548896
Kifc3	1.92948	-0.771304	-0.356854	-0.633378	2.40043	-0.818098	-0.69337	-0.647954	0.80771	-0.472494	-0.220092	-0.597156	1.05942	-0.328576	-0.111666	-0.546105
Uhmk1	-0.731256	0.967408	1.07455	0.778818	-1.12782	-0.740311	1.25441	0.722985	-1.31831	0.0274645	1.26396	0.115593	-1.55536	-0.691841	0.875304	-0.915583
Fabp5	1.37407	1.42433	1.72217	1.63543	-0.0534534	0.208259	-0.0437978	0.0501675	-1.11271	-0.48302	-0.648198	-0.537948	-1.11206	-0.907452	-0.790492	-0.72529
Klc1	1.43492	2.24414	1.50897	0.930689	-0.3375	-0.260863	0.0215482	-0.135568	-0.519836	-0.500668	-0.0423786	-0.499983	-0.996407	-0.997084	-0.712924	-1.13706
Klc2	0.234779	1.04775	0.770717	0.911071	-1.25555	-0.685864	0.0576363	-0.463518	-0.239398	-1.10214	2.21786	-0.769355	-1.09204	-0.798158	1.24099	-0.0747717
Kpna1	-0.73486	-0.102891	-0.230947	2.52477	-0.946702	-1.09098	-0.689268	0.99697	-0.777877	-0.684827	0.238938	-0.974057	0.415736	0.0554445	0.676945	1.32361
Kpna3	-1.67691	1.58576	0.20258	0.912453	-0.522442	0.029002	2.1231	0.176119	-0.617803	0.310486	-0.0676611	0.735716	-1.26198	-0.895585	-0.649482	-0.383348
Kpna6	1.92783	0.671516	0.701613	0.522563	-1.2319	-0.224143	0.375897	1.00648	-0.0487328	-0.580306	-1.04821	-1.37306	1.05062	-0.985259	-1.29208	0.527169
Kras	1.15948	-0.47378	-0.323132	-0.244716	1.75732	-1.56014	-0.794159	-0.93017	1.3428	-0.689182	-0.276654	-1.20371	1.06029	0.0291074	-0.00232725	1.14897
Krt10	-0.169102	1.84442	-0.524118	-1.61764	-0.0939639	-1.02071	0.172746	-0.206928	-1.25344	-0.216683	1.54342	-0.999607	0.172551	1.36249	0.788372	0.218196
Ksr1	-1.20058	-0.837166	-0.61644	-1.24632	-0.0503741	-0.741687	0.5213	-1.00531	0.541648	0.861667	1.95922	-0.0597791	-0.693463	0.935836	1.68863	-0.0571828
Ktn1	0.21236	1.5347	0.599162	0.2036	0.243957	0.125301	1.58089	1.48111	-1.38962	-0.981217	0.732285	-0.971712	-1.1255	-0.74282	-0.517312	-0.985188
L1cam	1.61939	1.17339	0.6081	1.07675	0.544202	0.471785	0.486051	0.377134	0.24531	-0.190633	-1.47236	-0.144704	-1.23911	-0.608461	-1.61747	-1.32938
Rpsa	0.262202	1.00519	0.931844	1.25528	-0.741586	1.01168	1.07506	1.15964	-1.8478	-0.283719	-0.209206	0.00405155	-1.56037	-0.68349	-0.766104	-0.612659
Lasp1	2.20145	0.101737	0.443093	-0.581639	0.561695	-0.288204	-0.713826	-0.178744	1.2072	-1.68495	0.630373	-1.59422	0.205773	-0.262611	0.789102	-0.836232
Ldha	2.01938	1.92185	0.983231	-0.152964	-0.563749	-0.168955	-0.438204	-0.510873	-0.0312753	-0.650389	-0.526775	-0.980727	1.33606	-0.288976	-0.901079	-1.04656
Ldhb	0.106744	0.737316	-0.802584	-0.481329	-0.934548	-0.248755	-0.635746	-0.38842	0.353882	1.07148	-1.2643	-1.3905	1.28159	2.0961	-0.496448	0.995507
Lig3	1.59895	1.72208	1.26037	1.22786	0.808967	0.168764	-0.254878	-0.089807	-0.734056	-0.720288	-0.433409	-0.62219	-0.81238	-0.79732	-1.16137	-1.1613
Rps2	-0.170198	0.671385	0.335968	0.141328	-1.21727	-0.858193	2.7299	1.3189	-0.745797	-0.431518	0.252292	-0.249564	-1.31986	-0.592994	0.123131	0.0124915
Lmna	1.05917	1.41926	1.55323	0.971391	0.17482	0.308823	0.553368	0.76933	-1.56788	-1.39799	-0.472695	-1.12948	-0.858854	-0.0986451	-0.656529	-0.627325
Lmnb1	0.175319	1.33403	0.572241	1.45286	-0.0248311	0.36105	1.48936	1.07813	-1.46177	-0.997215	0.382775	-0.782577	-0.744945	-0.754929	-1.21675	-0.862747
Lmnb2	0.578436	1.46219	1.23373	0.926759	-0.382308	0.0558643	0.437377	0.671099	-1.9763	-1.79299	-0.365342	-1.03954	-0.208846	0.633602	-0.640512	0.406772
Lrrfip1	0.295721	0.429308	-0.340744	1.56418	-1.80201	-1.66154	1.53379	0.260119	0.553529	0.858663	0.284384	0.653467	-1.09116	-0.602854	-0.155398	-0.779459
Marcks	0.71409	2.359	1.36513	-0.391999	-0.839732	0.789288	0.02117	-0.418589	-0.256188	0.489299	-0.339507	0.164263	-0.00112454	-1.64272	-0.664535	-1.34785
Mad1l1	1.21831	1.33125	1.22363	1.25507	0.152269	0.566498	0.850402	0.474638	-0.554585	-1.10259	-1.29076	-1.28471	-1.06516	-0.406222	-0.294601	-1.07344
Mag	-1.18627	-1.41345	-1.38727	-1.35505	0.391314	-0.14981	-0.394338	-0.0929942	0.154054	-0.0733765	0.467583	-0.245744	1.52465	1.51406	1.27454	0.972099
Mark3	1.52259	1.24498	1.92516	0.0181393	-0.506895	-0.413779	0.0673452	0.0723576	-1.56113	-1.32205	0.316578	0.604968	-1.18811	-0.0753941	0.226602	-0.931369
Matk	1.05772	1.104	0.954404	1.27295	0.337942	0.406471	1.49285	0.801549	-0.810618	-0.943714	-0.891904	-0.891404	-0.878796	-1.11168	-0.827046	-1.07272
Matn4	-0.321472	0.49937	0.859176	0.559728	-1.53694	-0.836911	1.95959	1.97707	-1.02479	-0.266033	0.431256	-0.460065	-0.605594	-0.527274	0.0771383	-0.784248
Matr3	1.26892	1.17937	0.27851	0.806936	1.07126	0.375129	1.08055	1.1233	-0.927237	-1.60666	-0.314784	-1.15411	-0.855391	-1.06225	-0.526911	-0.73664
Maz	1.49274	0.760253	0.266172	-0.747556	2.28636	-0.851502	0.151518	-1.00595	1.39051	-0.915995	-0.133534	-0.271091	-0.784011	-0.901531	-0.283996	-0.452395
Mcf2l	-0.901303	1.61882	0.858589	0.715448	-1.02368	-0.976159	-0.415903	-0.863344	0.912258	0.976485	-0.221164	-1.37487	0.761011	1.22782	-0.0346156	-1.2594
Mdm1	1.30954	1.57237	1.37439	2.13348	-0.273932	-0.103436	-0.126031	-0.191031	-0.619245	-0.713836	-1.01798	-0.772287	-0.453806	-0.715024	-0.75912	-0.644048
Slc3a2	0.552995	1.19314	0.257483	-0.849345	0.719583	-0.630005	-2.21763	-1.4603	0.589793	-0.448451	1.25179	-0.598883	0.535372	1.21149	-0.429794	0.322761
Mecp2	0.332956	1.55871	0.540383	-0.993072	0.648631	1.93437	0.63092	-0.750259	-1.20767	-0.57758	0.779062	-0.539382	-1.74659	-0.523033	-0.185134	0.0976905
Mef2c	0.581017	0.790813	0.184756	-0.348953	-0.422544	-1.20124	0.626551	-0.672009	0.207544	-1.112	-0.307301	-1.68501	0.648803	2.11296	1.33237	-0.735766
Mef2d	0.480609	-0.275703	-0.689651	-0.70844	-0.0745828	-0.151181	-0.259977	-0.594141	-1.51208	-1.7708	1.53954	-0.0383157	0.488752	1.47814	1.70324	0.384588
Mobp	-0.909143	-0.951757	-0.840118	-1.10935	0.504701	-0.488588	-0.591201	-1.0489	0.060938	0.0469762	1.1019	-0.746872	2.19423	1.23707	0.968963	0.571155
Mog	-1.30255	-1.2646	-1.28826	-1.22074	0.00133459	-0.510259	0.156177	-0.300437	-0.249708	0.589444	-0.127704	0.0581669	1.2872	1.08901	1.81962	1.26332
Mdh2	-0.55998	1.02808	1.56581	-1.53449	-1.27968	-0.244247	0.458065	0.591002	-1.63285	-0.509672	1.09216	-0.949069	0.623196	0.135632	1.05582	0.16022
Mdh1	-0.186409	-0.455922	1.50446	0.053249	-0.388076	-0.107392	1.79709	0.762328	-1.19349	-1.74087	0.581973	0.445885	-1.20113	-1.11203	0.423642	0.816704
Mpdz	-1.36238	-0.400886	-0.551818	-0.75634	-0.5718	-0.305433	-0.230025	-0.302432	-0.00914462	-0.615637	1.1921	-0.41976	0.160496	0.474119	2.96168	0.737261
Mpp1	-1.01548	-1.26506	-1.14053	-1.04666	-0.413484	-0.969197	1.82327	-0.487637	1.05232	0.706126	0.790843	0.297506	0.218747	1.25868	-0.720042	0.910586
Mpv17	1.72422	2.4716	0.789595	0.558813	0.265347	-0.0452706	-0.690849	-0.788469	-0.884002	-0.81409	0.491394	-1.02818	-0.463384	-0.606446	-0.438679	-0.541607
mt-Co2	-0.0517465	-0.467154	0.246927	-0.288215	-1.90419	-0.237959	2.15937	1.82249	-0.633024	-0.265648	0.696018	0.556041	-0.846689	-0.0774014	-0.958216	0.249395
Map1a	-0.931392	-0.941366	-1.74739	-1.86327	0.0771153	-0.0608479	-0.605226	-0.567458	0.744405	0.828688	0.597645	0.384882	0.847762	1.18348	1.18521	0.867763
Map1b	2.19657	1.84768	0.563368	1.22825	0.355033	0.251842	-0.439045	-0.513211	-0.520768	-0.529215	-1.11698	-0.258704	-0.803778	-0.868347	-0.860453	-0.532234
Map2	-0.915685	-1.14483	-0.857357	-1.28015	-1.00959	0.228972	-0.424203	-1.12369	1.61932	1.39824	0.121743	1.24323	0.225315	0.0363327	0.916107	0.96624
Map4	1.594	1.99066	1.13499	1.61998	-0.348218	0.143606	-0.315402	-0.509414	-0.408479	-0.237476	-0.675959	-0.440551	-0.814666	-1.06344	-0.935701	-0.733936
Map6	-0.565954	-1.25331	-1.35774	0.346947	-0.434484	-0.836575	-1.25809	1.05118	1.33184	-0.0355725	-0.955839	-0.0947078	1.26378	1.12497	0.285435	1.38811
Map7	1.76308	1.00898	-0.120583	1.45237	0.73762	0.472392	0.653902	-0.0909164	0.570141	-0.732497	-0.536045	-0.178352	-1.26099	-1.48886	-1.24149	-1.00876
Mapt	-0.697911	0.123988	1.44838	0.330751	-0.845457	0.730687	0.169904	-0.118564	-0.270316	0.511232	-0.466471	1.74573	-0.878466	-1.79865	-1.29476	1.30993
Myef2	1.10926	0.957716	1.1831	1.90998	-0.493609	0.311133	1.12987	0.238544	-0.993835	-0.258307	-0.613395	-0.337447	-1.1233	-0.799133	-1.44205	-0.778536
Myh9	1.0327	0.97926	1.50393	2.39214	-0.777355	0.0189376	0.0516959	-0.296753	-0.0631828	-0.16846	-0.389477	-0.283675	-1.11818	-0.925913	-1.0505	-0.905178
Myl4	2.85301	-0.525044	-0.178159	-0.0456145	-0.94643	-1.18308	0.327776	0.0310617	-0.397385	-0.660488	1.02279	0.881936	-0.755329	-0.748954	0.683986	-0.360086
Myl6	1.01125	0.791169	1.76482	2.32645	-0.460138	0.0172853	-0.217875	-0.217799	0.0602242	-0.315957	-0.770755	-0.110852	-1.03424	-1.10101	-0.932644	-0.80993
Myo1b	1.67738	2.34111	0.711373	1.18149	-0.0153506	0.0349152	0.0553621	-0.416305	-0.289676	-0.659573	-0.345119	-0.66399	-0.937511	-1.0588	-0.459587	-1.15571
Myo1c	1.44389	1.71369	1.52286	0.334165	-0.34402	0.157699	-0.70408	-0.339371	0.139016	-0.869168	1.08643	-1.21788	-0.824297	-1.12577	0.197121	-1.17028
Myo5a	-1.1061	-0.942869	-1.47305	-1.75863	-0.498477	0.601954	-0.493513	-0.533362	1.05338	1.66494	0.24531	0.402078	0.81561	1.12583	0.602799	0.294091
Myo5b	-1.50299	1.52614	0.368733	-0.883875	-1.50964	-1.33366	1.25855	-0.398274	-0.192372	-0.356976	1.09536	0.378997	0.109285	0.43728	1.36195	-0.358508
Ppp1r12a	-0.743444	-0.242372	-0.942367	-1.72822	-0.814811	-0.741229	0.497936	-1.46892	1.24624	1.37138	1.37775	0.746721	-0.197654	0.329425	0.661113	0.648449
Nap1l4	1.22778	-0.0367988	0.198167	2.36493	-1.1762	0.849641	-0.922705	-0.920332	0.638974	-1.54299	-0.401689	0.301857	0.113535	-0.161178	-0.911792	0.378803
Napb	-0.249134	0.438956	0.21772	-0.301285	-1.49631	-0.741151	-0.686708	-1.19799	1.87601	-0.606489	0.766784	-0.421542	2.01739	0.223974	0.830347	-0.67057
Ncam1	1.34619	1.59741	1.27844	0.983191	-0.00610138	0.147055	1.05718	0.391554	-0.191486	-1.04731	-0.431225	-0.898287	-1.11015	-1.18	-0.727175	-1.20928
Nck2	-1.77784	0.400312	-1.89213	0.680603	-0.532986	-0.233757	-1.0175	0.279653	0.00273549	0.357827	1.24361	-0.420339	-0.0659263	1.00898	1.81274	0.154018
Ncl	0.898521	0.734536	-0.276266	-0.7616	1.68156	-0.542994	0.624205	0.787953	-1.05619	-1.71807	0.853009	-1.94169	0.152333	0.335072	0.376393	-0.146767
Ndufa4	1.64134	2.12966	0.742849	-0.196475	1.48961	-0.802517	-0.922484	-0.73508	-0.482113	-1.04218	-0.23015	-0.84458	-0.727759	-0.456947	0.278208	0.158626
Nedd4	0.127994	1.29285	-0.430811	-0.301134	-1.31817	-0.706577	0.592042	-0.610276	0.218478	-0.609709	0.367569	-0.272516	-0.772804	-0.202641	2.9502	-0.324495
2024-09-02	1.50262	0.818601	1.48354	0.991247	0.64401	0.575769	-0.50325	0.770207	-0.784173	-0.637733	-0.114351	-0.698443	-1.99233	-1.19844	-0.438737	-0.418527
Neurl1a	-2.32069	-0.130244	-0.0171136	-1.75463	-0.505269	0.05933	0.742765	0.196723	0.70926	0.597058	0.998356	0.251536	0.683956	0.658196	1.10583	-1.27507
Nfix	0.112911	-0.192466	-0.129311	-0.198704	-0.528067	-0.731575	-0.34568	-0.988422	-1.36463	-1.00478	1.19664	-0.233969	2.71113	0.243261	1.00881	0.444846
Nefl	1.02742	0.278679	0.910724	2.32804	1.48946	0.275044	-0.68884	-0.46691	-0.533168	-0.718269	-1.40921	-0.341582	-0.630673	-0.980511	-0.604111	0.0639083
Nefm	1.42194	0.406133	0.831444	2.30135	1.0522	0.531219	-0.158618	-0.205065	-0.416482	-0.800622	-1.30244	-0.513875	-0.851398	-1.02019	-0.72441	-0.551191
Nipsnap1	-0.514138	-0.635634	-1.35838	-1.92065	0.354677	-0.128911	-0.705465	-1.12569	0.546203	0.875531	-0.0224402	-0.039475	1.31593	0.921107	0.849291	1.58804
Nlk	-0.971612	-0.485455	0.171396	-0.18989	0.991085	0.503605	0.0353898	1.37417	-0.344757	-0.121564	2.24577	0.667415	-1.74248	-1.25619	-0.374634	-0.502245
Emc8	0.902671	2.2121	0.0511554	-0.0081174	1.30142	0.135861	-1.37462	-1.44993	-0.609085	0.489707	-0.106752	-0.470031	0.793479	-0.455729	-0.0324069	-1.37972
Nos1	0.116958	1.48018	-0.755562	-1.34861	-0.416007	-0.491809	-1.92073	-1.18484	0.640629	0.955941	1.09195	-0.1	1.07855	1.03055	0.16653	-0.343735
Npm1	-0.501113	0.263188	-0.141238	0.807597	0.89084	0.0442826	1.20684	2.16644	-1.33353	-1.3023	0.193275	-1.25457	-1.13079	-0.088475	-0.490649	0.670201
Ctnnd2	-1.50342	-1.1172	-0.642807	-0.348118	-1.36008	-0.759158	0.0685007	-0.086371	-0.361718	0.847711	1.78575	0.965966	-0.224173	0.149757	1.03505	1.55031
Nptx1	-1.54808	-1.3604	-0.863658	-0.975311	-0.811833	-1.44682	0.0488528	0.523821	0.368442	1.10265	0.646046	1.23909	0.301396	0.728465	0.974236	1.07311
Nrxn1	-2.02678	-0.961092	-0.0618939	-0.710353	-1.08546	-0.685085	1.08736	1.4342	-0.413966	0.0558661	0.273612	1.70332	-0.148274	0.197869	0.189344	1.15132
Nrxn2	-1.06294	0.250536	0.41515	0.0655533	-1.5181	-1.07396	0.859484	0.95897	-1.373	-1.05475	1.1833	0.66108	-0.526028	-0.341096	1.17681	1.37899
Nrxn3	-1.49072	-1.02745	-1.38291	-1.45611	-0.930433	-0.767512	0.45612	0.610863	0.183122	0.429297	1.47244	0.951501	0.421433	0.70906	1.01843	0.802862
Nsf	-1.13262	-0.878364	-0.604405	-1.15343	-1.24488	-0.769497	-0.419032	-0.684941	0.389258	0.65821	1.47249	0.0628794	0.640228	0.742055	1.94923	0.972829
Ntrk2	-1.40707	-0.577795	-0.544164	-1.18141	-1.1453	-0.602124	1.16549	-0.348316	-0.26125	0.913611	1.92556	0.610822	-0.544153	1.11956	1.11761	-0.241065
Ntrk3	-1.35555	-0.432577	-0.634506	-1.37738	-0.675844	-0.66984	1.07788	0.0220505	-0.292433	0.0935435	2.2658	-0.0819796	-0.371633	0.581459	1.69481	0.156208
Nudc	0.312287	1.14979	-2.05985	-0.987479	0.177494	-1.00066	0.786065	-1.09069	0.217658	-0.326314	0.905304	-0.285383	-0.743964	0.264685	1.69382	0.987228
Numbl	1.58028	1.0964	-1.94487	1.41855	0.924556	0.380624	-0.290377	0.316511	-0.747425	-0.461758	-0.864893	-1.28173	0.745207	-0.696218	0.140142	-0.315
Nup62	-0.531844	-0.288484	1.47604	2.51805	-0.861524	-0.658878	1.05395	1.04016	-0.714539	-0.744873	-0.372026	0.205374	-0.787379	-0.710935	-0.611609	-0.0114804
Nxph1	-1.46999	-0.739271	-0.337256	-1.18019	-0.424446	-0.10809	1.81508	1.39392	0.276921	0.0630992	1.74481	0.964273	-0.132942	-0.797644	-0.33761	-0.730668
Odf2	1.14644	1.02651	1.06412	2.53957	-0.162667	-0.11914	-0.143441	0.261898	-0.382153	-0.310117	-0.991139	-0.949467	-1.07857	-0.211464	-0.564484	-1.12589
Ogdh	-1.51331	-0.0989143	-0.775245	-1.42733	-0.97535	-0.580365	1.30396	-0.334216	-0.559573	0.792692	1.48302	0.175379	-0.318583	1.06141	1.59099	0.175439
Omg	-0.448815	-1.15788	-1.10062	-0.930252	-0.0219832	-0.471826	-0.990044	-0.530244	1.17133	0.903227	-0.454993	-0.330282	2.27712	0.57559	0.147958	1.36172
Hspa4l	-1.13521	-0.788524	-0.611556	-1.10848	-0.876129	-0.39434	-0.614003	-0.892157	-0.109329	1.27894	0.360069	0.0525447	0.722582	2.11232	1.55847	0.444803
Cldn11	-1.15674	-1.38241	-1.05814	-1.21111	0.377699	-0.23068	-0.482363	-0.657437	0.745333	0.763499	0.454539	-0.746793	1.97061	1.19525	0.912582	0.50616
Mybbp1a	-0.179103	0.179374	1.3864	1.03734	1.55053	-0.00294696	1.40031	0.865777	-1.03369	-0.809142	-0.443192	-1.13338	-1.78419	-0.513443	-0.394996	-0.125652
Pabpc1	-1.14366	-1.60788	-0.680198	-0.670413	-1.20697	-0.318822	1.66709	1.85264	-0.479765	-0.0492329	0.000154319	0.646112	0.0441541	0.292724	0.427634	1.22644
Pafah1b1	1.92371	1.4836	1.40185	1.16686	0.178629	0.272964	-0.162612	-0.224003	0.0497201	-0.806765	-0.870934	-0.651514	-0.876476	-1.19858	-1.09351	-0.59294
Pafah1b2	0.235799	1.38811	2.9719	0.604325	-0.725081	0.0775412	0.365426	-0.1619	-0.87618	-0.674588	-0.450319	-0.467614	-0.910111	-0.470342	-0.344818	-0.562148
Prdx1	-0.510883	-0.539881	-0.85977	-1.28979	-1.88645	-0.24771	-0.860853	-0.290793	1.19047	0.853145	1.7193	1.29127	0.333188	-0.0933441	0.609691	0.582411
Pak1	0.14523	-0.952788	-0.677313	-0.581821	0.00506184	0.604197	-1.88371	-1.35031	1.36785	-0.241067	1.46778	-0.116672	1.81473	0.20988	0.300352	-0.111406
Palm	-1.0604	-1.26691	-1.19658	-1.10811	-0.507726	-0.572476	-0.334688	-0.612959	0.575667	0.682243	-0.376837	1.35464	1.69392	0.64916	0.648464	1.43259
Pcbp2	-0.518962	-0.502965	-0.591761	-0.602556	-1.09258	-0.0532924	-0.259644	0.353527	0.0995788	1.62986	1.70924	-0.41457	-0.756433	2.10175	0.163509	-1.2647
Pcdh10	1.15986	2.07846	0.109298	0.633155	-0.410421	-0.198671	-0.0512334	0.0694665	1.0252	-1.44769	0.629781	-0.698369	-0.112049	-0.941973	0.0958851	-1.94069
Pcm1	-0.804473	0.264461	0.255503	-0.861914	-1.54537	-0.415008	0.407854	1.87817	-1.28142	0.764424	1.46883	-0.825839	0.0510953	0.0275602	1.29837	-0.682236
Cdk18	-1.66067	-0.862168	-1.15009	-1.89451	0.147543	-0.52241	0.344941	-0.275601	0.448008	0.363918	1.25211	-0.0399715	1.16245	0.829084	1.39303	0.464335
Pdcd6	-0.0205523	0.140685	-1.08401	-0.33233	-1.02028	0.407322	-1.32041	-0.814158	-0.22127	1.0625	-0.384635	-0.232086	-0.77469	0.688116	1.95857	1.94723
Pde1b	-1.10948	-0.129313	-0.806896	-1.41675	-0.486012	-0.0909316	-0.452449	-0.599832	0.181326	0.86803	1.63145	-0.0329454	0.818267	1.22356	1.71568	-1.3137
Pde4a	-1.16939	-1.2463	-1.01641	-1.57208	-0.690797	-0.632976	0.350905	-0.756381	0.124465	0.9279	1.5615	0.461572	0.71218	1.08022	1.10526	0.760352
Pde4b	1.32145	-1.16625	-0.260664	0.161262	-0.384742	0.0110158	1.91608	-0.786448	2.21848	0.150155	0.0506227	-0.173259	-0.676673	-0.793604	-0.657273	-0.930158
Pde6d	-0.624681	-0.517066	-1.1592	-0.725871	-0.817639	-0.44093	0.415912	-0.361503	0.774429	0.647073	2.72442	-0.155554	-0.0804536	-0.888068	1.41511	-0.205973
Pdha1	-0.899018	-1.04269	-1.01809	-1.17586	-0.212469	-0.492331	-0.276078	-0.458768	-0.0853513	0.959948	0.0547875	-0.238774	1.10662	0.706603	0.377831	2.69364
Padi2	-1.38547	-1.17334	-1.01984	-0.928962	-0.883662	-0.54919	-0.291705	-0.106404	-0.0268887	0.591451	0.727015	1.90637	-0.0880615	0.499107	1.11346	1.61613
Pea15a	1.58309	0.604672	0.799436	0.626906	-0.669998	0.505956	-0.549348	-0.528304	-1.5592	-0.187549	1.96009	-1.75504	-0.411703	-0.425455	0.192141	-0.185692
Pfkl	-1.20378	-1.58869	-0.869319	-1.2752	-1.47698	-0.309149	0.476422	0.726821	0.198036	0.166161	0.849513	0.829156	0.331931	0.351162	1.38314	1.41078
Pfkm	-1.2147	-1.09156	-0.976864	-0.93797	-0.789777	-0.63376	-0.487278	-0.456466	-0.168459	0.21141	0.404348	0.451417	1.14388	1.08444	1.96782	1.49352
Pfn1	-1.33501	0.746204	-0.711989	-1.26395	-0.584429	-0.375604	1.15717	0.44355	-1.16454	-0.344922	1.12517	0.0283159	-0.0334606	1.22454	1.9051	-0.816137
Pfn2	1.92768	1.46411	-0.272243	-0.831667	0.0412486	0.798648	-1.85392	-0.812225	0.956292	0.27563	0.120393	-0.960361	0.0900131	0.497289	-0.263471	-1.17741
Pgam1	1.36816	0.208145	1.83994	-0.221174	-1.97163	0.886723	0.265081	-0.244755	-0.680644	-0.329999	-0.605467	-1.12834	-1.18105	0.859202	0.646594	0.289202
Pgk1	0.358002	0.58544	0.49826	0.356739	-2.41691	-1.51363	1.28279	-1.4304	0.140466	0.847436	-0.203148	1.13311	-0.301505	0.341323	0.101648	0.22038
Phb	0.842147	2.06094	-0.195996	-1.24069	-0.0434369	-0.590508	-1.3641	-1.29703	0.428513	0.572235	0.779832	-1.22511	1.06945	0.727669	0.00389661	-0.527809
Slc25a3	1.78294	1.65502	0.277422	-0.36782	0.307088	-0.917822	-1.74325	-1.61698	0.136913	-0.092642	0.394386	-0.843925	0.723013	0.831117	-0.134468	-0.390985
Pick1	1.50181	0.961124	1.15664	0.561985	-1.06531	0.554197	0.612967	0.341728	1.06633	-1.22153	-0.838099	-0.170346	0.213614	-1.10992	-0.892473	-1.67271
Pik3c2a	1.82573	0.85346	1.36439	0.851207	0.878125	0.342845	0.602246	0.106246	-0.354493	-1.40072	-0.212444	-0.8245	-0.86117	-0.725279	-1.12608	-1.31956
Pik3r2	-1.29483	0.511061	0.377839	-1.41154	-1.11855	-0.286068	0.758451	-0.624982	-0.587383	0.128634	2.24492	0.0865048	-0.633059	0.467988	1.59773	-0.216722
Pip5k1c	-0.713204	-0.17292	-0.664273	-1.26265	-1.12318	-0.862428	0.0292985	-0.625766	-0.683144	1.07382	2.01118	-0.707407	0.732234	0.480062	1.22937	1.25901
Pitpnm1	0.629341	2.69669	1.19324	0.591445	-0.186312	0.227948	0.280532	0.285558	0.0962837	-0.869935	-0.456617	-0.523662	-0.682813	-1.05096	-1.15797	-1.07277
Pja1	-1.10315	-1.33369	0.189853	-1.59725	-0.36349	-0.667513	1.62296	-1.03854	0.700828	0.793515	1.80614	0.0612191	0.440517	-0.322627	0.643222	0.167991
Prkaca	0.825672	0.05769	1.01891	2.36407	-1.18203	-0.254783	-0.508099	0.585789	1.25428	-0.210528	-0.467421	0.0259181	-1.22457	-1.17026	-0.943026	-0.171594
Prkacb	1.31668	1.45795	0.637082	2.21975	-0.900176	0.141234	-0.485181	0.710635	-0.067706	-0.91883	-0.143369	-0.737596	-0.695787	-1.17067	-0.820957	-0.543054
Prkca	-0.57226	-1.51995	-0.818617	-1.11239	0.0368059	0.0756647	-1.00502	-1.28984	1.26974	-0.224885	1.53411	0.0106065	0.395294	0.90596	0.932329	1.38246
Prkcb	-0.935698	-0.703137	-0.710789	-0.738577	-1.07509	-1.09452	-0.613836	-1.03413	0.963146	0.436425	2.14445	-0.0333557	0.816663	0.552433	1.14895	0.87706
Prkcg	-1.18011	-1.21434	-0.642781	-1.33008	-0.468469	-0.974841	0.305867	-0.414174	0.574931	0.205243	2.19549	0.033761	0.00352985	0.498127	1.49934	0.908512
Prkce	-0.0069422	2.07099	1.76281	1.37784	-1.05174	0.400257	0.417829	-0.388713	-0.446176	-0.639049	-0.258091	-0.625855	-1.27188	-0.962139	0.275133	-0.654278
Plat	-0.530405	-0.21023	-0.82874	-0.0924014	-1.27742	-0.955871	0.102941	0.790581	-0.970887	-0.455163	2.39955	0.740612	0.0115805	0.0573051	1.74857	-0.530029
Plcb1	2.00169	1.11831	1.30945	1.46541	0.612949	-0.360372	-0.148761	-0.728824	-0.220956	-0.595973	0.180801	-0.918767	-0.816431	-1.0484	-1.10342	-0.746708
Plcb4	-0.476251	-0.713288	-0.632669	-1.72721	2.50911	0.910801	0.368779	-0.881812	-0.340741	-0.255884	0.440224	-0.781182	1.03794	0.239399	0.732772	-0.42998
Plcg1	2.02143	1.26658	0.57143	0.0773062	-2.19468	0.506729	-0.405554	-0.338302	0.415248	0.379558	0.252053	0.352354	-0.594317	-0.160314	-0.610278	-1.53924
Plec	1.37465	1.04098	0.968466	1.60344	1.28214	0.449151	-0.776762	-0.181359	-0.172407	-0.830612	-0.92224	-0.291941	-0.167288	-1.23574	-1.58727	-0.553208
Pa2g4	2.15438	-0.0329398	0.462745	0.51501	-0.599668	0.226877	1.86917	0.300495	-1.40636	-1.12622	0.171004	-0.891631	-0.413097	0.0399713	-1.2807	0.0109607
Plp1	-1.00085	-1.55515	-1.30606	-1.07098	0.372578	-0.212986	-0.315437	-0.544096	0.235742	0.189862	1.35375	-0.648937	1.63712	1.0344	1.34879	0.482242
2024-09-05	0.940117	-1.82734	0.30423	-1.11418	0.333002	0.30706	1.24572	0.923382	1.76592	-0.238663	0.843405	-0.838842	-0.344624	-0.699022	-0.378556	-1.22161
2024-09-04	-0.789947	-1.3392	-0.975081	-1.77665	-1.11087	0.0709535	-0.535477	-0.519292	0.491633	0.859393	1.21099	1.23839	0.856889	0.444129	1.01364	0.860499
Ppib	1.65601	1.79429	1.28446	1.33979	0.203446	-0.101995	0.115209	0.115061	-0.84706	-0.823879	-0.360282	-0.952144	-1.14914	-0.697433	-0.659764	-0.916567
Ppp1ca	-0.0751973	2.87821	0.299745	0.456231	0.607577	0.406792	0.876533	0.417886	-0.69472	-1.37433	-0.522226	-0.660107	-0.944993	-0.660493	-0.419978	-0.590932
Ppp1cb	-0.292684	1.19824	0.673095	-0.826295	-0.28241	-0.902191	0.508391	0.466379	-0.801243	-0.62425	2.48901	-0.533701	-0.210356	-0.728688	1.13279	-1.26608
Ppp1cc	-0.689483	1.78726	0.0734488	-1.28577	0.0417714	2.10646	0.421116	0.844992	-0.227789	0.152126	0.644815	-0.259101	-0.476975	-0.729391	-0.941292	-1.46218
Ppp2ca	-0.490182	0.677071	0.374816	-0.601176	-0.861103	-0.542791	-0.58845	-0.855288	1.32161	-2.00078	0.729535	1.30833	-0.959644	0.922638	1.37191	0.193494
Ppp3ca	-1.21987	-0.450727	-0.693289	-1.43348	-1.03129	-0.156875	-1.13525	-0.27542	0.592029	1.31125	0.884394	1.08181	0.828649	1.87162	0.129333	-0.30289
Ppp3cb	1.18969	2.27184	1.5341	0.135496	-0.455895	0.594845	-0.814924	-0.480628	0.0307745	0.466756	-0.20242	-0.716492	-1.01177	-0.292837	-0.820709	-1.42782
Ppp3r1	-0.846572	-0.116399	-0.414423	-1.22693	-0.778676	-0.205692	-1.80127	-0.752716	0.751285	1.50923	0.603735	-0.127353	0.985503	1.85305	0.698371	-0.131143
Mob4	0.562849	1.99424	0.44255	-0.196636	0.589457	0.947509	0.178824	0.911061	-0.0259316	-0.140674	0.570189	-0.233507	-1.32937	-1.50559	-1.15031	-1.61465
Prkar1a	-0.663715	-0.577885	-0.223854	0.0868044	-1.88158	-1.61709	0.421758	-0.0390387	-0.219931	0.499959	1.90416	0.657089	-0.7141	0.674609	1.58104	0.111765
Prkar1b	0.312104	1.51502	0.209232	0.445833	-0.805663	-0.718168	-0.675612	0.720143	-0.842973	-0.220735	1.40369	1.40784	-1.5667	-1.60463	-0.234289	0.654907
Prkar2a	1.06896	1.24247	0.382719	2.56114	-0.454916	-0.978553	-0.212934	-0.709874	0.174503	-0.175256	-1.20031	-0.748916	-1.33084	0.0508234	0.201549	0.129433
Prkar2b	0.155356	0.706853	-0.837021	2.68837	-1.29116	-0.305813	-0.730631	-0.609424	0.884612	-0.707557	0.537977	0.169852	1.05589	-0.730022	-0.763633	-0.223659
Mapk8ip1	1.00456	2.39262	1.0459	0.958606	-0.00609785	-0.7126	-0.430169	0.233701	-0.773002	-0.640366	-0.211365	-1.23016	-1.66505	0.217731	0.135375	-0.319678
Prnp	-0.726857	-1.06084	-0.999878	-0.765595	-0.339503	-0.830541	0.0140775	-0.745493	0.324649	1.23037	0.86101	-1.02435	0.474602	2.27368	1.2617	0.0529741
Prps1	2.03785	0.316014	-0.922089	-0.239725	0.887927	-0.746156	-0.599887	-0.975802	0.447379	-0.9795	-0.644823	-0.264203	-0.188661	2.32109	-0.30584	-0.143574
Psap	-0.98058	-0.777018	-0.752738	-1.08428	-0.748512	-0.831007	0.106066	-0.734717	-0.409178	0.31842	1.20681	-0.168402	0.575759	1.24706	2.42523	0.607077
Cyth1	-1.20289	-0.689956	-0.721102	-1.41156	-0.409988	-0.980353	-0.607611	-0.605155	-0.0872995	0.595595	1.16068	-0.0120704	1.19991	0.874554	1.99112	0.906128
Cyth2	-1.18452	-0.946542	-0.451221	-2.03637	-0.531771	-0.434494	0.136918	-0.382624	0.535324	0.426063	2.00854	-0.0849138	0.352525	1.14357	1.32547	0.124041
Cyth3	-0.830477	-0.841396	-0.110762	-2.23667	-0.497042	-0.951919	0.643299	-0.436324	-0.0303094	0.577562	1.63057	-0.0957367	1.01733	0.407767	1.61457	0.139538
Psmc3	1.66446	1.95322	1.95765	0.288283	-0.171168	0.213364	-0.380688	0.0490817	-0.344858	-0.726731	-0.697101	-0.989596	-0.776045	-0.34041	-0.88382	-0.815642
Psmc5	2.16671	0.634695	0.667709	0.0469638	1.09856	1.05956	0.855912	-0.64364	-0.510345	0.353342	-1.0364	-0.787573	-1.1609	-0.851954	-0.816172	-1.07646
Ptk2b	0.192586	1.14734	2.21226	1.08836	-0.213832	0.268197	1.02158	0.615848	0.00112663	-0.690669	-0.804739	-0.994593	-0.932978	-0.657087	-0.936491	-1.31692
Twf1	-0.894845	-0.830559	-0.585038	-1.43271	-0.534133	-0.292292	-1.40732	-0.298887	-0.34516	0.317665	0.613478	0.154217	1.8773	1.22297	1.40259	1.03273
Ptn	1.27839	1.54313	1.51473	1.55359	0.302093	0.36511	0.119668	0.0670267	-0.746403	-0.887081	-1.04383	-0.516151	-0.827143	-1.16743	-0.972557	-0.583149
Ptp4a1	1.27739	0.0612289	-0.346182	0.0574553	-0.338714	0.960931	-0.437636	1.92568	-0.503769	-1.00116	-0.69131	2.0316	-0.741934	-0.968499	-0.389635	-0.895443
Ptpn11	-0.00868346	1.03672	-0.827583	-0.224961	-0.905511	-0.304953	-1.36065	-0.662584	-0.00470798	1.60699	1.85893	-1.10263	1.05109	-0.179843	0.907193	-0.878818
Ptprd	1.00345	1.32186	1.91387	1.1717	-0.374659	-0.864363	0.141552	-0.204311	-0.979133	-1.0989	0.924286	-0.0491246	-0.97961	-1.38115	0.0602786	-0.605734
Ptprk	-1.16067	2.14599	-0.253285	-1.47832	0.203429	-0.615947	-0.52663	-0.327879	-0.806439	0.138768	1.67869	-0.602561	-0.0954096	0.270106	1.43513	-0.00496234
Ptprs	-1.27071	-0.642178	-0.382582	-0.741577	-1.8871	-1.44376	-0.114437	0.581761	-0.474523	0.873776	1.2562	1.06301	0.919328	0.639132	0.737687	0.885974
Ptprz1	-1.72452	0.26877	0.618032	0.200871	-1.66999	-0.716991	2.0838	1.17067	-0.849608	0.0568589	0.142687	0.799559	-0.740942	-0.381143	0.655247	0.0866962
Pura	-1.41772	-1.27314	-1.2761	-1.22813	-0.737658	-0.536237	-0.108578	-0.151607	-0.127608	0.706165	0.764952	0.6338	0.818808	1.20875	1.25793	1.46637
Purb	-1.51933	0.260003	-1.05514	-0.902446	-0.451849	-0.0275565	2.61788	0.717101	0.563299	0.172151	1.24365	-0.56732	-0.333253	-0.301988	0.349142	-0.764348
Abcd3	0.934689	2.51699	1.52528	1.30551	-0.234296	-0.368825	-0.556031	-0.148335	-0.355846	-0.691516	-0.575108	-0.763487	-0.716496	-0.722163	-0.682649	-0.467725
Pex5	0.402024	-1.5283	0.240687	-0.672902	-0.88146	-1.22472	1.74352	-0.763498	0.336586	0.173135	1.9864	0.498479	-1.01392	-0.306612	0.752291	0.258284
Rab10	0.3721	-0.498658	0.347557	0.0916134	-0.745528	-0.709603	-0.149553	-1.40041	-0.0922263	1.40289	-2.33384	0.3366	-0.0114849	1.30282	1.16085	0.926873
Rab12	-0.65968	0.183919	-1.40301	-0.609403	-1.42721	-0.429165	0.412032	-1.30997	-0.607448	0.845359	1.027	0.101501	0.565457	1.30553	1.97755	0.0275446
Rab18	0.307942	3.66573	0.104341	-0.056645	-0.454287	-0.419269	-0.415721	-0.39434	-0.368482	-0.323832	-0.145193	-0.4542	-0.281035	-0.236312	-0.250183	-0.278513
Rab33a	-0.661286	0.786789	0.83096	-0.840893	-0.866838	-1.17302	-1.47398	0.532499	-1.01661	1.0882	-1.05099	0.805648	-0.233445	0.733156	1.56474	0.975063
Rab3a	-1.51283	0.138694	-0.234784	-1.04861	-2.10998	-0.368097	1.54067	-0.546906	0.323488	0.346495	0.792388	0.289814	0.245758	1.36896	1.13104	-0.356095
Rab5c	0.647707	1.79708	0.544159	-0.160576	-0.3577	0.629457	-0.643359	-0.759209	-0.946185	-0.309343	0.324911	-1.07896	-0.570213	2.34233	-0.29627	-1.16383
Rab7	-0.117873	2.28188	-0.272758	1.72124	-0.528876	-0.361431	1.29253	-0.883445	-0.664392	0.701932	-0.187148	-1.51012	-0.322009	-0.312024	-0.617786	-0.219725
Rac1	1.01384	-0.117256	-0.578643	-0.564339	0.515666	-0.63696	-1.11216	-0.726778	2.5704	0.276578	-0.467677	-0.609603	1.72673	-0.244913	-0.58187	-0.463022
Ran	-1.34919	0.893441	-1.39439	-0.949708	-0.0613536	-0.181079	2.0426	1.07773	-1.16839	1.35482	-0.312284	0.596955	-0.416266	-0.210755	-0.341601	0.419473
Ranbp2	-0.789367	-0.268452	0.707045	2.18357	-0.809087	-0.615346	1.71009	1.52366	-0.982077	-0.889125	-0.121013	-0.0771746	-0.901209	-0.329214	-0.209786	-0.132507
Rangap1	-1.60217	-0.406135	0.717712	1.89122	-0.400885	-0.42161	1.60158	1.67063	-0.885584	-0.410858	-0.191008	0.122	-0.616475	-0.0785661	-1.04319	0.0533342
Rasgrp2	1.83859	1.20872	0.80849	0.574316	-0.937412	-1.31393	-0.912437	-1.23945	0.178396	-1.42271	1.19859	-0.721338	0.318438	0.111103	0.270021	0.0406167
Rasal1	-1.06637	2.23262	-0.217666	-1.0049	-0.218781	2.08195	-0.422377	-0.337189	-0.201548	-0.524508	0.719624	-0.379474	-0.851197	1.01659	-0.599445	-0.227323
Rasgrf1	-1.06956	-1.12035	-0.930658	-1.15959	-0.687442	-1.07464	-0.260809	-0.507229	0.18361	0.515461	2.10759	0.30043	1.00601	1.03847	1.09353	0.565186
Rasgrf2	-1.45648	-0.844563	-1.01102	-1.41812	-0.723452	-0.726857	-0.209083	-0.353989	0.192442	0.740921	1.91698	0.437951	0.323984	0.914115	1.28225	0.934916
Rasgrp1	-1.11805	-0.709162	-0.69636	-1.22693	-0.660404	-0.578278	-0.525197	0.397495	0.352353	0.814445	1.53802	-0.61341	-0.75706	1.1899	2.06224	0.530401
Rbbp4	0.884759	1.43432	1.75129	0.873109	0.66367	0.245464	0.682284	0.586411	-0.767956	-1.17248	-0.391192	-0.758386	-0.899916	-1.3036	-1.18614	-0.641639
Pitpnm2	-1.24324	-0.325305	-0.502161	-1.18883	-0.40144	-0.679605	-0.902327	-1.02696	0.333705	0.886438	1.47218	-0.187497	0.311069	2.23986	0.260068	0.95404
Upf1	-1.53034	-1.42297	-0.688884	-1.06285	-1.31882	-0.437499	1.14679	0.622014	-0.0740659	0.916856	1.25989	0.536488	-0.426404	0.285504	1.05096	1.14332
Rheb	-1.23697	-1.43746	-0.428349	-1.40306	-0.64794	-1.29108	1.25731	-0.19726	0.174261	0.789318	1.10888	0.754195	-0.0569314	0.416149	1.59907	0.599869
Rock2	-0.299444	0.451158	-0.208843	-1.15393	1.1594	0.819185	0.626752	0.252731	-2.49519	-0.585999	0.409329	-0.90206	1.29633	0.638007	0.777771	-0.785198
Rph3a	-1.38935	-1.8358	-1.68895	-1.2118	0.524156	-0.339994	0.598808	0.637071	0.278263	0.108527	1.52421	0.782432	0.547712	0.169121	0.77293	0.52265
Rpl10a	-0.557804	0.803772	0.591664	0.460468	-0.764953	0.359162	2.38762	1.56127	-1.27912	-0.762961	0.198396	-0.190681	-0.996364	-0.91246	-0.219037	-0.678968
Rpl18	-0.0408002	0.939744	1.12747	0.387673	-0.580727	0.471826	1.97905	1.39797	-0.891609	-1.4663	-0.205643	-0.229498	-0.986983	-1.22186	-0.852244	0.171911
Rpl19	-0.416469	0.294605	1.14523	1.00452	-1.09043	0.490389	1.93189	0.810231	-1.32217	-0.423576	0.0741971	0.0881986	-1.36301	-1.59325	-0.127875	0.497525
Rpl22	-0.132467	0.270689	0.974831	0.492016	0.0580112	1.11646	1.62011	1.91416	-0.462533	-1.02739	-0.454558	-0.392688	-0.681433	-1.33606	-1.4151	-0.544054
Rpl26	-1.35812	-1.15597	0.0702707	0.0757913	-0.99708	0.264971	0.995139	0.502226	0.385607	-0.388359	-0.915196	0.469464	-1.78208	1.11465	1.48237	1.23631
Rpl27	0.342534	1.14571	1.19216	1.21231	0.00301513	0.868818	0.916062	1.38007	-1.08871	-0.958082	-0.777406	-0.44811	-1.07488	-1.38109	-1.06724	-0.26515
Rpl28	1.07652	0.657066	1.44172	0.633257	-0.645192	0.873451	0.586603	0.515778	-0.532808	-0.909439	-1.72292	-0.891122	-0.764749	-0.0509578	-1.48339	1.21618
Rpl37a	-0.110308	1.23159	0.902504	0.171086	-0.333556	0.719119	1.0279	1.00066	-1.57119	-0.57652	-0.155717	0.288688	-0.79808	-2.04107	-0.926238	1.17112
Rpl36a	-0.554727	1.31645	1.41162	0.926133	-1.00344	0.874454	0.552821	-0.212599	-1.66292	-0.0236376	-0.658118	0.99991	-1.1036	-1.38715	-0.241503	0.766305
Rpl6	0.173233	0.818241	0.974337	0.654282	-0.426555	0.581773	1.83031	1.52241	-1.37665	-0.848735	0.131762	-0.631445	-1.46056	-0.996003	-0.728378	-0.218018
Rpl7	0.486846	0.560571	0.606294	2.03177	-0.0251448	0.158206	1.54975	1.08134	-1.05048	-1.16513	-0.463738	-0.30942	-1.28883	-1.09612	-0.80551	-0.270408
Rpl9	-1.11095	0.866331	0.634752	0.535619	-0.67158	0.606485	1.70968	1.83481	-0.945764	-0.593738	-0.17059	0.483341	-1.28777	-1.22503	-0.737012	0.0714219
Rpn2	1.25835	1.63468	1.1387	1.10637	-0.344009	1.23676	0.670269	-0.318957	-1.17342	-0.706487	-0.190241	-1.15478	-0.441072	-1.11309	-0.975572	-0.627505
Sub1	1.16307	-0.593683	0.279824	-0.213452	2.75082	-0.109489	0.4604	0.321326	-0.268654	-1.34206	0.182288	-1.15241	0.476665	-1.18134	-0.141299	-0.632008
Rps12	-0.430174	0.971379	0.848792	1.20981	-1.29748	0.577053	1.13025	0.988874	-1.95089	-0.0436437	0.205692	0.0993265	-1.85432	-0.224423	0.026424	-0.256663
Rps14	-0.207862	-0.0358175	0.976673	1.35573	-0.19891	0.836951	1.53291	1.43742	0.147947	-0.523095	-0.42994	-0.288357	-1.74623	-1.44345	-1.10165	-0.31232
Rps16	0.28912	0.224641	0.397438	1.09804	-0.686888	0.836065	1.70947	1.82952	-0.894036	-1.14187	-0.498413	-0.0351666	-1.10142	-1.43344	-0.660865	0.0678039
Rps17	0.298733	1.1954	0.220893	0.739077	-0.280913	1.24168	0.788072	1.81141	-0.25568	-0.69338	-0.885799	0.372123	-1.2231	-1.54394	-1.3519	-0.432665
Rps19	-0.118365	0.966597	1.47038	0.730221	-1.32409	0.358041	1.7334	1.45726	-0.594367	-0.884978	-0.628465	-0.352424	-0.859272	-0.954881	-1.02007	0.021005
Rps24	-0.0512752	1.14271	0.389209	0.497582	-0.859457	0.411337	2.17534	1.64843	-0.968958	-0.81532	-0.168601	-0.133532	-1.19214	-1.09483	-0.794203	-0.186298
Rps3a1	0.435083	1.13175	0.967391	0.577677	-0.576451	0.971382	0.97784	1.55374	-0.709299	-0.625531	-0.405262	-0.168235	-1.46392	-1.94304	-0.778253	0.0551249
Rps4x	0.562086	1.12351	1.06834	1.0524	-0.230023	0.27946	1.40048	1.26951	-1.17062	-0.884231	-0.27221	0.0105899	-1.21483	-1.65219	-0.931986	-0.410285
Rps5	-1.09344	0.00739064	0.211538	0.355834	-1.86978	-0.934248	1.39482	1.06302	-1.10655	-0.289142	-0.353529	-0.267148	-0.0216735	1.27821	1.74241	-0.117706
Rps6	-0.046924	1.06465	0.824756	1.36644	-0.292069	0.781579	0.374803	1.4613	-1.17605	-0.48515	0.294924	-0.0307585	-1.29563	-2.13695	-0.621552	-0.0833647
Rps7	-1.51556	0.949631	1.65195	-0.0102096	-0.857868	-0.00838395	2.22356	1.00683	-1.1226	-0.381417	-0.206377	-0.650347	-0.0405554	-0.581736	-0.405359	-0.0515652
Rtn3	-0.473055	-0.189865	-0.881501	-0.738028	-0.416682	-0.0106184	-0.281225	-0.358636	3.59673	-0.117356	-0.0184284	-0.164495	0.153004	0.0879875	-0.021354	-0.166483
Ruvbl2	1.08808	1.63654	1.53271	0.876656	0.798969	0.222491	0.346494	0.271922	-0.558078	-0.942159	-0.253676	-1.38302	-1.4085	-1.20065	-0.449041	-0.578751
Ncor1	2.57465	0.872981	0.438804	0.900939	1.3248	-0.106911	-1.04396	-0.317095	-0.0578501	-0.273864	-0.950065	-0.464058	-0.476929	-1.12349	-0.893493	-0.404456
Ryr2	-0.304929	-1.48997	-1.79929	0.215183	0.470058	0.524436	-0.0422537	-0.646013	1.80244	1.44967	1.31434	0.34757	-0.80598	-0.774437	-0.0750151	-0.185813
S100a11	1.03897	1.60538	1.51234	1.3304	-0.299126	0.994509	-0.182654	0.531728	-0.594896	-0.507838	-1.21317	-0.592987	-0.731451	-1.1287	-1.09818	-0.664319
S100b	-1.09732	-0.861757	-0.938646	-1.53417	-0.450307	-0.65048	-0.389917	-0.819953	0.132401	1.6829	-0.0164189	0.342827	1.41452	0.964024	1.13635	1.08595
Khdrbs1	1.25859	0.569805	1.07271	2.41861	0.585026	0.463876	-0.454701	0.0596476	-0.438939	-0.532355	-1.04744	-0.249106	-0.904668	-0.785245	-1.34044	-0.675364
Atxn2	0.324147	1.98534	0.980483	0.0143277	0.431001	0.331169	1.17599	1.17901	-1.41962	-0.546515	-0.621566	-0.491887	-1.08517	-1.33458	0.0853613	-1.00749
Scg2	-0.529459	-0.871825	-0.381765	-1.90378	-0.920421	-0.972838	-0.130462	-0.794333	0.580383	1.93312	0.434162	0.561864	0.430978	1.32056	1.105	0.138823
Scn8a	-1.58109	1.06326	-0.467033	-0.473381	-1.26002	-0.0804111	0.436312	-0.986487	-0.442143	1.2609	0.772811	0.0852389	0.377993	1.04907	1.62358	-1.37858
Scp2	1.21786	2.04416	1.82716	0.962209	-0.470544	0.143495	0.32887	-0.14498	-0.738749	-0.65591	-0.308491	-0.960028	-0.900866	-0.796668	-0.59178	-0.955743
Scrg1	-1.15917	-0.37569	-1.18016	-1.25688	-0.676155	-0.783067	-0.914293	-0.498531	-0.525754	1.32426	1.0742	0.858952	0.703442	0.971438	1.38758	1.04983
Nptn	-0.617086	-0.544855	-1.19904	-1.892	0.137829	0.398719	-0.827979	-1.64159	1.048	1.27235	0.269517	0.589545	0.431832	0.617741	1.22972	0.727303
Sec22b	1.05695	0.0359587	-1.74108	0.974774	-2.13711	-0.424699	-0.636572	-0.557146	0.0617422	0.112242	0.709017	-0.580989	1.21041	0.65389	1.29852	-0.0359039
Sec23a	-0.598338	0.750992	1.33987	-0.649804	-2.53923	-0.739195	0.759153	0.469419	0.480521	0.640651	0.998706	1.01979	-0.224532	-0.129355	-0.986514	-0.59214
Exoc4	-1.39741	1.47837	0.261509	0.314177	-1.48186	-0.357855	1.94314	-0.250111	-1.0988	0.707006	0.124115	-1.17881	-0.097118	-0.451727	0.970049	0.515325
Sema4a	-0.825549	-0.859089	-0.350712	-1.04824	-0.937038	1.18446	0.938832	0.278591	2.20577	-0.349405	1.22045	-0.0416449	0.488663	-1.50712	-0.0400968	-0.35787
2024-09-08	-1.06117	-1.46528	-1.78123	-1.218	0.0607459	-0.257293	-0.106926	-0.205203	0.289379	-0.341078	1.34117	0.458376	1.04595	0.771431	1.21385	1.25527
Sh3gl2	-1.03378	-1.20579	-1.09597	-1.57908	-0.565001	-0.180509	-0.574331	-0.910413	1.15719	0.974429	0.886919	0.433667	1.50116	0.93547	0.414121	0.84192
Sh3gl1	-0.877099	1.05164	0.549082	0.197809	-0.289481	0.965079	-1.65389	-1.48595	-0.408096	1.63604	1.08697	-0.105974	-0.118286	1.13595	-0.657897	-1.0259
Sorbs3	1.92872	1.33365	0.552868	0.905045	0.271021	0.477421	0.489204	0.136035	-0.453951	-0.375923	0.0307366	-1.59545	-0.322859	-1.66608	-0.316338	-1.3941
Sorbs1	0.418891	0.840057	1.5416	0.258598	-1.42186	-0.928812	2.18961	-0.972442	-0.853307	0.873855	-0.121146	-0.400436	0.186806	-0.533047	-0.0473783	-1.03099
Cyfip1	-1.7347	1.22924	1.34968	1.28949	-0.294904	-0.174756	1.09963	0.995186	-0.820537	-0.302899	-0.181803	0.805562	-0.491909	-0.606885	-1.45923	-0.701168
Clpb	0.746337	1.08641	-0.746723	1.38451	0.782183	-0.114105	0.738769	1.2781	0.296378	-0.577743	-2.23701	-1.11932	0.055551	-0.0356561	-0.525109	-1.01257
Slc12a2	-1.48758	-0.272407	0.570722	-0.7046	-1.10222	-0.325219	-1.54165	-0.65373	0.474691	0.093344	0.834597	2.12173	1.47051	0.35597	0.207038	-0.0411839
Slc1a2	-0.334938	-0.863367	-1.04812	-1.57116	-0.965197	-0.928353	-0.167861	-0.852246	0.234623	0.448997	1.72833	0.713445	0.115509	1.45852	1.20274	0.829076
Slc1a3	0.603577	0.533726	-0.726347	-1.5124	1.59507	0.784089	-2.13473	-0.653907	0.923425	0.679973	-0.229794	-0.362221	1.25161	0.0444068	-0.337328	-0.45915
Slc1a6	-0.318731	0.0219664	-1.05836	-1.38486	1.22244	0.171964	-1.56956	0.216519	0.851747	2.10019	-0.787899	-0.377803	0.321436	0.384136	1.01269	-0.805866
Slc25a14	-0.589463	0.449709	0.132797	-0.803444	0.0295716	-0.283039	1.66038	1.62378	-2.22593	-0.601949	0.424961	0.363436	-0.742455	-0.944762	0.98165	0.524755
Slc2a1	-1.00391	-0.81581	-1.13861	-1.31202	-0.550798	-0.691507	-0.75343	-0.812448	-0.0384947	1.1914	1.60954	0.609015	1.44704	0.981301	0.785359	0.493364
Slc4a1	0.221708	0.450408	-0.467192	-0.419913	-0.483834	-1.00748	-1.1247	-1.20605	0.602027	1.08443	-0.930018	0.143845	1.07404	2.27714	-1.0013	0.786879
Slc8a1	0.290252	2.27579	1.5112	0.856957	-0.116544	0.189701	0.741451	0.281006	-1.46386	-1.17785	-0.163549	-0.715444	-0.848466	-0.465881	-0.196994	-0.997771
Ncor2	1.26104	1.31092	0.910849	2.02737	0.552593	0.45443	0.332579	0.0655242	-0.712605	-0.766347	-0.73124	-0.91508	-0.874475	-0.936215	-0.820341	-1.159
Snap25	-1.45243	-1.25198	-0.920645	-1.31892	-1.01388	-0.829269	-0.130523	-0.0486773	0.59974	1.18388	1.25445	0.508366	1.41083	0.887342	0.577237	0.544485
Snap91	1.83587	0.556907	-0.576861	-1.04852	1.44168	1.41237	-0.616607	-0.793096	-0.867985	-1.25426	-0.189229	-0.644368	1.28332	-0.0565322	0.119656	-0.602354
Snrpn	-0.318662	-0.222258	0.624436	-0.0956135	-1.11105	-0.149066	1.8567	2.19619	-1.32007	-1.2582	0.639089	-0.532227	-0.492755	-0.53472	0.115449	0.602758
Snta1	-2.31988	-0.555723	1.06163	-1.82127	-0.895906	0.463285	0.397612	0.328378	0.248923	-0.326219	1.039	1.37122	0.371937	-0.0745886	0.187272	0.524329
Sntb1	0.144181	1.01297	1.60149	0.362235	0.516473	0.963761	1.18542	0.704894	0.0418193	0.0385044	-1.0172	-1.42914	-0.766832	-0.549443	-1.05561	-1.75352
Sntb2	-1.06308	-0.807939	-0.836874	-1.00459	-0.959484	-0.9138	-0.344895	-0.650608	0.033503	0.565597	2.20666	0.040585	0.553139	0.797448	1.53365	0.850684
Soat1	1.13984	1.17469	1.03852	1.21298	0.698781	1.02974	0.556673	0.780317	-0.874353	-0.880141	-0.924362	-1.0048	-0.946353	-1.01678	-0.967073	-1.01769
Sparc	-0.960259	0.54196	1.0085	2.01526	1.33782	0.176946	0.717463	0.794536	0.259734	-0.701616	-0.945961	-1.27847	-0.9534	-0.164584	-0.868233	-0.979696
Serpine2	2.47881	0.126155	1.50576	1.29544	-0.0184085	0.525198	-0.432295	-0.0201143	-0.261112	-0.610741	-0.203669	-0.632553	-0.97196	-1.04547	-0.91736	-0.817683
Spta1	1.86055	1.3078	0.809315	0.762424	0.194911	-0.215426	-0.948853	-0.90791	0.545947	0.25539	-1.45337	-0.870927	-0.227449	1.04409	-1.28017	-0.876321
Sptan1	1.72632	1.1901	-0.314177	0.893395	0.850035	1.25942	-0.414558	0.233066	-0.376363	-0.506658	-1.51569	0.124734	0.393156	-0.959238	-1.44745	-1.13609
Sptb	-1.21589	-1.58397	-1.87491	-1.31553	0.0558039	0.359317	-0.308356	-0.175181	0.49278	0.584055	0.214713	1.18517	0.72889	0.874272	0.657309	1.32152
Sptbn1	0.372978	-0.0839062	-1.58083	-0.0611117	1.97785	1.95533	-0.723587	0.310766	0.683022	-0.380073	-1.3266	0.463641	-0.0182347	-0.712896	-0.946787	0.0704405
Sptbn2	-1.19117	-1.15381	-1.7856	-1.58178	-0.233747	0.0701885	-0.501884	-0.247442	0.408523	1.23479	0.414018	1.10377	1.02723	1.02681	0.675624	0.734465
Src	1.0181	0.492815	1.65063	1.04499	0.59695	-0.150873	-0.194009	0.76524	-1.08845	-1.58299	0.116113	-1.06929	0.125772	-1.87229	0.584578	-0.437295
Srpk2	-0.686892	-0.241809	-0.327992	-1.38122	-1.25021	-0.0250953	0.498061	1.64085	1.78742	-0.78245	0.630192	-0.539364	-0.905139	0.870149	1.25788	-0.544396
Srprb	1.15836	1.41311	1.14261	0.796751	0.812753	0.214924	0.316926	0.132634	-1.70959	-1.64443	0.527521	-0.61572	-1.464	-0.576153	-0.186479	-0.319203
Ssb	-1.64794	-0.568349	-0.464101	-0.98011	-0.0348816	-0.652548	1.20491	1.54597	-1.18059	-1.20845	0.585897	-0.129422	0.855148	1.00609	1.12315	0.545237
Stam	-0.992217	0.320813	-0.320643	-0.439027	-1.1642	-0.565211	-1.97709	0.013793	-0.737969	1.24288	1.8494	0.827167	0.0713545	0.689192	1.16574	0.0160267
Stau1	-1.61066	1.12474	0.919515	-0.43555	0.570637	0.465734	1.99934	0.585509	-0.440346	-0.281777	0.355127	-1.45483	-0.993974	0.0189715	0.41953	-1.24196
Stim1	0.022147	1.21756	0.234514	-1.29926	0.0274655	-0.511671	0.968659	-0.0695886	-0.516014	-1.02461	2.23654	-1.57815	1.15539	-0.450021	0.0550842	-0.468047
Strap	0.0567379	2.41744	0.252807	-1.29418	-1.30163	-0.308413	0.14743	-1.39618	0.757776	0.682854	0.535372	-1.27296	0.33341	0.631326	0.168072	-0.409857
Stx1a	-1.33078	-0.93197	-0.644935	-1.1136	-0.851799	-0.96501	-0.490467	-0.666815	0.366537	0.772225	1.59048	-0.00703695	1.41908	1.3626	0.989993	0.501505
Stxbp1	2.29296	-1.01948	-0.960567	-0.770954	-0.76435	-0.644351	-0.945928	-0.394975	-0.399824	0.094554	1.4963	-0.77636	0.580514	0.90658	0.414464	0.891416
Sucla2	-0.423003	-1.02753	0.449162	-2.12404	-1.88923	-0.687945	0.249144	0.434566	0.223434	1.01488	-0.0856684	0.596698	0.297182	1.2174	0.557346	1.19761
Syn1	-1.28408	-1.50398	-1.64704	-1.48659	0.776737	0.423436	-0.485252	-0.0566383	0.488934	0.995008	0.250397	0.10258	0.0808265	0.863839	1.169	1.31283
Syn2	-1.14886	-0.293666	-1.44381	-1.48966	-0.00827537	-0.408205	-0.157818	-1.59285	0.87585	1.15441	0.0733329	1.17778	0.502381	0.762041	0.651333	1.34602
Syngr3	1.7008	-0.172285	0.192022	0.648282	1.06932	-0.721904	-1.14664	-0.232854	-0.101107	-0.468368	-0.240461	-0.408699	2.09912	0.178291	-1.84007	-0.555436
Syp	-1.29471	-0.957694	-1.03912	-1.18064	-0.707501	-0.637545	-0.75205	-0.50128	0.866052	0.54257	1.49923	0.289331	1.47301	0.195522	1.4143	0.79052
Syt1	1.32946	-0.116295	0.71778	1.07069	0.957652	-0.252142	0.416822	1.02688	0.378895	-0.735804	0.223585	0.0868433	-1.4146	-2.36775	-0.411158	-0.910863
Syt2	0.895959	0.145432	0.930439	1.0101	1.06204	0.707276	-0.0991142	0.89611	0.40616	-0.0894604	-0.938174	0.57819	-1.29864	-1.9989	-1.51796	-0.68946
Syt3	-0.660218	-0.331229	-0.33296	-1.17176	-0.102922	-1.08568	-0.426901	-0.240983	0.332766	-0.30021	0.566652	1.55808	2.78156	-0.26214	0.443383	-0.767445
Cntn2	0.774393	0.489178	0.527212	1.89296	-0.443959	1.01496	-1.21876	-0.658202	0.396667	-0.3377	0.112622	0.558299	0.983929	-1.35251	-1.30079	-1.4383
Tbl1x	-0.102933	1.04833	0.279931	-1.05743	-1.08412	-0.915055	0.733271	-1.30307	0.236866	0.993108	0.393367	-1.136	1.88485	-0.199903	1.19587	-0.967077
Tbr1	-0.0579629	-0.569778	-0.633906	-0.588311	2.04832	-0.507964	2.01496	-0.840177	0.534458	1.61394	-0.279783	-0.855415	-0.744661	-0.420375	-0.261023	-0.452326
Skp1a	0.600544	-0.127269	0.252189	-1.22116	-0.672706	0.428094	-0.772147	-0.00514722	1.19398	0.928768	0.875839	1.07163	-0.412296	0.703767	-0.213139	-2.63095
Ubtf	1.70422	1.054	1.66327	1.46556	0.31096	0.411704	0.044073	-0.108159	-0.461675	-0.867689	-1.01318	-0.578507	-0.608255	-0.874921	-1.203	-0.938404
Tcp1	-1.20488	0.320818	-0.859146	-1.7762	-0.990518	-0.0352783	0.474223	-0.606186	-0.477142	2.05045	0.822049	0.179371	-0.221259	0.337268	1.58568	0.400749
Prdx2	2.11374	1.86324	1.01951	-0.323587	-0.350657	0.420186	-1.64267	-0.617224	0.31602	-0.719116	0.264259	-0.480114	0.242198	-0.747637	-0.478767	-0.879384
Alyref	1.26414	-0.559914	0.777083	-0.715246	1.69449	0.376668	1.82314	0.89144	-0.494667	-0.774212	0.035213	-0.970374	-1.24365	-0.817288	-0.566684	-0.720138
Psmd2	-0.582628	0.56945	2.18275	1.89593	0.328255	-0.687771	0.934926	0.753153	-0.769459	-0.945036	-0.682711	-0.858395	-0.466955	-0.479094	-0.363196	-0.829224
Ppp2r5d	-1.35895	1.06756	0.781862	-0.862866	-1.431	-0.589908	0.00442664	0.40842	-0.471187	0.162631	2.08368	0.834607	-0.532991	-1.01527	-0.272362	1.19136
Tfam	1.24877	2.22875	1.60569	0.13788	0.506524	-0.371621	-0.670766	-0.296902	-0.985712	-0.961866	0.178662	-1.47987	-0.259188	0.11635	-0.146886	-0.849822
Tfg	0.233487	0.496693	0.602736	0.17176	-1.60273	-1.05817	-0.309729	-0.882072	-1.7395	0.416841	2.12359	-0.53768	0.129095	0.593189	1.15476	0.207746
Tgm2	1.50595	0.957746	1.28675	1.29834	0.195333	0.0343222	-0.250229	0.241963	-0.384404	-0.571195	-0.7279	-0.877631	-1.58328	1.14539	-1.40115	-0.870014
Thy1	-0.0978328	-0.730721	-0.563243	-1.08382	-0.0684847	-0.495848	-0.94834	-0.972319	1.59295	0.331925	0.246669	-1.06934	2.43041	0.710643	0.775848	-0.0584947
Tiam1	-0.841068	-0.110895	-0.489843	-1.64199	-0.796101	0.0924025	0.482854	0.0234679	-0.253492	0.0902757	1.13414	-0.122666	-0.510263	2.09587	1.85238	-1.00506
Trim28	1.85673	1.76709	0.795383	0.785198	1.28656	0.0546186	-0.233367	0.148028	-0.447583	-0.838071	-0.774971	-1.01825	-0.702099	-0.779413	-0.928115	-0.971732
Tjp2	0.906026	1.48695	1.86048	1.66684	-0.900069	-0.913659	-0.668122	0.145058	-0.759971	-0.763106	0.447174	0.289898	-1.04928	-0.741547	-0.418026	-0.588649
Tkt	1.72611	-0.120005	1.59115	1.67143	-0.555511	0.783514	-0.738556	0.609741	-0.375187	-1.12037	-0.543845	-0.883103	-0.529987	-0.708562	-1.19742	0.390597
Tmod1	-0.930234	-0.865608	-1.38724	-1.03568	-0.555924	-0.844242	-0.713133	-0.425313	0.435334	1.34084	-0.230735	1.46388	0.924902	1.39785	0.134565	1.29074
Tmpo	0.959221	1.40691	1.44636	1.90143	-0.113706	-0.25422	0.476517	0.442008	-1.09266	-1.26077	-0.912536	-0.94134	-0.875401	-0.56159	-0.0684827	-0.55174
Tnc	0.674983	1.18578	1.56061	1.44859	0.137245	-0.0452107	0.741265	1.14562	-0.849181	-1.01761	-0.0508272	-0.746715	-1.00445	-1.13758	-0.932338	-1.11018
Tnr	-1.28877	-1.19131	-1.29601	-1.25716	-0.547246	-0.638949	-0.638363	-0.3379	0.617694	0.944398	0.507234	0.439708	1.46934	1.06419	0.856574	1.29657
Tns1	1.6091	0.273676	-0.0156725	2.09009	-0.38413	1.25132	0.148077	0.430313	-0.0712762	-1.22026	0.0390297	-0.823709	-1.4232	-0.822744	0.00114743	-1.08176
Top1	1.58981	1.23305	1.23494	1.42181	0.580056	0.506767	0.447366	0.0691998	-0.524032	-0.796535	-0.667024	-0.93445	-0.998138	-1.14211	-1.1477	-0.873011
Top2b	1.64482	1.26433	1.51575	1.2835	0.761344	0.0262317	0.250441	0.127294	-0.787832	-0.868751	-0.598229	-0.687321	-1.0609	-1.03027	-0.97344	-0.866969
Ppp1r13b	1.46068	0.677051	1.76468	2.20757	-1.31487	-0.0926396	-0.455968	-0.718449	-0.589211	-0.711363	-0.124426	-0.692839	-0.398766	-0.432605	-0.0696507	-0.509189
Tpd52	1.52775	-1.24179	-0.617887	-0.092912	-0.064882	-1.09947	-0.885635	-1.12421	0.352813	-0.234017	1.04296	2.05959	1.14654	-0.124873	-0.783427	0.139444
Tpd52l1	-0.743458	-1.05778	-0.301543	-0.999922	-0.706041	-1.01406	-0.982395	-1.24557	1.22187	0.994298	1.37557	1.45816	1.20509	0.328241	0.122048	0.345494
Tpi1	-0.43438	-0.116498	-0.734273	-1.08286	-0.330681	0.358772	-1.35043	-0.475251	-0.531721	-0.218537	0.222568	-0.142488	2.47639	1.74037	1.0324	-0.413373
Tpm1	-0.810009	-0.854786	-0.250762	0.581995	-1.15531	-0.888581	0.362288	0.611666	-0.493643	-0.145354	-0.227825	2.09795	-0.477559	-0.4779	-0.189784	2.31762
Hsp90b1	1.51832	1.8501	1.52054	1.54398	-0.193338	-0.578014	-0.31305	-0.969502	-0.32988	-0.582166	-0.750382	-1.02785	-0.163327	-0.368153	-0.212994	-0.944273
Traf3	0.833658	0.99013	1.65558	0.610969	0.648637	0.608154	1.01583	0.925283	-0.999386	-0.985631	-1.13221	-0.778342	-0.806014	-0.398303	-0.608861	-1.5795
Tsc2	-0.193502	1.1517	0.379113	-0.126751	-0.67953	1.04881	0.737606	-0.820687	-1.48978	1.17985	1.52782	-1.95608	-0.682307	0.394299	0.07564	-0.546202
Tsg101	0.165238	2.30403	0.573501	-0.618725	-0.894682	-0.135696	-0.46894	-0.658056	-0.505274	-0.180211	2.03739	-1.06094	-0.284352	-0.0787306	0.854127	-1.04868
Rpl13a	0.197974	1.57446	-0.757382	2.43199	-0.394194	-0.60064	1.23677	0.750156	-0.590588	-0.773401	-0.307547	-0.876302	-0.672286	-0.764758	0.239662	-0.693909
Psmd3	-1.50277	-0.261447	-0.341394	-1.16375	-0.923495	-0.994304	1.00425	-0.181884	-0.661442	0.34917	1.98456	-0.00977512	0.0762222	0.754079	1.80051	0.0714774
Ttc3	2.1454	0.366644	-0.271636	-0.331319	-0.174253	-0.353089	-0.281677	-0.160584	-0.813113	0.666206	0.402705	1.53233	-1.49821	-0.12648	-1.84279	0.739858
Tuba1a	0.992941	1.37421	1.62739	1.43323	0.409771	0.516894	0.0890237	0.0426606	-0.105459	-0.523902	-0.840489	-0.165585	-0.976709	-1.2525	-1.31036	-1.31112
Tuba4a	-0.89026	0.814815	0.041052	-0.794042	-0.961624	-1.05014	1.88348	-0.703777	-0.951146	0.786503	1.16372	-0.427841	-0.73469	0.686696	1.59879	-0.461535
Tubb2a	1.20383	-0.9932	1.05965	0.924373	1.65092	0.256481	-0.11541	-0.459223	0.878674	-1.37937	-0.826827	0.786634	-0.685552	-1.39209	-1.0763	0.167398
Tubb3	1.45857	0.599684	1.14524	1.81685	0.27504	0.304717	-0.675628	0.178102	-0.518845	-0.799827	-1.52356	0.810207	-0.437856	-1.18118	-1.32443	-0.127071
Tubb4a	-1.36483	-1.07765	-1.03866	-1.11952	-0.508755	-0.806826	-0.365868	-0.896328	0.634174	1.08992	0.659029	0.877426	0.901465	1.40087	1.48686	0.128701
Txn1	1.45538	2.12959	0.527962	-0.395046	-0.421551	0.0274308	-1.89374	-0.734521	-0.0306726	0.417784	0.116825	-0.807832	0.45859	0.900302	-0.548914	-1.20158
U2af2	0.362831	0.659203	1.22761	1.85144	0.639984	0.732616	0.0904593	0.0446771	1.10058	-0.320177	-1.39069	-0.915297	-0.687126	-0.82896	-1.24846	-1.31869
Ube2i	-0.866779	0.129643	1.3153	1.74881	-0.301281	-0.642454	1.57207	1.65753	-0.822374	-1.14731	0.00804995	-0.171118	-0.964387	-0.553196	-0.481387	-0.481113
Uba1	-0.914937	0.849192	0.943397	-0.455925	-1.72928	-1.35727	0.761275	-0.747227	-0.739769	0.0498389	1.07386	-0.234256	0.110084	0.526753	2.06974	-0.205482
Uchl1	1.78034	1.63066	1.54968	1.48903	-0.371525	0.0178128	-0.123505	-0.124255	-0.585569	-0.749933	-0.803838	-0.585496	-0.689559	-0.649811	-0.901272	-0.882764
Usp5	0.720135	2.48607	1.66141	0.643944	-1.50357	-0.220484	0.361259	-0.894388	-0.390984	-0.608715	-0.48169	-0.492429	0.0200133	-0.32107	-0.0992396	-0.880262
Ugt8a	1.41641	1.30396	1.01081	1.42574	0.211413	0.290894	0.951756	0.485136	-0.823041	-0.846885	-0.2924	-0.95073	-1.15432	-0.916969	-0.754675	-1.35709
Dpysl3	1.84962	1.72309	1.28652	0.906234	0.0584529	0.516319	0.10561	0.00894184	-0.306656	-0.768248	-0.479429	-0.751254	-0.854181	-1.14058	-0.971259	-1.18317
Ulk1	-0.441675	-0.616203	-0.938253	-0.359179	-0.48916	-0.540911	1.205	0.471624	0.353862	0.372904	1.97157	-0.396915	-1.28367	0.246655	1.818	-1.37365
Uqcrc1	1.00647	-0.479401	0.184922	-0.781452	-0.437891	0.439536	1.00056	1.49717	0.614849	-0.133749	-0.142901	0.67128	-2.8173	-0.0339519	-0.797296	0.209158
Usp9x	-0.0624971	1.45709	-0.846648	-0.65819	-0.465492	-0.463731	-0.653735	-0.455086	-0.539872	0.140801	2.37818	-0.998807	-0.321398	0.899728	1.4362	-0.84654
Utrn	-0.447613	0.949469	0.538263	-1.1218	-0.777214	-0.808085	-2.31064	-0.403726	0.791161	0.299607	1.4149	-0.179752	1.66923	0.149535	0.0723885	0.164282
Vamp2	-1.24299	-1.00828	-0.968983	-1.25554	1.04378	-1.47473	-1.07702	0.446223	0.645198	0.559148	1.35624	0.238165	0.433537	1.22497	0.0914595	0.988812
Vars	-2.10771	0.0737608	-0.0546631	-0.764977	-1.1367	-0.94108	0.686522	-0.417164	0.700429	0.388514	1.56247	0.439821	-1.08422	0.862712	1.3076	0.484692
Vasp	-0.154539	-0.323537	-0.804905	-0.326157	-0.921044	-0.914449	-0.749983	-1.03038	-1.05195	0.229014	1.50054	-0.637	1.13203	1.03476	1.71724	1.30036
Vcl	0.700409	0.215286	-0.375548	0.651176	-0.743934	-1.68252	2.36402	1.33777	-0.813497	-0.361606	0.456558	0.0515522	-1.09627	-0.764027	-0.384705	0.445333
Vdac1	0.499113	1.32096	1.78019	1.3714	0.421902	0.396055	0.597183	0.654302	-0.770735	-1.0053	-0.370243	-0.540872	-0.918341	-1.02818	-1.24769	-1.15975
Vdac2	0.597454	1.03864	0.991664	2.12197	0.120703	-0.22714	0.885211	1.05571	-0.62846	-1.11511	-0.250699	-0.538853	-0.9334	-0.957612	-1.05806	-1.10201
Vdac3	0.978647	1.24646	1.16448	2.05891	0.0991907	-0.0418708	0.545442	0.753135	-0.714419	-0.970818	-0.5351	-0.745949	-0.834824	-0.92283	-0.973969	-1.10649
Lin7b	-1.21483	-1.70668	-0.0259119	-0.1865	-0.309159	-0.412377	0.634041	1.89841	0.0920455	-0.505647	0.203763	2.07622	-0.190234	-0.765981	-0.493541	0.906386
Lin7c	-0.315861	1.23963	1.28406	0.805867	-0.977562	-1.27059	1.25808	1.60306	-0.802689	-0.860901	0.272812	0.577251	-0.972493	-1.17443	-0.296428	-0.369802
Slc32a1	-1.08902	-0.297555	-0.617975	-1.0499	-1.47508	-0.472143	-0.265524	-1.30848	0.146165	1.26066	-0.0815377	0.538852	1.09869	1.58425	1.44886	0.579739
Ezr	-0.461626	1.72178	1.51158	-0.345638	-0.680589	-0.468038	-1.0199	-1.38854	-1.06505	-0.332526	-0.307859	-0.217953	1.88109	-0.0789357	0.46547	0.786737
Trpv2	1.1434	-0.774135	-0.283577	-0.275595	3.11967	-0.0523904	0.710544	-0.506194	-0.301774	0.142311	-0.076765	-0.692698	-0.41286	-0.0276283	-1.17751	-0.534797
Xrcc5	0.588665	1.72132	0.821582	1.03528	1.2103	0.557703	-0.522052	0.866337	-0.8383	-1.22897	-0.180067	-0.808267	-1.61109	-0.551606	0.0954216	-1.15626
Ybx1	-0.733944	1.98537	0.259117	0.597676	-1.85337	-0.582297	-1.15222	0.409611	-1.06092	-0.1159	0.480165	0.49277	-0.326489	-0.465894	1.64756	0.418767
Ywhae	1.23832	2.24205	1.33818	0.365802	-1.649	-0.455265	0.130637	-0.74682	-1.05183	-0.105391	0.0295941	0.188012	-0.660959	0.481977	-0.294346	-1.05095
Ywhag	2.7699	1.16524	1.27381	0.259946	-1.04733	-0.200461	-0.15551	-0.245417	-0.336898	-1.1342	-0.154382	0.0319246	-0.765315	-0.95697	-0.300732	-0.203608
Ywhah	0.475791	2.1811	0.587733	0.0205503	-0.574034	0.809802	1.08057	0.435348	-0.899402	-0.11868	0.90457	-0.184217	-0.972001	-1.38271	-1.16005	-1.20438
Ywhaq	1.74195	2.17338	1.23403	0.853087	-0.864127	0.211868	-0.179538	-0.245399	-0.274318	-0.219662	-0.424136	-0.617513	-0.619203	-0.539825	-0.754699	-1.4759
Ywhaz	2.20064	1.37482	0.998607	-0.0746669	-0.280211	0.0119203	-1.03152	-2.06773	-0.689661	-0.342617	-0.285213	-0.437981	-0.335184	0.238418	0.885153	-0.16477
Yy1	1.56119	1.26744	1.9469	0.132888	0.749218	0.715218	0.0997814	0.128272	-0.808388	-0.83194	-1.08009	-0.36307	-1.01615	-0.83438	-1.21218	-0.454712
Zfr	-1.32031	-1.24024	-1.60312	-1.4595	-0.520894	-0.418333	0.659865	0.826614	0.718773	-0.145662	1.09158	-0.0817867	1.57076	0.751282	0.580119	0.59084
Coro1b	-0.201576	1.17319	-0.787471	-1.38096	-0.837472	-0.470396	-0.0221192	-0.220543	1.35142	1.82823	1.70819	-0.268808	0.202047	-0.799086	-1.10285	-0.171786
Coro1c	2.0593	1.52453	0.955115	1.13104	0.234822	0.17845	-0.688872	-0.341003	0.0470151	-0.00693678	-0.116641	-0.56178	-1.09804	-1.2713	-1.42284	-0.622849
Adam23	1.13079	-0.372812	-0.441014	-0.00800659	2.56551	0.145515	0.217227	0.185462	0.579945	-0.857232	-0.460064	-0.928863	0.936811	-0.145634	-0.819131	-1.72851
Apc2	-1.05679	-0.0493372	-0.677343	-0.935616	-1.18877	0.422309	0.630808	-2.02808	0.330132	-0.0598805	1.79325	0.270995	0.168419	1.31838	1.12758	-0.0660684
Banf1	0.833324	2.31205	1.16345	0.693708	0.81811	-0.0412604	0.175493	0.407693	-1.39382	-1.20844	-0.302133	-0.986955	-0.510259	-0.611378	-0.325574	-1.02401
Dlg2	-1.92248	-0.572719	0.142969	-1.16868	0.509266	1.92093	-0.760947	1.45753	-0.454119	-0.138212	-0.500826	0.57829	1.38503	0.138582	-0.300888	-0.313727
Farsb	-0.731401	0.798075	1.78094	1.16047	-0.944257	0.457005	1.36456	0.547855	-1.86867	-0.183677	0.30973	-0.161786	-1.17247	-0.720021	0.0714857	-0.70784
Fxr2	-2.04291	-0.864313	-1.06102	0.0488465	-0.995253	-0.261528	0.435715	-0.556185	0.414619	1.45769	0.773168	1.06572	-0.819492	0.192377	0.784908	1.42767
G3bp2	-0.860071	-0.0783522	0.127773	-1.18594	-0.55823	-0.389418	-0.615794	-0.00798434	-0.945342	-0.190937	-0.225402	-0.768321	1.32	0.798575	2.69284	0.886597
Rhof	1.92642	1.40233	0.352784	1.32239	0.617775	0.309995	-0.167897	0.497774	-0.255026	-1.50757	-1.13694	-0.915927	-0.63784	-0.570395	-0.0157202	-1.22216
Ly6h	0.810391	-0.392736	-0.601732	-0.26596	0.283783	-0.0177523	-0.679737	-0.499076	2.97575	0.499384	-0.302772	-1.08408	1.1694	-0.504243	-0.649467	-0.741155
Lynx1	0.703637	0.698942	0.988292	0.151201	0.679361	0.614174	-1.14295	-0.744847	1.17867	1.1833	-0.0118849	-1.50811	0.663065	-0.409018	-1.43974	-1.60409
Dnajb6	2.07392	1.02362	0.605532	1.74939	0.818087	0.277126	-0.556095	-0.268293	-0.0996187	-0.653667	-0.817507	-0.290034	-0.809337	-0.83577	-1.32686	-0.890492
Tenm1	-0.43232	0.479959	1.12262	0.538895	-1.15262	-1.49386	1.15873	-0.51334	0.21597	0.199294	2.21869	-0.399044	-1.13658	-0.61801	0.615056	-0.803433
Tenm2	-0.573992	1.89212	1.78467	0.110547	-1.56122	-0.919764	0.151246	0.070617	0.397893	-0.6817	1.33031	-0.302436	-0.47063	-0.689196	0.523305	-1.06177
Tenm3	-0.317628	1.19042	1.55661	0.224375	-1.07696	-0.486066	1.845	1.05076	-0.959678	0.0994212	-1.46089	0.0951691	0.229534	-1.26133	-0.610455	-0.118279
Tenm4	-1.45781	-0.977189	-0.345774	-0.783232	-0.821527	-0.604493	1.57907	0.515394	0.357995	0.185211	2.1002	0.264757	-0.901592	-0.133407	1.34509	-0.32269
Pacsin1	-1.19189	-0.88491	-1.72102	-1.37806	-0.338219	-0.397797	-0.466815	-0.254232	1.06619	0.625788	1.10162	0.581135	1.15554	1.24072	1.15705	-0.295084
Pebp1	-0.328452	2.0496	1.11742	1.42227	-0.140094	0.826343	-1.328	0.811363	0.353962	-0.203639	-0.857722	-0.811672	-0.583451	-1.37674	-0.323967	-0.627217
Pcbp1	1.03911	1.68026	0.393367	0.639318	-1.73452	-0.392449	-0.133899	-0.459344	0.47404	-0.622272	1.90338	-0.721624	-0.0789558	0.0447486	-1.41272	-0.618437
Eci2	1.5974	1.87195	1.19254	1.25141	0.0516856	0.380294	-0.430761	0.0627921	-0.725438	-0.906369	0.107699	-0.661043	-1.10414	-0.838532	-0.61634	-1.23315
Pin1	0.881353	-1.31699	0.472335	1.5265	0.792833	1.53316	0.137693	1.0227	-1.63819	-1.27764	-0.342599	-0.942876	0.143835	-0.646871	-0.360089	0.0148523
Prkra	0.283791	0.870076	0.842342	1.35189	-0.898644	0.437103	1.61999	0.828994	-0.102517	-0.0189731	-0.784552	-0.64601	-2.12235	-0.364772	-1.27811	-0.0182665
Psmc4	-1.14106	-1.59382	-1.01458	-1.15109	-1.19165	0.687452	1.79815	0.703617	0.981192	0.361666	1.25069	0.0341467	-0.352992	0.0823466	0.621477	-0.0755401
Psmd13	1.46522	1.90841	0.984053	1.3636	-0.759526	-0.355782	0.762431	-0.282072	-1.12302	-0.911725	-0.351398	-1.28427	-0.0956381	-1.03672	-0.263511	-0.0200571
Twf2	0.903053	0.957891	0.800918	1.16734	0.560795	1.35786	-0.151895	1.00492	0.56245	-0.709495	-0.961723	-0.674412	-1.08201	-1.37235	-1.29406	-1.0693
Tiam2	-1.81466	-0.822685	-0.972799	-1.31662	0.116609	0.107314	-0.415216	0.196985	0.783596	1.5643	-1.33648	1.06896	0.499042	0.823465	0.609857	0.908341
Abce1	0.649135	1.5893	-0.547045	0.886759	0.596987	0.301262	1.21723	-0.721405	-0.668444	-0.375767	1.29802	-0.899522	-1.32275	-1.30431	0.58311	-1.28257
2024-09-03	0.632723	1.41086	1.4544	0.871712	-0.0506423	-0.302571	0.641366	1.12703	-1.08972	-1.36215	-0.804926	-1.39791	0.828544	-0.657166	-0.233673	-1.06788
Xrn1	1.42328	1.38487	0.831077	1.41728	-0.0542517	-0.172919	-0.357492	0.533504	0.354	0.68809	-0.951039	-0.368013	-1.67915	-1.47974	-0.911771	-0.657731
Cetn2	0.244235	1.18466	2.20488	1.64879	-1.32693	0.469799	-1.25691	-0.447693	-0.0738052	-0.897679	-1.01598	0.175101	-0.210229	0.038537	-0.413024	-0.323754
Grk6	0.0130975	0.420629	1.39158	1.67841	1.1787	0.207742	0.42475	1.22288	-1.12263	-1.45738	-0.241332	-0.359244	-0.790865	-1.28818	-1.01834	-0.259818
Map2k1	-0.456345	-0.635276	-0.30401	-1.04518	-0.710866	-0.0147171	-1.30539	-1.59058	1.41042	1.24516	1.80182	-0.0764499	0.545062	-0.411353	0.711653	0.836054
Map2k7	-0.305935	-1.29805	-1.04799	-0.70052	0.2281	0.05925	-0.206947	-1.93682	-0.422359	0.393347	1.38642	0.551801	-0.0409735	0.950392	2.04996	0.340337
Map3k5	-1.4275	-0.454639	-1.08275	-1.33028	-0.78104	-0.650386	0.60744	-0.502079	-0.556659	1.12788	1.11127	0.017786	0.213937	1.51766	1.64083	0.548518
Mapk1	-0.680542	1.07652	0.494672	-0.533831	0.820643	1.27728	0.329252	1.1802	0.667217	0.748244	-1.23742	0.0266549	-0.200057	-1.40941	-2.05539	-0.50403
Mapk8	1.43462	1.75355	1.05244	1.20471	0.00198342	-0.193945	0.443459	0.101685	-0.444133	-1.29494	0.312614	-0.428676	-0.675034	-0.389628	-1.15934	-1.71936
Nbea	-0.442722	-0.398121	1.0374	2.47846	-0.826734	-0.951023	0.839353	0.648688	-0.769674	-1.24476	1.04734	0.389985	-0.542995	-0.994109	-0.0996255	-0.171476
Git2	0.216248	0.561158	2.16083	1.22263	1.2201	0.0527814	0.790905	-0.233563	-0.289296	-1.39764	-0.158393	-0.813343	-0.332717	-1.55902	-0.727166	-0.713513
Slc27a1	-1.11031	0.211891	-0.781192	-1.90266	-0.596651	-0.35108	0.968687	0.094884	-0.648325	-0.388337	1.63882	-0.178928	0.653268	1.14657	1.68519	-0.441812
Homer1	-1.68433	-0.908933	-0.0328617	-1.23873	-1.24636	-0.353635	-0.62096	0.209501	-0.0919325	0.760492	1.1726	0.548433	0.717131	2.00602	0.929925	-0.166362
Homer2	0.556788	1.39339	2.51542	0.694431	-0.606176	-0.319162	0.540634	0.403551	-1.37177	-0.472156	0.136076	-0.932746	-1.00889	-0.327096	-0.306554	-0.895753
Homer3	-1.19981	-0.219825	-1.57882	-1.80937	0.405789	0.0472177	-0.780775	0.325011	0.0746151	1.53764	0.721633	0.567957	-0.128567	1.90034	-0.0123798	0.149348
Ncdn	0.77871	2.63662	0.603563	-1.10865	-0.462734	1.1473	-0.5578	0.142743	0.115608	0.442666	-0.276098	-0.436183	-0.297569	-0.569366	-0.459837	-1.69897
Slc27a4	0.945753	1.21116	0.447776	1.2536	1.05846	-0.560498	0.503799	1.80936	-0.859149	-1.15587	-0.692327	-0.818625	-0.950133	-1.0395	-0.703323	-0.45049
Dpysl4	1.70694	1.47353	-0.398583	-0.0427561	0.413231	1.36636	-0.611198	-0.735943	1.57897	-0.284857	-0.711998	-0.799248	-0.230975	-1.01952	-1.37013	-0.333823
Abcd2	1.11717	1.76001	1.72463	1.61506	-1.04677	-0.46826	-0.171506	0.370878	-0.238103	-0.326074	-0.462946	-0.509253	-0.706721	-0.8265	-0.700277	-1.13134
Pclo	-1.43502	-0.815004	-0.842401	-1.9226	-0.645982	-0.56647	-0.30215	-0.104893	0.626608	0.592194	1.31856	0.241571	0.649288	0.79629	1.71976	0.690263
Cops4	-1.33368	-0.757456	-0.911684	-1.34576	-0.704604	-0.619675	-0.277802	-0.777271	-0.0104455	1.06774	0.934666	0.391622	0.43612	1.23359	2.04002	0.634618
Cops6	0.037901	1.69866	-1.43866	-0.603752	-0.58766	-0.837018	-0.348821	-0.57841	-1.28923	-0.965389	1.46102	-0.00517798	0.646039	0.805233	1.43372	0.571542
Gprin1	-0.0775343	0.54572	-0.659059	-1.30665	-0.239917	-0.141299	-0.611768	-0.800139	2.69974	1.01859	0.452948	-0.842964	1.01197	-0.828199	0.382263	-0.603701
H2afy	1.41401	0.352484	0.409625	0.112398	2.69231	0.620949	-0.188144	0.368071	-0.427645	-1.1996	-0.541738	-1.12322	-0.327898	-0.676494	-0.590932	-0.894171
Aifm1	1.80334	1.91318	0.731669	0.582872	1.50298	-0.414763	-0.181895	0.0302966	-1.03093	-0.759418	-0.628617	-0.856326	-0.344374	-0.678543	-0.894305	-0.775166
Ppp2r5c	-0.925997	0.714611	-0.253494	-0.696667	-0.497874	-0.555471	1.18169	2.09423	-0.961395	-0.709872	1.50161	0.805244	-1.37766	-0.67182	0.194215	0.158649
Ppp2r5e	-0.326662	0.155903	0.248684	-1.1644	-1.85626	-1.02204	1.04742	-0.350299	-1.47901	0.557646	0.936661	0.483401	0.566569	1.05061	1.58676	-0.434985
Mprip	-0.515828	-0.115483	-1.42031	0.00623605	0.728242	1.99671	-0.345249	-0.424045	1.3914	1.60241	-0.477842	0.563207	-0.153066	-1.2016	-0.686521	-0.948264
Vat1	0.193244	1.61044	1.52764	0.855216	-1.6758	-1.0315	0.238343	-1.49487	-1.29921	0.0741325	0.0526343	-0.42829	0.237888	0.743493	0.733399	-0.336764
Vsnl1	1.0023	2.32213	0.861965	-0.124183	0.404401	-0.167273	0.074815	0.0551915	-0.34215	-0.473829	1.08147	-1.6503	-0.367099	-0.129162	-1.19813	-1.35015
Rpl8	-0.170989	-0.100753	0.347929	-1.13205	-1.8792	-0.710872	0.726863	0.163718	-1.34533	1.62813	1.17869	0.644378	-0.0604266	-0.85021	0.164688	1.39544
Rps3	-0.215117	0.835821	1.35788	0.504051	-1.39063	-0.00300014	2.13622	1.37257	-0.990668	-0.929795	-0.37735	-0.219445	-1.04687	-0.746805	-0.292901	0.00603126
Cadps	0.427141	1.29404	-0.123229	-0.499109	0.331932	-1.35837	2.50327	0.0343216	1.23375	-0.947839	-0.515391	-1.03637	-0.496566	-0.719087	0.184438	-0.312928
Trappc3	0.224589	0.885647	0.395863	-0.281163	-2.72508	-0.357135	-0.238845	-0.357312	-0.190961	1.29754	-0.241668	0.594942	-0.0334912	1.91246	-0.379087	-0.506298
Rpl7a	0.220201	0.288131	0.264244	1.44127	-0.722062	0.282869	1.86039	1.94521	-0.72125	-0.831663	-0.551914	-0.656009	-1.36995	-0.935815	-0.404942	-0.108716
Syn3	1.74025	0.558043	0.81718	1.28719	1.33143	0.858409	0.17987	0.107181	-0.119756	-0.725586	-1.11094	-0.787114	-0.792153	-1.25829	-1.01469	-1.07104
Rps11	-1.48022	0.949093	0.681968	0.508605	-1.72674	0.338421	2.08858	1.14732	-0.980089	-0.885806	-0.598312	-0.220873	-0.259104	-0.124411	0.37419	0.187379
Azi2	0.466881	0.857531	-1.5153	1.29599	0.21504	-1.3615	-0.0378975	1.14985	1.01719	0.47232	0.782102	0.802421	-0.874061	-1.0927	-1.13683	-1.04102
Plekhb1	-0.773374	-0.892839	-0.376501	1.21025	-1.25136	-0.991304	-0.744173	-0.510192	-0.519547	-0.163656	-0.0814765	-0.0303678	0.365054	2.14313	1.00621	1.61015
Add3	-1.30069	0.381239	-0.549266	-0.723287	-1.11554	-1.08372	1.00888	-0.389808	-1.30785	1.19656	1.06005	0.531961	-0.602486	0.883426	1.72496	0.28557
Srr	0.0388367	-0.213096	-0.88766	-0.775368	-0.544827	0.269605	-0.499139	-1.0556	2.26504	1.44065	1.35302	-1.09058	-0.0171641	0.699069	0.0712722	-1.05405
Rpl3	0.388533	0.78789	0.47475	1.00273	-0.0932927	0.462128	1.50299	1.62107	-0.878764	-1.0386	-0.403993	-0.230538	-2.02897	-1.12897	-0.627297	0.190346
Tbl2	0.846671	0.425197	1.31104	1.17376	0.19466	0.0266216	1.56542	1.10069	-0.689164	-1.0757	0.156611	-0.568105	-1.41274	-1.2289	-0.63687	-1.18919
Csnk1e	2.37984	0.553668	0.785324	1.82533	0.372452	-0.136785	0.511517	-0.733813	-0.564418	-0.450668	-0.592897	-0.605726	-1.02732	-0.611417	-0.83338	-0.871699
Slc25a10	2.4327	1.48124	-0.635272	0.794798	0.330784	-0.335119	-1.84689	0.112506	-0.0485289	-0.668259	0.618151	-0.635484	0.0790794	-0.464714	-0.685073	-0.529918
Sh2d3c	-1.48754	2.04413	0.726753	-0.381959	-1.42125	-1.05669	-0.143398	-1.27732	-0.057377	0.504624	0.371015	0.000241221	0.564716	0.992495	-0.480843	1.1024
Abcf2	-1.74597	-0.236268	-0.708614	-0.298271	-0.888196	0.144185	0.723659	0.463851	-0.902489	-0.750943	1.11991	1.48491	-0.870031	-0.24893	0.8989	1.8143
Amot	0.377699	0.826946	1.21131	0.748813	-0.133142	-0.388785	0.581827	1.00434	0.129135	-1.84611	1.66671	-0.00839688	-0.871315	-1.01968	-1.01732	-1.26204
Ubl4a	-0.557422	0.297828	-1.89608	-1.20541	-0.404311	-0.34788	0.23301	-0.239945	1.03009	0.643939	2.56356	-0.0148776	-0.682408	0.247895	0.678869	-0.346866
Zdhhc8	1.60178	0.374965	0.073344	0.0182225	0.644323	0.424704	-2.27579	0.76129	0.289133	-0.154493	1.31446	-0.977843	0.285152	0.0424523	-0.959059	-1.46264
Efhd2	-1.10752	-1.12861	-0.742346	-1.19987	-1.0218	-0.857253	-0.57518	-0.328719	0.360559	0.549223	1.43015	0.677251	0.0300494	0.899456	1.53488	1.47973
Atp5o	2.64351	1.06906	0.991287	0.485111	0.917183	-0.293438	-0.918571	0.00143892	-0.706986	-1.13841	-0.105821	-0.917683	-0.306605	-0.890074	-0.409732	-0.420266
Rtcb	-0.156804	0.820319	0.0125843	-0.144306	-0.87974	0.334946	2.09396	0.676234	-0.483887	-0.886857	0.458789	0.292206	-2.1822	-1.24495	0.42884	0.860863
Agpat3	2.1135	1.92388	1.36114	0.75427	-0.377808	-0.569011	-0.187614	-1.20114	0.0733021	-0.618782	-0.147236	-0.400264	-0.690381	-0.598652	-0.593739	-0.841465
Tomm70a	-0.715717	1.77259	-0.20218	-0.628854	-1.0722	-0.136366	0.943586	-0.421333	-0.581843	2.25185	1.24794	-0.360434	-0.527895	-0.476442	-0.0595201	-1.03318
Dhrs4	-0.654983	0.718897	-0.354026	-1.00251	0.150007	-1.61239	1.79993	0.0266801	-0.25603	-0.0683268	2.21411	-0.339125	-0.567018	-0.968583	0.841881	0.0714933
Bag3	1.01187	1.00161	0.931954	1.99718	0.544702	1.00481	-0.0845253	0.114672	-0.314076	-0.624573	-0.983281	-0.267328	-1.28332	-1.50943	-1.04444	-0.495828
Ndrg2	0.211491	-0.41966	-0.514765	-0.918752	-1.03332	-0.288018	-1.24895	-0.53948	0.961345	0.788995	-0.329102	-0.186722	1.62297	2.00885	-1.13039	1.01552
Hip1r	0.646626	1.2749	0.282636	0.205314	-0.0784614	-0.120293	0.0739379	-0.0480905	0.0844799	-1.76617	1.49149	-0.626172	-1.71637	-1.02373	1.70826	-0.388347
Stau2	-0.824459	-0.571519	-0.225712	-0.228831	-1.28224	1.11021	1.61049	1.85316	0.843965	-0.499754	0.0349504	-0.291011	-1.14366	0.258847	-1.40739	0.762956
Pmm1	1.52884	-0.6241	0.0121392	1.34599	-1.92967	-0.369112	-1.14802	-0.668042	-0.610697	-0.204454	1.72546	-0.385902	0.0352724	0.474615	1.01528	-0.197584
Cabp1	-2.04775	-1.14407	-1.13035	-1.36862	-0.269587	0.437498	0.883176	1.21582	0.302256	0.504495	0.819725	0.131581	-0.277122	0.705658	1.46993	-0.232643
Ulk2	-0.787492	-0.910348	2.0734	1.02942	-0.196887	-0.722498	0.61642	-0.25391	0.523939	-0.63319	1.14091	-0.427505	-1.76683	-0.370258	1.21822	-0.533383
Timm9	0.216216	2.67415	-0.611053	-1.58843	-0.331961	0.34589	-1.17515	-0.57132	-0.463853	0.902862	0.568506	-0.984724	-0.258645	0.492113	0.274873	0.51052
Cttnbp2	0.211865	2.11816	-0.570529	-1.96326	0.545709	0.813509	0.0249994	1.04978	-0.759831	-1.23564	0.790409	-0.582129	-0.137582	0.0704041	0.541467	-0.917325
Pdlim4	-0.318553	0.20322	0.234258	-0.63796	0.353234	2.11869	-1.45941	-0.0566081	0.0928817	0.607859	0.29466	0.14253	0.509043	-0.625598	-2.37983	0.921577
Mlf2	-0.818722	-1.11194	-0.814966	-0.587072	-0.953648	-1.04056	-0.894941	-0.520606	0.994208	0.912801	-0.190709	-0.0224361	1.23449	0.863407	0.956187	1.99451
Bin1	-1.53705	-1.04083	-0.451446	-0.519143	0.326202	-0.84658	0.292219	-1.06489	-0.703269	0.583396	1.44005	-0.664748	0.263541	1.74315	1.40973	0.769683
Mapk8ip3	0.53651	1.47378	1.04548	0.280218	0.55484	0.54662	1.06972	0.263186	-0.25682	-0.073066	-0.496304	-0.000299323	-1.94466	0.00147117	-2.18845	-0.812234
Ddx25	0.948981	-0.597996	0.209896	1.08441	0.531789	-1.74986	1.4432	0.216708	-0.87323	-1.49648	1.47744	-0.011192	-0.359857	-1.27151	0.312899	0.134798
Vapa	2.0943	2.44844	0.688483	-0.0983337	-0.104487	-0.746952	-0.583931	0.361336	-0.761259	-0.173294	0.170123	-0.475113	-0.974014	-0.921137	-0.404994	-0.519169
Hist1h1e	0.558921	2.27598	1.08448	-0.430788	0.760357	0.625872	1.05384	0.0757241	-1.30289	-1.20894	-0.253477	-1.33143	-0.647398	-0.667195	-0.405051	-0.18801
Sacs	-0.416278	2.34316	-0.594395	-1.37507	1.00985	0.0414526	-0.0573201	0.516175	-1.6057	-0.669395	0.70928	0.125929	-0.154208	0.232363	0.98926	-1.09511
Dlc1	1.65262	0.265959	1.34528	1.81559	0.654442	-0.0247694	0.486818	-0.0828773	-0.5004	-0.239986	-0.223561	-1.20658	-0.61602	-1.50298	-1.30186	-0.52167
Magi2	-1.14598	-0.606759	0.0697884	-0.19922	-1.50696	-1.28136	0.290307	-0.0613834	-0.288264	-0.283327	0.851351	0.431577	-0.453155	1.3942	2.43378	0.355396
Copb2	0.161156	0.240344	-1.19927	0.0798168	-1.85538	0.10029	-0.155864	-1.09689	-1.32524	1.26967	1.61038	0.935398	-0.51407	-0.0760633	0.817016	1.00871
Spast	-1.98886	0.532649	0.230596	-1.65895	-0.189307	0.373607	0.805483	-0.510997	-0.320252	-0.195446	2.06403	0.010304	-0.245681	-0.311039	1.51633	-0.112467
Keap1	0.281473	0.31288	1.40785	-0.183332	0.114518	-0.742948	1.91954	0.0254891	0.0401086	-0.298486	1.2276	-0.22061	-0.922521	-0.65814	0.0675899	-2.37102
Tmod2	0.841924	-0.955104	0.26237	1.56673	-0.448262	0.541666	-0.717209	0.349345	-0.0697492	-0.477593	-0.949328	1.39333	0.0146322	-1.37289	-1.53329	1.55342
Nckap1	-0.0836916	1.22421	1.003	1.24628	-0.282615	-0.0564906	1.12202	1.22337	-1.11122	-0.377719	1.12052	-0.784587	-0.647898	-1.42426	-0.938671	-1.23225
Preb	1.05882	1.07551	1.26585	1.16947	0.871581	-0.22862	0.701962	1.17299	-1.03324	-1.05112	-0.844915	-0.16555	-1.34193	-0.981163	-0.851089	-0.818556
Mink1	-1.00214	-0.409755	-0.334207	-1.25861	-0.884112	-0.799404	1.42804	1.06592	0.0297361	-0.635798	1.9897	-0.583972	-0.305043	-0.385831	1.49785	0.58762
Mpp2	-1.58609	-0.735489	-1.54858	-0.795975	-0.401435	0.033518	-0.340346	-0.829609	1.22463	0.733401	1.80861	-0.411065	0.359616	0.716099	1.24294	0.529777
H2afz	1.67103	0.931507	0.699787	-0.00582919	2.02054	0.298135	0.120675	0.421503	-0.848597	-1.36403	-0.0270114	-1.46641	-0.372207	-0.660085	-0.414808	-1.0042
Rgs14	-1.09805	-0.831945	-1.06881	-1.68307	-0.308521	-0.817377	-0.507303	-0.809784	0.837713	0.593808	1.40502	0.187542	0.911978	0.750949	1.31865	1.1192
Ppp2r1a	1.34069	2.31833	0.220227	-0.603936	-1.58153	0.483561	-0.97559	-0.132213	-0.612872	0.335381	0.769672	-0.139193	0.473441	-1.52148	-0.161704	-0.212786
Hnrnpu	0.451133	1.46029	0.976656	0.712211	0.74936	0.616331	1.28355	1.22037	-1.05738	-1.06789	-0.839942	-0.825733	-0.746988	-1.12707	-0.797894	-1.007
Ppp6r3	0.960045	2.34007	-0.951921	0.878649	-0.23729	1.31595	-0.205983	-1.5876	0.487448	0.0569456	-0.50725	0.0844595	-1.12632	-0.611427	-0.337586	-0.558198
Rab11fip5	-0.942221	-1.0401	-1.30693	-1.28849	0.290806	-0.745084	-0.882375	-0.531523	0.352677	0.329365	1.35036	-0.195584	0.912052	1.40719	1.61021	0.679649
Agpat5	1.3943	0.694417	0.236796	-0.672537	1.86837	1.09071	0.31739	1.01595	-0.0683101	-0.738683	0.0983255	-1.09201	-1.03569	-0.777985	-1.39435	-0.936692
Camk1	-0.165638	2.29381	0.367599	-0.574558	-1.28487	-0.0980639	-0.471496	-0.728436	-1.10047	0.768916	1.38388	-0.779776	-0.611721	0.921102	0.840185	-0.760468
Reep1	0.580209	-0.492334	0.894367	2.02258	1.58199	0.544973	-1.18423	0.264121	0.70001	-0.497762	-1.24953	-0.435083	-0.329782	-1.47514	-0.291921	-0.632468
Adgra1	-1.27937	0.0801429	1.34187	-0.950062	-1.1161	-0.490712	0.494525	0.316888	-1.52955	-0.309883	1.38636	0.177674	-0.118951	1.38447	1.38208	-0.769395
2024-09-11	1.05013	0.602483	1.40935	1.06103	-0.00592152	0.134673	0.451663	1.43529	0.202556	-1.18626	-0.133601	-0.572082	-0.158866	-1.76369	-1.16724	-1.35952
Acaa2	-0.751653	-1.48504	-1.50726	-0.769667	-0.859784	-0.645159	-0.124908	-0.679448	1.22317	1.32658	0.446541	1.37665	0.613593	0.164305	0.297138	1.37494
Dhrs1	2.16933	1.86763	1.42081	0.825317	-0.065511	-0.481818	-0.684761	-0.857899	-0.569078	-0.575152	-0.0778612	-0.846471	-0.393699	-0.494529	-0.36937	-0.866934
Ncald	0.734436	1.28204	-0.636878	1.32195	-0.00986213	2.21148	-1.07817	0.094281	0.845018	-0.732348	-0.519129	-0.689295	-0.443283	-0.644424	-0.373732	-1.36208
Cisd1	1.78552	2.16883	1.49813	0.458102	-0.178915	-0.577051	-0.783385	-0.877087	-0.379076	-0.286287	0.287848	-1.13756	-0.501908	-0.116704	-0.443199	-0.917256
Zwint	0.299397	-0.610954	-0.249219	0.578605	-1.18094	-1.45171	1.83554	-1.6501	0.134525	0.272398	1.52027	-0.592067	-0.324947	0.52427	1.15849	-0.263555
Rufy3	2.03108	1.62752	0.564454	1.01258	-0.562002	-0.256597	0.222586	-0.536012	0.243572	-0.802499	-0.321266	-0.57911	0.837055	-1.35774	-1.39537	-0.728249
Tmx4	-0.522954	1.21306	0.337136	-0.229998	-0.905411	-0.538865	0.534414	0.0855507	-1.84085	-1.78949	0.760841	-0.313412	0.696129	1.38911	1.39017	-0.26543
Sgsm1	-0.828518	-0.35254	0.204197	-1.55664	-1.19274	-0.826633	0.288527	0.332715	1.08102	-0.787566	1.67513	-0.916865	1.70389	0.325963	0.980998	-0.130931
Rbfox3	-1.00755	-0.224728	-0.120567	-0.593111	-0.677739	3.38729	-0.261566	-0.723712	-0.558499	-0.506275	0.391054	-0.1695	0.222396	0.303116	0.324807	0.21458
Ahi1	-0.236127	-0.176501	0.222112	-0.105165	-1.70892	-1.97886	-0.215122	-1.374	0.0770972	0.271339	0.68818	0.36096	0.636813	0.457779	1.68023	1.40018
Dlg3	0.633105	1.12141	2.08876	1.45735	-0.657481	-0.406783	0.721972	0.50455	-1.03138	-0.964965	0.217711	-0.169337	-1.26778	-0.893572	-0.466438	-0.887128
Nxf1	0.0532223	-0.240142	1.35044	2.93429	-0.748183	-0.341857	0.547522	0.859838	-0.637313	-0.635591	-0.215687	-0.375782	-0.981758	-0.528178	-0.458549	-0.582272
Cntnap1	-1.28531	-0.190404	0.179279	-1.05524	-0.549551	-0.857345	-0.202762	-0.871059	0.489791	1.80977	1.00382	-0.177808	1.75205	0.687679	0.624394	-1.35731
Mtmr1	-0.961505	-0.30354	-1.91254	-1.71558	-0.388356	-0.0750565	-0.110156	-0.29886	0.388079	0.707379	1.48763	0.916401	0.888963	0.872914	1.18519	-0.680966
Tomm40	0.0818763	1.21197	0.863249	2.03293	-0.706889	-0.79547	1.19133	0.747102	-0.85868	-0.338946	0.201549	-1.29173	-0.620163	-0.505034	0.287789	-1.50088
Mtx2	-0.164895	1.22765	0.910457	2.72015	-0.315254	-0.585205	0.26692	0.941105	-0.66451	-0.535813	0.0638208	-0.636686	-0.683398	-0.70157	-0.773852	-1.06891
Hnrnpa2b1	0.122679	-0.330825	-0.358413	0.0346258	0.602183	0.282395	2.2478	2.35175	-0.677032	-0.991154	-0.691114	-0.974685	-0.181626	-0.195374	-0.548979	-0.692233
Txnl1	-1.46312	1.30785	1.47181	0.698455	-0.460241	-0.187878	1.11969	-0.280945	-0.803376	-0.118577	0.937041	-0.839867	-1.9928	0.235816	0.72403	-0.347884
Exoc7	0.326844	0.921471	0.892323	0.485625	-0.250905	0.305633	1.13823	0.747019	-1.97565	-1.89344	0.952969	0.352738	-0.590371	-0.0212965	-1.45863	0.0674336
Syt5	1.83264	-0.36837	1.12465	1.92563	-1.04662	0.027756	-0.414476	0.758469	0.590648	-0.556255	-1.52414	-0.15183	-0.311675	-1.11836	-0.529674	-0.238392
Sec61a1	1.22173	1.24847	0.773283	1.37507	-0.312613	0.305602	1.12445	1.0242	-0.969202	-0.967728	0.134964	-0.999661	-1.15976	-1.10522	-0.671586	-1.02199
Dctn3	1.29037	1.15383	0.907955	1.28616	0.210682	0.191786	0.541067	-0.507462	-0.113283	-0.862244	1.23544	-0.310616	-0.993305	-1.61705	-1.22807	-1.18526
Hpcal1	-1.01179	0.0575614	-1.09211	-0.513056	-1.50472	-0.904117	-1.05614	0.0678861	0.160437	0.699712	1.88822	-0.0977668	0.831976	0.470271	1.80944	0.19418
Nap1l1	0.20839	1.87523	0.109114	1.95433	0.111791	-0.163702	-0.76792	0.443474	0.470002	-0.157478	-0.482781	-0.38219	0.660002	-0.980706	-1.97933	-0.918225
Nono	0.0437974	-0.264927	0.949864	-0.0463255	-0.421434	0.173934	2.59681	1.71729	-1.38139	-0.844958	-0.619589	-0.196011	-0.839497	-0.575423	-0.140642	-0.151503
Gria3	-2.23783	-0.692083	-0.0560878	-1.09075	-0.87494	0.140371	0.588335	0.0601417	-0.636708	0.241284	1.14062	0.77648	-0.417474	1.52443	1.52297	0.0112456
Prrc2a	-1.40912	-0.326167	-2.08337	-1.33704	0.489327	-0.694818	-0.554819	-0.0453343	0.53711	1.59335	0.584624	0.446612	1.18034	0.348881	0.465801	0.804616
Tuba8	0.130195	-2.06376	-2.03782	0.0821182	-0.384446	-0.262279	0.545654	-0.229896	0.919921	1.03473	0.593544	-0.598487	-0.597548	0.669715	0.827221	1.37114
2024-09-09	-0.79977	-1.27466	-0.700903	-2.04883	-0.232434	-0.0252282	0.584556	-0.668813	0.0955401	-0.188106	2.15039	0.572755	0.128598	0.886847	1.11209	0.407967
Zranb2	-1.39692	-0.812488	-0.393667	-0.675229	-1.24199	-0.584207	0.360346	-0.378626	-0.286176	0.906485	0.46681	1.98155	0.239785	-0.751186	0.708399	1.85711
Caprin1	-0.722025	0.151967	-0.693565	0.206908	-0.794003	-0.299361	2.35159	0.100915	0.974012	-0.705536	-0.935396	2.06154	-0.0942292	-0.745832	-0.718097	-0.138895
Celsr2	-0.581737	1.12051	0.530893	-0.310159	-1.01624	-1.42943	1.56949	-0.921817	-0.866947	0.438417	0.603608	-0.512144	-1.23133	0.564946	1.77873	0.263198
Ngef	-0.700793	0.113173	-0.151434	-0.755511	0.184333	-0.659097	-0.153538	0.644885	1.46283	-0.93493	-0.297178	-1.03705	-0.863845	-0.240516	0.628705	2.75997
Diaph2	-0.901558	-0.147744	-0.597651	-1.32408	-0.870648	-0.976143	-0.119749	0.0148798	-0.679929	0.0164559	1.7228	-0.499324	0.869392	1.08206	2.15848	0.252752
Arhgef7	-0.32686	0.736558	-1.0983	-1.80568	-0.544617	-0.462164	0.199208	0.591749	-0.430236	-0.488172	2.45551	-0.330121	0.186471	0.272671	1.46216	-0.418175
Rps28	-0.448643	0.947216	1.03667	0.509335	-1.27089	0.421032	1.59746	0.966628	-1.65528	0.152157	0.00985528	0.840019	-1.51134	-1.12086	-0.525944	0.0525929
Actr1a	-0.0334961	1.03223	3.41944	0.0812624	-0.174451	-0.185799	-0.419308	0.160641	-0.437136	-0.544682	-0.278114	-0.443029	-0.667701	-0.505639	-0.518205	-0.486016
Atxn10	1.53635	1.90622	1.76025	1.02258	-0.620574	-0.646155	0.149319	-0.400318	-0.302078	-0.538973	0.166267	-0.836054	-0.787005	-0.512584	-1.15644	-0.740799
Copg1	1.11637	-0.403659	-0.0160794	-0.0994764	-0.636776	0.292524	-1.24905	0.485962	0.541063	0.70049	-0.120116	-1.93535	1.68276	0.959239	0.37294	-1.69084
Akap8l	0.362422	1.28398	1.25783	1.71083	-0.0458943	1.32563	0.629438	0.135772	-0.304329	-0.284344	-0.885148	-1.32192	-0.726976	-1.12962	-1.08323	-0.924445
Gucy1b1	0.326341	1.4706	-0.471028	-1.71397	-0.175321	0.285954	-0.348843	-1.94186	0.283789	0.682723	1.33419	0.246949	0.0468389	-1.434	0.958087	0.449544
Pcdh7	1.48597	1.51048	1.20087	0.873637	-0.19534	-0.660832	0.454457	-0.0852863	-0.199193	-1.20358	1.1825	-1.21858	-0.528548	-0.930224	-0.260783	-1.42554
Rpl36	0.913203	0.811109	1.05199	1.42256	0.0634737	1.07386	0.391482	0.976702	0.144236	-0.766618	-1.24696	-0.241727	-0.85378	-1.31805	-1.70752	-0.713956
Epb41l4b	1.26089	-0.277077	0.758112	3.19107	-0.535998	-0.77447	-0.307647	-0.190189	-0.0411217	-0.653028	-0.497859	-0.340622	-0.677082	-0.173836	-0.405819	-0.335324
Zfp326	1.84303	1.06361	0.921328	0.960004	0.554882	0.188868	0.970665	0.592832	-0.607928	-1.25174	-0.292428	-1.16783	-1.13731	-0.995331	-0.670925	-0.971719
Cacng3	-1.8977	-0.921091	-0.516673	-0.75138	-0.0289522	0.28577	1.15619	1.27105	0.399947	-1.1587	1.55797	0.652862	-0.688293	0.183123	1.15442	-0.698542
Cacng4	0.883735	1.84567	1.20377	1.26277	-0.456869	-0.256884	1.10625	0.58501	-0.697441	-0.722282	-0.0613889	-0.794003	-1.43705	-0.588247	-0.691054	-1.18199
Gabbr1	-1.63144	-0.855925	-0.716264	-1.20863	-0.703556	-0.751494	-0.548741	-0.411242	0.244494	0.662345	1.8575	0.716936	0.917386	0.75868	1.47826	0.191691
Ywhab	0.372113	2.09286	0.937841	0.441604	-1.21564	-0.800669	0.546766	-0.449641	-1.42335	0.460172	-0.470098	-0.656541	-1.54138	1.01695	-0.00889341	0.697906
Slc4a4	0.116496	0.606841	-0.233923	-0.231171	0.112606	-0.362884	-1.03436	-0.623179	-0.18795	-0.702892	-0.660078	-0.570116	-0.137226	-0.62658	2.94743	1.58698
Fmn2	0.71509	0.1203	0.319308	-1.15923	1.921	0.787374	0.0514316	-0.466317	-0.264637	-0.77769	-1.22159	0.518484	-0.0627823	1.80295	-0.825636	-1.45805
Tollip	-0.795056	0.684686	1.6157	1.60139	-1.54736	0.863568	-1.09412	0.23222	-0.287764	0.0912256	0.65101	-1.29218	0.63552	-0.572791	0.351116	-1.13717
Syt6	-1.23013	-0.687843	0.0203152	-1.23559	-1.11621	-1.32874	1.83981	-0.162298	0.232389	0.98463	1.05314	1.09516	-0.574618	0.255883	1.124	-0.269893
Syt7	-0.933153	-1.25307	-1.18859	-0.879336	-0.412611	-0.4686	-0.892153	-0.878051	1.87144	0.69095	0.906243	-0.086154	1.45004	0.731822	0.8581	0.483127
Wdr45	1.52558	-0.0919627	-0.577593	-0.913683	0.582621	1.0438	0.467741	-0.9019	1.7496	0.646134	-1.16962	0.00292634	-0.116075	-1.8851	0.345646	-0.708113
Gripap1	0.278633	1.47171	0.350541	-1.42278	-1.11502	-0.617792	0.202477	-0.64428	0.299316	0.340279	2.22395	0.362809	-1.0642	-1.23034	0.751162	-0.186462
Prdx5	-1.46722	-0.860805	-0.903285	-1.59078	-0.673931	-0.446555	0.205808	-0.464449	0.108269	0.770998	1.26735	0.90072	0.120015	0.828521	2.02242	0.182927
Eif3i	0.82161	1.15346	1.15082	2.54038	-0.708563	0.0599047	0.47257	0.278255	-0.431	-0.778637	-0.65391	-0.580952	-1.03036	-0.873288	-0.810554	-0.609729
Plxnc1	0.843546	0.623489	-0.11108	0.626274	0.938159	0.293566	1.56009	1.59898	-0.107344	-0.69589	-0.521234	0.0242608	-1.6558	-1.43362	-1.04766	-0.935741
Eif3d	0.579169	1.03649	1.77524	0.80645	-0.632691	-0.674712	-0.0891175	-0.342407	0.68425	-1.05545	1.95726	-0.941111	-0.552238	-0.716739	-0.855006	-0.979397
Ap3m1	1.15646	2.23887	1.74981	0.350571	-0.447594	-0.0998443	-0.724944	-0.302935	-0.296559	-0.901086	-0.0643306	-1.28186	0.131127	0.433513	-0.995253	-0.94595
Impa1	0.354245	1.57936	-0.473174	-1.35862	-1.61399	0.599574	-0.630036	-0.78992	0.836351	1.37947	1.19629	-0.616936	0.189632	0.723884	-0.238614	-1.13752
Trim3	0.760206	-0.701214	0.916469	1.23177	0.780725	1.59214	-1.13784	0.59062	0.808633	-0.578436	-1.63659	0.129828	0.0360468	-0.5316	-1.4924	-0.768349
Srcin1	-0.85083	0.73015	0.564296	-1.02969	0.1922	0.74595	1.92718	0.585292	0.123902	-0.816429	1.60067	-0.128928	-0.728472	-1.22032	-0.141327	-1.55364
Rplp1	0.0357664	1.11466	1.03382	1.26431	-0.0942807	1.01186	0.620445	1.1776	-0.0819074	-0.780311	-0.721632	0.492259	-1.43254	-1.38119	-1.57374	-0.685118
Uso1	1.28765	-1.20509	-0.0517259	2.75564	0.199541	-0.0461743	0.916999	0.0980266	-0.716313	-0.411961	-0.0348138	-1.02034	-0.975485	0.312943	-0.630581	-0.478327
Dgke	-1.09773	-0.813329	-0.739388	-0.800606	-1.26478	-1.11651	0.435274	-0.0382733	-0.746097	0.55591	1.74476	0.17807	-0.0664107	1.29044	1.57513	0.90354
Astn2	-0.584869	0.259524	0.671362	-0.380141	-0.59206	-0.293351	1.56815	0.362689	0.527417	0.722911	1.6684	0.367016	-2.31249	-0.393793	-1.28587	-0.304892
Set	-0.0557092	0.678278	1.01039	1.18273	0.0330107	0.430301	1.7914	1.11946	-0.742362	-0.514528	-0.0222521	-0.368037	-1.69439	-1.71868	-0.728958	-0.400663
Grasp	-1.30261	-1.13216	0.720278	-1.3828	-0.313368	-0.119016	2.04132	0.839059	0.135334	0.0107078	1.9153	-0.0970505	-0.687016	-0.654535	-0.0577863	0.0843407
Olfm1	-1.86172	-0.648442	-0.106677	-1.37262	-0.918961	-1.09732	-0.322265	0.219809	0.111954	0.0489795	0.855221	0.993709	1.22039	1.07882	1.61085	0.188276
Rhog	-1.69793	-1.71142	-0.498564	-0.136325	-1.23539	-0.654109	-0.111613	0.70308	0.586826	0.493953	1.10233	1.77663	-0.0511609	0.138434	0.0821125	1.21314
Htra1	-1.31677	-0.863407	0.447779	-0.48024	-1.24723	-0.929047	1.96754	-0.0550514	-0.993799	0.362002	1.2243	0.0621958	-0.613218	0.959802	1.36599	0.10915
Stx1b	-0.951279	-0.857636	-1.26056	-1.06994	-0.590596	-0.721504	-0.922809	-0.547622	0.532214	0.815567	1.02904	-0.0267631	1.7708	1.50237	1.07402	0.224711
Hnrnph2	-1.60798	-0.464783	-0.606209	0.412358	-1.38431	-0.886829	0.902315	0.657267	0.365635	0.043424	1.53138	0.792647	0.611361	0.536106	-1.78059	0.878211
Rbm14	0.912143	0.658713	0.570284	1.01695	1.26051	0.882457	0.928562	1.12925	-1.04802	-1.43628	-1.3067	-1.16088	-0.982516	-0.445598	-0.560995	-0.417882
Dbn1	1.87095	2.0579	1.07005	0.09642	-0.017653	1.00704	-0.736893	0.181555	-0.259123	-0.543231	-0.590168	-0.861619	-0.546453	-0.498503	-0.987164	-1.24311
Dnajb5	1.52378	1.27188	1.58641	1.29528	-0.371214	-0.354258	0.626533	-0.0987031	-0.107399	-0.715047	0.402297	-0.920489	-0.89412	-1.40505	-0.602019	-1.23788
Eif3c	-2.25348	-1.10178	0.669694	-1.48453	-0.609764	-0.305662	0.814689	0.789613	-0.310285	0.040154	1.06282	0.0329018	0.810814	-0.0936848	0.454726	1.48377
Hsd17b12	-0.759661	1.56028	-0.178321	0.355284	-0.618793	0.0520653	1.832	1.52018	-1.11077	-0.163921	0.193564	-0.844687	-1.86883	-0.36434	0.0214486	0.374502
Ptges3	1.55872	-0.914743	-0.844264	1.46461	0.258215	0.398096	0.102767	-0.204108	-1.17059	-1.4635	-1.56006	-0.235414	1.02848	0.475912	1.1451	-0.0392235
Acot9	0.532865	0.0725071	1.35021	1.7215	0.207586	-0.110099	1.32388	1.06032	-0.591933	-1.35607	-0.080431	-0.0722146	-1.3722	-1.39531	-0.898663	-0.391936
Tagln3	2.26791	-0.35199	1.22546	0.970247	1.01207	-0.00047279	-1.10951	-0.639168	1.03871	-0.53945	-0.973138	-0.808758	0.0790855	-0.581583	-0.641307	-0.948112
Pdlim5	0.956772	0.965137	0.737611	1.2278	-0.975396	1.23682	0.350094	1.37543	0.497688	-1.26908	-0.632537	-0.648978	-0.601394	-1.28846	-1.10602	-0.825486
Arpc3	-0.187253	0.271883	0.265202	-1.40091	-1.75527	0.0738556	-0.35801	-0.504907	-0.703055	-0.994769	1.54265	-0.37664	0.656676	1.83011	1.17875	0.461685
Letm1	1.86124	2.27898	0.764018	0.296613	0.958916	0.0753217	-0.19316	-0.176744	-0.639	-0.876708	-0.218026	-0.775485	-0.982323	-0.850184	-0.797222	-0.726235
Shoc2	2.10039	0.158168	0.743372	2.08448	1.09685	-0.30267	-0.267928	-0.353017	-0.207967	-0.946429	-0.796134	-0.674765	-0.635978	-1.17832	-0.50316	-0.316891
Chp1	0.674493	0.0179004	0.920725	-0.0598034	-0.16754	-0.357476	-1.38327	-0.229674	1.55797	-0.832336	-0.715815	2.00953	-0.473266	-1.27469	-0.84409	1.15735
Syncrip	-1.04503	-0.372352	-0.616648	0.153429	-1.33762	0.209795	2.1931	2.30593	0.0859466	0.0731333	-0.833009	-0.0230684	-0.131781	-0.184725	-0.754673	0.277572
Cbln3	-1.20315	-0.758361	-1.05559	-1.36073	-0.694486	-0.864966	-0.500291	-0.0963462	0.685098	0.772221	-0.350758	0.166608	1.02584	1.34424	1.07953	1.81114
Pfkp	-1.13507	-0.722146	-0.68385	-0.98475	-0.888919	-0.817784	-0.844005	-0.707166	-0.12018	0.138441	0.888803	0.587445	1.53014	0.686588	1.97211	1.10035
Stub1	1.14827	0.721874	-0.67168	1.74816	0.00124306	-0.336162	-1.52739	-0.40679	-0.915681	1.36969	0.843898	0.0574719	-1.3568	-1.24198	0.0982068	0.467676
Mtch2	0.833046	1.4916	0.805997	2.05309	-0.135704	-0.522177	0.197124	1.2393	-0.451875	-1.04449	-0.135241	-0.645544	-0.561427	-0.865675	-1.18575	-1.07227
Clip1	0.562969	1.26515	-0.503861	0.321578	0.342187	0.0165927	0.0879755	0.2061	-0.864889	-0.474228	-0.546838	0.884469	-0.486069	-1.31776	2.30298	-1.79635
Dstn	2.06748	1.99406	1.40826	0.87936	-0.858224	-0.377973	-0.467761	-0.722501	-0.616906	-0.11228	-0.59436	-0.864955	-0.430488	-0.163425	-0.481258	-0.659033
Vps29	1.74377	1.75007	1.27015	1.23967	-0.97846	-0.42284	0.428665	-0.494036	-1.24204	-0.677967	0.110994	-1.11497	-0.0324455	-0.339638	-0.482005	-0.75891
Arpc1a	1.20224	1.986	0.587449	0.158522	-0.314257	1.3941	-0.266663	0.903917	0.293059	-0.585416	-0.243467	-0.703518	-0.606374	-1.45605	-1.37353	-0.976003
Actr10	0.130067	2.19693	2.10857	1.33516	-0.655051	-0.815131	-0.623997	-0.846978	-0.627175	0.0769934	-0.351555	-0.316538	-0.462752	-0.115105	-0.102551	-0.930899
Dnaja2	-1.21378	-1.40659	0.0671345	-1.97536	0.282445	-0.929954	1.43425	-0.450423	0.42974	0.668708	1.78024	-0.0194013	0.387553	0.0836537	0.662378	0.199407
Suclg1	1.03771	-0.545323	-1.56835	0.207388	0.345544	-1.31004	-0.0956199	-0.225793	1.11348	0.261007	-1.81862	0.908613	-0.525705	-0.253495	0.78892	1.68028
Dynll1	0.257798	1.01916	1.54994	0.541709	0.924943	0.564734	-0.495147	0.924433	0.892385	-1.38232	0.0824434	-0.254623	-1.0222	-0.484001	-1.52737	-1.59189
Mtch1	1.2859	2.0896	1.80535	1.29712	-0.309038	-0.511422	-0.732347	-0.694252	-0.601286	-0.587049	-0.125964	-0.771724	-0.265239	-0.39085	-0.661259	-0.827551
Snd1	0.628658	1.42391	1.41697	0.948886	-0.309539	0.0763864	0.710261	1.51096	-1.03258	0.305307	-0.835786	-0.876513	-1.14008	-1.05821	-1.17593	-0.592702
Tbk1	-1.4551	-0.435715	0.510183	-1.60174	-0.748862	-0.484123	1.58356	-0.749418	1.22214	0.113701	1.03972	1.77432	-0.247238	0.0670005	-0.175842	-0.41258
Vapb	-0.00980853	0.0529263	-0.183107	-0.184244	-0.180407	0.0552768	-0.68318	-0.317512	-0.112279	-0.293997	-0.38905	-0.30313	-0.264896	-0.570182	3.67479	-0.291205
Asna1	1.31782	1.77167	1.63895	1.15615	0.0225801	-0.441327	-0.157619	0.292632	-0.0564916	-0.0481467	-1.16913	-0.633472	-0.635565	-0.441449	-1.29798	-1.31861
Ruvbl1	1.82421	0.296708	1.41613	0.970826	0.605476	-0.582924	-0.00818498	1.17185	0.619044	-1.1021	-0.404288	-1.10421	-1.00545	-0.703928	-1.2006	-0.792553
Rapgef4	-1.39812	-1.30585	-0.763841	-1.51622	-0.658478	-0.77454	-0.161988	0.000996563	0.100723	0.339968	1.33352	0.170626	0.999781	1.02705	1.38616	1.22021
Mpp6	-0.469735	0.791139	-0.348809	-0.974723	-0.497917	-0.466279	2.03075	-0.240822	-0.490469	0.153437	1.43025	0.76936	0.510804	-1.39317	0.824436	-1.62825
2024-09-06	-0.43079	0.477504	0.477858	-1.64864	-1.06219	-1.24033	0.843809	1.86424	-0.545386	-0.808719	1.27333	-0.188574	0.00851066	-0.71168	1.19279	0.498264
Mast1	0.515605	1.10256	2.67205	-0.723386	0.00357416	-0.691907	0.753857	-0.675217	-0.953513	-0.605157	0.76257	-1.01423	-0.681482	-0.496546	0.630168	-0.598952
Sec11a	0.532944	1.9721	1.54752	1.52783	0.384944	0.246305	0.0494468	0.106515	-0.842666	-0.831191	0.00978284	-0.838148	-0.828927	-0.992778	-1.0944	-0.949264
Habp4	1.6449	-0.817906	-0.797498	-0.997743	-0.950588	2.03128	-0.368458	-0.469318	2.00935	-0.402772	-0.152438	0.216466	-0.23034	-0.393089	-0.359594	0.0377507
Kcnd3	-1.33335	-0.687477	-0.996296	-1.30599	-0.733105	-0.678967	-0.545556	-0.204833	0.0520869	0.734704	1.34534	-0.187156	0.957931	1.60753	1.64843	0.326706
Gsk3b	1.6048	1.30781	1.04819	1.9176	-0.175836	0.458624	-0.276949	0.277948	-0.473688	-0.65024	-0.877824	-0.144202	-0.977356	-1.17758	-1.05412	-0.807169
Pnkd	-1.58105	-0.140005	-0.3106	-0.886148	-1.10066	-0.663675	-0.480951	-0.49246	-0.221845	1.93236	1.3469	0.829532	0.0737592	1.68113	0.42875	-0.415043
Akap10	-1.27059	-0.237754	-1.64926	-1.33368	-0.598355	0.0443039	-0.308283	-0.488428	0.258382	0.582921	1.39014	-0.334199	0.705099	0.625336	2.13795	0.476402
Cdc42ep4	-0.561049	-1.10341	-1.36208	-1.2448	-0.168984	-0.284308	-0.330622	-0.344738	-1.21706	1.05784	0.432712	0.339271	2.01258	0.64554	1.27554	0.853561
Hist1h1b	0.835286	2.22642	1.51607	0.0154727	0.533081	0.473554	0.69848	0.381231	-0.671571	-1.13088	-0.5257	-1.01552	-0.637487	-0.997608	-0.949072	-0.751749
Brinp1	-1.38573	0.134745	-1.23679	-1.37868	-0.740825	-0.453504	-0.000232869	-0.159588	-0.374228	0.0392325	1.79006	0.0305076	0.82438	1.42631	1.66108	-0.176749
Mtor	-0.145887	2.04885	-0.287164	0.23939	-0.74986	-0.707972	-1.19692	-0.100821	-1.69471	0.175463	1.45363	0.00776392	-1.00419	0.680675	1.28345	-0.00170307
Rnf14	1.59302	2.10181	0.566287	-0.621701	-0.0525175	-0.604964	0.140075	-0.946455	1.00485	-1.03024	0.990816	-0.833883	-0.249044	-1.34528	-0.0569557	-0.655821
Alg2	1.84664	1.33478	1.17642	1.90513	0.141856	-0.219019	-1.00854	-0.976055	-0.575569	-0.596997	-0.398298	-0.51746	-0.554744	-0.82254	0.0725821	-0.808196
Mbnl1	-1.87928	-1.40998	-1.2532	-0.876448	-0.91045	-0.0642092	1.82054	0.886104	0.102043	0.407061	0.323181	0.992496	0.233673	0.598964	0.507946	0.521562
Ralgapa1	-1.04213	0.354465	-0.765424	-1.53727	0.173972	0.639831	-0.302013	1.67021	-0.313206	-0.4246	0.714035	-1.95354	1.34449	0.176588	1.00363	0.260956
Scamp5	-0.698808	-0.594118	-0.474618	-0.908843	-0.59609	-0.646562	-1.10091	-0.996212	0.203739	0.7467	1.45322	-0.51147	1.95004	1.75522	0.514294	-0.0955821
Dnajb2	-0.105769	-0.735021	-0.11378	-1.51182	-0.0542087	-0.976192	-1.80492	-0.81053	0.235273	0.486675	0.755999	1.45601	-0.152348	1.47933	1.35601	0.495302
Lgi1	-0.754135	-1.12428	-1.06474	-0.564954	-0.70131	-0.40001	-0.925636	-0.67765	-0.379123	0.527719	-0.335165	0.76556	1.66778	1.29539	0.787318	1.88323
Nsmf	0.309747	1.52817	-0.719413	0.641341	-0.294017	0.642734	1.37979	0.674803	-1.36137	-1.19891	1.03847	0.428475	-0.637692	-1.24959	0.292218	-1.47475
Slc12a5	-0.236401	0.390948	-0.140707	-1.32908	-0.909197	0.573912	-2.52662	-0.659447	1.21655	0.826229	0.0840379	1.07947	1.24455	0.366322	-0.0679716	0.0874007
Park7	0.18792	1.11337	1.07526	-0.772207	-2.58833	0.0992278	-0.479294	-0.492175	-0.827856	1.08438	0.846323	-0.411388	1.10058	0.622491	0.101616	-0.659919
Gigyf1	0.102073	0.232242	1.63248	-1.37194	0.358463	-0.368289	1.36535	0.326657	-0.314863	0.594254	-1.37273	-0.847353	-0.810119	-1.42761	1.49693	0.404465
Jph3	-1.73627	-0.832867	0.338889	-0.3324	-2.11607	-1.02405	1.30882	0.515856	0.207612	0.694895	1.08401	1.07675	0.367682	-0.396748	0.582711	0.26119
Mogs	-1.70116	0.0462238	-0.120323	-1.34988	-1.59454	0.862971	1.95414	1.22659	0.42275	0.308348	0.577191	0.334993	0.157216	-0.939174	-0.00998864	-0.175365
Atp5j2	1.47217	1.98998	0.999662	0.0838175	-0.162121	-1.11582	-1.32122	-0.88382	-0.924474	-0.801241	1.16024	-0.865766	0.219496	0.0545629	0.505687	-0.411154
Cend1	1.7666	1.21414	0.587926	0.0856679	1.84185	0.079928	-1.16725	-0.14264	-0.514793	-1.28428	-0.730559	-1.08471	0.363973	0.512304	-0.96793	-0.560212
Rpl35a	-0.251024	0.166336	0.351228	-0.0828864	-1.39829	0.52747	2.09641	1.61561	-1.34693	-0.966141	0.736447	0.0655697	-0.0696779	-1.18341	-0.76554	0.504825
Hacd3	0.406541	1.13765	1.20035	1.52609	-0.235952	0.108066	0.861045	1.35179	-0.752379	-0.870891	-0.536358	0.182148	-1.20059	-1.7328	-0.693898	-0.750803
Rgs20	-0.535453	-0.101088	0.0232214	-0.672571	-0.565016	-0.483439	-0.316512	-0.688519	2.3066	-0.558116	0.763552	-0.689843	2.08063	0.952898	-0.909021	-0.607324
Cnot9	0.0192665	1.89904	-0.126921	-0.174195	-0.863733	0.316481	0.502748	1.74445	-1.82462	-1.01717	0.769273	-1.12237	-0.730046	-0.0781094	0.0149816	0.670921
Sh3kbp1	-1.01042	-0.551619	0.24107	-0.85627	-2.02879	0.0984527	-0.282175	0.4833	0.923893	0.208305	1.96172	0.76932	-0.75561	-0.795862	1.35928	0.235406
Dnaja4	-1.40975	-1.37006	-1.29575	-1.52501	0.0685621	-0.63736	0.00667122	-0.447294	1.00846	0.840274	1.11681	0.353015	1.33983	0.202719	1.04675	0.702143
Shank3	-1.51474	-1.24215	-0.819768	-1.74623	-0.420105	-0.27021	-0.380716	-0.202191	0.75326	0.552844	0.921578	0.272974	1.03544	1.64796	1.1666	0.245452
Fibp	-0.988499	-0.742077	-0.947777	-0.3934	-0.603878	-1.21152	-0.796518	0.116592	0.995794	0.540068	2.62759	0.762579	-0.0280385	-0.601424	0.638615	0.631887
Elp2	-0.592055	1.08385	-0.187674	-0.524601	-0.975388	-2.6166	-0.362113	-0.920242	0.199426	0.470657	0.76271	0.49421	0.514714	0.93272	1.446	0.274387
Pex5l	-1.12333	-1.39203	-1.26943	-0.876053	-0.608641	0.122932	0.19991	0.121738	1.00593	-0.973635	1.80636	-0.251653	0.568247	1.13155	1.44314	0.0949708
Arhgap23	1.80425	1.05587	1.32172	0.866027	0.514522	-0.270161	0.982081	-0.461449	0.44463	-0.692794	-0.397242	-1.33895	-0.752186	-0.614122	-1.31866	-1.14355
Nectin3	0.888341	0.969325	1.07349	0.944839	0.798194	1.1507	1.20536	0.297019	-1.13697	-1.26223	-0.409103	-0.470756	-0.519921	-1.20849	-1.27708	-1.04271
Wrap73	-1.84134	0.114721	-0.227099	-1.42405	-0.99006	-0.222349	1.17496	-0.378598	-0.0931887	0.267396	1.88399	0.0557525	-0.349478	0.912459	1.49444	-0.377552
Hnrnph1	0.370334	0.585046	1.56083	1.56621	0.13978	0.249407	0.74504	0.312339	-1.04523	-0.512801	-0.22256	-0.119727	-2.67688	-0.285238	-0.398313	-0.268241
Nup160	0.303741	0.574615	1.5138	2.34511	-0.234682	-0.352882	0.827112	1.02331	-0.648344	-0.591501	-0.775619	-0.361448	-1.04688	-0.939878	-0.983715	-0.652744
Rhot1	0.0209537	0.709699	0.0597302	2.37166	-0.329098	1.08091	-0.286572	1.54853	-0.437797	-0.934068	-0.544428	0.178042	-1.28179	-0.20175	-0.726289	-1.22774
Stk25	1.84414	1.00523	0.941767	1.23785	0.758609	0.365025	-0.341305	0.73993	-0.0777304	-1.30904	-1.00443	-0.589356	-0.847046	-1.32203	-1.07051	-0.331097
Tpm3	-0.723073	-0.982834	-0.844767	-0.234993	-1.00808	-1.1729	0.0782749	0.707196	-0.155306	0.121195	-0.272574	1.86089	-0.140614	0.200899	0.0762638	2.49043
Erbin	-0.159356	2.2208	1.19866	1.24567	-0.54233	-0.208187	0.368254	0.571207	0.224896	-0.418786	-0.0177903	-1.89669	-0.703002	-0.882997	0.0729083	-1.07326
Rbm8a	-1.2478	-1.35369	0.435819	-0.235662	-1.10778	-0.698636	0.928646	0.740024	-1.25496	-0.788542	0.642653	0.0149328	-0.063098	1.30429	1.74395	0.939845
Il1rapl2	-0.539321	1.18635	-1.14818	-0.394119	-0.538969	0.638746	1.13759	0.618996	-1.46124	-0.220235	2.24544	-0.179322	-1.06904	-0.274082	0.697431	-0.700044
Actn4	-0.931866	1.49087	-0.328546	0.457822	-0.249705	1.77133	0.149815	-0.829371	0.584189	0.112434	-0.0690713	0.738121	0.975897	-1.38435	-0.605501	-1.88207
Gucy1a1	0.431227	1.24082	-0.187883	-1.22937	-1.39846	-1.50032	-1.171	-1.3674	0.509689	0.558609	1.13651	0.259531	0.090085	0.821833	1.03469	0.771441
Mapk8ip2	-0.562995	-0.1083	0.727025	-0.549003	-0.846299	0.571939	2.70316	-0.540028	0.608987	0.691933	0.104964	-0.328035	-1.0239	0.370544	-0.0765697	-1.74342
Dusp10	-1.83919	-0.067527	0.339123	0.403802	-1.48216	-0.208571	-1.68709	0.541466	0.254139	-0.449091	-0.138615	-0.257405	1.08949	0.810396	1.0828	1.60843
Syne1	-1.8648	-0.286346	-1.59761	-1.04939	-0.868049	-0.171068	1.17863	-0.0313332	0.00822055	1.45601	0.0746843	1.63291	-0.0235238	0.519225	0.390436	0.631998
Nrgn	0.597832	2.20337	0.418192	-0.477252	-0.610331	1.38672	-0.601429	0.266174	0.975643	-0.132586	0.0706882	0.456275	-1.55028	-1.18766	-0.827831	-0.98752
Sv2a	-0.853632	-0.781386	-0.183948	-0.750294	-2.09466	-0.369873	0.474254	-0.140375	0.484467	0.568135	0.926959	0.221265	-1.24563	0.765217	1.84567	1.13383
Itm2c	0.450203	1.92823	1.84275	-0.184295	0.127786	0.00229707	-0.537064	1.33817	-0.12025	-1.08227	0.517273	-0.443201	-0.732883	-1.30624	-1.04171	-0.7588
Gprc5b	-0.922814	-1.00671	1.72804	-0.459414	-0.831123	-0.517644	1.28014	-0.734242	0.140561	1.43591	1.39685	0.0305116	-0.430404	-0.195862	0.574184	-1.48799
Sirt2	2.09951	1.32704	1.62506	1.20292	-1.04473	-0.799178	-0.712855	-0.661616	0.273843	-0.396639	-0.0595151	-0.88778	-0.267976	-0.484434	-0.598472	-0.615179
Inpp5e	0.919385	-0.581838	-0.837219	-0.039072	1.40381	0.97408	1.92259	1.30103	0.312334	-0.828335	-1.3089	-0.484307	-0.980496	-0.391281	-0.642908	-0.738865
Dip2a	0.235419	1.46055	0.0632852	0.835814	-1.51095	-1.25856	-0.0190404	-0.423924	1.34586	1.05379	1.13108	-0.231363	-1.21462	-1.25218	0.50099	-0.716136
Nisch	-2.10492	0.441656	-0.438189	-0.974092	-0.91454	-0.382563	-0.420847	-0.600581	1.4249	0.225501	0.816786	-0.676697	1.39785	1.43459	0.699621	0.0715301
Tsc1	1.85877	1.67054	0.428043	-0.104144	1.96562	-0.301759	0.0220107	-0.467351	-0.183173	-1.16696	-0.155725	-0.546675	-0.844551	-0.420638	-0.530792	-1.2232
Ap3m2	0.563715	-0.841197	0.343353	-1.27922	-0.0468476	0.602771	-1.39934	0.904219	-0.82624	-0.814598	-0.455219	1.62085	1.33357	1.51514	-0.411738	-0.809212
Cldn12	0.939661	0.94597	0.800047	0.456626	1.18526	1.46349	0.413763	1.15587	-0.800623	-0.879348	-0.520633	-0.598004	-1.0705	-1.33133	-0.968312	-1.19195
Rpl23	-0.819642	0.991846	0.440993	0.863672	-0.577813	1.26747	1.48933	1.27944	-0.957695	-1.62732	-0.985995	0.147602	-1.32843	-0.240705	0.364006	-0.306767
Vps35	0.641344	0.891067	2.70626	0.0392688	-0.998308	-0.529175	-1.47325	-0.705778	-0.965681	-0.210393	0.919305	-0.741706	0.277841	0.149546	0.161712	-0.162051
Dpysl5	1.81496	1.96776	1.10566	0.827784	0.186158	0.310388	0.0818752	-0.00897757	-0.214124	-0.72033	-0.37314	-0.763733	-0.937591	-1.08565	-0.948718	-1.24232
Clstn1	0.170067	0.551384	-1.10612	-1.42577	0.158152	-0.934396	1.59251	-1.05731	-1.11802	-0.29584	1.58654	-0.687138	0.614084	0.262587	1.41867	0.270606
Lima1	-0.616293	-0.502572	-0.013184	-1.16268	-0.12639	-0.972982	0.0678576	-0.808533	-1.09707	0.5279	1.61138	-0.628739	0.59204	1.82741	1.74252	-0.440659
Chchd3	0.418702	0.903844	1.54199	2.45519	-0.771184	-0.362769	0.191305	0.822097	-0.658125	-0.462122	-0.100895	-0.412388	-0.565754	-1.04721	-0.895326	-1.05736
Abhd6	1.99704	0.521144	0.984906	-1.54832	1.13347	0.0430021	-0.0846666	1.03967	0.722636	-0.395699	-0.590374	-0.247799	-0.426344	-1.5433	-0.972008	-0.633352
Eif3f	-1.49151	-1.12957	0.87776	-1.53308	0.631701	-0.649006	0.0730074	-0.851763	-0.283627	-0.0918276	2.16449	1.16159	0.0207743	0.115611	0.812929	0.172527
Emc3	1.59387	2.60042	0.994523	0.399794	-0.109719	0.0321919	-0.0219084	-0.148757	-0.0815239	-0.69971	-0.155908	-0.913196	-0.596975	-0.905432	-0.935921	-1.05175
Ghitm	2.40629	1.97441	1.15738	-0.789164	-0.0734557	-0.00149131	-1.21165	0.0897925	-0.383403	-0.207247	-0.0902785	-0.630528	-0.492798	-0.512973	-0.575595	-0.659291
Chchd6	-0.0463465	1.29065	0.987478	2.63659	-0.369732	-0.273947	0.309415	0.979484	-0.92917	-0.651185	-0.245988	-0.567124	-0.634147	-0.795622	-0.794396	-0.895957
Ndufa9	-0.395137	0.0349611	-0.689946	-0.801224	-0.434827	-0.617989	-0.681038	-0.493916	0.856908	-0.763251	-0.522263	-0.667639	1.30942	2.08433	-0.284882	2.06649
Atp6v1f	-0.360067	-0.212783	-0.39923	-1.22464	-0.14943	-0.804138	-2.22575	-0.152968	1.67741	0.876496	1.1839	-0.441364	1.16802	0.483309	0.826564	-0.245328
Trappc2	-1.27118	-0.556912	-0.461646	-1.24466	-1.03601	-0.495244	0.934755	-0.461293	0.735528	0.810285	2.27834	0.144632	-0.969559	-0.0843076	1.10646	0.570818
Atp6v1g2	-0.217274	-0.768171	-0.64192	-1.33086	-0.416117	-0.143881	-0.584986	-0.40839	2.85423	1.09778	0.504367	-0.183515	1.2094	-0.167436	-0.293279	-0.509958
Arfgap3	1.90824	1.09967	0.190253	0.648813	1.19735	0.743277	0.178726	0.0554377	0.29779	-0.134495	-1.21473	-0.515492	-0.404186	-1.6968	-1.10569	-1.24817
Nicn1	1.44271	1.15507	1.96188	1.17094	-0.729129	-0.348368	-0.271744	-0.157924	-0.224729	-1.95842	-0.0710616	-1.13329	0.0506127	-0.61744	-0.0417733	-0.227333
Camk2n1	-0.981159	0.413637	1.23104	-1.57747	-0.714441	-0.061773	2.16737	-0.293415	0.0105162	0.787616	1.25822	-0.0761685	-1.0746	-0.782372	0.366673	-0.673679
Ccdc28b	1.32942	1.37769	1.63664	1.34537	0.0573444	-0.0505296	0.652279	0.187383	-0.493031	-0.756381	-0.148028	-0.756003	-0.823373	-0.975483	-1.34041	-1.24288
Tmem126a	1.94988	2.26731	1.01819	1.10379	-0.0315069	-0.363938	-0.744659	-0.522134	-0.484785	-0.574242	-0.523358	-0.65756	-0.479263	-0.450237	-0.723239	-0.784257
Tpd52l2	-0.391093	-0.740791	-0.701094	-0.810879	-0.374526	-0.441914	-0.821118	-0.790221	2.03244	1.81915	1.25793	0.970754	0.534812	-0.365336	-1.0563	-0.121809
Atp6v1c1	-0.735839	-0.666454	-0.591968	-0.815456	-0.67002	-0.67632	-0.608758	-0.659616	-0.277586	-0.124969	-0.159702	-0.448503	1.58461	2.2561	1.31967	1.27482
Ahnak	1.2709	1.96593	0.611758	-0.703749	0.923599	-1.17798	0.179516	-0.828331	-0.555733	-0.666889	1.06139	-1.67924	-0.289542	0.280668	0.416974	-0.809277
Rtf2	1.41864	0.974373	0.635327	1.27727	1.59016	0.715822	-0.0572379	0.34394	-0.35412	-1.15752	-1.10047	-0.590902	-0.529033	-1.21085	-1.25804	-0.697354
Psmd6	0.828711	1.87688	0.178532	0.427456	0.204581	0.31895	0.76057	-0.672207	-0.263128	-1.70427	-0.866477	-1.67459	0.102671	0.513099	1.12455	-1.15534
Ndufa12	-0.716336	1.41804	-0.716069	-0.64137	-1.30132	-1.2858	1.15722	-0.830723	-1.17494	-0.0377093	0.313592	-0.334576	0.755728	0.810929	1.38718	1.19615
Cyb5b	0.668174	1.52503	1.10853	1.63369	-0.0708792	0.050726	0.635061	0.394767	-1.88702	-0.631203	0.130137	-0.155238	-0.594876	-0.37484	-0.821626	-1.61044
Fis1	1.09186	2.02718	-0.0596927	-0.817036	0.408668	-0.451959	-1.66017	-0.934779	0.0302221	-0.553675	0.283429	-1.37383	0.592977	1.53517	0.0738925	-0.192255
Cyc1	-0.444999	-0.35423	-0.15896	-0.849904	-1.99347	-0.854485	0.489298	-0.183122	-1.59193	0.705912	0.877308	0.408273	1.17271	1.29741	1.38391	0.0962836
Mgst3	1.01685	1.41009	0.888321	1.60758	0.528408	0.884659	0.298722	0.626892	-0.473784	-0.942253	-0.777983	-0.74335	-1.1002	-0.914971	-1.35035	-0.958638
Rps23	-0.682963	0.0258068	-0.511477	0.28628	-0.121315	0.69671	-0.0471986	3.07282	-1.31703	-0.50593	0.8736	-0.0182895	-0.897974	-0.824014	0.0351188	-0.0641445
Rpl15	-0.510394	0.87176	0.958306	1.73177	0.279268	0.739619	1.01731	1.29133	-1.41165	-0.69943	-0.286286	-0.724907	-1.39309	-1.10137	-0.698185	-0.0640473
Rps21	0.364573	1.15317	0.851423	1.1399	0.15119	1.06251	0.761111	1.07323	-0.650566	-0.310489	-0.208646	0.0317179	-2.06717	-1.21516	-1.19711	-0.939701
Exoc2	-0.377961	2.50062	0.519289	0.375095	-1.07042	-0.0489835	1.38939	1.27208	-0.124446	-0.783336	-0.266147	-0.513138	-1.11373	-0.652734	-0.194985	-0.910589
Rpl35	0.280638	0.367949	1.77836	0.614522	-0.385767	0.73314	0.29144	0.0823213	-0.0722317	-0.872796	0.922682	0.00255824	-2.76412	-0.845308	-0.559389	0.425997
Asrgl1	-0.351347	-0.0348844	-0.128215	-0.766496	-0.823526	-0.290985	-1.16521	2.3544	-0.239214	0.0314054	0.0387272	-0.406677	-0.0568801	-0.147782	-0.487196	2.47388
Timm50	2.04837	1.93601	0.300756	1.14621	1.03716	-0.0419686	-0.46202	-0.31905	-0.464223	-0.644621	-0.399269	-0.957911	-0.719805	-0.7156	-0.871638	-0.872396
Gdpd1	2.06202	2.18482	0.916833	0.227345	-0.407603	-0.860036	-0.916537	-0.958555	-0.228349	-0.238444	0.334069	-0.746283	0.227792	-0.18696	-0.176335	-1.23378
Uqcrh	-0.321859	2.33977	0.906192	0.382421	-1.16306	-0.841089	1.23207	0.532891	-1.06241	0.0609575	-0.359151	1.03784	-0.391823	-0.604162	-1.19561	-0.55298
Cmpk1	0.571464	1.46916	1.27751	0.824784	-0.859131	0.302827	1.74553	0.784899	-0.96982	-0.594013	-1.03903	-0.970351	-1.00075	-0.221857	-0.174877	-1.14634
Farsa	0.278603	1.22686	0.971445	0.554449	0.0263674	0.252596	2.23292	0.669211	0.0216849	-1.05925	-0.597562	-0.258461	-0.62176	-1.55548	-0.96567	-1.17595
Lrrc57	-0.614315	0.217777	-0.600613	-0.927876	0.604681	-1.33455	0.40903	-1.04772	0.134698	-0.603142	1.69078	-1.0903	0.284402	1.16625	1.99733	-0.28643
Spcs2	1.53781	1.59598	1.35098	1.35072	0.432513	0.466552	-0.710325	-0.017749	-0.296216	-1.04912	-0.995102	-1.03394	-0.691198	-1.06349	-0.0596191	-0.817806
Pspc1	0.270113	-0.0198748	0.558553	1.22533	0.168623	0.442213	1.50299	2.24822	-0.561926	-0.693814	-1.23239	-0.944946	-0.749574	-0.806293	-0.990665	-0.416564
Tpgs2	1.71737	1.12834	0.796824	1.46049	-0.0405005	0.245741	0.18083	-2.04981	0.534495	0.0715298	-1.11077	-0.184741	-0.544507	-1.08765	-0.717404	-0.400237
Eef1d	-0.720793	0.553055	-0.0252892	0.022505	-0.739838	-0.808677	0.649421	0.992821	-1.28067	-1.47713	0.975076	-0.733356	1.19892	-0.518048	2.12228	-0.210277
Sltm	-0.0290606	0.202871	0.186042	1.3001	1.1677	1.35754	1.18146	1.55154	-1.07313	-0.99647	-0.527596	-0.883336	-1.07522	-0.813247	-0.736346	-0.812846
Sorcs3	-1.13658	-0.834251	-1.0358	-1.2072	-0.976593	-0.827481	0.709821	0.41817	0.094078	1.23523	1.41328	0.702166	-1.08781	0.195927	1.47442	0.862628
Rae1	0.125473	-0.0335586	1.8613	1.96639	-0.374963	-0.554629	1.11357	1.12686	-0.810831	-1.0724	-0.125351	-0.685787	-0.954538	-0.494789	-1.11519	0.0284453
Trappc5	0.584002	0.717917	0.516552	0.184217	-0.439711	0.34156	0.229791	0.179965	0.604002	-1.15427	1.19056	0.960029	-0.405189	-1.95581	-2.22855	0.674936
Emc2	1.8727	1.85349	1.12629	0.778128	-0.858144	-0.525781	0.731565	0.623949	-0.633108	-0.682951	-0.310507	-0.783984	-0.549616	-0.861584	-1.02906	-0.751382
Cntnap2	-1.1574	-0.192732	-0.843978	0.129562	0.318734	0.37732	1.24074	0.236866	-0.259965	-1.45817	0.264373	-1.5863	2.04328	-0.238218	1.4023	-0.276406
Wdr45b	0.0391885	1.29404	0.687706	0.30424	0.751031	1.11678	0.70567	0.370966	-0.833315	-0.088713	-2.88356	0.331578	-0.76179	-0.0106377	-0.712305	-0.31088
Tcf25	1.20859	1.11758	0.446422	0.839613	0.46803	-0.54756	1.6474	0.434159	-0.612935	-0.662936	0.531768	-0.658332	-1.7824	-1.69365	-0.125665	-0.610087
Hmg20a	1.61951	1.42855	1.3089	0.142381	1.72563	-0.165597	-0.0269661	0.107518	-0.23147	-1.09487	-0.251471	-0.676868	-0.924734	-1.03812	-0.836539	-1.08586
Cpne8	0.341759	1.72185	2.31624	1.42429	-0.62756	-0.301222	0.0269811	0.161824	-1.02781	-0.642532	0.0682936	-0.690343	-0.920491	-0.555979	-0.463899	-0.831417
Vps28	1.46528	1.53524	0.0181915	-0.235226	-0.145884	1.04186	0.553997	-0.0402717	0.90004	-1.60512	0.948106	-1.34618	-0.754261	-1.37788	-0.454437	-0.503457
Acad8	-0.677331	-0.832655	1.01747	-0.149058	-0.898446	-0.756512	1.5599	2.00418	-0.912429	-0.955322	-0.116569	1.06933	-0.959597	0.571469	0.654431	-0.618862
Tmx2	1.52691	2.28925	1.2828	0.796268	0.0604487	-0.0108274	-0.546864	-0.614197	-0.519928	-0.318613	-0.203427	-0.884268	-1.6435	-0.354573	-0.233709	-0.625775
Slc25a23	1.62924	1.77677	-0.232972	0.665673	-0.087452	-0.968685	-0.521412	-0.881881	-0.579467	0.0467522	1.90982	-1.23304	-0.1032	-0.0765788	-0.303814	-1.03975
Psmd12	0.680556	1.82138	1.73498	0.812219	-0.834122	-0.24654	1.49807	-0.192834	-0.364885	-0.752622	-0.237808	-0.317085	-1.10305	-0.909105	-0.376809	-1.21235
Uqcrc2	1.92096	-0.877911	-0.783961	0.505582	0.365606	-1.64766	0.697242	0.82073	0.272412	-1.7203	-0.474773	-0.383985	0.188681	0.245821	-0.507226	1.37877
Cisd2	2.12128	0.182479	-0.434609	-1.08347	0.214766	-0.299526	1.67948	-1.04256	-0.147383	-0.631298	1.56183	0.509246	-0.830062	-0.465485	-0.39778	-0.936918
Fam210b	1.22955	2.66417	1.14149	0.42008	0.471362	-0.309382	-0.918811	-0.633864	-0.795974	-0.933979	-0.175306	-0.993058	0.0312103	-0.61202	0.0796458	-0.66511
Rpl11	-0.951732	0.727848	0.0246388	0.90407	-1.0039	0.0658284	1.96204	1.78995	-1.33154	0.128819	-0.355854	-0.627367	-0.945036	-0.793994	-0.415332	0.821559
Dnajb4	2.72193	-0.0451921	0.0426193	1.54082	0.301214	0.533575	-0.946359	-0.902593	0.758616	-0.596012	-0.372281	-0.671445	-0.204167	-0.787443	-0.651209	-0.722078
Ddx17	0.130248	0.575002	0.636554	0.500682	0.0996135	0.134645	2.19782	1.92181	-0.927996	-0.88059	-0.228494	-1.10144	-1.07902	-0.786149	-0.439502	-0.753179
Ola1	-0.281834	1.29066	0.87857	-0.822831	-0.112519	0.394294	0.903939	0.0591825	0.73321	0.120396	0.912961	-2.8058	-0.51094	-0.00735186	0.33648	-1.08841
Lsm14a	-0.935579	0.0482689	0.00771791	-1.54209	-0.334404	1.67752	1.43383	-0.292392	-1.8742	0.676331	0.775928	-0.201533	-1.00208	0.678314	0.76542	0.118961
Mon2	0.922713	2.35841	1.02715	-0.367811	0.144317	0.26369	0.748474	0.937175	-0.568697	-1.09273	-0.192237	-1.34525	-0.336103	-0.593123	-0.619752	-1.28622
Psmc6	1.5523	2.49556	0.947489	1.1588	-0.51453	0.0870068	-0.443999	-0.15022	-0.436934	-0.506977	-0.280153	-0.945262	-0.755442	-0.705636	-0.669168	-0.83284
Rps10	0.894164	0.81805	1.05835	1.0762	-0.202207	1.38634	-0.0483391	1.04953	0.136208	-0.815393	-0.659798	-0.0578987	-1.50714	-1.21819	-1.81659	-0.0932923
Rpl14	0.194393	1.32091	0.291928	0.952207	-0.168825	0.763067	1.51009	1.70203	-0.806069	-0.717454	-0.532962	-0.138363	-1.40167	-1.18021	-0.971422	-0.817652
Mtdh	0.0258582	1.6262	0.840337	0.759904	-0.266551	-0.136939	1.72563	1.59833	-1.04969	-0.793321	-0.188948	-0.762601	-1.02549	-1.01289	-0.419642	-0.920184
Eef1g	-0.32282	1.51201	1.16065	1.00332	-1.13839	-0.143158	0.568082	1.84105	-1.09088	-1.02904	0.614593	-0.842286	-0.549414	-1.11301	0.110816	-0.581532
Arl8b	1.52177	1.54401	1.69111	1.09901	-0.38115	0.409005	0.36525	-0.645283	0.346475	-0.852378	-0.652829	-1.03628	-0.562764	-0.88164	-0.993632	-0.970688
Yipf5	1.3783	1.66163	1.66462	1.59973	-0.147194	-0.266803	-0.734012	-0.785845	-1.1496	-0.915664	0.0153635	-0.205377	-0.269763	-0.985707	-0.161826	-0.697857
Rplp2	-1.05998	0.786517	0.75717	0.0226872	-1.4429	0.245769	2.47662	0.561723	-0.990666	0.107781	0.203986	0.651855	-1.34018	-0.903774	-0.130696	0.054087
Nde1	2.15957	0.301678	0.976147	1.4093	-0.341331	-1.26605	0.446855	0.677969	-0.233622	-1.96044	-0.56279	-0.604038	-0.220958	-0.402471	-0.00943287	-0.370385
2024-03-02	0.9554	2.65374	0.77339	-0.306959	-0.0941439	-0.456388	-0.537485	-1.06969	-0.753572	-0.176953	0.634439	-1.21367	-0.0407825	0.132963	0.77041	-1.2707
Tbc1d19	-0.990919	-0.675815	-0.757867	0.0374996	-0.806208	-0.551067	-0.00987698	0.572261	-0.141515	0.307734	-0.498803	2.30368	-0.179197	-0.410284	-0.55115	2.35152
Ndufa10	1.44871	0.737365	1.29505	0.928133	-0.253599	1.65561	-1.69313	-0.826	0.392544	-0.126026	-1.22537	-1.18645	-0.194071	-0.312105	-0.170052	-0.470618
Slc25a19	1.16838	1.87758	-0.75	-0.123292	0.915682	0.657856	0.391959	-0.121938	-0.732731	-0.93359	1.53774	-0.431753	-0.88532	-0.749064	-0.15951	-1.662
Gprasp1	0.656295	-0.613158	0.155358	-0.38516	-1.23389	-0.706806	2.33913	-1.04578	-0.255274	0.460154	1.92529	-0.800645	-0.251947	-0.133947	0.54582	-0.655431
Dock7	0.303443	1.16448	1.18829	1.13293	-1.24588	-0.0169977	-0.852873	-0.833443	-1.41211	0.921078	0.796935	0.343473	-1.42828	-1.1686	0.919382	0.188161
Cltc	-0.193042	0.717289	-1.12793	-1.26532	0.836467	-0.0934841	-0.0910526	0.818822	-1.01632	-1.13492	0.759659	-1.61378	0.666179	1.27794	1.60823	-0.148742
Zc2hc1a	2.12296	1.76045	0.845262	1.09336	-0.295501	0.704532	0.0333726	-0.180715	-0.55407	-0.762072	-0.461564	-1.00214	-0.8763	-0.850209	-0.904071	-0.673289
Soga3	0.611252	0.366463	-0.453908	-0.0924212	-0.480383	0.718703	-0.633841	0.113293	-1.14588	-1.66565	1.7651	2.1063	-1.1862	0.0275921	0.15779	-0.208209
Rps20	-0.567297	0.0298903	1.21105	0.0596692	-1.41052	1.2342	1.7613	1.1011	-0.649994	-0.733939	-0.223702	0.919301	-1.42628	-1.13559	-0.388923	0.219729
Ccdc127	0.442028	0.155974	-0.548236	-0.324989	0.773535	-0.344606	-1.37259	-1.30078	0.200339	0.621904	1.01008	-1.54041	1.78464	1.54428	-0.344524	-0.756647
C1qtnf4	1.10961	0.735118	0.871823	-0.302595	-1.30536	0.947794	0.428973	-0.461116	-0.690918	-1.56749	1.20206	-1.33098	0.154135	0.512083	1.05156	-1.3547
Pkp2	-1.37092	-1.51583	-0.878883	-2.09885	0.988647	0.669914	-0.754563	0.424534	0.69047	0.266337	1.0874	0.970891	0.186871	0.778728	0.253187	0.302066
Frmd8	1.09304	-0.204554	1.08474	2.32045	-1.03799	0.604103	-0.858535	-0.68412	0.143729	-0.183074	0.0329828	-1.45825	-0.898484	-0.721843	-0.228452	0.996244
Decr1	0.520763	0.367597	1.15953	0.919342	0.260068	-0.622624	0.231559	0.473027	-0.124737	-1.30767	-0.900717	0.733655	1.29873	-2.38539	-1.02756	0.404427
Poc5	0.949458	1.53155	1.51099	2.09136	-0.443237	0.100648	-0.352286	0.0101545	-0.479429	0.242221	-0.823135	-0.8706	-0.877957	-0.861544	-0.732073	-0.99611
Snap29	2.58433	0.918058	0.872099	1.21747	-0.697165	0.230407	-0.48466	-1.16468	0.48234	-0.27128	-0.715356	-0.387681	-0.723099	-0.772328	-0.0831853	-1.00527
Calcoco1	-0.927131	-0.909425	-1.08726	-1.40449	-0.839962	-0.691404	-0.609273	-0.28155	-0.285109	0.882125	0.996584	0.22814	0.721769	1.45834	1.68631	1.06234
Wdr48	-1.13182	-0.404332	0.552123	0.182831	-0.930028	-1.32469	1.85608	1.37308	-0.132536	-0.364557	0.428427	0.33325	-0.956611	-1.33187	1.38391	0.46675
Tmem35a	1.57032	1.11483	1.31995	1.96628	0.396386	0.0213661	-0.414565	0.358141	-0.59403	-0.954599	-0.745346	-0.62708	-0.665486	-0.97622	-1.04289	-0.727053
Cpeb4	1.37183	1.04034	1.47173	2.2042	-0.207459	-0.0365241	0.261704	0.0101209	-0.758464	-0.871737	-0.454153	-0.681303	-0.984989	-0.720241	-0.6634	-0.981657
Get4	-0.0992382	0.454597	-3.44909	0.608905	-0.0872552	0.541898	0.387282	-0.339248	0.23262	0.0228884	1.35015	0.229555	0.055603	0.0437951	0.106816	-0.0592833
Dctn4	0.979783	2.4689	0.181389	1.27037	0.375591	-0.476851	-0.300921	-0.39495	-0.573558	-0.738389	1.16229	-0.748007	-0.30464	-0.976047	-0.963649	-0.961308
Hapln3	-1.01957	-0.685694	-0.929734	-0.785464	-0.693801	-0.948624	-0.520665	-0.741613	-0.115893	1.2855	0.0578206	0.22497	2.414	0.419109	0.97765	1.062
Rpl38	-0.160271	-0.0751038	-0.454957	0.0868771	0.494602	1.23742	2.11839	0.0720219	-1.03782	0.204263	-1.21791	0.861278	-1.57514	-0.331067	-1.23516	1.01258
Elob	0.747372	0.490845	1.08233	0.340146	-1.03436	-0.20206	0.572003	-0.190656	0.36117	0.0522848	1.02224	-0.175437	-0.693575	-3.06576	0.58103	0.112431
Kirrel3	1.68795	-0.35518	-0.310805	1.96683	-0.406059	0.68747	1.19555	-0.0986733	0.705838	0.00281928	-1.10413	-0.455975	-0.810915	-1.43763	-0.118402	-1.14869
Arpc5	1.57034	0.834282	1.31352	0.730996	0.122349	1.29996	0.594709	0.74017	-1.15868	-0.702236	-0.45611	-0.661921	-0.9516	-1.09372	-1.02931	-1.15275
Ilf2	-1.22083	-0.841637	-1.76622	-1.01164	-1.38114	-0.73721	0.708767	1.04547	0.4172	0.520026	-0.0442262	1.05323	0.303531	1.00791	0.81037	1.13641
Rgs8	-0.333763	-1.58428	-0.87836	-1.30091	1.80912	-0.299917	-0.629582	1.55721	0.721433	-0.321567	0.625211	0.177975	1.48278	-0.164602	-0.220607	-0.640141
Limd2	0.999596	1.3843	1.12664	1.26997	-0.288843	0.31711	0.440692	0.55144	-0.0104483	-0.284597	-0.412757	0.258326	-1.56186	-1.73264	-1.59635	-0.460579
Rmdn3	-0.686425	-0.154956	0.098962	0.83179	-0.404132	-1.42963	1.7019	1.57823	-0.967306	0.183436	1.19915	0.225125	-0.716545	0.0702079	0.250528	-1.78034
Snap47	-0.00575643	-0.335017	-0.252275	-0.381009	-0.275242	-0.881846	0.224665	-1.23056	1.68185	-0.783715	2.26268	-0.805369	-0.607618	-0.224914	1.62164	-0.00752068
Idh3a	-1.39864	-0.915678	-1.1351	-1.30881	-0.693874	-0.55619	-0.3493	-0.633913	0.19495	0.832556	0.980164	0.185244	1.17295	0.751736	1.22193	1.65197
Gpsm1	1.79607	1.44582	1.78961	1.40976	-0.848729	-0.315609	-0.593209	-0.412234	-0.559104	-0.717902	0.0287668	-0.616582	-1.12909	-0.438985	-0.170616	-0.667966
Ppp6c	1.28966	1.41871	1.73943	1.17825	0.210448	0.406462	-0.293468	0.602887	-0.369418	-1.00606	-0.845206	-0.24578	-0.895456	-1.18492	-1.23801	-0.767532
S100a16	1.94872	0.25834	0.17254	1.68308	-0.368436	-0.490622	-1.26461	0.361051	1.07631	-0.425907	0.337225	0.00176782	-0.523272	-2.01709	-0.587322	-0.161769
Slc25a11	0.963218	0.850069	-0.602157	-0.354956	0.466452	-0.74652	-2.22057	-1.81891	0.014108	0.119824	1.10988	-0.470378	0.483871	0.896707	1.14647	0.162887
Tmem33	1.89087	1.3256	1.27785	1.20959	0.185254	-0.404726	-1.35728	-1.33933	-0.224905	-0.23488	0.187587	-0.985349	-1.00787	-0.762151	0.118157	0.121569
Camsap2	1.1027	0.86481	-0.202402	-1.278	-1.70984	-0.169948	-1.52815	-0.79785	1.35673	0.861092	0.32732	1.38985	0.181937	0.0829835	-0.815458	0.334218
Rpl4	0.0346387	0.736967	0.655722	1.01614	-0.23073	0.928907	1.88728	1.50027	-1.07685	-0.862935	-0.607004	-0.28161	-1.12495	-1.1705	-1.08302	-0.322321
Ppa1	0.905989	2.4549	1.58278	-1.09963	-0.106749	-1.56924	0.51106	-0.06666	-0.630848	-0.456202	-0.184111	-0.73167	-0.000242483	0.0528531	0.0570493	-0.719278
Plpp3	0.19623	0.510279	-0.910466	-1.39584	0.0451981	-0.536288	-0.977724	-1.05361	1.37314	1.05422	0.202229	-0.407184	2.30584	0.493194	-0.0023308	-0.896889
Eloc	1.05638	1.23172	1.98915	-0.189371	-0.605741	-2.16522	-0.535756	-0.469279	-0.196445	0.50215	0.520137	-0.549393	-0.322594	-0.707583	1.01038	-0.568549
Tomm20	0.5139	0.517222	-0.555172	0.6415	0.405578	0.670293	-1.0989	-0.672409	0.265617	-0.0465208	0.0704369	-0.423916	1.43851	0.743842	-2.90004	0.430055
Atp2b1	-0.695297	0.915212	-0.855166	-1.72195	-1.0402	0.428285	-0.958734	-0.13867	1.16006	0.793957	0.801356	-0.412794	1.61696	1.22153	-0.195181	-0.919363
Ccny	-0.387047	-0.406948	-0.720756	-0.982556	-0.149924	-0.843727	-0.941387	-0.768808	2.45361	1.05273	1.06326	-0.554087	1.49792	0.153018	-0.385355	-0.0799495
Atad1	0.512907	1.30578	1.37692	1.37901	-0.22303	-1.09712	0.924616	0.0590603	-1.67707	-1.06059	0.568531	-0.984022	-0.767481	-0.202601	0.735278	-0.850198
Rpl22l1	-1.36635	0.379928	0.492986	-0.54951	-0.084601	0.696141	-0.514429	1.54103	-2.68023	-0.343593	0.392813	0.309854	-0.292442	0.351232	1.11816	0.549013
Emc4	0.8813	2.43838	0.00617173	-0.768135	-0.936366	-1.6869	0.731934	0.532438	-0.2905	0.468425	0.349256	-0.120406	0.248282	-1.60317	0.0202137	-0.270921
Rtraf	-0.339736	-0.269703	-0.292861	-0.316178	-0.394328	-0.175598	3.73566	-0.0298388	-0.28819	-0.300296	-0.197014	-0.238095	-0.25035	-0.289435	-0.122802	-0.231235
Rps13	-0.372504	1.51105	0.816366	1.18905	-0.781507	0.469103	0.0770429	1.98691	-0.99671	-1.02876	-0.292762	0.302157	-1.04645	-1.31553	-0.77097	0.253514
Pdzd2	2.35662	1.11188	-0.0538109	1.0291	0.441977	0.115878	0.93836	0.237384	-0.118763	-0.824635	-0.406379	-0.632045	-1.43934	-1.08275	-0.613789	-1.05969
Dcakd	0.773692	2.28458	1.66632	0.675978	0.175226	-0.204637	0.0603747	0.539723	-1.09875	-1.23763	-0.0760358	-0.962495	-0.896421	-0.610959	-0.279844	-0.809123
Arpc4	1.31275	2.20515	-0.0149914	0.157488	0.528378	1.58197	-0.760838	0.150499	-0.815456	-1.44347	0.00602236	-1.05164	-0.706904	-0.697246	-0.0481222	-0.403594
Dynll2	-1.06634	-0.202033	-1.27532	-1.20327	0.906714	0.541343	-1.38508	0.871268	0.666067	-0.442817	0.438388	2.14394	0.775953	0.0452379	-0.950695	0.136648
Fam92a	2.40386	0.988576	1.81604	1.17613	-0.499415	-0.379305	-0.370806	-0.516588	-0.342542	-0.553061	-0.495969	-0.71944	-0.560641	-0.659268	-0.627014	-0.660561
Eif3h	-0.703142	-0.348967	-0.455285	-0.954896	-0.37199	0.259954	1.13194	-0.349623	-1.88796	-0.573497	-0.0721182	1.50812	1.18397	-0.431693	0.0940598	1.97112
Spire1	-1.94169	-0.476132	-0.183813	-2.1985	-0.157651	-0.465962	0.839245	-0.0850122	1.06736	0.622191	1.49166	-0.12622	0.238224	0.50098	1.03942	-0.164099
Cgnl1	1.69465	2.60301	0.408352	0.633028	0.112614	-0.495482	-0.663525	0.596926	-0.695149	-1.1211	-0.549435	-0.840451	-0.227272	-0.179522	-0.842152	-0.434494
Rpl24	-0.0599361	1.5696	1.34023	0.690475	-0.96375	1.1683	1.80965	0.102321	-0.877433	-0.761648	-0.644642	-0.218459	-1.02784	-1.08383	-0.736401	-0.306636
Ndufb4	0.534962	2.96098	1.0886	0.204636	-1.39438	-0.755869	-0.498457	0.505465	-0.823503	-0.188057	-0.532326	-0.0701317	-0.398157	0.258543	-0.25304	-0.639262
Hsbp1	-0.48216	1.06415	0.797279	0.203623	-0.271645	0.0305806	1.97128	0.93914	-0.744908	-0.539263	1.27884	0.016725	-1.24572	-1.81007	-0.408616	-0.799234
Diras2	1.77517	1.70403	1.82308	0.285402	-0.204536	-0.576232	-0.593843	-0.397833	0.170033	-0.115924	0.304265	-0.781346	-0.0888086	-0.686276	-1.25358	-1.3636
Fam98b	1.74623	-1.16846	0.624337	-1.37393	-1.61792	-0.836612	1.73664	-0.729799	-0.0856183	-0.319261	0.0326993	0.690772	0.275027	-0.175057	0.484557	0.716391
Agpat4	0.980926	1.65243	2.20128	0.329111	0.147202	0.685642	-0.572654	-0.537397	-0.53496	-0.168533	0.467742	-1.15655	-0.596301	-1.1146	-0.586897	-1.19644
Pdhb	0.140646	0.126946	-0.126397	-0.610367	-0.895353	-1.4251	0.0293096	-0.666598	-0.138611	-0.190566	0.537671	-1.24986	0.566907	0.466822	0.502026	2.93252
Slc25a22	1.82312	1.666	-0.186766	0.126765	1.6538	0.154293	-1.30129	-0.904883	0.50779	-0.326304	0.431833	-0.715994	-0.6428	-0.304824	-0.836329	-1.14441
Stt3b	1.72501	1.52649	-0.194314	1.48952	0.767641	0.696856	0.230435	0.551865	-1.02004	-0.910412	-0.492196	-0.724741	-0.943262	-1.04393	-0.749386	-0.909535
Vps53	0.11111	1.24639	0.0698371	-0.670035	-1.19358	-1.12245	-0.332661	-0.978166	-0.525545	0.261973	2.00138	-1.3157	0.23873	1.27516	1.18377	-0.2502
Apoo	1.29113	2.56074	1.00927	0.27843	-0.528848	-0.747244	-1.15221	-0.930214	-0.555098	-0.387721	0.723624	-0.924498	0.199146	0.149669	-0.130163	-0.856005
Crip2	2.76333	0.132786	1.51658	0.562821	0.626878	-0.350223	-0.0336473	-0.30767	0.262198	-0.908741	-0.738838	-0.732682	-0.462787	-1.00886	-0.525886	-0.795254
Ndufs3	-0.735266	1.60258	-0.902974	-0.153145	-0.489094	-1.14702	-0.492005	0.0466576	-1.21163	0.325222	1.04357	-1.00821	-0.462858	0.711213	0.833653	2.03931
Rab14	0.664706	-0.230156	-0.534001	0.477071	-0.259544	-0.00998834	-0.785396	-0.695798	-0.72515	-0.684527	1.33001	-0.806393	1.66725	2.28006	-0.784668	-0.903475
Ndufa8	1.11369	2.45727	1.68774	0.748418	-0.321661	-0.589398	0.148478	-0.193074	-1.02299	-0.41652	-0.168763	-0.753854	-0.733798	-0.666696	-0.350718	-0.938114
Nrn1	-1.24917	-1.17985	-1.10431	-1.48345	-0.497934	-0.541734	-0.313649	-0.367702	0.404961	0.738217	1.15571	0.0829545	1.39847	1.40264	1.35577	0.199077
Rpl34	-0.146519	1.35321	0.752823	0.395933	-1.02784	0.221363	1.88361	1.79881	-1.41012	-0.913058	-0.227288	-0.293561	-0.861235	-0.668028	-0.52547	-0.332626
Tbc1d10b	2.65074	-0.38075	0.50871	-0.137369	0.472401	0.738772	-0.0249051	0.907051	-0.490962	0.268043	-0.941817	-0.884993	-1.17996	-0.934601	0.594325	-1.16468
Tmem126b	1.28159	1.51977	-1.62096	1.06764	0.913938	0.536874	1.2602	0.574733	-0.348109	-0.739419	-0.555544	-0.485943	-0.924382	-0.900788	-0.552765	-1.02683
Rmnd5a	-0.987221	-0.358628	-0.618731	-0.985679	-0.792153	-0.759991	0.681534	-0.578155	-0.774935	0.257505	1.53008	-0.320501	-0.163722	1.32761	2.3681	0.174886
Vps51	-0.92455	-0.92875	-0.306876	-1.19166	-0.392121	-0.936928	0.449365	-0.711908	0.363878	0.11879	2.27303	-1.13439	0.357403	1.17137	1.29676	0.496578
Ppfia4	-0.931567	-0.0831235	0.188056	-1.29357	-1.21138	-0.212572	0.754883	1.00936	-0.433045	-0.820422	2.32015	0.870794	-1.26595	-0.0765646	0.555353	0.629597
Wipf2	-1.08371	-1.59463	-0.649648	-1.85089	-0.748684	0.10641	1.64062	0.932836	-0.250982	0.371587	1.17027	0.157662	0.05825	0.157097	1.25204	0.331786
Nufip2	0.515091	1.35745	1.26521	0.832828	-0.32774	0.4738	1.7035	0.711484	-0.481385	-0.434925	-0.485875	-0.215907	-1.30281	-1.39362	-1.27709	-0.940011
Letmd1	2.01355	1.72031	0.203031	-0.425361	0.96021	0.63063	-0.263282	0.220678	-1.70435	-0.62101	-0.193124	-1.25733	0.291574	-0.162059	-0.314647	-1.09882
Mtcl1	-0.385716	-0.36992	-1.54939	-0.7879	-0.593162	-1.52837	-0.00365951	-0.579036	-0.990588	1.06741	1.26284	0.992644	0.327886	0.42806	1.28595	1.42295
Samm50	0.0105275	0.837329	0.700201	1.46117	-0.838904	-0.419264	1.15278	0.30281	0.764513	-1.13368	1.27802	0.564958	-1.27148	-1.1949	-0.940341	-1.27374
Trim37	0.166564	0.856985	-1.30425	-2.02332	-0.410587	0.761073	-0.500851	0.251427	0.282388	-1.28431	2.2201	0.63157	-0.300753	-0.00483667	0.237975	0.420818
Carmil1	0.888796	1.19942	-0.473302	2.54188	0.645429	0.908608	0.242752	-0.552292	-0.959092	-0.406648	-0.0373871	-1.05578	-0.593293	-1.01811	-0.617886	-0.713097
Tmem214	0.820542	0.804705	1.38762	2.21547	-0.131404	-0.194919	0.252293	1.06148	-1.27594	-1.14475	-0.445136	-0.350044	-0.908094	-0.863389	-0.703482	-0.524956
Nexn	-0.288021	-1.22249	0.39444	0.718137	-0.681275	0.232303	0.891154	1.33504	0.347308	0.15691	-1.62694	1.7546	-0.473861	-0.620425	-1.63234	0.715468
Chmp2b	1.41424	0.0833776	0.251266	1.31995	2.09662	0.405399	0.50808	0.142771	-1.24233	-1.54454	-0.703486	-0.559772	-0.450394	-0.963111	-0.0676627	-0.6904
Tamm41	-0.306365	-0.475845	-0.32395	2.05126	1.82992	-0.325816	-0.701789	1.69835	-0.543012	0.871491	-0.752665	-0.463186	-0.769897	-0.711988	-0.64056	-0.435947
Spcs1	1.73928	1.54889	1.29135	1.55343	0.44059	-0.0130249	-0.268048	-0.213145	-0.999835	-0.926533	-0.192721	-0.927471	-0.7593	-0.726578	-0.52132	-1.02558
Pycr2	1.52026	-0.484323	1.2547	1.47705	0.94323	0.766653	-0.235334	1.25845	-0.58998	-1.14211	-0.642851	-0.621661	-0.963937	-1.01843	-0.812766	-0.708953
Oxa1l	1.92441	1.67966	0.881828	0.907063	1.05262	-0.0864611	0.214996	0.0852522	-0.659999	-1.03298	-0.81133	-0.790114	-0.977506	-0.855267	-0.59274	-0.939423
Vps26b	1.18023	1.73985	-0.242772	0.786187	-0.32961	0.0827675	-1.93653	0.280413	0.426518	-0.26514	1.16696	-0.390216	-1.99328	0.0996795	-0.417069	-0.187985
Ubr4	1.00149	2.15602	1.04549	0.858886	-0.348985	-0.0815692	0.282676	0.167795	-0.636167	-1.61883	0.452075	-1.51162	0.00432625	-0.575804	0.00215679	-1.19794
Snx4	-1.40171	-0.591929	-0.810145	-1.24982	-0.995544	-0.751444	0.379351	-0.709361	-0.444907	1.04191	1.03963	0.300434	0.360317	1.39264	1.83732	0.603267
Comtd1	2.48325	1.2609	0.887631	-0.442689	-0.298177	-0.551347	-0.36228	-1.1347	-0.726966	0.347088	0.622553	-0.735596	-1.30781	0.55538	0.28159	-0.878827
Ttc9	1.05839	0.546004	0.87193	0.668294	1.40498	1.10675	-0.560577	1.1465	0.100112	-1.52574	-1.30874	-0.0865795	-1.38286	-0.324459	-0.892588	-0.821426
Nup35	0.307132	-0.273329	1.69811	2.62739	-0.549078	0.106643	0.302637	0.978144	-0.438789	-0.800277	-0.412676	-0.609017	-0.910628	-0.718457	-0.886507	-0.421297
2310022B05Rik	1.53162	0.714283	0.416658	1.18008	-0.0625911	0.861011	0.306443	-0.980725	0.113206	1.03806	-0.170097	-0.0461154	-1.68622	-1.27448	-1.77794	-0.163194
Afg3l2	1.47727	0.675734	-1.23819	-0.587534	1.32495	-0.770348	-1.75586	-0.373204	0.929234	-0.121618	0.145191	-1.5097	1.12189	0.249468	0.615387	-0.18268
Dab2ip	0.694596	2.1022	1.12954	-0.380066	-0.711293	0.622252	-0.242052	0.624486	-0.0722797	-0.922731	0.999985	-0.497522	-0.514869	-1.48514	0.289263	-1.63637
Arhgef12	-0.273219	0.994076	-0.453216	-1.13182	0.612716	0.787728	0.0910202	-0.714395	-1.48544	-0.77307	1.15137	-1.35491	0.100584	1.55021	1.4869	-0.588536
Dapk1	0.610847	1.01289	1.66852	1.48393	-0.457115	-0.196864	1.40688	0.796281	-0.571125	-0.792803	-0.382179	-0.398315	-1.23487	-1.20465	-0.902365	-0.839072
Wdr20	-0.634656	-1.01437	-0.283604	-1.4136	-0.579504	-0.44369	0.889401	1.28361	-1.14502	0.729846	2.40233	-0.0048703	-0.0129706	-0.630485	0.691324	0.166259
Mlip	1.01259	-0.324347	-0.0572835	0.96178	0.13667	0.913589	-0.582274	0.264819	1.43802	0.492981	-1.48199	1.14574	-0.208359	-1.52539	-1.83421	-0.352341
Dctn2	-0.899366	2.96769	0.207108	0.0490511	-0.886359	-0.740685	-0.304308	-0.278163	-0.00190696	-1.00778	0.22316	-0.879616	0.384557	1.32171	0.13273	-0.287826
Emc10	1.03447	-0.309656	0.251352	-1.86835	-0.819696	-0.834009	-1.08863	-0.658433	-0.117901	-0.0506063	0.323951	0.931751	0.692849	-0.404473	0.620493	2.2969
Cad	0.447669	1.24908	1.54656	0.130552	-0.473861	-0.756415	0.907601	-1.22002	-1.63612	-0.613691	0.903424	-0.489575	-0.660125	-0.311706	1.62902	-0.652394
Usp46	-2.4952	0.163995	-0.483336	-1.95556	0.997497	0.942536	0.748012	0.827025	-0.595571	-0.155969	0.701639	0.0444752	0.0286611	0.155583	0.744143	0.332075
Smap2	-0.933126	1.13553	-1.51698	-0.0502298	-1.34222	-0.870401	-0.694248	-1.34542	0.105079	0.787576	0.740843	0.27337	1.37336	0.643942	1.43646	0.256462
Slc25a32	2.30938	0.871279	0.51615	1.32773	0.345161	0.810834	-0.0813953	0.406071	-0.415807	-0.66357	-0.717394	-0.42939	-0.943872	-1.04298	-1.22416	-1.06804
Agk	1.69949	1.80629	-0.0584665	0.133501	1.76785	0.397264	-0.574647	0.188796	0.326582	-0.739578	-0.351107	-1.1041	-0.984216	-0.753095	-0.645108	-1.10945
Scrn1	-1.08816	0.74544	0.604438	0.980673	0.376802	-0.785024	1.97826	-0.739429	-1.99484	-0.287496	-0.403121	0.488489	-0.596345	-0.735714	1.11179	0.344236
Exoc1	0.752568	0.947647	-0.112966	0.188418	-0.946183	0.301956	-0.571979	-1.42937	-1.81555	0.72398	0.248021	1.04389	-1.00454	-0.900859	1.39514	1.17982
Cdc16	-0.0611923	1.60735	-0.822409	-1.29052	-0.522035	0.0163446	0.612422	-0.660054	-0.324048	-0.461942	1.50525	-0.764486	-0.207531	0.859167	1.82298	-1.3093
Tmem30a	-0.32512	0.994753	0.450795	-0.944592	-0.592795	-0.632846	0.497304	-0.581885	0.607069	0.283082	1.1083	-0.112239	-2.77055	0.825895	1.19325	-0.000416583
Sash1	-0.895082	-0.273523	-0.984383	-0.977887	-0.378087	-0.201962	1.0261	-0.183172	0.434255	1.22511	1.3808	0.174101	-2.05603	-0.342069	1.67895	0.372891
Nars	0.675359	-1.19677	1.24164	-0.103259	-1.62429	-1.51352	-1.23527	1.02595	-0.0699212	-0.081783	1.03106	0.393276	1.36448	-0.375502	-0.361505	0.830043
Afap1	1.46182	1.51518	0.0695801	1.25771	-1.03829	-0.168343	1.03521	0.48469	-0.46332	-0.436065	-0.846733	0.656057	-1.15952	0.112284	-1.77983	-0.700427
Rnf126	-1.07207	-0.431727	-0.609381	-1.14684	-0.222573	-1.07409	0.328591	-1.01628	0.791593	0.0836516	2.36477	-0.409272	-0.190047	0.839019	1.56911	0.195551
Basp1	-0.69728	-0.884819	-0.434857	-1.64346	0.132118	-0.548859	-0.16851	-0.496804	1.69906	-0.634815	1.56068	-0.818797	1.11473	0.720284	1.41179	-0.310458
St13	1.19911	1.57643	2.16725	1.24903	-0.752311	0.105016	0.297091	-0.176934	-0.663547	-0.710663	-0.56569	-0.876805	-0.920829	-0.643985	-0.60053	-0.682632
Bag5	-0.075143	-1.02349	0.129432	-0.274458	0.873307	-0.630362	0.155855	0.0664908	0.0516701	-0.412672	0.860869	0.509594	-2.66066	-0.235106	1.96779	0.696891
Csnk1g3	1.80587	2.38118	1.49143	-0.162151	-0.539888	-0.22111	-0.0764372	-0.0639193	-0.66499	-0.636976	-0.247922	-0.65806	-0.131489	-0.615354	-0.410985	-1.24921
Mpc2	1.98939	1.57661	0.80574	0.593735	1.44793	-0.00783957	-0.613046	-0.456704	-0.418821	-0.87408	0.226567	-0.508252	-1.10972	-0.843741	-0.749905	-1.05787
Crtc3	1.01747	0.840224	1.72455	1.34323	0.77574	0.386983	-0.372063	-2.1559	0.286844	-0.276407	-0.791797	-0.618394	-0.894235	-0.920669	0.0109938	-0.356571
Tln2	0.516385	1.22191	0.145429	-0.321345	2.02722	1.23077	-1.12827	0.223225	-0.34644	-0.968831	0.713725	-1.81829	-0.067607	-0.515979	0.0953261	-1.00722
Slc25a33	2.11398	1.42594	0.88003	0.815344	0.715817	0.0977061	0.516509	0.314355	-0.60204	-0.668056	-0.82154	-0.988419	-1.15838	-0.742674	-0.863561	-1.035
Ipo5	1.23994	2.23948	1.81479	0.375112	-1.00182	0.321489	-0.310508	-0.699966	-1.06981	-0.320802	-0.0118223	-1.01531	-0.519266	-0.300823	0.0807016	-0.821397
Dnajb14	0.280709	0.531658	0.992883	0.21241	0.401307	0.0575689	1.55613	1.00778	0.159673	0.266042	0.534003	0.190066	-1.46661	-1.58063	-1.57025	-1.57274
Sik3	-1.00887	-1.8118	-0.808201	-1.4981	-0.306029	-0.62285	0.700476	-0.355673	0.645831	0.729485	1.8891	-0.0481907	0.485229	0.931299	1.03861	0.0396741
Vcpip1	-1.01385	-0.718299	-1.54883	-1.93963	-0.50474	0.111151	0.00250047	-0.44092	1.17196	1.80986	0.714678	0.372352	0.403699	0.461559	1.07575	0.0427662
Nup205	-0.34884	-0.0858983	1.30398	2.47462	-0.842773	-0.734988	0.934597	1.42081	-0.97996	-0.929755	-0.331566	0.0140619	-0.645511	-0.516831	-0.459923	-0.272014
Nos1ap	0.51865	1.36698	1.41817	-0.294362	0.629565	0.559706	1.0288	0.558192	0.782639	-0.13756	-0.604418	-1.28225	-1.87865	-0.644803	-0.841085	-1.17958
Dclk2	2.20827	1.45888	-0.245642	-0.0436712	-0.259292	0.963398	-0.390313	-1.12224	0.831571	-0.0710554	-0.585672	0.479223	-0.0618821	-0.468886	-0.894877	-1.79781
Ttll7	-0.462981	-0.118499	0.582023	0.0394176	-0.45382	-0.882013	0.730925	-0.161001	-0.394089	0.515811	1.83057	0.00599543	-2.43708	0.224455	1.64006	-0.65977
Phyhipl	0.481555	2.0088	1.89128	0.338235	-0.453795	-0.447029	0.0758037	-0.605928	-0.596364	-0.367327	1.44541	-1.05571	-0.877341	-0.173075	-0.394345	-1.27017
Stox2	1.66317	0.71018	1.3878	1.31633	0.303335	0.207171	0.598449	0.711024	-0.137006	-1.20323	-0.665796	-0.749481	-1.48263	-1.04219	-0.87464	-0.742479
Golga7b	-0.188556	0.976321	1.79473	-0.180521	-0.787663	-0.0420712	1.0543	0.327361	-0.096179	-0.515934	1.48711	-1.00652	-0.691541	-0.434722	0.438626	-2.13474
Nbas	0.0520761	1.31071	-1.79873	-0.149759	1.07975	0.887954	-0.683245	1.01247	-0.971818	-0.295765	0.382914	-0.496087	0.059678	0.589171	0.980111	-1.95942
Dlg5	-0.309486	0.582708	1.7559	-0.739218	-0.846233	-0.991444	1.83823	-0.0639841	-1.36945	0.0897187	1.19384	-0.904497	-0.738811	0.00665181	0.975037	-0.478961
Lrrfip2	-1.09294	0.647976	0.41629	0.804556	-0.115594	0.14396	-1.34446	-1.04962	0.665933	0.52768	-1.23304	0.152939	0.186365	2.50908	-0.985442	-0.233685
Arhgap26	-1.51468	-1.10636	-1.15489	-1.82807	1.8191	0.532791	0.496784	0.627477	-0.69351	-0.0258656	1.16044	0.0994327	0.231875	0.254276	0.620363	0.480827
Fmnl2	-0.105114	-1.10937	1.49345	0.0581202	-1.67175	1.75106	0.944714	-0.0653158	0.352473	-0.297787	1.17329	-0.399835	-1.01699	-1.10086	-0.624013	0.617938
Arhgap21	-0.760868	-1.06327	-1.91882	-1.72298	-0.414631	0.349375	0.509104	-0.385901	0.635438	1.9518	-0.0393527	0.749648	0.676753	0.512787	0.550144	0.37078
Ppp6r2	-0.225918	-0.370286	-0.511569	-1.68835	-0.506352	0.672703	0.19991	-0.53383	0.735935	1.49686	1.17522	0.120375	-1.22203	-1.48489	1.56866	0.57356
Sfpq	-0.399134	-0.373111	1.24313	1.32637	-0.409792	-0.668818	1.83158	1.48065	-0.901031	-1.30846	-0.223666	0.878069	-0.856737	-0.906215	-0.556849	-0.155989
0610010F05Rik	1.20973	0.12897	0.442276	1.40757	-0.0399196	-0.868919	-0.692785	-1.12364	-2.45682	1.40413	0.127526	-0.419921	-0.0676204	0.101709	0.0567297	0.790968
Atp5h	2.35916	1.84353	-0.00813913	-0.210248	0.154332	-0.0370573	-1.04261	-1.10105	-1.10023	-0.595286	0.748252	-1.19934	0.171003	-0.171193	0.211403	-0.0225168
Dhx35	-1.00715	-0.693376	-0.0265325	-0.393181	-0.966096	-0.682069	-0.114335	-0.753672	-0.33905	0.263591	1.88403	0.0624629	-0.492582	-0.307382	2.4679	1.09744
Vps11	-0.342185	-0.413986	-0.0277901	-1.0398	-1.07519	-1.10735	1.10939	-0.234999	-1.10012	-0.30945	2.03884	0.295301	-0.553039	0.695984	1.89537	0.169025
Coasy	-0.126336	1.84695	0.792022	-0.642104	0.669628	-0.955929	0.481338	0.14564	-1.20308	-1.23329	1.7887	-1.30988	-0.158357	0.241852	0.500036	-0.837186
R3hdm2	-1.01717	-0.569751	0.46361	-0.86777	-1.90384	-0.913941	-0.321774	-0.0727947	0.931303	0.325381	2.18163	1.16957	-0.333912	0.0369517	0.942388	-0.0498874
C2cd2l	-0.942448	-0.79573	-0.749079	-1.1337	-0.835563	-0.842336	-0.328208	-0.669586	-0.107661	1.22342	0.244414	-0.176251	0.881566	2.28385	1.27378	0.673534
Ap2b1	-0.331406	-0.692598	-1.5917	-1.49628	0.166479	1.67238	-1.06864	-0.505465	0.996494	-0.426065	0.358459	-0.243479	1.85107	0.360097	0.626592	0.32407
Pitpnc1	0.30489	1.48682	0.562354	-0.322819	0.419577	1.29622	-0.408465	1.16555	-1.10787	-0.670084	1.19208	0.473598	-1.33389	-1.30162	-1.40581	-0.350531
Slc25a18	1.79224	1.75861	0.832678	1.0006	1.04848	0.132771	0.237236	-0.0681596	-0.728267	-1.0269	-0.618668	-1.0422	-0.854235	-0.827272	-0.731609	-0.905298
Nup93	-0.369172	-0.31247	1.44149	2.59843	-0.73255	-0.62822	0.89667	1.23612	-0.735885	-0.752971	-0.276284	0.0204282	-0.715177	-0.691906	-0.586256	-0.392256
Dcaf7	-1.45962	0.133812	0.194381	-1.16489	-0.899998	-0.990399	1.81183	-0.302447	-0.560816	0.422668	1.68949	-0.436448	-0.324638	0.49352	1.54347	-0.149912
Lancl2	-1.46721	1.4176	-0.43753	-1.19023	-1.20644	-0.859757	-0.942094	-0.00282875	0.969296	1.9572	-0.231653	0.0194594	0.430985	0.873497	0.608895	0.0607992
Nupl1	-0.544963	0.711978	1.63131	1.67768	-0.787984	-0.748432	1.46636	0.232566	-1.32495	-0.547502	0.179881	-0.255519	-1.41513	-0.530759	0.785423	-0.529958
Faap100	-1.02395	1.04681	-0.0415121	-0.873225	0.341724	-0.718966	-0.226794	-1.25251	-1.41999	0.74447	1.00965	-0.357525	1.23205	1.19006	1.42474	-1.07504
Cand1	0.46207	1.41489	-0.539963	-0.312794	-1.10791	-0.894605	-0.106855	-0.915801	1.14724	-0.373187	1.15337	-1.37404	-1.00652	0.101694	1.9019	0.450512
Myh14	0.132437	0.095763	0.525906	1.91541	-1.93939	-1.11494	0.464481	-0.823269	0.780284	1.1471	-0.333377	1.25794	-0.420912	-0.0559052	-0.797916	-0.833609
Cnn3	1.1166	0.321217	-0.139367	-0.507327	1.68092	1.58217	-1.40114	1.76939	-1.00835	-0.432293	-0.171178	-0.502517	-0.637199	-0.708242	-0.264462	-0.698208
Slc25a35	1.77523	2.1415	0.800414	0.374353	-0.248751	0.179184	-0.987894	-1.12479	-1.15249	-1.20617	0.196498	0.759216	-0.437094	-0.244215	-0.131805	-0.693184
Btbd17	-1.74641	-0.861482	-0.572066	-0.456822	-1.68481	-0.640006	-0.274876	0.820304	0.65318	0.516215	-0.61655	1.02593	0.617647	0.767834	0.690912	1.761
2010300C02Rik	-0.752406	0.00606988	-1.26031	-2.35799	-0.360347	0.651279	0.191541	-0.0523438	0.691238	0.202459	1.92227	-0.411548	0.252856	0.699783	1.17986	-0.602415
Seh1l	-0.39503	-0.333829	1.27781	2.57389	-0.61384	-0.475586	0.897069	1.35294	-0.803268	-0.828115	-0.522191	0.026764	-0.777461	-0.693547	-0.737605	0.0519952
Wdfy3	-0.72105	1.95344	-0.114912	-1.19039	-0.161813	-1.09046	-0.865427	-1.24169	0.248691	0.756923	1.24811	-0.414178	0.388134	1.74825	-0.204838	-0.338796
Dhx36	-1.14779	-0.60726	-0.984039	-0.932978	-0.882381	-0.43129	1.41663	0.182658	-0.597414	-0.0595659	1.19469	-0.597971	-0.458345	0.860763	2.13046	0.913836
Aifm3	-0.0644037	-2.40118	-1.73329	-0.479842	0.205146	-0.296588	-0.566066	-0.650701	0.339468	0.377116	0.593059	0.633698	0.913662	0.95861	1.08279	1.08852
Snx6	1.1328	0.71105	0.752864	0.108544	-0.749062	-0.205899	-0.691663	-0.928614	-0.0857813	-0.446876	-0.427673	-1.01727	-0.0970518	0.119041	2.85877	-1.03317
Eml2	-0.612825	0.192566	0.124797	-1.25807	-1.00738	-1.48349	0.191347	-1.11454	0.18048	1.28169	-0.526556	0.0861212	0.862771	-0.235535	1.99709	1.32154
Lsm11	1.16862	1.70261	1.64753	1.70101	-0.0933689	-0.212409	-0.0601402	0.0325823	-0.791076	-0.678716	-0.239939	-0.796631	-1.27534	-0.58178	-0.4735	-1.04945
Lrpprc	-0.259133	-0.0644171	-1.76654	-1.88319	0.0475697	-0.62499	0.645445	-0.900678	1.01138	-0.0496551	0.742629	-0.569476	0.825209	-0.00269124	1.45367	1.39487
Hsdl1	1.81179	2.24316	0.254803	1.68851	-0.560246	-0.849109	-0.283718	-0.435144	-0.579072	-0.564441	-0.202916	-0.859247	-0.0599441	-0.255985	-0.511025	-0.837419
Shisa9	0.523652	1.8914	2.33159	0.258923	-0.667849	0.316602	0.414069	0.177372	0.0796865	-0.859711	-0.282219	-0.166506	-1.02656	-1.06914	-0.946312	-0.974996
Pdzd11	-0.234423	0.406392	1.06932	-0.181594	-0.226617	0.463567	1.40757	0.239993	1.22232	-1.27651	0.218273	0.775202	-1.20598	-1.73079	-1.61968	0.67296
Tdrkh	-1.14918	1.43565	0.430841	2.40288	-0.139004	0.102116	1.00244	0.692274	-0.0914557	-0.652708	-0.161143	-0.869559	-0.338151	-1.15266	-0.342737	-1.16961
Dnajc6	0.310886	1.36651	-2.09536	0.0881335	0.743813	0.0610159	-0.745013	1.15321	0.929023	0.147221	1.57688	-0.912871	-0.479426	-0.93139	-0.324781	-0.887855
Ubash3b	-0.288872	0.349581	1.57143	2.18486	-0.810133	-0.102701	0.455449	1.19331	-0.793806	-0.882197	-0.5341	0.52374	-1.19701	-1.09425	-0.782327	0.207031
Dhx30	-0.943562	0.552326	1.07004	0.971097	-0.422601	0.872443	1.30232	0.929975	-0.10463	0.214003	-0.234312	0.199074	-2.27575	-1.60402	0.0319331	-0.558326
Kctd17	0.445445	1.49616	1.24758	0.49193	-0.279969	-1.11966	0.990952	1.02993	-1.38133	-0.831772	-0.0123419	-1.53898	-1.00739	0.132641	0.984554	-0.647741
Ndufv2	-0.585967	1.57753	-0.165865	-0.729965	-2.1459	-0.705858	0.132699	-0.554238	-1.21277	0.095715	1.07729	0.222592	-0.0141575	1.19597	1.36243	0.450486
Hepacam	1.40247	1.79646	1.53137	0.48506	0.725546	0.738736	-0.50217	-0.888847	-0.889953	-0.801313	0.304874	-1.37441	-0.668369	-0.833735	-0.62931	-0.396407
Ppp2r2b	1.01383	1.90725	1.1092	1.03398	-0.153952	0.432097	0.384673	0.284817	0.301145	-1.2843	-0.122347	-0.294772	-1.30243	-1.25505	-0.595545	-1.45859
Lrrc47	1.18343	2.04098	1.29327	-0.344455	-1.06162	0.416963	0.0635212	0.694472	-0.331346	-1.28958	0.617071	-1.70631	-0.480698	-0.676917	-0.291317	-0.127468
Tppp	-1.3027	-1.13232	-1.0864	-1.26389	-0.622555	-0.464417	-0.759642	-0.498654	0.165388	0.592061	0.956764	0.559017	0.862276	1.63578	1.12504	1.23426
Ccser2	0.490198	-0.651368	-1.47314	0.0412766	0.338556	0.221755	-1.75963	-0.674038	-1.18455	0.789155	0.106145	-0.0163972	1.4483	-0.504194	1.58902	1.23891
Appl1	1.05177	0.715863	0.0692464	-0.656934	0.122383	0.163966	-0.685065	-1.03656	0.876408	-0.386356	0.973489	-1.6243	-1.0088	2.32588	-0.344027	-0.556961
Emc7	1.58045	2.25323	1.5747	-0.184065	-0.34056	-0.540853	-0.176593	-0.39466	-0.321248	-0.513385	-0.141426	0.79464	-0.798103	-0.747744	-0.944482	-1.0999
Sgip1	-0.80039	-1.51017	0.138936	-0.514974	-0.689343	-0.0169059	-1.29896	-0.802686	-0.18177	0.717578	0.083589	0.865099	2.34155	-0.00741758	1.46907	0.206789
Slc25a42	-1.21209	-0.715477	-2.143	-0.3306	1.56104	-0.298586	0.578177	0.680744	-0.661906	0.366687	-0.356069	-0.67317	0.213267	0.895433	0.416122	1.67943
Cenpv	-0.42163	-0.36086	0.00343721	-0.454046	0.951674	-0.323217	-0.521738	0.376796	0.0289654	-1.56594	-0.501739	0.0756013	0.121769	3.1866	-0.251046	-0.34462
Larp1	-1.4734	0.311857	-0.80542	-0.267343	-1.09572	-1.24178	0.547929	-0.0752037	-0.855329	0.113409	1.74069	-0.235842	-0.180493	1.00289	1.94071	0.573049
Tbkbp1	-0.794451	-0.907684	0.409623	-1.56742	-1.09874	-1.05598	-0.143332	0.0203249	1.55812	1.14622	1.57979	0.0746304	-0.669367	1.23381	0.520071	-0.305623
Wasl	-1.38174	-0.693938	-0.447096	-0.701271	-0.625235	0.143354	0.753393	-0.29972	-0.481602	-0.584945	-0.00595229	1.66268	0.763582	0.767381	2.25352	-1.12241
Ccsap	-0.282704	1.35646	-0.856789	-1.03435	0.381645	-0.825878	1.63972	-0.367359	-1.00119	-0.560319	0.864105	-0.605827	-0.989368	0.474024	1.98951	-0.181677
Hspa12a	-1.17948	-0.678907	-1.52361	-1.28183	-0.716489	-0.475764	-0.327907	-1.02867	0.563035	0.883105	0.798612	0.59462	0.728771	1.50114	1.30432	0.839053
Wdr13	0.974903	1.58597	-0.606862	-0.463573	0.56496	1.20473	-0.107957	1.00163	-0.321279	0.444882	1.19086	-0.898478	-1.42241	-0.774534	-0.869641	-1.5032
Psd	-0.298473	1.01223	1.88299	0.476934	-0.754259	-1.44996	0.724067	-1.7469	-0.168879	-0.165921	1.1373	-0.565662	-0.0399937	-0.728741	1.18792	-0.50265
Cby1	1.95953	0.961644	1.5382	1.73195	-1.15627	-1.09894	-0.161763	-0.882035	-0.722784	-0.230426	-0.265304	-0.271722	0.0346669	-0.39812	-0.293317	-0.745327
Poldip3	1.52846	0.714598	-0.628318	2.08621	1.1379	1.00197	-0.488219	0.379849	-0.153054	-0.956935	-1.0023	-0.595017	-1.07842	-0.63689	-0.66958	-0.640258
Atp6v1d	0.490281	-0.783844	-1.29361	-1.06919	0.0262139	-0.433452	-0.0671094	-0.449866	2.05583	0.772877	-0.940517	-1.2983	1.63541	0.37913	0.138435	0.837712
Hapln2	-0.851618	-0.903335	-0.847412	-0.862284	-0.694791	-0.774515	-0.81101	-0.678163	-0.111651	0.543857	-0.143635	0.0577777	1.6701	1.53046	1.12445	1.75177
Atl1	1.49807	1.86402	0.994207	0.633447	-1.00256	-0.755787	-0.877087	-0.755987	-1.76981	0.636464	-0.533029	-0.0691641	0.593333	-0.720081	-0.216417	0.480386
Jakmip3	-0.493763	0.438839	-1.41958	-0.498627	-0.929263	-0.867332	-0.317627	0.309884	1.87711	0.737182	1.23692	-0.221068	-1.76022	0.197006	1.20247	0.508067
Dnm1l	0.671972	0.343145	0.13444	-0.649075	0.169312	0.652547	-0.932188	-1.67621	1.32746	-0.402765	2.03388	-0.235594	0.829009	-0.23322	-1.69975	-0.332962
Btbd11	-0.0294234	0.666557	1.78411	2.47576	-1.18358	-0.0271564	0.289211	0.172113	-0.702504	-0.79333	-0.174938	0.376676	-0.873589	-0.948072	-0.86079	-0.171038
Rap2b	-0.872572	0.205731	-0.27719	-0.819338	-0.609215	-0.138435	-0.0889361	0.554106	-0.260319	-2.12473	1.37017	-0.251689	0.0275904	0.914525	2.31953	0.0507756
Cpne4	0.175274	0.994746	1.82682	-0.167194	-1.00916	-1.55882	0.986125	-0.506321	-1.447	-0.250845	0.696532	0.181544	-0.602303	0.390826	1.30787	-1.01809
Glyr1	-0.39641	-0.32272	-1.62579	-2.07326	1.22755	-0.246777	0.820933	0.515443	-1.07816	0.436977	1.19499	-0.565272	0.424401	0.824399	1.12325	-0.259561
Grip1	0.863138	1.06246	2.25114	0.684477	-0.27402	-1.12588	0.936772	-0.846918	-0.896953	-0.772844	0.817354	-0.839282	-0.817257	-0.73588	0.404485	-0.710795
Arpp21	-1.23018	-0.968212	-1.15607	-0.885448	-0.790756	-0.338456	-0.0842819	-1.13335	1.17215	2.13157	0.152101	0.942282	0.542939	0.0791416	0.925777	0.640793
Nebl	0.904514	-0.563827	-1.33788	-1.21449	1.113	-0.313437	-1.6678	-0.0312211	1.81182	0.357162	-0.658815	-0.736352	1.06977	0.137612	0.183386	0.946578
Actr3	-1.52064	1.04494	-0.374828	-1.96495	0.13925	0.481948	-0.446137	0.0534171	-0.923468	0.543946	1.05859	0.555715	0.2527	1.169	1.2162	-1.28569
Armc8	0.705097	2.15159	0.930138	0.472058	-0.316252	0.709753	-1.39448	0.180875	0.344863	-0.332142	0.530501	0.117618	-0.559253	-0.39038	-1.21892	-1.93107
Opa1	0.122651	1.1026	1.55369	2.51203	-0.476883	-0.262137	0.352142	0.525487	-0.579882	-0.754835	-0.0457705	-0.65283	-0.655088	-0.682327	-1.01805	-1.0408
Cmtr1	-0.484816	-2.01799	0.841216	-0.96652	-1.55607	-0.729097	1.86256	0.789565	-0.305008	0.260568	0.192544	0.276444	-0.103393	0.0913764	0.884263	0.964355
Acbd5	0.176232	-0.420152	-0.80148	-0.169585	0.57918	1.06913	-1.56656	0.0273397	0.490835	-0.144986	-1.46712	1.39313	1.89278	-0.365011	-1.31544	0.621708
Arpc5l	-1.6455	-0.670899	-0.794427	-1.98109	-0.36203	0.54924	-0.976008	1.16507	0.346651	0.876675	1.49724	0.695021	0.25546	0.898402	-0.0803403	0.226534
Elp3	1.31011	1.08237	0.43217	-0.864627	-1.13939	-1.14174	1.32518	-1.39406	-0.391024	0.0114386	0.242503	0.142964	-1.16172	-0.439116	0.240213	1.74472
Eif4enif1	-0.402437	-0.428503	-1.24647	-0.888767	-0.0221402	-0.743249	1.51244	0.0911771	-1.21133	1.67624	1.08304	0.564432	-0.564075	0.198994	1.46768	-1.08703
Acsl3	1.02071	2.03159	1.70729	0.819181	0.0976089	0.063099	0.279334	-0.177928	-1.1045	-0.642983	-0.626127	-0.934142	-0.903094	0.216321	-0.350106	-1.49625
Sipa1l3	0.423065	1.93694	1.0463	1.12069	-0.491797	0.296126	0.672474	0.514241	-0.373356	-0.990917	0.721041	-0.477313	-0.527747	-1.21021	-0.818059	-1.84147
Tubgcp2	-0.665718	2.02745	1.42106	1.396	-1.11446	-0.480148	0.791793	-0.444512	-0.152018	-0.167793	-0.0742212	-0.464538	-0.367366	-0.436444	0.543936	-1.81303
Atg7	-1.39423	-0.511879	-0.557667	-1.21292	-0.851523	-0.681829	0.58707	-0.542107	-0.646738	0.72665	1.71402	-0.032457	0.0141398	1.26119	1.91344	0.214842
Cyld	-1.55465	-1.00918	-0.872972	-1.61166	-0.888411	-0.522444	-0.159841	-0.272505	0.364052	0.761378	1.23254	0.449929	0.725731	1.37793	1.32435	0.655749
Kcmf1	1.46118	1.0609	1.22401	1.13837	0.39964	0.424976	0.677854	0.291459	-0.195658	-0.0105544	-0.77004	-1.104	-0.332571	-1.45661	-1.53288	-1.27608
Cltb	-0.432581	1.20305	-0.618093	-0.47488	0.141079	-1.11856	-0.934232	0.673057	-1.52592	-0.908203	0.832971	-1.03498	0.692167	1.53559	1.46756	0.501975
Hnrnpr	-1.67595	0.529054	-0.232003	-1.70911	-1.12586	-0.438319	-0.0593375	-0.819244	-0.542381	0.750824	1.67863	0.572922	0.486533	1.0457	1.14631	0.392243
Palm3	0.369164	0.48422	-0.250122	0.0710584	0.304755	0.562946	0.856182	0.412579	1.68929	0.249918	-3.09314	-0.000789781	-0.483204	-0.518267	-0.171443	-0.483146
Lrrtm1	-1.9812	-1.26842	0.0840951	-1.09992	-1.34479	-0.349048	0.556348	0.672564	0.0252122	-0.0657822	1.5437	0.512033	0.0540239	1.11133	1.25856	0.291293
Smchd1	-0.302152	-0.23191	-0.0165471	-0.501597	0.217703	0.20527	0.679645	1.14994	-1.28519	0.54808	1.85853	1.65166	-1.52363	-1.23471	-0.533993	-0.681099
Ubap2l	1.78363	-0.288266	0.0234564	1.03309	0.577884	1.01722	0.444085	0.251139	-1.03976	-0.689407	-0.560289	0.636066	-1.84764	-1.71081	-0.236477	0.606083
Neto2	0.700721	1.77225	2.20368	0.513568	-0.200439	0.139168	0.258166	0.743887	-0.0863519	-0.933158	-1.00475	-0.590507	-1.15257	-0.863287	-0.492433	-1.00794
Ppp4r4	-0.937984	-0.714547	-0.89311	-1.1027	-0.880943	-0.996653	1.42942	-0.677258	0.28329	0.275507	2.44945	0.545189	-0.226837	0.600684	0.198512	0.647983
Kbtbd11	-1.15449	-0.913335	-0.612602	-0.794498	-1.02509	-0.0937825	-1.29167	-1.14073	0.209451	1.30636	0.710691	1.06231	0.975857	1.69118	0.416928	0.653414
Rab11fip2	0.69266	1.69759	0.464191	0.728371	1.16276	0.254085	0.224627	0.0739998	-0.52942	-1.70518	1.02427	-0.991392	-0.185598	-1.11089	-0.0903095	-1.70977
Purg	-1.42026	-1.01749	-1.05154	-0.389271	-0.310028	0.24171	2.41625	1.55023	-0.331082	-0.0226683	0.934376	0.615475	-0.659777	-0.54037	0.312285	-0.327835
Slitrk5	-0.917853	-0.951362	1.4114	-1.02831	-0.416443	-0.933073	1.48745	1.4632	0.852061	-0.410369	1.00565	0.792139	-1.28039	0.0302454	-0.446968	-0.657375
Arhgap12	-0.235771	-0.382133	-0.413641	-0.479778	-0.958059	-2.7307	-0.326332	-0.187499	0.58884	1.24571	0.653769	-0.0622166	0.79308	1.09014	1.31353	0.0910684
Pcdh1	0.362518	0.227374	0.570626	-0.2604	0.129306	0.25406	-0.689776	-0.0706193	0.244953	0.733299	2.71655	-0.389929	-0.252788	-0.697987	-2.16033	-0.716859
Wnk2	-0.66655	-0.486848	-0.712003	-1.2247	-0.110805	-1.01422	0.799959	-0.142867	-0.975231	-0.553305	0.112699	-0.619944	1.19684	1.97694	1.79624	0.623793
Chmp4b	0.154755	-0.149007	-0.87252	-0.236461	0.307827	-1.59708	1.11535	-1.24591	0.00542211	-0.0666701	0.846205	-0.763129	2.6527	-0.196446	0.419704	-0.374748
Rps25	-2.09493	0.60897	0.882608	0.0127798	-1.48588	0.259435	2.21284	0.943719	-0.5149	-0.0841532	0.17109	0.293699	-0.815595	-0.557404	-0.0190328	0.186752
Eif4b	-0.381643	-0.161421	-0.257419	-1.98286	-0.580502	-0.27245	-1.32947	-1.55674	0.464287	0.756933	0.611648	0.418538	1.19673	1.27672	1.22472	0.572931
Cul5	2.07482	0.749933	2.00861	0.13957	-0.131641	0.0586263	0.102206	-0.155892	-1.64651	-1.60766	0.122264	-0.240789	-0.53378	-0.191353	-0.211244	-0.537167
Amotl1	-0.00792724	-1.6393	-1.03536	-1.23875	-1.33047	0.0959147	-0.170645	-0.833385	-0.298116	0.968213	1.22856	0.34895	0.949694	1.06895	1.54188	0.351785
Mff	-0.347293	1.104	1.62079	2.3104	-0.0648411	-0.297943	0.34483	0.513194	0.0812548	-0.577058	-0.197066	-0.475366	-0.37992	-1.21424	-1.39379	-1.02695
Ipo4	0.339173	2.5219	1.72632	0.240546	-0.0416569	-0.448059	0.110306	-0.426187	-0.15888	0.0349101	-0.401522	-1.7188	-0.227476	-0.679009	0.290887	-1.16245
Brsk2	-0.800912	-1.35895	1.41819	-1.68285	-0.109165	-0.630272	-0.7893	-0.512669	1.11404	0.313915	1.02622	0.310418	1.96171	-0.000306506	-0.164224	-0.095836
Them4	-1.37049	-0.695022	-1.24392	-1.30033	-0.837412	-0.684544	0.78821	-0.356269	-0.423291	1.11769	1.28537	0.158062	0.149299	1.26657	1.54608	0.599997
Ckap5	1.40462	1.01452	-0.43062	-0.659624	2.31553	-0.310196	-0.347919	-0.188845	-0.257666	-0.396518	0.632694	-1.61954	-0.230088	-0.593866	0.847395	-1.17988
Srrm2	1.08506	1.2456	1.46796	2.28675	-0.373181	-0.178762	0.0773148	0.205138	-0.663872	-0.815335	-0.91928	-0.740549	-0.205974	-0.865525	-0.592224	-1.01313
Dock11	0.584336	1.72854	1.86941	-0.89984	-0.626825	0.533096	0.634221	0.719551	-0.320891	-0.637796	0.0507037	0.114216	-2.02792	-0.393795	-0.444623	-0.882381
Rapgef2	-1.26872	-1.66761	-1.37268	-1.48215	-0.384866	-0.143355	0.45144	-0.211186	0.369713	0.862288	0.613748	0.464879	0.726259	1.10873	1.6782	0.255317
Fam131b	0.22509	0.349333	-1.60385	-1.10423	0.349841	-0.461848	-0.644886	0.525662	1.36358	-0.971922	1.76753	1.19844	0.982662	-1.09885	-0.645722	-0.230836
Usp31	-1.75383	0.902809	0.910534	-1.00859	-1.70912	-0.746687	1.46207	-0.0640304	-0.743385	0.197086	1.44293	0.186085	-0.205424	0.320919	0.884956	-0.0763334
Abhd12	1.82676	1.66632	0.58342	1.82608	0.0427703	-0.404854	0.241483	0.10366	-0.134295	-0.863112	-0.978992	-0.625238	-0.550141	-1.05819	-0.70015	-0.975512
Gstk1	1.07581	0.625695	2.14362	0.990754	-1.03344	0.0121108	-0.89656	-0.263116	-1.12451	0.147717	1.49628	-0.649048	-0.930026	-0.303376	-0.333455	-0.958446
Rab2b	0.697867	1.45305	-0.95963	-1.85509	-0.487372	0.41102	0.250083	-0.680355	-0.237448	-0.684114	0.778059	-1.27444	1.62355	0.522169	1.04199	-0.599337
Rmc1	-0.72733	1.44743	1.19917	-0.0922355	-1.17483	-0.354146	1.07148	-0.651513	-1.25406	0.821959	1.23336	-0.215801	-1.65256	0.0124219	0.958079	-0.621425
Kndc1	0.786743	0.777689	-1.19219	0.184934	1.33571	-0.687483	-1.92264	-0.230632	0.790408	-0.901449	1.01083	-0.976401	-0.487177	1.23204	0.883907	-0.604281
Clasp2	0.94066	1.53088	0.627856	1.31705	0.59829	1.13879	-0.930354	0.159383	0.398371	-0.207393	-0.848645	0.0676489	-1.17047	-1.1673	-1.68835	-0.766431
Trappc9	-1.63205	0.457888	0.329059	-0.463157	-2.00001	-0.499214	0.124729	-1.32967	0.185327	1.12313	1.17493	1.16516	-0.579272	0.826529	0.340214	0.776423
Ccdc6	-0.921043	-0.752411	-0.730203	-0.236832	-0.87759	0.268503	-0.424368	-0.466433	-0.184531	1.1804	2.019	-0.671976	-0.480828	-0.331173	2.31852	0.290967
Atg2b	-1.57526	-0.836325	-0.857254	-0.491469	-0.721526	-0.239607	-0.140111	-0.935136	0.225803	1.21352	0.864638	0.753153	-1.1301	0.921345	1.64707	1.30126
Mib2	0.378795	1.47491	1.29012	0.195662	-0.977392	0.3825	1.82204	-0.40538	-1.61213	-0.180816	0.553867	0.170533	-1.15597	-1.27175	0.0213904	-0.686395
Immt	0.305317	1.22939	1.21352	2.61154	-0.782387	-0.617997	0.424483	0.707049	-0.60452	-0.821782	-0.451249	-0.457365	-0.664944	-0.522825	-0.905981	-0.662249
Msi2	-1.46144	-0.747415	-0.616532	-0.668977	-0.966561	-0.876778	0.323821	-0.161905	-0.399246	0.334915	2.3047	-0.3057	0.0580155	1.12109	1.57	0.492009
Clasp1	1.04835	1.18076	0.58074	2.1656	-0.0555018	0.520959	0.119092	0.601734	-0.00412541	-0.736436	-0.535179	-0.544932	-1.11222	-1.63263	-1.31133	-0.284873
Arpc2	0.958707	1.66862	0.665677	-0.39753	-0.0870084	0.425818	0.63467	1.17759	0.133316	-1.05978	0.921884	0.0822703	-1.41587	-1.50401	-0.994656	-1.20971
Efr3a	-0.589267	-0.569651	-0.747848	-1.02164	-1.00727	-1.246	-0.751439	-0.694386	0.725819	1.11541	1.16493	-0.497118	1.74967	0.164636	1.43268	0.771467
Snx27	-0.719672	-0.606664	-0.46569	-1.05468	-1.11503	-0.905145	-0.634834	-0.721464	-0.456837	0.915019	1.42273	-0.602212	1.25845	1.46393	1.40284	0.819252
Ppfia3	-1.36252	-0.784689	-1.02911	-1.84754	-0.54183	-0.730448	-0.177079	0.31191	-0.0633714	0.458873	1.56172	0.358451	0.731979	0.759691	1.64282	0.711145
Mzt1	0.258056	-0.0344393	1.90549	1.48093	-0.633906	-0.587851	0.545417	0.343245	-0.94123	-0.973498	0.613645	0.570865	-1.68479	-1.49869	0.0712908	0.565466
Rpl18a	0.599723	1.32913	0.64575	0.908145	-0.322539	0.508283	-0.0385284	2.00948	-1.5523	-0.917901	0.00645188	0.00871309	-1.3541	-1.43647	-0.237453	-0.156391
Bri3bp	1.46493	1.01336	0.855605	1.63722	-0.547014	-0.659789	0.361656	0.490993	-2.06879	-0.737343	-1.07626	-0.198632	-0.73481	-0.553298	0.095167	0.656999
Armc6	0.419948	0.549567	0.921275	0.991001	-0.842921	1.66792	-1.35736	-0.628626	1.62621	0.355623	-0.811718	-1.27846	0.0730387	-1.23933	-0.58054	0.134378
Mtfr1l	1.12685	1.15631	1.28823	1.36529	1.3142	0.611218	-0.13819	0.0272115	-0.868188	-1.23637	-0.2301	-0.885087	-0.92007	-1.30752	-0.316993	-0.986787
Rps9	-1.33312	0.405639	-0.0378989	-0.200386	-1.03596	-0.454289	2.08032	1.43443	-1.5599	-0.295049	0.729106	-0.0960141	-0.804562	-0.44572	0.539288	1.07412
Cyfip2	0.543938	1.31665	1.70613	1.55136	-0.716943	-0.227828	0.78096	0.676546	-0.862872	-0.928127	0.499275	-0.380734	-1.24852	-0.853805	-0.860755	-0.995277
Fam81a	-1.57479	-1.2339	-0.819458	-1.24519	-0.862402	-0.632356	-0.2734	-0.0668316	0.284756	0.589436	0.475456	0.865862	0.420059	1.89507	1.01986	1.15782
Hnrnpm	1.81206	1.04587	1.12539	2.04598	0.0107323	0.261006	0.0691372	-0.339807	-0.605995	-0.471773	-1.00399	-0.394983	-0.919844	-0.762582	-1.09291	-0.778278
Ndufaf6	0.493971	0.829877	1.85545	0.786751	1.1828	-1.46972	1.16992	-1.06979	0.161609	-0.888812	-0.309271	-1.26071	0.378237	-0.600105	-0.370313	-0.889898
Arfgap2	1.97934	-1.14285	0.25716	0.676867	1.61035	0.339742	-0.265266	0.399823	0.610314	-0.66441	-1.76161	-0.317445	-0.116414	-0.911769	-1.12454	0.43071
Mtmr2	-0.510165	0.797756	0.802674	-1.10057	-1.47618	-1.04449	-0.333416	-0.816128	0.256497	-0.190395	1.10363	-1.22872	1.25035	0.834461	1.76062	-0.105941
Hnrnpa0	-0.507105	0.292378	-0.0168632	0.904853	-0.881843	0.317728	2.38271	1.9526	-1.06678	-0.761399	-0.765816	-0.00123703	-0.626107	-0.731386	-0.488485	-0.00323651
Wdr82	-0.70843	0.446423	-0.356513	-1.31366	-0.860202	-0.214272	0.730187	-0.536802	-0.328584	-0.620322	-0.282139	-0.838635	2.67009	0.387772	0.356688	1.46839
Rab35	0.699459	-0.447475	-0.628433	-0.812788	0.326295	-0.47181	-0.855586	-1.01564	1.84918	0.388973	-0.178105	-1.31116	2.38141	0.359008	-0.124915	-0.158414
Kidins220	1.0272	0.60886	0.618924	-2.18986	1.05748	-0.723891	1.28726	0.111077	-0.286517	0.303362	0.819971	-1.53448	-1.12135	-0.255371	0.64941	-0.372073
Mtus2	-0.908713	1.3124	-0.73935	0.749878	0.272927	0.919053	2.29264	-0.198302	-0.00900117	0.322084	-1.31892	0.325603	-1.25486	-0.928911	-0.860621	0.024099
Anks1b	-0.814218	-0.941314	-0.150734	-1.64401	-0.195117	-0.572302	1.25605	0.584507	0.413896	-1.12244	0.591764	-0.324276	-0.274125	2.01932	1.51205	-0.339056
Limch1	1.21413	0.466938	1.64172	2.38925	-0.938615	-0.449921	0.246952	0.174019	-0.328666	-0.141557	-0.639683	-0.372972	-1.09156	-1.13525	-0.380739	-0.654052
Vps33a	-1.64224	-0.157186	0.859165	0.652495	-1.20335	-0.936887	1.38498	1.61457	0.0619203	-0.147647	0.699704	0.112031	-1.81861	0.144488	-0.222037	0.598599
Tcaf1	1.63511	0.848769	0.781444	1.12866	0.661038	1.01422	-0.36616	0.439209	0.323403	-0.529849	-1.0263	-0.319516	-0.493432	-1.35574	-1.89509	-0.845759
Myh10	1.31508	1.0617	1.26521	1.51515	-1.34529	-0.154536	0.67697	-1.55092	-0.604881	0.743379	-0.172161	0.130458	-1.20134	-0.670844	-0.201334	-0.806637
Smpd4	0.235716	0.927503	1.86204	2.02575	-0.552608	-0.309954	0.628285	1.08203	-0.814853	-0.932244	-0.523385	-0.514533	-0.912481	-0.773984	-0.82397	-0.603319
Sphkap	-1.23747	-0.698331	-0.366228	-0.699752	-1.10197	-1.11239	0.607787	-0.0824013	-0.265433	0.213143	2.05293	-0.12076	-0.341982	0.588411	2.12867	0.435778
Sbf1	-1.32904	-0.0532637	-1.16045	-1.54857	-0.715883	-0.497672	-0.549102	-0.678116	0.0951079	0.566306	1.42793	0.248859	0.391354	1.42554	1.70015	0.676853
Map7d2	0.77034	2.6968	0.125239	0.339788	-0.556563	-0.576946	1.38526	-1.12818	-1.64205	-0.0966272	-0.13921	-0.177413	0.081373	-0.46083	-0.310843	-0.310142
Rps27a	0.558339	0.892285	0.967544	1.35592	0.0690222	1.50124	0.098237	0.851372	-0.0212104	-0.828481	-1.17967	0.245132	-1.03069	-1.43153	-1.64751	-0.40001
Cul9	-1.19473	-0.428364	-0.653873	-0.854745	-1.33394	-1.03161	-0.527146	-0.493705	-0.179282	0.874166	1.65347	-0.0673424	0.837382	1.08649	1.77861	0.53463
Cdk19	-1.21684	-1.37629	-1.369	0.606956	0.411998	-1.4508	-1.4778	0.464625	0.877774	0.497389	0.609649	-0.0758127	0.848243	0.889865	1.23551	0.524519
Ttyh3	-1.30969	0.472888	-2.14046	-0.00192524	-1.45502	0.0744983	0.268435	0.543368	0.599247	0.32889	1.67082	0.18029	1.05723	0.628151	0.160379	-1.07709
Fam131a	-1.04655	-0.951541	-0.359244	-0.895336	-0.406803	-0.743723	-0.227813	-1.18194	1.4821	0.930784	1.65219	1.44889	-0.48655	0.828497	-0.758055	0.715091
Micu3	-1.38139	-0.335337	-0.384584	-0.623072	-1.12442	-0.665916	0.684883	-0.507767	-0.672662	0.681081	2.19135	-0.276144	-0.686335	1.02569	1.55634	0.518282
Acap2	1.08795	1.85554	1.06213	-1.74378	-0.496131	-0.874523	-0.437914	-0.425984	-0.627666	-0.450564	1.17172	-0.0421138	-0.567079	0.563091	1.01319	-1.08785
Rictor	-0.464942	0.0836821	-0.376476	1.51138	-0.787961	2.04207	0.238893	-0.650358	2.02994	-0.548628	-0.182646	-0.32884	-1.39281	-0.333867	-0.182038	-0.6574
Spata2l	-1.88906	-0.456066	-0.460177	-1.23476	-1.1727	-0.129186	0.0155693	0.560605	-0.442924	1.32652	1.51725	0.874375	-0.784382	0.245163	1.12182	0.907954
Usp54	-1.4152	0.815495	0.604408	-1.25707	-1.16348	0.248514	0.426437	-1.38203	-0.0544356	0.572273	2.48737	0.414527	-0.374383	-0.0856692	-0.0392709	0.202518
Stxbp5	-1.32745	-0.403502	-1.72085	-0.948552	-1.22802	-0.595134	-0.31279	-0.448762	1.20138	1.43039	0.753506	0.800656	0.990074	1.03599	0.354452	0.418605
Slc25a12	0.50021	0.597412	-0.690838	-0.801661	0.967419	-0.70874	-2.11771	-1.76555	0.452555	0.361927	0.384969	-0.276437	1.17615	1.46164	0.38355	0.0750955
Gas2l1	-1.017	-0.314427	-1.20158	-0.591185	0.00104403	-1.12175	-0.682457	-0.831305	0.363758	0.529032	1.17454	1.00832	-1.09576	0.545214	1.86588	1.36767
Cttnbp2nl	2.03152	1.63599	1.20857	0.976522	-0.927327	-0.109807	0.309956	-0.015417	0.292019	-0.527425	-0.616598	-0.908338	-1.06193	-0.644304	-0.40221	-1.24122
Tusc3	1.91432	1.37761	1.22749	1.50894	0.177646	-0.792327	-0.157273	0.437614	-0.544604	-0.581386	-0.786813	-0.254921	-1.03017	-1.106	-1.0183	-0.371825
Kcnip4	-0.739701	0.985486	-1.3942	-1.54623	-0.148666	-0.226063	-0.143471	0.505894	-0.500136	-0.385619	1.62035	-0.821237	0.190752	1.05791	1.94497	-0.400037
Vps16	-1.21298	-0.802611	-1.04591	-1.41283	-1.00568	-0.758863	0.329151	-0.584419	0.067812	0.547884	0.751434	0.782991	0.608723	0.856538	2.15597	0.72279
Lrfn1	-0.771706	2.40286	-0.966504	1.37019	-0.853791	-0.406484	-0.336256	-0.915931	1.06552	0.00345871	0.79251	0.407606	-0.95827	-0.7456	0.487913	-0.575507
Hist1h1a	1.25904	2.01271	1.94567	0.392176	0.277396	0.252558	-0.268154	-0.0519521	-0.573222	-1.09824	-0.0220763	-0.573446	-0.707744	-0.938976	-1.22349	-0.682252
Trim2	0.3648	0.758679	1.12221	0.281191	-0.487695	-0.132932	0.942077	-0.0896058	0.247194	-1.18666	0.517402	-0.0202887	-2.78166	-0.897215	1.22605	0.136465
Dtx3	-0.498359	0.906738	1.19887	0.775404	-0.0363952	-0.394588	1.65625	0.747295	-0.0403604	0.394164	0.397786	0.436727	-1.05059	-1.74211	-1.42072	-1.33011
Lactb	1.34937	1.93912	-0.322401	-0.0265188	-0.452968	-0.404559	-0.38777	0.0865747	-0.601715	-1.14655	-0.817407	-1.11825	0.0256795	-0.600734	2.17722	0.300914
Nckipsd	-1.10731	-0.998717	-0.359093	-1.21687	-0.705172	-0.577532	0.540663	-0.68662	0.999555	1.74688	2.3164	-0.289639	0.176844	0.198239	-0.0351865	-0.00243748
Dnajb1	2.54599	1.01288	-0.431849	0.319878	1.2078	0.262067	-1.70325	-1.11344	-0.0699361	-0.525473	-0.417034	-0.433052	0.374588	-0.289411	0.0743905	-0.814147
Cacng7	-1.13445	0.86421	1.27927	0.357512	-0.310769	1.09799	0.181424	2.05581	0.725353	-0.860404	-1.00765	-0.165281	-0.763563	-0.352289	-1.57064	-0.396522
Cacng8	-2.06163	-0.614463	-0.688264	-1.56165	-1.17942	-0.312559	0.209157	-0.018342	0.481147	1.14755	1.31181	0.86887	0.18577	0.910534	0.948787	0.372708
Rrbp1	0.780196	0.976967	1.42765	0.997578	0.0610374	0.0281535	1.6477	1.07776	-1.12126	-0.729641	-0.59613	-0.618863	-1.1389	-1.16439	-0.722633	-0.905217
Akap12	-1.35305	0.178267	0.249493	-0.740468	-1.46641	-1.11421	1.99471	-0.16507	0.0211772	-0.171121	0.583114	-0.282758	-0.91033	1.1544	1.49754	0.524721
Ndel1	0.47186	1.46529	2.08497	1.59543	0.121515	-0.911329	0.522576	-0.830759	0.107021	-0.553721	-0.719657	-0.632843	-0.0592277	-0.957526	-0.45096	-1.25263
Sacm1l	2.45626	-0.627134	2.39435	0.35949	-0.253634	-0.826877	-0.342973	-0.883807	-0.17139	-0.4814	-0.135915	-0.233006	-0.814679	-0.168431	-0.166681	-0.104164
Pde4dip	1.43717	1.32362	1.17114	1.92727	0.128991	-0.0100302	-0.237679	0.621023	-0.626794	-1.02673	-0.890247	-0.822069	-1.13709	-0.269582	-1.0116	-0.57739
Actl6b	0.859715	1.46463	0.733321	0.481604	0.958652	-0.503099	-0.311365	-0.0119733	-0.67793	-0.667073	0.50235	-1.48343	-1.22602	1.18002	-1.87027	0.57086
Wasf1	0.49951	1.82279	1.5754	0.769208	-1.90432	-0.591806	0.286682	0.619381	-0.531563	-0.507832	0.694301	-0.878282	-0.323372	0.276671	-0.513109	-1.29366
Nedd4l	-0.260211	0.663956	2.41531	1.29043	-1.45795	-0.862877	1.01998	0.231854	-0.86582	-0.729527	0.410125	-0.0391169	-0.929324	-0.799187	0.143844	-0.23149
Dnaja3	-0.0575659	1.28499	0.848179	0.0847272	-0.00286	1.25415	1.05062	1.45798	-0.89751	-1.42485	-1.43631	0.134851	-1.02129	0.224523	-1.33363	-0.166015
Slmap	-1.17695	-0.283752	-0.783316	-1.04559	-0.406921	-0.235792	0.486815	-0.877555	-0.114211	0.61643	2.46503	-0.391255	-0.422966	0.549575	1.85493	-0.234474
Pcdhgc5	-1.34847	0.113038	0.355077	-0.899705	0.507612	-0.509964	1.67359	1.04708	0.129719	-0.850114	1.77018	0.354977	-0.981773	-0.870907	0.748973	-1.23931
Gabarapl2	2.42889	1.06781	-0.569105	-0.0906724	1.50892	0.498287	-0.312411	-0.142601	-0.361977	-0.946936	-0.940071	-0.591572	0.765139	-0.719421	-1.21536	-0.378917
Pard3	0.735463	0.691453	1.31658	0.429141	-0.671737	-0.463172	-1.15871	0.82485	0.570757	0.591518	1.46662	0.490572	-1.63707	-1.45164	-0.778748	-0.955882
Echs1	2.48409	2.15417	-0.0309111	-0.187032	-1.39557	0.106569	-0.0227624	-0.31645	-0.76913	-0.516826	0.257342	0.17121	-0.765744	-0.6007	-0.407391	-0.160877
Vangl2	1.10706	1.86059	1.88517	1.19685	-0.237568	-0.127675	0.420261	0.153316	-0.681853	-0.735299	-0.483662	-0.801526	-0.873708	-0.917663	-0.812844	-0.951455
Clmn	-1.01537	-1.59621	-1.54513	-1.20819	-0.130772	0.0249367	-0.472203	-0.0343335	0.743349	1.53673	0.0723205	1.367	1.4969	0.0380676	0.504014	0.218871
Tmem121b	-1.45102	-0.361181	-0.643637	-1.60492	1.04667	0.613539	-0.374946	0.63699	2.29815	0.346179	1.12964	-0.0237331	0.0414628	-0.506157	-0.288902	-0.85814
Trim9	-1.00343	-0.678392	-0.858255	-0.0330119	0.193199	-0.637742	1.21705	0.264112	0.206339	0.325993	2.14987	1.05282	-0.80657	-1.85612	0.831029	-0.366899
Strn3	0.253112	2.15209	-0.426929	-1.7179	0.499497	0.845744	-0.349271	0.430585	0.350467	0.0738247	1.14602	-0.2071	-1.56247	-0.320496	0.187488	-1.35466
Ophn1	0.70507	-0.256836	-0.473006	0.296754	-0.649431	0.865373	1.62332	0.260751	0.55635	-1.27506	-0.776006	-1.46943	0.030869	0.800363	1.44323	-1.68231
Slc4a10	-0.271015	0.649991	2.03044	-1.11573	-1.00806	0.371582	-1.71329	-1.23906	0.186187	0.639864	-0.534827	-0.629438	0.8887	0.99744	0.774514	-0.0272941
Hecw1	-0.0260291	0.0176818	0.476088	3.57455	-0.429074	-0.275682	0.188623	-0.422484	-0.27809	-0.250434	0.026161	-0.516557	-0.580375	-0.508931	-0.393023	-0.602421
Maged1	1.76041	0.302795	0.0803837	0.53882	1.06013	0.0117255	0.851267	0.0680982	-0.969671	-0.19122	1.02694	0.15132	-1.14193	-2.08487	-1.39628	-0.067918
Sfxn3	0.63198	1.43955	0.118598	-0.532354	-0.682066	-1.38279	-1.15334	-1.36889	-0.142347	0.130205	1.08026	-0.857159	1.14615	1.60306	0.627469	-0.658334
Sfxn5	2.0662	1.91972	0.411758	-0.0997682	0.247151	-1.1604	-1.39578	-1.19331	-0.0433248	-0.246657	0.395054	-0.879226	0.638927	0.327365	-0.280354	-0.707357
Ptges2	-0.632595	1.41469	1.56802	1.65017	-0.000306155	-0.267566	0.395581	0.900306	-1.05516	-0.738364	0.189718	0.48262	-1.35419	-0.92906	-1.27841	-0.345451
Hmgb2	1.83072	1.51705	1.60475	0.72678	0.831632	-0.115452	0.101147	-0.0901068	-0.765288	-0.807762	-0.343954	-0.8547	-0.922745	-1.09915	-0.615453	-0.997471
Hadha	1.24822	1.36423	0.0527237	-0.885027	0.673245	0.998106	-0.433788	-1.55321	-0.829871	1.44922	-0.864786	-1.23878	0.71291	0.523777	-0.882543	-0.334437
Strn4	-1.00819	2.44351	0.31932	-1.31339	-0.346297	0.133579	0.987421	0.994373	-0.263749	0.576671	0.325274	-0.994068	-0.53007	-1.0741	0.623943	-0.874226
Lrrc59	0.691235	1.04495	1.59378	1.45662	0.136277	-0.138224	0.536756	1.3415	-0.899524	-1.16963	-0.311197	-0.316709	-1.14459	-1.33166	-0.55006	-0.939521
Smap1	1.46272	1.55365	1.28235	1.60946	-0.690535	0.549835	0.288992	0.209446	-0.38378	-0.776414	-1.0011	-0.876167	-0.974507	-0.475086	-0.771525	-1.00733
Lbr	0.983846	1.79341	1.3436	1.06564	0.130294	0.0458644	0.706254	0.969895	-0.917512	-0.920085	-1.03265	-0.865574	-0.455209	-0.914876	-0.961491	-0.971411
Atp1a2	-1.08906	-0.902911	-0.764036	-0.945973	-0.550735	-0.773637	-0.69875	-0.89912	-0.0575631	0.845668	0.306432	-0.111389	1.37924	1.72344	1.71783	0.820569
Rab3gap2	1.90923	1.53228	-0.190946	1.10148	0.933214	-1.72742	-0.289389	0.351461	0.348876	-0.80303	-0.468016	-0.290674	-0.556708	0.145892	-1.38627	-0.609978
Hnrnpf	0.884898	1.32126	1.41677	1.13036	0.527881	0.493699	0.938235	0.268685	-0.961755	-0.82085	-0.164134	-0.185234	-1.38716	-1.04123	-1.44669	-0.974738
Myl9	1.95171	0.933356	1.30899	1.82837	-0.564662	-0.485045	-0.936246	-0.7819	-0.14404	0.16204	-1.01851	-0.424105	-0.14953	-0.253329	-1.36629	-0.0608082
Osbpl6	-1.33937	-0.00316955	-0.811692	-1.16748	-0.848022	-0.491148	0.648849	-0.795988	-0.627871	0.797758	1.31438	-0.366628	0.0575087	1.34705	2.10371	0.182112
Magi3	0.475362	1.3497	1.1272	1.55291	-0.831175	-0.175237	1.26789	0.877711	-0.610672	-1.21876	-0.670444	-0.0515786	-0.942084	-1.60683	-0.620514	0.0765305
Wdr47	1.5358	2.21155	1.22905	0.874092	-0.401622	0.287949	0.275135	-0.213977	-0.620754	-0.61843	-0.0503662	-0.617009	-1.26268	-1.06262	-0.715619	-0.850508
Fgg	-0.770925	-0.838198	-0.957282	-0.601763	-0.345979	-0.656352	-0.309515	-0.479187	0.117307	0.0542218	-0.206429	-0.127321	0.254662	3.11771	0.59293	1.15612
Adgrl2	-1.23484	0.35554	0.604385	-0.630965	-0.949215	0.449335	0.315954	0.101494	-0.74206	-0.0377392	2.31928	0.376895	-1.93732	-0.0385775	1.22942	-0.181579
Sec24b	-0.526613	0.568622	1.77885	1.81621	-1.01038	-0.979022	0.252888	0.264983	-0.0523535	-0.762914	-0.343502	1.54722	-0.641144	-1.14228	-0.982553	0.211986
Ankrd50	0.289888	-2.38241	0.458531	0.270902	0.155192	-2.4931	0.423131	0.10307	0.581963	0.513023	0.965846	0.743884	0.19565	-0.331419	-0.0325581	0.538406
Rcc1	0.569315	1.06573	1.6506	1.19239	0.457989	0.0743142	0.904522	0.607436	-1.55356	-0.774597	0.0829302	-0.487893	-1.48984	-1.09153	-1.14819	-0.0596089
Stx12	-0.0457041	0.820342	3.45045	-0.429261	-0.711574	-0.671486	-0.407309	-0.408984	-0.495783	-0.0421339	-0.0196385	-0.476005	0.116745	0.0681771	-0.667402	-0.0804281
Lrrc8c	-0.0597065	1.40885	1.17021	0.360215	-0.342589	-0.648068	0.00535913	-0.666788	0.312195	1.20391	-1.93934	1.13462	-1.2244	-1.29859	0.830142	-0.246016
Mapre3	-1.10738	-1.48378	-1.25517	-1.12824	-0.793587	-0.42489	-0.216524	-0.337285	-0.250307	0.808258	1.26343	0.564379	1.55755	0.894262	0.76268	1.14661
Usp30	-0.348002	1.55885	0.781636	1.47076	1.44527	0.561245	0.599316	0.792544	-0.596021	-1.0199	-0.944381	-0.447654	-0.965454	-1.06312	-1.09718	-0.727909
Akap9	0.546152	1.03444	0.93411	2.66643	-0.643499	-0.0767683	0.337932	0.381541	-0.194807	-1.36047	-1.31805	-0.142487	-0.229318	-0.599294	-0.570416	-0.765503
Brk1	0.934898	0.772516	0.785376	2.00096	0.471808	0.190837	-0.356101	0.941927	-0.477562	-0.980068	-0.0519091	0.329498	-0.899827	-0.876581	-2.05517	-0.730603
Plekha1	1.44486	0.868162	-0.0847562	0.622619	-0.239247	0.304231	1.38955	0.667095	0.555195	-1.33215	1.04743	-1.10701	-1.5824	-1.0268	-0.53007	-0.996706
Ccp110	0.915372	-0.952602	-0.776016	-0.822333	-0.320995	0.164828	1.53796	-0.12025	1.91272	0.519729	1.32143	0.382669	-1.20664	-0.931406	-0.780443	-0.844026
Numa1	-0.259074	0.699531	0.852644	0.0850465	0.66157	0.958049	0.85103	0.9656	-0.0398141	-0.220443	-2.17922	0.570032	-0.28088	-0.0613888	-2.32686	-0.275824
Psip1	1.3627	0.42212	0.642039	-0.096671	1.71912	1.09573	1.16472	0.502537	-0.783406	-1.28867	-0.201608	-1.25789	-0.911561	-0.938575	-0.44538	-0.985199
Exoc8	0.779549	0.413747	1.19252	0.16914	-1.85167	-1.00073	1.08693	-1.50793	0.919181	-0.36825	-0.878235	0.0808283	1.03853	0.94027	-1.07704	0.063176
Cpne7	2.03498	2.31083	1.13576	0.321531	-0.484782	-0.495301	0.0512636	-0.802841	-0.734798	-0.485311	-0.528189	-0.570713	-0.949022	-0.774879	-0.255545	0.227015
Acad11	1.20268	2.31473	1.70372	0.929185	0.0350252	-0.294859	-0.304201	-0.40984	-0.428835	-1.02157	-0.11666	-0.739652	-0.348999	-0.700769	-0.801207	-1.01875
Lrrc49	-0.410612	2.11132	2.00702	1.01211	-1.09932	-0.867211	0.0676904	-0.523888	0.044818	0.290611	0.681299	-0.391632	-1.00665	-0.736894	-0.33769	-0.840967
B630019K06Rik	-2.03867	-0.25611	1.11385	-0.939874	-1.21255	0.00932986	1.00878	0.359443	1.12738	-0.407871	1.08839	1.19482	-0.368374	0.542296	0.0269493	-1.24779
Xpo1	-0.256716	1.61251	1.71338	1.40829	-1.22841	-0.0632278	0.724019	0.414132	-1.38016	-1.15245	0.563548	0.142046	-0.849865	-0.483169	-0.546882	-0.617043
Tubg1	1.13332	0.938912	1.6927	2.43483	-0.709234	-0.519199	-0.596775	0.27602	-0.313447	-0.580398	-0.704599	-0.449497	-0.650607	-0.724498	-0.625472	-0.602058
Rpn1	1.66966	1.68451	1.43888	1.17325	0.263372	-0.0609813	-0.0859079	0.368276	-0.370654	-1.15752	-0.604003	-0.579864	-0.886734	-1.05508	-0.995804	-0.801405
Dnm3	1.69055	0.800499	1.46178	1.66182	-0.114898	0.215415	0.260806	0.415655	-0.437734	-0.898298	-0.277428	-0.502258	-1.54873	-1.12823	-0.910929	-0.688017
Rtn1	-0.653479	-0.581261	-1.37282	-1.58468	0.280197	-0.47742	-0.915239	-0.820911	0.637233	0.976081	0.466666	-0.435148	1.3157	1.47183	1.52649	0.166772
Synj1	-1.50194	0.0609849	-1.21001	-0.662687	-1.78222	0.807447	-1.09663	-0.445126	0.817087	0.771855	0.711098	0.000773907	0.854653	1.4591	0.954808	0.260823
Nxph3	0.742645	0.543361	-0.792814	-1.20998	0.462878	-0.153604	-1.81899	0.40728	1.29721	1.12106	0.580628	-0.74502	-0.227985	1.45656	-1.52433	-0.138901
Wdr7	-0.968776	-0.650237	-0.601239	-1.44695	-0.208943	0.249969	-1.59897	-0.800267	1.13122	0.297363	0.701354	0.291771	1.31133	0.3355	-0.0675813	2.02446
Acly	0.275718	0.810463	0.268893	-1.04127	-1.43226	-1.21693	-1.4827	-0.749824	1.31951	0.330888	-0.0961322	-0.941488	1.05502	1.01719	1.21622	0.666719
Csnk1d	1.7244	0.97838	1.01132	1.57426	0.523978	0.347372	0.267752	0.392721	-0.301673	-0.610356	-0.827615	-0.676392	-0.765325	-0.870726	-1.096	-1.67209
Dgkz	-1.50615	-0.840064	-0.621428	-1.28162	-0.803174	-0.559325	0.335616	-0.495983	-0.508368	0.342219	1.46322	0.0725208	0.438785	1.40259	1.88022	0.680953
Cdc42ep1	1.13289	-1.22082	-0.387969	0.634849	-0.145493	0.010637	-0.584709	-1.83913	2.0192	-0.0571216	-1.21408	-0.571872	0.0688134	0.155417	1.09433	0.905061
Ttc7b	-1.75203	-0.548674	0.486947	-0.905594	-1.29443	-0.420175	-0.899915	-0.536112	0.997341	-0.472959	1.73578	0.988928	0.406269	0.191116	0.724875	1.29863
Ddx1	2.01133	2.56054	-0.21906	0.28474	-0.445085	-0.210067	-0.437086	0.669305	-1.00808	-0.493692	-0.0319235	-0.333976	-0.322855	-1.25879	-0.252781	-0.512522
Vipas39	1.4589	1.08019	1.19451	1.68018	0.719963	-0.15032	-0.0679875	-0.493057	0.552967	-0.86285	-0.117315	-0.793498	-0.51282	-1.49497	-0.912434	-1.28146
Rab15	-0.170696	0.290076	0.497751	-0.0216279	-0.429877	-0.19613	0.611607	0.429452	-0.14552	1.12298	1.66031	-0.203731	0.443237	0.444072	-2.16765	-2.16425
Iars	-0.508372	-0.176478	-1.74305	-0.936447	0.183165	0.0573885	-1.36192	-0.480111	1.28063	1.13343	-0.185827	1.80577	1.44447	-0.120111	-0.56717	0.174628
Slc9a3	-0.951366	-1.07522	-1.12525	-1.03387	0.796501	-0.418063	0.57062	-1.18245	-0.567187	1.43103	2.07517	0.247806	-0.498921	0.417522	0.502952	0.810731
Dock9	-0.31539	-0.546772	1.26462	1.92278	-0.707975	-1.01845	0.199221	0.825709	-1.19729	-1.27458	0.316144	1.03381	-0.900272	-0.968147	0.421675	0.944911
Ankrd28	0.176849	2.12167	-0.0975089	-1.85718	-0.776843	0.442692	0.405075	-0.499727	-0.675694	-0.222563	0.502313	-0.640467	0.0119852	1.53413	0.83234	-1.25707
Phyhip	-0.649487	-0.458904	-1.23214	-0.945905	0.638606	1.26207	-1.37229	-0.152353	1.36675	0.774705	-0.694726	-0.857341	1.52936	0.959278	0.65395	-0.82157
Mycbp2	0.115823	2.08214	0.0331618	2.25581	-0.476219	-0.664645	0.692033	0.00222487	-1.10412	-0.31596	-0.038438	-0.828066	-1.51301	0.109872	-0.024947	-0.325658
Scrib	0.862275	1.74638	1.54006	1.07453	-1.28313	-1.11309	1.0674	-0.000962119	0.194852	-0.692257	0.205753	-0.622248	-1.14357	-0.636447	-0.227944	-0.971601
Mal2	-0.747824	-1.23132	-1.18552	-0.713086	-0.304928	-0.333293	-1.18125	-1.20124	0.348428	1.41107	0.955314	0.169374	1.19216	1.50006	1.09062	0.231432
Prickle1	0.609806	1.09361	1.74417	0.763977	0.28652	0.668997	1.22825	0.812467	-0.522953	-0.929853	-0.433083	-0.865356	-1.17294	-1.23198	-0.89289	-1.15874
Tecr	0.422974	1.08241	2.15652	1.56513	-0.0977873	-0.390792	0.852303	0.484325	-1.28377	-0.845323	-0.218623	-0.938139	-1.06005	-0.482552	-0.592722	-0.653903
Nrm	1.56154	1.91755	0.55961	1.44801	0.132688	0.721488	-0.0341337	0.268821	-1.07628	-1.21845	-0.674113	-0.867928	-0.795992	-0.379722	-0.700992	-0.862101
Dhx57	-0.513169	1.30839	1.42434	0.754514	-0.867632	0.197018	1.88092	0.580653	-0.223014	-0.859018	-0.469948	-0.182157	-1.75769	-1.2712	-0.0817146	0.0797021
Lrrtm2	-1.99413	-1.14569	-0.419023	-1.19523	-0.954233	0.104973	0.940625	1.49842	-0.50617	-0.0753604	1.61134	0.448296	0.407832	0.197099	0.8616	0.219647
Otub1	0.219285	2.77834	1.51154	0.782681	-0.970924	-0.325944	-0.00983013	-0.734634	-0.45401	-0.256575	0.165665	-1.08881	-0.365589	-0.116389	-0.0822748	-1.05253
Pdzd8	1.12745	1.13358	0.337021	-0.236003	0.393476	0.629749	-0.00652522	-0.0311432	1.41919	-0.347714	0.495319	-2.00612	-1.27952	-1.88611	-0.0829487	0.340306
Unc5a	-1.74146	-0.759501	-0.569944	-0.989602	-1.61484	-0.5045	0.728427	0.304699	-0.0793341	0.547276	2.16923	0.747591	0.0944342	0.518343	0.789629	0.359545
Acaca	0.45023	0.954891	-0.206919	0.693603	0.845463	0.332875	0.909185	0.1875	-1.94435	-0.569899	1.15937	-1.62753	-1.60461	0.932164	-0.232256	-0.279709
Eprs	1.717	-0.05657	-0.14458	-0.323747	0.273938	0.578874	1.26946	0.0711957	-1.92193	-1.55104	-0.545248	-0.711859	0.416054	-0.919356	1.28938	0.558439
Coro2a	0.0953521	1.59646	-1.31012	-0.59027	0.15556	-0.884865	-1.38371	-0.808572	0.457719	0.557365	-1.28939	0.884784	1.05513	1.63997	-0.417909	0.24249
Rapgef1	0.790846	0.874715	0.0707051	0.220705	0.297525	0.65451	0.4479	-0.128832	1.34744	0.872282	-0.68917	0.440599	-2.24163	-0.638633	-2.01228	-0.306686
Aldh1l1	-1.18979	0.437714	0.675308	0.536076	-0.648307	-1.42328	0.804864	-1.16622	-1.18944	0.912373	0.592991	0.0373805	-0.551907	0.842795	2.02425	-0.694802
Adgrb1	-2.12301	-0.946843	-0.088731	-0.987533	-0.338693	-0.754522	2.02102	0.82328	-0.496178	0.0896787	1.24725	0.757795	0.00592719	-0.000629659	0.880238	-0.0890501
Pom121	0.478987	1.42324	1.41397	2.07375	-0.217934	0.268676	0.864348	0.194595	-0.457415	-0.99921	-0.806825	-0.729348	-0.659657	-0.940753	-0.873606	-1.0328
Frs3	-0.846617	-0.447301	0.124969	-1.48333	-1.13427	-0.942527	0.639859	0.344055	-0.0553956	0.024488	2.02057	-0.637947	0.195574	0.940394	1.84488	-0.587407
Pacs1	1.00436	1.19189	0.00985014	-0.218979	2.16762	-0.383381	-1.38583	-0.167546	0.300489	-1.73556	0.24459	-0.0336197	0.329986	-1.51121	-0.184572	0.37192
Celf4	-1.13454	-1.02576	-0.722454	-1.03026	-0.816855	-0.864792	0.115234	-0.617593	1.53777	1.37241	0.347099	-0.628344	1.30904	-0.188164	1.18422	1.16297
Lin7a	-1.30748	-0.663888	-1.09224	-1.76271	-1.01573	-0.668722	0.175859	0.472421	-0.0663178	1.25761	1.64424	0.777451	-0.0741841	0.956633	0.867358	0.499705
Grm2	-1.17026	-1.38899	-1.25443	-1.02933	-0.64308	-0.517326	-1.03006	-0.205474	0.735796	0.674575	1.27143	0.777759	1.1887	1.11457	1.13868	0.337452
Grm3	0.776921	1.27553	0.725258	0.994529	-1.78834	-1.42111	1.24594	-0.898434	0.101205	0.241872	1.11534	-0.902532	-0.577677	-0.61264	0.495597	-0.771448
Grm5	0.196772	0.952678	-0.0545126	-1.48494	-1.25716	-0.400994	-1.03754	-0.464737	0.180688	0.101252	2.04266	-0.868059	0.804001	0.859919	1.30235	-0.872382
Grm7	-1.74417	-0.298214	0.637169	-0.362711	-1.92075	-1.23842	-0.0899937	-0.0818017	-0.669389	0.512449	1.47585	1.01602	0.597835	0.476414	0.561454	1.12824
Pip4k2b	0.932267	2.57116	-0.609462	-0.329704	0.21391	0.191627	-0.902211	0.997813	-0.549528	-0.822617	-0.634842	-0.477631	1.23488	-0.0714961	-0.378694	-1.36547
Baiap2	1.70649	-0.0876274	1.1671	1.37799	1.09345	0.272907	-1.36153	0.0556855	0.845894	-0.796641	-1.14609	-0.675899	0.0131537	-1.0204	-1.21575	-0.228717
U2af1	0.153484	1.75535	0.0774049	1.88942	0.123246	0.897423	0.665367	0.604273	-0.238376	-0.469921	-0.539423	-0.529726	-1.48137	-1.39467	-1.28457	-0.227919
Napg	-1.23985	-0.827701	-0.476266	-0.516103	-1.81266	-0.777033	-0.86992	-0.42459	0.547957	0.617601	1.23715	1.02758	1.74717	0.766236	0.657745	0.342697
Galnt2	0.0318975	0.696988	2.51197	1.34239	-1.06555	-0.676368	0.03702	-0.521885	-0.248372	-0.596584	1.50171	-0.639519	-0.532075	-0.453273	-0.710619	-0.677732
Ogt	-2.05269	-0.662236	-0.43878	-1.157	-1.07837	-0.810613	0.614942	0.0859725	0.264127	0.362784	1.6568	0.226202	1.43619	0.596351	1.08566	-0.129323
Fam210a	0.757495	0.637614	-0.730435	-0.858245	0.88865	-1.12865	-1.44037	-1.11132	-0.435586	0.169781	0.135586	-0.291853	2.02448	1.66897	0.111139	-0.397258
Atp6v1h	-0.756096	-0.449475	-0.315378	-1.17701	-0.187626	-0.41505	0.10298	-1.34506	2.42979	0.445137	0.0222274	-0.678182	1.93656	0.0949615	0.564324	-0.272097
Rdh13	0.704378	1.64134	0.62809	1.49385	1.28412	-0.527651	0.69475	0.801964	-0.829318	-1.20062	-0.630099	-0.641806	-0.836028	-1.10182	-0.43848	-1.04267
Atad3a	1.60971	1.99064	0.0717708	-0.82729	1.36493	0.340171	-0.363	-0.476168	-0.185683	-0.588004	-0.466028	-1.57332	0.171035	0.555264	-0.224519	-1.39951
Rcc2	-0.336123	-0.960067	1.96829	1.54794	0.865857	0.590384	1.20733	0.777505	-0.654264	-1.2089	-0.266087	-0.680224	-0.628545	-0.873426	-0.821213	-0.528457
Tpr	-0.622123	-0.813273	-0.837688	-0.439752	-1.48695	-0.312007	1.50379	0.890914	1.00106	1.1383	-0.698056	0.0449659	-0.153747	0.170302	1.83431	-1.22004
Slc30a9	-0.0812821	1.68496	-0.990262	1.5761	0.984633	-1.03035	0.82359	-0.82496	-1.2418	-0.0122168	0.72519	0.509216	-1.02824	-0.829566	-0.904397	0.639385
Plekha5	1.22952	0.119425	1.34402	1.66813	-0.158909	0.33855	0.835361	0.722238	0.505426	-0.958255	-0.820685	-0.293703	-0.650441	-1.3221	-1.5513	-1.00727
Mmaa	1.55079	-0.232347	0.847067	0.90837	1.59499	-0.246325	-0.0528246	0.405342	0.171473	-0.822961	-0.756172	0.824648	-0.865153	-1.98417	-1.25499	-0.0877428
Sccpdh	0.894715	1.20092	-0.147505	2.46086	0.0349385	-0.282072	0.444581	0.112285	-0.930171	-0.487337	-0.170031	-0.606478	0.856221	-1.4206	-0.651113	-1.30922
Fam163b	0.51731	0.84068	1.45573	0.905478	0.121415	0.657676	0.27447	1.28398	0.101789	-1.25631	-1.0319	0.62047	-0.583119	-1.33041	-1.76073	-0.816527
Ampd2	-0.986739	-1.08126	-0.358468	-0.804844	-0.69278	-0.365527	-1.421	-0.707207	0.0363836	0.730449	0.746196	2.20009	-0.262011	0.902774	1.06613	0.997815
Ank2	2.29576	-0.143741	-0.853583	0.150398	0.144111	1.03056	-0.864424	-0.18613	1.41165	-0.683633	-1.19242	0.146198	-0.75783	-0.680811	-0.941209	1.1251
Actn1	-1.2625	-1.1775	-1.05958	-0.810986	-1.17971	0.246428	0.207527	-0.0912084	1.85709	0.601948	0.172726	1.49263	0.718613	-0.494426	-0.505556	1.28451
Braf	0.266387	-2.22925	-1.41368	0.104193	-0.599102	0.622622	-0.577013	-0.959373	0.726348	0.703837	-0.741991	0.743758	1.03247	0.935158	1.37216	0.0134653
Abr	-0.596219	0.316476	-0.0281033	-0.868752	-1.52465	-1.09932	-0.532078	-1.24417	0.858436	0.345973	1.45136	-0.404314	-0.165053	1.25601	1.89086	0.343546
Pygb	0.702923	1.8793	1.69098	1.42872	-0.460186	-0.201588	-0.133364	-0.68547	-0.743497	-0.000802123	-1.15495	-1.32634	0.192148	0.0755837	0.0189085	-1.28238
Fgb	-0.774924	-0.884367	-0.907242	-0.537474	-0.258466	-0.554855	-0.298333	-0.438616	0.120895	-0.0635767	-0.464543	-0.0869493	0.292749	3.10026	0.448038	1.30741
Raf1	0.53391	0.620986	1.68825	0.596861	-0.269698	-0.128934	0.679994	-0.907201	0.323012	0.44364	1.6089	-1.15252	-1.24819	-0.114542	-0.899846	-1.77462
Dgkg	-1.2889	-0.205713	-0.242792	-1.15929	-0.823941	-1.00216	1.0493	-0.629609	-0.675175	0.815159	1.30219	-0.318958	-0.223164	1.04688	2.14596	0.21021
Hba-a2	0.544157	-1.03379	0.0710291	-0.043903	-1.11825	-0.697815	0.026357	-1.12962	1.00977	-1.10899	-1.64437	0.636649	1.4975	0.90541	0.949177	1.13668
Bcr	-0.86332	-0.626329	-1.38686	-1.2108	0.250922	-0.779526	-0.654128	-0.861051	0.454212	0.159459	0.723601	0.235665	0.331198	1.02251	2.47764	0.7268
Pmch	-1.22233	-0.708287	-0.624534	-1.10645	-1.10284	-0.880876	-0.273602	-0.653194	-0.534949	0.908027	0.486802	1.13693	0.272195	1.35543	1.48623	1.46144
Dync2h1	0.0724139	0.0459883	3.5986	-0.0476371	-0.0514584	0.112949	-0.231853	-0.0455869	-0.501607	-0.627739	-0.0396449	-0.779149	-0.669791	-0.318599	-0.133545	-0.38334
Rap1gap	-0.15615	0.273001	1.57995	-1.45033	-0.569256	-0.877975	1.26328	-0.585734	1.70932	-0.628382	-0.428682	0.529352	1.40927	-0.550269	-0.605674	-0.911724
Grk2	1.90632	0.264006	1.36519	1.85977	-0.194379	-0.363795	-0.604277	-0.185816	-0.336545	0.0744729	0.602695	-0.0566436	-1.2964	-1.31546	-0.981783	-0.737359
Sec13	-0.286957	-0.617281	1.01613	2.60595	-0.832622	-1.0374	1.25504	1.30309	-0.558464	-0.439593	-0.0955642	-0.317518	-0.682591	-0.538496	-0.396208	-0.377519
Shroom2	0.460675	1.29702	-0.485177	0.137581	-1.24708	-0.971239	1.3983	-1.56115	-0.198344	-0.143052	2.00899	-1.22014	-0.0584918	0.375973	0.42682	-0.220701
Acat1	2.4778	-0.432103	1.07743	1.55211	0.517347	-0.218427	-0.278326	0.634851	-0.530401	-0.582898	-0.746555	-0.159306	-0.994975	-1.03766	-0.970877	-0.308017
Arhgef28	0.824026	1.25789	0.63432	-3.22065	-0.0630492	0.585434	0.69707	-0.259633	-0.0707262	0.179918	0.13309	-0.0167882	-0.76005	-0.228875	0.560754	-0.252734
Hdlbp	-1.33656	-1.07778	-0.348427	-0.105452	-0.724109	-0.528824	2.20882	1.84092	-0.881232	-0.133539	-0.174462	1.00539	-0.62177	-0.0778804	0.191627	0.763269
Grik4	-1.31028	-0.90553	-0.0195991	-0.626535	-0.993739	-0.992396	0.0372155	0.0907633	-1.76072	0.471336	0.495816	0.629712	1.13197	1.51747	1.26383	0.970689
Ptpa	1.51253	1.26883	1.90842	1.20107	-0.873551	-0.240671	-0.359948	-0.299666	-0.818995	-0.575585	-0.189924	-1.75308	-0.393913	0.310728	0.0830384	-0.779288
Kcnq3	1.16545	0.947432	1.17936	1.24915	-0.692841	-0.80793	0.624151	-0.015491	0.935497	0.228455	0.483163	-0.0325641	-1.2893	-1.2106	-1.09831	-1.66562
Scn2a	1.95384	1.20903	0.606131	1.87957	0.211628	-0.00410804	-0.981308	-0.481075	-0.642581	0.128884	-1.02748	0.458454	-0.619703	-0.962958	-0.66275	-1.06557
Slc8a2	-1.14699	-0.319729	-0.830625	-1.18564	-1.30734	-0.339465	-0.314671	-0.49484	0.862846	1.55256	2.05742	1.04944	0.283241	-0.156697	0.72921	-0.438727
Rpl10	-1.11457	0.730199	1.0835	0.164527	-1.26617	0.0530689	2.24218	0.891811	-1.24151	-0.139301	0.335614	-0.197766	-1.48986	-0.413026	-0.281275	0.642576
Tars	1.32686	1.47698	1.39115	1.39585	0.250965	-0.334377	-0.0349371	0.418629	-0.267769	-0.860953	0.334957	-0.776728	-0.61516	-1.49273	-1.45262	-0.760126
Palmd	-0.253788	-0.081386	-0.410119	-0.1518	0.0378706	-0.21921	0.259349	0.217925	0.21835	-0.0189248	-0.106236	3.4928	-0.969955	-0.751031	-0.706088	-0.557757
Rpl31	-0.963285	1.21842	-0.274863	0.134556	-1.37513	0.0300735	1.57466	1.17056	-1.39567	-0.375588	-0.143296	0.404516	-1.35333	-0.662614	0.700086	1.3109
Hsd17b11	0.966616	0.656077	0.40603	0.107112	-0.50595	-0.744493	-1.79329	-0.630273	-1.43321	-0.0417559	1.75587	-0.655028	1.62153	0.00019	0.77613	-0.485561
Spred2	-0.379999	0.681321	0.410319	-0.0202403	0.599675	1.03747	1.26818	1.02994	-1.21267	0.278153	0.208949	-0.900627	-0.397396	-0.979702	0.813047	-2.43642
Ddhd1	-1.998	0.0303459	-1.31901	-1.69003	-0.27329	-0.190457	0.863318	-0.00226973	-0.0564312	1.15561	1.43937	0.531342	-0.129891	0.195104	1.34027	0.104018
Vps4a	1.81621	1.45529	0.854833	1.08355	0.310458	-0.563005	-1.29109	0.697917	-0.592012	-0.762336	0.345741	-0.86019	-0.97022	-1.51698	-0.201104	0.192951
Rims1	-1.50843	-0.796293	-0.283993	-1.98595	-0.774757	-0.705626	0.560357	0.864937	-0.0595369	-0.0594615	1.84615	0.89427	0.150149	0.398345	1.20097	0.258873
Rims2	1.63359	-0.12469	0.783383	1.60699	-0.321054	-0.147703	-0.823595	2.03426	-0.00731271	-0.688747	-0.745991	-0.491242	-0.239137	-1.47415	-0.79829	-0.196301
Stim2	-1.18847	-0.610702	-0.553235	-0.938089	-1.01735	-0.843246	0.131694	-0.210455	-0.694227	0.718252	2.3296	-0.136389	0.0818112	0.533229	1.75201	0.645566
Ube3b	-0.24557	2.07639	0.348713	1.85751	-0.589828	-0.862447	1.45942	-0.349001	-0.556653	-0.900726	0.147904	-0.0553579	-1.27581	-0.549975	0.252369	-0.756946
Necab2	0.758664	1.60675	0.337138	-1.27565	-0.530151	0.817237	-0.136367	-1.87338	-0.325937	0.529283	1.34586	-1.21337	-0.575774	0.597627	0.764081	-0.826015
Pip4k2c	-1.15139	-0.552757	-0.356136	-1.40811	-1.70652	-0.0539179	-0.407046	-0.0506557	-0.0407019	1.21599	1.82941	0.670342	-0.526021	1.09913	1.15517	0.283197
Synpo2	1.45089	1.06019	-0.188453	0.349758	-0.126059	-0.215693	-0.669824	0.679043	1.002	0.392113	-0.250883	0.308239	0.757489	-0.959914	-2.62807	-0.96084
Gjc2	-0.729671	-1.04658	-1.34413	-0.285362	-0.740751	-0.364663	-0.916	0.149233	2.27248	-0.32832	1.87917	-0.296726	0.422549	0.0494897	0.480644	0.798628
Kcnn2	1.48399	1.28014	1.93428	0.495238	-0.439274	-0.586286	0.262737	0.379854	-0.289772	-0.296617	-0.58391	-0.249694	-0.874129	0.564065	-1.44106	-1.63955
Acap3	-1.16195	0.552114	1.60141	-0.933443	-0.89333	-0.757095	2.10164	-0.584477	-0.182841	-0.0252153	1.13171	-0.379999	-0.658186	0.308052	0.885548	-1.00395
Eri3	-0.609705	1.39027	1.05684	-0.0737332	0.815786	-0.797337	1.33649	-0.77247	-1.1201	1.01172	1.24008	-0.647359	0.395012	-0.945297	-1.09238	-1.18782
Igsf8	-0.790694	-0.989388	-1.13825	-1.16462	-0.462455	-0.692355	-0.913901	-0.851319	0.456918	1.07431	0.548408	-0.0897579	1.56637	1.66863	0.903469	0.87464
Elmo2	-1.72945	0.575132	0.987522	0.523248	-1.77042	-0.143459	0.28387	0.382907	-0.99572	0.0278548	0.595689	1.47455	-1.08134	-0.3799	1.47076	-0.221254
Elmo1	-1.5345	1.3308	1.3534	0.372665	-1.0093	0.242292	0.637966	1.13309	-1.32369	-0.136048	0.315524	0.755226	-1.57422	-0.696443	0.667765	-0.534519
Cacng5	-1.6209	0.961667	0.800094	-0.138356	-0.482738	-0.32598	0.640968	-0.0204576	-0.244487	-1.41171	1.34207	0.369099	0.225417	-1.98894	1.29866	0.595584
Wdr5	1.14512	1.74631	-0.0819641	1.6123	1.44734	-0.543556	-0.526198	-0.726997	0.999185	-0.901741	-0.385029	-0.823187	-0.693897	-0.780471	-0.784248	-0.702966
Slc17a6	-0.343407	1.74945	1.2889	0.437331	-0.917593	-1.24521	0.666309	1.1177	0.167534	0.0413253	0.667922	0.235787	-1.21598	-1.43798	-1.33775	0.125668
Hpcal4	-1.68664	0.147	-0.596667	-1.21188	-0.462375	-0.742626	-0.0641303	-0.730568	0.0719717	1.36701	1.74843	0.0576801	-0.05076	0.502649	1.93307	-0.282165
Idh3b	-1.1615	-1.81614	-0.319897	0.38199	0.508243	0.470652	-1.25349	0.751336	0.713332	-0.763206	0.2132	0.566122	0.664843	-1.45009	0.81419	1.68041
Oxr1	-0.882455	-0.107941	-0.826406	-0.604923	-1.44726	-1.25495	-0.266883	1.34421	0.0207072	-0.0464446	1.97322	-0.417106	0.395773	0.753493	1.65413	-0.287164
Atp13a1	1.47267	2.03301	1.63139	0.924534	-0.206055	-0.306397	-0.151463	0.431381	-0.288745	-0.979534	-0.292096	-0.835666	-1.04082	-0.812367	-0.692855	-0.886984
Nup155	-0.452256	0.136003	1.51453	2.34589	-0.90568	-0.846991	0.889939	1.31482	-1.04608	-0.786005	-0.209952	-0.102171	-0.76712	-0.699705	-0.15601	-0.229211
Mlc1	-0.985398	0.960292	-1.18023	-1.1638	0.129661	-0.473561	-0.919458	-1.40035	-0.0553203	0.965517	1.27605	-0.42301	0.819648	1.57529	1.15621	-0.281549
Rbm39	-0.592141	2.24328	-0.682903	-0.731801	-1.02054	-0.888573	-0.24985	-0.248565	-0.0752972	1.04678	0.77778	1.39287	-0.811602	0.576502	0.567876	-1.30381
Inpp5j	-1.33002	-1.1489	-1.19337	-1.34007	-0.179474	-0.25939	0.00344691	-0.143707	-0.0285881	-0.0269327	0.44657	0.0533536	1.82096	2.05169	0.515214	0.759209
Grid2ip	-1.01661	-1.66223	-0.44372	-1.64592	-0.354945	-0.325229	-0.741721	0.703271	1.06688	0.222741	0.915736	0.385168	-0.428684	1.57709	1.44297	0.305196
Gpr37l1	-0.755298	-0.67216	-1.45491	0.145421	-0.72344	-1.18325	-1.44869	-0.555111	1.28586	0.890186	0.950479	-0.0575071	1.46757	0.325207	1.28214	0.503508
Nme7	1.44193	1.78757	0.827252	2.0141	0.507203	0.00794736	-0.355667	-0.623842	-0.783609	-0.330121	-0.65281	-0.798714	-0.970083	-0.703102	-0.520963	-0.847089
Nlgn1	-0.690175	-0.818112	-0.857605	-0.525686	-1.27618	0.411148	-1.17687	-1.21741	-0.7702	0.835626	1.32445	1.25042	0.339966	1.31637	0.904569	0.949683
Mcrip1	-0.690053	0.273052	-0.0338574	-0.657055	-0.774534	-0.0814445	1.41185	-0.0443067	-0.941533	0.678999	1.31702	-0.70607	-2.32979	0.742076	1.2099	0.625742
Flna	-0.0401928	1.72059	1.25744	1.52432	-1.14	-0.395514	0.406192	0.526167	-0.675451	-0.622075	-0.4714	1.16983	-0.360661	-0.90219	-1.65553	-0.341524
Luc7l2	-0.611912	0.370726	-0.435192	0.00262015	-0.0429895	0.74619	1.73519	0.788539	0.0492184	-1.46429	0.880452	-0.212577	1.70868	-1.43288	-1.02095	-1.06083
Bcas3	0.231764	-0.864793	0.678971	-2.01813	-0.416364	-1.33768	0.206258	-0.812138	-0.923649	1.49638	1.59364	0.743747	-0.0262473	0.601576	0.63965	0.207011
Nrbp1	1.21803	2.14138	1.08053	1.39192	-0.255743	0.502815	-0.0280791	-0.965448	0.196047	-0.55543	-0.242253	-1.04913	-0.821938	-0.62048	-0.887891	-1.10434
Arhgdia	0.548026	1.9955	0.913148	-0.0317665	-1.57432	0.227291	-0.18964	-0.651336	-0.0154233	-0.180322	1.1357	0.501078	0.678983	-1.74411	-1.31399	-0.29882
Mical3	-0.637478	1.20264	-1.90742	-1.59813	0.336284	1.25964	1.46761	0.604105	0.389246	0.226547	0.0528004	0.305354	-1.10822	0.180299	0.275896	-1.04918
Arhgef17	-0.598185	-0.0116534	-1.43757	-0.973955	0.421554	-0.417211	0.1077	1.39359	0.738805	1.89292	1.12168	-0.0287722	-1.5969	-1.11964	0.275321	0.232321
Stxbp5l	-1.47851	-0.709702	-0.566773	-0.536258	-1.443	-0.78988	0.0628722	0.507583	0.168451	0.679907	0.470992	2.39127	-0.435815	0.582092	-0.217401	1.31418
Fam120c	-1.12367	-0.605944	-0.500855	-0.682008	-1.38453	-1.62038	1.81733	1.43457	0.10109	-0.216402	-0.312358	0.797938	0.804027	0.0581195	1.09269	0.340392
Elfn2	-0.223929	1.35442	2.44815	0.922489	-1.24928	0.0834567	0.51155	0.786904	-0.44009	-0.806295	-0.00322422	-0.589059	-1.02639	-0.453137	-0.15406	-1.16151
Camkk2	-1.06893	-0.904995	-0.869025	-1.11411	-0.322749	-0.878268	0.281418	-1.06572	0.193546	0.712611	1.69835	0.283199	-0.526238	0.895551	1.95794	0.727416
Wdr37	-0.563826	0.131765	-2.02616	-1.30515	1.55121	-0.864043	-0.246417	-0.0936378	-0.256741	0.0528706	0.900455	-0.803589	0.993144	0.912152	1.50939	0.108564
Igsf11	0.404361	0.398221	0.841988	0.720304	0.365406	0.6026	0.692277	1.10691	0.546633	-0.6567	0.606791	0.110517	-0.844547	-2.18397	-0.654925	-2.05587
Pde2a	-1.04427	-0.736623	-1.04771	-1.33834	-0.75197	-0.649937	-0.114396	-0.505967	-0.0980195	1.0653	1.73504	-0.348094	0.653543	1.39318	1.59344	0.194824
Tmem132b	-1.52098	-0.853573	-0.875472	-1.42967	0.0444032	-0.588549	-0.833109	0.0930625	1.18452	-0.042591	1.83432	0.237382	0.314376	1.2235	1.2917	-0.0793184
Exog	1.02652	2.15468	0.414279	0.897928	0.27141	0.297523	0.589508	0.992443	-0.884045	-1.03837	-0.133	-1.05592	-0.992025	-0.494173	-1.53118	-0.515569
Dip2c	-0.28841	1.11078	1.92938	0.755206	-1.77025	-1.28468	0.770504	-0.237978	-0.814509	-0.344294	1.06414	-0.082961	-0.573253	-0.17515	0.885453	-0.943986
Etl4	-0.899754	-0.40433	-0.917912	-1.36549	-0.779668	0.110467	0.688803	0.0829613	1.12378	-0.164749	1.02668	1.97447	-1.66575	-0.167544	0.32485	1.03319
Eif4g1	-0.137006	2.09971	-0.084916	-0.871814	-0.184392	-0.303485	1.30991	1.4851	-1.88022	-0.864524	0.180861	0.041216	-0.0965481	-1.057	0.533785	-0.170678
Diras1	-0.707163	0.577575	-1.78744	0.871247	1.65856	-1.53931	0.328726	1.19274	0.199249	-0.297609	0.276304	-1.44287	0.620227	-0.748375	0.323032	0.475109
Hmgcs1	2.25078	1.50148	0.608172	-0.0726605	-0.0475253	0.0201355	0.426422	0.0520221	0.517596	-0.155938	-0.370842	-0.0968531	-1.00381	-1.31484	-1.95206	-0.362081
Hdac4	-0.794472	-0.239929	-0.403193	-0.982876	-0.770155	-0.959047	0.705292	-0.653747	-1.33293	0.719973	0.508663	-0.170645	-0.377685	1.85748	1.88459	1.00868
Daam1	-1.88482	-1.53606	0.250354	0.457632	1.20813	-0.333407	1.69866	-0.281135	0.883493	0.091874	-1.66063	-0.0218876	0.190064	-0.108714	0.785892	0.260548
Dock3	-1.08593	1.70434	0.776093	1.44474	-1.39189	0.605537	0.164899	0.945286	-0.718139	-1.0829	-0.346446	0.631846	-1.27362	-0.839714	0.656122	-0.190225
Unc13c	-1.23762	-0.855527	-0.867416	-1.52991	-0.587692	-0.885774	-0.13941	0.24142	0.238166	0.716292	0.440465	2.40335	0.0162609	0.507078	1.24558	0.294742
Cpeb3	-0.447729	-0.268291	-0.0191421	-0.141503	-0.482417	-0.717847	1.15086	-0.847634	-0.275714	0.891841	2.87772	-0.285271	-1.02688	0.325663	0.424525	-1.15818
Vps8	1.0126	1.46775	0.955847	-0.668918	0.467833	-0.508236	-0.112797	1.33405	-1.02984	-0.673839	0.969952	0.0529279	-2.13308	-0.127999	0.0707803	-1.07704
Frmd4a	1.19865	0.886983	2.01479	1.96718	-0.0225746	0.165753	-0.0442583	-0.216736	-0.325436	-0.694402	-0.529178	-0.746232	-0.900943	-0.857644	-0.968503	-0.92745
Minar1	1.14674	1.78783	1.58735	1.15764	-0.259699	0.189354	0.726973	0.153661	-0.281624	-0.549787	-1.04282	-0.93572	-1.31124	-0.712577	-0.704845	-0.951242
Pgbd5	-0.97148	-0.961624	-0.749793	-1.29825	-0.343575	-0.910788	0.198771	-0.146169	1.20559	-0.109123	1.53065	-0.295063	0.348149	0.231677	2.40563	-0.13461
Adcy2	-0.394802	1.51581	0.619961	-0.726423	-1.20596	-1.72413	-0.135227	-0.892878	1.39466	1.13238	1.33925	-0.93508	0.39656	0.216424	-0.0634692	-0.537087
Iglon5	1.24685	0.0898332	1.12577	-0.364416	0.187597	-0.691638	0.162347	-0.959684	1.24557	0.415315	0.574889	-1.61021	1.64927	-1.17998	-0.828156	-1.06336
Shank2	0.325455	0.882259	2.42247	1.00904	0.0211798	0.385419	0.731261	0.63821	-0.379377	-0.780745	-0.196168	-0.754845	-1.32155	-0.993756	-0.814716	-1.17413
Coq10a	2.50142	0.582153	1.07063	1.07786	1.17399	-0.652012	-0.0338115	-0.43144	-0.161906	-0.885106	-1.01189	-0.517105	-0.383099	-0.952657	-0.719474	-0.657562
Prrt3	-0.837554	-1.11811	-0.855426	-0.843736	-0.665329	-0.676092	-0.91653	-1.12702	0.950492	0.299351	1.75815	0.0624545	1.22902	0.742105	1.47294	0.525295
Adgrb3	-0.814713	0.703331	1.75597	-0.177416	-1.15084	-0.523876	1.38577	1.10151	-1.39844	-0.548692	1.16946	-0.0901927	-0.898552	-0.465277	0.793463	-0.841509
Lzts1	-1.2868	0.340998	0.123446	-1.70149	-0.955868	-0.498474	0.834144	-0.469778	0.61014	-0.150946	2.12098	-0.264137	-0.285699	0.909846	1.37103	-0.697401
Lrtm2	-1.4447	-0.929548	-0.311273	-1.50272	-1.08267	-0.763327	-0.733087	0.141544	0.0608859	1.19034	1.16056	0.815023	0.578344	0.981916	1.61238	0.226337
Cpne9	0.967985	-1.57104	-0.661494	-1.99487	0.0749029	1.2422	-0.163027	-0.0146709	0.305531	0.640102	1.73684	-0.515412	-1.08108	0.670635	-0.0756162	0.439021
Amer3	-1.36048	-0.089278	0.252774	-1.03201	-1.01683	-0.784772	1.1241	-0.696802	0.136767	-0.559144	1.71599	-0.405163	0.572788	0.908167	1.89347	-0.659581
Mtss1	0.789297	1.82101	-1.43944	0.0509839	1.81526	0.707489	-0.249942	0.311201	-0.373794	-0.342058	0.0951453	-0.75912	-1.91208	-0.130787	0.278898	-0.662057
Exoc3	0.239253	2.07393	0.971287	0.807533	-1.5787	-0.871296	-0.257402	-0.386667	-0.843039	-0.253021	1.11757	-0.24382	0.269927	-1.47883	0.972285	-0.539014
Wwc1	0.0349052	1.64693	1.79058	1.36819	-0.73024	0.0336099	1.04811	0.154855	-0.428125	-0.49765	0.178926	-0.296331	-0.893889	-1.38221	-1.35686	-0.670812
Pcdh9	-0.601968	0.26987	0.350516	-0.392339	-0.701998	-0.992615	0.470851	-0.0660545	0.514806	0.120609	2.34353	1.14711	-1.66891	0.299131	-1.55244	0.4599
Inpp5a	-1.14133	-0.856983	-0.392035	-1.91912	0.0155223	-0.680226	0.0379765	-0.323657	0.895087	-0.997906	1.14574	0.0647562	1.11292	0.713162	1.86683	0.459259
Arap2	-0.763558	-0.598309	-0.962007	-0.819191	-0.529515	-0.103543	-0.911624	-0.719717	2.00091	-0.226173	1.5582	-0.259584	0.243026	-0.199395	0.264849	2.02563
Mapre2	-0.105941	-1.43219	0.294247	-0.815152	-1.03772	-0.904694	-0.983455	-1.23677	0.18235	0.395013	2.07092	0.177883	0.61392	0.463195	1.10506	1.21333
Sh3bgrl2	-0.501386	-1.23902	-0.214348	0.995984	0.294426	-1.40751	-0.276666	0.528887	1.01712	-0.276467	-0.169621	2.13138	0.672286	-1.16287	-1.24199	0.849797
N4bp3	-0.955478	-0.931584	-1.02565	-2.19407	-0.787905	-0.256197	-0.138228	-0.363919	0.307346	0.629381	1.13098	0.29506	0.91319	1.06092	1.06643	1.24973
Tnpo2	-0.164547	0.188321	-0.320071	-0.645867	2.21628	-0.479844	-0.680997	-0.593192	2.6668	-0.469754	0.342774	-0.472838	-0.639795	-0.25156	-0.15828	-0.537434
Evi5l	-0.917048	1.24244	1.07473	0.855037	-1.48818	-1.63365	0.555061	0.288201	0.559482	-0.169312	0.990495	-0.176801	-0.408816	0.0633161	0.920595	-1.75555
Fam126b	-2.12633	-1.0724	-0.758101	-1.16271	-0.843285	-0.503241	-0.0173474	-0.218878	0.268879	0.904386	1.20192	1.07151	0.399844	0.906881	1.08658	0.86229
Scyl2	0.580912	2.55708	-0.512819	0.795095	0.00922275	0.14287	1.00256	-0.157516	-1.41553	-0.405851	0.639515	-0.332527	-1.43564	-0.48269	0.104088	-1.08876
Lgi3	0.971534	-0.939251	1.3638	1.45784	0.0976048	0.0673516	-1.2224	0.535461	1.39643	-0.862578	-0.621455	-0.553918	0.133286	-1.90776	-0.37371	0.457765
Arhgef11	-1.12171	-0.667811	-1.06922	-1.14838	1.04079	1.25222	-0.886411	-0.833764	0.870324	1.33054	-0.762891	0.343138	1.21635	1.12631	-0.83886	0.149382
Bag2	1.77433	1.16693	1.30302	1.83854	-0.457462	-0.670013	-1.37901	-0.102702	-0.233501	-0.365226	-1.01182	-0.72914	-0.350921	0.21084	-0.964236	-0.0296179
Map9	0.563331	0.44312	2.16081	2.47234	-0.878497	0.0439645	-0.293223	-0.384764	-0.0222052	-0.282982	-0.695696	-0.322786	-0.568912	-0.588611	-0.865994	-0.779891
Prepl	0.273664	1.42913	1.35556	0.349559	0.0259944	-0.415369	0.67385	-0.296589	-0.315528	-0.577331	0.264326	-0.664858	-0.108226	0.197453	-2.94116	0.749529
Plekhg1	-0.117727	0.169513	1.18862	-0.464019	0.25401	-0.272571	2.19713	-0.306397	-1.56117	-0.42374	1.62202	-0.251854	-0.361713	-0.31347	0.270954	-1.62958
Arcn1	1.13343	2.20267	1.4318	0.69602	-0.580004	0.210385	-0.368733	-0.530733	-1.13763	-0.920517	1.02905	-1.06302	-0.719728	-0.600337	-0.303086	-0.47957
Agap3	-1.03843	-0.356713	-0.0623761	-1.82367	-0.399787	-0.466357	0.199654	-0.340285	-0.571358	0.268645	1.907	-0.711154	1.03742	0.481374	2.01577	-0.139726
Dnajc16	0.761275	0.395332	-0.150662	1.50065	-0.477466	-0.743147	1.58004	0.879523	0.257593	-0.311193	1.13351	-1.56122	-1.34959	-0.0772323	-0.399866	-1.43754
Pak6	1.56874	1.50962	1.41321	0.483497	0.494148	0.147693	0.571977	0.768598	-0.102094	-1.04182	-1.04773	-0.875776	-1.22147	-0.95032	-0.941103	-0.777174
Fnbp1l	0.369085	1.55179	0.732739	-0.414797	-0.794163	-0.0387412	1.5986	-0.70882	1.21416	-0.0247339	-0.0137087	0.84365	-0.878172	-0.277445	-1.45594	-1.70351
Cdc73	-0.627264	0.879952	0.863384	0.0934372	0.310889	0.506265	1.01159	0.928198	-1.70336	0.163767	0.57477	0.32337	-1.9391	0.203277	0.303797	-1.89297
Cep164	-1.20965	0.434732	-0.482983	0.0975389	-1.41907	-0.690997	1.28135	-0.965061	-0.838478	0.86614	0.574224	-0.747782	-0.0332843	0.714488	2.27276	0.146079
Slc25a29	1.03178	2.24704	-0.427067	-0.348651	1.01234	-0.458447	-1.74289	-0.605821	-0.198353	-1.41081	0.378347	-0.312354	-0.337258	0.894938	0.738214	-0.461012
Csnk1g1	0.651224	2.78472	-0.166823	-0.145726	-0.383928	0.197683	-0.237907	-0.119161	-0.412599	-0.617267	-0.45157	-0.455744	1.40835	-0.94002	0.461133	-1.57236
Fbxl16	-0.843521	-0.110078	-1.48522	-1.89717	0.277198	0.456281	-1.09417	-0.208465	0.93094	1.75971	0.797006	-0.0645521	0.90196	0.921516	0.386916	-0.728338
Cdh12	0.6338	1.48558	1.62793	0.785534	0.672711	-0.803101	0.100963	1.39033	-0.492885	-0.803783	-1.3722	-1.06537	-0.162184	0.0734695	-1.01706	-1.05374
Nav1	1.59192	1.29953	1.81767	1.3023	0.191439	0.048568	0.44591	-0.242132	-0.53167	-0.866132	-0.5323	-0.793923	-0.840298	-1.08194	-0.801325	-1.00762
Ccdc92	-1.42401	-0.701759	-0.848724	-1.21224	-0.314502	-0.655831	1.20114	-0.835988	-0.264577	0.391318	1.9373	0.247401	-0.106265	0.357603	1.80669	0.422435
Arfgef3	0.861812	1.73316	1.81021	0.0137807	0.316257	-0.116232	1.44375	-0.361683	-1.01369	-0.608726	-0.147232	0.0432478	-1.10422	-0.722054	-0.776239	-1.37215
Mcu	0.757116	1.03335	1.39323	2.48456	-0.326854	-0.611158	0.155616	0.642063	-0.645229	-0.654413	-0.367767	-0.32257	-0.642699	-1.04605	-1.04097	-0.808227
Lrrtm3	-1.80333	-1.38321	-1.17128	-1.45728	0.40045	1.07364	-0.631096	0.54455	0.800345	-0.533296	0.751103	1.24233	0.826841	0.34439	0.516066	0.47977
Zfp365	-0.656109	-1.04408	-0.0719642	-1.2028	-0.697226	-0.36037	-0.0562732	-0.202832	1.30729	-0.745501	2.05657	0.181567	0.276121	0.246007	1.93964	-0.970047
Trappc10	-1.65009	1.64522	-0.288885	0.361623	-0.851576	-0.447661	1.03145	0.218316	1.2569	-0.556811	-0.459654	1.09842	-1.96609	0.325048	0.145521	0.138269
Pdxk	1.47867	0.559049	2.13742	0.0519852	0.0685178	0.586373	-1.31178	0.304589	0.92158	-0.0347512	-1.09171	-0.608589	-1.08807	-0.303762	-1.42005	-0.249483
Ckap4	0.130917	1.54502	1.79115	0.76664	-0.480146	-0.15301	1.02547	1.3686	-1.44621	-0.662513	-0.114625	-0.635459	-0.795579	-0.940838	-0.996777	-0.402643
Cep290	-1.26823	-0.595711	-0.720394	-1.16423	-0.94362	-0.898349	0.522101	-0.385713	-0.472532	0.367685	1.89565	0.295359	0.0217894	1.02117	1.95566	0.369364
Agap2	-1.1561	-1.33001	-0.720541	-1.89116	0.0471737	-0.515643	0.65168	-0.534762	0.824908	0.30524	1.88687	-0.0285503	0.466153	0.382176	1.44729	0.165272
Myl6b	0.322636	1.40096	1.60872	1.73407	-1.44568	-1.23277	-0.143126	-1.06818	-0.932907	0.940538	-0.142102	0.0175748	-0.0898992	-0.077688	-0.881694	-0.0104569
Cep68	0.294532	1.38764	0.842039	2.44689	-1.47717	-0.435261	0.790406	0.402359	-0.585047	-0.187111	-0.354112	-0.36933	-1.20204	-0.308298	-0.323927	-0.921569
Ccdc85a	-0.00723861	0.482357	0.998474	1.31098	-1.64573	-0.722684	0.842131	0.0477277	-1.14014	-1.24103	1.39997	-0.919116	0.613896	1.07607	-0.953851	-0.141803
Clint1	1.81466	0.687796	0.762093	1.35117	0.0379835	-0.714299	0.329578	-0.106382	0.542909	0.33438	-0.104286	0.261181	-1.43633	-1.68037	-1.61458	-0.465511
Acsl6	-1.23362	-0.335758	-1.06729	-1.21716	-0.860121	-0.636031	-0.123136	-0.71557	-0.406144	1.2483	0.747245	0.110986	0.861354	1.36965	2.02695	0.230342
Tom1l2	-0.0952887	1.29407	0.524276	-0.128	-0.845814	2.82758	0.198396	-1.2287	0.241003	-1.14751	-0.459299	-0.213153	0.197241	0.232123	-0.879617	-0.517301
Arhgap44	0.583763	1.49049	1.74056	1.05845	0.210857	0.597621	0.508969	0.702427	-0.639855	-0.388392	-0.441444	-0.636199	-1.55931	-0.948449	-0.990139	-1.28935
Cntrob	-1.33787	-0.651363	-0.0968721	1.90334	-0.981956	-1.81352	0.464259	-0.47706	1.42514	0.695597	0.752721	-0.24788	-0.688392	-0.207398	0.596484	0.664781
Nlgn2	-1.22366	-0.0376554	-0.203658	-0.799163	-1.85683	-0.352087	-1.24751	-0.595557	0.586711	1.16378	1.89323	1.1045	0.708235	0.472039	0.0597053	0.327921
Git1	-1.10093	-0.85807	-1.35654	-1.66758	-0.716833	-0.65573	-0.272396	-0.418886	0.237942	0.810669	1.03269	0.56984	0.715125	1.0448	1.48412	1.15178
Taok1	0.904403	1.99167	0.941382	-0.359491	1.68634	0.360859	0.324176	0.395975	-0.589293	-0.682764	-0.731077	-1.22926	-0.803975	-0.388521	-0.3398	-1.48062
Ptrh2	0.210761	1.48439	1.12635	1.08244	-0.899932	-0.143035	0.786167	-0.689686	1.23293	-1.35323	-1.18813	0.363388	0.597385	-1.20972	-1.2884	-0.11167
Ppp1r9b	1.66535	2.00883	0.947277	0.447006	-0.067087	0.905003	0.370309	0.0132599	-0.00397387	-0.365369	-0.934828	-0.683805	-0.938876	-1.16616	-1.05611	-1.14082
Samd14	0.175849	2.37599	0.111554	-1.67674	-0.149806	-0.416442	0.397271	0.417167	-0.969297	0.734689	1.5436	-0.375248	-0.871982	-1.07495	0.00938128	-0.231033
Cisd3	-0.566005	-0.999662	-1.88852	-1.38199	-0.584167	-0.79334	0.113289	0.379381	0.370409	0.970882	-0.270467	1.72177	1.21389	0.401561	0.175707	1.13727
Fam171a2	-0.67184	-0.46583	-0.270595	-0.957471	-1.69992	-0.943584	0.468639	-0.4905	-0.00613103	0.568794	1.72182	0.310611	-0.778784	0.829867	2.0806	0.304334
Sipa1l1	-0.116804	-1.1004	-1.80971	-1.81406	0.0289848	1.19235	1.15042	0.26939	1.34043	0.267231	1.35721	0.161782	-0.596992	0.306809	-0.291073	-0.34557
Unc79	0.736423	-0.0147783	0.0857139	0.634251	-0.953539	-1.46822	-1.0369	-1.45522	1.36225	1.23609	0.332472	-0.711181	1.06259	1.03248	-1.20868	0.366248
Cdc42bpb	-0.381816	2.36835	0.00648224	1.66065	0.349322	-0.119893	-0.760437	-0.328215	-0.900718	-0.956055	1.38206	0.0978294	-1.1393	-0.468932	-0.109214	-0.700101
Cep170b	-0.79559	-0.941468	-1.41109	-1.8959	-0.127288	-0.163424	0.2371	-0.675846	1.74451	1.09388	0.599064	0.0999074	0.685134	-0.119245	1.48779	0.18246
Vps41	-0.657896	-0.135953	-0.177147	-0.622453	-0.542049	3.57731	0.229787	-0.041559	-0.614442	-0.353931	0.256204	-0.597113	-0.183457	-0.112814	0.0674573	-0.0919409
Amph	1.28689	0.226841	-1.50888	1.4392	0.634558	1.5899	-1.19467	0.360074	-0.850456	-0.766222	-0.250925	0.730084	0.487039	-0.717582	-0.13116	-1.3347
Phactr1	-0.727208	-1.05266	-1.32009	-1.7355	-0.321508	-0.725376	0.0883843	-0.812413	0.953985	0.507853	1.49356	-0.0102812	1.06592	0.752899	1.42717	0.415255
Nup153	-0.468609	0.362613	1.73998	2.64959	0.25441	-0.590601	-0.318429	-0.0850601	-0.871119	-1.04484	-0.445306	-0.89902	0.418785	-0.734675	-0.486941	0.519223
Fam120a	-1.3588	-0.505776	-1.25988	-0.766173	-1.13356	-0.961238	-0.585941	-0.362018	-0.237283	1.5141	0.557558	1.22889	0.680402	1.01591	1.16646	1.00734
Ankrd34b	-0.688596	-1.12088	1.84334	-0.911322	-0.810005	-1.3619	0.459545	-1.21186	-0.34041	0.382265	1.20101	-0.393963	0.579844	0.644512	1.4747	0.253723
Wdr41	-0.441272	-0.255176	0.63736	-0.772053	-1.60206	-1.10243	0.905826	-0.593273	0.0358485	-0.135804	1.52293	-0.396364	-1.01464	1.44307	1.78189	-0.0138517
Dhx29	-1.0756	1.22425	0.538362	-1.4272	-0.620034	-0.33535	1.94131	0.800085	-0.956733	0.039101	0.523514	0.232132	-1.123	-0.164765	1.31936	-0.915435
Sec24c	-1.50736	-0.906119	0.289517	-0.210382	-1.81844	0.0353575	0.845317	1.48271	0.449003	-0.3959	1.01595	0.946087	-1.46699	-0.20621	0.84633	0.601136
Fermt2	1.74806	1.52869	1.51052	0.416999	0.0733205	-2.01171	0.124975	-0.228046	-0.376267	-0.144511	0.461163	-0.425229	-1.29835	-0.747038	-0.189696	-0.442881
Xkr6	0.414327	-0.125288	0.498331	0.839899	0.420194	0.667623	0.0627769	2.34902	-0.561832	-1.77691	-0.377575	0.858117	-0.536604	-1.52793	-0.689405	-0.514741
Akap11	0.622649	1.35029	1.72228	1.05264	-0.417261	-0.556348	0.803606	0.500247	-0.0822049	-0.460155	0.303993	0.0225145	-1.32304	-1.47791	-1.72511	-0.336184
Farp1	1.62985	1.8198	1.04549	0.951948	0.303312	-0.0166142	0.154475	0.419268	-0.42994	-1.83229	-0.097177	-0.64506	-0.808538	-0.976148	-0.676252	-0.842124
Trio	-1.57871	-0.361172	-0.204373	-0.74743	-1.1453	-1.12727	-0.813639	0.92332	-0.119174	0.749775	1.55606	1.89793	-0.172337	0.00711895	0.117083	1.01811
Them6	0.625107	0.754258	-0.660839	0.776606	-1.40864	-0.87416	-2.19781	-1.12465	-0.678679	0.284413	0.844366	0.684641	0.942718	0.997173	0.602844	0.432655
Nrbp2	-1.43526	-0.301034	-0.828149	-1.38253	-0.696784	-0.869701	0.927157	-0.499834	-0.599489	0.889876	1.06069	0.0256716	0.128813	1.40113	1.88631	0.293149
Sun2	1.48695	1.65737	0.743903	1.79461	-0.0896838	0.229715	-0.118859	0.59926	-1.3294	-1.13192	-0.555858	-0.944582	-0.717631	-0.1874	-0.683411	-0.753058
5031439G07Rik	1.38802	1.65361	-0.309947	-0.00164072	-1.19726	-0.613054	0.392911	2.10764	-0.651706	-0.878246	0.92727	-0.382018	-0.515946	-0.361213	-0.889448	-0.668969
Pi4ka	-1.63465	-1.44198	-1.05183	-1.35227	-0.89029	-0.302727	0.0816922	0.335789	0.442125	0.873003	1.54771	0.893768	0.182379	0.315473	0.896817	1.105
Klhl22	-1.1757	-0.00324033	-0.532129	-1.13865	-0.416533	-0.713385	0.694265	-0.463301	-0.310464	-1.75053	1.64535	0.130067	0.642084	1.39334	1.4592	0.539627
Adcy5	-1.67756	1.4458	-0.0164539	-0.753094	1.23202	2.10361	-1.0192	-0.964666	0.211671	-0.605906	0.433114	-0.302447	-0.00305176	0.184199	0.519733	-0.78778
Golgb1	-0.430115	1.00392	-1.05535	-0.16209	-0.55789	-1.14156	1.00957	-1.42023	-0.73979	0.413168	0.685695	0.0953903	-0.197441	0.848959	2.35716	-0.709392
Cldnd1	0.00748492	0.865426	1.12743	-0.454201	-0.405798	-1.42423	0.873918	-0.402321	-0.257354	0.919535	0.805384	-2.09771	-0.628305	0.767253	1.306	-1.0025
Tbc1d24	-0.957341	-0.128431	0.0736697	-1.12307	-0.915237	-0.985635	1.23308	-0.271388	-0.928507	0.0481268	1.87297	-0.0987458	-0.721562	1.09442	1.81558	-0.00793154
Lemd2	-1.22042	2.76912	-0.827872	0.571558	-1.12976	-0.385993	0.876139	-0.277272	-0.564763	0.323631	0.131694	-0.0164084	0.722354	0.577696	-0.59735	-0.952353
Anks1	0.300049	0.309502	2.13777	-0.526617	-0.661504	-0.516513	1.1211	0.15777	-0.974609	-0.118764	0.887949	0.359726	-2.41545	0.253084	-0.431757	0.118265
Vps52	-1.21296	-0.69366	-1.08787	-1.47088	-0.570778	-0.587943	-0.545773	-0.668	-0.272248	1.28886	1.05522	0.335257	0.987154	1.14365	1.59527	0.704695
Bag6	-0.652779	-0.0443943	-0.466726	-0.886265	-1.48757	-0.94787	0.4113	-0.887545	0.0254004	0.386614	1.50484	-0.655878	0.187137	1.32211	2.20733	-0.0157059
Lrrc73	-1.19079	-0.896575	-0.126909	-1.45343	-0.505015	-0.248018	-0.825125	-0.141913	1.39939	0.33981	1.11701	-0.505922	2.03559	0.0469955	1.32978	-0.374877
Micos13	0.669146	0.355491	2.37152	1.36556	-0.284566	-0.490702	-1.76921	-0.837637	-0.0622003	-0.812153	-0.375015	-1.04447	0.329694	0.659859	-0.45088	0.375558
Pja2	0.523273	0.335067	0.497177	-0.373724	-1.56507	-2.00593	1.56404	-0.868293	-0.707002	0.70504	0.820579	-1.00703	0.262518	0.747031	1.11382	-0.0414841
Dlgap1	-1.74488	-1.57177	-1.21355	-1.73111	-0.254009	-0.162054	0.499807	0.557941	0.75677	0.896548	0.791957	0.815123	0.15995	0.918555	0.695267	0.585454
Map4k3	-0.359559	0.269324	0.172576	0.386292	2.09126	-0.354866	-0.598605	0.540801	-0.592577	-0.895084	-1.08086	-0.502577	-0.774443	-0.534557	-0.209753	2.44263
Ankrd29	-1.33578	-1.48568	-0.92474	-0.332808	-0.845275	-0.886103	0.0243634	0.243914	-0.317328	0.246545	0.193274	1.48575	0.225742	0.698337	0.79481	2.21498
Pik3c3	0.939794	-0.637415	-0.368068	0.614071	-1.60984	-1.04655	1.07276	-0.613941	-0.0898282	0.658466	2.43951	-0.270653	-1.00218	-0.425342	-0.20081	0.540026
Etf1	0.371198	1.64125	1.67828	1.03096	-0.57404	-0.811017	1.32448	0.457675	-0.602657	-1.27455	0.271549	-1.2692	-0.642998	-0.895512	-0.670145	-0.0352794
Cep120	0.24803	1.09462	1.32268	2.84616	-0.0636039	-0.0518767	-0.250787	0.122922	-0.326279	-0.722758	-0.705533	-0.400966	-0.656975	-0.96919	-0.888698	-0.597746
Cep76	0.683767	-0.24498	1.33848	2.57121	-1.00782	0.277243	-0.939674	0.803353	-0.292815	0.428634	-0.763874	-0.0804034	-0.53827	-0.292795	-0.565926	-1.37612
Ppp2r5b	0.118793	1.30634	0.578637	0.324047	-0.391611	0.0195111	0.472075	0.606711	-2.46636	0.469333	0.278746	0.0446444	0.221654	0.00544041	0.689597	-2.27755
Rin1	-1.89796	-0.871301	-0.38257	-1.4821	-0.877285	-0.872762	0.177727	-0.322754	0.112294	0.942809	1.10967	0.459505	0.40736	1.14955	1.317	1.03083
Trpm3	-0.962803	0.245577	-0.856246	-1.22359	-0.226022	-1.06675	0.00233476	-0.364489	0.552438	0.95194	0.52808	0.208659	-1.14736	0.0704279	2.69283	0.594963
Hectd2	-1.30982	1.99199	-0.191261	-1.30989	-0.0871418	-0.872715	0.423329	0.0756718	-1.13516	-0.0408364	0.975482	-0.835823	0.63536	0.939646	1.39726	-0.656094
Cox15	-1.05405	0.156466	-1.256	-1.77202	-0.874545	-0.931698	0.764668	-0.19266	0.463148	1.19998	0.407027	0.251406	0.291583	0.762427	2.0649	-0.280629
Ina	1.78738	0.336261	0.170866	2.12842	0.858634	0.62927	-0.806535	-0.42355	0.0240827	-0.403683	-1.78973	-0.142329	-0.216085	-0.811598	-0.968754	-0.372652
Ablim1	-0.861016	-1.94025	-0.0485057	-0.39787	-1.42142	0.0280446	0.134537	-0.593029	0.739055	1.24188	1.34691	1.84545	-0.252277	-0.0319391	-0.417896	0.628321
Dars	-0.705805	-0.304227	0.585093	2.4739	-1.02426	-0.870125	0.0467636	0.155998	-1.15894	-1.08743	1.19891	0.951392	-0.475241	0.13944	0.743589	-0.66905
Ipo9	-0.571398	2.03763	-0.473739	-0.811212	-0.360794	0.0974785	0.308543	-0.580876	-1.14631	-0.263052	2.00813	-1.098	0.363412	0.454628	1.04394	-1.00838
Smg7	-1.20962	-1.52124	-0.404032	-1.60078	-1.70548	0.800105	0.241804	-0.393057	0.372814	1.24541	0.46985	0.923168	0.782751	0.714652	0.5306	0.753067
Rasal2	-0.776035	-0.618064	0.458689	-1.86513	0.600791	0.360888	1.57294	-0.00619	1.08571	0.5169	1.86038	-0.677665	-0.921492	-0.84949	-0.0983152	-0.643928
Prrc2c	0.762299	0.83216	0.168692	1.51884	0.519521	1.65268	0.305757	0.801926	-0.674553	-1.43624	-0.19694	-0.867199	-0.688167	-0.929345	-1.73382	-0.0356083
Ndufs2	-0.349413	1.15084	1.32607	0.107076	-0.298269	0.444981	2.14167	0.758765	0.496683	-0.3078	-1.13003	-1.38696	-0.349725	-0.358838	-1.22466	-1.0204
Ahctf1	-0.0460651	1.18413	1.38148	1.27715	-0.34738	0.153812	0.840815	1.55793	-1.59245	-1.2976	0.168803	-0.504538	-1.16897	-0.651551	-0.594917	-0.36064
Cdc42bpa	-0.28994	1.1899	-1.39023	-1.79359	-0.357547	0.534499	0.844031	0.77808	-1.43281	-0.394549	1.04403	0.0814679	-0.343262	-0.222547	1.77369	-0.0212209
Kctd3	0.369152	0.609488	-0.456324	-0.292215	-0.675203	-0.982777	0.695394	-1.04281	-1.07649	-0.0783915	2.15476	-0.967676	-0.577427	0.729627	1.87485	-0.283956
Lpgat1	0.255275	1.95104	-2.15247	-0.654241	0.968496	-0.0648211	-1.76857	-0.546783	0.343445	0.0555312	-0.355504	0.0937682	0.413722	1.09558	0.140367	0.22516
Slc39a10	0.926095	1.13563	0.787337	0.561158	-0.150194	-4.36324e-05	0.704893	0.68647	0.584165	-0.726248	0.177691	-0.0609113	-2.94794	-0.879731	-0.0525813	-0.745783
Ndufs1	-1.08841	2.08878	1.7001	0.35165	-0.320619	-0.205149	1.23865	0.507609	-1.2114	0.0131634	-0.42745	-0.684889	-0.377767	-1.28397	0.372227	-0.672528
Dner	0.186829	1.97456	0.23121	-0.669716	0.529177	0.905052	0.125783	0.174719	-1.63757	0.786494	0.625749	0.0537934	0.667038	-1.13938	-1.3011	-1.51264
Gigyf2	0.878116	1.43051	1.22201	1.05869	-0.0229722	0.417816	1.56971	-0.457245	0.100099	-0.855998	-0.297454	-0.94042	-0.736914	-1.22262	-0.492948	-1.65039
C1ql3	-1.28721	-1.36438	-0.84913	-0.763326	-0.654575	-1.31667	0.0609335	0.668449	0.390803	0.450796	0.988471	1.91135	-0.0804631	0.216226	0.0399821	1.58875
Camsap1	1.15071	1.5529	1.27835	-0.100926	-0.0866206	0.42971	-1.20002	1.48823	-0.339274	-0.701585	0.577298	-0.356826	-1.73031	-0.832063	-0.128476	-1.00111
Sec16a	-0.593882	-0.219273	-0.357331	-0.716455	-0.517124	-0.623673	-0.643317	-0.414071	-0.582572	1.12851	1.87665	-0.285508	0.397447	-1.25215	2.3623	0.44045
Nup188	-0.39874	0.881989	1.68007	2.64328	-0.604208	-0.53514	0.490114	0.472247	-0.668926	-0.802706	-0.455375	-0.0569048	-0.69526	-0.820013	-0.709633	-0.420796
Sh3glb2	-1.10378	-0.129183	-0.728071	-1.34751	-0.86073	-0.902461	-0.601685	-0.844486	-0.469183	1.17198	0.449551	0.573156	1.2259	0.757208	1.97126	0.838034
Nup214	-0.194647	0.479574	0.686416	2.12328	-0.576447	-0.97486	1.56754	0.573807	-1.32547	-1.08429	0.0630273	-0.897557	-0.347497	0.857059	0.0884724	-1.0384
Slc25a25	1.5145	1.62685	0.474633	0.353565	-1.14097	-1.78015	-0.869765	-0.519535	-1.30875	-0.333094	1.17268	0.61225	-0.601927	0.0697568	0.316052	0.413909
Rabgap1	0.243424	2.34992	0.890115	0.215662	0.211419	-0.0457182	-1.36707	-0.496047	-0.255831	-0.23816	1.46811	-1.38763	-1.04677	-1.00569	0.239193	0.225077
Pkp4	1.40106	0.768282	1.7852	1.43754	-0.152155	0.321213	0.544757	0.604462	-0.468768	-1.00978	-0.233973	-0.925726	-1.00454	-1.25184	-0.78727	-1.02846
Sestd1	0.541188	2.21003	1.28326	0.295803	-0.595122	0.0179159	0.738794	0.520544	-1.48534	-0.713603	0.868769	-0.664863	-1.2915	-0.56709	-0.164593	-0.994188
Zdhhc5	-1.06647	-0.675854	0.0696031	-0.502101	-0.97912	-0.748227	-0.498581	-0.653283	2.47282	-0.33294	2.06883	-0.0123613	0.0343252	0.104926	0.658258	0.0601643
Tnks1bp1	-1.17282	0.242457	-1.36152	-1.67631	-0.739336	-0.109058	-0.0663348	-0.504637	0.0121153	0.784205	0.760631	0.0638328	0.357521	0.927921	2.42795	0.0533767
Madd	-0.183931	1.15346	-0.106701	-1.58948	-0.94416	0.655815	1.47807	-0.490842	-0.192074	0.173633	1.37876	-0.211651	-1.91696	0.958701	0.523179	-0.68583
1110051M20Rik	0.125446	0.201678	0.135594	0.485298	-1.37634	0.35806	-0.0773542	-0.817529	1.09232	-2.00318	1.29567	0.965944	0.263824	-1.76423	0.126358	0.988452
Vps18	-1.17899	1.77677	-0.0515026	1.36308	-0.913696	-0.633235	-0.304219	0.147158	0.0118947	-1.01394	-0.718478	0.895072	-1.50265	0.687441	-0.0361004	1.47139
Itpka	-0.0302061	1.26124	-0.521582	-1.7252	-0.704263	-0.16356	-1.14905	-0.162512	2.09892	0.787728	0.292295	-1.33715	0.35448	0.96903	0.418654	-0.388822
Xkr7	1.44827	1.54022	1.49845	-0.394831	0.73118	0.0334236	-0.199114	0.885884	-1.28241	-0.577625	-0.772863	0.417446	-1.53759	-1.16064	-0.54883	-0.0809691
Dlgap4	-1.49468	0.0314618	-0.364205	-1.38122	-0.626768	-0.837927	1.13203	-0.18857	-1.03206	0.307707	1.54912	-0.347295	-0.123156	1.21034	1.71826	0.446965
Ralgapb	-1.53171	0.849321	-2.02494	-0.901517	0.634922	0.839586	0.340659	1.05536	1.521	0.0069846	0.0653491	0.555139	-0.831833	-1.09291	0.392985	0.121597
Ppp1r16b	-0.545457	0.734252	0.284108	-1.30856	1.29643	0.874952	0.065746	2.0753	-0.472499	-0.32586	1.15865	-0.655519	-1.12608	-1.30391	-0.0148096	-0.73674
Gdap1l1	0.981024	0.589453	0.020532	2.33863	-0.479436	0.199296	1.06528	1.02543	-0.770182	-0.797141	-0.684806	0.335201	-1.19145	-0.63907	-0.730681	-1.26208
Arfgap1	-1.41413	-0.977597	-1.05069	-1.12582	-0.866544	-1.04568	-0.0529429	1.60688	0.235026	-0.207056	0.830329	0.095221	0.555349	1.32032	1.36188	0.735456
Ythdf3	-0.334595	-0.153561	0.919436	1.81777	0.489168	0.760406	1.63063	1.04111	-1.17735	-1.11801	-0.201988	-0.160353	-1.06576	-1.27664	-0.558744	-0.611537
4932438A13Rik	0.88049	0.0691262	1.1963	1.72473	0.646561	-0.186235	1.73177	-0.0627316	-0.624304	-0.229305	-0.692378	0.108259	-1.15523	-1.45538	-0.791754	-1.15992
Hnrnpa3	-1.06235	-1.43578	-0.960417	-1.2131	-0.411872	-0.247298	1.64215	1.79861	-0.712943	-0.408875	0.0860914	0.651637	0.248555	1.36554	0.301234	0.358803
Eif2a	0.259202	1.31695	0.664525	-0.0371555	0.176955	-0.131745	1.59276	1.11976	-0.641949	-2.54924	-0.192142	-0.858156	-0.421658	0.720556	-0.599148	-0.41952
Smg5	-0.579722	-0.608497	-0.666936	1.8628	-0.76329	-0.343905	-0.0993281	2.44753	1.54596	-0.461734	-0.402082	-0.385976	-0.435974	-0.546709	-0.0393159	-0.52282
Syt11	-1.29863	-0.31321	0.31894	-0.659896	0.0393641	1.10794	1.59622	0.703388	-0.37124	-1.07067	1.61252	-0.794781	0.52056	-1.16207	0.944794	-1.17323
Pbxip1	-1.31167	-0.857684	-0.935412	-0.484842	-1.29281	-0.279817	-0.65732	-1.16842	0.744024	0.845469	1.04209	0.574499	1.46718	1.01608	1.41556	-0.116921
Prune1	1.54363	1.77936	1.71441	1.13414	-0.269199	0.216291	-0.456428	-0.742762	-0.0791424	-0.132253	-0.499647	-0.803939	-0.700653	-0.332759	-1.10179	-1.26926
Csde1	0.37623	0.725235	2.35437	-0.926562	-0.962686	-0.487817	0.979619	-0.682119	-0.657888	-0.343173	1.19971	-0.616061	-1.37453	-0.452698	0.934443	-0.0660843
Ahcyl1	-1.25803	-0.210584	-0.402223	-1.05755	-1.46002	-1.07607	-0.522336	-0.290256	0.0213625	-0.0911442	1.75297	0.288351	0.591526	1.03016	1.70848	0.975365
Olfm3	-1.5873	0.278882	0.198504	-0.924272	-1.9671	-0.730364	0.184122	0.149012	-0.878867	0.233648	1.42229	-0.0414728	0.546709	1.52806	1.18355	0.404594
Plppr4	0.672111	1.54415	1.47963	-1.03278	-2.33301	0.281457	0.116864	-0.201523	-0.376869	0.529629	0.532124	-0.6129	-0.707757	0.352153	0.771567	-1.01485
Ak5	-0.82512	-1.23261	-0.744922	-1.33009	0.128899	-1.04641	-0.223151	-0.252397	1.14946	0.300695	2.15304	-0.710742	0.141816	0.706481	0.351285	1.43376
Phf24	-1.22987	-0.491438	-0.307444	-1.94786	-0.891369	-0.685066	-0.167109	-0.187677	0.833477	1.26669	1.64539	-0.469455	1.04691	1.00222	0.807605	-0.225
Slc25a51	1.7528	0.160664	-1.82434	1.27492	0.845229	0.959585	-0.625147	0.49389	-1.34136	-0.97411	-0.623632	-0.713429	0.12619	0.947938	-0.308073	-0.151118
Elp1	0.335175	-0.0794468	0.952022	-1.51208	-0.540799	-0.779331	-1.42947	-0.603589	-0.929845	0.368307	1.28382	-1.01332	0.562513	0.520444	1.51256	1.35303
Ecpas	1.31697	1.99374	1.41275	0.891975	-0.125224	-0.0851221	0.385486	0.162811	-1.04295	-0.495457	0.150123	-0.26354	-1.16392	-0.95721	-0.752757	-1.42768
Haus6	-0.336808	0.0522607	0.752058	0.791426	-0.570303	-0.42557	-1.67681	-0.962332	-0.477701	0.762481	1.05213	-1.51246	-0.519512	1.08165	1.94993	0.0395592
Adgrb2	-1.42748	-0.350434	0.27914	-1.42427	-0.820369	-0.519917	0.850159	-0.0336672	-0.672592	-0.244408	0.685834	-0.0437954	0.160085	1.96109	2.01045	-0.409829
Ahdc1	-0.701126	0.384081	0.365224	-1.806	-1.84683	-0.574465	0.140475	0.134695	-0.278502	0.211587	0.901365	1.23769	-1.16854	0.765843	1.48607	0.74842
Eif4g3	0.977035	1.11143	0.775259	1.36419	1.22478	0.113516	-0.506495	1.44026	0.0722723	-1.16683	-0.980769	-0.903198	-0.460737	-1.13463	-0.911669	-1.01441
Emc1	0.468959	1.78932	2.0854	-0.472568	0.0547634	0.884733	0.77702	0.256919	-0.873944	-0.195431	0.0291848	-0.857469	-0.861934	-1.1549	-1.15649	-0.773565
Igsf21	-0.140361	-0.0412348	-1.3681	-0.662724	-0.0572777	-1.3358	-0.270767	-0.876068	0.641725	-0.12883	1.59331	-0.998618	1.88475	0.772288	1.34192	-0.354212
Crocc	0.139608	0.256895	0.849947	3.18362	-0.715803	-0.175312	0.553157	0.4931	-0.578813	-0.584417	-0.463151	-0.133806	-0.713795	-0.825974	-0.780109	-0.505143
Fbxo2	-1.44208	-0.423483	-0.187697	-0.192262	-0.57423	-0.138349	2.10646	1.54133	0.0323121	0.00106677	-1.57125	1.47823	-0.527991	0.324185	0.22125	-0.647496
Tardbp	-0.671633	1.28809	-0.351241	1.66684	-1.03802	-0.368566	0.978353	1.28126	-1.28572	-1.19018	-0.287268	0.611333	0.169149	0.999164	-0.913212	-0.888331
Tmem201	0.926597	1.21869	1.36932	1.60594	-0.104403	0.123777	0.524893	1.00017	-1.50128	-1.39129	-0.453894	-0.913213	-0.9071	-0.282911	-0.728501	-0.486792
Dnajc11	0.840263	1.25318	1.24948	2.1063	0.000259909	0.226576	0.0921868	0.576049	-0.166607	-0.632865	-0.664925	-0.329526	-0.827255	-1.24928	-1.39537	-1.07846
Ajap1	-2.45991	-0.532628	-0.00322049	-0.651315	-1.07441	-0.406953	1.53248	0.716196	0.585362	0.488809	1.25542	1.20108	-0.265572	0.0153417	0.192252	-0.59293
Hadhb	1.47165	1.57883	0.416268	0.0625333	1.60328	0.533451	-0.514913	0.00439495	-0.19592	-0.164	-0.577101	-1.19031	0.583001	-1.21301	-1.71971	-0.678439
Ablim2	-1.27321	-0.00706005	-1.46681	-1.44069	-1.0391	-0.513431	-0.10241	-0.391017	0.730944	1.36077	-0.157278	0.618735	0.315889	1.55092	0.314634	1.49912
Cpeb2	1.07686	1.11341	1.40959	1.50088	0.696536	0.631223	0.184584	-0.109804	-0.410923	-0.259182	-0.495367	-0.153001	-1.24019	-1.66079	-1.0362	-1.24761
A830010M20Rik	-0.373661	0.971363	0.345871	-1.39482	-1.62726	0.866598	0.466745	-0.945919	-0.648503	1.67203	0.242396	1.13816	0.150484	-1.33803	-0.412397	0.886938
Gcn1	0.317658	1.89565	0.895131	0.886538	-0.249162	-0.312038	0.109651	-0.145035	-0.824031	-0.269839	-0.0523056	2.03403	-1.10644	-1.1504	-1.13122	-0.898188
Trafd1	-0.5331	-0.592821	-0.182398	-1.44239	-0.643941	-1.05904	1.86646	-0.711644	1.02166	0.246163	1.56304	-0.470269	-0.400538	0.249214	1.57909	-0.48949
Rimbp2	-1.66065	-1.24898	-0.759891	-1.45782	-1.0593	-0.38997	-0.382014	0.0261192	0.966369	0.399288	1.16168	0.561793	0.893307	1.12785	1.09833	0.723894
Agfg2	1.17171	0.561209	0.615216	1.23177	1.23531	0.159518	-0.866883	0.479949	0.962075	-0.0464017	-1.90653	-0.326294	-0.0662821	-1.75056	-0.937187	-0.516622
Adap1	1.80937	0.524078	1.25547	1.70424	1.02779	0.212662	-0.186282	0.232598	-0.640024	-0.852854	-0.626623	-0.484523	-1.01163	-1.09196	-0.781887	-1.09042
Radil	-0.841722	0.0314002	-0.0209988	2.09662	-1.21767	1.22029	-0.882422	1.60165	0.557469	-0.0649823	-0.41101	0.919298	-0.78771	-0.750779	-0.638596	-0.810838
Lmtk2	-0.464708	0.115372	-1.35282	-1.75227	0.440409	1.75469	-0.532163	-0.0211477	-0.49015	2.23052	0.301647	-0.385012	-0.397903	0.213969	0.716202	-0.376643
Katnal1	-0.199852	1.86406	-0.332411	-0.374092	-1.78814	-1.06941	-0.0634261	0.285694	-0.0341279	-0.0152636	0.637893	-0.216492	-1.11983	0.872392	2.0279	-0.474899
Iqsec1	-1.8239	-0.176833	1.7035	-1.44417	-0.340926	0.153909	1.42522	0.448834	-0.34319	0.343504	1.57467	-0.0893961	-0.498537	0.255839	-0.0754485	-1.11308
Hdac11	-0.784774	-0.713236	-0.822683	-1.08725	-0.119084	-0.655018	-0.144262	0.977158	0.229018	0.611917	1.75989	0.46043	-1.11682	2.19706	-0.882607	0.0902572
Ankrd26	1.38135	1.37865	0.799063	2.19829	0.00665885	0.586488	-0.196289	0.248795	-0.484429	-0.679055	-0.868992	-0.856078	-0.839542	-0.896302	-0.857236	-0.921373
Wnk1	-1.55735	-0.313826	0.260532	-1.57829	-0.324205	-1.05708	0.463921	-0.699001	-0.363555	0.285253	1.39196	-0.256512	-0.203026	1.86692	0.847989	1.23626
Ccdc136	0.317456	-0.347403	-1.44264	-0.72881	-0.439418	-0.213965	-1.34271	-0.357105	1.05456	0.405823	1.08189	0.268615	1.69379	-1.20534	-0.460445	1.71571
Ppp1r12c	-0.692231	-0.819269	-1.04802	-1.57649	-0.305415	-0.586925	1.08088	-0.647952	0.808621	0.19696	1.75929	-0.825773	0.895774	0.766936	1.46793	-0.474308
Shisa7	-1.98474	-1.13276	-0.405616	-1.6327	-0.387615	-0.156327	0.975062	0.369003	-0.431394	0.609525	1.3437	0.295271	-0.00302381	1.21991	1.32186	-0.000161421
Arhgap35	1.34838	2.22296	1.35831	0.716051	-1.20721	0.0543031	0.0058763	-0.529657	0.075213	0.00299738	0.314038	-0.77135	-1.21626	-0.554154	-0.889976	-0.929526
Ap2s1	-0.478853	-0.85793	-1.42179	-1.56956	-0.406481	-0.514648	-0.828149	-0.37052	0.116522	0.696577	1.01555	-0.154637	1.49747	0.800136	1.86813	0.608175
Mark4	0.376066	1.20441	1.01341	0.22285	-0.061005	-0.436589	1.0653	-0.290841	0.0244063	0.670676	-1.25574	0.254623	-2.12855	1.44323	-1.08292	-1.01933
Atp1a3	-0.713788	0.117751	-0.809249	-1.43424	-0.858942	-0.227739	-0.572136	-1.2892	0.890954	0.721862	0.661691	-0.677878	1.43342	1.71615	1.30533	-0.263989
Arhgap33	0.709459	1.74717	1.21091	-1.45361	0.631844	-0.135186	0.576815	0.770708	-0.800138	-0.933512	1.37379	-0.472875	-0.816245	-1.09678	-0.366619	-0.945734
4931406P16Rik	-1.64524	-1.08243	-0.471816	-0.647564	-1.11126	-1.26521	0.393867	-0.600132	0.056651	1.06623	1.31543	0.107714	0.921555	0.980589	1.4768	0.504811
Synm	1.23962	1.64894	1.57061	1.53594	0.194743	0.101488	0.312108	-0.00522135	-0.404	-0.818948	-0.756601	-0.777473	-1.09736	-1.00545	-0.735363	-1.00303
Vps33b	0.180398	-0.415725	0.578005	0.356377	-2.04696	-0.978785	1.88182	-0.575068	0.690856	0.554857	-0.811759	1.44017	-0.111044	-0.731783	0.78408	-0.795432
Picalm	1.84822	1.06475	0.512263	1.43672	0.057688	0.0463091	0.250837	-0.450285	-1.45192	-0.780942	0.55695	-1.26508	-1.75705	0.187692	0.0574072	-0.313563
Ipo7	-0.298622	0.121239	-0.157225	-0.676062	-0.932569	-0.638239	1.22881	-0.901761	-0.73969	0.178965	1.54464	-0.865972	-0.881904	1.03206	2.27448	-0.288146
Atxn2l	0.429831	1.13076	-0.023961	-0.022306	-0.151607	0.0643291	1.58645	1.11602	-1.84436	-1.24061	1.0898	-1.03031	-0.779392	-0.167748	0.898342	-1.05524
Setd1a	-1.17161	-0.966615	-0.496165	-0.969988	-0.731408	0.138998	0.0726958	-0.350975	-1.33052	-0.249762	2.27006	0.750053	0.827413	0.0892589	1.47038	0.648185
Fus	1.43205	1.5565	1.39513	1.00699	-0.855763	-0.521918	0.588891	0.489249	-0.331676	-1.24777	-1.08806	-1.37534	0.476294	-0.137284	-0.805153	-0.582152
Ppfia1	-1.08279	0.740393	-0.772456	-1.7709	-0.614396	-0.043367	-0.644978	-1.16078	-0.0391039	0.906165	1.70441	0.0925325	0.263878	1.11003	1.52343	-0.212054
Sorbs2	-1.61121	-0.872382	-0.829432	-0.565032	-0.51188	1.08587	1.55744	0.0506449	1.5534	0.344575	0.881159	1.24918	-0.143759	-0.946671	-0.29713	-0.944774
Gpm6a	-0.579381	-0.626022	-1.23289	-1.13553	-0.997989	-0.28916	-1.06178	-0.793912	1.75087	1.29096	0.294953	0.0045664	1.68687	0.492999	0.556098	0.639342
Psd3	0.68019	-1.7937	-1.10724	-0.959442	0.54668	-0.815521	-1.49691	-0.950763	0.256716	0.856069	1.18224	0.721152	0.638058	0.871582	0.337674	1.03322
Sugp2	-1.2833	-0.397067	-0.966103	-1.33513	-0.395123	-0.84402	1.93818	0.22575	-0.402804	1.03548	1.25424	-0.672329	-0.0903082	-0.0339807	1.53145	0.435051
Cpne2	0.7169	2.23275	1.58185	0.834313	-0.330616	-0.636663	0.140562	-0.639946	-0.477047	-1.40785	1.00372	-0.7366	-0.361517	-0.968162	-0.278254	-0.673444
Cnot1	0.126493	1.46713	-0.528425	-0.135467	0.584421	-0.408043	1.24328	1.52285	-1.9591	-1.42261	-0.139362	-1.28487	0.19251	0.676094	0.290034	-0.224931
Dync1li2	0.556207	1.94954	-0.659911	1.53008	0.861167	0.015328	0.37272	0.436214	-0.767817	-0.301283	0.837069	-0.905253	-1.02832	-0.468363	-1.76997	-0.657403
Edc4	-0.518658	2.71673	0.975815	1.26071	-1.77301	-0.562065	-0.0333002	0.197692	0.0314462	0.0240148	-0.486034	-0.663035	-0.349799	-0.0635599	-0.709249	-0.047693
Vac14	1.27024	1.23942	0.459159	1.50363	-0.669751	-0.17058	0.281882	-1.26605	-0.579268	-0.239085	0.409589	0.0368194	-2.22324	-0.487045	1.04854	-0.614265
Nup133	-0.296544	0.117019	1.13887	2.60912	-0.667881	-0.519262	1.23395	1.15481	-0.981767	-0.570781	-0.361201	-0.273029	-0.845166	-0.611956	-0.609752	-0.516422
Gucy1a2	-0.911615	0.0277703	-0.859274	-1.65135	-0.45771	-0.554772	-0.685231	-0.860366	0.56557	1.30707	-0.120324	-0.490685	1.3459	1.09733	1.88235	0.36534
Plppr2	1.73403	1.55783	2.01037	0.0551786	-0.863145	0.0466176	-0.47395	-0.484459	0.0111316	-1.06265	0.512731	0.130755	-0.659336	-0.518285	-0.675287	-1.32153
Igsf9b	-0.947464	-0.80854	0.513069	1.67576	-1.80335	-1.41107	0.276737	0.772906	-0.260185	0.269268	0.435959	1.61229	-0.66018	-0.603435	0.0882278	0.850003
Ntm	-0.828788	-0.69628	-0.786958	-1.05719	0.215783	-0.224767	0.0199242	-0.522548	2.62772	0.856249	0.0490281	-0.770616	1.8191	-0.301184	-0.141117	-0.258353
Rnf214	1.78526	1.56545	-0.418208	0.670801	0.953514	-0.0405564	-1.01707	-1.26743	-1.48847	0.187654	0.752828	-0.7502	-1.25053	-0.10747	0.476723	-0.052288
Dlat	-0.459226	-0.868547	-0.836458	-0.502955	-0.696091	0.594492	-0.584891	-0.919267	0.474314	0.468868	-0.775781	-1.11605	0.979903	1.30871	0.520268	2.41271
Dmxl2	-0.984877	0.446047	-0.478625	-1.18539	-0.77935	-0.375533	-0.486478	-0.869465	0.479386	-0.284879	1.86164	-0.800364	0.695882	1.56801	1.68851	-0.494522
Coro2b	-0.726006	-1.27226	-1.34799	-0.961697	-1.2778	0.652911	0.28736	-1.02746	0.981881	1.85266	0.442671	0.677568	0.584249	0.12167	-0.199226	1.21147
Herc1	-1.59323	1.19182	0.266672	-0.836794	-1.17243	-1.15393	1.01753	-0.685263	-0.88412	0.79931	1.48588	-0.343854	-0.0017929	1.24951	0.846375	-0.185683
Dnajc13	1.78244	0.356207	0.934967	0.637497	1.31776	0.882551	0.150523	0.311347	-0.380806	-1.08448	-0.532623	-0.0578811	-1.11315	-1.03009	-0.218684	-1.95559
Camkv	0.684297	2.10873	-0.23183	-1.70933	-0.158481	0.0337279	-0.947661	-0.462633	0.746425	0.116952	1.00875	-1.54301	0.472509	0.602187	0.400027	-1.12066
Dync1li1	1.42712	1.59783	0.0974391	-0.292888	1.04943	1.36155	-0.583558	-0.373126	-0.678664	-1.21489	-0.0536741	-1.67024	0.148928	0.761832	-0.398132	-1.17895
Alms1	0.778117	1.28519	0.761215	2.88114	-0.82769	-0.214304	-0.28187	-0.717213	-0.0549564	-0.300824	-0.708577	-0.255279	-1.14579	-0.502202	-0.534049	-0.162908
Usp11	-1.60056	-0.439046	-0.027109	-1.30639	-0.16543	-1.03293	0.319624	-0.575483	-0.408583	1.12052	1.84841	-0.828792	0.0185907	0.834042	1.49074	0.752401
Pdk3	-0.744213	-0.863039	-1.06281	-0.946644	0.0080853	-0.59823	-0.662174	-0.571431	0.0241621	-0.342792	-0.095395	1.42488	0.393663	0.210814	1.24924	2.57589
Arhgef9	-1.47486	-0.992622	-0.721351	-1.41039	-0.684096	-0.811855	0.00371123	0.00564619	1.0787	0.194263	2.08015	0.702722	-0.00180099	0.12283	1.3689	0.540042
Glra2	0.918246	1.90688	1.76945	1.60605	-0.433458	-0.326538	0.0845679	0.201764	-0.456492	-0.916777	-0.422031	-0.507514	-1.02902	-0.875976	-0.800104	-0.719042
C2cd4c	-0.0254889	-1.47042	-1.48681	-1.9741	0.521278	-0.289186	-0.49319	-0.369978	1.30842	0.889519	0.472426	0.0194323	1.02136	-0.0353417	1.40036	0.511717
Cdk17	1.68401	0.28468	-0.170264	1.26487	1.40898	-0.384927	1.11067	-0.29243	0.29718	-0.725243	0.325476	-1.58117	-1.09242	-1.50972	-0.0682691	-0.551431
Osbpl8	0.753213	0.385147	0.0835428	0.449234	-1.37718	-0.7178	0.28653	-1.38349	0.558771	0.372224	0.730008	0.41244	-1.38678	1.2324	-1.77907	1.38081
Trhde	-1.79136	-0.870625	-1.44946	-1.2355	-0.00615367	0.410052	1.51655	1.55867	0.265901	0.436971	1.15767	0.344949	-0.817302	0.00802072	0.299126	0.172495
Sarm1	0.0671936	1.08906	1.01201	2.50636	0.0736243	0.04289	0.234412	-0.335893	-0.325637	-0.291065	0.811757	-1.14283	-1.29052	-0.238205	-1.13326	-1.0799
Sdk2	0.261277	1.10699	0.26005	2.07006	2.07649	-0.398579	0.18386	-0.387996	-0.794188	-0.464731	0.209557	-0.493726	-1.06456	-0.918683	-0.481923	-1.16389
Dock4	0.76206	0.958624	-0.256192	1.19364	-0.80345	0.657374	0.301397	2.10335	-0.192151	-0.709947	-0.737995	0.553821	-1.44063	-1.5979	-0.19272	-0.599279
Akap6	1.5068	0.154979	-1.58018	1.78782	1.11408	-0.859624	-1.4578	-0.234185	0.209394	0.403235	0.128137	-0.803151	0.601977	0.60038	-0.671948	-0.89991
Akap5	-0.94371	-0.383573	-0.9505	-1.69985	2.50476	0.228989	-0.93431	-0.280289	0.871742	0.808134	0.871762	-0.0315135	0.530006	-0.280989	0.238065	-0.548725
Pde4d	-0.649175	-0.899513	0.0878073	-0.905222	-0.929485	0.92759	-0.0972538	-0.800336	1.69903	1.9041	0.6981	0.330791	0.355577	-1.02158	0.660607	-1.36104
Erc2	1.24946	1.27607	2.01918	0.962207	-0.191337	-0.422696	0.586546	0.61213	-0.465542	-0.958197	-0.458501	-1.05183	-0.25486	-1.57044	-0.624229	-0.707956
Kctd12	-1.55564	0.416468	-1.13647	-1.52823	-0.886408	-0.392691	0.567057	-0.317562	0.47527	0.992619	1.84061	-0.320616	0.641225	0.766897	1.11883	-0.68136
Cacna1i	0.0295047	-0.565627	-1.01695	-0.0459057	0.478871	0.114766	-0.89396	-0.854158	1.49124	1.24078	0.580112	-1.18874	-0.991185	1.81654	-1.11189	0.91659
Dip2b	-0.345774	0.764048	1.587	1.8019	-0.688011	-0.76253	0.976683	0.814007	-1.019	-0.957603	0.384604	0.534621	-0.758305	-1.37444	0.0451432	-1.00234
Mrtfb	-0.868772	-0.716501	-1.49099	-1.73436	-0.508359	-0.69254	0.101031	0.0419688	1.25519	0.157822	1.61921	-0.175844	0.604076	0.45955	1.68953	0.258992
Mb21d2	0.347886	0.3067	2.77446	0.862421	-0.132443	0.814093	0.687141	-0.0322502	-0.696619	-1.50999	-0.0451073	-0.636243	-0.368542	-0.837529	-0.722338	-0.811638
Syngap1	-0.563446	-0.670015	-0.0870709	-1.66201	-0.616438	-0.556007	0.78886	0.181154	-1.32857	-0.685241	0.781149	1.0162	1.58283	1.79808	0.511934	-0.491405
Jcad	-1.79928	-1.22478	-0.600181	-1.15822	-0.626467	-0.140963	1.18333	0.72322	1.96111	0.747126	1.09124	0.611198	-0.286833	-0.335144	0.087813	-0.233171
Ythdc2	-1.77702	-0.0958422	-0.435614	-1.62093	-0.905675	-0.610759	0.494302	-0.300365	-0.480604	0.585251	1.15971	0.223365	0.16482	1.57222	1.70855	0.3186
Ccdc85b	0.314836	1.3843	1.61428	2.05656	-1.12281	-0.663018	0.68862	-0.116699	-0.625672	-0.588322	0.426987	-0.266633	-1.27157	-0.582041	-0.281842	-0.966981
Plekha6	-2.15439	0.773623	1.17866	0.98319	-1.0032	-0.308883	1.07573	-0.496482	-1.45429	0.451197	-0.804581	-0.0520267	0.00653671	0.199448	1.35115	0.254314
Pgap1	0.538962	1.55973	1.09558	0.873999	0.967742	-0.244533	0.00968467	0.0832888	1.41646	-1.06209	-0.293202	-1.76352	-0.403127	-0.595925	-0.893597	-1.28946
Nyap2	1.29056	1.76588	1.55519	1.04925	-0.527356	0.218668	-0.174808	0.163513	-0.359126	-0.855676	0.451535	-1.10916	-0.491362	-1.61898	-0.337513	-1.02061
Cdh7	0.486869	1.39705	1.80815	0.528371	-0.435444	-0.938646	1.39733	1.0642	-0.643558	-1.04987	0.138319	0.00273314	-0.769286	-0.966391	-1.06403	-0.955784
Gpr158	-1.70456	-0.563933	-1.49553	-1.50637	-0.506726	-0.712144	-0.477324	0.409645	0.506977	0.994563	1.36422	1.10872	0.490719	0.795381	0.822607	0.473761
Lrrc8a	3.24684	-0.30199	-1.17912	0.785199	-0.66211	-0.385952	-0.439023	-0.406895	-0.28177	0.367942	0.557909	-0.55439	-0.393633	-0.250386	0.371806	-0.474426
Lrrc4c	-2.24234	-0.50871	0.163847	-0.420285	-1.41158	-0.524438	1.2384	0.334013	-0.963073	0.541535	1.34719	0.569588	-0.252577	0.261936	1.35892	0.507589
D430041D05Rik	-0.682217	-0.880161	-0.221177	-1.61008	-0.672497	-0.574283	-0.0998724	-0.504093	1.81194	0.195756	2.37388	-0.179183	0.843494	-0.123089	0.551511	-0.229919
Lzts3	-0.162441	-0.781997	0.213021	0.909962	0.0379449	0.174897	-2.15013	1.70506	0.740222	0.208512	0.801978	0.414843	0.724202	-1.0234	-1.71411	-0.0985629
Pak7	0.689941	-0.823196	0.563477	-0.39425	-1.61706	-0.523135	0.902058	-2.22031	0.868327	0.845611	0.993059	0.512955	-0.206711	-0.482468	1.26742	-0.375713
Dzank1	-0.360988	-0.119831	-0.112153	-0.0100129	-0.304893	-0.369916	0.552563	3.57556	-0.00568873	-0.279455	0.0732095	-0.582994	-0.442817	-0.623159	-0.607866	-0.381563
Snph	0.62479	-0.62523	-0.158261	0.772609	0.670363	-0.0839913	1.80496	2.01921	-0.48412	-1.26517	-0.172608	0.538668	-1.23658	-1.13606	-0.747988	-0.520598
Rims4	-0.62029	-1.96368	0.122576	-2.54954	0.4116	-0.312149	0.469508	0.172665	0.266792	0.496812	1.33436	0.240733	0.11048	0.603731	1.08462	0.131772
Lsm14b	-2.3088	-0.224734	-0.685643	-1.06639	-1.16497	-0.13056	0.903035	0.181718	-0.634668	0.839682	0.926687	1.04192	0.679538	0.664434	1.31234	-0.333584
Lrrc7	0.106004	1.21733	1.47736	0.811634	0.0777137	0.905079	0.860155	1.11036	-0.742566	-0.800179	0.154848	-0.262103	-1.23888	-1.7386	-0.697638	-1.24052
Fam110b	0.411434	1.217	1.25846	1.65058	1.42491	-0.837049	-0.71959	0.132734	0.672586	-1.10117	0.205076	-0.867431	-0.547608	-0.892632	-1.32329	-0.684009
Gabbr2	-1.53321	-0.749742	-0.682527	-1.34994	-1.06402	-0.678263	-0.3305	-0.235304	0.301424	0.318045	1.86002	0.973933	0.961333	0.712459	1.41551	0.080781
Palm2	0.841074	1.47788	-0.125863	0.591435	-0.83189	-0.773072	-0.0737965	0.245994	1.94223	-0.232013	-2.48052	-0.515841	0.113941	0.0411208	-0.337242	0.116559
Dlgap3	-1.86294	-1.13155	-0.567034	-1.60729	-0.702298	-0.0501176	0.0724805	-0.00316597	-0.21384	0.848464	1.0226	0.634592	0.362506	1.33707	1.62996	0.230578
Actr3b	-0.158766	1.17565	0.140319	-0.464509	-0.31906	1.41439	0.584285	-0.11746	0.0867733	0.509904	0.850188	0.96432	0.283086	-0.950662	-1.97022	-2.02825
Kctd8	-1.90857	0.852237	0.624513	-0.877688	-2.06742	-1.19124	0.713773	0.566312	-0.43901	0.252742	0.935867	0.651583	0.341412	0.231123	1.07935	0.235019
2900026A02Rik	0.887626	1.30205	0.59368	-0.329073	1.03937	0.125216	1.30791	1.03451	0.376387	-1.12367	-1.14921	-0.12925	-0.616161	-0.508296	-0.754245	-2.05685
Nyap1	-0.29136	0.736876	1.24818	0.017375	-1.38908	-1.75579	1.19822	-0.556221	-0.304713	1.08693	0.612846	-1.28249	-0.924325	0.381768	1.32338	-0.1016
Elfn1	-0.276982	0.717142	1.32414	1.30311	-1.42737	-0.163402	-1.14639	-0.658556	-1.35721	-0.106047	0.638644	2.04463	-0.721541	-0.0772872	-0.340562	0.247682
Gprin3	0.273959	0.585863	-0.898696	-1.34683	-1.19049	0.135124	-0.989196	-1.26596	1.01684	0.0945301	1.06339	-0.626081	1.1612	0.90695	1.68519	-0.605786
Lrrtm4	-1.80212	-0.727176	-0.783648	-1.41862	-1.13018	-0.504501	-0.240868	0.579993	0.199137	-0.15258	0.6847	1.44126	0.487744	1.09175	0.989482	1.28564
H1fx	1.37858	1.4184	1.10234	-1.04508	1.27728	0.438133	0.740985	0.916935	-1.00266	-0.937905	-0.260634	-1.11399	-1.10061	-0.763646	-0.645338	-0.402784
Grip2	-1.05612	1.20959	0.401929	-0.442002	-1.48523	-0.779426	2.20954	0.68558	-0.849237	-0.0225399	0.957641	-0.743678	-1.04873	0.0708439	0.765842	0.12601
Prickle2	0.56556	1.48543	1.71023	0.329496	0.0386089	0.210979	1.40531	0.811887	-0.785745	-0.953518	0.090832	-0.71887	-1.2575	-1.11605	-0.56807	-1.24858
Slc6a11	2.74452	0.439894	1.76028	-0.119127	-0.282875	-0.0351243	-0.579364	0.0404887	-0.337594	0.0106857	-0.0415265	-0.576065	-0.429525	-0.274468	-1.57461	-0.745587
Ppp1r9a	-0.205226	0.672681	-1.19299	-1.89676	0.0519647	1.80595	0.105398	0.292952	1.62568	1.14127	0.194262	0.176022	-0.325477	-0.797287	-0.891648	-0.756789
Plxna4	0.279272	2.22792	0.828344	-1.91434	-0.22947	-0.456011	-0.469213	-0.412035	-0.370355	-0.121811	0.918992	-1.16218	0.116097	0.759234	1.00773	-1.00216
Ppp6r1	-1.25714	0.185473	-0.828909	-1.57553	-0.940603	-0.235864	0.340549	-0.453485	-0.746058	0.317681	1.93348	0.627596	0.576403	1.1034	1.51579	-0.562789
Shank1	-0.418562	0.317209	0.183179	-1.64242	1.03837	0.902046	-0.230279	1.53514	0.846403	0.00484643	-2.36742	0.969315	-0.0498063	-0.275614	-0.512034	-0.300388
Myo16	2.70458	0.977157	0.888905	1.04297	-0.432613	-0.375228	0.521652	0.117699	-0.37998	-0.66466	-0.294184	-0.661267	-0.785638	-1.20441	-0.694228	-0.76076
Erlin2	0.895956	1.09541	1.92109	0.939054	-0.650474	-1.33521	0.300227	-0.0269025	-1.34876	-0.884855	0.582437	-1.01677	-1.25634	0.25689	-0.165451	0.693703
Prag1	-1.56039	-1.59854	-1.00062	-1.91912	0.146599	0.0359403	0.682721	0.0410269	1.08169	0.454399	1.22586	1.24999	0.315212	0.101901	0.431932	0.311409
Rpgrip1l	1.53034	1.50842	0.490473	1.70232	-1.03782	-0.815686	0.141768	0.262661	-1.00585	0.0918849	-0.280792	-1.27909	-0.970429	-1.12914	0.667711	0.123228
Mtss2	1.97475	1.84013	0.734517	-0.496336	0.971308	0.721816	-0.9273	-0.705055	0.264984	-0.316388	-0.801364	-0.495037	-1.20961	-0.859086	0.201358	-0.898693
Sipa1l2	1.54322	1.42246	1.65176	1.23011	-0.571597	0.463366	0.360756	-0.0142141	-0.79246	-0.214391	-0.471362	-0.729961	-1.17088	-1.22454	-0.36443	-1.11784
Olfm2	-1.58252	-0.22285	0.695745	-1.14176	-0.601437	-0.416153	2.08768	-0.110374	1.39276	1.15639	0.325238	-0.929149	-0.35688	0.506216	0.231296	-1.0342
AW551984	1.34631	1.33184	1.47851	1.6089	-0.43709	-0.0611745	0.445137	0.0593598	-0.186325	-1.04701	-0.0443442	0.0237046	-1.16738	-1.15485	-1.06313	-1.13246
Arhgap20	0.627787	0.0496736	-0.187581	-1.29781	0.116274	-0.859513	1.18688	0.131761	-0.677155	0.624074	1.85696	-1.58268	0.684736	-0.0955689	0.987689	-1.56553
Scaper	0.137661	0.663001	-0.049723	0.0226266	-0.659895	-0.411124	0.993971	0.0567384	-1.26552	-0.105329	0.284888	-0.21725	-2.74716	1.04988	1.24121	1.00602
Peak1	-1.54872	-1.43198	-0.746481	-1.6626	0.716068	0.80544	1.53658	0.655392	1.26855	0.334133	0.72597	0.246499	-0.45395	0.1575	0.226212	-0.828609
Myrip	-0.857153	-0.701957	-0.593033	-1.62643	0.0396086	-1.46124	0.479907	-0.463536	1.73243	-0.344846	1.37934	-0.280443	0.66373	0.897086	1.34318	-0.206646
Slitrk4	-0.381282	0.963784	-0.999507	-1.33328	0.204286	-0.804998	-1.55851	-1.24074	0.51532	0.52284	0.92914	-0.409413	1.28868	1.50937	0.974549	-0.180243
Pdzd4	0.030993	-0.63764	2.0695	0.666241	-0.78274	0.688221	1.30459	1.44198	0.272033	-0.340665	-0.458994	-0.173949	-1.12539	-1.33198	-0.48648	-1.13572
Nlgn3	-1.76717	0.978312	-1.16601	0.415752	-0.398388	1.4267	-0.32324	0.170099	-1.15052	-0.648162	0.690232	0.504135	-1.15422	1.34145	-0.118875	1.1999
Gprasp2	-1.69569	-1.05617	-0.288141	0.558485	-0.896641	0.226873	1.69899	-0.0045921	-0.0988892	-0.632663	1.30592	0.213722	-0.936572	1.01236	1.44393	-0.850918
Frmpd3	-0.722238	0.737956	1.63705	-1.41289	0.113901	0.0235113	0.347447	-1.61382	0.870098	-0.396987	-0.00504377	-0.3335	-0.627588	-0.108338	2.15532	-0.664877
Iqsec2	-1.93801	-0.479793	0.68669	-1.30277	-0.993139	0.427415	1.6417	0.394565	-0.377554	0.278275	1.50121	0.188299	-0.579083	0.503039	0.953722	-0.904573
Cnksr2	0.437947	-0.551066	1.40879	-0.0321022	1.04802	0.635033	0.387518	0.595742	1.21941	-0.494475	-0.399203	0.220503	-0.356447	-2.36102	-1.6932	-0.0654508
Fat2	0.676054	1.38501	0.156433	-0.173161	0.759447	0.240006	1.00958	0.765763	-0.36978	-0.79675	1.4474	-0.783009	-1.1639	-1.6899	0.154329	-1.61752
Map7d1	-0.724895	-1.01509	-1.16962	-0.726285	-1.32871	-0.602241	-0.692979	-0.36575	-0.376085	1.4166	0.890634	0.347863	0.372361	1.7117	1.3721	0.890392
Wasf3	-1.40022	0.297548	0.016869	-1.70788	-0.489817	-0.266627	0.269568	1.2928	1.40825	0.0528561	-0.93848	1.0911	-0.488741	1.12691	-1.22245	0.958303
Neto1	-1.9357	-0.795065	0.0397391	-0.488398	-1.14187	-1.36123	0.278604	-0.679018	-0.13617	0.926239	1.54045	1.27686	0.61729	0.87326	0.78974	0.195269
[truncated: 188 more rows]

## Sheet: Fig1c
Fig.1c
Relative protein abundance (mean)
	2week	3week	6week	12week
Cluster 1	1.6421	1.05813	0.700414	0.599358
Cluster 2	1.12159	1.01307	0.957643	0.907698
Cluster 3	0.748071	0.880244	1.14336	1.22833

## Sheet: Fig1d
Fig1d
	-logP
All	88.284
Cluster 1	4.69897
Cluster 2	31.0862
Cluster 3	40.8539

## Sheet: Fig1e
Fig.1e
Number of proteins						Percentage of proteins
Number of datasets	All	Cluster 1	Cluster 2	Cluster 3		Number of datasets	All	Cluster1	Cluster2	Cluster3
0	200	57	87	56		0	9.14913	14.5038	8.37344	7.42706
1	184	51	79	54		1	8.4172	12.9771	7.60346	7.1618
2	202	54	85	63		2	9.24062	13.7405	8.18094	8.35544
3	180	28	97	55		3	8.23422	7.12468	9.3359	7.29443
4	180	38	80	62		4	8.23422	9.66921	7.69971	8.22281
5	166	28	89	49		5	7.59378	7.12468	8.56593	6.49867
6	146	17	83	46		6	6.67887	4.3257	7.98845	6.1008
7	122	22	61	39		7	5.58097	5.59796	5.87103	5.17241
8	129	23	68	38		8	5.90119	5.85242	6.54475	5.03979
9	107	18	51	38		9	4.89478	4.58015	4.90857	5.03979
10	98	9	52	37		10	4.48307	2.29008	5.00481	4.90716
11	108	11	48	49		11	4.94053	2.79898	4.61983	6.49867
12	103	9	46	48		12	4.7118	2.29008	4.42733	6.36605
13	90	10	41	39		13	4.11711	2.54453	3.9461	5.17241
14	102	12	47	43		14	4.66606	3.05344	4.52358	5.70292
15	48	5	15	28		15	2.19579	1.27226	1.4437	3.71353
16	21	1	10	10		16	0.960659	0.254453	0.962464	1.32626

## Sheet: Fig1f
Fig.1f

## Sheet: Fig2b
Fig.2b
Relative abundance of DDP (Cluster 1 DE) or DIP (Cluster 3 DE) proteins
DDP	1	2	3	4	5	6	7	8	9	10	11	12	13	14	15	16	17	18	19	20	21	22	23	24	25	26	27	28	29	30	31	32	33	34	35	36	37	38	39	40	41	42	43	44	45	46	47	48	49
2week	2.5012	1.30804	2.90475	2.59298	2.60076	2.07249	2.37619	2.18758	1.95073	2.23048	2.42684	2.08448	2.05639	2.04363	2.60899	2.28033	2.20413	1.63731	1.97958	2.16988	2.02254	2.22182	1.82577	1.97569	2.05565	2.2473	2.09718	2.20731	1.8236	1.99116	2.03366	1.97015	2.0842	2.15211	1.85307	2.31995	2.06844	1.70276	2.28733	2.0099	1.93333	1.94786	2.26309	2.02228	1.72265	1.79505	1.9888	2.08884	1.98942
3week	1.16835	1.46149	0.788123	0.924665	0.851811	1.00116	1.10301	1.12941	1.6383	0.917415	0.889789	1.38731	1.20965	1.0105	0.554921	0.898504	0.804474	1.24618	1.11712	1.03428	1.20969	0.693958	1.23332	1.28165	1.17718	0.822687	0.876506	0.77331	1.30971	1.12692	0.979929	1.19974	1.12061	0.948979	1.20738	0.725297	0.918382	1.47294	0.461038	1.03981	1.0101	0.954297	0.596722	0.954864	1.34331	1.11829	1.02589	0.916714	1.04447
6week	0.246826	1.17554	0.151544	0.303701	0.364765	0.766739	0.191835	0.486893	0.232995	0.646186	0.428851	0.218855	0.261282	0.670267	0.468003	0.486782	0.665243	0.873927	0.608267	0.323515	0.447218	0.72747	0.640925	0.41177	0.417937	0.531872	0.65174	0.618794	0.534761	0.516277	0.608989	0.461317	0.392296	0.405704	0.580325	0.49871	0.603198	0.484843	0.586497	0.541471	0.655105	0.69279	0.471772	0.600189	0.56881	0.699057	0.553165	0.539906	0.527579
12week	0.0836264	0.0549327	0.155585	0.178653	0.182669	0.15961	0.328959	0.196109	0.177976	0.205919	0.254524	0.30936	0.472679	0.27561	0.368088	0.334386	0.326153	0.242587	0.295028	0.472323	0.320554	0.356755	0.299984	0.330895	0.349231	0.398145	0.374578	0.400584	0.331932	0.365643	0.377424	0.368797	0.402891	0.493207	0.359229	0.456044	0.409981	0.339457	0.665139	0.40882	0.40146	0.405049	0.66842	0.42267	0.365238	0.387598	0.432149	0.454536	0.438524
DDP	Mean
2week	1.66168
3week	1.06993
6week	0.691841
12week	0.576551
DIP	1	2	3	4	5	6	7	8	9	10	11	12	13	14	15	16	17	18	19	20	21	22	23	24	25	26	27	28	29	30	31	32	33	34	35	36	37	38	39	40	41	42	43	44	45	46	47	48	49
2week	0.0500887	0.18011	0.201001	0.333022	0.245336	0.248201	0.361722	0.260914	0.259058	0.339216	0.332809	0.298524	0.373883	0.339444	0.320858	0.326718	0.323887	0.389656	0.324394	0.335517	0.393178	0.416955	0.38227	0.372456	0.369344	0.383291	0.33301	1.03187	0.378196	0.401312	0.395295	0.404369	0.399387	0.415157	0.444265	0.373143	0.448657	0.432839	0.438998	0.446356	0.439003	0.401668	0.448015	0.413648	0.394083	0.472542	0.419705	0.426341	0.420329
3week	0.188867	0.454072	0.540218	0.379312	0.912807	0.593375	0.299469	0.424263	0.628258	0.478395	0.506982	1.57469	0.640589	0.655606	0.605411	0.727616	0.773468	0.625066	0.766538	0.869383	0.517652	0.50487	0.920512	0.870432	0.813771	0.682056	0.879785	0.319846	0.732852	0.693243	0.597241	0.539732	0.737057	0.502002	0.784368	0.875449	0.808075	0.973901	0.798946	0.487234	0.693047	0.940177	0.648462	0.97936	1.24698	0.716537	0.82571	0.885548	1.37718
6week	1.09496	1.41803	1.48182	0.760063	1.06691	1.36963	1.29322	1.54972	1.54071	1.17549	1.21815	0.865835	1.0796	1.31921	1.48552	1.33972	1.35361	1.16091	1.41521	1.29208	1.33092	1.24757	1.03288	1.15878	1.24003	1.30395	1.39522	1.30827	1.30996	1.28609	1.43666	1.45667	1.2899	1.45656	1.72043	1.32667	1.09207	1.03212	1.18082	1.46512	1.3075	1.39766	1.34976	1.19965	1.32489	1.2287	1.35939	1.27644	1.2391
12week	2.66609	1.94778	1.77696	2.5276	1.77495	1.78879	2.04559	1.76511	1.57197	2.0069	1.94206	1.26095	1.90593	1.68574	1.58821	1.60595	1.54903	1.82437	1.49386	1.50302	1.75825	1.8306	1.66434	1.59834	1.57685	1.6307	1.39199	1.34001	1.57899	1.61936	1.57081	1.59923	1.57366	1.62628	1.05093	1.42474	1.6512	1.56114	1.58124	1.60129	1.56045	1.2605	1.55377	1.40734	1.03404	1.58222	1.39519	1.41167	0.963394
DIP	Mean
2week	0.618442
3week	0.833586
6week	1.20218
12week	1.34579
[truncated: 239 more columns]

## Sheet: Fig2f
Fig. 2F
								p-Cfl1
	Cortex	Cortex	Cerebellum	Cerebellum
	2 week	12 week	2 week	12 week
1	0.856703	0.304492	1.05442	0.391382
2	2.5128	0.140749	1.52501	0.394963
3	2.20259	0.456435	1.48954	0.670911
TTEST		0.0393645		0.00799802
								Cfl1

## Sheet: Fig3a_Data1
Fig.3a (Dataset 1)
DDP																			DIP
E14a	E14b	E16a	E16b	P0a	P0b	P4a	P4b	P7a	P7b	P15a	P15b	P30a	P30b	P110a	P110b	21Ma	21Mb		E14a	E14b	E16a	E16b	P0a	P0b	P4a	P4b	P7a	P7b	P15a	P15b	P30a	P30b	P110a	P110b	21Ma	21Mb
-1.90173	-1.79599	-1.40379	-1.28018	-0.606	-0.218272	0.175909	0.217114	0.86796	0.993065	1.28945	1.19661	0.322361	0.367538	0.778102	0.50158	0.28066	0.215625		-1.34877	-1.29751	-1.27859	-1.27034	-0.914679	-0.956938	-0.546351	-0.521679	0.207308	0.0746963	1.16018	1.25978	0.913373	0.819103	1.02881	0.863946	0.892452	0.915207
-1.63142	-1.56382	-1.27188	-1.24903	-1.06751	-0.770488	-0.133281	-0.217057	0.362396	0.220548	0.949782	1.00468	0.924396	0.947561	0.878699	0.775566	0.971679	0.869179		-1.66793	-1.68486	-1.39715	-1.48177	-0.923287	-0.0940211	-0.0770973	-0.246335	0.769093	1.10757	0.904483	0.66755	0.515236	0.515236	1.22604	0.718321	0.650626	0.498312
2.46322	2.45394	0.898841	0.834971	-0.336911	-0.377045	-0.352663	-0.342953	-0.430774	-0.579875	-0.374456	-0.349858	-0.400997	-0.487307	-0.571676	-0.71452	-0.64504	-0.6869		-1.48896	-1.43172	-0.829068	-0.748265	-0.295434	-0.246616	-0.356036	-0.515958	-0.694397	-0.707864	0.0462931	-0.0126254	0.618644	0.69103	1.56639	1.12534	1.60511	1.67413
1.52292	1.6169	0.593503	0.252369	-0.241926	0.461226	1.14175	1.13305	0.586541	0.5117	-0.755367	-0.598724	-0.374202	-0.769291	-1.48811	-1.16612	-1.27403	-1.1522		-1.28113	-1.16664	-1.21398	-1.24411	-0.825305	-0.796466	-0.749979	-0.649258	0.0467497	-0.0841015	0.616211	0.537011	1.03115	0.866291	1.40046	1.18223	1.40003	0.930856
2.37002	1.87855	-0.699597	-0.730743	-1.17107	-1.11117	-1.08233	-1.08325	-0.494549	-0.59346	0.642791	0.67969	0.153075	0.199304	0.184642	0.494143	0.187518	0.176435		-1.94961	-1.81071	-1.30946	-1.1926	-0.312799	-0.262685	0.382102	0.52888	1.36224	1.24506	1.07743	1.12766	0.325939	0.335012	0.262001	0.0378915	0.23824	-0.0845855
-0.478467	-0.466705	-1.22815	-1.24734	-0.876524	-0.459895	-0.138601	-0.18565	0.25698	0.0260694	2.53451	2.24851	0.573321	0.412365	-0.0940288	0.0031641	-0.526135	-0.353416		-2.1786	-1.80732	-0.644482	-0.116307	-0.356967	-0.25474	0.78954	1.08202	1.0018	0.651817	1.14379	1.03375	-0.3378	-0.451386	1.41852	-0.382524	-0.0552548	-0.535865
1.99662	1.90165	0.938603	0.821231	0.77241	0.883763	0.204611	0.193242	-0.360512	-0.461165	-1.05806	-0.911591	-0.816624	-0.793885	-0.934665	-0.954728	-0.70293	-0.717978		-1.39392	-1.38894	-1.35027	-1.345	-1.04591	-0.916434	0.333524	0.103276	1.63797	1.26945	0.997902	0.812474	0.977983	0.595116	0.0654874	0.0672451	0.320635	0.259411
0.447193	0.468561	0.907879	1.00002	0.742925	1.20518	1.51433	1.47139	0.152834	0.171956	-0.86465	-0.851352	-1.0038	-0.988475	-1.10353	-1.08477	-1.07847	-1.10723		-0.803531	-0.796929	-0.811029	-0.811365	-0.829717	-0.815953	-0.772533	-0.754628	-0.678866	-0.698338	0.713483	0.397233	1.96919	1.65127	0.519324	-0.0792676	1.33692	1.26474
2.11149	2.0332	-0.0822715	-0.456077	0.0428816	1.46533	0.974087	0.28161	-0.0822715	-0.235543	-0.408662	-0.453871	-0.97378	-1.07192	-0.742771	-0.832639	-0.846422	-0.722372		-1.14583	-1.13286	-1.137	-1.13393	-0.935238	-0.937151	-0.740905	-0.737305	-0.0980228	-0.219084	1.36691	1.15528	1.33206	1.17576	0.92489	0.745718	0.772777	0.743918
0.844782	0.878964	-0.956031	-1.05411	-2.01567	0.582152	1.41486	0.986732	0.632475	0.278883	0.882952	0.962425	-0.414439	-0.56332	-0.15874	0.280497	-1.30307	-1.27933		-1.23847	-1.25504	-1.15702	-1.14074	-1.03104	-1.0521	-0.617767	-0.655101	0.142793	-0.0113356	1.07655	1.00957	1.2165	1.13025	1.16329	0.871409	0.73465	0.81361
-1.62653	-1.55342	-1.14754	-1.1196	-0.267084	-0.51162	-0.637039	-0.591661	-0.0177169	-0.158472	0.446565	0.446565	0.913997	0.892569	1.18416	0.94656	1.45811	1.34214		-1.09684	-1.20164	-1.67618	-1.7074	-0.470136	-0.781428	-0.438655	-0.446027	0.828096	0.402569	1.29228	1.5774	0.764669	0.60547	0.62307	0.467059	0.787981	0.469716
-0.995628	-0.768032	-1.34774	-1.73133	-1.23372	0.543729	1.11477	0.664597	1.24248	-0.0747507	1.20052	1.33462	1.0418	0.644072	-0.468826	-0.144079	-0.327433	-0.695055		-0.880029	-0.985053	-0.71871	-0.790779	-1.0031	-0.922816	-1.1065	-1.05842	-0.397803	-0.406231	0.522132	0.511975	1.14374	1.0291	0.813002	1.35649	1.44498	1.44801
0.917811	0.94354	0.525833	0.159583	-0.818093	-0.109808	1.62988	1.29995	0.824735	1.08353	-0.0681884	0.303359	-0.76588	-0.656913	-1.42498	-1.19342	-1.31904	-1.3319		-1.53479	-1.51294	-1.27389	-1.24017	-0.933202	-0.804254	-0.417249	-0.449019	0.531941	0.293872	0.920166	1.07983	0.918703	0.923984	0.829813	0.596212	1.16352	0.90749
2.69541	2.50706	0.323926	-0.00385033	-0.850605	-0.584797	-0.469015	-0.667964	-0.731155	-0.809022	-0.433139	-0.392371	-0.113924	-0.158362	-0.0650026	0.0234644	-0.171815	-0.0988402		-1.77715	-1.67662	-1.22446	-1.20762	-0.85352	-0.722299	-0.181358	-0.0834326	0.676601	0.778182	1.08436	1.38545	0.825056	0.955885	0.538983	0.538852	0.517831	0.425258
2.52234	2.46187	0.26052	-0.00954547	-0.251279	0.287633	0.289157	0.140796	-0.0997197	-0.248233	-0.150747	-0.270777	-0.729264	-0.728197	-0.874121	-0.778768	-0.899864	-0.921798		-1.32252	-1.3426	-1.0901	-1.1232	-0.900979	-0.887083	-0.64591	-0.629781	-0.0580321	-0.13198	0.712315	0.836628	1.29463	1.31363	0.978797	0.938117	1.03923	1.01884
0.063463	0.8211	0.657163	0.902089	-2.4178	-1.91684	-0.649108	-0.493661	-0.921465	-0.261145	0.0621567	-0.0841456	0.39199	0.480816	1.1862	1.34426	0.504982	0.329942		-1.92812	-1.80633	-1.10954	-0.986359	-1.07886	-0.775323	0.318439	0.348654	0.332385	0.0334941	0.826507	0.618724	1.01012	0.925982	0.972466	0.599201	0.960845	0.737723
-0.719393	-0.700955	-0.844772	-0.623515	0.617369	0.95663	1.51715	1.03776	1.95598	1.11151	0.160104	0.609994	-0.452041	-0.728612	-0.874273	-1.3426	-0.983058	-0.697268		-1.57352	-1.59468	-1.50586	-1.47737	-0.79745	-0.666852	0.143487	0.0968075	0.650321	0.424265	1.38391	1.08093	0.9297	0.669203	0.727596	0.764835	0.494547	0.250134
-1.4718	-1.44216	-1.35734	-1.29702	-0.870916	-0.805092	-0.108978	-0.00116631	0.881409	1.16836	1.66325	1.42282	0.495842	0.516412	0.300548	0.323417	0.26933	0.313071		-1.364	-1.20127	-1.29816	-1.15779	-0.541651	-0.81618	-0.692373	-0.740405	-0.166503	-0.224473	1.10842	1.03016	0.880683	1.01112	1.37798	0.852527	1.02851	0.913395
0.144472	0.107362	0.486537	0.618579	1.3006	0.952613	1.17876	1.27059	0.779064	0.81764	-0.0631073	-0.174969	-0.957428	-0.939224	-1.31708	-1.48022	-1.3554	-1.36879		-1.52554	-1.32902	-1.06895	-0.916752	-0.981979	-0.829783	-0.501977	-0.46351	-0.0336819	-0.196749	0.435449	0.421233	0.824301	0.98486	1.28758	1.15796	1.41469	1.32186
0.119325	0.107197	0.969004	0.807059	2.59869	1.94623	0.0880144	-0.057681	-0.221133	-0.290096	-0.909421	-0.855043	-0.758097	-0.771097	-0.742482	-0.835067	-0.533213	-0.662183		-1.05433	-1.04879	-1.03641	-1.03409	-0.982455	-0.986891	-0.845349	-0.83038	-0.277085	-0.266176	0.738971	0.631953	1.08933	1.02121	1.31378	1.10038	1.21384	1.2525
-0.753349	-0.779961	-0.271667	-0.0257252	-0.0811674	1.06893	1.59274	1.90122	1.37098	1.49228	-0.200923	-0.670851	-0.673734	-0.730729	-0.7121	-1.22217	-0.734055	-0.569724		-1.01518	-0.526608	-1.04474	-1.02452	-0.14384	1.23163	2.12009	1.98783	0.231147	-0.0691541	-0.836245	-0.679093	-0.864253	-0.858029	0.850422	0.256043	0.228035	0.156461
1.45798	1.55044	0.623545	0.699772	0.341642	0.627154	0.826065	0.810278	0.999717	-0.121582	-0.439118	-0.499558	-0.976764	-1.32632	-0.820251	-1.48645	-0.886104	-1.38045		-1.20219	-1.08653	-1.65711	-1.53652	-1.54855	-0.821592	0.343637	0.402237	0.950616	0.782525	1.09342	0.687839	0.118795	0.20793	0.878445	0.818919	0.768029	0.800105
0.581195	-0.113306	-1.37032	-1.85113	-0.710389	0.518345	1.51139	0.568625	1.8445	1.38569	0.36436	0.678614	-0.660108	-0.528121	-0.40242	-0.399277	-0.647538	-0.770097		-1.1888	-1.19098	-1.17318	-1.17282	-0.993705	-0.994431	-0.666359	-0.63911	-0.0963186	-0.0509044	1.30171	1.16547	1.0979	1.06011	1.08046	0.873004	0.752747	0.835219
0.0231932	-0.300863	-0.782567	-0.756293	-1.17377	-0.105261	0.303458	0.0407097	-0.227877	-0.499383	0.931133	0.501978	-1.0424	-0.913941	2.51346	2.05219	-0.607402	0.0436291		-0.747517	-0.163716	-0.269631	-0.0476648	1.4463	2.04784	1.39562	1.36268	0.66131	0.663844	-0.413554	-0.500213	-0.912218	-0.867623	-0.909178	-1.02117	-0.924888	-0.800222
0.84525	0.953024	1.56464	1.44855	1.2379	0.993893	0.625178	0.598721	-0.296398	-0.284826	-0.915428	-0.903909	-0.958927	-0.95919	-0.993537	-0.991748	-0.980282	-0.982912		-1.23338	-1.27168	-0.95759	-0.520929	-0.490286	-0.122572	1.0725	0.191518	2.12968	2.21395	0.566893	0.566893	-0.612858	-0.674144	-0.229822	0.0919287	-0.375375	-0.344732
0.288878	0.455879	-0.611511	-0.480752	0.249081	0.956174	1.20916	1.45007	1.60357	1.20703	-0.0564964	0.0856328	-1.21485	-1.11323	-0.556081	-0.592323	-1.42378	-1.45647		-1.00028	-0.989418	-1.02278	-1.01657	-0.949074	-0.94054	-0.419172	-0.399776	1.41337	1.29001	1.71906	1.89052	0.518049	0.505635	-0.108058	-0.103403	-0.132109	-0.255469
0.0851885	0.267699	0.698011	0.755666	0.18408	0.719393	1.44943	1.73771	0.857231	1.01263	-0.389797	-0.431415	-1.03202	-1.03927	-1.25309	-1.1836	-1.17024	-1.2676		-1.0079	-1.01045	-0.982849	-0.980013	-0.908264	-0.918379	-0.749547	-0.711451	-0.376055	-0.29041	0.22261	0.168633	1.05354	1.06479	1.22511	1.89552	1.18579	1.11933
0.812135	0.894141	1.55288	1.31887	0.867031	1.05451	0.902099	0.752385	0.0717923	-0.216711	-0.999675	-0.980657	-0.811926	-0.904452	-1.07817	-1.11931	-1.01127	-1.10367		1.8756	2.00959	1.10828	1.03959	0.54388	0.478325	0.34147	0.308301	-0.342544	-0.393734	-0.737439	-0.765645	-0.834856	-0.848176	-0.925484	-0.922872	-0.948728	-0.985554
2.16086	2.05609	0.785095	0.801741	0.772365	0.63332	-0.0560316	-0.048198	-0.549545	-0.956889	-0.267537	-0.416374	-0.690548	-0.956889	-0.443792	-0.654318	-1.02249	-1.14685		-0.0939104	0.0466004	-0.120404	0.0160066	0.753097	0.879099	1.67517	1.49823	1.17116	0.904646	0.142955	0.0440772	-0.799618	-0.781798	-1.34416	-1.32697	-1.28802	-1.37617
0.048708	0.486666	-0.182275	0.462657	2.88757	0.743314	0.786365	0.880745	-0.00593327	-0.257614	-0.211252	-0.598708	-1.55162	-1.37776	-0.263409	-0.64507	-0.250991	-0.951392		1.82431	1.79889	1.45639	1.3119	0.677874	0.39941	0.084154	-0.0256589	-0.327995	-0.562506	-0.732422	-0.792102	-0.746324	-0.787328	-0.874111	-0.898545	-0.907392	-0.898545
0.704503	0.705801	0.902328	0.891943	1.2027	1.14247	0.988	0.93426	0.371419	0.370641	-0.501139	-0.38691	-0.981164	-0.98376	-1.37396	-1.33502	-1.29841	-1.35371		-0.882958	-1.1412	-0.659041	-0.407338	0.248071	0.275856	-0.126215	-0.479253	-1.34877	-1.5449	-0.498866	-0.418779	0.811951	0.614184	1.89722	1.57196	1.1372	0.950878
-1.35611	-1.36078	-1.26525	-1.24876	-1.00783	-0.897174	-0.497519	-0.54264	0.276451	0.154008	0.850857	0.753523	0.941085	0.847479	0.968443	0.976032	1.18879	1.21939		-2.06628	-1.81584	-1.11137	-0.637145	1.17411	0.503576	0.211933	0.430059	1.09333	1.03354	0.848539	0.685348	-0.960295	-0.44487	0.984262	0.405015	0.123066	-0.456988
1.38469	1.25968	1.52497	1.32992	1.08754	0.866888	0.280368	0.266349	-0.249695	-0.177864	-0.854318	-0.794259	-1.02985	-1.02835	-1.04595	-0.943253	-0.937381	-0.939477		-0.172603	-0.262533	-1.31921	-1.43376	-1.11151	-1.32884	-0.886688	-0.890971	-0.114791	-0.0569793	1.39367	1.25128	1.11639	1.24807	0.347705	0.210669	0.934389	1.07571
0.619301	1.17855	1.20494	0.710648	1.19783	1.35617	0.534044	0.366573	-1.46646	-1.30508	-1.44718	-1.32843	0.0935464	0.391948	-1.11427	-0.622008	-0.135837	-0.234289		-0.851039	-0.238291	-0.238291	2.2127	1.59995	1.90633	-0.238291	0.680831	0.0680831	0.0680831	0.374457	-0.238291	-0.851039	-0.851039	-0.851039	-0.851039	-0.851039	-0.851039
2.19366	2.01563	0.86771	0.897964	0.267278	0.64313	0.0019717	0.0921527	-0.124864	-0.0567914	-0.726458	-0.532133	-0.971983	-1.07613	-0.694459	-0.764276	-0.952784	-1.07962		-1.04045	-1.0329	-0.994684	-0.980079	-0.971802	-0.973506	-0.866398	-0.831588	-0.344977	-0.400965	0.731702	0.706629	1.33418	1.14796	0.974399	1.19154	1.07226	1.27868
0.542204	0.743085	1.11913	1.25215	1.18806	1.09178	0.948897	1.0244	0.153105	0.217584	-0.829455	-0.799197	-1.0838	-1.07935	-1.12527	-1.05702	-1.14702	-1.1593		-0.868271	-0.62216	-1.00245	-0.93802	-1.12302	-1.02936	-1.1652	-1.14295	0.064028	-0.262792	0.897684	1.45567	1.2255	1.20956	0.721653	1.29458	0.600424	0.685118
-0.278994	-0.162076	0.137683	0.0711392	1.72354	1.7422	1.41819	1.30936	0.624636	0.561823	-0.828138	-0.871671	-0.874781	-1.02404	-0.923911	-0.9463	-0.74729	-0.931374		-0.832608	-0.827969	-1.70509	-1.7475	-1.26239	-0.757057	-0.154471	-0.428178	0.603525	0.309605	1.43989	1.23477	1.14249	0.828189	0.642791	0.697466	0.452754	0.363783
-1.14584	-1.15268	-1.07274	-0.94107	-0.913558	-0.91479	-0.904935	-0.67649	-0.183466	-0.0754714	0.918653	0.789306	0.468607	0.562504	1.6575	1.63998	1.01898	0.925497		-0.863993	-0.892355	-0.999857	-1.00607	-0.823207	-0.731912	-0.742986	-0.805921	-0.479633	-0.565797	0.649409	0.571619	0.57324	0.454933	1.88919	1.99265	0.70181	1.07888
1.75455	1.8595	-0.573097	-0.587465	0.523259	1.18357	0.608219	0.192166	0.77439	0.294617	0.239643	0.155308	-1.08036	-1.18343	-0.886698	-1.00914	-1.17281	-1.09223		-1.06675	-1.07391	-1.08059	-1.0701	-0.84592	-0.863875	-0.784454	-0.803871	-0.230086	-0.280275	0.533741	0.478266	0.801119	0.738324	1.48736	1.62807	1.12146	1.31149
-0.0343784	0.0193106	0.867226	0.935726	1.61656	0.951	1.36616	1.1116	0.675612	0.356255	-0.602278	-0.601816	-1.02022	-1.03133	-1.12251	-1.24007	-1.03318	-1.21369		-1.72239	-1.52868	-1.16121	-1.0241	-0.365627	-0.12969	1.05209	1.13187	1.74763	1.5687	0.710866	0.682928	0.0267939	-0.0160817	-0.220851	-0.397118	-0.135584	-0.219559
-1.46401	-1.32511	-0.472281	-0.220456	-1.47829	-0.974635	-0.371032	-0.533291	-0.41257	-0.525502	0.558387	0.733626	1.62151	1.4891	0.706367	1.17367	1.00752	0.486993		-1.40605	-1.40164	-1.18318	-1.17832	-0.836875	-0.858766	-0.550768	-0.553201	0.0322372	-0.0746345	0.897244	0.941483	0.967327	0.890251	1.30041	1.23063	0.893596	0.890251
-2.01797	-1.91081	-1.40603	-1.25076	-0.510125	-0.131393	0.136936	0.0353903	0.607178	0.523639	0.468733	0.426815	0.784884	0.939269	0.608359	0.647029	1.08391	0.964951		-1.46483	-1.42811	-1.42592	-1.37623	-0.609146	-0.721653	-0.540391	-0.520546	0.394514	0.217315	1.13112	1.19832	0.931424	0.650468	0.986271	0.706722	0.96627	0.904391
-2.16962	-2.05997	-1.22184	-1.12552	-0.192917	-0.0821169	0.347981	0.391198	1.02979	0.946349	0.804745	0.934855	0.782218	0.805895	0.23902	-0.0189009	0.323155	0.265686		-1.35296	-1.3391	-0.828899	-0.778448	-0.823214	-0.716271	-0.678965	-0.704547	-0.341082	-0.352806	0.191503	0.220282	0.985584	1.08755	1.42686	1.13694	1.5203	1.34727
-0.905339	-0.579337	-0.234276	-0.160048	0.301371	1.20214	1.38972	1.30446	1.68262	1.54821	0.00345507	0.0847049	-0.819074	-0.775942	-1.03173	-1.01066	-0.982577	-1.01768		2.3962	2.09645	-0.261139	0.219066	-1.28272	0.187256	0.676026	0.844862	-0.921804	-0.464232	-0.790282	-0.817198	-0.466068	-0.688124	-0.0800682	0.28085	-0.87103	-0.058046
0.296466	0.218962	0.918778	1.87447	-0.158301	0.790174	0.797393	1.78367	-0.525875	0.461732	-1.06479	-1.40558	-1.42325	-1.34575	-0.151082	-0.116319	-0.715646	-0.235045		-1.84467	-1.74864	-1.2509	-1.11391	-0.766884	-0.719545	-0.114956	-0.135244	0.577162	0.590688	1.10833	0.849411	0.447511	0.457752	1.26851	0.946794	0.7186	0.73
-1.90511	-1.87867	-1.12625	-1.02741	-0.566347	-0.591923	-0.358111	-0.298491	0.486759	0.374432	0.76481	0.83428	0.824775	0.814752	1.1481	0.554846	1.19856	0.750985		-2.02366	-1.98948	-1.53922	-1.34084	-0.117106	-0.21444	0.436433	0.39854	0.950592	0.903783	0.627385	0.686083	0.568688	0.512962	0.621441	0.3443	0.637044	0.537482
0.287209	0.535814	-0.805569	-0.919526	-0.837719	1.19791	1.73013	1.41373	0.794604	0.53645	0.36265	0.761181	-0.526724	-0.415314	-0.80907	-0.0607099	-1.57939	-1.66566		0.41727	0.965508	1.53724	1.75066	1.06047	0.707053	0.469157	0.476989	0.420207	0.0599363	-0.74284	-0.568579	-1.14227	-0.810391	-0.954304	-1.27737	-1.06395	-1.30478
1.5793	1.51815	1.69522	1.56165	0.705525	0.582459	0.011303	-0.0424596	-0.457496	-0.439269	-0.866446	-0.849273	-0.859509	-0.894535	-0.837881	-0.839208	-0.811085	-0.756438		-1.65971	-1.49594	-1.27151	-1.16991	-0.994007	-0.522403	-0.237318	-0.32527	0.149366	-0.00834025	0.622486	0.799906	0.871178	0.743799	1.4186	0.918186	1.2336	0.927285
2.33174	2.17494	1.1183	0.959757	0.0555567	-0.480169	-0.206644	-0.0489751	-0.653518	-0.83732	0.0808186	-0.137827	-0.593412	-0.844288	-0.769374	-0.574248	-0.809444	-0.765889		2.52897	2.29281	0.420119	1.3265	-0.275612	-0.38638	-0.286495	-0.450343	-0.560781	-0.443515	-0.212532	-0.414721	-0.548631	-0.469614	-0.631173	-0.737986	-0.423231	-0.727387
2.0365	1.89	0.796987	0.561534	1.4076	0.254332	-0.0651189	0.00467119	-0.045411	-0.45386	-0.503734	-0.211657	-0.605982	-0.740187	-0.907475	-0.899309	-1.09605	-1.42284		2.05275	1.95643	1.0227	1.8244	-0.408136	-0.516257	-0.172305	-0.469516	-0.532091	-0.473411	0.176963	-0.315806	-0.5082	-0.412917	-0.766108	-1.01527	-0.425994	-1.01724
0.62509	0.648121	1.24575	1.17017	0.928213	0.821265	1.32967	1.25457	0.0609748	0.0465633	-0.82695	-0.80916	-1.00023	-1.03857	-1.14972	-1.12125	-1.06643	-1.11807		-1.42722	-1.4202	-1.20258	-1.18352	-0.978932	-0.910736	-0.511585	-0.495539	0.26064	0.0911516	0.827273	0.87842	0.907504	1.02183	1.05393	0.803204	1.27456	1.0118
2.45232	2.4272	0.658997	0.569914	0.00293276	-0.0574708	0.184651	0.0217137	-0.292994	-0.412278	-0.600596	-0.57217	-0.513543	-0.56075	-0.859214	-0.962256	-0.684856	-0.801602		-1.27291	-0.253641	-1.84445	-1.09653	0.565509	-0.469028	1.41858	0.687619	1.55934	0.370474	1.02172	0.831775	0.312811	0.541766	0.261932	-1.36619	-0.280776	-0.987993
1.13979	1.23106	0.854925	0.913025	0.861862	0.367031	0.513692	0.542634	1.05427	0.840183	-0.527567	-0.525399	-1.15497	-1.1567	-1.27128	-1.2767	-1.17892	-1.22694		2.30327	2.27013	0.734098	0.646723	0.50417	0.105742	0.0999587	0.102147	-0.19218	-0.220941	-0.663916	-0.781772	-0.528554	-0.760202	-0.93386	-1.03233	-0.812721	-0.839762
-0.504852	-0.496289	-0.562649	-0.564433	-0.688946	-0.898371	-0.552659	-0.615094	-0.778496	-0.961877	-0.698936	-0.661832	1.06816	1.05388	1.06494	1.10455	1.75744	1.93547		-0.87468	-0.946348	-1.08619	-1.10542	-0.678904	-0.257636	-0.261132	-0.413208	-0.40272	-0.588008	0.149648	0.0220442	0.319204	1.03763	1.56553	2.74718	0.0989563	0.674049
-2.06911	-1.7743	-1.20189	-1.18664	-0.256628	-0.408508	0.0422353	-0.0974768	0.635767	0.323897	0.43452	0.417878	1.10203	0.983998	0.385991	0.117336	1.30999	1.24091		2.56787	2.27864	0.850216	0.65248	0.131578	-0.119281	-0.277175	-0.436544	-0.722819	-1.01647	-0.609195	-0.575255	-0.086817	-0.237333	-0.603292	-0.542791	-0.635756	-0.618049
0.406174	0.376231	0.799092	0.837557	0.74796	0.914395	1.35018	1.31812	0.711451	0.77327	-0.522975	-0.526979	-0.963532	-1.00831	-1.30383	-1.29614	-1.26105	-1.35161		-0.940078	-0.942584	-0.761411	-0.762466	-0.68823	-0.794112	-0.751126	-0.772224	-0.641421	-0.733985	-0.0364586	-0.0923662	1.00653	1.01075	1.49625	1.20999	1.53779	1.65514
-2.02014	-1.72775	-1.4254	-1.30228	-0.597802	-0.387314	0.152229	0.342188	1.04396	1.14151	0.940176	0.823829	0.539026	0.547584	0.710081	0.382866	0.494123	0.343109		-0.987185	-0.983489	-0.962061	-0.950492	-0.858759	-0.870191	-0.804608	-0.797694	-0.465605	-0.467659	0.359039	0.312419	0.871378	0.844884	1.53008	1.32888	1.43438	1.46669
-0.39487	-0.121768	0.301318	0.434371	0.345529	0.662703	1.58079	1.48257	1.61227	1.26123	-0.414038	-0.381439	-0.977312	-1.02292	-1.01229	-1.17025	-1.05776	-1.12813		-1.25473	-1.23469	-1.10841	-1.07299	-0.735641	-0.861209	-0.710957	-0.700224	-0.26807	-0.279875	0.605541	0.531846	1.13608	1.16863	1.39651	1.07025	1.11175	1.20619
1.88112	1.98034	1.14924	1.13971	0.494358	0.627716	0.137944	0.00855535	-0.190687	-0.416919	-0.60108	-0.547895	-0.905103	-0.775715	-1.01147	-1.03925	-0.929711	-1.00115		-1.41706	-1.37108	-1.15739	-1.14386	-1.04378	-0.770591	-0.286417	-0.43789	-0.297237	-0.164697	1.00111	1.00381	1.17422	1.04439	1.2202	1.09307	0.671112	0.882092
-1.73557	-1.7149	-1.53792	-1.45331	-0.472834	-0.39468	0.0283837	-0.0284555	0.528956	0.33454	0.375878	0.482451	0.78667	0.800233	0.959125	0.716912	1.28078	1.04374		-1.69739	-1.60091	-1.41046	-1.3567	-0.52958	-0.663246	-0.119037	-0.241145	0.745265	0.522155	1.1945	1.21661	0.974908	1.03169	0.654312	0.060356	0.676422	0.542255
2.27922	2.08761	1.1278	1.02968	0.392361	0.324689	-0.172601	-0.185587	-0.538589	-0.558501	-0.68735	-0.68295	-0.719022	-0.727391	-0.744561	-0.739583	-0.743623	-0.741603		-1.28947	-1.27729	-1.20334	-1.19087	-0.957757	-0.953902	-0.657949	-0.646486	0.107014	0.157532	0.750096	0.662148	1.02394	0.895511	1.24153	1.16382	1.16377	1.01171
2.48982	2.14366	0.535915	0.654035	-0.0563257	0.176633	0.230771	0.194679	-0.00382796	-0.491073	-0.222022	-0.235146	-0.855276	-0.755202	-0.75028	-0.873322	-1.02425	-1.15878		-0.865984	-0.859638	-0.862343	-0.863696	-0.84289	-0.842682	-0.828638	-0.846011	-0.684972	-0.737299	1.70012	1.54262	1.3563	1.31344	0.607181	0.597299	0.53124	0.585959
-1.57831	-1.57571	-1.28566	-1.24454	-0.945575	-0.885262	-0.357934	-0.290904	0.64203	0.659439	1.02666	0.776775	0.834209	0.772663	1.12878	0.935782	0.802956	0.584595		-0.871639	-0.869877	-0.871694	-0.870978	-0.871253	-0.871419	-0.865801	-0.870427	-0.793709	-0.81326	1.17475	1.09175	1.36861	1.42798	1.03145	0.995923	0.657603	0.821999
2.2681	2.30894	1.1445	0.796778	0.0815339	0.202804	-0.0434481	-0.0558226	-0.601536	-0.604011	-0.762404	-0.701769	-0.600299	-0.712906	-0.685683	-0.606486	-0.711669	-0.716619		-0.790664	-0.7821	-0.75307	-0.753941	-0.760618	-0.779052	-0.804599	-0.81026	-0.791825	-0.791535	1.29415	1.27687	1.80334	1.92367	0.456477	0.519908	0.291295	0.251959
-1.99813	-1.80209	-1.41687	-1.33319	0.393806	0.128877	1.17326	1.25965	0.917712	0.873527	-0.318021	-0.0799635	0.476044	0.464863	0.103088	0.0451968	0.719512	0.392724		-0.945372	-0.944585	-1.22873	-1.19568	-1.18859	-1.11067	-0.504586	-0.643906	-0.0937107	-0.0929236	0.485608	0.379347	1.0972	0.921671	1.10271	1.12947	1.46478	1.36797
-1.02063	-0.994454	-0.989854	-1.00401	-0.953767	-0.851165	-0.77439	-0.754223	-0.42342	-0.440403	0.360955	0.310008	1.09792	1.11207	1.50338	1.30596	1.31374	1.20229		-1.21351	-1.20477	-1.23579	-1.2107	-1.02806	-0.982364	-0.606824	-0.640812	0.0941491	-0.040282	0.832304	0.877013	1.12983	1.07242	1.11219	0.839983	1.17005	1.03517
1.88636	1.83944	1.269	1.12917	0.364644	0.646474	0.31175	0.300358	-0.322977	-0.442328	-0.750062	-0.795632	-0.858698	-0.875109	-0.854765	-0.932343	-0.928816	-0.986457		-0.0283944	0.34724	0.981233	0.834268	1.18998	1.06869	1.43256	1.6056	0.239993	-0.00967281	-1.15744	-1.00125	-0.411518	-0.555674	-1.12735	-1.15998	-1.0546	-1.19368
2.04036	2.06808	1.22152	1.05724	0.396526	0.374451	0.0161143	-0.0660259	-0.27497	-0.526011	-0.67489	-0.733928	-0.476727	-0.579915	-1.06454	-1.07532	-0.860219	-0.841737		0.651298	1.11066	1.39418	1.85833	0.709915	1.387	-0.0198048	0.706327	-0.495917	-0.345188	-1.33569	-0.786609	-0.858385	-0.338011	-0.830871	-1.16941	-0.818908	-0.818908
-0.645098	-0.450624	0.182463	0.192625	1.37585	1.25899	1.48903	1.33343	1.23981	0.901545	-0.406674	-0.417471	-0.898384	-0.92201	-0.979171	-1.05437	-1.09845	-1.1015		-0.901349	-0.89455	-0.881459	-0.880749	-0.899928	-0.885417	-0.834273	-0.836404	-0.568404	-0.553081	0.365485	0.247468	0.9507	0.919445	1.84491	1.40633	1.26274	1.13853
2.01088	2.04198	0.269162	0.182854	1.58245	0.675821	-0.205921	-0.400309	-0.280566	-0.628909	-0.427523	-1.03868	-0.062852	-0.106395	-0.674007	-1.26806	-0.441519	-1.2284		-1.6729	-1.51	-1.52295	-1.3347	-0.582264	-0.73383	-0.0693107	-0.26187	0.460903	0.133497	0.627033	0.807726	1.22359	1.23114	0.896724	0.729515	0.789387	0.788308
-1.95932	-1.87633	-1.26632	-1.37718	-0.226988	-0.342852	0.397427	0.327438	1.26938	1.08416	0.652641	0.905664	0.767253	0.797785	0.0396565	-0.0996937	0.565273	0.342		-1.27117	-1.25931	-1.19896	-1.17555	-0.993328	-0.902303	-0.667139	-0.675383	0.0637426	-0.012396	0.929163	0.96558	1.04054	1.0213	1.09153	0.849928	1.22133	0.972432
-1.97712	-1.85743	-1.34387	-1.33768	-0.135154	-0.467109	-0.0806139	-0.077371	0.658767	0.533473	1.01077	0.918789	0.587718	0.333593	0.958883	0.74662	1.00016	0.527577		-0.962049	-0.870925	-1.08534	-1.1175	-1.24757	-1.09391	-0.776226	-0.767293	-0.102262	-0.208038	0.594573	0.694989	1.16491	1.13453	1.13667	1.05127	1.19742	1.25674
-1.41693	-1.46331	-1.20061	-1.18078	-0.912723	-1.07838	-0.326222	-0.391895	0.349274	0.163245	0.76583	0.861525	1.42203	1.4164	0.791831	0.643329	0.784057	0.773335		-0.75673	-0.754988	-0.905305	-0.911111	-0.81015	-0.767181	-0.781915	-0.818279	-0.696487	-0.738439	1.47197	1.44997	1.67215	1.61619	0.61884	0.713269	0.15947	0.23873
-1.17569	-1.1168	-1.27987	-1.28168	-0.885778	-0.824172	-0.488061	-0.580469	0.0509854	-0.253417	0.610869	0.328209	0.944262	0.744045	1.71161	1.10824	1.35104	1.03667		-0.994898	-0.878774	-0.0486366	0.273397	1.18272	0.400123	1.0288	1.44677	1.24565	1.53382	0.531981	0.316494	-0.87313	-0.946327	-1.07647	-0.862869	-1.08674	-1.19191
1.753	1.47649	0.818074	0.581997	0.604763	0.989164	0.398765	0.364133	0.193595	0.314462	-0.0751815	-0.157691	-0.887997	-1.15953	-1.24646	-1.32221	-1.28826	-1.35711		-1.05184	-1.04928	-0.999889	-1.01352	-0.986264	-0.970083	-0.764844	-0.792096	-0.373102	-0.373953	0.688009	0.54068	1.02099	1.24326	1.32587	1.20238	1.30543	1.04824
-1.88287	-1.78378	-1.40982	-1.309	-0.548083	-0.472152	0.454618	0.537361	1.1915	1.30992	0.964206	0.797481	0.147181	0.283311	0.465271	0.457591	0.342643	0.454618		-1.54213	-1.39563	-1.32343	-1.19749	-0.693701	-0.913975	-0.321658	-0.33694	-0.0112714	-0.0207569	0.720693	0.587369	0.854017	0.850856	1.21447	1.09906	1.22606	1.20445
0.345939	0.322797	-1.24309	-1.55597	-1.91418	-1.99132	-0.148703	-0.0286586	0.797673	-0.0913325	1.01559	0.275069	0.672325	0.481893	1.20071	0.828528	0.689681	0.343046		-1.60034	-1.61087	-1.40217	-1.37156	-0.731459	-0.664908	0.189097	0.214007	1.34239	1.14782	1.12874	1.25552	0.572662	0.517761	0.127752	0.0602096	0.488885	0.336451
-1.08466	-1.0834	-1.04507	-1.03514	-0.913779	-0.940725	-0.663514	-0.632728	-0.286131	-0.330026	0.264584	0.274714	0.974329	0.980023	1.58735	1.30371	1.33092	1.29954		-0.967928	-0.962712	-0.954889	-0.962712	-0.875351	-0.855792	-0.823195	-0.833626	-0.548072	-0.609355	0.74018	0.641084	1.29955	1.22653	0.777993	0.712798	1.53556	1.45993
-1.26417	-1.1981	-0.836323	-0.723899	0.706609	0.647555	1.5654	1.20414	1.32291	1.38639	0.73813	0.616405	-0.270955	-0.371716	-0.918556	-0.839645	-0.809896	-0.954283		-0.336694	-0.360878	-0.869319	-0.850089	-1.31482	-0.91623	-0.781617	-0.84193	-0.751023	-0.875147	0.299075	0.126001	0.942129	0.949414	1.85324	1.44387	1.28012	1.0039
-0.642867	-0.860052	-0.45271	-0.738428	0.687269	1.13322	1.71335	1.38998	1.13998	0.943064	0.122589	0.729741	-0.292475	-0.149616	-1.34365	-1.13708	-1.03187	-1.21044		-1.23784	-1.19588	-1.05579	-1.07169	-0.965554	-0.967273	-0.685815	-0.706298	-0.128844	-0.280602	0.809921	0.759359	1.04504	0.967909	1.31261	1.11329	1.17374	1.11372
-1.9299	-1.95629	-0.772383	-0.675014	-0.642254	-0.957112	0.166731	-0.0189077	0.224971	0.31415	0.606259	1.10858	1.2751	1.4662	0.108492	-0.0525775	0.855597	0.878347		-1.81624	-1.71637	-1.23243	-1.11742	-0.284076	-0.74538	-0.359919	-0.357891	0.0634632	0.110592	0.893686	0.790064	0.834072	0.849522	1.19144	0.869341	1.07144	0.956109
2.22904	2.03792	1.2962	1.10206	0.346055	0.15819	-0.0998004	-0.168843	-0.608205	-0.604743	-0.791959	-0.66015	-0.707116	-0.687204	-0.795854	-0.661232	-0.709497	-0.674867		-1.56202	-1.51925	-1.15528	-1.06737	-0.876358	-0.941931	-0.448712	-0.448237	0.275911	0.128136	0.599497	0.732067	1.20438	1.22196	1.16637	0.823774	0.874616	0.992456
2.08618	1.68246	-0.313458	-0.482052	0.236175	1.22279	0.990691	0.637626	0.679207	-0.116134	-0.350503	-0.533462	-1.16323	-1.20179	-0.823777	-0.95835	-0.757246	-0.835117		-1.40783	-1.39994	-1.30795	-1.28695	-0.933945	-0.919895	-0.414359	-0.448689	0.391239	0.227193	0.870484	0.940303	1.20459	1.25275	0.825435	0.520954	0.93067	0.955947
2.13923	2.05839	1.1434	1.07623	0.414385	0.453276	-0.0379214	-0.0230723	-0.572251	-0.534304	-0.641311	-0.703772	-0.869232	-0.795459	-0.747612	-0.679966	-0.811722	-0.86829		-1.20461	-1.20398	-1.17445	-1.16138	-1.03357	-1.09736	-0.80489	-0.768273	0.578773	0.610114	1.33041	1.30261	0.748787	0.807611	0.960774	0.566252	0.911793	0.631376
1.13117	0.902965	-0.38739	-0.521282	0.614972	1.45678	1.64119	1.24766	0.467045	0.700864	-0.45195	-0.583316	-1.06948	-1.10429	-0.998183	-1.06246	-1.09643	-0.88787		-0.809046	-0.806525	-0.806572	-0.805892	-0.807228	-0.803664	-0.795913	-0.798199	-0.704967	-0.722181	1.23318	1.35411	1.80791	1.87813	0.374911	0.540175	0.341751	0.330013
1.88323	1.82924	1.49543	1.32612	0.341472	0.528324	0.056544	-0.00314087	-0.541804	-0.577795	-0.9539	-0.880268	-0.708562	-0.685018	-0.828382	-0.83363	-0.741854	-0.706013		-1.42678	-1.43479	-1.26776	-1.25289	-0.812793	-0.747652	-0.523717	-0.562404	0.0753787	0.0853538	0.792811	0.845551	0.889057	0.8623	1.14775	1.19281	1.10698	1.0308
-0.528672	-0.829616	-0.930114	-0.922467	-1.24417	-1.08905	-0.755336	-0.875496	-0.473507	-0.69471	0.457729	0.747204	0.93072	1.11151	0.926897	1.38951	1.30048	1.47908		-1.3797	-1.24439	-0.452135	-0.382929	-0.522374	-0.682477	-1.15556	-1.10185	-0.230056	-0.304426	0.644833	-0.389126	1.59719	1.21707	1.55071	0.877241	1.16956	0.78841
2.09985	2.17251	-0.679925	-0.333346	0.557518	-0.202337	-1.05152	-1.24207	-0.614421	-0.856192	0.545608	0.349094	-0.752576	-0.669206	1.04702	0.50035	-0.317863	-0.552489		2.17219	2.15842	0.912458	0.88124	0.470818	0.266984	-0.096612	-0.0222402	-0.295855	-0.496017	-0.315137	-0.371145	-0.531825	-0.403281	-1.11211	-1.01846	-1.13139	-1.06804
1.60259	1.2006	-0.750375	-1.14164	-1.57043	-1.39355	-0.820052	-0.777174	-0.702136	-0.820052	0.621739	0.123276	0.734295	0.675337	0.380547	0.498463	1.38283	0.755735		-1.25203	-1.34634	-1.25203	-1.27224	-1.09037	-1.1279	-0.431208	-0.378283	0.900587	0.837077	1.30186	1.44139	0.501241	0.492581	0.904436	0.619601	0.561865	0.589771
-1.79312	-1.75525	-1.52557	-1.46851	-0.63402	-0.313771	0.472483	0.444369	1.18684	1.05416	0.884232	0.919815	0.626642	0.473624	0.263756	0.464184	0.306082	0.394055		-1.02905	-1.02459	-0.979727	-0.98234	-0.863663	-0.866494	-0.812491	-0.81445	-0.41073	-0.447858	0.420663	0.502103	0.927817	0.88089	1.38902	1.09647	1.64151	1.37291
1.36579	1.78043	0.520636	0.629396	-1.31921	0.756282	1.41564	1.18679	-0.301858	-0.220288	-0.272402	-0.859251	-1.40078	-1.14928	-0.444605	-0.231618	-0.612276	-0.84339		-1.46167	-1.45165	-1.3584	-1.30523	-0.833213	-0.776956	-0.188957	-0.164296	0.192125	0.0164189	0.33585	0.247996	1.06834	0.973555	1.135	1.12344	1.23519	1.21245
2.02179	1.99662	0.862276	0.93251	1.15646	0.551526	-0.343622	-0.388678	-0.986989	-1.1957	-0.751773	-0.848509	-0.380727	-0.259474	-0.385365	-0.488065	-0.728582	-0.763699		2.01007	2.49833	0.727604	0.672659	-0.0815849	-0.188977	-0.47619	-0.427488	-0.933232	-1.18923	-0.838327	-0.971943	-0.417498	-0.574841	0.623958	0.366716	-0.438727	-0.361305
2.07591	2.01042	1.04945	1.00545	0.777786	0.54943	-0.0318668	-0.0294008	-0.478912	-0.555162	-0.771977	-0.741004	-0.775528	-0.85237	-0.757181	-0.795947	-0.820509	-0.858585		-1.40535	-1.37397	-1.14021	-1.09382	-0.96671	-0.965084	-0.577713	-0.586226	0.104441	0.00630739	0.882912	0.910363	1.07956	1.13064	1.07918	0.822655	1.08186	1.01118
2.47576	2.34012	0.927788	0.800198	0.0770119	0.0589518	-0.277695	-0.326028	-0.568866	-0.581339	-0.663844	-0.651761	-0.612392	-0.612133	-0.611483	-0.608365	-0.586407	-0.57952		-0.954786	-0.950351	-0.948799	-0.949686	-0.929507	-0.921081	-0.799565	-0.815198	-0.483134	-0.50675	0.433783	0.39276	1.06487	0.997017	1.04425	1.23196	1.4731	1.62112
-0.0789768	-0.0383025	1.40547	1.70397	1.55774	1.39505	0.860565	0.693498	-0.123013	-0.213437	-0.768086	-0.776826	-0.888764	-0.899185	-0.956331	-0.95465	-0.954986	-0.963726		-1.64413	-1.64914	-1.11353	-1.12	-0.736036	-0.718958	-0.530802	-0.4566	0.349909	0.519809	1.37461	1.36725	0.54366	0.625812	0.603728	0.889937	0.620218	1.07427
2.30578	2.32013	1.1846	1.00128	-0.177298	-0.228952	-0.247858	-0.211228	-0.488907	-0.631713	-0.499204	-0.470676	-0.439785	-0.461561	-0.710037	-0.685561	-0.777896	-0.781103		-1.48745	-1.4893	-1.26732	-1.24628	-0.967385	-0.959677	-0.398647	-0.420255	0.503726	0.467316	0.949376	0.984392	1.09268	1.10576	0.761341	0.790945	0.745514	0.835268
1.69693	1.7521	1.43368	1.20153	0.68105	0.559696	0.1905	0.138261	-0.163435	-0.306799	-0.731903	-0.675262	-0.842544	-0.843865	-1.00645	-1.04108	-0.989577	-1.05282		-1.54007	-1.56484	-1.05435	-1.11436	-0.906373	-0.927317	-0.568716	-0.488491	0.273878	0.232172	1.04444	1.0367	0.944821	1.1641	0.942181	0.716256	0.932073	0.877891
1.14886	1.48485	-0.754705	-1.16277	-2.36253	0.391979	0.371983	-0.217529	-0.607574	-1.27435	-0.0355896	0.0661185	0.691672	0.640818	0.652174	1.46905	-0.384162	-0.118289		-1.07656	-1.04749	-1.07189	-1.06856	-1.03373	-1.01278	-0.863789	-0.875967	0.0453306	-0.0185684	1.47616	1.4574	1.1336	1.03118	0.621761	0.616646	0.868344	0.818898
2.37167	2.15114	0.933614	0.946638	0.249316	0.267301	0.0209687	-0.0182262	-0.553311	-0.698555	-0.693346	-0.69223	-0.806837	-0.710463	-0.657376	-0.591265	-0.773472	-0.745564		0.21313	0.138782	-0.655586	-0.648256	-0.51066	-0.764699	-0.99214	-1.11801	-0.85266	-0.951301	0.0384653	-0.115047	0.637854	0.331667	2.36817	2.22743	0.15449	0.498374
-2.09502	-1.81745	-0.419686	0.0514601	0.769214	1.13273	1.17017	1.40835	0.963382	1.37328	-0.10412	-0.0717165	-0.592506	-0.506308	-0.155458	-0.242334	-0.369111	-0.494871		-1.00017	-0.997256	-0.931031	-0.92715	-0.899812	-0.880537	-0.739309	-0.7376	-0.458519	-0.414692	0.126323	0.153605	0.988663	1.12764	1.21199	1.27651	1.43949	1.66186
-0.735437	-0.731446	-0.749154	-0.740923	-0.732693	-0.715983	-0.693286	-0.697526	-0.465826	-0.514461	2.11081	2.18913	1.25185	1.21743	-0.113162	0.0172785	0.0571838	0.0462099		-0.464247	-0.163816	-0.642281	-0.859259	-0.514319	-0.709043	-0.72017	-1.09293	-0.964967	-1.01504	-0.35854	-0.325159	1.45518	1.38285	1.90026	1.02678	1.26045	0.804242
0.0706783	0.175528	0.81463	0.818955	1.22311	1.19431	1.38461	1.40707	0.544107	0.491765	-0.934815	-0.921575	-1.03142	-1.02876	-1.04893	-1.04841	-1.05434	-1.05651		-1.3825	-1.37423	-1.23313	-1.2054	-0.787937	-0.736363	-0.361235	-0.402105	-0.0143261	-0.172454	0.335988	0.304363	0.962175	0.87411	1.44434	1.02494	1.36066	1.36309
-1.45867	-1.52066	-1.33972	-1.37924	-0.847694	-0.878343	-0.273791	-0.305133	0.537691	0.458833	1.08931	1.17365	1.15728	1.06892	0.499741	0.497664	0.815674	0.704468		-1.37944	-1.35405	-1.1533	-1.13851	-0.876599	-1.04957	-0.546199	-0.555908	0.44911	0.38645	1.60588	1.44278	0.970103	0.910655	0.783394	0.424091	0.547618	0.533503
-1.41199	-1.43802	-1.4587	-1.52755	-0.922053	-0.692651	-0.0409366	-0.281042	0.329074	0.247093	0.476981	0.761847	1.02433	1.29704	0.796635	0.797364	1.04598	0.996601		-1.6055	-1.58203	-1.34823	-1.28836	-0.96789	-0.823622	-0.127283	0.00185187	0.766659	0.973661	1.38226	1.10533	0.727059	0.694192	0.671125	0.536857	0.47819	0.405722
-1.17698	-1.1686	-0.157998	-0.210239	0.402822	0.691332	1.60565	1.49206	1.56596	1.5909	-0.276314	0.0837316	-0.381525	-0.521867	-1.12401	-0.970195	-0.758499	-0.686235		-1.70976	-1.68181	-1.34832	-1.27842	-0.72054	-0.682472	-0.218703	-0.166546	0.504586	0.386364	1.19374	1.14483	0.775758	0.741483	0.806917	0.526714	0.9768	0.749386
2.36041	1.90572	0.648256	0.218553	-0.825725	-0.254454	-0.904005	-1.24377	-1.08388	-1.17715	-0.804074	-0.58256	0.101967	0.295166	0.20856	0.126949	0.458387	0.551656		-1.44291	-1.40597	-1.2556	-1.22602	-1.04245	-0.898319	-0.482264	-0.439273	0.388407	0.411244	1.21946	1.29664	0.951841	0.980918	0.817565	0.644729	0.783248	0.698764
2.23331	2.0326	1.06108	0.834931	0.126321	0.321377	0.145167	0.253531	-0.235523	-0.384406	-0.80373	-0.633174	-0.526694	-0.334464	-1.11846	-1.09773	-0.907383	-0.966748		-1.30288	-1.30921	-1.2094	-1.18271	-1.07977	-0.963385	-0.636907	-0.604765	0.311665	0.308717	1.2346	1.27036	0.87776	0.968513	0.846119	0.700758	1.04064	0.729897
1.68076	1.73239	0.939665	0.972417	1.00683	0.707252	0.505186	0.488347	-0.251637	-0.193163	-0.853394	-0.8595	-0.982738	-1.01771	-0.959608	-1.04343	-0.875044	-0.996617		-1.36664	-1.35789	-1.25541	-1.23538	-0.959617	-0.860264	-0.576249	-0.551117	0.330756	0.354271	1.43245	1.3759	0.917805	0.936622	0.722433	0.650448	0.773101	0.668785
1.1388	1.12794	1.08528	1.31379	0.724189	0.727199	0.994317	1.01657	-0.154645	0.190214	-0.892263	-0.889645	-1.13478	-1.0094	-1.03387	-0.999319	-1.09172	-1.11266		-0.935179	-0.937819	-0.905003	-0.896327	-0.877467	-0.868037	-0.82466	-0.79637	-0.556472	-0.600604	0.241302	0.279776	1.45701	1.49775	1.18882	1.08132	1.11602	1.33593
-1.92306	-1.84917	-1.43297	-1.31018	-0.610915	-0.591355	0.496393	0.562679	0.877268	1.05276	0.859881	0.652329	0.40783	0.437713	0.540403	0.629509	0.690906	0.509976		-1.71897	-1.66546	-1.00425	-0.852944	-0.617368	-0.869551	-0.266773	-0.280305	0.730885	0.273881	1.72362	1.6289	0.805924	0.807154	0.745646	0.0235439	0.350766	0.18531
2.11338	2.13093	1.10146	1.07185	-0.0969254	0.226119	0.530515	-0.0530484	-0.355251	-0.387062	-0.834058	-0.805538	-0.87958	-0.960204	-0.671165	-0.695297	-0.766049	-0.670068		-1.60351	-1.61001	-1.44601	-1.31693	-0.450673	0.273507	-0.000902067	-0.149472	-0.181947	-0.136483	-0.0837118	0.0559281	0.851551	0.950598	1.43284	1.19334	1.30457	0.917312
-0.889331	-0.903315	-1.15111	-0.998967	-1.19475	-1.18747	-0.681806	-0.708656	-0.303674	-0.229278	1.02594	0.831841	0.878828	1.07293	1.44714	1.46952	0.618722	0.90344		-1.50269	-1.43089	-1.10945	-1.05444	-0.720553	-0.800513	-0.663593	-0.604395	0.0810253	0.0633826	1.48157	1.40659	1.0975	1.05109	0.862567	0.661881	0.671773	0.509145
-0.386675	-0.204501	1.35116	0.978527	0.96859	0.646197	1.04312	1.0387	1.03649	0.759366	-0.232655	-0.108446	-0.691955	-0.588171	-1.42728	-1.58406	-1.15954	-1.43887		-1.5724	-1.55476	-1.31972	-1.29619	-0.871179	-0.816973	-0.414138	-0.340373	0.58693	0.687046	0.99772	1.10878	0.88958	0.9191	0.62249	0.658165	0.90499	0.810937
-1.78404	-1.58705	-1.26794	-1.20412	0.0164668	0.0195352	0.565702	0.652843	1.27879	1.34874	1.43466	1.30947	0.122632	-0.00685265	-0.0878571	-0.26398	-0.38426	-0.162725		1.44537	1.6457	1.04079	1.02429	0.329821	0.442162	1.09971	0.932376	-0.18239	-0.0409821	-0.718955	-0.777089	-1.10704	-1.07562	-1.16518	-0.996271	-0.94285	-0.953849
0.715313	0.518899	-0.735578	-0.98811	-1.49551	-1.50253	-1.27922	-1.37042	-0.143998	-0.393023	1.23675	1.1853	1.1514	0.981875	0.338853	0.317809	0.66504	0.797152		-1.73285	-1.66101	-1.42488	-1.14895	-0.732211	-0.563911	-0.184949	-0.203267	0.57784	0.34886	0.816266	1.21727	0.500273	0.427572	1.07186	1.38471	0.636516	0.670863
2.39431	2.15421	0.746246	0.553124	-1.50467	-1.42507	-0.250682	-0.438584	-0.501219	-0.481645	0.497014	-0.0888768	-0.315926	-0.169779	-0.32767	-0.249377	-0.331584	-0.259816		-1.48891	-1.36271	-1.24547	-1.30431	-1.28015	-0.627016	-0.301456	-0.339494	0.69894	0.364206	1.06903	1.21939	1.22543	1.23975	0.585721	0.519714	0.564912	0.462434
2.31245	2.39531	-0.252029	0.04212	-0.467463	-0.612466	-0.778184	-1.4162	-0.728468	-1.13862	0.398413	0.15398	0.472986	0.257553	-0.0945973	-0.446748	0.207838	-0.305888		-1.13955	-1.12984	-1.07085	-1.065	-0.959325	-0.947277	-0.775842	-0.776929	-0.251161	-0.254424	0.842627	0.833675	0.943698	0.998082	1.38069	1.13145	1.17454	1.06543
1.28575	1.38683	1.33534	1.3454	1.36304	0.803401	0.276196	0.368877	-0.408793	-0.396601	-0.819289	-0.888415	-0.982635	-0.962039	-0.890191	-0.91126	-0.959909	-0.945705		2.47848	2.27572	0.974465	0.76292	0.146204	-0.0432033	-0.445913	-0.124729	-0.51514	-0.496164	-0.466646	-0.553443	-0.783613	-0.759367	-0.309568	-0.513734	-0.796264	-0.829999
-1.56703	-1.51568	-1.32955	-1.2515	-0.814876	-0.940909	-0.231134	-0.231359	0.824444	0.555784	1.48847	1.27901	0.669258	0.656924	0.694599	0.348122	0.710522	0.654906		1.38395	0.841017	2.32168	2.08196	-0.0502266	-0.59316	-0.869657	-0.752051	-0.870698	-1.06324	-0.278848	-0.315622	-0.0949796	-0.129325	-0.265665	-0.0790212	-0.689258	-0.576855
2.10468	2.04583	0.590396	0.533809	-0.57757	-0.0977077	-1.52598	-1.50108	-0.636421	-1.1027	0.816746	0.264452	-0.0298027	0.0267847	0.171649	-0.536827	-0.274261	-0.271997		-1.3326	-1.27372	-1.25841	-1.24546	-1.15713	-0.973413	-0.425795	-0.368089	0.191307	0.160687	0.640001	0.881424	1.29008	1.30656	0.835495	0.708306	0.979171	1.04159
2.37456	2.35296	1.05284	0.879512	-0.462028	-0.21363	-0.0810018	-0.059566	-0.392262	-0.573944	-0.775616	-0.723352	-0.334297	-0.362717	-0.64636	-0.747035	-0.551785	-0.736277		-1.67491	-1.35749	-1.6411	-1.48145	-0.695414	-0.553608	0.295352	0.15918	0.481296	0.230553	0.739553	0.794021	1.24949	1.47864	0.979966	0.215527	0.532008	0.248396
-0.877054	-0.958113	-1.04197	-1.14213	-1.61404	-1.52506	-0.447999	-0.572383	0.664468	0.695214	1.33111	1.28825	0.548935	0.425483	0.855003	0.795839	0.889477	0.684965		1.47241	1.64984	1.64025	1.33935	0.370701	0.0362309	0.142926	-0.404934	-1.3496	-1.26089	-1.36998	-0.746597	0.301169	-0.420518	-1.06189	-0.14479	0.00865812	-0.202334
-1.65245	-1.82188	-1.22032	-1.02888	-1.29459	-0.866046	0.132427	0.307366	0.626987	0.807427	0.749939	0.70923	0.903148	0.867115	0.341748	0.982916	0.580226	0.875642		-0.851059	-0.850364	-0.842131	-0.830208	-0.791019	-0.774979	-0.712639	-0.717505	-0.622017	-0.637147	-0.115332	-0.130356	0.815541	0.879057	1.32041	1.4946	1.63387	1.73128
-1.30864	-1.20504	-1.24871	-1.19248	-1.10029	-1.23358	-0.560303	-0.503792	0.674942	0.621856	1.15899	1.22835	1.01857	1.02856	0.787678	0.518253	0.727457	0.588178		-0.588533	-0.590256	-0.840756	-0.85767	-0.968002	-0.928145	-0.867223	-0.855242	-0.758456	-0.769654	0.154902	0.0665729	0.975468	1.0988	1.42205	1.31257	1.49479	1.49878
1.22748	1.30484	0.349094	0.311576	0.42297	0.976071	0.889045	0.735105	0.8055	0.851914	-0.119688	-0.161848	-1.07775	-1.13538	-1.29667	-1.42625	-1.34889	-1.30712		-0.801187	-0.864733	-0.971374	-0.954008	-0.929952	-0.946804	-0.761824	-0.767098	-0.56025	-0.480366	0.180571	0.129373	0.984423	1.03472	1.30769	1.58374	1.35104	1.46604
-0.387214	-0.217187	0.559864	0.319242	0.44527	0.736851	1.17658	1.20194	1.77938	1.2872	-0.346944	0.157418	-0.921406	-0.804575	-1.45783	-1.33802	-0.957698	-1.23287		-1.58563	-1.57701	-1.47696	-1.28063	-0.83719	-0.65681	-0.325804	-0.109507	0.46213	0.855727	1.26201	1.14564	0.659637	0.678919	1.05034	0.797633	0.491207	0.446297
-0.376235	-0.143975	-0.353621	-0.354232	0.0821742	-0.598106	-1.02534	-1.1592	-1.07424	-1.38902	-0.206318	-0.856649	1.66338	0.950096	1.56803	1.02589	1.48552	0.761843		-0.989532	-0.99243	-0.971504	-0.962489	-0.950899	-0.935124	-0.836287	-0.820512	-0.422266	-0.431924	0.45954	0.48272	1.0458	1.15719	1.53483	1.3172	1.13981	1.17587
1.55576	1.15802	1.55073	1.61498	1.05455	0.598289	-0.0444879	-0.0554877	-0.570624	-0.297188	-1.08364	-1.09652	-1.14506	-1.15101	-0.574093	-0.151286	-0.827762	-0.535177		-1.75888	-1.74424	-1.43751	-1.28763	-0.254489	-0.310259	0.0390002	0.0543369	0.106621	0.0857075	0.218161	0.236286	0.659441	0.575786	1.28406	0.788409	1.52597	1.21923
1.68552	1.6812	1.22962	1.18205	0.159039	0.563671	0.73232	0.759501	-0.325285	-0.5032	-1.0215	-0.920187	-0.562504	-0.744744	-0.972697	-0.903508	-0.96899	-1.0703		-0.0234261	-0.523588	-0.638589	-1.16613	-1.33955	-0.368429	2.10683	1.90238	0.661103	0.996978	-0.697002	-1.01462	-0.0836646	-0.996369	0.128083	1.00063	-0.0197753	0.075146
2.34795	2.27562	1.08009	1.09528	-0.258983	-0.245756	-0.465838	-0.0678885	-0.461335	-0.193409	-0.519874	-0.504113	-0.737986	-0.683388	-0.622879	-0.526065	-0.763315	-0.748118		-1.97992	-1.69214	-0.61896	-0.391228	1.22589	1.98606	0.855386	0.997518	0.716128	-0.0287104	-0.66655	-0.994573	-0.0152957	-0.371745	0.471788	0.365428	0.236071	-0.0951454
1.95684	1.74185	1.16334	1.15062	0.711862	0.808169	0.09387	-0.0169166	-0.335017	-0.35498	-0.759297	-0.779479	-0.985257	-1.0276	-0.827304	-0.808218	-0.827524	-0.904964		0.122824	0.67737	0.257779	0.378013	0.873669	-0.723718	-1.58989	-1.55308	-1.57762	-1.67086	0.166991	0.142453	1.26381	1.23437	0.52033	-0.0906522	1.04052	0.527691
-1.72306	-1.67639	-0.141064	-0.244633	0.3176	0.953811	1.9326	1.26907	1.34646	1.10632	-0.168379	0.0524169	-0.299263	-0.358446	-0.711264	-0.78069	-0.419904	-0.455186		-1.56054	-1.51038	-1.20412	-1.16392	-0.821113	-0.852309	-0.484143	-0.495618	0.222024	0.159633	1.07757	1.06246	0.820793	0.943927	1.07105	0.773449	0.973474	0.987766
-1.19894	-1.1936	-1.79685	-2.16787	-0.924004	0.242457	1.01387	0.498704	1.13665	0.525397	0.634836	0.885745	0.544082	-0.0911993	0.439981	0.295842	0.65619	0.498704		-0.215322	-0.35887	-0.143548	-0.717741	2.00967	1.29193	0.717741	0.789515	1.22016	1.36371	-1.6508	-0.287096	-0.143548	-0.574192	-0.789515	-1.14838	-0.502418	-0.861289
-2.27999	-1.89572	-1.0235	-0.926741	1.31255	-0.033789	0.787285	0.879898	1.06374	0.781756	0.414069	0.88128	0.0463831	0.156965	0.491477	-0.253571	-0.00199663	-0.400093		-1.71356	-1.64373	-1.26434	-1.26791	-0.629237	-0.447379	-0.538308	-0.633272	0.984989	0.605134	0.732683	0.649047	0.721821	0.757355	1.07266	0.694822	1.00749	0.911749
0.127803	0.2382	0.751267	0.336404	0.795693	0.781163	1.33431	1.29206	0.904086	0.954858	-0.321632	0.0447969	-0.660337	-0.617081	-1.6048	-1.48639	-1.42042	-1.44998		-0.914917	-0.909029	-0.862043	-0.852657	-0.785618	-0.75169	-0.699982	-0.691296	-0.542468	-0.550279	-0.148391	-0.150898	0.895504	0.896554	1.23467	1.28439	1.7753	1.77285
-2.01826	-1.82746	-1.1292	-0.976557	-0.835723	-0.721665	0.441053	0.642394	1.22702	1.15176	0.853644	1.00186	0.537401	0.580621	0.12734	0.222213	0.278083	0.44548		-1.49417	-1.11889	-0.705908	-0.335771	1.28187	1.70856	-0.0941529	-0.164411	-0.565393	-0.981798	-0.925249	-0.601379	-0.272367	0.0206584	1.7771	0.865464	1.31957	0.286267
-1.18321	-0.609387	-1.43631	-0.939302	-0.858219	-0.221695	0.152538	0.347205	-0.445249	0.05898	-0.31	-0.379266	-0.206922	-0.288006	1.85891	2.12809	1.37011	0.961734		1.57205	1.46182	1.12785	1.13607	1.48881	0.742209	0.25424	0.292738	-0.51539	-0.529209	-0.624632	-0.666091	-0.903659	-0.890169	-1.10964	-1.01356	-0.88293	-0.940512
2.32088	2.22404	1.03112	1.23278	-0.567791	-0.535334	-0.144786	-0.0144253	-0.800843	-0.791798	-0.671547	-0.813613	-0.506069	-0.488511	-0.415083	-0.254394	-0.309199	-0.495428		-0.864577	-0.848544	-0.978587	-1.073	-0.760364	-0.757692	-0.848544	-1.00709	-0.440602	-0.597366	0.263945	0.240787	1.45393	1.17335	1.27846	1.3123	1.20364	1.24995
1.34366	1.67493	1.24572	1.11432	0.684706	1.12268	0.484828	0.403603	-0.335783	-0.297958	-0.687758	-0.634803	-0.810392	-0.893608	-1.1556	-0.902766	-1.10583	-1.24996		-1.39167	-1.3752	-1.16884	-1.17877	-0.966357	-0.934385	-0.563322	-0.575433	0.172506	0.251708	0.853111	0.946603	1.2404	1.38379	0.774393	0.668548	0.997225	0.865706
1.00537	1.26894	0.172011	0.211547	0.562719	0.0859626	0.944124	0.87513	1.35266	0.953427	-0.328777	-0.0861348	-0.50475	-0.579171	-1.25051	-1.62571	-1.5195	-1.53733		-1.04177	-1.04271	-0.94807	-0.947124	-0.839703	-0.872828	-0.682594	-0.676915	-0.497565	-0.538262	0.254382	0.145541	1.06359	1.09529	1.21549	1.44169	1.37402	1.49753
1.84271	2.11731	1.13029	1.07653	0.82497	0.533089	-0.0641158	-0.108282	-0.286867	-0.582589	-0.736211	-0.818783	-0.693965	-0.818783	-0.818783	-0.876391	-0.847587	-0.87255		-1.47706	-1.40562	-1.3452	-1.24872	-1.03274	-1.02005	-0.295322	-0.273624	0.55793	0.523212	1.27865	1.24193	0.738862	0.624694	0.977546	0.696133	0.70815	0.751213
-1.9161	-1.84018	-1.48147	-1.33683	-0.598176	-0.29523	0.511426	0.596337	0.97304	0.918352	0.575469	0.33009	0.551363	0.541648	0.998945	0.113135	0.941378	0.4168		-1.14604	-1.13676	-1.11432	-1.10934	-0.993403	-0.966809	-0.726771	-0.704886	-0.0555503	-0.0682932	0.522453	0.481869	0.927457	0.941308	1.37235	1.03411	1.40684	1.33578
-0.773891	-0.733304	-0.703181	-0.712378	-0.77465	-0.748492	-0.563111	-0.589521	-0.0559061	-0.150833	2.40131	2.41194	0.849401	0.729666	0.0148883	-0.0183572	-0.259176	-0.324401		-1.22056	-1.20513	-1.10055	-1.0984	-1.04085	-0.956885	-0.678897	-0.692618	-0.126406	-0.0872443	0.707262	0.824525	1.18862	1.25879	1.01403	0.936521	1.14501	1.13277
-0.440341	-0.536181	-1.38123	-1.29	-1.15638	-1.3416	-0.926913	-0.888208	0.267399	0.209343	1.34099	1.47553	1.08941	1.16958	0.522665	0.433276	0.726325	0.726325		-1.72239	-1.48388	-1.43418	-1.23116	-0.60647	-0.473013	-0.258631	-0.403446	0.270936	0.00970163	0.686923	0.847354	1.01488	1.00637	1.56575	0.591799	0.905564	0.713898
0.137921	0.226035	0.761968	0.837906	1.18511	1.12824	1.33703	1.38205	0.619664	0.596033	-0.837821	-0.822722	-1.08438	-1.07893	-1.09087	-1.09227	-1.09748	-1.10749		-0.940377	-0.886709	-0.867925	-1.00209	-0.881342	-0.816941	-0.559336	-0.618371	-0.135362	-0.215863	0.157127	-0.0414434	0.425465	0.540851	2.53729	1.81009	0.88164	0.613302
1.14225	1.25787	0.23671	-0.391115	-2.51556	-1.97418	-0.353294	-0.0917904	-0.356536	0.487408	0.609515	1.38538	0.417169	0.437701	-0.115564	0.516584	-0.392196	-0.300345		1.24095	0.93491	1.21359	1.00639	-0.512086	-0.991812	-1.41569	-1.43803	-1.34588	-1.54972	-0.127859	-0.438368	0.368621	0.22677	0.98964	0.736653	0.699794	0.40213
-1.89292	-1.89184	-1.34169	-1.30853	-0.434385	-0.00764092	0.0570502	0.209808	0.522391	0.644162	1.04753	1.18181	1.23562	0.952396	0.530545	0.428344	-0.023406	0.0907548		-0.072177	-0.258886	0.0445164	-0.476714	0.137871	0.487951	1.81826	1.45262	1.36704	1.26591	0.534629	0.239005	-0.966827	-1.0135	-1.06018	-0.997945	-1.26245	-1.23911
-0.12322	-0.081513	0.358908	0.489032	0.324986	0.58023	1.28729	1.53753	1.11157	1.33595	0.356127	0.0830886	-0.844742	-1.12418	-1.36607	-1.21204	-1.3505	-1.36246		-1.47125	-1.46473	-1.23361	-1.26633	-1.01433	-1.0485	-0.286921	-0.311257	0.605648	0.582775	1.14156	1.34781	0.963101	0.993154	0.595275	0.61868	0.622137	0.626791
-0.301507	-0.479046	-0.0682694	0.168449	-2.04557	0.017019	0.499159	2.10223	1.13621	0.930823	-0.456418	0.415611	0.584448	0.161487	-0.242327	0.314658	-2.06993	-0.667028		-0.660397	-0.680069	-0.863909	-0.899375	-1.07525	-1.02697	-0.940105	-0.971553	-0.682147	-0.670925	0.974632	1.01051	1.46166	1.55559	0.981143	0.667423	0.887699	0.932032
-0.560912	-0.257369	-1.3294	-1.3559	-1.22341	-1.29568	0.994143	1.26998	1.15916	1.27841	-0.617525	-0.209188	0.0762872	-0.0465753	-0.165824	-0.342891	1.65302	0.973666		-1.34459	-1.64653	-1.17852	-1.40066	1.40521	0.680561	0.158638	-0.102324	0.775456	-0.0850701	0.671934	0.188832	-1.07715	-0.378382	1.79342	0.922112	0.326861	0.290197
-1.73684	-1.72935	-1.19458	-1.15797	-0.772536	-0.602254	0.446257	0.577885	1.50098	1.58093	0.775582	0.936073	0.123062	0.0105906	0.125871	0.180787	0.448045	0.487465		-0.563423	-0.543339	-0.774312	-0.759806	-0.687279	-0.986316	-1.01867	-1.06331	-0.824524	-0.895936	0.255583	0.253351	0.970819	0.927302	1.52538	1.3647	1.50418	1.31561
1.11701	0.563748	0.698682	0.724003	0.136516	-0.18837	-0.697559	-0.642886	-1.46206	-1.146	-0.909863	-1.17236	-0.831432	-0.839307	1.02012	1.92165	0.517162	1.19095		-0.213122	-0.321874	0.132707	0.133251	0.999999	1.11854	1.39259	1.52907	1.08048	0.924961	-0.0875146	0.0973627	-0.67586	-0.719904	-1.36208	-1.40884	-1.29846	-1.3213
2.16758	1.74711	0.798299	0.827139	0.687557	0.414739	0.263622	0.707168	-0.130898	-0.257213	-0.813809	-0.786123	-1.06009	-0.920513	-0.746902	-0.85649	-1.06586	-0.975308		-1.54294	-1.51682	-1.37478	-1.40017	-0.948316	-0.821002	0.00838133	0.0694628	0.861314	0.694628	1.11042	1.28447	0.825622	0.999667	0.132384	0.171388	0.789562	0.656728
-0.748049	-0.786803	-0.201141	-0.228511	0.420367	0.955649	1.5028	1.39841	1.18647	1.20246	0.403655	0.599602	-0.292212	-0.171834	-1.48315	-1.379	-1.14915	-1.22956		-1.12054	-0.975262	-1.26517	-1.18704	-0.729904	-0.758314	-0.746692	-0.723447	-0.219818	-0.409647	0.541438	0.580178	0.847489	0.779693	1.65717	1.39373	1.2194	1.11674
1.88675	1.98276	0.630227	0.626858	-1.32193	0.301779	0.0946043	0.487058	-1.7447	-1.14676	-0.478074	-0.00982537	-0.570713	-0.220369	-0.745886	0.872773	-0.59261	-0.0519341		-1.45152	-1.32208	-0.855396	-1.07681	-0.456842	-0.926931	-0.456842	-0.409152	0.428833	-0.651009	0.735413	0.963645	1.65515	1.91745	0.742226	-0.0651009	0.670691	0.558278
0.606386	0.872219	1.4151	1.33452	0.74221	1.2826	0.771285	0.752178	0.224251	0.161531	-0.813745	-0.794638	-0.91634	-0.914678	-0.915509	-1.26815	-1.183	-1.35621		-1.41517	-1.37541	-1.32284	-1.30195	-0.814042	-0.729803	-0.545153	-0.653652	0.2696	0.107189	1.04459	1.0702	0.985289	0.934072	1.14703	0.822203	0.938115	0.839725
1.8759	1.86066	1.4487	1.31793	0.0210843	-0.0998499	0.339643	0.345542	-0.819064	-1.07617	-1.06192	-1.11697	-0.340243	-0.277318	-0.743849	-0.718777	-0.39137	-0.563922		-1.2755	-1.21047	-1.22455	-1.17613	-0.901963	-0.995417	-0.754182	-0.655943	0.0818346	0.0441153	0.947971	0.907155	1.02594	0.975838	1.13544	1.17569	1.02003	0.880132
-1.45337	-1.37652	-1.10476	-1.29411	-1.33303	-0.873223	-0.230937	-0.319235	0.356735	0.365564	1.01668	1.22304	1.11512	1.12918	0.484276	0.511747	0.95618	0.826676		-0.818331	-0.792098	-0.823654	-0.869656	-0.784875	-0.733929	-0.709598	-0.773849	-0.549539	-0.558663	-0.155665	-0.245389	0.780355	0.643867	1.82549	1.44872	1.57609	1.54073
0.263657	0.527741	1.40152	1.68156	1.52145	1.79794	0.173857	0.193353	-0.805675	-0.929741	-1.11998	-1.05204	-0.86889	-0.746596	-0.55518	-0.598307	-0.45829	-0.426387		-1.03491	-1.02527	-0.996416	-0.982387	-0.957066	-0.960601	-0.818771	-0.793621	-0.418941	-0.467529	0.819898	0.778952	1.33162	1.39589	0.975302	0.769314	1.19538	1.18916
-1.70966	-1.63335	-1.28954	-1.30621	-0.429133	-0.248455	0.292699	0.329536	1.68637	1.63287	0.698784	0.928577	0.440924	0.707555	-0.105492	-0.143207	0.103251	0.0444871		-0.684186	-0.687195	-0.690203	-0.666138	-0.660121	-0.666138	-0.668143	-0.670148	-0.661124	-0.682181	-0.437518	-0.521746	0.512054	0.418801	1.92989	1.64412	1.44458	1.74539
1.76103	1.70048	1.3431	0.866096	0.73577	0.816255	0.280918	0.29384	-0.269186	-0.493658	-0.942971	-0.672719	-0.508057	-0.486643	-1.2542	-1.06554	-1.005	-1.09951		-1.3722	-1.37389	-1.17609	-1.14737	-0.939914	-0.975877	-0.593009	-0.54739	0.340056	0.165487	1.12818	1.20156	1.33678	1.23547	0.715442	0.785016	0.597052	0.620706
-1.4183	-1.38915	-1.13007	-1.10034	-1.09256	-0.888295	-0.508722	-0.511443	0.124678	0.0665663	0.727564	0.977309	1.23094	1.27817	0.760605	0.720762	1.06574	1.08654		-1.07559	-1.04035	-0.999953	-1.01546	-0.88392	-0.954385	-0.777283	-0.82473	-0.347445	-0.437641	0.515518	0.604774	1.36016	1.30708	1.24272	1.21735	1.0689	1.04025
-1.73996	-1.80027	-1.00065	-1.32167	-0.652404	-0.117381	0.390405	0.240598	1.05967	0.530483	1.40403	1.46045	0.639433	0.942937	-0.228276	0.419588	-0.483142	0.256162		-1.15295	-1.10263	-1.09978	-1.07604	-0.588975	-0.698162	-0.731392	-0.801651	-0.363006	-0.381995	0.119314	0.248439	1.28619	1.30233	1.35075	1.30138	1.22447	1.16371
-1.09442	-0.719833	0.961426	0.764988	0.531966	0.883487	1.56744	1.57619	0.707726	0.692616	-0.392965	0.0547872	-0.332523	-0.140856	-1.39345	-1.45071	-1.10635	-1.10953		-0.89514	-0.833695	-1.23309	-1.1844	-1.07484	-0.916008	-0.670228	-0.738629	-0.249387	-0.38561	0.479838	0.450855	1.14878	0.920968	1.24153	1.10472	1.40209	1.43224
0.686967	0.538642	1.61021	1.49216	1.79789	1.22275	-0.80233	-0.853789	-0.826546	-1.31692	-1.37746	-0.605573	-0.233249	0.0573453	-0.10006	-0.43606	-0.342222	-0.511736		1.24362	1.86778	0.855604	1.36233	1.34829	0.513532	-0.235706	-0.392701	-0.24847	-0.653084	-0.521616	-0.728391	-1.54783	-1.25043	0.530125	-0.617345	-0.695205	-0.830501
-1.99824	-1.7057	-0.587919	-0.649237	1.36788	1.18776	0.738092	0.635895	1.11878	0.616733	0.0750867	0.0801965	0.740647	0.872226	-0.72333	-1.17683	-0.119088	-0.472947		1.25449	1.11275	1.19628	1.17341	2.02838	1.12617	-0.17669	-0.23055	-0.357737	-0.627607	-0.785786	-0.760085	-0.775392	-0.909382	-0.885759	-1.03676	-0.634788	-0.710949
-0.445226	-0.439708	0.193393	0.260526	1.11776	0.879833	1.23744	1.50729	1.24112	1.43555	-0.291385	-0.309383	-0.946557	-0.920414	-1.01225	-1.05534	-1.1741	-1.27854		2.16998	2.36398	0.814883	0.81631	0.442587	0.511055	0.0574531	-0.320549	-0.591569	-0.842619	-0.62723	-0.645773	-0.796974	-0.774151	-0.483161	-0.621524	-0.747049	-0.725653
2.24507	2.2157	0.46431	0.437293	-1.43274	-0.837193	-1.19194	-0.911196	-0.81605	-0.521215	0.0296923	-0.177045	-0.12536	-0.0407862	0.660475	0.378561	-0.209935	-0.167647		-2.04271	-1.94096	-0.499221	-0.498139	0.320146	1.00854	0.987979	0.887317	1.0237	1.56381	0.450033	0.583166	0.346123	0.207578	-0.641014	-0.746005	-0.542517	-0.467832
0.210196	0.381522	0.755366	0.898422	1.5769	1.40216	0.995173	1.21938	0.344966	0.32157	-0.920843	-0.888186	-1.14018	-1.09314	-0.970071	-0.956424	-0.999072	-1.13774		-1.41531	-1.34283	-1.24241	-1.06726	-0.735063	-0.840761	-0.422499	-0.480632	0.0924019	-0.281316	0.560493	0.626932	0.974226	0.931191	1.89757	1.16071	0.933456	0.651092
1.71574	1.4783	1.41068	0.735936	-0.897566	-1.43556	0.240024	-0.467776	0.753969	-0.00642848	0.648776	0.457925	-0.326517	0.0551848	-1.09293	-1.36643	-0.866008	-1.03732		1.28927	2.38705	-1.44366	-1.27477	0.782606	-0.315175	-0.553155	-1.05982	0.506241	-1.11356	-0.000426488	0.337352	0.989879	0.452504	0.145432	-0.42265	0.168463	-0.87558
-1.36324	-1.35516	-1.1066	-1.09953	-0.833796	-0.727705	1.01219	0.857597	2.09027	1.65277	0.336235	0.42717	-0.0952012	0.00886898	0.516085	0.239238	-0.305362	-0.253832		-0.993293	-0.971219	-0.866279	-0.918749	-0.839139	-0.914407	-0.789202	-0.87424	-0.461717	-0.543136	0.272864	0.408563	1.03097	0.979582	1.33385	0.958956	1.58462	1.60199
1.80769	1.81657	1.03207	1.09089	0.309069	0.456384	0.350297	0.360856	-0.0462277	0.0975671	-0.305159	-0.334991	-1.01827	-1.03285	-1.04408	-1.03218	-1.24485	-1.26279		-1.14565	-0.822906	-0.411712	-0.147927	-0.360506	-0.331024	2.55509	2.30527	0.595327	0.0755149	-1.34427	-0.619636	0.168616	-0.146375	-0.0594809	0.148444	-0.180512	-0.278267
-1.5239	-1.40029	-1.11758	-1.06878	-1.31091	-1.07195	-0.166144	-0.111632	0.408142	0.422087	1.36909	1.36085	0.65345	0.910168	0.733952	1.09843	0.491813	0.323204		-1.64567	-1.58777	-1.22454	-1.15933	-0.910673	-0.855822	-0.211937	-0.245457	0.318896	0.28629	0.964914	0.739722	0.604119	0.598329	0.946631	0.801581	1.23246	1.34826
1.18998	1.30029	0.61163	0.382763	0.418845	0.370392	1.42607	1.15184	0.716785	0.229154	-0.413118	-0.21621	-0.852296	-0.954358	-1.09353	-1.34096	-1.45436	-1.47292		-1.32697	-0.863559	-1.24446	-0.911687	-0.774178	-1.4851	-0.178762	-0.22689	0.028877	-0.455156	0.990068	0.65592	1.18121	1.32972	1.93201	0.495034	0.651794	0.202139
-1.71882	-1.7022	-1.10833	-0.934445	-1.03041	-0.680314	-0.429936	-0.193676	0.209681	0.374455	1.06929	1.32396	0.718122	0.571219	1.07519	1.19046	0.594809	0.670942		-2.12751	-1.54163	-0.78835	-0.520518	0.333195	0.34037	-0.145076	-0.451169	-0.405733	-0.936614	-0.00398559	-0.00637695	0.699073	0.333195	1.69388	1.27061	1.33039	0.926252
1.07189	1.35331	-1.04592	-1.12701	0.385033	-0.940986	-0.754962	-0.80266	0.132231	-0.354294	1.05281	0.675994	1.60612	1.4344	-1.14609	-1.15086	0.222858	-0.611866		-1.19917	-1.18494	-1.13851	-1.12309	-1.02726	-1.01523	-0.779212	-0.717483	-0.000433217	0.110999	1.29039	1.20062	0.999842	1.02943	1.03836	0.765131	0.970912	0.779655
-1.03535	-0.397815	-1.68391	-1.77877	-0.232365	0.919167	-0.627239	-0.916225	0.200011	-0.561059	0.793425	-0.0845633	1.13315	0.327959	1.91848	0.689743	0.989759	0.345607		-1.56529	-1.53766	-1.41	-1.2852	-0.651678	-0.886987	-0.327771	-0.297285	0.59727	0.328618	0.776372	0.813526	1.2146	1.30891	0.741123	0.521057	0.933562	0.726833
-2.04731	-1.9658	-1.35986	-1.39697	-0.286015	-0.0508518	0.137834	0.262352	0.440979	0.737535	0.828062	0.915121	0.551277	0.959864	0.244316	0.850954	0.644579	0.533935		-1.04657	-1.01282	-1.19433	-1.08557	-1.18083	-1.00307	-0.463056	-0.491557	-0.313051	-0.205048	0.622227	0.229965	0.994989	1.00774	1.59576	1.43	1.09849	1.01674
1.75848	1.57384	-0.224498	-0.118714	-0.237961	-1.04385	-1.09001	-0.882284	-1.42275	-1.10539	1.2911	0.660244	-0.0629363	0.000534264	0.729484	1.28149	-0.791887	-0.314895		1.58526	1.88945	1.45439	0.877863	0.872558	0.124483	-0.0205342	-0.116033	-0.577612	-1.10639	-1.43887	-1.50784	-0.513946	-0.215069	0.333166	-0.464428	-0.519251	-0.657194
0.782929	1.01036	0.915599	1.13897	1.38806	1.61279	-0.195845	-0.164709	0.294219	0.425535	-0.237812	0.0261729	-1.33572	-1.4183	-1.1692	-1.00134	-1.0582	-1.01352		-1.04143	-0.980196	-0.9662	-0.89447	-0.769816	-0.801745	-0.743573	-0.734825	-0.604048	-0.690212	0.394494	0.335885	0.911479	0.970088	1.69177	1.30862	1.40616	1.20802
-2.1074	-1.87686	-0.150244	0.0612107	0.0906236	-0.0389522	1.28463	1.35379	1.54696	1.3514	0.0524663	0.444374	-0.0628006	-0.00556461	-0.297309	-0.739298	-0.299694	-0.607337		-0.973487	-0.948673	-0.992661	-1.02763	-0.879873	-0.877617	-0.764829	-0.796409	-0.3915	-0.362175	0.154394	0.242369	1.05783	0.989026	1.64771	1.2428	1.46386	1.21686
1.00525	1.22698	1.67418	1.78472	0.777284	0.278873	0.00281059	-0.203924	-0.985893	-1.3063	-1.10269	-1.12018	-0.929056	-0.947169	0.584915	0.225784	-0.440014	-0.52558		-1.27724	-1.26418	-1.29826	-1.28017	-0.928839	-0.770932	-0.420975	-0.556243	-0.0210142	-0.191671	0.782327	0.690718	0.885629	0.743706	1.18254	1.18303	1.19672	1.34486
2.07906	1.89423	0.839788	0.546557	0.01815	-0.188592	0.96715	0.763074	0.153214	-0.178522	-0.502852	-0.480638	-0.770018	-0.794898	-0.97054	-1.02	-1.09968	-1.25548		-0.65595	-0.65595	-0.65595	-0.65595	0.819938	0.229583	0.52476	-0.65595	2.591	0.52476	-0.65595	-0.65595	-0.65595	-0.65595	2.00065	0.52476	-0.65595	-0.65595
-1.26692	-1.39603	-1.08097	-0.993264	-0.909063	-0.855033	-0.770832	-0.592606	-0.0438938	-0.191246	0.857762	0.85285	1.0395	0.882321	1.37771	1.49629	0.694271	0.899161		-1.41318	-1.33413	-1.03459	-1.06173	-1.00593	-0.868725	-0.624646	-0.571886	-0.154356	-0.054736	0.656261	0.81707	0.97889	1.01007	1.19819	1.19566	1.15976	1.10801
-1.58233	-1.3712	-1.32053	-1.23366	-0.888618	-0.830708	-0.151477	-0.484457	0.415555	0.140484	1.23594	1.22629	0.922264	1.17079	0.591697	0.302149	0.908993	0.948806		-2.24732	-2.10747	-0.696963	-0.631278	0.366942	0.506148	1.00239	1.01551	1.41282	1.37198	0.278643	0.358189	-0.0668671	0.00982756	-0.0452696	-0.259757	-0.0966969	-0.170837
1.17919	1.36836	0.617384	0.558657	1.8044	1.34394	0.629338	0.558657	-0.260403	-0.343036	-0.87002	-0.773355	-0.748409	-0.883533	-1.11065	-1.10909	-0.929787	-1.03165		-1.16365	-1.15453	-1.0951	-1.06553	-0.856821	-0.959592	-0.701874	-0.680669	-0.233221	-0.273864	0.553603	0.41949	1.20399	1.22054	1.44487	1.12986	1.15395	1.05853
-1.42786	-1.41079	-1.35895	-1.36388	-1.03708	-0.864501	-0.208292	-0.245696	0.458089	0.484337	0.493196	0.488274	0.718604	0.622469	1.09133	1.24226	1.36595	0.952542		-1.13043	-1.13043	-1.00859	-1.13043	-0.64306	-0.399374	-0.825825	-0.460296	0.331684	-0.338453	0.57537	0.758134	0.0879977	-0.155688	1.61104	0.940899	2.40302	0.514448
-0.722017	-0.646412	-0.548319	-0.501628	0.158896	0.108564	1.1379	1.15996	2.07686	2.14197	0.189309	0.224863	-0.682608	-0.700599	-0.8124	-0.849238	-0.859091	-0.876011		-1.29302	-1.28789	-1.17964	-1.16344	-1.03482	-0.924679	-0.576181	-0.591163	-0.0285991	0.0171565	0.82321	0.937126	1.19074	1.26092	0.912966	0.810388	1.05901	1.06791
-0.246084	-0.494283	0.874766	0.606791	0.26836	0.260697	1.09281	1.33037	1.52888	1.53185	-0.224082	0.0671312	-0.836915	-0.755089	-1.52391	-1.38177	-0.970162	-1.12936		-2.05059	-1.92548	-1.06124	-1.04459	-0.883396	-0.586741	0.491804	0.611354	0.425366	0.197739	0.187006	0.277686	0.872107	0.860819	0.852491	0.922444	0.95298	0.900237
-1.44983	-1.43213	-1.31955	-1.33342	-0.803739	-0.609423	-0.47324	-0.538307	0.127855	0.0959857	1.10076	1.2067	1.09058	1.16848	0.634079	0.804345	0.837248	0.893609		-1.42345	-1.29226	-1.02436	-0.938222	-0.808618	-0.769895	-0.60552	-0.629228	0.0646262	-0.0965881	1.51714	1.81507	1.09513	1.32273	0.361766	0.384684	0.525352	0.501644
0.606276	-0.235288	0.508208	0.355403	-0.0881856	-0.477038	1.55161	1.506	0.144442	0.718028	0.739695	1.42047	-0.734753	-0.932031	-1.18975	-1.02212	-1.74395	-1.12703		-1.87788	-1.78222	-1.41355	-1.27822	-0.534673	-0.617895	0.078209	0.404872	0.703536	0.70198	1.23009	0.8832	0.967199	0.8622	0.549537	0.0712091	0.467094	0.585315
-2.11126	-1.93452	-1.23006	-1.08402	0.325724	-0.121513	0.115796	0.0983717	1.00695	0.469271	0.718196	1.0252	1.26832	1.16045	0.157284	-0.299909	0.184666	0.251046		-1.50397	-1.47903	-1.26027	-1.24387	-0.99785	-0.924392	-0.369295	-0.341574	0.366677	0.349814	0.821057	0.950187	1.12459	1.21491	0.773009	0.743671	0.955269	0.821057
-0.205148	0.328451	-0.479681	-1.25301	3.01578	0.730584	0.637784	0.923917	0.278185	0.0887184	-0.835413	-0.63048	0.092585	0.0732517	-0.761947	-1.50048	-0.313414	-0.189681		-0.64105	-0.159652	-0.124071	-0.121977	-0.113605	0.171048	1.14222	0.83454	-0.607562	-1.50338	-1.35896	-1.49292	-0.442212	-0.266397	2.24106	1.36826	0.690121	0.384537
1.976	2.71659	0.506657	0.379686	0.553811	0.160652	-0.432148	-0.701399	-0.651999	-1.11171	-0.788564	-1.11375	0.00489918	-0.201479	-0.021638	-0.519313	-0.0753249	-0.680986		1.57754	-0.415143	-0.415143	-0.415143	-0.415143	-0.415143	-0.415143	-0.415143	-0.415143	3.07206	-0.415143	1.57754	-0.415143	-0.415143	-0.415143	-0.415143	-0.415143	-0.415143
-1.22185	-1.22031	-1.10422	-1.09827	-0.849408	-0.849498	-0.697961	-0.656018	-0.236045	-0.257693	0.516047	0.543468	1.08557	1.06248	1.19805	1.13753	1.27373	1.37439		-0.839149	-0.83395	-0.850848	-0.844349	1.04179	1.79052	0.800008	1.96991	1.38756	-0.702661	-0.0345192	-0.731259	-0.804052	0.0343748	-0.655865	-0.554474	-0.792354	0.619324
-1.20869	-0.839291	0.128194	0.0136599	-0.211109	-0.0899294	1.07496	0.836902	2.02173	1.36032	0.851365	1.03509	-0.243945	-0.320171	-1.09181	-1.42369	-0.919035	-0.974543		-2.09584	-1.90511	-1.50098	-1.28004	-0.13754	0.285467	0.455425	-0.171532	0.438429	0.438429	0.902981	0.834998	0.498859	0.576284	1.0465	0.28169	0.989849	0.342119
-0.089153	0.00149723	0.499461	0.806324	2.03071	1.12176	1.0697	1.43781	0.269773	0.345723	-0.980343	-0.843142	-0.889692	-0.711454	-1.37479	-1.03241	-0.835792	-0.825992		-0.81722	-0.808189	-0.800964	-0.800964	-0.787417	-0.786514	-0.797351	-0.772064	-0.627565	-0.660078	2.05198	1.856	1.22202	1.23014	0.234911	0.385731	0.353219	0.324319
2.53138	2.32756	0.838971	0.776947	-0.153341	-0.153752	0.00923752	-0.0316741	-0.56065	-0.627111	-0.665886	-0.648635	-0.657836	-0.704416	-0.495257	-0.515056	-0.619635	-0.650853		0.185827	-0.120203	-1.26036	-1.25709	-1.54984	-1.54065	-0.79968	-0.674449	-0.0842479	-0.06055	0.403807	0.234653	0.710245	0.608508	1.45714	1.18768	1.28206	1.27716
-0.059614	0.380236	0.586416	0.682634	0.054014	0.358244	1.65947	1.44183	1.63656	0.376113	-0.253423	-0.340935	-0.836683	-1.16795	-0.381255	-1.30677	-1.13221	-1.69668		-1.2548	-1.26261	-1.14427	-1.13707	-0.958062	-0.756231	-0.648107	-0.633691	-0.0534277	-0.16936	0.904066	0.783929	0.781526	0.788735	1.55581	1.56963	0.850005	0.783929
1.74566	2.07772	0.676917	0.63227	0.60297	0.102084	-0.437868	-0.616457	-1.04061	-1.32244	-1.25966	-1.66985	-0.164404	-0.193704	0.463448	-0.241142	0.522047	0.123012		-1.08558	-1.12146	0.26018	0.152519	1.35473	0.421671	1.74948	0.439614	0.170463	-0.690822	-0.870256	-0.852313	-1.40856	-1.22912	0.744652	-0.331953	1.60594	0.690822
1.67545	1.47755	1.5745	1.31425	0.876299	0.856657	-0.0711803	-0.0021372	-0.592186	-0.581107	-1.10095	-1.00324	-0.821549	-0.877045	-0.867224	-0.478258	-0.769606	-0.610224		-1.12208	-1.12096	-1.11842	-1.11445	-1.09135	-1.08515	-0.770347	-0.780013	0.0114633	0.0214343	1.09892	1.01396	0.981503	0.964409	0.856152	0.95393	1.12781	1.17319
1.24544	1.39897	1.36617	1.3985	1.15893	0.820022	0.393652	0.404109	-0.272284	-0.414408	-0.778034	-0.825567	-0.933467	-0.940122	-1.02853	-1.04137	-0.965314	-0.986704		-2.12729	-2.11223	-0.818518	-0.849567	-0.124145	-0.107209	0.319953	0.238096	1.60802	1.25425	0.788514	0.808272	0.587164	0.602219	-0.21541	-0.350898	0.256914	0.24186
-2.07987	-1.89579	-1.28308	-1.26996	-0.533005	-0.0127042	0.53118	0.567426	1.29851	1.18289	0.631844	0.698281	0.612482	0.581741	0.305716	0.161463	0.273507	0.229369		-1.37667	-1.36764	-1.1478	-1.11553	-1.10391	-1.20424	-0.393516	-0.333948	0.365197	0.344173	1.08094	1.02727	1.34614	1.33784	0.747874	0.559579	0.503699	0.730538
0.27179	0.591231	-1.63074	-1.82664	-1.23541	-0.192371	1.39072	0.649471	1.26717	0.531225	1.06069	1.09245	0.53299	0.321206	-0.531225	-0.718301	-0.66359	-0.910672		-1.38168	-1.37496	-1.2123	-1.17932	-1.0186	-0.989336	-0.535195	-0.495501	0.218112	0.167367	0.873819	0.873112	0.926509	0.877179	1.22435	1.0898	0.981763	0.954888
-2.14713	-1.82172	-0.171278	-0.0543913	-0.717373	-0.225513	1.16123	0.875092	1.42493	0.377622	1.04902	0.989173	0.637578	0.51134	0.112055	-0.832389	-0.423753	-0.74449		-1.61747	-1.64005	-0.989844	-0.981633	-0.682961	-0.465371	-0.666026	-0.736845	0.250006	0.0934848	1.25995	1.29074	1.27329	1.31691	0.688777	0.329036	0.611286	0.66671
2.20445	2.08295	1.01024	0.992488	0.625247	0.312614	-0.057699	-0.0631599	-0.399001	-0.431084	-0.685695	-0.686719	-0.797301	-0.803103	-0.840646	-0.859418	-0.782966	-0.821192		-1.58626	-1.55102	-1.37775	-1.35279	-0.938704	-0.853538	-0.0356491	-0.211855	0.892369	0.453322	0.623655	0.915863	0.707352	0.556109	0.99075	1.19192	0.860064	0.716163
2.67895	2.34576	0.762544	0.614451	-0.10849	-0.0606545	-0.314947	-0.344355	-0.466274	-0.468004	-0.560741	-0.55525	-0.575332	-0.578491	-0.591578	-0.579318	-0.603161	-0.595113		-1.3353	-1.32088	-1.1997	-1.15426	-0.896762	-0.863582	-0.663064	-0.602476	0.0401918	-0.0615099	0.92377	0.837937	0.947572	1.05937	1.38972	1.11347	0.923049	0.86246
1.57494	1.73078	0.198328	0.0849422	1.56445	1.17384	0.610912	0.690832	-0.0219501	-0.377092	-1.03743	-1.01195	-1.0609	-0.899066	-0.664802	-0.827638	-0.911054	-0.817149		-1.46043	-1.44223	-1.29222	-1.22336	-0.768895	-0.818572	-0.419683	-0.373449	0.0785591	0.0411786	0.555652	0.484334	0.892076	1.02586	0.989462	1.19997	1.16456	1.3672
2.58045	2.47881	0.639253	0.449538	0.257282	-0.144168	-0.238179	-0.291536	-0.500731	-0.614221	-0.69214	-0.692987	-0.524446	-0.599823	-0.615068	-0.593895	-0.427894	-0.470241		-1.58689	-1.46103	-0.517596	-0.313718	0.613586	0.364646	1.42725	1.56682	1.65118	1.51588	0.0571577	0.0859703	-0.61187	-0.630426	-0.489244	-0.568651	-0.52405	-0.579024
2.47222	2.21189	0.831143	0.671912	0.15586	0.187071	0.117661	0.0831143	-0.381157	-0.44477	-0.5851	-0.611546	-0.694457	-0.721539	-0.836455	-0.804371	-0.806515	-0.844953		-1.73705	-1.81678	-1.57208	-1.30538	0.248062	-0.0186352	1.27361	1.46057	0.242563	0.385535	-0.194601	-0.315577	0.264559	0.473518	0.281056	1.06465	0.498263	0.76771
-0.477309	-0.00095653	-1.46253	-1.08566	-1.78775	0.171219	1.72271	0.326177	1.44723	0.708789	1.45106	0.963226	0.180784	-0.419917	-0.169306	0.0353916	-0.781485	-0.821659		-1.08042	-1.04089	-0.874739	-0.932006	-0.962656	-0.927167	-0.903776	-0.883611	-0.343201	-0.481933	0.754558	0.86506	1.44741	1.47484	1.01831	0.949751	1.03283	0.887644
2.45269	2.52769	0.588987	0.556507	0.049834	0.143138	-0.0511463	-0.045241	-0.492271	-0.530065	-0.629274	-0.672973	-0.70309	-0.623959	-0.612148	-0.633407	-0.683602	-0.641675		-1.7951	-1.72203	-1.4133	-1.3047	-0.674895	-0.66695	-0.104383	0.0113736	0.556212	0.561071	1.12416	1.04189	0.784115	0.63822	0.819571	0.712218	0.73428	0.698233
-1.04507	-0.890155	-1.03315	-0.768607	1.67425	0.716175	-1.02123	-1.07367	-0.964036	-0.854405	0.153721	-0.380133	0.365833	0.520746	1.51696	0.735241	1.41448	0.933054		-1.30196	-1.20535	-1.08854	-1.07164	-0.907993	-0.928197	-0.671245	-0.728733	-0.0961808	-0.272318	0.862199	0.82271	1.06589	1.03283	1.00895	0.925931	1.21098	1.34267
1.77793	1.67485	1.1587	0.791245	0.705459	0.815122	0.559336	0.465114	-0.217604	-0.549454	-1.20915	-0.968521	-0.49112	-0.491549	-1.15997	-1.15725	-0.793803	-0.909329		-1.04356	-1.01711	-0.924783	-0.898873	-0.253703	-0.650405	-0.527671	-0.472441	-0.613585	-0.594357	-0.382573	-0.367709	0.686574	0.729258	1.47439	1.29601	1.68658	1.87395
-0.815307	-0.973294	-1.03038	-1.11933	-1.21094	-1.07818	-0.727684	-0.868412	-0.16079	-0.4064	1.19338	1.29959	0.971672	1.08452	0.830944	0.888032	1.10974	1.01283		-1.65517	-1.65161	-0.993132	-1.03785	-0.559118	-0.856698	-0.615806	-0.569946	0.152095	0.0036872	1.00216	1.00637	1.14764	1.12318	1.01044	0.846748	0.771461	0.875538
-0.745803	-0.835718	-1.27951	-1.52864	-0.244263	1.45586	1.82294	1.82789	0.99474	0.680453	0.128593	0.139317	-0.252512	-0.655889	-0.240138	0.0568266	-0.725181	-0.598971		1.20468	0.946157	-0.81727	-0.859463	-1.42138	-1.40597	-1.12937	-1.25528	-0.396003	-0.755653	1.38886	1.25826	1.0138	0.643435	0.55101	0.349419	0.510826	0.173947
-2.38929	-2.18812	-1.067	-0.857749	-0.0758265	0.431505	0.80301	0.630473	0.384516	-0.00974853	-0.0817001	0.10185	0.621663	0.764097	0.697285	0.511533	0.977015	0.746477		-0.991174	-1.0076	-0.978518	-0.991174	-0.942166	-0.904467	-0.759059	-0.798104	-0.42031	-0.393113	0.373785	0.383748	0.913413	0.93334	1.43312	1.45547	1.24139	1.45143
1.48439	1.82483	1.11753	1.44283	1.14187	0.898185	-0.163807	-0.170337	-0.927206	-0.936111	-0.858346	-0.839647	-0.803436	-0.804326	-0.501282	-0.518794	-0.598636	-0.787705		-0.997365	-0.924531	-0.914285	-0.882437	-0.827327	-0.930901	-0.860559	-0.950563	-0.436018	-0.722646	0.661197	0.58144	1.22559	1.26408	1.43135	0.863082	1.33553	1.08435
2.44931	2.43358	0.587636	0.742338	-0.198986	-0.0193742	-0.13999	-0.0600163	-0.109836	-0.175388	-0.337956	-0.517568	-0.566076	-0.69718	-0.885969	-0.922678	-0.802063	-0.779775		-1.70273	-1.29565	-0.59653	-0.760247	-1.08768	-0.643728	-0.533107	-0.828095	0.78401	0.055392	1.81204	1.6616	0.816459	0.723538	0.950678	0.217635	0.328255	0.0981652
2.49111	2.56976	-0.124344	0.212919	-0.0563586	-0.470939	-0.818866	-0.890851	-0.874854	-1.00416	-0.349631	-0.330968	-0.0710222	-0.376292	0.183591	-0.338966	0.358222	-0.108348		-1.30786	-1.31291	-0.984392	-0.967526	-0.788656	-0.865253	-0.635892	-0.626223	-0.374516	-0.377847	0.594066	0.539384	1.17193	1.19341	1.24562	0.864895	1.37164	1.26013
1.93473	1.89311	1.27304	1.00885	0.778074	0.762688	-0.0495671	0.0126037	-0.680985	-0.630668	-0.777583	-0.879099	-0.787419	-0.830296	-0.811758	-0.715034	-0.739877	-0.760811		-0.927095	-0.906988	-0.93659	-0.937707	-0.900286	-0.89861	-0.842199	-0.838847	-0.589744	-0.643921	0.564734	0.640136	1.19587	1.1942	1.68347	1.23832	0.969109	0.936156
-0.263771	0.27988	0.730559	0.817228	1.65713	1.26475	1.08511	1.17966	0.844016	0.237333	-0.695541	-0.804271	-0.881485	-1.15252	-1.3558	-1.02803	-0.913001	-1.00125		1.82625	2.48253	-0.140663	-0.0649381	0.329221	-0.0901799	-1.10956	-1.44547	-0.319297	-1.26295	0.127287	0.249613	0.898131	0.177771	0.197188	-0.393081	-0.443564	-1.0183
-1.41401	-1.42413	-1.27622	-1.25134	-0.995313	-0.98533	-0.507865	-0.417743	0.736553	0.931701	1.22541	1.2898	0.717291	0.693531	0.616062	0.599893	0.681439	0.780278		-1.14039	-1.13992	-1.07628	-1.07322	-1.01123	-0.969988	-0.754566	-0.726754	-0.0873237	-0.108064	0.461837	0.65699	1.20144	1.47908	1.26743	0.967867	1.22996	0.823152
2.08939	2.07607	1.06355	0.872867	0.462362	0.29	0.424892	0.121801	-0.381963	-0.541835	-0.49021	-0.588464	-0.834934	-0.788305	-0.915703	-0.819113	-1.05476	-0.985647		-1.37246	-1.18908	-1.12098	-1.05224	-0.869345	-0.819244	-0.723097	-0.637002	-0.129998	-0.201663	0.761109	0.560059	1.03155	0.783646	1.46365	1.4116	1.11149	0.991993
-2.01443	-1.69945	-0.462667	-0.210795	1.8893	0.997615	1.0532	1.23443	0.709265	0.539033	-0.0255089	-0.283751	0.264579	0.269211	-0.479459	-0.886508	-0.159841	-0.734227		-1.50582	-1.39162	-1.13378	-0.96489	0.0604705	-0.0326894	-1.00997	-0.905988	-0.408334	-0.519525	0.828589	0.519058	1.02753	1.0083	1.50295	0.663305	1.20423	1.05818
-0.604457	-0.516424	-0.471864	-0.710966	-1.25112	-1.17722	-1.11309	-1.47066	-0.0588698	-0.164292	0.433463	0.591053	0.798637	0.766032	1.88112	1.72027	0.88341	0.464981		1.87913	1.8882	1.18566	1.12981	0.817032	0.829543	-0.0369093	-0.114425	-0.632918	-0.608349	-0.914513	-0.917323	-0.718593	-0.768457	-0.771358	-0.859391	-0.685049	-0.702093
1.26126	1.88171	0.636961	0.747662	1.7208	1.02442	0.124646	-0.000214537	0.0628594	-0.439158	-0.49837	-0.731357	-1.03772	-1.20248	-0.571742	-0.81374	-0.939887	-1.22565		-1.32159	-1.33306	-1.33211	-1.44782	-0.840575	-0.641668	-0.488662	-0.660793	0.252459	0.0411203	1.27377	1.11407	0.916122	0.847269	0.88552	0.74399	0.950548	1.04139
2.40214	1.87953	0.954406	1.32801	-0.166419	0.129355	-0.646773	-1.04707	-0.548923	-0.978128	-0.362118	-0.215344	-0.40882	0.273905	-0.873606	-0.442177	-0.566714	-0.711264		-1.30793	-1.29247	-1.2102	-1.17186	-1.04351	-0.941917	-0.511885	-0.523173	0.0180404	0.029174	0.697804	0.700278	1.00954	1.06521	1.22031	0.975988	1.34432	0.942278
1.65752	2.25105	0.776592	0.814078	0.140574	0.364242	0.544177	0.361743	-1.18019	-1.61129	-1.11272	-1.19769	-0.26053	-0.485448	-0.0368616	-0.457958	-0.245535	-0.321758		-1.20051	-1.18426	-1.08986	-1.06324	-0.903283	-0.834089	-0.567675	-0.594008	-0.327314	-0.395108	0.529638	0.447276	0.95125	1.05126	1.50453	1.5191	1.10421	1.0521
0.707155	0.845004	1.5309	1.55675	1.21835	0.971126	0.653786	0.62411	-0.139086	-0.269994	-0.650994	-0.6699	-0.947513	-0.984129	-1.07148	-1.1215	-1.11169	-1.14088		-1.55512	-1.44497	-1.18793	-1.10553	-0.86771	-0.765666	-0.503937	-0.508206	0.274847	0.139926	1.44516	1.2654	0.942619	0.916574	1.19709	0.673631	0.645025	0.438801
-1.77383	-1.58967	-1.32466	-1.17755	-0.530743	-0.799125	0.313704	0.0458844	1.29178	1.02677	1.4372	1.09527	0.149756	0.178952	0.898754	0.504042	0.244644	0.00882752		-1.61997	-1.53982	-1.1726	-0.966982	-0.129068	-0.245016	0.746662	0.914697	1.24458	1.79994	1.2541	1.11674	-0.358585	0.0450312	-0.193285	0.0400366	-0.527571	-0.408888
0.903515	1.11374	0.810532	0.626587	0.933836	0.744501	1.1353	1.00054	0.642758	0.22164	-0.696063	-0.378034	-0.62262	-0.771527	-1.52011	-1.57873	-1.21286	-1.35301		1.9026	1.972	0.510838	0.736034	1.45483	0.522622	-0.628237	-0.91366	-1.07863	-1.22527	-0.894021	-0.977815	-0.244617	-0.324484	-0.162133	-0.65966	0.111507	-0.101906
-1.35357	-1.31501	-0.717446	-0.598423	0.287788	0.315204	1.51837	1.49853	1.63427	1.7339	0.242542	0.229614	-0.495002	-0.49946	-0.651025	-0.674874	-0.542255	-0.613134		-1.8124	-1.81089	-0.745065	-0.849777	-0.57425	-0.65437	-0.272137	-0.235219	0.909579	0.701544	1.4616	1.64251	1.04073	0.97843	-0.0615639	-0.05528	0.251274	0.0852933
[truncated: 39 more rows]

## Sheet: Fig3a_Data2
Fig.3a (Dataset 2)
DDP																																						DIP
[truncated: 280 more rows]
[truncated: 24 more columns]

[truncated: 51 more sheets: Fig3b, Fig3c, Fig4a_DDP-M, Fig4a_DIP-M, Fig4b, Fig4c, Fig4d, Fig5a, Fig5b, Fig5c, Fig5d, Fig5e, Fig6b, Fig6c, Fig6e, Fig7a, Fig7b, Fig7c, FigS1b, FigS2a …]
